# Supplementary material for: Widespread Horizontal Gene Transfer Among Animal Viruses
Source: bioRxiv. 2024 Mar 26:2024.03.25.586562. Preprint. [Version 2] doi: 10.1101/2024.03.25.586562 (PMC11071296; doi:10.1101/2024.03.25.586562)
Supplement: Supplement 7 [file media-7.zip › File7_PDB/Adinto16382_Fiber_Pentoncah.pdb]

ATOM      1  N   MET A   1     -23.564 -11.531  34.270  1.00 61.68           N  
ATOM      2  H   MET A   1     -24.174 -11.707  33.484  1.00 61.68           H  
ATOM      3  H2  MET A   1     -22.612 -11.736  34.002  1.00 61.68           H  
ATOM      4  H3  MET A   1     -23.854 -12.136  35.025  1.00 61.68           H  
ATOM      5  CA  MET A   1     -23.705 -10.111  34.673  1.00 61.68           C  
ATOM      6  HA  MET A   1     -23.071  -9.911  35.536  1.00 61.68           H  
ATOM      7  C   MET A   1     -25.155  -9.859  35.076  1.00 61.68           C  
ATOM      8  CB  MET A   1     -23.283  -9.176  33.528  1.00 61.68           C  
ATOM      9  HB2 MET A   1     -23.340  -8.142  33.867  1.00 61.68           H  
ATOM     10  HB3 MET A   1     -23.964  -9.301  32.686  1.00 61.68           H  
ATOM     11  O   MET A   1     -25.978 -10.739  34.843  1.00 61.68           O  
ATOM     12  CG  MET A   1     -21.851  -9.464  33.059  1.00 61.68           C  
ATOM     13  HG2 MET A   1     -21.164  -9.369  33.899  1.00 61.68           H  
ATOM     14  HG3 MET A   1     -21.794 -10.481  32.670  1.00 61.68           H  
ATOM     15  SD  MET A   1     -21.311  -8.355  31.748  1.00 61.68           S  
ATOM     16  CE  MET A   1     -19.845  -9.231  31.132  1.00 61.68           C  
ATOM     17  HE1 MET A   1     -19.377  -8.635  30.349  1.00 61.68           H  
ATOM     18  HE2 MET A   1     -19.133  -9.389  31.943  1.00 61.68           H  
ATOM     19  HE3 MET A   1     -20.141 -10.190  30.705  1.00 61.68           H  
ATOM     20  N   ALA A   2     -25.487  -8.712  35.674  1.00 80.27           N  
ATOM     21  H   ALA A   2     -24.789  -7.996  35.817  1.00 80.27           H  
ATOM     22  CA  ALA A   2     -26.886  -8.282  35.744  1.00 80.27           C  
ATOM     23  HA  ALA A   2     -27.516  -9.128  36.016  1.00 80.27           H  
ATOM     24  C   ALA A   2     -27.330  -7.776  34.361  1.00 80.27           C  
ATOM     25  CB  ALA A   2     -27.034  -7.208  36.829  1.00 80.27           C  
ATOM     26  HB1 ALA A   2     -28.068  -6.867  36.871  1.00 80.27           H  
ATOM     27  HB2 ALA A   2     -26.753  -7.618  37.799  1.00 80.27           H  
ATOM     28  HB3 ALA A   2     -26.392  -6.357  36.601  1.00 80.27           H  
ATOM     29  O   ALA A   2     -26.532  -7.157  33.660  1.00 80.27           O  
ATOM     30  N   SER A   3     -28.577  -8.027  33.969  1.00 83.22           N  
ATOM     31  H   SER A   3     -29.199  -8.548  34.569  1.00 83.22           H  
ATOM     32  CA  SER A   3     -29.179  -7.461  32.757  1.00 83.22           C  
ATOM     33  HA  SER A   3     -28.408  -6.963  32.170  1.00 83.22           H  
ATOM     34  C   SER A   3     -30.219  -6.405  33.125  1.00 83.22           C  
ATOM     35  CB  SER A   3     -29.767  -8.559  31.866  1.00 83.22           C  
ATOM     36  HB2 SER A   3     -28.955  -9.177  31.484  1.00 83.22           H  
ATOM     37  HB3 SER A   3     -30.279  -8.095  31.023  1.00 83.22           H  
ATOM     38  O   SER A   3     -30.908  -6.515  34.142  1.00 83.22           O  
ATOM     39  OG  SER A   3     -30.674  -9.376  32.584  1.00 83.22           O  
ATOM     40  HG  SER A   3     -31.043 -10.025  31.979  1.00 83.22           H  
ATOM     41  N   LYS A   4     -30.324  -5.356  32.308  1.00 88.12           N  
ATOM     42  H   LYS A   4     -29.703  -5.309  31.513  1.00 88.12           H  
ATOM     43  CA  LYS A   4     -31.244  -4.238  32.522  1.00 88.12           C  
ATOM     44  HA  LYS A   4     -31.998  -4.530  33.254  1.00 88.12           H  
ATOM     45  C   LYS A   4     -31.962  -3.897  31.222  1.00 88.12           C  
ATOM     46  CB  LYS A   4     -30.457  -3.050  33.097  1.00 88.12           C  
ATOM     47  HB2 LYS A   4     -29.719  -2.718  32.366  1.00 88.12           H  
ATOM     48  HB3 LYS A   4     -29.929  -3.380  33.991  1.00 88.12           H  
ATOM     49  O   LYS A   4     -31.367  -3.341  30.300  1.00 88.12           O  
ATOM     50  CG  LYS A   4     -31.380  -1.880  33.469  1.00 88.12           C  
ATOM     51  HG2 LYS A   4     -31.900  -1.526  32.579  1.00 88.12           H  
ATOM     52  HG3 LYS A   4     -32.115  -2.216  34.199  1.00 88.12           H  
ATOM     53  CD  LYS A   4     -30.566  -0.723  34.060  1.00 88.12           C  
ATOM     54  HD2 LYS A   4     -30.053  -1.065  34.958  1.00 88.12           H  
ATOM     55  HD3 LYS A   4     -29.825  -0.407  33.326  1.00 88.12           H  
ATOM     56  CE  LYS A   4     -31.490   0.451  34.400  1.00 88.12           C  
ATOM     57  HE2 LYS A   4     -32.197   0.131  35.166  1.00 88.12           H  
ATOM     58  HE3 LYS A   4     -32.058   0.708  33.506  1.00 88.12           H  
ATOM     59  NZ  LYS A   4     -30.712   1.627  34.863  1.00 88.12           N  
ATOM     60  HZ1 LYS A   4     -30.059   1.913  34.148  1.00 88.12           H  
ATOM     61  HZ2 LYS A   4     -30.184   1.401  35.694  1.00 88.12           H  
ATOM     62  HZ3 LYS A   4     -31.321   2.408  35.061  1.00 88.12           H  
ATOM     63  N   THR A   5     -33.259  -4.189  31.172  1.00 87.51           N  
ATOM     64  H   THR A   5     -33.677  -4.739  31.910  1.00 87.51           H  
ATOM     65  CA  THR A   5     -34.120  -3.746  30.073  1.00 87.51           C  
ATOM     66  HA  THR A   5     -33.651  -4.063  29.141  1.00 87.51           H  
ATOM     67  C   THR A   5     -34.231  -2.222  30.082  1.00 87.51           C  
ATOM     68  CB  THR A   5     -35.513  -4.384  30.129  1.00 87.51           C  
ATOM     69  HB  THR A   5     -36.088  -3.947  30.945  1.00 87.51           H  
ATOM     70  O   THR A   5     -34.531  -1.618  31.115  1.00 87.51           O  
ATOM     71  CG2 THR A   5     -36.278  -4.210  28.817  1.00 87.51           C  
ATOM     72 HG21 THR A   5     -37.248  -4.702  28.883  1.00 87.51           H  
ATOM     73 HG22 THR A   5     -35.710  -4.639  27.992  1.00 87.51           H  
ATOM     74 HG23 THR A   5     -36.445  -3.151  28.618  1.00 87.51           H  
ATOM     75  OG1 THR A   5     -35.388  -5.769  30.353  1.00 87.51           O  
ATOM     76  HG1 THR A   5     -36.187  -6.191  30.028  1.00 87.51           H  
ATOM     77  N   VAL A   6     -33.982  -1.594  28.937  1.00 86.28           N  
ATOM     78  H   VAL A   6     -33.739  -2.153  28.131  1.00 86.28           H  
ATOM     79  CA  VAL A   6     -33.997  -0.140  28.778  1.00 86.28           C  
ATOM     80  HA  VAL A   6     -33.674   0.316  29.714  1.00 86.28           H  
ATOM     81  C   VAL A   6     -35.416   0.339  28.474  1.00 86.28           C  
ATOM     82  CB  VAL A   6     -33.002   0.305  27.693  1.00 86.28           C  
ATOM     83  HB  VAL A   6     -33.278  -0.141  26.737  1.00 86.28           H  
ATOM     84  O   VAL A   6     -35.977   0.046  27.421  1.00 86.28           O  
ATOM     85  CG1 VAL A   6     -33.012   1.828  27.556  1.00 86.28           C  
ATOM     86 HG11 VAL A   6     -32.292   2.108  26.787  1.00 86.28           H  
ATOM     87 HG12 VAL A   6     -33.990   2.185  27.232  1.00 86.28           H  
ATOM     88 HG13 VAL A   6     -32.735   2.303  28.497  1.00 86.28           H  
ATOM     89  CG2 VAL A   6     -31.568  -0.120  28.043  1.00 86.28           C  
ATOM     90 HG21 VAL A   6     -31.494  -1.207  28.084  1.00 86.28           H  
ATOM     91 HG22 VAL A   6     -31.273   0.301  29.004  1.00 86.28           H  
ATOM     92 HG23 VAL A   6     -30.884   0.231  27.270  1.00 86.28           H  
ATOM     93  N   THR A   7     -35.990   1.103  29.404  1.00 85.32           N  
ATOM     94  H   THR A   7     -35.533   1.177  30.301  1.00 85.32           H  
ATOM     95  CA  THR A   7     -37.348   1.675  29.299  1.00 85.32           C  
ATOM     96  HA  THR A   7     -37.770   1.438  28.323  1.00 85.32           H  
ATOM     97  C   THR A   7     -37.385   3.203  29.421  1.00 85.32           C  
ATOM     98  CB  THR A   7     -38.265   1.064  30.369  1.00 85.32           C  
ATOM     99  HB  THR A   7     -39.248   1.532  30.311  1.00 85.32           H  
ATOM    100  O   THR A   7     -38.452   3.802  29.289  1.00 85.32           O  
ATOM    101  CG2 THR A   7     -38.439  -0.446  30.206  1.00 85.32           C  
ATOM    102 HG21 THR A   7     -39.182  -0.811  30.915  1.00 85.32           H  
ATOM    103 HG22 THR A   7     -37.493  -0.960  30.379  1.00 85.32           H  
ATOM    104 HG23 THR A   7     -38.781  -0.666  29.195  1.00 85.32           H  
ATOM    105  OG1 THR A   7     -37.720   1.281  31.652  1.00 85.32           O  
ATOM    106  HG1 THR A   7     -38.318   0.874  32.284  1.00 85.32           H  
ATOM    107  N   ALA A   8     -36.243   3.845  29.687  1.00 86.74           N  
ATOM    108  H   ALA A   8     -35.382   3.319  29.656  1.00 86.74           H  
ATOM    109  CA  ALA A   8     -36.151   5.293  29.860  1.00 86.74           C  
ATOM    110  HA  ALA A   8     -36.992   5.607  30.477  1.00 86.74           H  
ATOM    111  C   ALA A   8     -36.213   6.023  28.502  1.00 86.74           C  
ATOM    112  CB  ALA A   8     -34.856   5.618  30.616  1.00 86.74           C  
ATOM    113  HB1 ALA A   8     -33.993   5.306  30.029  1.00 86.74           H  
ATOM    114  HB2 ALA A   8     -34.791   6.692  30.787  1.00 86.74           H  
ATOM    115  HB3 ALA A   8     -34.847   5.105  31.578  1.00 86.74           H  
ATOM    116  O   ALA A   8     -35.548   5.589  27.566  1.00 86.74           O  
ATOM    117  N   PRO A   9     -36.941   7.151  28.380  1.00 85.94           N  
ATOM    118  CA  PRO A   9     -37.033   7.900  27.123  1.00 85.94           C  
ATOM    119  HA  PRO A   9     -37.297   7.226  26.308  1.00 85.94           H  
ATOM    120  C   PRO A   9     -35.722   8.609  26.747  1.00 85.94           C  
ATOM    121  CB  PRO A   9     -38.170   8.902  27.343  1.00 85.94           C  
ATOM    122  HB2 PRO A   9     -39.119   8.434  27.081  1.00 85.94           H  
ATOM    123  HB3 PRO A   9     -38.031   9.819  26.770  1.00 85.94           H  
ATOM    124  O   PRO A   9     -35.485   8.873  25.574  1.00 85.94           O  
ATOM    125  CG  PRO A   9     -38.127   9.159  28.849  1.00 85.94           C  
ATOM    126  HG2 PRO A   9     -39.093   9.489  29.232  1.00 85.94           H  
ATOM    127  HG3 PRO A   9     -37.355   9.894  29.078  1.00 85.94           H  
ATOM    128  CD  PRO A   9     -37.727   7.799  29.420  1.00 85.94           C  
ATOM    129  HD2 PRO A   9     -37.147   7.933  30.333  1.00 85.94           H  
ATOM    130  HD3 PRO A   9     -38.619   7.206  29.620  1.00 85.94           H  
ATOM    131  N   PHE A  10     -34.872   8.907  27.730  1.00 88.94           N  
ATOM    132  H   PHE A  10     -35.123   8.671  28.679  1.00 88.94           H  
ATOM    133  CA  PHE A  10     -33.500   9.366  27.537  1.00 88.94           C  
ATOM    134  HA  PHE A  10     -33.116   8.911  26.624  1.00 88.94           H  
ATOM    135  C   PHE A  10     -32.633   8.904  28.714  1.00 88.94           C  
ATOM    136  CB  PHE A  10     -33.449  10.896  27.387  1.00 88.94           C  
ATOM    137  HB2 PHE A  10     -32.459  11.169  27.019  1.00 88.94           H  
ATOM    138  HB3 PHE A  10     -34.164  11.208  26.626  1.00 88.94           H  
ATOM    139  O   PHE A  10     -33.145   8.713  29.822  1.00 88.94           O  
ATOM    140  CG  PHE A  10     -33.714  11.662  28.674  1.00 88.94           C  
ATOM    141  CD1 PHE A  10     -35.033  11.959  29.065  1.00 88.94           C  
ATOM    142  HD1 PHE A  10     -35.856  11.682  28.423  1.00 88.94           H  
ATOM    143  CD2 PHE A  10     -32.640  12.043  29.502  1.00 88.94           C  
ATOM    144  HD2 PHE A  10     -31.625  11.820  29.207  1.00 88.94           H  
ATOM    145  CE1 PHE A  10     -35.279  12.615  30.286  1.00 88.94           C  
ATOM    146  HE1 PHE A  10     -36.292  12.844  30.581  1.00 88.94           H  
ATOM    147  CE2 PHE A  10     -32.885  12.699  30.722  1.00 88.94           C  
ATOM    148  HE2 PHE A  10     -32.056  12.985  31.353  1.00 88.94           H  
ATOM    149  CZ  PHE A  10     -34.204  12.982  31.116  1.00 88.94           C  
ATOM    150  HZ  PHE A  10     -34.391  13.488  32.051  1.00 88.94           H  
ATOM    151  N   PHE A  11     -31.333   8.733  28.483  1.00 91.79           N  
ATOM    152  H   PHE A  11     -31.001   8.825  27.534  1.00 91.79           H  
ATOM    153  CA  PHE A  11     -30.311   8.564  29.518  1.00 91.79           C  
ATOM    154  HA  PHE A  11     -30.467   9.324  30.284  1.00 91.79           H  
ATOM    155  C   PHE A  11     -28.914   8.776  28.925  1.00 91.79           C  
ATOM    156  CB  PHE A  11     -30.401   7.177  30.185  1.00 91.79           C  
ATOM    157  HB2 PHE A  11     -31.370   7.073  30.673  1.00 91.79           H  
ATOM    158  HB3 PHE A  11     -29.651   7.129  30.975  1.00 91.79           H  
ATOM    159  O   PHE A  11     -28.697   8.556  27.735  1.00 91.79           O  
ATOM    160  CG  PHE A  11     -30.205   5.994  29.257  1.00 91.79           C  
ATOM    161  CD1 PHE A  11     -31.245   5.599  28.393  1.00 91.79           C  
ATOM    162  HD1 PHE A  11     -32.180   6.139  28.381  1.00 91.79           H  
ATOM    163  CD2 PHE A  11     -28.983   5.295  29.246  1.00 91.79           C  
ATOM    164  HD2 PHE A  11     -28.169   5.611  29.881  1.00 91.79           H  
ATOM    165  CE1 PHE A  11     -31.057   4.528  27.508  1.00 91.79           C  
ATOM    166  HE1 PHE A  11     -31.838   4.275  26.806  1.00 91.79           H  
ATOM    167  CE2 PHE A  11     -28.812   4.195  28.388  1.00 91.79           C  
ATOM    168  HE2 PHE A  11     -27.873   3.662  28.372  1.00 91.79           H  
ATOM    169  CZ  PHE A  11     -29.848   3.812  27.519  1.00 91.79           C  
ATOM    170  HZ  PHE A  11     -29.703   2.984  26.841  1.00 91.79           H  
ATOM    171  N   ASP A  12     -27.961   9.155  29.771  1.00 91.37           N  
ATOM    172  H   ASP A  12     -28.179   9.264  30.751  1.00 91.37           H  
ATOM    173  CA  ASP A  12     -26.554   9.281  29.392  1.00 91.37           C  
ATOM    174  HA  ASP A  12     -26.464   9.213  28.308  1.00 91.37           H  
ATOM    175  C   ASP A  12     -25.745   8.120  30.002  1.00 91.37           C  
ATOM    176  CB  ASP A  12     -26.012  10.664  29.803  1.00 91.37           C  
ATOM    177  HB2 ASP A  12     -24.939  10.672  29.615  1.00 91.37           H  
ATOM    178  HB3 ASP A  12     -26.162  10.798  30.875  1.00 91.37           H  
ATOM    179  O   ASP A  12     -26.006   7.704  31.135  1.00 91.37           O  
ATOM    180  CG  ASP A  12     -26.634  11.859  29.057  1.00 91.37           C  
ATOM    181  OD1 ASP A  12     -27.384  11.681  28.074  1.00 91.37           O  
ATOM    182  OD2 ASP A  12     -26.380  13.020  29.452  1.00 91.37           O  
ATOM    183  N   ILE A  13     -24.761   7.600  29.263  1.00 90.19           N  
ATOM    184  H   ILE A  13     -24.627   7.977  28.336  1.00 90.19           H  
ATOM    185  CA  ILE A  13     -23.743   6.664  29.758  1.00 90.19           C  
ATOM    186  HA  ILE A  13     -23.998   6.364  30.775  1.00 90.19           H  
ATOM    187  C   ILE A  13     -22.399   7.389  29.789  1.00 90.19           C  
ATOM    188  CB  ILE A  13     -23.633   5.379  28.901  1.00 90.19           C  
ATOM    189  HB  ILE A  13     -23.245   5.649  27.920  1.00 90.19           H  
ATOM    190  O   ILE A  13     -21.927   7.857  28.753  1.00 90.19           O  
ATOM    191  CG1 ILE A  13     -24.994   4.680  28.695  1.00 90.19           C  
ATOM    192 HG12 ILE A  13     -25.655   5.352  28.148  1.00 90.19           H  
ATOM    193 HG13 ILE A  13     -25.450   4.468  29.662  1.00 90.19           H  
ATOM    194  CG2 ILE A  13     -22.630   4.412  29.566  1.00 90.19           C  
ATOM    195 HG21 ILE A  13     -21.664   4.894  29.713  1.00 90.19           H  
ATOM    196 HG22 ILE A  13     -22.454   3.546  28.927  1.00 90.19           H  
ATOM    197 HG23 ILE A  13     -23.010   4.073  30.530  1.00 90.19           H  
ATOM    198  CD1 ILE A  13     -24.883   3.371  27.897  1.00 90.19           C  
ATOM    199 HD11 ILE A  13     -25.865   3.084  27.521  1.00 90.19           H  
ATOM    200 HD12 ILE A  13     -24.501   2.575  28.535  1.00 90.19           H  
ATOM    201 HD13 ILE A  13     -24.208   3.498  27.050  1.00 90.19           H  
ATOM    202  N   THR A  14     -21.770   7.430  30.961  1.00 91.02           N  
ATOM    203  H   THR A  14     -22.233   7.039  31.770  1.00 91.02           H  
ATOM    204  CA  THR A  14     -20.401   7.926  31.147  1.00 91.02           C  
ATOM    205  HA  THR A  14     -20.154   8.618  30.341  1.00 91.02           H  
ATOM    206  C   THR A  14     -19.420   6.758  31.111  1.00 91.02           C  
ATOM    207  CB  THR A  14     -20.268   8.685  32.474  1.00 91.02           C  
ATOM    208  HB  THR A  14     -20.423   7.997  33.306  1.00 91.02           H  
ATOM    209  O   THR A  14     -19.558   5.815  31.888  1.00 91.02           O  
ATOM    210  CG2 THR A  14     -18.912   9.365  32.635  1.00 91.02           C  
ATOM    211 HG21 THR A  14     -18.737  10.040  31.797  1.00 91.02           H  
ATOM    212 HG22 THR A  14     -18.881   9.928  33.567  1.00 91.02           H  
ATOM    213 HG23 THR A  14     -18.119   8.617  32.661  1.00 91.02           H  
ATOM    214  OG1 THR A  14     -21.234   9.708  32.550  1.00 91.02           O  
ATOM    215  HG1 THR A  14     -20.990  10.273  33.287  1.00 91.02           H  
ATOM    216  N   LEU A  15     -18.422   6.837  30.234  1.00 88.99           N  
ATOM    217  H   LEU A  15     -18.387   7.647  29.632  1.00 88.99           H  
ATOM    218  CA  LEU A  15     -17.326   5.879  30.083  1.00 88.99           C  
ATOM    219  HA  LEU A  15     -17.421   5.084  30.822  1.00 88.99           H  
ATOM    220  C   LEU A  15     -16.001   6.619  30.320  1.00 88.99           C  
ATOM    221  CB  LEU A  15     -17.364   5.263  28.669  1.00 88.99           C  
ATOM    222  HB2 LEU A  15     -17.036   6.026  27.963  1.00 88.99           H  
ATOM    223  HB3 LEU A  15     -16.644   4.445  28.638  1.00 88.99           H  
ATOM    224  O   LEU A  15     -15.876   7.768  29.904  1.00 88.99           O  
ATOM    225  CG  LEU A  15     -18.726   4.730  28.184  1.00 88.99           C  
ATOM    226  HG  LEU A  15     -19.475   5.519  28.237  1.00 88.99           H  
ATOM    227  CD1 LEU A  15     -18.620   4.297  26.722  1.00 88.99           C  
ATOM    228 HD11 LEU A  15     -18.307   5.142  26.109  1.00 88.99           H  
ATOM    229 HD12 LEU A  15     -19.595   3.955  26.374  1.00 88.99           H  
ATOM    230 HD13 LEU A  15     -17.895   3.490  26.615  1.00 88.99           H  
ATOM    231  CD2 LEU A  15     -19.210   3.537  29.008  1.00 88.99           C  
ATOM    232 HD21 LEU A  15     -19.343   3.828  30.050  1.00 88.99           H  
ATOM    233 HD22 LEU A  15     -18.488   2.722  28.951  1.00 88.99           H  
ATOM    234 HD23 LEU A  15     -20.161   3.180  28.613  1.00 88.99           H  
ATOM    235  N   SER A  16     -15.018   5.986  30.958  1.00 86.79           N  
ATOM    236  H   SER A  16     -15.138   5.017  31.216  1.00 86.79           H  
ATOM    237  CA  SER A  16     -13.684   6.563  31.192  1.00 86.79           C  
ATOM    238  HA  SER A  16     -13.566   7.463  30.589  1.00 86.79           H  
ATOM    239  C   SER A  16     -12.603   5.573  30.768  1.00 86.79           C  
ATOM    240  CB  SER A  16     -13.528   6.967  32.663  1.00 86.79           C  
ATOM    241  HB2 SER A  16     -13.828   6.134  33.300  1.00 86.79           H  
ATOM    242  HB3 SER A  16     -14.178   7.819  32.865  1.00 86.79           H  
ATOM    243  O   SER A  16     -12.753   4.382  31.039  1.00 86.79           O  
ATOM    244  OG  SER A  16     -12.190   7.313  32.963  1.00 86.79           O  
ATOM    245  HG  SER A  16     -12.171   7.850  33.758  1.00 86.79           H  
ATOM    246  N   SER A  17     -11.530   6.052  30.129  1.00 82.35           N  
ATOM    247  H   SER A  17     -11.476   7.047  29.962  1.00 82.35           H  
ATOM    248  CA  SER A  17     -10.390   5.229  29.689  1.00 82.35           C  
ATOM    249  HA  SER A  17     -10.728   4.534  28.921  1.00 82.35           H  
ATOM    250  C   SER A  17      -9.792   4.402  30.830  1.00 82.35           C  
ATOM    251  CB  SER A  17      -9.294   6.127  29.086  1.00 82.35           C  
ATOM    252  HB2 SER A  17      -9.681   6.567  28.167  1.00 82.35           H  
ATOM    253  HB3 SER A  17      -8.425   5.521  28.830  1.00 82.35           H  
ATOM    254  O   SER A  17      -9.478   3.222  30.664  1.00 82.35           O  
ATOM    255  OG  SER A  17      -8.902   7.180  29.960  1.00 82.35           O  
ATOM    256  HG  SER A  17      -8.251   6.853  30.585  1.00 82.35           H  
ATOM    257  N   ASP A  18      -9.683   5.023  32.003  1.00 82.75           N  
ATOM    258  H   ASP A  18      -9.942   6.000  32.020  1.00 82.75           H  
ATOM    259  CA  ASP A  18      -8.903   4.512  33.130  1.00 82.75           C  
ATOM    260  HA  ASP A  18      -8.069   3.923  32.748  1.00 82.75           H  
ATOM    261  C   ASP A  18      -9.734   3.582  34.021  1.00 82.75           C  
ATOM    262  CB  ASP A  18      -8.304   5.692  33.913  1.00 82.75           C  
ATOM    263  HB2 ASP A  18      -9.115   6.329  34.266  1.00 82.75           H  
ATOM    264  HB3 ASP A  18      -7.786   5.295  34.787  1.00 82.75           H  
ATOM    265  O   ASP A  18      -9.193   2.685  34.659  1.00 82.75           O  
ATOM    266  CG  ASP A  18      -7.307   6.547  33.109  1.00 82.75           C  
ATOM    267  OD1 ASP A  18      -7.253   6.413  31.860  1.00 82.75           O  
ATOM    268  OD2 ASP A  18      -6.638   7.386  33.746  1.00 82.75           O  
ATOM    269  N   ALA A  19     -11.064   3.724  33.991  1.00 80.27           N  
ATOM    270  H   ALA A  19     -11.440   4.417  33.360  1.00 80.27           H  
ATOM    271  CA  ALA A  19     -11.999   2.897  34.757  1.00 80.27           C  
ATOM    272  HA  ALA A  19     -11.692   2.916  35.803  1.00 80.27           H  
ATOM    273  C   ALA A  19     -12.022   1.413  34.334  1.00 80.27           C  
ATOM    274  CB  ALA A  19     -13.392   3.530  34.643  1.00 80.27           C  
ATOM    275  HB1 ALA A  19     -14.103   2.951  35.232  1.00 80.27           H  
ATOM    276  HB2 ALA A  19     -13.713   3.528  33.601  1.00 80.27           H  
ATOM    277  HB3 ALA A  19     -13.364   4.552  35.021  1.00 80.27           H  
ATOM    278  O   ALA A  19     -12.657   0.606  35.010  1.00 80.27           O  
ATOM    279  N   PHE A  20     -11.353   1.062  33.230  1.00 80.24           N  
ATOM    280  H   PHE A  20     -10.868   1.793  32.729  1.00 80.24           H  
ATOM    281  CA  PHE A  20     -11.317  -0.292  32.676  1.00 80.24           C  
ATOM    282  HA  PHE A  20     -11.696  -0.985  33.428  1.00 80.24           H  
ATOM    283  C   PHE A  20      -9.904  -0.792  32.331  1.00 80.24           C  
ATOM    284  CB  PHE A  20     -12.257  -0.376  31.464  1.00 80.24           C  
ATOM    285  HB2 PHE A  20     -12.303  -1.414  31.135  1.00 80.24           H  
ATOM    286  HB3 PHE A  20     -11.841   0.220  30.652  1.00 80.24           H  
ATOM    287  O   PHE A  20      -9.793  -1.843  31.708  1.00 80.24           O  
ATOM    288  CG  PHE A  20     -13.674   0.083  31.728  1.00 80.24           C  
ATOM    289  CD1 PHE A  20     -14.563  -0.755  32.423  1.00 80.24           C  
ATOM    290  HD1 PHE A  20     -14.238  -1.728  32.764  1.00 80.24           H  
ATOM    291  CD2 PHE A  20     -14.093   1.358  31.307  1.00 80.24           C  
ATOM    292  HD2 PHE A  20     -13.405   1.997  30.773  1.00 80.24           H  
ATOM    293  CE1 PHE A  20     -15.864  -0.312  32.703  1.00 80.24           C  
ATOM    294  HE1 PHE A  20     -16.536  -0.954  33.254  1.00 80.24           H  
ATOM    295  CE2 PHE A  20     -15.398   1.801  31.587  1.00 80.24           C  
ATOM    296  HE2 PHE A  20     -15.712   2.783  31.267  1.00 80.24           H  
ATOM    297  CZ  PHE A  20     -16.287   0.961  32.279  1.00 80.24           C  
ATOM    298  HZ  PHE A  20     -17.294   1.288  32.494  1.00 80.24           H  
ATOM    299  N   GLN A  21      -8.825  -0.101  32.733  1.00 79.52           N  
ATOM    300  H   GLN A  21      -8.948   0.731  33.293  1.00 79.52           H  
ATOM    301  CA  GLN A  21      -7.451  -0.577  32.469  1.00 79.52           C  
ATOM    302  HA  GLN A  21      -7.326  -0.705  31.394  1.00 79.52           H  
ATOM    303  C   GLN A  21      -7.172  -1.958  33.098  1.00 79.52           C  
ATOM    304  CB  GLN A  21      -6.414   0.456  32.950  1.00 79.52           C  
ATOM    305  HB2 GLN A  21      -5.440  -0.029  32.998  1.00 79.52           H  
ATOM    306  HB3 GLN A  21      -6.675   0.792  33.954  1.00 79.52           H  
ATOM    307  O   GLN A  21      -6.467  -2.765  32.498  1.00 79.52           O  
ATOM    308  CG  GLN A  21      -6.292   1.671  32.011  1.00 79.52           C  
ATOM    309  HG2 GLN A  21      -5.963   1.334  31.028  1.00 79.52           H  
ATOM    310  HG3 GLN A  21      -7.274   2.130  31.894  1.00 79.52           H  
ATOM    311  CD  GLN A  21      -5.294   2.719  32.516  1.00 79.52           C  
ATOM    312  NE2 GLN A  21      -5.437   3.977  32.157  1.00 79.52           N  
ATOM    313 HE21 GLN A  21      -4.791   4.635  32.569  1.00 79.52           H  
ATOM    314 HE22 GLN A  21      -6.209   4.308  31.596  1.00 79.52           H  
ATOM    315  OE1 GLN A  21      -4.360   2.441  33.251  1.00 79.52           O  
ATOM    316  N   ASP A  22      -7.784  -2.272  34.247  1.00 80.77           N  
ATOM    317  H   ASP A  22      -8.281  -1.545  34.741  1.00 80.77           H  
ATOM    318  CA  ASP A  22      -7.681  -3.592  34.895  1.00 80.77           C  
ATOM    319  HA  ASP A  22      -6.629  -3.846  35.026  1.00 80.77           H  
ATOM    320  C   ASP A  22      -8.335  -4.728  34.080  1.00 80.77           C  
ATOM    321  CB  ASP A  22      -8.354  -3.545  36.281  1.00 80.77           C  
ATOM    322  HB2 ASP A  22      -9.371  -3.172  36.164  1.00 80.77           H  
ATOM    323  HB3 ASP A  22      -8.422  -4.563  36.665  1.00 80.77           H  
ATOM    324  O   ASP A  22      -7.911  -5.880  34.167  1.00 80.77           O  
ATOM    325  CG  ASP A  22      -7.625  -2.708  37.340  1.00 80.77           C  
ATOM    326  OD1 ASP A  22      -6.384  -2.579  37.255  1.00 80.77           O  
ATOM    327  OD2 ASP A  22      -8.328  -2.238  38.264  1.00 80.77           O  
ATOM    328  N   GLU A  23      -9.378  -4.428  33.295  1.00 80.87           N  
ATOM    329  H   GLU A  23      -9.640  -3.456  33.213  1.00 80.87           H  
ATOM    330  CA  GLU A  23     -10.093  -5.415  32.467  1.00 80.87           C  
ATOM    331  HA  GLU A  23      -9.916  -6.413  32.868  1.00 80.87           H  
ATOM    332  C   GLU A  23      -9.587  -5.445  31.016  1.00 80.87           C  
ATOM    333  CB  GLU A  23     -11.610  -5.157  32.503  1.00 80.87           C  
ATOM    334  HB2 GLU A  23     -11.820  -4.152  32.136  1.00 80.87           H  
ATOM    335  HB3 GLU A  23     -12.091  -5.871  31.835  1.00 80.87           H  
ATOM    336  O   GLU A  23      -9.608  -6.495  30.374  1.00 80.87           O  
ATOM    337  CG  GLU A  23     -12.216  -5.328  33.907  1.00 80.87           C  
ATOM    338  HG2 GLU A  23     -11.919  -4.490  34.538  1.00 80.87           H  
ATOM    339  HG3 GLU A  23     -11.823  -6.243  34.350  1.00 80.87           H  
ATOM    340  CD  GLU A  23     -13.746  -5.416  33.850  1.00 80.87           C  
ATOM    341  OE1 GLU A  23     -14.306  -6.480  34.230  1.00 80.87           O  
ATOM    342  OE2 GLU A  23     -14.390  -4.465  33.358  1.00 80.87           O  
ATOM    343  N   PHE A  24      -9.099  -4.308  30.515  1.00 83.19           N  
ATOM    344  H   PHE A  24      -9.136  -3.488  31.103  1.00 83.19           H  
ATOM    345  CA  PHE A  24      -8.545  -4.132  29.176  1.00 83.19           C  
ATOM    346  HA  PHE A  24      -8.348  -5.109  28.735  1.00 83.19           H  
ATOM    347  C   PHE A  24      -7.210  -3.362  29.261  1.00 83.19           C  
ATOM    348  CB  PHE A  24      -9.584  -3.421  28.288  1.00 83.19           C  
ATOM    349  HB2 PHE A  24      -9.700  -2.401  28.653  1.00 83.19           H  
ATOM    350  HB3 PHE A  24      -9.197  -3.363  27.270  1.00 83.19           H  
ATOM    351  O   PHE A  24      -7.181  -2.150  29.037  1.00 83.19           O  
ATOM    352  CG  PHE A  24     -10.960  -4.063  28.248  1.00 83.19           C  
ATOM    353  CD1 PHE A  24     -11.147  -5.348  27.703  1.00 83.19           C  
ATOM    354  HD1 PHE A  24     -10.301  -5.894  27.312  1.00 83.19           H  
ATOM    355  CD2 PHE A  24     -12.060  -3.375  28.789  1.00 83.19           C  
ATOM    356  HD2 PHE A  24     -11.916  -2.391  29.210  1.00 83.19           H  
ATOM    357  CE1 PHE A  24     -12.424  -5.939  27.710  1.00 83.19           C  
ATOM    358  HE1 PHE A  24     -12.564  -6.937  27.322  1.00 83.19           H  
ATOM    359  CE2 PHE A  24     -13.336  -3.961  28.794  1.00 83.19           C  
ATOM    360  HE2 PHE A  24     -14.170  -3.423  29.221  1.00 83.19           H  
ATOM    361  CZ  PHE A  24     -13.519  -5.246  28.256  1.00 83.19           C  
ATOM    362  HZ  PHE A  24     -14.495  -5.708  28.275  1.00 83.19           H  
ATOM    363  N   PRO A  25      -6.076  -4.041  29.537  1.00 77.74           N  
ATOM    364  CA  PRO A  25      -4.768  -3.391  29.717  1.00 77.74           C  
ATOM    365  HA  PRO A  25      -4.846  -2.685  30.544  1.00 77.74           H  
ATOM    366  C   PRO A  25      -4.240  -2.629  28.493  1.00 77.74           C  
ATOM    367  CB  PRO A  25      -3.807  -4.516  30.114  1.00 77.74           C  
ATOM    368  HB2 PRO A  25      -3.034  -4.159  30.795  1.00 77.74           H  
ATOM    369  HB3 PRO A  25      -3.359  -4.958  29.225  1.00 77.74           H  
ATOM    370  O   PRO A  25      -3.333  -1.812  28.617  1.00 77.74           O  
ATOM    371  CG  PRO A  25      -4.722  -5.539  30.782  1.00 77.74           C  
ATOM    372  HG2 PRO A  25      -4.299  -6.543  30.757  1.00 77.74           H  
ATOM    373  HG3 PRO A  25      -4.933  -5.232  31.807  1.00 77.74           H  
ATOM    374  CD  PRO A  25      -5.992  -5.438  29.945  1.00 77.74           C  
ATOM    375  HD2 PRO A  25      -5.908  -6.071  29.062  1.00 77.74           H  
ATOM    376  HD3 PRO A  25      -6.846  -5.744  30.550  1.00 77.74           H  
ATOM    377  N   ASN A  26      -4.817  -2.880  27.314  1.00 74.38           N  
ATOM    378  H   ASN A  26      -5.542  -3.583  27.294  1.00 74.38           H  
ATOM    379  CA  ASN A  26      -4.499  -2.181  26.068  1.00 74.38           C  
ATOM    380  HA  ASN A  26      -3.444  -1.910  26.084  1.00 74.38           H  
ATOM    381  C   ASN A  26      -5.285  -0.860  25.909  1.00 74.38           C  
ATOM    382  CB  ASN A  26      -4.731  -3.135  24.880  1.00 74.38           C  
ATOM    383  HB2 ASN A  26      -5.782  -3.421  24.849  1.00 74.38           H  
ATOM    384  HB3 ASN A  26      -4.504  -2.600  23.957  1.00 74.38           H  
ATOM    385  O   ASN A  26      -5.157  -0.195  24.881  1.00 74.38           O  
ATOM    386  CG  ASN A  26      -3.881  -4.398  24.892  1.00 74.38           C  
ATOM    387  ND2 ASN A  26      -4.078  -5.263  23.926  1.00 74.38           N  
ATOM    388 HD21 ASN A  26      -4.702  -5.043  23.163  1.00 74.38           H  
ATOM    389 HD22 ASN A  26      -3.465  -6.065  23.924  1.00 74.38           H  
ATOM    390  OD1 ASN A  26      -3.054  -4.653  25.748  1.00 74.38           O  
ATOM    391  N   ASN A  27      -6.116  -0.481  26.889  1.00 79.44           N  
ATOM    392  H   ASN A  27      -6.208  -1.066  27.708  1.00 79.44           H  
ATOM    393  CA  ASN A  27      -6.816   0.797  26.888  1.00 79.44           C  
ATOM    394  HA  ASN A  27      -7.380   0.880  25.959  1.00 79.44           H  
ATOM    395  C   ASN A  27      -5.823   1.961  26.934  1.00 79.44           C  
ATOM    396  CB  ASN A  27      -7.794   0.893  28.072  1.00 79.44           C  
ATOM    397  HB2 ASN A  27      -7.341   0.470  28.969  1.00 79.44           H  
ATOM    398  HB3 ASN A  27      -7.992   1.946  28.276  1.00 79.44           H  
ATOM    399  O   ASN A  27      -4.996   2.083  27.835  1.00 79.44           O  
ATOM    400  CG  ASN A  27      -9.134   0.233  27.825  1.00 79.44           C  
ATOM    401  ND2 ASN A  27     -10.072   0.458  28.712  1.00 79.44           N  
ATOM    402 HD21 ASN A  27     -10.985   0.061  28.541  1.00 79.44           H  
ATOM    403 HD22 ASN A  27      -9.865   1.023  29.523  1.00 79.44           H  
ATOM    404  OD1 ASN A  27      -9.398  -0.392  26.810  1.00 79.44           O  
ATOM    405  N   THR A  28      -5.981   2.870  25.985  1.00 76.84           N  
ATOM    406  H   THR A  28      -6.730   2.723  25.323  1.00 76.84           H  
ATOM    407  CA  THR A  28      -5.288   4.153  25.918  1.00 76.84           C  
ATOM    408  HA  THR A  28      -4.579   4.234  26.742  1.00 76.84           H  
ATOM    409  C   THR A  28      -6.308   5.281  26.060  1.00 76.84           C  
ATOM    410  CB  THR A  28      -4.511   4.289  24.600  1.00 76.84           C  
ATOM    411  HB  THR A  28      -3.963   5.231  24.615  1.00 76.84           H  
ATOM    412  O   THR A  28      -7.518   5.072  25.993  1.00 76.84           O  
ATOM    413  CG2 THR A  28      -3.517   3.159  24.340  1.00 76.84           C  
ATOM    414 HG21 THR A  28      -2.828   3.074  25.180  1.00 76.84           H  
ATOM    415 HG22 THR A  28      -2.951   3.374  23.433  1.00 76.84           H  
ATOM    416 HG23 THR A  28      -4.038   2.210  24.213  1.00 76.84           H  
ATOM    417  OG1 THR A  28      -5.415   4.316  23.528  1.00 76.84           O  
ATOM    418  HG1 THR A  28      -5.849   3.459  23.512  1.00 76.84           H  
ATOM    419  N   THR A  29      -5.847   6.520  26.199  1.00 73.89           N  
ATOM    420  H   THR A  29      -4.855   6.696  26.265  1.00 73.89           H  
ATOM    421  CA  THR A  29      -6.751   7.678  26.180  1.00 73.89           C  
ATOM    422  HA  THR A  29      -7.587   7.483  26.852  1.00 73.89           H  
ATOM    423  C   THR A  29      -7.357   7.951  24.794  1.00 73.89           C  
ATOM    424  CB  THR A  29      -6.029   8.923  26.693  1.00 73.89           C  
ATOM    425  HB  THR A  29      -6.723   9.762  26.635  1.00 73.89           H  
ATOM    426  O   THR A  29      -8.313   8.714  24.688  1.00 73.89           O  
ATOM    427  CG2 THR A  29      -5.568   8.784  28.142  1.00 73.89           C  
ATOM    428 HG21 THR A  29      -6.423   8.556  28.779  1.00 73.89           H  
ATOM    429 HG22 THR A  29      -5.133   9.725  28.479  1.00 73.89           H  
ATOM    430 HG23 THR A  29      -4.827   7.992  28.243  1.00 73.89           H  
ATOM    431  OG1 THR A  29      -4.880   9.173  25.907  1.00 73.89           O  
ATOM    432  HG1 THR A  29      -4.391   9.869  26.352  1.00 73.89           H  
ATOM    433  N   SER A  30      -6.833   7.333  23.727  1.00 73.87           N  
ATOM    434  H   SER A  30      -6.073   6.685  23.878  1.00 73.87           H  
ATOM    435  CA  SER A  30      -7.259   7.535  22.334  1.00 73.87           C  
ATOM    436  HA  SER A  30      -7.864   8.440  22.270  1.00 73.87           H  
ATOM    437  C   SER A  30      -8.102   6.381  21.773  1.00 73.87           C  
ATOM    438  CB  SER A  30      -6.010   7.757  21.485  1.00 73.87           C  
ATOM    439  HB2 SER A  30      -5.385   8.507  21.971  1.00 73.87           H  
ATOM    440  HB3 SER A  30      -6.300   8.107  20.494  1.00 73.87           H  
ATOM    441  O   SER A  30      -8.946   6.599  20.907  1.00 73.87           O  
ATOM    442  OG  SER A  30      -5.259   6.566  21.384  1.00 73.87           O  
ATOM    443  HG  SER A  30      -4.369   6.757  21.080  1.00 73.87           H  
ATOM    444  N   PHE A  31      -7.918   5.170  22.291  1.00 81.76           N  
ATOM    445  H   PHE A  31      -7.150   5.060  22.938  1.00 81.76           H  
ATOM    446  CA  PHE A  31      -8.719   3.978  22.027  1.00 81.76           C  
ATOM    447  HA  PHE A  31      -9.698   4.263  21.643  1.00 81.76           H  
ATOM    448  C   PHE A  31      -8.909   3.212  23.333  1.00 81.76           C  
ATOM    449  CB  PHE A  31      -8.022   3.081  20.992  1.00 81.76           C  
ATOM    450  HB2 PHE A  31      -6.965   3.000  21.244  1.00 81.76           H  
ATOM    451  HB3 PHE A  31      -8.091   3.548  20.009  1.00 81.76           H  
ATOM    452  O   PHE A  31      -7.925   2.813  23.957  1.00 81.76           O  
ATOM    453  CG  PHE A  31      -8.616   1.683  20.926  1.00 81.76           C  
ATOM    454  CD1 PHE A  31      -7.912   0.582  21.454  1.00 81.76           C  
ATOM    455  HD1 PHE A  31      -6.924   0.717  21.869  1.00 81.76           H  
ATOM    456  CD2 PHE A  31      -9.916   1.496  20.423  1.00 81.76           C  
ATOM    457  HD2 PHE A  31     -10.475   2.340  20.047  1.00 81.76           H  
ATOM    458  CE1 PHE A  31      -8.499  -0.696  21.460  1.00 81.76           C  
ATOM    459  HE1 PHE A  31      -7.952  -1.535  21.863  1.00 81.76           H  
ATOM    460  CE2 PHE A  31     -10.506   0.219  20.434  1.00 81.76           C  
ATOM    461  HE2 PHE A  31     -11.506   0.081  20.052  1.00 81.76           H  
ATOM    462  CZ  PHE A  31      -9.795  -0.879  20.947  1.00 81.76           C  
ATOM    463  HZ  PHE A  31     -10.246  -1.860  20.952  1.00 81.76           H  
ATOM    464  N   PHE A  32     -10.158   2.988  23.734  1.00 81.44           N  
ATOM    465  H   PHE A  32     -10.926   3.273  23.143  1.00 81.44           H  
ATOM    466  CA  PHE A  32     -10.473   2.223  24.933  1.00 81.44           C  
ATOM    467  HA  PHE A  32      -9.673   1.501  25.091  1.00 81.44           H  
ATOM    468  C   PHE A  32     -11.767   1.427  24.782  1.00 81.44           C  
ATOM    469  CB  PHE A  32     -10.523   3.138  26.168  1.00 81.44           C  
ATOM    470  HB2 PHE A  32      -9.575   3.668  26.257  1.00 81.44           H  
ATOM    471  HB3 PHE A  32     -10.614   2.514  27.057  1.00 81.44           H  
ATOM    472  O   PHE A  32     -12.729   1.847  24.133  1.00 81.44           O  
ATOM    473  CG  PHE A  32     -11.655   4.145  26.185  1.00 81.44           C  
ATOM    474  CD1 PHE A  32     -11.516   5.381  25.527  1.00 81.44           C  
ATOM    475  HD1 PHE A  32     -10.597   5.615  25.011  1.00 81.44           H  
ATOM    476  CD2 PHE A  32     -12.850   3.840  26.862  1.00 81.44           C  
ATOM    477  HD2 PHE A  32     -12.957   2.890  27.365  1.00 81.44           H  
ATOM    478  CE1 PHE A  32     -12.575   6.305  25.539  1.00 81.44           C  
ATOM    479  HE1 PHE A  32     -12.473   7.245  25.017  1.00 81.44           H  
ATOM    480  CE2 PHE A  32     -13.903   4.768  26.881  1.00 81.44           C  
ATOM    481  HE2 PHE A  32     -14.820   4.524  27.397  1.00 81.44           H  
ATOM    482  CZ  PHE A  32     -13.763   6.002  26.227  1.00 81.44           C  
ATOM    483  HZ  PHE A  32     -14.574   6.714  26.251  1.00 81.44           H  
ATOM    484  N   LYS A  33     -11.789   0.279  25.451  1.00 86.23           N  
ATOM    485  H   LYS A  33     -10.946   0.005  25.935  1.00 86.23           H  
ATOM    486  CA  LYS A  33     -12.956  -0.571  25.625  1.00 86.23           C  
ATOM    487  HA  LYS A  33     -13.726  -0.261  24.919  1.00 86.23           H  
ATOM    488  C   LYS A  33     -13.519  -0.402  27.032  1.00 86.23           C  
ATOM    489  CB  LYS A  33     -12.547  -2.004  25.280  1.00 86.23           C  
ATOM    490  HB2 LYS A  33     -12.085  -2.000  24.293  1.00 86.23           H  
ATOM    491  HB3 LYS A  33     -11.824  -2.378  26.005  1.00 86.23           H  
ATOM    492  O   LYS A  33     -12.772  -0.265  28.000  1.00 86.23           O  
ATOM    493  CG  LYS A  33     -13.774  -2.908  25.247  1.00 86.23           C  
ATOM    494  HG2 LYS A  33     -14.572  -2.404  24.702  1.00 86.23           H  
ATOM    495  HG3 LYS A  33     -14.121  -3.098  26.263  1.00 86.23           H  
ATOM    496  CD  LYS A  33     -13.454  -4.232  24.555  1.00 86.23           C  
ATOM    497  HD2 LYS A  33     -13.059  -4.049  23.556  1.00 86.23           H  
ATOM    498  HD3 LYS A  33     -12.736  -4.800  25.147  1.00 86.23           H  
ATOM    499  CE  LYS A  33     -14.785  -4.963  24.462  1.00 86.23           C  
ATOM    500  HE2 LYS A  33     -15.173  -5.086  25.473  1.00 86.23           H  
ATOM    501  HE3 LYS A  33     -15.483  -4.345  23.898  1.00 86.23           H  
ATOM    502  NZ  LYS A  33     -14.668  -6.290  23.835  1.00 86.23           N  
ATOM    503  HZ1 LYS A  33     -15.460  -6.823  24.163  1.00 86.23           H  
ATOM    504  HZ2 LYS A  33     -14.676  -6.207  22.828  1.00 86.23           H  
ATOM    505  HZ3 LYS A  33     -13.848  -6.771  24.175  1.00 86.23           H  
ATOM    506  N   ALA A  34     -14.842  -0.376  27.142  1.00 86.73           N  
ATOM    507  H   ALA A  34     -15.383  -0.447  26.292  1.00 86.73           H  
ATOM    508  CA  ALA A  34     -15.559  -0.081  28.372  1.00 86.73           C  
ATOM    509  HA  ALA A  34     -14.870  -0.134  29.214  1.00 86.73           H  
ATOM    510  C   ALA A  34     -16.679  -1.096  28.619  1.00 86.73           C  
ATOM    511  CB  ALA A  34     -16.091   1.350  28.280  1.00 86.73           C  
ATOM    512  HB1 ALA A  34     -16.629   1.586  29.198  1.00 86.73           H  
ATOM    513  HB2 ALA A  34     -15.259   2.045  28.164  1.00 86.73           H  
ATOM    514  HB3 ALA A  34     -16.763   1.442  27.427  1.00 86.73           H  
ATOM    515  O   ALA A  34     -17.557  -1.299  27.780  1.00 86.73           O  
ATOM    516  N   LYS A  35     -16.663  -1.721  29.795  1.00 87.74           N  
ATOM    517  H   LYS A  35     -15.958  -1.456  30.468  1.00 87.74           H  
ATOM    518  CA  LYS A  35     -17.622  -2.757  30.188  1.00 87.74           C  
ATOM    519  HA  LYS A  35     -18.001  -3.255  29.296  1.00 87.74           H  
ATOM    520  C   LYS A  35     -18.796  -2.144  30.937  1.00 87.74           C  
ATOM    521  CB  LYS A  35     -16.871  -3.781  31.029  1.00 87.74           C  
ATOM    522  HB2 LYS A  35     -16.659  -3.352  32.008  1.00 87.74           H  
ATOM    523  HB3 LYS A  35     -15.916  -3.972  30.539  1.00 87.74           H  
ATOM    524  O   LYS A  35     -18.627  -1.323  31.837  1.00 87.74           O  
ATOM    525  CG  LYS A  35     -17.591  -5.126  31.198  1.00 87.74           C  
ATOM    526  HG2 LYS A  35     -18.539  -5.002  31.721  1.00 87.74           H  
ATOM    527  HG3 LYS A  35     -17.752  -5.589  30.225  1.00 87.74           H  
ATOM    528  CD  LYS A  35     -16.627  -5.968  32.028  1.00 87.74           C  
ATOM    529  HD2 LYS A  35     -16.621  -5.581  33.047  1.00 87.74           H  
ATOM    530  HD3 LYS A  35     -15.630  -5.842  31.608  1.00 87.74           H  
ATOM    531  CE  LYS A  35     -16.888  -7.462  32.077  1.00 87.74           C  
ATOM    532  HE2 LYS A  35     -17.088  -7.816  31.065  1.00 87.74           H  
ATOM    533  HE3 LYS A  35     -17.750  -7.652  32.716  1.00 87.74           H  
ATOM    534  NZ  LYS A  35     -15.658  -8.090  32.610  1.00 87.74           N  
ATOM    535  HZ1 LYS A  35     -14.904  -7.951  31.953  1.00 87.74           H  
ATOM    536  HZ2 LYS A  35     -15.332  -7.573  33.414  1.00 87.74           H  
ATOM    537  HZ3 LYS A  35     -15.749  -9.072  32.827  1.00 87.74           H  
ATOM    538  N   LEU A  36     -20.013  -2.532  30.587  1.00 88.01           N  
ATOM    539  H   LEU A  36     -20.112  -3.233  29.867  1.00 88.01           H  
ATOM    540  CA  LEU A  36     -21.210  -1.977  31.204  1.00 88.01           C  
ATOM    541  HA  LEU A  36     -21.016  -0.922  31.394  1.00 88.01           H  
ATOM    542  C   LEU A  36     -21.497  -2.675  32.549  1.00 88.01           C  
ATOM    543  CB  LEU A  36     -22.380  -2.048  30.210  1.00 88.01           C  
ATOM    544  HB2 LEU A  36     -23.304  -1.787  30.724  1.00 88.01           H  
ATOM    545  HB3 LEU A  36     -22.478  -3.075  29.856  1.00 88.01           H  
ATOM    546  O   LEU A  36     -21.568  -3.904  32.595  1.00 88.01           O  
ATOM    547  CG  LEU A  36     -22.195  -1.099  29.006  1.00 88.01           C  
ATOM    548  HG  LEU A  36     -21.203  -1.219  28.571  1.00 88.01           H  
ATOM    549  CD1 LEU A  36     -23.224  -1.425  27.929  1.00 88.01           C  
ATOM    550 HD11 LEU A  36     -23.025  -2.428  27.552  1.00 88.01           H  
ATOM    551 HD12 LEU A  36     -24.234  -1.387  28.339  1.00 88.01           H  
ATOM    552 HD13 LEU A  36     -23.133  -0.730  27.094  1.00 88.01           H  
ATOM    553  CD2 LEU A  36     -22.383   0.365  29.426  1.00 88.01           C  
ATOM    554 HD21 LEU A  36     -23.328   0.487  29.957  1.00 88.01           H  
ATOM    555 HD22 LEU A  36     -21.554   0.685  30.057  1.00 88.01           H  
ATOM    556 HD23 LEU A  36     -22.392   1.001  28.541  1.00 88.01           H  
ATOM    557  N   PRO A  37     -21.767  -1.930  33.645  1.00 82.95           N  
ATOM    558  CA  PRO A  37     -22.125  -2.514  34.949  1.00 82.95           C  
ATOM    559  HA  PRO A  37     -21.282  -3.111  35.298  1.00 82.95           H  
ATOM    560  C   PRO A  37     -23.383  -3.399  34.933  1.00 82.95           C  
ATOM    561  CB  PRO A  37     -22.325  -1.317  35.886  1.00 82.95           C  
ATOM    562  HB2 PRO A  37     -22.027  -1.555  36.907  1.00 82.95           H  
ATOM    563  HB3 PRO A  37     -23.363  -0.988  35.858  1.00 82.95           H  
ATOM    564  O   PRO A  37     -23.689  -4.101  35.900  1.00 82.95           O  
ATOM    565  CG  PRO A  37     -21.440  -0.233  35.279  1.00 82.95           C  
ATOM    566  HG2 PRO A  37     -20.406  -0.386  35.588  1.00 82.95           H  
ATOM    567  HG3 PRO A  37     -21.778   0.768  35.547  1.00 82.95           H  
ATOM    568  CD  PRO A  37     -21.568  -0.492  33.781  1.00 82.95           C  
ATOM    569  HD2 PRO A  37     -22.431   0.038  33.379  1.00 82.95           H  
ATOM    570  HD3 PRO A  37     -20.654  -0.161  33.287  1.00 82.95           H  
ATOM    571  N   SER A  38     -24.167  -3.342  33.858  1.00 87.59           N  
ATOM    572  H   SER A  38     -23.858  -2.758  33.094  1.00 87.59           H  
ATOM    573  CA  SER A  38     -25.238  -4.282  33.542  1.00 87.59           C  
ATOM    574  HA  SER A  38     -24.961  -5.277  33.891  1.00 87.59           H  
ATOM    575  C   SER A  38     -25.434  -4.321  32.032  1.00 87.59           C  
ATOM    576  CB  SER A  38     -26.555  -3.854  34.194  1.00 87.59           C  
ATOM    577  HB2 SER A  38     -27.347  -4.547  33.908  1.00 87.59           H  
ATOM    578  HB3 SER A  38     -26.822  -2.856  33.847  1.00 87.59           H  
ATOM    579  O   SER A  38     -25.446  -3.266  31.400  1.00 87.59           O  
ATOM    580  OG  SER A  38     -26.430  -3.844  35.602  1.00 87.59           O  
ATOM    581  HG  SER A  38     -25.494  -3.918  35.802  1.00 87.59           H  
ATOM    582  N   THR A  39     -25.658  -5.509  31.471  1.00 89.35           N  
ATOM    583  H   THR A  39     -25.646  -6.333  32.054  1.00 89.35           H  
ATOM    584  CA  THR A  39     -25.993  -5.687  30.055  1.00 89.35           C  
ATOM    585  HA  THR A  39     -25.177  -5.299  29.445  1.00 89.35           H  
ATOM    586  C   THR A  39     -27.275  -4.917  29.736  1.00 89.35           C  
ATOM    587  CB  THR A  39     -26.192  -7.175  29.731  1.00 89.35           C  
ATOM    588  HB  THR A  39     -27.091  -7.527  30.238  1.00 89.35           H  
ATOM    589  O   THR A  39     -28.338  -5.223  30.288  1.00 89.35           O  
ATOM    590  CG2 THR A  39     -26.351  -7.429  28.237  1.00 89.35           C  
ATOM    591 HG21 THR A  39     -27.269  -6.960  27.884  1.00 89.35           H  
ATOM    592 HG22 THR A  39     -26.406  -8.500  28.047  1.00 89.35           H  
ATOM    593 HG23 THR A  39     -25.509  -7.009  27.686  1.00 89.35           H  
ATOM    594  OG1 THR A  39     -25.112  -7.951  30.203  1.00 89.35           O  
ATOM    595  HG1 THR A  39     -24.390  -7.853  29.578  1.00 89.35           H  
ATOM    596  N   LEU A  40     -27.187  -3.912  28.869  1.00 89.53           N  
ATOM    597  H   LEU A  40     -26.300  -3.764  28.410  1.00 89.53           H  
ATOM    598  CA  LEU A  40     -28.323  -3.117  28.420  1.00 89.53           C  
ATOM    599  HA  LEU A  40     -28.998  -2.949  29.260  1.00 89.53           H  
ATOM    600  C   LEU A  40     -29.089  -3.891  27.352  1.00 89.53           C  
ATOM    601  CB  LEU A  40     -27.844  -1.756  27.888  1.00 89.53           C  
ATOM    602  HB2 LEU A  40     -28.701  -1.224  27.476  1.00 89.53           H  
ATOM    603  HB3 LEU A  40     -27.140  -1.932  27.074  1.00 89.53           H  
ATOM    604  O   LEU A  40     -28.515  -4.286  26.340  1.00 89.53           O  
ATOM    605  CG  LEU A  40     -27.166  -0.862  28.939  1.00 89.53           C  
ATOM    606  HG  LEU A  40     -26.281  -1.361  29.334  1.00 89.53           H  
ATOM    607  CD1 LEU A  40     -26.737   0.446  28.279  1.00 89.53           C  
ATOM    608 HD11 LEU A  40     -26.039   0.234  27.469  1.00 89.53           H  
ATOM    609 HD12 LEU A  40     -26.233   1.072  29.015  1.00 89.53           H  
ATOM    610 HD13 LEU A  40     -27.602   0.973  27.877  1.00 89.53           H  
ATOM    611  CD2 LEU A  40     -28.087  -0.510  30.113  1.00 89.53           C  
ATOM    612 HD21 LEU A  40     -29.004  -0.056  29.739  1.00 89.53           H  
ATOM    613 HD22 LEU A  40     -28.317  -1.414  30.677  1.00 89.53           H  
ATOM    614 HD23 LEU A  40     -27.573   0.187  30.776  1.00 89.53           H  
ATOM    615  N   ILE A  41     -30.386  -4.097  27.584  1.00 90.11           N  
ATOM    616  H   ILE A  41     -30.770  -3.758  28.455  1.00 90.11           H  
ATOM    617  CA  ILE A  41     -31.278  -4.791  26.652  1.00 90.11           C  
ATOM    618  HA  ILE A  41     -30.706  -5.105  25.779  1.00 90.11           H  
ATOM    619  C   ILE A  41     -32.344  -3.808  26.168  1.00 90.11           C  
ATOM    620  CB  ILE A  41     -31.862  -6.079  27.278  1.00 90.11           C  
ATOM    621  HB  ILE A  41     -32.445  -5.812  28.159  1.00 90.11           H  
ATOM    622  O   ILE A  41     -33.255  -3.435  26.908  1.00 90.11           O  
ATOM    623  CG1 ILE A  41     -30.720  -7.030  27.717  1.00 90.11           C  
ATOM    624 HG12 ILE A  41     -30.099  -6.526  28.457  1.00 90.11           H  
ATOM    625 HG13 ILE A  41     -30.093  -7.261  26.856  1.00 90.11           H  
ATOM    626  CG2 ILE A  41     -32.798  -6.769  26.264  1.00 90.11           C  
ATOM    627 HG21 ILE A  41     -33.604  -6.099  25.964  1.00 90.11           H  
ATOM    628 HG22 ILE A  41     -33.261  -7.651  26.707  1.00 90.11           H  
ATOM    629 HG23 ILE A  41     -32.236  -7.063  25.378  1.00 90.11           H  
ATOM    630  CD1 ILE A  41     -31.187  -8.348  28.349  1.00 90.11           C  
ATOM    631 HD11 ILE A  41     -31.669  -8.979  27.602  1.00 90.11           H  
ATOM    632 HD12 ILE A  41     -30.321  -8.883  28.739  1.00 90.11           H  
ATOM    633 HD13 ILE A  41     -31.882  -8.144  29.163  1.00 90.11           H  
ATOM    634  N   PHE A  42     -32.239  -3.390  24.915  1.00 87.33           N  
ATOM    635  H   PHE A  42     -31.492  -3.776  24.355  1.00 87.33           H  
ATOM    636  CA  PHE A  42     -33.235  -2.581  24.227  1.00 87.33           C  
ATOM    637  HA  PHE A  42     -33.738  -1.928  24.940  1.00 87.33           H  
ATOM    638  C   PHE A  42     -34.268  -3.519  23.596  1.00 87.33           C  
ATOM    639  CB  PHE A  42     -32.542  -1.695  23.182  1.00 87.33           C  
ATOM    640  HB2 PHE A  42     -32.023  -2.326  22.462  1.00 87.33           H  
ATOM    641  HB3 PHE A  42     -33.307  -1.145  22.634  1.00 87.33           H  
ATOM    642  O   PHE A  42     -33.975  -4.215  22.627  1.00 87.33           O  
ATOM    643  CG  PHE A  42     -31.547  -0.700  23.756  1.00 87.33           C  
ATOM    644  CD1 PHE A  42     -31.950   0.621  24.026  1.00 87.33           C  
ATOM    645  HD1 PHE A  42     -32.973   0.919  23.852  1.00 87.33           H  
ATOM    646  CD2 PHE A  42     -30.210  -1.079  23.990  1.00 87.33           C  
ATOM    647  HD2 PHE A  42     -29.887  -2.087  23.778  1.00 87.33           H  
ATOM    648  CE1 PHE A  42     -31.019   1.569  24.485  1.00 87.33           C  
ATOM    649  HE1 PHE A  42     -31.326   2.593  24.644  1.00 87.33           H  
ATOM    650  CE2 PHE A  42     -29.287  -0.137  24.479  1.00 87.33           C  
ATOM    651  HE2 PHE A  42     -28.259  -0.419  24.652  1.00 87.33           H  
ATOM    652  CZ  PHE A  42     -29.685   1.188  24.709  1.00 87.33           C  
ATOM    653  HZ  PHE A  42     -28.955   1.912  25.041  1.00 87.33           H  
ATOM    654  N   SER A  43     -35.493  -3.539  24.130  1.00 80.22           N  
ATOM    655  H   SER A  43     -35.695  -2.965  24.936  1.00 80.22           H  
ATOM    656  CA  SER A  43     -36.586  -4.364  23.584  1.00 80.22           C  
ATOM    657  HA  SER A  43     -36.230  -5.387  23.470  1.00 80.22           H  
ATOM    658  C   SER A  43     -37.070  -3.902  22.204  1.00 80.22           C  
ATOM    659  CB  SER A  43     -37.764  -4.370  24.564  1.00 80.22           C  
ATOM    660  HB2 SER A  43     -37.442  -4.830  25.498  1.00 80.22           H  
ATOM    661  HB3 SER A  43     -38.583  -4.958  24.150  1.00 80.22           H  
ATOM    662  O   SER A  43     -37.763  -4.641  21.516  1.00 80.22           O  
ATOM    663  OG  SER A  43     -38.209  -3.051  24.828  1.00 80.22           O  
ATOM    664  HG  SER A  43     -38.751  -2.769  24.088  1.00 80.22           H  
ATOM    665  N   GLU A  44     -36.734  -2.669  21.823  1.00 81.96           N  
ATOM    666  H   GLU A  44     -36.151  -2.141  22.456  1.00 81.96           H  
ATOM    667  CA  GLU A  44     -37.112  -2.011  20.572  1.00 81.96           C  
ATOM    668  HA  GLU A  44     -37.365  -2.751  19.813  1.00 81.96           H  
ATOM    669  C   GLU A  44     -35.906  -1.174  20.082  1.00 81.96           C  
ATOM    670  CB  GLU A  44     -38.344  -1.112  20.820  1.00 81.96           C  
ATOM    671  HB2 GLU A  44     -38.595  -0.608  19.887  1.00 81.96           H  
ATOM    672  HB3 GLU A  44     -38.068  -0.356  21.554  1.00 81.96           H  
ATOM    673  O   GLU A  44     -35.924   0.049  20.227  1.00 81.96           O  
ATOM    674  CG  GLU A  44     -39.603  -1.831  21.334  1.00 81.96           C  
ATOM    675  HG2 GLU A  44     -39.904  -2.582  20.604  1.00 81.96           H  
ATOM    676  HG3 GLU A  44     -39.382  -2.329  22.278  1.00 81.96           H  
ATOM    677  CD  GLU A  44     -40.756  -0.847  21.576  1.00 81.96           C  
ATOM    678  OE1 GLU A  44     -41.940  -1.232  21.450  1.00 81.96           O  
ATOM    679  OE2 GLU A  44     -40.502   0.346  21.887  1.00 81.96           O  
ATOM    680  N   PRO A  45     -34.812  -1.788  19.585  1.00 72.12           N  
ATOM    681  CA  PRO A  45     -33.555  -1.078  19.301  1.00 72.12           C  
ATOM    682  HA  PRO A  45     -33.169  -0.623  20.213  1.00 72.12           H  
ATOM    683  C   PRO A  45     -33.709   0.029  18.251  1.00 72.12           C  
ATOM    684  CB  PRO A  45     -32.580  -2.158  18.825  1.00 72.12           C  
ATOM    685  HB2 PRO A  45     -32.040  -2.546  19.689  1.00 72.12           H  
ATOM    686  HB3 PRO A  45     -31.878  -1.788  18.077  1.00 72.12           H  
ATOM    687  O   PRO A  45     -33.107   1.089  18.381  1.00 72.12           O  
ATOM    688  CG  PRO A  45     -33.495  -3.246  18.263  1.00 72.12           C  
ATOM    689  HG2 PRO A  45     -33.016  -4.225  18.258  1.00 72.12           H  
ATOM    690  HG3 PRO A  45     -33.811  -2.978  17.255  1.00 72.12           H  
ATOM    691  CD  PRO A  45     -34.692  -3.191  19.213  1.00 72.12           C  
ATOM    692  HD2 PRO A  45     -34.489  -3.790  20.101  1.00 72.12           H  
ATOM    693  HD3 PRO A  45     -35.586  -3.555  18.707  1.00 72.12           H  
ATOM    694  N   GLU A  46     -34.579  -0.183  17.262  1.00 73.89           N  
ATOM    695  H   GLU A  46     -35.003  -1.097  17.189  1.00 73.89           H  
ATOM    696  CA  GLU A  46     -34.928   0.793  16.221  1.00 73.89           C  
ATOM    697  HA  GLU A  46     -34.033   1.090  15.676  1.00 73.89           H  
ATOM    698  C   GLU A  46     -35.577   2.065  16.788  1.00 73.89           C  
ATOM    699  CB  GLU A  46     -35.917   0.140  15.248  1.00 73.89           C  
ATOM    700  HB2 GLU A  46     -36.206   0.873  14.495  1.00 73.89           H  
ATOM    701  HB3 GLU A  46     -36.805  -0.148  15.811  1.00 73.89           H  
ATOM    702  O   GLU A  46     -35.474   3.133  16.187  1.00 73.89           O  
ATOM    703  CG  GLU A  46     -35.342  -1.096  14.536  1.00 73.89           C  
ATOM    704  HG2 GLU A  46     -35.002  -1.816  15.280  1.00 73.89           H  
ATOM    705  HG3 GLU A  46     -34.480  -0.786  13.945  1.00 73.89           H  
ATOM    706  CD  GLU A  46     -36.369  -1.794  13.631  1.00 73.89           C  
ATOM    707  OE1 GLU A  46     -35.939  -2.709  12.899  1.00 73.89           O  
ATOM    708  OE2 GLU A  46     -37.570  -1.445  13.715  1.00 73.89           O  
ATOM    709  N   ARG A  47     -36.206   1.977  17.971  1.00 83.23           N  
ATOM    710  H   ARG A  47     -36.171   1.091  18.455  1.00 83.23           H  
ATOM    711  CA  ARG A  47     -36.737   3.137  18.696  1.00 83.23           C  
ATOM    712  HA  ARG A  47     -37.014   3.890  17.957  1.00 83.23           H  
ATOM    713  C   ARG A  47     -35.693   3.829  19.568  1.00 83.23           C  
ATOM    714  CB  ARG A  47     -38.007   2.796  19.494  1.00 83.23           C  
ATOM    715  HB2 ARG A  47     -38.305   3.686  20.048  1.00 83.23           H  
ATOM    716  HB3 ARG A  47     -37.798   2.005  20.213  1.00 83.23           H  
ATOM    717  O   ARG A  47     -36.079   4.607  20.430  1.00 83.23           O  
ATOM    718  CG  ARG A  47     -39.189   2.396  18.606  1.00 83.23           C  
ATOM    719  HG2 ARG A  47     -39.112   1.340  18.350  1.00 83.23           H  
ATOM    720  HG3 ARG A  47     -39.187   2.990  17.692  1.00 83.23           H  
ATOM    721  CD  ARG A  47     -40.487   2.674  19.372  1.00 83.23           C  
ATOM    722  HD2 ARG A  47     -40.398   2.238  20.366  1.00 83.23           H  
ATOM    723  HD3 ARG A  47     -40.600   3.753  19.483  1.00 83.23           H  
ATOM    724  NE  ARG A  47     -41.664   2.139  18.663  1.00 83.23           N  
ATOM    725  HE  ARG A  47     -41.699   2.320  17.670  1.00 83.23           H  
ATOM    726  NH1 ARG A  47     -42.708   1.134  20.445  1.00 83.23           N  
ATOM    727 HH11 ARG A  47     -43.075   0.226  20.691  1.00 83.23           H  
ATOM    728 HH12 ARG A  47     -41.849   1.257  20.962  1.00 83.23           H  
ATOM    729  NH2 ARG A  47     -43.601   0.962  18.433  1.00 83.23           N  
ATOM    730 HH21 ARG A  47     -44.319   0.396  18.861  1.00 83.23           H  
ATOM    731 HH22 ARG A  47     -43.569   1.101  17.433  1.00 83.23           H  
ATOM    732  CZ  ARG A  47     -42.647   1.426  19.184  1.00 83.23           C  
ATOM    733  N   TYR A  48     -34.398   3.583  19.392  1.00 87.56           N  
ATOM    734  H   TYR A  48     -34.110   2.915  18.692  1.00 87.56           H  
ATOM    735  CA  TYR A  48     -33.354   4.314  20.109  1.00 87.56           C  
ATOM    736  HA  TYR A  48     -33.795   5.206  20.555  1.00 87.56           H  
ATOM    737  C   TYR A  48     -32.254   4.820  19.177  1.00 87.56           C  
ATOM    738  CB  TYR A  48     -32.798   3.479  21.265  1.00 87.56           C  
ATOM    739  HB2 TYR A  48     -31.849   3.909  21.585  1.00 87.56           H  
ATOM    740  HB3 TYR A  48     -32.600   2.469  20.907  1.00 87.56           H  
ATOM    741  O   TYR A  48     -31.828   4.161  18.227  1.00 87.56           O  
ATOM    742  CG  TYR A  48     -33.715   3.415  22.473  1.00 87.56           C  
ATOM    743  CD1 TYR A  48     -33.607   4.376  23.499  1.00 87.56           C  
ATOM    744  HD1 TYR A  48     -32.891   5.179  23.412  1.00 87.56           H  
ATOM    745  CD2 TYR A  48     -34.680   2.395  22.567  1.00 87.56           C  
ATOM    746  HD2 TYR A  48     -34.771   1.677  21.765  1.00 87.56           H  
ATOM    747  CE1 TYR A  48     -34.446   4.298  24.629  1.00 87.56           C  
ATOM    748  HE1 TYR A  48     -34.371   5.032  25.418  1.00 87.56           H  
ATOM    749  CE2 TYR A  48     -35.509   2.303  23.700  1.00 87.56           C  
ATOM    750  HE2 TYR A  48     -36.234   1.506  23.768  1.00 87.56           H  
ATOM    751  OH  TYR A  48     -36.181   3.135  25.837  1.00 87.56           O  
ATOM    752  HH  TYR A  48     -36.648   2.296  25.830  1.00 87.56           H  
ATOM    753  CZ  TYR A  48     -35.390   3.253  24.737  1.00 87.56           C  
ATOM    754  N   LYS A  49     -31.775   6.020  19.500  1.00 87.46           N  
ATOM    755  H   LYS A  49     -32.198   6.490  20.288  1.00 87.46           H  
ATOM    756  CA  LYS A  49     -30.680   6.715  18.829  1.00 87.46           C  
ATOM    757  HA  LYS A  49     -30.202   6.012  18.147  1.00 87.46           H  
ATOM    758  C   LYS A  49     -29.624   7.120  19.861  1.00 87.46           C  
ATOM    759  CB  LYS A  49     -31.238   7.882  17.983  1.00 87.46           C  
ATOM    760  HB2 LYS A  49     -30.407   8.371  17.474  1.00 87.46           H  
ATOM    761  HB3 LYS A  49     -31.906   7.475  17.224  1.00 87.46           H  
ATOM    762  O   LYS A  49     -29.959   7.589  20.948  1.00 87.46           O  
ATOM    763  CG  LYS A  49     -32.015   8.905  18.832  1.00 87.46           C  
ATOM    764  HG2 LYS A  49     -32.809   8.373  19.356  1.00 87.46           H  
ATOM    765  HG3 LYS A  49     -31.339   9.329  19.574  1.00 87.46           H  
ATOM    766  CD  LYS A  49     -32.706  10.056  18.089  1.00 87.46           C  
ATOM    767  HD2 LYS A  49     -33.477   9.659  17.428  1.00 87.46           H  
ATOM    768  HD3 LYS A  49     -31.989  10.643  17.515  1.00 87.46           H  
ATOM    769  CE  LYS A  49     -33.331  10.913  19.195  1.00 87.46           C  
ATOM    770  HE2 LYS A  49     -32.539  11.476  19.690  1.00 87.46           H  
ATOM    771  HE3 LYS A  49     -33.768  10.251  19.943  1.00 87.46           H  
ATOM    772  NZ  LYS A  49     -34.387  11.839  18.740  1.00 87.46           N  
ATOM    773  HZ1 LYS A  49     -34.066  12.459  18.010  1.00 87.46           H  
ATOM    774  HZ2 LYS A  49     -34.627  12.406  19.541  1.00 87.46           H  
ATOM    775  HZ3 LYS A  49     -35.224  11.338  18.479  1.00 87.46           H  
ATOM    776  N   VAL A  50     -28.354   6.930  19.521  1.00 86.11           N  
ATOM    777  H   VAL A  50     -28.175   6.556  18.600  1.00 86.11           H  
ATOM    778  CA  VAL A  50     -27.179   7.277  20.328  1.00 86.11           C  
ATOM    779  HA  VAL A  50     -27.533   7.593  21.309  1.00 86.11           H  
ATOM    780  C   VAL A  50     -26.421   8.445  19.697  1.00 86.11           C  
ATOM    781  CB  VAL A  50     -26.280   6.044  20.561  1.00 86.11           C  
ATOM    782  HB  VAL A  50     -26.907   5.256  20.979  1.00 86.11           H  
ATOM    783  O   VAL A  50     -26.349   8.547  18.474  1.00 86.11           O  
ATOM    784  CG1 VAL A  50     -25.636   5.501  19.277  1.00 86.11           C  
ATOM    785 HG11 VAL A  50     -26.407   5.181  18.576  1.00 86.11           H  
ATOM    786 HG12 VAL A  50     -25.016   6.261  18.802  1.00 86.11           H  
ATOM    787 HG13 VAL A  50     -25.010   4.641  19.512  1.00 86.11           H  
ATOM    788  CG2 VAL A  50     -25.176   6.324  21.589  1.00 86.11           C  
ATOM    789 HG21 VAL A  50     -25.617   6.713  22.506  1.00 86.11           H  
ATOM    790 HG22 VAL A  50     -24.658   5.394  21.826  1.00 86.11           H  
ATOM    791 HG23 VAL A  50     -24.451   7.038  21.198  1.00 86.11           H  
ATOM    792  N   ALA A  51     -25.842   9.322  20.511  1.00 84.52           N  
ATOM    793  H   ALA A  51     -26.006   9.228  21.503  1.00 84.52           H  
ATOM    794  CA  ALA A  51     -24.916  10.364  20.074  1.00 84.52           C  
ATOM    795  HA  ALA A  51     -24.479  10.087  19.114  1.00 84.52           H  
ATOM    796  C   ALA A  51     -23.782  10.556  21.086  1.00 84.52           C  
ATOM    797  CB  ALA A  51     -25.677  11.680  19.903  1.00 84.52           C  
ATOM    798  HB1 ALA A  51     -25.008  12.426  19.473  1.00 84.52           H  
ATOM    799  HB2 ALA A  51     -26.525  11.548  19.231  1.00 84.52           H  
ATOM    800  HB3 ALA A  51     -26.048  12.024  20.868  1.00 84.52           H  
ATOM    801  O   ALA A  51     -23.955  10.302  22.279  1.00 84.52           O  
ATOM    802  N   LEU A  52     -22.648  11.101  20.641  1.00 83.75           N  
ATOM    803  H   LEU A  52     -22.570  11.323  19.659  1.00 83.75           H  
ATOM    804  CA  LEU A  52     -21.691  11.710  21.564  1.00 83.75           C  
ATOM    805  HA  LEU A  52     -21.534  11.033  22.405  1.00 83.75           H  
ATOM    806  C   LEU A  52     -22.282  13.027  22.086  1.00 83.75           C  
ATOM    807  CB  LEU A  52     -20.350  11.929  20.847  1.00 83.75           C  
ATOM    808  HB2 LEU A  52     -20.518  12.611  20.013  1.00 83.75           H  
ATOM    809  HB3 LEU A  52     -19.999  10.979  20.446  1.00 83.75           H  
ATOM    810  O   LEU A  52     -22.538  13.940  21.301  1.00 83.75           O  
ATOM    811  CG  LEU A  52     -19.258  12.528  21.753  1.00 83.75           C  
ATOM    812  HG  LEU A  52     -19.609  13.454  22.209  1.00 83.75           H  
ATOM    813  CD1 LEU A  52     -18.838  11.560  22.855  1.00 83.75           C  
ATOM    814 HD11 LEU A  52     -18.001  11.978  23.414  1.00 83.75           H  
ATOM    815 HD12 LEU A  52     -18.538  10.606  22.420  1.00 83.75           H  
ATOM    816 HD13 LEU A  52     -19.658  11.401  23.555  1.00 83.75           H  
ATOM    817  CD2 LEU A  52     -18.027  12.839  20.911  1.00 83.75           C  
ATOM    818 HD21 LEU A  52     -17.704  11.935  20.393  1.00 83.75           H  
ATOM    819 HD22 LEU A  52     -18.276  13.609  20.182  1.00 83.75           H  
ATOM    820 HD23 LEU A  52     -17.222  13.207  21.546  1.00 83.75           H  
ATOM    821  N   HIS A  53     -22.499  13.131  23.398  1.00 85.80           N  
ATOM    822  H   HIS A  53     -22.278  12.345  23.992  1.00 85.80           H  
ATOM    823  CA  HIS A  53     -22.998  14.356  24.023  1.00 85.80           C  
ATOM    824  HA  HIS A  53     -23.500  14.963  23.270  1.00 85.80           H  
ATOM    825  C   HIS A  53     -21.868  15.217  24.594  1.00 85.80           C  
ATOM    826  CB  HIS A  53     -24.038  14.011  25.096  1.00 85.80           C  
ATOM    827  HB2 HIS A  53     -23.606  13.312  25.812  1.00 85.80           H  
ATOM    828  HB3 HIS A  53     -24.884  13.527  24.607  1.00 85.80           H  
ATOM    829  O   HIS A  53     -21.886  16.438  24.422  1.00 85.80           O  
ATOM    830  CG  HIS A  53     -24.542  15.226  25.840  1.00 85.80           C  
ATOM    831  CD2 HIS A  53     -24.737  15.332  27.191  1.00 85.80           C  
ATOM    832  HD2 HIS A  53     -24.610  14.537  27.911  1.00 85.80           H  
ATOM    833  ND1 HIS A  53     -24.782  16.472  25.299  1.00 85.80           N  
ATOM    834  HD1 HIS A  53     -24.573  16.758  24.353  1.00 85.80           H  
ATOM    835  CE1 HIS A  53     -25.103  17.307  26.297  1.00 85.80           C  
ATOM    836  HE1 HIS A  53     -25.281  18.365  26.175  1.00 85.80           H  
ATOM    837  NE2 HIS A  53     -25.121  16.656  27.473  1.00 85.80           N  
ATOM    838  N   LYS A  54     -20.889  14.602  25.269  1.00 87.15           N  
ATOM    839  H   LYS A  54     -20.919  13.596  25.353  1.00 87.15           H  
ATOM    840  CA  LYS A  54     -19.746  15.308  25.866  1.00 87.15           C  
ATOM    841  HA  LYS A  54     -19.588  16.241  25.326  1.00 87.15           H  
ATOM    842  C   LYS A  54     -18.466  14.489  25.746  1.00 87.15           C  
ATOM    843  CB  LYS A  54     -19.995  15.652  27.347  1.00 87.15           C  
ATOM    844  HB2 LYS A  54     -20.049  14.727  27.922  1.00 87.15           H  
ATOM    845  HB3 LYS A  54     -19.134  16.205  27.724  1.00 87.15           H  
ATOM    846  O   LYS A  54     -18.505  13.260  25.810  1.00 87.15           O  
ATOM    847  CG  LYS A  54     -21.248  16.497  27.619  1.00 87.15           C  
ATOM    848  HG2 LYS A  54     -22.111  16.107  27.079  1.00 87.15           H  
ATOM    849  HG3 LYS A  54     -21.049  17.512  27.275  1.00 87.15           H  
ATOM    850  CD  LYS A  54     -21.602  16.497  29.110  1.00 87.15           C  
ATOM    851  HD2 LYS A  54     -20.680  16.478  29.690  1.00 87.15           H  
ATOM    852  HD3 LYS A  54     -22.161  15.592  29.348  1.00 87.15           H  
ATOM    853  CE  LYS A  54     -22.440  17.729  29.479  1.00 87.15           C  
ATOM    854  HE2 LYS A  54     -22.378  18.442  28.657  1.00 87.15           H  
ATOM    855  HE3 LYS A  54     -23.482  17.431  29.593  1.00 87.15           H  
ATOM    856  NZ  LYS A  54     -21.916  18.368  30.711  1.00 87.15           N  
ATOM    857  HZ1 LYS A  54     -20.943  18.588  30.551  1.00 87.15           H  
ATOM    858  HZ2 LYS A  54     -21.908  17.733  31.496  1.00 87.15           H  
ATOM    859  HZ3 LYS A  54     -22.374  19.240  30.935  1.00 87.15           H  
ATOM    860  N   LEU A  55     -17.344  15.190  25.632  1.00 85.50           N  
ATOM    861  H   LEU A  55     -17.427  16.194  25.559  1.00 85.50           H  
ATOM    862  CA  LEU A  55     -15.996  14.642  25.730  1.00 85.50           C  
ATOM    863  HA  LEU A  55     -16.040  13.621  26.108  1.00 85.50           H  
ATOM    864  C   LEU A  55     -15.198  15.498  26.719  1.00 85.50           C  
ATOM    865  CB  LEU A  55     -15.371  14.645  24.321  1.00 85.50           C  
ATOM    866  HB2 LEU A  55     -16.024  14.103  23.637  1.00 85.50           H  
ATOM    867  HB3 LEU A  55     -15.306  15.677  23.974  1.00 85.50           H  
ATOM    868  O   LEU A  55     -15.003  16.684  26.462  1.00 85.50           O  
ATOM    869  CG  LEU A  55     -13.967  14.023  24.267  1.00 85.50           C  
ATOM    870  HG  LEU A  55     -13.341  14.445  25.053  1.00 85.50           H  
ATOM    871  CD1 LEU A  55     -14.046  12.513  24.451  1.00 85.50           C  
ATOM    872 HD11 LEU A  55     -14.691  12.075  23.690  1.00 85.50           H  
ATOM    873 HD12 LEU A  55     -14.418  12.271  25.447  1.00 85.50           H  
ATOM    874 HD13 LEU A  55     -13.047  12.088  24.358  1.00 85.50           H  
ATOM    875  CD2 LEU A  55     -13.308  14.305  22.916  1.00 85.50           C  
ATOM    876 HD21 LEU A  55     -12.313  13.860  22.899  1.00 85.50           H  
ATOM    877 HD22 LEU A  55     -13.906  13.883  22.109  1.00 85.50           H  
ATOM    878 HD23 LEU A  55     -13.208  15.382  22.777  1.00 85.50           H  
ATOM    879  N   ALA A  56     -14.748  14.914  27.827  1.00 84.46           N  
ATOM    880  H   ALA A  56     -14.901  13.923  27.950  1.00 84.46           H  
ATOM    881  CA  ALA A  56     -13.913  15.578  28.825  1.00 84.46           C  
ATOM    882  HA  ALA A  56     -13.766  16.617  28.530  1.00 84.46           H  
ATOM    883  C   ALA A  56     -12.530  14.917  28.889  1.00 84.46           C  
ATOM    884  CB  ALA A  56     -14.636  15.592  30.176  1.00 84.46           C  
ATOM    885  HB1 ALA A  56     -15.583  16.123  30.084  1.00 84.46           H  
ATOM    886  HB2 ALA A  56     -14.825  14.572  30.511  1.00 84.46           H  
ATOM    887  HB3 ALA A  56     -14.018  16.100  30.916  1.00 84.46           H  
ATOM    888  O   ALA A  56     -12.428  13.691  28.877  1.00 84.46           O  
ATOM    889  N   PHE A  57     -11.469  15.719  28.926  1.00 79.06           N  
ATOM    890  H   PHE A  57     -11.612  16.718  28.899  1.00 79.06           H  
ATOM    891  CA  PHE A  57     -10.085  15.237  28.912  1.00 79.06           C  
ATOM    892  HA  PHE A  57     -10.020  14.300  29.466  1.00 79.06           H  
ATOM    893  C   PHE A  57      -9.134  16.237  29.569  1.00 79.06           C  
ATOM    894  CB  PHE A  57      -9.654  14.984  27.458  1.00 79.06           C  
ATOM    895  HB2 PHE A  57      -8.631  14.606  27.461  1.00 79.06           H  
ATOM    896  HB3 PHE A  57     -10.282  14.192  27.050  1.00 79.06           H  
ATOM    897  O   PHE A  57      -9.354  17.446  29.500  1.00 79.06           O  
ATOM    898  CG  PHE A  57      -9.731  16.188  26.527  1.00 79.06           C  
ATOM    899  CD1 PHE A  57     -10.877  16.398  25.739  1.00 79.06           C  
ATOM    900  HD1 PHE A  57     -11.717  15.726  25.834  1.00 79.06           H  
ATOM    901  CD2 PHE A  57      -8.654  17.090  26.427  1.00 79.06           C  
ATOM    902  HD2 PHE A  57      -7.775  16.943  27.037  1.00 79.06           H  
ATOM    903  CE1 PHE A  57     -10.929  17.467  24.829  1.00 79.06           C  
ATOM    904  HE1 PHE A  57     -11.812  17.604  24.223  1.00 79.06           H  
ATOM    905  CE2 PHE A  57      -8.713  18.177  25.538  1.00 79.06           C  
ATOM    906  HE2 PHE A  57      -7.883  18.865  25.470  1.00 79.06           H  
ATOM    907  CZ  PHE A  57      -9.838  18.346  24.715  1.00 79.06           C  
ATOM    908  HZ  PHE A  57      -9.864  19.163  24.008  1.00 79.06           H  
ATOM    909  N   THR A  58      -8.029  15.763  30.140  1.00 70.27           N  
ATOM    910  H   THR A  58      -7.913  14.768  30.263  1.00 70.27           H  
ATOM    911  CA  THR A  58      -6.936  16.647  30.570  1.00 70.27           C  
ATOM    912  HA  THR A  58      -7.359  17.469  31.147  1.00 70.27           H  
ATOM    913  C   THR A  58      -6.222  17.231  29.349  1.00 70.27           C  
ATOM    914  CB  THR A  58      -5.947  15.904  31.473  1.00 70.27           C  
ATOM    915  HB  THR A  58      -5.404  15.160  30.890  1.00 70.27           H  
ATOM    916  O   THR A  58      -5.739  16.504  28.479  1.00 70.27           O  
ATOM    917  CG2 THR A  58      -4.956  16.860  32.130  1.00 70.27           C  
ATOM    918 HG21 THR A  58      -4.337  16.310  32.838  1.00 70.27           H  
ATOM    919 HG22 THR A  58      -4.308  17.297  31.369  1.00 70.27           H  
ATOM    920 HG23 THR A  58      -5.490  17.649  32.659  1.00 70.27           H  
ATOM    921  OG1 THR A  58      -6.648  15.248  32.502  1.00 70.27           O  
ATOM    922  HG1 THR A  58      -6.955  15.895  33.141  1.00 70.27           H  
ATOM    923  N   ASN A  59      -6.152  18.559  29.248  1.00 61.31           N  
ATOM    924  H   ASN A  59      -6.571  19.133  29.966  1.00 61.31           H  
ATOM    925  CA  ASN A  59      -5.533  19.218  28.109  1.00 61.31           C  
ATOM    926  HA  ASN A  59      -5.844  18.693  27.206  1.00 61.31           H  
ATOM    927  C   ASN A  59      -4.001  19.162  28.179  1.00 61.31           C  
ATOM    928  CB  ASN A  59      -6.033  20.662  27.984  1.00 61.31           C  
ATOM    929  HB2 ASN A  59      -7.110  20.674  27.818  1.00 61.31           H  
ATOM    930  HB3 ASN A  59      -5.818  21.200  28.908  1.00 61.31           H  
ATOM    931  O   ASN A  59      -3.358  19.959  28.862  1.00 61.31           O  
ATOM    932  CG  ASN A  59      -5.342  21.351  26.820  1.00 61.31           C  
ATOM    933  ND2 ASN A  59      -4.840  22.543  27.019  1.00 61.31           N  
ATOM    934 HD21 ASN A  59      -4.842  22.946  27.945  1.00 61.31           H  
ATOM    935 HD22 ASN A  59      -4.394  23.023  26.250  1.00 61.31           H  
ATOM    936  OD1 ASN A  59      -5.189  20.797  25.740  1.00 61.31           O  
ATOM    937  N   ALA A  60      -3.409  18.294  27.367  1.00 54.17           N  
ATOM    938  H   ALA A  60      -3.977  17.547  26.992  1.00 54.17           H  
ATOM    939  CA  ALA A  60      -2.011  18.390  26.947  1.00 54.17           C  
ATOM    940  HA  ALA A  60      -1.561  19.272  27.401  1.00 54.17           H  
ATOM    941  C   ALA A  60      -1.874  18.580  25.424  1.00 54.17           C  
ATOM    942  CB  ALA A  60      -1.260  17.168  27.468  1.00 54.17           C  
ATOM    943  HB1 ALA A  60      -1.686  16.273  27.014  1.00 54.17           H  
ATOM    944  HB2 ALA A  60      -0.204  17.236  27.211  1.00 54.17           H  
ATOM    945  HB3 ALA A  60      -1.360  17.110  28.552  1.00 54.17           H  
ATOM    946  O   ALA A  60      -0.812  18.325  24.853  1.00 54.17           O  
ATOM    947  N   ILE A  61      -2.942  19.003  24.734  1.00 47.46           N  
ATOM    948  H   ILE A  61      -3.758  19.321  25.239  1.00 47.46           H  
ATOM    949  CA  ILE A  61      -3.046  18.895  23.274  1.00 47.46           C  
ATOM    950  HA  ILE A  61      -2.417  18.047  23.000  1.00 47.46           H  
ATOM    951  C   ILE A  61      -2.432  20.105  22.556  1.00 47.46           C  
ATOM    952  CB  ILE A  61      -4.464  18.522  22.784  1.00 47.46           C  
ATOM    953  HB  ILE A  61      -5.064  19.427  22.694  1.00 47.46           H  
ATOM    954  O   ILE A  61      -3.072  20.823  21.789  1.00 47.46           O  
ATOM    955  CG1 ILE A  61      -5.201  17.551  23.732  1.00 47.46           C  
ATOM    956 HG12 ILE A  61      -5.332  18.028  24.703  1.00 47.46           H  
ATOM    957 HG13 ILE A  61      -4.613  16.643  23.868  1.00 47.46           H  
ATOM    958  CG2 ILE A  61      -4.293  17.863  21.401  1.00 47.46           C  
ATOM    959 HG21 ILE A  61      -3.786  18.544  20.717  1.00 47.46           H  
ATOM    960 HG22 ILE A  61      -5.263  17.621  20.965  1.00 47.46           H  
ATOM    961 HG23 ILE A  61      -3.727  16.937  21.499  1.00 47.46           H  
ATOM    962  CD1 ILE A  61      -6.596  17.175  23.230  1.00 47.46           C  
ATOM    963 HD11 ILE A  61      -7.152  18.074  22.964  1.00 47.46           H  
ATOM    964 HD12 ILE A  61      -6.540  16.496  22.379  1.00 47.46           H  
ATOM    965 HD13 ILE A  61      -7.126  16.668  24.037  1.00 47.46           H  
ATOM    966  N   HIS A  62      -1.132  20.290  22.770  1.00 37.67           N  
ATOM    967  H   HIS A  62      -0.692  19.716  23.475  1.00 37.67           H  
ATOM    968  CA  HIS A  62      -0.267  21.088  21.899  1.00 37.67           C  
ATOM    969  HA  HIS A  62      -0.889  21.748  21.296  1.00 37.67           H  
ATOM    970  C   HIS A  62       0.507  20.230  20.877  1.00 37.67           C  
ATOM    971  CB  HIS A  62       0.632  21.971  22.778  1.00 37.67           C  
ATOM    972  HB2 HIS A  62       1.651  21.955  22.391  1.00 37.67           H  
ATOM    973  HB3 HIS A  62       0.667  21.599  23.801  1.00 37.67           H  
ATOM    974  O   HIS A  62       1.171  20.766  19.989  1.00 37.67           O  
ATOM    975  CG  HIS A  62       0.142  23.394  22.768  1.00 37.67           C  
ATOM    976  CD2 HIS A  62      -0.834  23.958  23.548  1.00 37.67           C  
ATOM    977  HD2 HIS A  62      -1.381  23.463  24.337  1.00 37.67           H  
ATOM    978  ND1 HIS A  62       0.526  24.336  21.850  1.00 37.67           N  
ATOM    979  HD1 HIS A  62       1.264  24.204  21.172  1.00 37.67           H  
ATOM    980  CE1 HIS A  62      -0.182  25.451  22.079  1.00 37.67           C  
ATOM    981  HE1 HIS A  62      -0.059  26.380  21.542  1.00 37.67           H  
ATOM    982  NE2 HIS A  62      -1.037  25.272  23.095  1.00 37.67           N  
ATOM    983  N   ASN A  63       0.372  18.902  20.972  1.00 35.96           N  
ATOM    984  H   ASN A  63      -0.240  18.583  21.710  1.00 35.96           H  
ATOM    985  CA  ASN A  63       1.420  17.957  20.588  1.00 35.96           C  
ATOM    986  HA  ASN A  63       2.309  18.511  20.291  1.00 35.96           H  
ATOM    987  C   ASN A  63       1.083  17.054  19.382  1.00 35.96           C  
ATOM    988  CB  ASN A  63       1.782  17.169  21.864  1.00 35.96           C  
ATOM    989  HB2 ASN A  63       2.332  16.273  21.575  1.00 35.96           H  
ATOM    990  HB3 ASN A  63       0.883  16.834  22.382  1.00 35.96           H  
ATOM    991  O   ASN A  63       1.921  16.269  18.960  1.00 35.96           O  
ATOM    992  CG  ASN A  63       2.632  17.987  22.833  1.00 35.96           C  
ATOM    993  ND2 ASN A  63       3.501  17.369  23.594  1.00 35.96           N  
ATOM    994 HD21 ASN A  63       4.177  17.975  24.037  1.00 35.96           H  
ATOM    995 HD22 ASN A  63       3.680  16.384  23.460  1.00 35.96           H  
ATOM    996  OD1 ASN A  63       2.513  19.196  22.939  1.00 35.96           O  
ATOM    997  N   VAL A  64      -0.096  17.196  18.760  1.00 36.07           N  
ATOM    998  H   VAL A  64      -0.741  17.875  19.138  1.00 36.07           H  
ATOM    999  CA  VAL A  64      -0.534  16.380  17.592  1.00 36.07           C  
ATOM   1000  HA  VAL A  64      -0.262  15.347  17.804  1.00 36.07           H  
ATOM   1001  C   VAL A  64       0.214  16.745  16.289  1.00 36.07           C  
ATOM   1002  CB  VAL A  64      -2.079  16.416  17.426  1.00 36.07           C  
ATOM   1003  HB  VAL A  64      -2.375  17.396  17.052  1.00 36.07           H  
ATOM   1004  O   VAL A  64      -0.117  16.271  15.212  1.00 36.07           O  
ATOM   1005  CG1 VAL A  64      -2.656  15.336  16.496  1.00 36.07           C  
ATOM   1006 HG11 VAL A  64      -2.284  14.353  16.785  1.00 36.07           H  
ATOM   1007 HG12 VAL A  64      -2.384  15.525  15.457  1.00 36.07           H  
ATOM   1008 HG13 VAL A  64      -3.745  15.335  16.549  1.00 36.07           H  
ATOM   1009  CG2 VAL A  64      -2.777  16.192  18.776  1.00 36.07           C  
ATOM   1010 HG21 VAL A  64      -2.450  15.248  19.212  1.00 36.07           H  
ATOM   1011 HG22 VAL A  64      -2.535  17.002  19.464  1.00 36.07           H  
ATOM   1012 HG23 VAL A  64      -3.860  16.174  18.651  1.00 36.07           H  
ATOM   1013  N   GLY A  65       1.224  17.613  16.368  1.00 30.67           N  
ATOM   1014  H   GLY A  65       1.483  17.922  17.294  1.00 30.67           H  
ATOM   1015  CA  GLY A  65       2.094  17.971  15.244  1.00 30.67           C  
ATOM   1016  HA2 GLY A  65       1.515  18.500  14.488  1.00 30.67           H  
ATOM   1017  HA3 GLY A  65       2.480  17.056  14.795  1.00 30.67           H  
ATOM   1018  C   GLY A  65       3.294  18.837  15.636  1.00 30.67           C  
ATOM   1019  O   GLY A  65       3.754  19.616  14.803  1.00 30.67           O  
ATOM   1020  N   LYS A  66       3.744  18.776  16.905  1.00 27.35           N  
ATOM   1021  H   LYS A  66       3.358  18.060  17.503  1.00 27.35           H  
ATOM   1022  CA  LYS A  66       4.940  19.472  17.424  1.00 27.35           C  
ATOM   1023  HA  LYS A  66       5.678  19.493  16.622  1.00 27.35           H  
ATOM   1024  C   LYS A  66       5.597  18.722  18.606  1.00 27.35           C  
ATOM   1025  CB  LYS A  66       4.627  20.937  17.831  1.00 27.35           C  
ATOM   1026  HB2 LYS A  66       5.494  21.325  18.365  1.00 27.35           H  
ATOM   1027  HB3 LYS A  66       3.780  20.959  18.517  1.00 27.35           H  
ATOM   1028  O   LYS A  66       4.910  18.159  19.454  1.00 27.35           O  
ATOM   1029  CG  LYS A  66       4.350  21.859  16.625  1.00 27.35           C  
ATOM   1030  HG2 LYS A  66       5.026  21.569  15.820  1.00 27.35           H  
ATOM   1031  HG3 LYS A  66       3.322  21.717  16.293  1.00 27.35           H  
ATOM   1032  CD  LYS A  66       4.590  23.353  16.886  1.00 27.35           C  
ATOM   1033  HD2 LYS A  66       3.877  23.726  17.621  1.00 27.35           H  
ATOM   1034  HD3 LYS A  66       5.601  23.467  17.278  1.00 27.35           H  
ATOM   1035  CE  LYS A  66       4.456  24.119  15.556  1.00 27.35           C  
ATOM   1036  HE2 LYS A  66       4.714  23.431  14.751  1.00 27.35           H  
ATOM   1037  HE3 LYS A  66       3.416  24.412  15.413  1.00 27.35           H  
ATOM   1038  NZ  LYS A  66       5.369  25.295  15.482  1.00 27.35           N  
ATOM   1039  HZ1 LYS A  66       5.327  25.741  14.577  1.00 27.35           H  
ATOM   1040  HZ2 LYS A  66       5.181  25.986  16.194  1.00 27.35           H  
ATOM   1041  HZ3 LYS A  66       6.325  24.993  15.602  1.00 27.35           H  
ATOM   1042  N   SER A  67       6.933  18.783  18.617  1.00 32.06           N  
ATOM   1043  H   SER A  67       7.337  19.149  17.767  1.00 32.06           H  
ATOM   1044  CA  SER A  67       7.907  18.676  19.730  1.00 32.06           C  
ATOM   1045  HA  SER A  67       8.875  18.697  19.230  1.00 32.06           H  
ATOM   1046  C   SER A  67       8.043  17.430  20.628  1.00 32.06           C  
ATOM   1047  CB  SER A  67       7.906  19.957  20.581  1.00 32.06           C  
ATOM   1048  HB2 SER A  67       8.659  19.875  21.366  1.00 32.06           H  
ATOM   1049  HB3 SER A  67       8.177  20.798  19.943  1.00 32.06           H  
ATOM   1050  O   SER A  67       9.114  17.280  21.209  1.00 32.06           O  
ATOM   1051  OG  SER A  67       6.648  20.224  21.165  1.00 32.06           O  
ATOM   1052  HG  SER A  67       6.742  20.101  22.112  1.00 32.06           H  
ATOM   1053  N   VAL A  68       7.092  16.494  20.741  1.00 35.86           N  
ATOM   1054  H   VAL A  68       6.202  16.668  20.297  1.00 35.86           H  
ATOM   1055  CA  VAL A  68       7.204  15.417  21.775  1.00 35.86           C  
ATOM   1056  HA  VAL A  68       7.422  15.926  22.714  1.00 35.86           H  
ATOM   1057  C   VAL A  68       8.356  14.415  21.585  1.00 35.86           C  
ATOM   1058  CB  VAL A  68       5.916  14.583  21.978  1.00 35.86           C  
ATOM   1059  HB  VAL A  68       6.066  13.579  21.580  1.00 35.86           H  
ATOM   1060  O   VAL A  68       8.684  13.687  22.518  1.00 35.86           O  
ATOM   1061  CG1 VAL A  68       5.606  14.447  23.477  1.00 35.86           C  
ATOM   1062 HG11 VAL A  68       4.707  13.848  23.622  1.00 35.86           H  
ATOM   1063 HG12 VAL A  68       6.436  13.942  23.971  1.00 35.86           H  
ATOM   1064 HG13 VAL A  68       5.479  15.431  23.929  1.00 35.86           H  
ATOM   1065  CG2 VAL A  68       4.689  15.140  21.260  1.00 35.86           C  
ATOM   1066 HG21 VAL A  68       3.807  14.560  21.531  1.00 35.86           H  
ATOM   1067 HG22 VAL A  68       4.826  15.051  20.182  1.00 35.86           H  
ATOM   1068 HG23 VAL A  68       4.560  16.194  21.506  1.00 35.86           H  
ATOM   1069  N   ASN A  69       8.937  14.330  20.386  1.00 43.61           N  
ATOM   1070  H   ASN A  69       8.639  14.984  19.676  1.00 43.61           H  
ATOM   1071  CA  ASN A  69       9.909  13.296  20.009  1.00 43.61           C  
ATOM   1072  HA  ASN A  69      10.234  12.778  20.912  1.00 43.61           H  
ATOM   1073  C   ASN A  69      11.217  13.855  19.420  1.00 43.61           C  
ATOM   1074  CB  ASN A  69       9.215  12.267  19.085  1.00 43.61           C  
ATOM   1075  HB2 ASN A  69       8.479  12.771  18.458  1.00 43.61           H  
ATOM   1076  HB3 ASN A  69       9.936  11.808  18.409  1.00 43.61           H  
ATOM   1077  O   ASN A  69      11.955  13.110  18.777  1.00 43.61           O  
ATOM   1078  CG  ASN A  69       8.565  11.117  19.834  1.00 43.61           C  
ATOM   1079  ND2 ASN A  69       7.451  10.631  19.339  1.00 43.61           N  
ATOM   1080 HD21 ASN A  69       7.048   9.828  19.800  1.00 43.61           H  
ATOM   1081 HD22 ASN A  69       7.081  10.995  18.472  1.00 43.61           H  
ATOM   1082  OD1 ASN A  69       9.074  10.601  20.826  1.00 43.61           O  
ATOM   1083  N   THR A  70      11.542  15.137  19.634  1.00 46.17           N  
ATOM   1084  H   THR A  70      10.919  15.720  20.174  1.00 46.17           H  
ATOM   1085  CA  THR A  70      12.762  15.760  19.081  1.00 46.17           C  
ATOM   1086  HA  THR A  70      12.868  15.404  18.057  1.00 46.17           H  
ATOM   1087  C   THR A  70      14.030  15.307  19.828  1.00 46.17           C  
ATOM   1088  CB  THR A  70      12.640  17.291  18.997  1.00 46.17           C  
ATOM   1089  HB  THR A  70      12.781  17.736  19.982  1.00 46.17           H  
ATOM   1090  O   THR A  70      14.618  16.030  20.632  1.00 46.17           O  
ATOM   1091  CG2 THR A  70      13.652  17.862  18.005  1.00 46.17           C  
ATOM   1092 HG21 THR A  70      13.606  18.951  18.028  1.00 46.17           H  
ATOM   1093 HG22 THR A  70      13.438  17.511  16.995  1.00 46.17           H  
ATOM   1094 HG23 THR A  70      14.658  17.545  18.280  1.00 46.17           H  
ATOM   1095  OG1 THR A  70      11.369  17.657  18.498  1.00 46.17           O  
ATOM   1096  HG1 THR A  70      11.309  17.318  17.602  1.00 46.17           H  
ATOM   1097  N   ARG A  71      14.433  14.065  19.549  1.00 54.46           N  
ATOM   1098  H   ARG A  71      13.846  13.545  18.912  1.00 54.46           H  
ATOM   1099  CA  ARG A  71      15.596  13.355  20.091  1.00 54.46           C  
ATOM   1100  HA  ARG A  71      15.922  13.811  21.026  1.00 54.46           H  
ATOM   1101  C   ARG A  71      16.728  13.431  19.071  1.00 54.46           C  
ATOM   1102  CB  ARG A  71      15.220  11.882  20.337  1.00 54.46           C  
ATOM   1103  HB2 ARG A  71      16.075  11.363  20.770  1.00 54.46           H  
ATOM   1104  HB3 ARG A  71      15.022  11.429  19.366  1.00 54.46           H  
ATOM   1105  O   ARG A  71      16.575  12.954  17.947  1.00 54.46           O  
ATOM   1106  CG  ARG A  71      13.993  11.651  21.237  1.00 54.46           C  
ATOM   1107  HG2 ARG A  71      14.271  11.771  22.285  1.00 54.46           H  
ATOM   1108  HG3 ARG A  71      13.203  12.366  21.009  1.00 54.46           H  
ATOM   1109  CD  ARG A  71      13.451  10.241  20.977  1.00 54.46           C  
ATOM   1110  HD2 ARG A  71      14.182   9.501  21.303  1.00 54.46           H  
ATOM   1111  HD3 ARG A  71      13.324  10.112  19.902  1.00 54.46           H  
ATOM   1112  NE  ARG A  71      12.135  10.019  21.603  1.00 54.46           N  
ATOM   1113  HE  ARG A  71      11.338  10.457  21.164  1.00 54.46           H  
ATOM   1114  NH1 ARG A  71      12.762   8.578  23.293  1.00 54.46           N  
ATOM   1115 HH11 ARG A  71      12.546   7.938  24.044  1.00 54.46           H  
ATOM   1116 HH12 ARG A  71      13.713   8.915  23.239  1.00 54.46           H  
ATOM   1117  NH2 ARG A  71      10.602   8.947  22.841  1.00 54.46           N  
ATOM   1118 HH21 ARG A  71      10.351   8.305  23.579  1.00 54.46           H  
ATOM   1119 HH22 ARG A  71       9.902   9.421  22.288  1.00 54.46           H  
ATOM   1120  CZ  ARG A  71      11.855   9.182  22.581  1.00 54.46           C  
ATOM   1121  N   LEU A  72      17.865  14.008  19.444  1.00 56.88           N  
ATOM   1122  H   LEU A  72      17.954  14.342  20.393  1.00 56.88           H  
ATOM   1123  CA  LEU A  72      19.049  14.022  18.591  1.00 56.88           C  
ATOM   1124  HA  LEU A  72      18.739  13.969  17.548  1.00 56.88           H  
ATOM   1125  C   LEU A  72      19.887  12.773  18.903  1.00 56.88           C  
ATOM   1126  CB  LEU A  72      19.788  15.358  18.793  1.00 56.88           C  
ATOM   1127  HB2 LEU A  72      19.082  16.180  18.673  1.00 56.88           H  
ATOM   1128  HB3 LEU A  72      20.155  15.398  19.819  1.00 56.88           H  
ATOM   1129  O   LEU A  72      20.516  12.694  19.955  1.00 56.88           O  
ATOM   1130  CG  LEU A  72      20.963  15.565  17.822  1.00 56.88           C  
ATOM   1131  HG  LEU A  72      21.537  14.642  17.742  1.00 56.88           H  
ATOM   1132  CD1 LEU A  72      20.475  15.967  16.428  1.00 56.88           C  
ATOM   1133 HD11 LEU A  72      21.331  16.115  15.770  1.00 56.88           H  
ATOM   1134 HD12 LEU A  72      19.854  15.177  16.007  1.00 56.88           H  
ATOM   1135 HD13 LEU A  72      19.897  16.890  16.480  1.00 56.88           H  
ATOM   1136  CD2 LEU A  72      21.891  16.668  18.338  1.00 56.88           C  
ATOM   1137 HD21 LEU A  72      22.735  16.783  17.658  1.00 56.88           H  
ATOM   1138 HD22 LEU A  72      22.271  16.393  19.322  1.00 56.88           H  
ATOM   1139 HD23 LEU A  72      21.348  17.610  18.410  1.00 56.88           H  
ATOM   1140  N   TRP A  73      19.876  11.788  18.005  1.00 69.99           N  
ATOM   1141  H   TRP A  73      19.304  11.889  17.179  1.00 69.99           H  
ATOM   1142  CA  TRP A  73      20.704  10.584  18.126  1.00 69.99           C  
ATOM   1143  HA  TRP A  73      20.780  10.304  19.176  1.00 69.99           H  
ATOM   1144  C   TRP A  73      22.112  10.864  17.599  1.00 69.99           C  
ATOM   1145  CB  TRP A  73      20.059   9.414  17.379  1.00 69.99           C  
ATOM   1146  HB2 TRP A  73      20.761   8.581  17.376  1.00 69.99           H  
ATOM   1147  HB3 TRP A  73      19.889   9.700  16.341  1.00 69.99           H  
ATOM   1148  O   TRP A  73      22.284  11.201  16.428  1.00 69.99           O  
ATOM   1149  CG  TRP A  73      18.773   8.917  17.963  1.00 69.99           C  
ATOM   1150  CD1 TRP A  73      17.534   9.332  17.615  1.00 69.99           C  
ATOM   1151  HD1 TRP A  73      17.319  10.088  16.875  1.00 69.99           H  
ATOM   1152  CD2 TRP A  73      18.578   7.901  18.997  1.00 69.99           C  
ATOM   1153  CE2 TRP A  73      17.177   7.722  19.195  1.00 69.99           C  
ATOM   1154  CE3 TRP A  73      19.442   7.116  19.793  1.00 69.99           C  
ATOM   1155  HE3 TRP A  73      20.510   7.249  19.703  1.00 69.99           H  
ATOM   1156  NE1 TRP A  73      16.590   8.626  18.334  1.00 69.99           N  
ATOM   1157  HE1 TRP A  73      15.595   8.750  18.217  1.00 69.99           H  
ATOM   1158  CH2 TRP A  73      17.546   6.019  20.874  1.00 69.99           C  
ATOM   1159  HH2 TRP A  73      17.165   5.315  21.599  1.00 69.99           H  
ATOM   1160  CZ2 TRP A  73      16.658   6.796  20.111  1.00 69.99           C  
ATOM   1161  HZ2 TRP A  73      15.591   6.691  20.242  1.00 69.99           H  
ATOM   1162  CZ3 TRP A  73      18.934   6.181  20.716  1.00 69.99           C  
ATOM   1163  HZ3 TRP A  73      19.614   5.600  21.321  1.00 69.99           H  
ATOM   1164  N   VAL A  74      23.122  10.718  18.454  1.00 69.86           N  
ATOM   1165  H   VAL A  74      22.912  10.429  19.399  1.00 69.86           H  
ATOM   1166  CA  VAL A  74      24.518  11.066  18.143  1.00 69.86           C  
ATOM   1167  HA  VAL A  74      24.593  11.282  17.077  1.00 69.86           H  
ATOM   1168  C   VAL A  74      25.424   9.877  18.479  1.00 69.86           C  
ATOM   1169  CB  VAL A  74      24.953  12.334  18.910  1.00 69.86           C  
ATOM   1170  HB  VAL A  74      25.135  12.092  19.957  1.00 69.86           H  
ATOM   1171  O   VAL A  74      25.178   9.239  19.498  1.00 69.86           O  
ATOM   1172  CG1 VAL A  74      26.230  12.910  18.295  1.00 69.86           C  
ATOM   1173 HG11 VAL A  74      26.083  13.111  17.234  1.00 69.86           H  
ATOM   1174 HG12 VAL A  74      26.492  13.841  18.799  1.00 69.86           H  
ATOM   1175 HG13 VAL A  74      27.050  12.204  18.425  1.00 69.86           H  
ATOM   1176  CG2 VAL A  74      23.907  13.455  18.846  1.00 69.86           C  
ATOM   1177 HG21 VAL A  74      23.629  13.638  17.808  1.00 69.86           H  
ATOM   1178 HG22 VAL A  74      24.308  14.371  19.279  1.00 69.86           H  
ATOM   1179 HG23 VAL A  74      23.024  13.171  19.419  1.00 69.86           H  
ATOM   1180  N   PRO A  75      26.448   9.526  17.675  1.00 68.32           N  
ATOM   1181  CA  PRO A  75      27.348   8.419  18.009  1.00 68.32           C  
ATOM   1182  HA  PRO A  75      26.776   7.492  17.979  1.00 68.32           H  
ATOM   1183  C   PRO A  75      27.975   8.594  19.401  1.00 68.32           C  
ATOM   1184  CB  PRO A  75      28.399   8.388  16.895  1.00 68.32           C  
ATOM   1185  HB2 PRO A  75      28.740   7.373  16.694  1.00 68.32           H  
ATOM   1186  HB3 PRO A  75      29.241   9.031  17.150  1.00 68.32           H  
ATOM   1187  O   PRO A  75      28.538   9.648  19.687  1.00 68.32           O  
ATOM   1188  CG  PRO A  75      27.647   8.984  15.705  1.00 68.32           C  
ATOM   1189  HG2 PRO A  75      28.328   9.415  14.970  1.00 68.32           H  
ATOM   1190  HG3 PRO A  75      27.019   8.220  15.248  1.00 68.32           H  
ATOM   1191  CD  PRO A  75      26.768  10.050  16.357  1.00 68.32           C  
ATOM   1192  HD2 PRO A  75      27.331  10.978  16.457  1.00 68.32           H  
ATOM   1193  HD3 PRO A  75      25.873  10.207  15.754  1.00 68.32           H  
ATOM   1194  N   ALA A  76      27.846   7.580  20.262  1.00 57.85           N  
ATOM   1195  H   ALA A  76      27.410   6.730  19.936  1.00 57.85           H  
ATOM   1196  CA  ALA A  76      28.285   7.638  21.661  1.00 57.85           C  
ATOM   1197  HA  ALA A  76      27.965   8.586  22.093  1.00 57.85           H  
ATOM   1198  C   ALA A  76      29.816   7.571  21.797  1.00 57.85           C  
ATOM   1199  CB  ALA A  76      27.603   6.495  22.425  1.00 57.85           C  
ATOM   1200  HB1 ALA A  76      27.902   6.528  23.473  1.00 57.85           H  
ATOM   1201  HB2 ALA A  76      26.519   6.592  22.363  1.00 57.85           H  
ATOM   1202  HB3 ALA A  76      27.900   5.533  22.008  1.00 57.85           H  
ATOM   1203  O   ALA A  76      30.396   8.262  22.625  1.00 57.85           O  
ATOM   1204  N   ASP A  77      30.444   6.756  20.949  1.00 62.10           N  
ATOM   1205  H   ASP A  77      29.853   6.201  20.346  1.00 62.10           H  
ATOM   1206  CA  ASP A  77      31.847   6.817  20.530  1.00 62.10           C  
ATOM   1207  HA  ASP A  77      32.094   7.851  20.291  1.00 62.10           H  
ATOM   1208  C   ASP A  77      31.968   5.958  19.248  1.00 62.10           C  
ATOM   1209  CB  ASP A  77      32.792   6.329  21.653  1.00 62.10           C  
ATOM   1210  HB2 ASP A  77      32.360   6.556  22.627  1.00 62.10           H  
ATOM   1211  HB3 ASP A  77      32.906   5.247  21.590  1.00 62.10           H  
ATOM   1212  O   ASP A  77      30.970   5.393  18.787  1.00 62.10           O  
ATOM   1213  CG  ASP A  77      34.175   7.001  21.580  1.00 62.10           C  
ATOM   1214  OD1 ASP A  77      34.646   7.240  20.439  1.00 62.10           O  
ATOM   1215  OD2 ASP A  77      34.791   7.227  22.642  1.00 62.10           O  
ATOM   1216  N   LYS A  78      33.163   5.785  18.669  1.00 53.09           N  
ATOM   1217  H   LYS A  78      33.940   6.264  19.101  1.00 53.09           H  
ATOM   1218  CA  LYS A  78      33.372   4.968  17.452  1.00 53.09           C  
ATOM   1219  HA  LYS A  78      32.788   5.406  16.642  1.00 53.09           H  
ATOM   1220  C   LYS A  78      32.870   3.519  17.545  1.00 53.09           C  
ATOM   1221  CB  LYS A  78      34.857   4.955  17.061  1.00 53.09           C  
ATOM   1222  HB2 LYS A  78      35.472   4.780  17.944  1.00 53.09           H  
ATOM   1223  HB3 LYS A  78      35.024   4.135  16.363  1.00 53.09           H  
ATOM   1224  O   LYS A  78      32.634   2.917  16.501  1.00 53.09           O  
ATOM   1225  CG  LYS A  78      35.273   6.260  16.374  1.00 53.09           C  
ATOM   1226  HG2 LYS A  78      35.265   7.074  17.098  1.00 53.09           H  
ATOM   1227  HG3 LYS A  78      34.565   6.485  15.577  1.00 53.09           H  
ATOM   1228  CD  LYS A  78      36.672   6.115  15.767  1.00 53.09           C  
ATOM   1229  HD2 LYS A  78      36.678   5.262  15.089  1.00 53.09           H  
ATOM   1230  HD3 LYS A  78      37.393   5.946  16.567  1.00 53.09           H  
ATOM   1231  CE  LYS A  78      37.020   7.390  14.998  1.00 53.09           C  
ATOM   1232  HE2 LYS A  78      36.229   7.581  14.274  1.00 53.09           H  
ATOM   1233  HE3 LYS A  78      37.035   8.222  15.702  1.00 53.09           H  
ATOM   1234  NZ  LYS A  78      38.326   7.261  14.311  1.00 53.09           N  
ATOM   1235  HZ1 LYS A  78      38.540   8.110  13.808  1.00 53.09           H  
ATOM   1236  HZ2 LYS A  78      39.054   7.087  14.990  1.00 53.09           H  
ATOM   1237  HZ3 LYS A  78      38.296   6.490  13.659  1.00 53.09           H  
ATOM   1238  N   ASN A  79      32.722   2.974  18.756  1.00 50.37           N  
ATOM   1239  H   ASN A  79      32.906   3.570  19.550  1.00 50.37           H  
ATOM   1240  CA  ASN A  79      32.413   1.560  18.995  1.00 50.37           C  
ATOM   1241  HA  ASN A  79      32.248   1.058  18.042  1.00 50.37           H  
ATOM   1242  C   ASN A  79      31.142   1.311  19.839  1.00 50.37           C  
ATOM   1243  CB  ASN A  79      33.635   0.909  19.672  1.00 50.37           C  
ATOM   1244  HB2 ASN A  79      33.395  -0.129  19.901  1.00 50.37           H  
ATOM   1245  HB3 ASN A  79      33.824   1.418  20.618  1.00 50.37           H  
ATOM   1246  O   ASN A  79      30.748   0.156  19.975  1.00 50.37           O  
ATOM   1247  CG  ASN A  79      34.918   0.900  18.853  1.00 50.37           C  
ATOM   1248  ND2 ASN A  79      36.034   0.656  19.497  1.00 50.37           N  
ATOM   1249 HD21 ASN A  79      36.012   0.501  20.495  1.00 50.37           H  
ATOM   1250 HD22 ASN A  79      36.871   0.627  18.933  1.00 50.37           H  
ATOM   1251  OD1 ASN A  79      34.971   1.098  17.653  1.00 50.37           O  
ATOM   1252  N   GLU A  80      30.509   2.338  20.425  1.00 48.71           N  
ATOM   1253  H   GLU A  80      30.826   3.278  20.236  1.00 48.71           H  
ATOM   1254  CA  GLU A  80      29.499   2.160  21.498  1.00 48.71           C  
ATOM   1255  HA  GLU A  80      29.423   1.094  21.716  1.00 48.71           H  
ATOM   1256  C   GLU A  80      28.056   2.539  21.102  1.00 48.71           C  
ATOM   1257  CB  GLU A  80      29.970   2.800  22.822  1.00 48.71           C  
ATOM   1258  HB2 GLU A  80      29.204   2.620  23.575  1.00 48.71           H  
ATOM   1259  HB3 GLU A  80      30.094   3.875  22.692  1.00 48.71           H  
ATOM   1260  O   GLU A  80      27.186   2.728  21.949  1.00 48.71           O  
ATOM   1261  CG  GLU A  80      31.291   2.173  23.311  1.00 48.71           C  
ATOM   1262  HG2 GLU A  80      32.115   2.594  22.735  1.00 48.71           H  
ATOM   1263  HG3 GLU A  80      31.262   1.103  23.103  1.00 48.71           H  
ATOM   1264  CD  GLU A  80      31.572   2.354  24.816  1.00 48.71           C  
ATOM   1265  OE1 GLU A  80      32.430   1.590  25.320  1.00 48.71           O  
ATOM   1266  OE2 GLU A  80      30.941   3.224  25.456  1.00 48.71           O  
ATOM   1267  N   GLY A  81      27.762   2.609  19.801  1.00 67.01           N  
ATOM   1268  H   GLY A  81      28.516   2.489  19.140  1.00 67.01           H  
ATOM   1269  CA  GLY A  81      26.406   2.855  19.298  1.00 67.01           C  
ATOM   1270  HA2 GLY A  81      26.342   2.531  18.259  1.00 67.01           H  
ATOM   1271  HA3 GLY A  81      25.698   2.265  19.881  1.00 67.01           H  
ATOM   1272  C   GLY A  81      25.996   4.329  19.362  1.00 67.01           C  
ATOM   1273  O   GLY A  81      26.792   5.206  19.031  1.00 67.01           O  
ATOM   1274  N   TYR A  82      24.743   4.607  19.736  1.00 69.51           N  
ATOM   1275  H   TYR A  82      24.169   3.865  20.109  1.00 69.51           H  
ATOM   1276  CA  TYR A  82      24.164   5.956  19.712  1.00 69.51           C  
ATOM   1277  HA  TYR A  82      24.919   6.665  19.371  1.00 69.51           H  
ATOM   1278  C   TYR A  82      23.706   6.410  21.100  1.00 69.51           C  
ATOM   1279  CB  TYR A  82      22.995   6.044  18.721  1.00 69.51           C  
ATOM   1280  HB2 TYR A  82      22.537   7.026  18.840  1.00 69.51           H  
ATOM   1281  HB3 TYR A  82      22.243   5.301  18.985  1.00 69.51           H  
ATOM   1282  O   TYR A  82      22.979   5.707  21.798  1.00 69.51           O  
ATOM   1283  CG  TYR A  82      23.358   5.883  17.257  1.00 69.51           C  
ATOM   1284  CD1 TYR A  82      23.445   7.016  16.422  1.00 69.51           C  
ATOM   1285  HD1 TYR A  82      23.277   8.001  16.831  1.00 69.51           H  
ATOM   1286  CD2 TYR A  82      23.576   4.599  16.721  1.00 69.51           C  
ATOM   1287  HD2 TYR A  82      23.504   3.730  17.359  1.00 69.51           H  
ATOM   1288  CE1 TYR A  82      23.732   6.866  15.051  1.00 69.51           C  
ATOM   1289  HE1 TYR A  82      23.777   7.736  14.413  1.00 69.51           H  
ATOM   1290  CE2 TYR A  82      23.887   4.447  15.358  1.00 69.51           C  
ATOM   1291  HE2 TYR A  82      24.086   3.469  14.945  1.00 69.51           H  
ATOM   1292  OH  TYR A  82      24.195   5.407  13.193  1.00 69.51           O  
ATOM   1293  HH  TYR A  82      24.238   6.244  12.725  1.00 69.51           H  
ATOM   1294  CZ  TYR A  82      23.948   5.576  14.518  1.00 69.51           C  
ATOM   1295  N   MET A  83      24.086   7.634  21.450  1.00 72.71           N  
ATOM   1296  H   MET A  83      24.653   8.146  20.789  1.00 72.71           H  
ATOM   1297  CA  MET A  83      23.576   8.407  22.570  1.00 72.71           C  
ATOM   1298  HA  MET A  83      23.342   7.736  23.396  1.00 72.71           H  
ATOM   1299  C   MET A  83      22.305   9.157  22.154  1.00 72.71           C  
ATOM   1300  CB  MET A  83      24.679   9.379  23.014  1.00 72.71           C  
ATOM   1301  HB2 MET A  83      24.976  10.003  22.171  1.00 72.71           H  
ATOM   1302  HB3 MET A  83      25.545   8.800  23.335  1.00 72.71           H  
ATOM   1303  O   MET A  83      22.280   9.835  21.126  1.00 72.71           O  
ATOM   1304  CG  MET A  83      24.234  10.294  24.159  1.00 72.71           C  
ATOM   1305  HG2 MET A  83      23.920   9.683  25.005  1.00 72.71           H  
ATOM   1306  HG3 MET A  83      23.377  10.882  23.829  1.00 72.71           H  
ATOM   1307  SD  MET A  83      25.502  11.457  24.717  1.00 72.71           S  
ATOM   1308  CE  MET A  83      26.694  10.327  25.482  1.00 72.71           C  
ATOM   1309  HE1 MET A  83      27.465  10.909  25.988  1.00 72.71           H  
ATOM   1310  HE2 MET A  83      26.187   9.696  26.211  1.00 72.71           H  
ATOM   1311  HE3 MET A  83      27.159   9.702  24.718  1.00 72.71           H  
ATOM   1312  N   GLU A  84      21.271   9.085  22.988  1.00 73.64           N  
ATOM   1313  H   GLU A  84      21.339   8.494  23.803  1.00 73.64           H  
ATOM   1314  CA  GLU A  84      20.083   9.930  22.877  1.00 73.64           C  
ATOM   1315  HA  GLU A  84      19.871  10.115  21.823  1.00 73.64           H  
ATOM   1316  C   GLU A  84      20.332  11.279  23.571  1.00 73.64           C  
ATOM   1317  CB  GLU A  84      18.878   9.179  23.470  1.00 73.64           C  
ATOM   1318  HB2 GLU A  84      19.059   8.978  24.526  1.00 73.64           H  
ATOM   1319  HB3 GLU A  84      18.772   8.228  22.949  1.00 73.64           H  
ATOM   1320  O   GLU A  84      20.570  11.332  24.779  1.00 73.64           O  
ATOM   1321  CG  GLU A  84      17.572   9.971  23.316  1.00 73.64           C  
ATOM   1322  HG2 GLU A  84      17.451  10.220  22.262  1.00 73.64           H  
ATOM   1323  HG3 GLU A  84      17.650  10.905  23.872  1.00 73.64           H  
ATOM   1324  CD  GLU A  84      16.324   9.213  23.796  1.00 73.64           C  
ATOM   1325  OE1 GLU A  84      15.212   9.694  23.478  1.00 73.64           O  
ATOM   1326  OE2 GLU A  84      16.431   8.172  24.475  1.00 73.64           O  
ATOM   1327  N   ILE A  85      20.268  12.381  22.818  1.00 68.90           N  
ATOM   1328  H   ILE A  85      20.176  12.284  21.817  1.00 68.90           H  
ATOM   1329  CA  ILE A  85      20.319  13.743  23.361  1.00 68.90           C  
ATOM   1330  HA  ILE A  85      20.649  13.692  24.398  1.00 68.90           H  
ATOM   1331  C   ILE A  85      18.911  14.355  23.304  1.00 68.90           C  
ATOM   1332  CB  ILE A  85      21.374  14.604  22.633  1.00 68.90           C  
ATOM   1333  HB  ILE A  85      21.116  14.656  21.576  1.00 68.90           H  
ATOM   1334  O   ILE A  85      18.422  14.657  22.210  1.00 68.90           O  
ATOM   1335  CG1 ILE A  85      22.758  13.923  22.738  1.00 68.90           C  
ATOM   1336 HG12 ILE A  85      22.743  13.013  22.138  1.00 68.90           H  
ATOM   1337 HG13 ILE A  85      22.955  13.637  23.771  1.00 68.90           H  
ATOM   1338  CG2 ILE A  85      21.373  16.046  23.185  1.00 68.90           C  
ATOM   1339 HG21 ILE A  85      22.080  16.664  22.631  1.00 68.90           H  
ATOM   1340 HG22 ILE A  85      20.390  16.501  23.069  1.00 68.90           H  
ATOM   1341 HG23 ILE A  85      21.638  16.042  24.243  1.00 68.90           H  
ATOM   1342  CD1 ILE A  85      23.918  14.783  22.239  1.00 68.90           C  
ATOM   1343 HD11 ILE A  85      23.640  15.267  21.302  1.00 68.90           H  
ATOM   1344 HD12 ILE A  85      24.787  14.147  22.069  1.00 68.90           H  
ATOM   1345 HD13 ILE A  85      24.167  15.539  22.984  1.00 68.90           H  
ATOM   1346  N   PRO A  86      18.244  14.572  24.453  1.00 60.98           N  
ATOM   1347  CA  PRO A  86      16.985  15.303  24.493  1.00 60.98           C  
ATOM   1348  HA  PRO A  86      16.306  14.925  23.728  1.00 60.98           H  
ATOM   1349  C   PRO A  86      17.233  16.800  24.259  1.00 60.98           C  
ATOM   1350  CB  PRO A  86      16.398  15.013  25.877  1.00 60.98           C  
ATOM   1351  HB2 PRO A  86      15.825  14.087  25.840  1.00 60.98           H  
ATOM   1352  HB3 PRO A  86      15.775  15.832  26.238  1.00 60.98           H  
ATOM   1353  O   PRO A  86      18.128  17.397  24.861  1.00 60.98           O  
ATOM   1354  CG  PRO A  86      17.636  14.811  26.751  1.00 60.98           C  
ATOM   1355  HG2 PRO A  86      18.012  15.779  27.082  1.00 60.98           H  
ATOM   1356  HG3 PRO A  86      17.428  14.169  27.607  1.00 60.98           H  
ATOM   1357  CD  PRO A  86      18.643  14.169  25.796  1.00 60.98           C  
ATOM   1358  HD2 PRO A  86      19.645  14.524  26.037  1.00 60.98           H  
ATOM   1359  HD3 PRO A  86      18.595  13.083  25.879  1.00 60.98           H  
ATOM   1360  N   LEU A  87      16.418  17.423  23.406  1.00 62.99           N  
ATOM   1361  H   LEU A  87      15.707  16.886  22.930  1.00 62.99           H  
ATOM   1362  CA  LEU A  87      16.388  18.876  23.233  1.00 62.99           C  
ATOM   1363  HA  LEU A  87      17.306  19.309  23.631  1.00 62.99           H  
ATOM   1364  C   LEU A  87      15.232  19.474  24.052  1.00 62.99           C  
ATOM   1365  CB  LEU A  87      16.317  19.222  21.732  1.00 62.99           C  
ATOM   1366  HB2 LEU A  87      16.245  20.305  21.632  1.00 62.99           H  
ATOM   1367  HB3 LEU A  87      15.404  18.789  21.323  1.00 62.99           H  
ATOM   1368  O   LEU A  87      14.134  18.923  24.083  1.00 62.99           O  
ATOM   1369  CG  LEU A  87      17.517  18.723  20.895  1.00 62.99           C  
ATOM   1370  HG  LEU A  87      17.581  17.636  20.954  1.00 62.99           H  
ATOM   1371  CD1 LEU A  87      17.329  19.110  19.428  1.00 62.99           C  
ATOM   1372 HD11 LEU A  87      18.155  18.723  18.831  1.00 62.99           H  
ATOM   1373 HD12 LEU A  87      16.400  18.676  19.061  1.00 62.99           H  
ATOM   1374 HD13 LEU A  87      17.284  20.194  19.324  1.00 62.99           H  
ATOM   1375  CD2 LEU A  87      18.855  19.321  21.348  1.00 62.99           C  
ATOM   1376 HD21 LEU A  87      18.803  20.409  21.337  1.00 62.99           H  
ATOM   1377 HD22 LEU A  87      19.092  18.976  22.355  1.00 62.99           H  
ATOM   1378 HD23 LEU A  87      19.649  18.985  20.681  1.00 62.99           H  
ATOM   1379  N   GLU A  88      15.472  20.596  24.736  1.00 60.07           N  
ATOM   1380  H   GLU A  88      16.381  21.030  24.666  1.00 60.07           H  
ATOM   1381  CA  GLU A  88      14.430  21.288  25.512  1.00 60.07           C  
ATOM   1382  HA  GLU A  88      13.886  20.546  26.095  1.00 60.07           H  
ATOM   1383  C   GLU A  88      13.411  21.959  24.572  1.00 60.07           C  
ATOM   1384  CB  GLU A  88      15.062  22.298  26.498  1.00 60.07           C  
ATOM   1385  HB2 GLU A  88      15.734  22.960  25.953  1.00 60.07           H  
ATOM   1386  HB3 GLU A  88      14.268  22.896  26.946  1.00 60.07           H  
ATOM   1387  O   GLU A  88      13.809  22.556  23.569  1.00 60.07           O  
ATOM   1388  CG  GLU A  88      15.829  21.584  27.629  1.00 60.07           C  
ATOM   1389  HG2 GLU A  88      15.140  20.906  28.133  1.00 60.07           H  
ATOM   1390  HG3 GLU A  88      16.623  20.979  27.191  1.00 60.07           H  
ATOM   1391  CD  GLU A  88      16.465  22.519  28.677  1.00 60.07           C  
ATOM   1392  OE1 GLU A  88      16.657  22.060  29.835  1.00 60.07           O  
ATOM   1393  OE2 GLU A  88      16.925  23.621  28.321  1.00 60.07           O  
ATOM   1394  N   GLU A  89      12.108  21.884  24.894  1.00 54.49           N  
ATOM   1395  H   GLU A  89      11.852  21.370  25.725  1.00 54.49           H  
ATOM   1396  CA  GLU A  89      11.002  22.432  24.081  1.00 54.49           C  
ATOM   1397  HA  GLU A  89      11.086  22.019  23.076  1.00 54.49           H  
ATOM   1398  C   GLU A  89      11.097  23.967  23.947  1.00 54.49           C  
ATOM   1399  CB  GLU A  89       9.612  22.025  24.635  1.00 54.49           C  
ATOM   1400  HB2 GLU A  89       8.861  22.566  24.058  1.00 54.49           H  
ATOM   1401  HB3 GLU A  89       9.528  22.344  25.674  1.00 54.49           H  
ATOM   1402  O   GLU A  89      10.466  24.725  24.684  1.00 54.49           O  
ATOM   1403  CG  GLU A  89       9.263  20.530  24.547  1.00 54.49           C  
ATOM   1404  HG2 GLU A  89       9.570  20.159  23.569  1.00 54.49           H  
ATOM   1405  HG3 GLU A  89       9.830  19.986  25.303  1.00 54.49           H  
ATOM   1406  CD  GLU A  89       7.749  20.273  24.738  1.00 54.49           C  
ATOM   1407  OE1 GLU A  89       7.080  19.941  23.728  1.00 54.49           O  
ATOM   1408  OE2 GLU A  89       7.233  20.409  25.877  1.00 54.49           O  
ATOM   1409  N   THR A  90      11.896  24.425  22.984  1.00 55.90           N  
ATOM   1410  H   THR A  90      12.432  23.738  22.472  1.00 55.90           H  
ATOM   1411  CA  THR A  90      12.291  25.828  22.816  1.00 55.90           C  
ATOM   1412  HA  THR A  90      11.768  26.437  23.553  1.00 55.90           H  
ATOM   1413  C   THR A  90      11.911  26.307  21.420  1.00 55.90           C  
ATOM   1414  CB  THR A  90      13.803  26.011  23.041  1.00 55.90           C  
ATOM   1415  HB  THR A  90      14.349  25.654  22.168  1.00 55.90           H  
ATOM   1416  O   THR A  90      12.206  25.642  20.429  1.00 55.90           O  
ATOM   1417  CG2 THR A  90      14.162  27.476  23.293  1.00 55.90           C  
ATOM   1418 HG21 THR A  90      15.234  27.557  23.476  1.00 55.90           H  
ATOM   1419 HG22 THR A  90      13.916  28.074  22.415  1.00 55.90           H  
ATOM   1420 HG23 THR A  90      13.621  27.854  24.160  1.00 55.90           H  
ATOM   1421  OG1 THR A  90      14.244  25.281  24.162  1.00 55.90           O  
ATOM   1422  HG1 THR A  90      14.125  24.350  23.962  1.00 55.90           H  
ATOM   1423  N   TYR A  91      11.259  27.467  21.326  1.00 47.58           N  
ATOM   1424  H   TYR A  91      11.102  28.006  22.166  1.00 47.58           H  
ATOM   1425  CA  TYR A  91      10.993  28.104  20.035  1.00 47.58           C  
ATOM   1426  HA  TYR A  91      10.713  27.326  19.325  1.00 47.58           H  
ATOM   1427  C   TYR A  91      12.276  28.772  19.527  1.00 47.58           C  
ATOM   1428  CB  TYR A  91       9.817  29.091  20.144  1.00 47.58           C  
ATOM   1429  HB2 TYR A  91      10.197  30.111  20.205  1.00 47.58           H  
ATOM   1430  HB3 TYR A  91       9.268  28.904  21.067  1.00 47.58           H  
ATOM   1431  O   TYR A  91      12.927  29.494  20.281  1.00 47.58           O  
ATOM   1432  CG  TYR A  91       8.835  28.988  18.991  1.00 47.58           C  
ATOM   1433  CD1 TYR A  91       9.017  29.754  17.824  1.00 47.58           C  
ATOM   1434  HD1 TYR A  91       9.849  30.437  17.733  1.00 47.58           H  
ATOM   1435  CD2 TYR A  91       7.743  28.102  19.084  1.00 47.58           C  
ATOM   1436  HD2 TYR A  91       7.616  27.512  19.980  1.00 47.58           H  
ATOM   1437  CE1 TYR A  91       8.119  29.627  16.748  1.00 47.58           C  
ATOM   1438  HE1 TYR A  91       8.299  30.216  15.861  1.00 47.58           H  
ATOM   1439  CE2 TYR A  91       6.833  27.980  18.015  1.00 47.58           C  
ATOM   1440  HE2 TYR A  91       5.994  27.305  18.097  1.00 47.58           H  
ATOM   1441  OH  TYR A  91       6.181  28.587  15.783  1.00 47.58           O  
ATOM   1442  HH  TYR A  91       6.499  29.168  15.088  1.00 47.58           H  
ATOM   1443  CZ  TYR A  91       7.030  28.735  16.838  1.00 47.58           C  
ATOM   1444  N   VAL A  92      12.635  28.523  18.269  1.00 59.19           N  
ATOM   1445  H   VAL A  92      12.046  27.932  17.699  1.00 59.19           H  
ATOM   1446  CA  VAL A  92      13.797  29.117  17.598  1.00 59.19           C  
ATOM   1447  HA  VAL A  92      14.116  30.002  18.149  1.00 59.19           H  
ATOM   1448  C   VAL A  92      13.357  29.588  16.215  1.00 59.19           C  
ATOM   1449  CB  VAL A  92      15.001  28.146  17.546  1.00 59.19           C  
ATOM   1450  HB  VAL A  92      15.792  28.621  16.966  1.00 59.19           H  
ATOM   1451  O   VAL A  92      12.826  28.797  15.437  1.00 59.19           O  
ATOM   1452  CG1 VAL A  92      15.547  27.878  18.957  1.00 59.19           C  
ATOM   1453 HG11 VAL A  92      15.690  28.821  19.485  1.00 59.19           H  
ATOM   1454 HG12 VAL A  92      16.502  27.355  18.895  1.00 59.19           H  
ATOM   1455 HG13 VAL A  92      14.843  27.270  19.525  1.00 59.19           H  
ATOM   1456  CG2 VAL A  92      14.721  26.775  16.914  1.00 59.19           C  
ATOM   1457 HG21 VAL A  92      14.442  26.894  15.867  1.00 59.19           H  
ATOM   1458 HG22 VAL A  92      15.622  26.163  16.960  1.00 59.19           H  
ATOM   1459 HG23 VAL A  92      13.919  26.264  17.446  1.00 59.19           H  
ATOM   1460  N   ASP A  93      13.527  30.878  15.928  1.00 54.48           N  
ATOM   1461  H   ASP A  93      14.019  31.474  16.578  1.00 54.48           H  
ATOM   1462  CA  ASP A  93      13.053  31.500  14.682  1.00 54.48           C  
ATOM   1463  HA  ASP A  93      12.289  30.865  14.231  1.00 54.48           H  
ATOM   1464  C   ASP A  93      14.181  31.611  13.635  1.00 54.48           C  
ATOM   1465  CB  ASP A  93      12.387  32.854  14.996  1.00 54.48           C  
ATOM   1466  HB2 ASP A  93      13.069  33.456  15.597  1.00 54.48           H  
ATOM   1467  HB3 ASP A  93      12.217  33.385  14.059  1.00 54.48           H  
ATOM   1468  O   ASP A  93      13.940  31.945  12.474  1.00 54.48           O  
ATOM   1469  CG  ASP A  93      11.027  32.734  15.711  1.00 54.48           C  
ATOM   1470  OD1 ASP A  93      10.231  31.830  15.355  1.00 54.48           O  
ATOM   1471  OD2 ASP A  93      10.740  33.588  16.580  1.00 54.48           O  
ATOM   1472  N   THR A  94      15.424  31.295  14.022  1.00 62.14           N  
ATOM   1473  H   THR A  94      15.566  31.162  15.013  1.00 62.14           H  
ATOM   1474  CA  THR A  94      16.611  31.348  13.161  1.00 62.14           C  
ATOM   1475  HA  THR A  94      16.280  31.448  12.127  1.00 62.14           H  
ATOM   1476  C   THR A  94      17.480  30.088  13.242  1.00 62.14           C  
ATOM   1477  CB  THR A  94      17.483  32.571  13.485  1.00 62.14           C  
ATOM   1478  HB  THR A  94      18.275  32.626  12.738  1.00 62.14           H  
ATOM   1479  O   THR A  94      17.601  29.426  14.277  1.00 62.14           O  
ATOM   1480  CG2 THR A  94      16.734  33.902  13.475  1.00 62.14           C  
ATOM   1481 HG21 THR A  94      17.442  34.720  13.605  1.00 62.14           H  
ATOM   1482 HG22 THR A  94      16.210  34.023  12.527  1.00 62.14           H  
ATOM   1483 HG23 THR A  94      16.008  33.934  14.288  1.00 62.14           H  
ATOM   1484  OG1 THR A  94      18.083  32.417  14.745  1.00 62.14           O  
ATOM   1485  HG1 THR A  94      17.361  32.458  15.376  1.00 62.14           H  
ATOM   1486  N   ALA A  95      18.211  29.808  12.157  1.00 56.38           N  
ATOM   1487  H   ALA A  95      18.044  30.333  11.311  1.00 56.38           H  
ATOM   1488  CA  ALA A  95      19.219  28.746  12.127  1.00 56.38           C  
ATOM   1489  HA  ALA A  95      18.734  27.805  12.386  1.00 56.38           H  
ATOM   1490  C   ALA A  95      20.367  28.968  13.137  1.00 56.38           C  
ATOM   1491  CB  ALA A  95      19.752  28.635  10.693  1.00 56.38           C  
ATOM   1492  HB1 ALA A  95      20.469  27.815  10.632  1.00 56.38           H  
ATOM   1493  HB2 ALA A  95      18.931  28.427  10.007  1.00 56.38           H  
ATOM   1494  HB3 ALA A  95      20.245  29.561  10.398  1.00 56.38           H  
ATOM   1495  O   ALA A  95      21.013  28.007  13.552  1.00 56.38           O  
ATOM   1496  N   ALA A  96      20.628  30.212  13.559  1.00 70.23           N  
ATOM   1497  H   ALA A  96      20.028  30.961  13.246  1.00 70.23           H  
ATOM   1498  CA  ALA A  96      21.629  30.520  14.582  1.00 70.23           C  
ATOM   1499  HA  ALA A  96      22.552  29.991  14.345  1.00 70.23           H  
ATOM   1500  C   ALA A  96      21.177  30.060  15.980  1.00 70.23           C  
ATOM   1501  CB  ALA A  96      21.913  32.026  14.540  1.00 70.23           C  
ATOM   1502  HB1 ALA A  96      21.006  32.586  14.769  1.00 70.23           H  
ATOM   1503  HB2 ALA A  96      22.272  32.310  13.551  1.00 70.23           H  
ATOM   1504  HB3 ALA A  96      22.676  32.273  15.278  1.00 70.23           H  
ATOM   1505  O   ALA A  96      21.957  29.460  16.720  1.00 70.23           O  
ATOM   1506  N   GLU A  97      19.906  30.281  16.322  1.00 69.25           N  
ATOM   1507  H   GLU A  97      19.306  30.783  15.684  1.00 69.25           H  
ATOM   1508  CA  GLU A  97      19.310  29.822  17.581  1.00 69.25           C  
ATOM   1509  HA  GLU A  97      19.942  30.122  18.417  1.00 69.25           H  
ATOM   1510  C   GLU A  97      19.191  28.294  17.622  1.00 69.25           C  
ATOM   1511  CB  GLU A  97      17.939  30.475  17.759  1.00 69.25           C  
ATOM   1512  HB2 GLU A  97      17.355  30.258  16.864  1.00 69.25           H  
ATOM   1513  HB3 GLU A  97      17.439  30.030  18.619  1.00 69.25           H  
ATOM   1514  O   GLU A  97      19.559  27.686  18.625  1.00 69.25           O  
ATOM   1515  CG  GLU A  97      18.037  31.992  17.994  1.00 69.25           C  
ATOM   1516  HG2 GLU A  97      18.838  32.415  17.388  1.00 69.25           H  
ATOM   1517  HG3 GLU A  97      18.297  32.163  19.038  1.00 69.25           H  
ATOM   1518  CD  GLU A  97      16.735  32.718  17.635  1.00 69.25           C  
ATOM   1519  OE1 GLU A  97      16.398  33.680  18.351  1.00 69.25           O  
ATOM   1520  OE2 GLU A  97      16.136  32.343  16.597  1.00 69.25           O  
ATOM   1521  N   PHE A  98      18.792  27.656  16.515  1.00 70.55           N  
ATOM   1522  H   PHE A  98      18.449  28.209  15.743  1.00 70.55           H  
ATOM   1523  CA  PHE A  98      18.773  26.192  16.396  1.00 70.55           C  
ATOM   1524  HA  PHE A  98      18.135  25.786  17.182  1.00 70.55           H  
ATOM   1525  C   PHE A  98      20.171  25.570  16.580  1.00 70.55           C  
ATOM   1526  CB  PHE A  98      18.168  25.817  15.039  1.00 70.55           C  
ATOM   1527  HB2 PHE A  98      17.179  26.270  14.957  1.00 70.55           H  
ATOM   1528  HB3 PHE A  98      18.785  26.238  14.245  1.00 70.55           H  
ATOM   1529  O   PHE A  98      20.341  24.624  17.351  1.00 70.55           O  
ATOM   1530  CG  PHE A  98      18.024  24.323  14.818  1.00 70.55           C  
ATOM   1531  CD1 PHE A  98      18.859  23.656  13.901  1.00 70.55           C  
ATOM   1532  HD1 PHE A  98      19.615  24.201  13.355  1.00 70.55           H  
ATOM   1533  CD2 PHE A  98      17.044  23.598  15.524  1.00 70.55           C  
ATOM   1534  HD2 PHE A  98      16.397  24.100  16.228  1.00 70.55           H  
ATOM   1535  CE1 PHE A  98      18.697  22.277  13.675  1.00 70.55           C  
ATOM   1536  HE1 PHE A  98      19.325  21.769  12.958  1.00 70.55           H  
ATOM   1537  CE2 PHE A  98      16.889  22.219  15.303  1.00 70.55           C  
ATOM   1538  HE2 PHE A  98      16.128  21.668  15.835  1.00 70.55           H  
ATOM   1539  CZ  PHE A  98      17.708  21.561  14.371  1.00 70.55           C  
ATOM   1540  HZ  PHE A  98      17.576  20.504  14.187  1.00 70.55           H  
ATOM   1541  N   ASN A  99      21.203  26.151  15.955  1.00 71.24           N  
ATOM   1542  H   ASN A  99      21.013  26.911  15.319  1.00 71.24           H  
ATOM   1543  CA  ASN A  99      22.593  25.732  16.168  1.00 71.24           C  
ATOM   1544  HA  ASN A  99      22.671  24.664  15.965  1.00 71.24           H  
ATOM   1545  C   ASN A  99      23.055  25.928  17.623  1.00 71.24           C  
ATOM   1546  CB  ASN A  99      23.515  26.490  15.199  1.00 71.24           C  
ATOM   1547  HB2 ASN A  99      23.168  27.513  15.056  1.00 71.24           H  
ATOM   1548  HB3 ASN A  99      24.518  26.534  15.623  1.00 71.24           H  
ATOM   1549  O   ASN A  99      23.813  25.106  18.140  1.00 71.24           O  
ATOM   1550  CG  ASN A  99      23.646  25.778  13.868  1.00 71.24           C  
ATOM   1551  ND2 ASN A  99      23.118  26.321  12.801  1.00 71.24           N  
ATOM   1552 HD21 ASN A  99      22.463  27.082  12.915  1.00 71.24           H  
ATOM   1553 HD22 ASN A  99      23.186  25.786  11.948  1.00 71.24           H  
ATOM   1554  OD1 ASN A  99      24.249  24.727  13.778  1.00 71.24           O  
ATOM   1555  N   ASN A 100      22.604  26.984  18.307  1.00 78.57           N  
ATOM   1556  H   ASN A 100      22.009  27.651  17.837  1.00 78.57           H  
ATOM   1557  CA  ASN A 100      22.883  27.170  19.732  1.00 78.57           C  
ATOM   1558  HA  ASN A 100      23.946  27.001  19.903  1.00 78.57           H  
ATOM   1559  C   ASN A 100      22.155  26.130  20.600  1.00 78.57           C  
ATOM   1560  CB  ASN A 100      22.559  28.615  20.143  1.00 78.57           C  
ATOM   1561  HB2 ASN A 100      22.481  28.668  21.229  1.00 78.57           H  
ATOM   1562  HB3 ASN A 100      21.596  28.910  19.724  1.00 78.57           H  
ATOM   1563  O   ASN A 100      22.773  25.595  21.519  1.00 78.57           O  
ATOM   1564  CG  ASN A 100      23.626  29.611  19.721  1.00 78.57           C  
ATOM   1565  ND2 ASN A 100      23.281  30.875  19.654  1.00 78.57           N  
ATOM   1566 HD21 ASN A 100      22.318  31.145  19.796  1.00 78.57           H  
ATOM   1567 HD22 ASN A 100      23.988  31.524  19.339  1.00 78.57           H  
ATOM   1568  OD1 ASN A 100      24.786  29.289  19.496  1.00 78.57           O  
ATOM   1569  N   LEU A 101      20.903  25.780  20.285  1.00 77.62           N  
ATOM   1570  H   LEU A 101      20.440  26.278  19.538  1.00 77.62           H  
ATOM   1571  CA  LEU A 101      20.146  24.735  20.983  1.00 77.62           C  
ATOM   1572  HA  LEU A 101      20.096  25.004  22.039  1.00 77.62           H  
ATOM   1573  C   LEU A 101      20.855  23.373  20.883  1.00 77.62           C  
ATOM   1574  CB  LEU A 101      18.716  24.678  20.407  1.00 77.62           C  
ATOM   1575  HB2 LEU A 101      18.325  25.690  20.299  1.00 77.62           H  
ATOM   1576  HB3 LEU A 101      18.758  24.234  19.412  1.00 77.62           H  
ATOM   1577  O   LEU A 101      21.090  22.720  21.901  1.00 77.62           O  
ATOM   1578  CG  LEU A 101      17.735  23.863  21.273  1.00 77.62           C  
ATOM   1579  HG  LEU A 101      18.200  22.925  21.576  1.00 77.62           H  
ATOM   1580  CD1 LEU A 101      17.318  24.643  22.522  1.00 77.62           C  
ATOM   1581 HD11 LEU A 101      16.856  25.589  22.241  1.00 77.62           H  
ATOM   1582 HD12 LEU A 101      16.600  24.058  23.097  1.00 77.62           H  
ATOM   1583 HD13 LEU A 101      18.182  24.837  23.158  1.00 77.62           H  
ATOM   1584  CD2 LEU A 101      16.474  23.531  20.476  1.00 77.62           C  
ATOM   1585 HD21 LEU A 101      15.982  24.448  20.151  1.00 77.62           H  
ATOM   1586 HD22 LEU A 101      15.785  22.961  21.098  1.00 77.62           H  
ATOM   1587 HD23 LEU A 101      16.734  22.932  19.604  1.00 77.62           H  
ATOM   1588  N   ILE A 102      21.294  22.989  19.678  1.00 77.14           N  
ATOM   1589  H   ILE A 102      21.038  23.553  18.881  1.00 77.14           H  
ATOM   1590  CA  ILE A 102      22.078  21.763  19.457  1.00 77.14           C  
ATOM   1591  HA  ILE A 102      21.535  20.930  19.904  1.00 77.14           H  
ATOM   1592  C   ILE A 102      23.425  21.822  20.193  1.00 77.14           C  
ATOM   1593  CB  ILE A 102      22.213  21.477  17.941  1.00 77.14           C  
ATOM   1594  HB  ILE A 102      22.461  22.405  17.427  1.00 77.14           H  
ATOM   1595  O   ILE A 102      23.798  20.850  20.849  1.00 77.14           O  
ATOM   1596  CG1 ILE A 102      20.848  20.967  17.421  1.00 77.14           C  
ATOM   1597 HG12 ILE A 102      20.090  21.728  17.608  1.00 77.14           H  
ATOM   1598 HG13 ILE A 102      20.564  20.071  17.974  1.00 77.14           H  
ATOM   1599  CG2 ILE A 102      23.334  20.463  17.643  1.00 77.14           C  
ATOM   1600 HG21 ILE A 102      23.399  20.259  16.575  1.00 77.14           H  
ATOM   1601 HG22 ILE A 102      23.154  19.530  18.178  1.00 77.14           H  
ATOM   1602 HG23 ILE A 102      24.301  20.874  17.935  1.00 77.14           H  
ATOM   1603  CD1 ILE A 102      20.806  20.635  15.925  1.00 77.14           C  
ATOM   1604 HD11 ILE A 102      19.784  20.370  15.654  1.00 77.14           H  
ATOM   1605 HD12 ILE A 102      21.123  21.499  15.342  1.00 77.14           H  
ATOM   1606 HD13 ILE A 102      21.440  19.777  15.698  1.00 77.14           H  
ATOM   1607  N   LYS A 103      24.139  22.958  20.176  1.00 81.01           N  
ATOM   1608  H   LYS A 103      23.803  23.722  19.607  1.00 81.01           H  
ATOM   1609  CA  LYS A 103      25.387  23.126  20.947  1.00 81.01           C  
ATOM   1610  HA  LYS A 103      26.065  22.313  20.687  1.00 81.01           H  
ATOM   1611  C   LYS A 103      25.173  23.008  22.460  1.00 81.01           C  
ATOM   1612  CB  LYS A 103      26.059  24.464  20.597  1.00 81.01           C  
ATOM   1613  HB2 LYS A 103      25.308  25.253  20.575  1.00 81.01           H  
ATOM   1614  HB3 LYS A 103      26.789  24.710  21.368  1.00 81.01           H  
ATOM   1615  O   LYS A 103      26.055  22.489  23.140  1.00 81.01           O  
ATOM   1616  CG  LYS A 103      26.794  24.394  19.250  1.00 81.01           C  
ATOM   1617  HG2 LYS A 103      26.119  24.025  18.478  1.00 81.01           H  
ATOM   1618  HG3 LYS A 103      27.626  23.695  19.338  1.00 81.01           H  
ATOM   1619  CD  LYS A 103      27.331  25.771  18.836  1.00 81.01           C  
ATOM   1620  HD2 LYS A 103      28.028  26.130  19.593  1.00 81.01           H  
ATOM   1621  HD3 LYS A 103      26.497  26.468  18.751  1.00 81.01           H  
ATOM   1622  CE  LYS A 103      28.042  25.647  17.483  1.00 81.01           C  
ATOM   1623  HE2 LYS A 103      27.320  25.284  16.752  1.00 81.01           H  
ATOM   1624  HE3 LYS A 103      28.828  24.897  17.566  1.00 81.01           H  
ATOM   1625  NZ  LYS A 103      28.616  26.940  17.033  1.00 81.01           N  
ATOM   1626  HZ1 LYS A 103      29.328  27.260  17.674  1.00 81.01           H  
ATOM   1627  HZ2 LYS A 103      27.891  27.640  16.966  1.00 81.01           H  
ATOM   1628  HZ3 LYS A 103      29.040  26.831  16.123  1.00 81.01           H  
ATOM   1629  N   ILE A 104      24.034  23.453  22.992  1.00 79.58           N  
ATOM   1630  H   ILE A 104      23.373  23.910  22.380  1.00 79.58           H  
ATOM   1631  CA  ILE A 104      23.672  23.290  24.410  1.00 79.58           C  
ATOM   1632  HA  ILE A 104      24.530  23.567  25.023  1.00 79.58           H  
ATOM   1633  C   ILE A 104      23.380  21.816  24.721  1.00 79.58           C  
ATOM   1634  CB  ILE A 104      22.506  24.238  24.783  1.00 79.58           C  
ATOM   1635  HB  ILE A 104      21.719  24.131  24.037  1.00 79.58           H  
ATOM   1636  O   ILE A 104      23.950  21.283  25.673  1.00 79.58           O  
ATOM   1637  CG1 ILE A 104      23.001  25.704  24.783  1.00 79.58           C  
ATOM   1638 HG12 ILE A 104      23.603  25.885  25.674  1.00 79.58           H  
ATOM   1639 HG13 ILE A 104      23.643  25.880  23.920  1.00 79.58           H  
ATOM   1640  CG2 ILE A 104      21.907  23.894  26.162  1.00 79.58           C  
ATOM   1641 HG21 ILE A 104      21.462  22.899  26.146  1.00 79.58           H  
ATOM   1642 HG22 ILE A 104      22.677  23.933  26.932  1.00 79.58           H  
ATOM   1643 HG23 ILE A 104      21.109  24.592  26.415  1.00 79.58           H  
ATOM   1644  CD1 ILE A 104      21.867  26.736  24.725  1.00 79.58           C  
ATOM   1645 HD11 ILE A 104      21.231  26.542  23.862  1.00 79.58           H  
ATOM   1646 HD12 ILE A 104      22.294  27.735  24.631  1.00 79.58           H  
ATOM   1647 HD13 ILE A 104      21.266  26.700  25.634  1.00 79.58           H  
ATOM   1648  N   GLY A 105      22.575  21.136  23.896  1.00 79.89           N  
ATOM   1649  H   GLY A 105      22.126  21.636  23.142  1.00 79.89           H  
ATOM   1650  CA  GLY A 105      22.294  19.701  24.036  1.00 79.89           C  
ATOM   1651  HA2 GLY A 105      21.781  19.518  24.981  1.00 79.89           H  
ATOM   1652  HA3 GLY A 105      21.642  19.385  23.222  1.00 79.89           H  
ATOM   1653  C   GLY A 105      23.567  18.850  23.992  1.00 79.89           C  
ATOM   1654  O   GLY A 105      23.836  18.083  24.918  1.00 79.89           O  
ATOM   1655  N   LEU A 106      24.415  19.060  22.980  1.00 79.92           N  
ATOM   1656  H   LEU A 106      24.136  19.701  22.250  1.00 79.92           H  
ATOM   1657  CA  LEU A 106      25.713  18.393  22.857  1.00 79.92           C  
ATOM   1658  HA  LEU A 106      25.554  17.315  22.849  1.00 79.92           H  
ATOM   1659  C   LEU A 106      26.625  18.688  24.060  1.00 79.92           C  
ATOM   1660  CB  LEU A 106      26.392  18.794  21.535  1.00 79.92           C  
ATOM   1661  HB2 LEU A 106      26.408  19.883  21.474  1.00 79.92           H  
ATOM   1662  HB3 LEU A 106      27.421  18.437  21.566  1.00 79.92           H  
ATOM   1663  O   LEU A 106      27.159  17.751  24.639  1.00 79.92           O  
ATOM   1664  CG  LEU A 106      25.768  18.214  20.254  1.00 79.92           C  
ATOM   1665  HG  LEU A 106      24.683  18.314  20.283  1.00 79.92           H  
ATOM   1666  CD1 LEU A 106      26.311  18.973  19.042  1.00 79.92           C  
ATOM   1667 HD11 LEU A 106      25.845  18.590  18.134  1.00 79.92           H  
ATOM   1668 HD12 LEU A 106      26.077  20.033  19.140  1.00 79.92           H  
ATOM   1669 HD13 LEU A 106      27.391  18.847  18.972  1.00 79.92           H  
ATOM   1670  CD2 LEU A 106      26.144  16.744  20.061  1.00 79.92           C  
ATOM   1671 HD21 LEU A 106      25.825  16.155  20.921  1.00 79.92           H  
ATOM   1672 HD22 LEU A 106      27.223  16.638  19.950  1.00 79.92           H  
ATOM   1673 HD23 LEU A 106      25.656  16.357  19.167  1.00 79.92           H  
ATOM   1674  N   LYS A 107      26.760  19.943  24.519  1.00 83.69           N  
ATOM   1675  H   LYS A 107      26.295  20.693  24.028  1.00 83.69           H  
ATOM   1676  CA  LYS A 107      27.580  20.256  25.712  1.00 83.69           C  
ATOM   1677  HA  LYS A 107      28.576  19.838  25.566  1.00 83.69           H  
ATOM   1678  C   LYS A 107      27.070  19.604  27.000  1.00 83.69           C  
ATOM   1679  CB  LYS A 107      27.691  21.774  25.931  1.00 83.69           C  
ATOM   1680  HB2 LYS A 107      26.728  22.254  25.755  1.00 83.69           H  
ATOM   1681  HB3 LYS A 107      27.977  21.957  26.966  1.00 83.69           H  
ATOM   1682  O   LYS A 107      27.868  19.354  27.898  1.00 83.69           O  
ATOM   1683  CG  LYS A 107      28.769  22.383  25.031  1.00 83.69           C  
ATOM   1684  HG2 LYS A 107      28.454  22.316  23.990  1.00 83.69           H  
ATOM   1685  HG3 LYS A 107      29.689  21.813  25.160  1.00 83.69           H  
ATOM   1686  CD  LYS A 107      29.057  23.845  25.391  1.00 83.69           C  
ATOM   1687  HD2 LYS A 107      29.321  23.899  26.447  1.00 83.69           H  
ATOM   1688  HD3 LYS A 107      28.171  24.451  25.204  1.00 83.69           H  
ATOM   1689  CE  LYS A 107      30.232  24.331  24.536  1.00 83.69           C  
ATOM   1690  HE2 LYS A 107      29.896  24.428  23.504  1.00 83.69           H  
ATOM   1691  HE3 LYS A 107      31.008  23.566  24.555  1.00 83.69           H  
ATOM   1692  NZ  LYS A 107      30.791  25.612  25.033  1.00 83.69           N  
ATOM   1693  HZ1 LYS A 107      31.151  25.490  25.969  1.00 83.69           H  
ATOM   1694  HZ2 LYS A 107      31.564  25.903  24.451  1.00 83.69           H  
ATOM   1695  HZ3 LYS A 107      30.087  26.336  25.041  1.00 83.69           H  
ATOM   1696  N   ARG A 108      25.761  19.369  27.111  1.00 82.49           N  
ATOM   1697  H   ARG A 108      25.175  19.657  26.340  1.00 82.49           H  
ATOM   1698  CA  ARG A 108      25.109  18.829  28.313  1.00 82.49           C  
ATOM   1699  HA  ARG A 108      25.649  19.168  29.197  1.00 82.49           H  
ATOM   1700  C   ARG A 108      25.124  17.302  28.369  1.00 82.49           C  
ATOM   1701  CB  ARG A 108      23.689  19.401  28.346  1.00 82.49           C  
ATOM   1702  HB2 ARG A 108      23.139  19.026  27.483  1.00 82.49           H  
ATOM   1703  HB3 ARG A 108      23.766  20.484  28.246  1.00 82.49           H  
ATOM   1704  O   ARG A 108      25.265  16.755  29.457  1.00 82.49           O  
ATOM   1705  CG  ARG A 108      22.889  19.102  29.623  1.00 82.49           C  
ATOM   1706  HG2 ARG A 108      23.399  19.533  30.484  1.00 82.49           H  
ATOM   1707  HG3 ARG A 108      22.764  18.028  29.759  1.00 82.49           H  
ATOM   1708  CD  ARG A 108      21.523  19.765  29.427  1.00 82.49           C  
ATOM   1709  HD2 ARG A 108      21.692  20.784  29.079  1.00 82.49           H  
ATOM   1710  HD3 ARG A 108      20.984  19.227  28.647  1.00 82.49           H  
ATOM   1711  NE  ARG A 108      20.685  19.819  30.642  1.00 82.49           N  
ATOM   1712  HE  ARG A 108      20.880  19.162  31.385  1.00 82.49           H  
ATOM   1713  NH1 ARG A 108      19.249  21.374  29.771  1.00 82.49           N  
ATOM   1714 HH11 ARG A 108      18.352  21.835  29.814  1.00 82.49           H  
ATOM   1715 HH12 ARG A 108      19.760  21.407  28.900  1.00 82.49           H  
ATOM   1716  NH2 ARG A 108      18.785  20.542  31.740  1.00 82.49           N  
ATOM   1717 HH21 ARG A 108      17.928  21.062  31.612  1.00 82.49           H  
ATOM   1718 HH22 ARG A 108      18.906  19.893  32.504  1.00 82.49           H  
ATOM   1719  CZ  ARG A 108      19.594  20.566  30.724  1.00 82.49           C  
ATOM   1720  N   HIS A 109      24.985  16.636  27.223  1.00 80.00           N  
ATOM   1721  H   HIS A 109      24.819  17.176  26.385  1.00 80.00           H  
ATOM   1722  CA  HIS A 109      24.849  15.177  27.137  1.00 80.00           C  
ATOM   1723  HA  HIS A 109      24.748  14.764  28.141  1.00 80.00           H  
ATOM   1724  C   HIS A 109      26.082  14.492  26.525  1.00 80.00           C  
ATOM   1725  CB  HIS A 109      23.548  14.854  26.388  1.00 80.00           C  
ATOM   1726  HB2 HIS A 109      23.570  15.326  25.406  1.00 80.00           H  
ATOM   1727  HB3 HIS A 109      23.480  13.775  26.245  1.00 80.00           H  
ATOM   1728  O   HIS A 109      26.528  13.474  27.048  1.00 80.00           O  
ATOM   1729  CG  HIS A 109      22.325  15.317  27.147  1.00 80.00           C  
ATOM   1730  CD2 HIS A 109      21.705  16.535  27.058  1.00 80.00           C  
ATOM   1731  HD2 HIS A 109      21.966  17.331  26.377  1.00 80.00           H  
ATOM   1732  ND1 HIS A 109      21.685  14.615  28.140  1.00 80.00           N  
ATOM   1733  HD1 HIS A 109      21.873  13.656  28.396  1.00 80.00           H  
ATOM   1734  CE1 HIS A 109      20.717  15.395  28.647  1.00 80.00           C  
ATOM   1735  HE1 HIS A 109      20.031  15.101  29.428  1.00 80.00           H  
ATOM   1736  NE2 HIS A 109      20.705  16.590  28.036  1.00 80.00           N  
ATOM   1737  N   ALA A 110      26.699  15.092  25.502  1.00 78.31           N  
ATOM   1738  H   ALA A 110      26.348  15.984  25.183  1.00 78.31           H  
ATOM   1739  CA  ALA A 110      27.886  14.581  24.810  1.00 78.31           C  
ATOM   1740  HA  ALA A 110      28.196  13.646  25.277  1.00 78.31           H  
ATOM   1741  C   ALA A 110      29.091  15.551  24.892  1.00 78.31           C  
ATOM   1742  CB  ALA A 110      27.491  14.251  23.365  1.00 78.31           C  
ATOM   1743  HB1 ALA A 110      27.251  15.164  22.821  1.00 78.31           H  
ATOM   1744  HB2 ALA A 110      28.320  13.741  22.875  1.00 78.31           H  
ATOM   1745  HB3 ALA A 110      26.628  13.586  23.351  1.00 78.31           H  
ATOM   1746  O   ALA A 110      29.636  15.947  23.858  1.00 78.31           O  
ATOM   1747  N   PRO A 111      29.548  15.966  26.095  1.00 79.36           N  
ATOM   1748  CA  PRO A 111      30.596  16.984  26.239  1.00 79.36           C  
ATOM   1749  HA  PRO A 111      30.253  17.916  25.790  1.00 79.36           H  
ATOM   1750  C   PRO A 111      31.929  16.606  25.573  1.00 79.36           C  
ATOM   1751  CB  PRO A 111      30.764  17.188  27.750  1.00 79.36           C  
ATOM   1752  HB2 PRO A 111      31.799  17.383  28.030  1.00 79.36           H  
ATOM   1753  HB3 PRO A 111      30.129  18.012  28.077  1.00 79.36           H  
ATOM   1754  O   PRO A 111      32.699  17.494  25.216  1.00 79.36           O  
ATOM   1755  CG  PRO A 111      30.252  15.883  28.358  1.00 79.36           C  
ATOM   1756  HG2 PRO A 111      31.037  15.127  28.326  1.00 79.36           H  
ATOM   1757  HG3 PRO A 111      29.889  16.023  29.376  1.00 79.36           H  
ATOM   1758  CD  PRO A 111      29.126  15.495  27.405  1.00 79.36           C  
ATOM   1759  HD2 PRO A 111      28.979  14.415  27.418  1.00 79.36           H  
ATOM   1760  HD3 PRO A 111      28.209  16.007  27.697  1.00 79.36           H  
ATOM   1761  N   HIS A 112      32.186  15.314  25.349  1.00 74.57           N  
ATOM   1762  H   HIS A 112      31.482  14.636  25.603  1.00 74.57           H  
ATOM   1763  CA  HIS A 112      33.346  14.822  24.602  1.00 74.57           C  
ATOM   1764  HA  HIS A 112      34.244  15.276  25.021  1.00 74.57           H  
ATOM   1765  C   HIS A 112      33.310  15.215  23.107  1.00 74.57           C  
ATOM   1766  CB  HIS A 112      33.451  13.301  24.811  1.00 74.57           C  
ATOM   1767  HB2 HIS A 112      34.336  12.936  24.289  1.00 74.57           H  
ATOM   1768  HB3 HIS A 112      33.589  13.095  25.872  1.00 74.57           H  
ATOM   1769  O   HIS A 112      34.362  15.465  22.527  1.00 74.57           O  
ATOM   1770  CG  HIS A 112      32.250  12.532  24.318  1.00 74.57           C  
ATOM   1771  CD2 HIS A 112      32.070  12.065  23.045  1.00 74.57           C  
ATOM   1772  HD2 HIS A 112      32.767  12.158  22.225  1.00 74.57           H  
ATOM   1773  ND1 HIS A 112      31.131  12.170  25.045  1.00 74.57           N  
ATOM   1774  HD1 HIS A 112      31.042  12.172  26.051  1.00 74.57           H  
ATOM   1775  CE1 HIS A 112      30.298  11.517  24.215  1.00 74.57           C  
ATOM   1776  HE1 HIS A 112      29.369  11.042  24.495  1.00 74.57           H  
ATOM   1777  NE2 HIS A 112      30.815  11.467  22.985  1.00 74.57           N  
ATOM   1778  N   LEU A 113      32.122  15.370  22.504  1.00 68.10           N  
ATOM   1779  H   LEU A 113      31.284  15.181  23.035  1.00 68.10           H  
ATOM   1780  CA  LEU A 113      31.941  15.877  21.132  1.00 68.10           C  
ATOM   1781  HA  LEU A 113      32.735  15.476  20.502  1.00 68.10           H  
ATOM   1782  C   LEU A 113      32.043  17.408  21.036  1.00 68.10           C  
ATOM   1783  CB  LEU A 113      30.583  15.418  20.564  1.00 68.10           C  
ATOM   1784  HB2 LEU A 113      30.506  15.767  19.534  1.00 68.10           H  
ATOM   1785  HB3 LEU A 113      29.789  15.899  21.136  1.00 68.10           H  
ATOM   1786  O   LEU A 113      32.058  17.957  19.938  1.00 68.10           O  
ATOM   1787  CG  LEU A 113      30.341  13.903  20.578  1.00 68.10           C  
ATOM   1788  HG  LEU A 113      30.339  13.573  21.617  1.00 68.10           H  
ATOM   1789  CD1 LEU A 113      28.973  13.596  19.984  1.00 68.10           C  
ATOM   1790 HD11 LEU A 113      28.774  12.530  20.093  1.00 68.10           H  
ATOM   1791 HD12 LEU A 113      28.957  13.863  18.927  1.00 68.10           H  
ATOM   1792 HD13 LEU A 113      28.201  14.151  20.516  1.00 68.10           H  
ATOM   1793  CD2 LEU A 113      31.384  13.118  19.779  1.00 68.10           C  
ATOM   1794 HD21 LEU A 113      31.147  12.056  19.836  1.00 68.10           H  
ATOM   1795 HD22 LEU A 113      32.377  13.267  20.203  1.00 68.10           H  
ATOM   1796 HD23 LEU A 113      31.379  13.436  18.736  1.00 68.10           H  
ATOM   1797  N   VAL A 114      32.103  18.110  22.174  1.00 70.94           N  
ATOM   1798  H   VAL A 114      32.076  17.593  23.041  1.00 70.94           H  
ATOM   1799  CA  VAL A 114      32.237  19.578  22.248  1.00 70.94           C  
ATOM   1800  HA  VAL A 114      32.477  19.928  21.244  1.00 70.94           H  
ATOM   1801  C   VAL A 114      33.434  19.988  23.114  1.00 70.94           C  
ATOM   1802  CB  VAL A 114      30.931  20.283  22.681  1.00 70.94           C  
ATOM   1803  HB  VAL A 114      30.916  20.388  23.766  1.00 70.94           H  
ATOM   1804  O   VAL A 114      33.435  21.059  23.730  1.00 70.94           O  
ATOM   1805  CG1 VAL A 114      30.849  21.676  22.030  1.00 70.94           C  
ATOM   1806 HG11 VAL A 114      30.878  21.571  20.946  1.00 70.94           H  
ATOM   1807 HG12 VAL A 114      29.918  22.172  22.305  1.00 70.94           H  
ATOM   1808 HG13 VAL A 114      31.692  22.290  22.347  1.00 70.94           H  
ATOM   1809  CG2 VAL A 114      29.655  19.545  22.282  1.00 70.94           C  
ATOM   1810 HG21 VAL A 114      29.585  18.601  22.822  1.00 70.94           H  
ATOM   1811 HG22 VAL A 114      28.785  20.150  22.537  1.00 70.94           H  
ATOM   1812 HG23 VAL A 114      29.660  19.346  21.210  1.00 70.94           H  
ATOM   1813  N   ALA A 115      34.451  19.124  23.172  1.00 55.95           N  
ATOM   1814  H   ALA A 115      34.367  18.266  22.646  1.00 55.95           H  
ATOM   1815  CA  ALA A 115      35.660  19.285  23.972  1.00 55.95           C  
ATOM   1816  HA  ALA A 115      35.365  19.623  24.965  1.00 55.95           H  
ATOM   1817  C   ALA A 115      36.604  20.359  23.389  1.00 55.95           C  
ATOM   1818  CB  ALA A 115      36.313  17.905  24.135  1.00 55.95           C  
ATOM   1819  HB1 ALA A 115      35.611  17.217  24.607  1.00 55.95           H  
ATOM   1820  HB2 ALA A 115      36.601  17.512  23.161  1.00 55.95           H  
ATOM   1821  HB3 ALA A 115      37.202  17.992  24.759  1.00 55.95           H  
ATOM   1822  O   ALA A 115      37.645  20.049  22.825  1.00 55.95           O  
ATOM   1823  N   GLU A 116      36.184  21.617  23.542  1.00 42.80           N  
ATOM   1824  H   GLU A 116      35.247  21.692  23.911  1.00 42.80           H  
ATOM   1825  CA  GLU A 116      36.914  22.883  23.372  1.00 42.80           C  
ATOM   1826  HA  GLU A 116      36.177  23.625  23.066  1.00 42.80           H  
ATOM   1827  C   GLU A 116      38.025  22.938  22.305  1.00 42.80           C  
ATOM   1828  CB  GLU A 116      37.468  23.364  24.726  1.00 42.80           C  
ATOM   1829  HB2 GLU A 116      38.011  24.294  24.557  1.00 42.80           H  
ATOM   1830  HB3 GLU A 116      38.165  22.623  25.118  1.00 42.80           H  
ATOM   1831  O   GLU A 116      39.166  22.537  22.540  1.00 42.80           O  
ATOM   1832  CG  GLU A 116      36.372  23.639  25.768  1.00 42.80           C  
ATOM   1833  HG2 GLU A 116      35.613  24.277  25.316  1.00 42.80           H  
ATOM   1834  HG3 GLU A 116      35.897  22.700  26.055  1.00 42.80           H  
ATOM   1835  CD  GLU A 116      36.932  24.325  27.023  1.00 42.80           C  
ATOM   1836  OE1 GLU A 116      36.243  25.208  27.576  1.00 42.80           O  
ATOM   1837  OE2 GLU A 116      38.069  23.996  27.440  1.00 42.80           O  
ATOM   1838  N   GLU A 117      37.747  23.644  21.202  1.00 37.93           N  
ATOM   1839  H   GLU A 117      36.789  23.899  21.009  1.00 37.93           H  
ATOM   1840  CA  GLU A 117      38.769  24.223  20.318  1.00 37.93           C  
ATOM   1841  HA  GLU A 117      39.444  23.431  19.995  1.00 37.93           H  
ATOM   1842  C   GLU A 117      39.615  25.278  21.064  1.00 37.93           C  
ATOM   1843  CB  GLU A 117      38.124  24.833  19.060  1.00 37.93           C  
ATOM   1844  HB2 GLU A 117      38.884  25.397  18.519  1.00 37.93           H  
ATOM   1845  HB3 GLU A 117      37.334  25.521  19.363  1.00 37.93           H  
ATOM   1846  O   GLU A 117      39.461  26.488  20.904  1.00 37.93           O  
ATOM   1847  CG  GLU A 117      37.552  23.784  18.100  1.00 37.93           C  
ATOM   1848  HG2 GLU A 117      38.352  23.107  17.800  1.00 37.93           H  
ATOM   1849  HG3 GLU A 117      36.790  23.201  18.616  1.00 37.93           H  
ATOM   1850  CD  GLU A 117      36.931  24.459  16.869  1.00 37.93           C  
ATOM   1851  OE1 GLU A 117      37.463  24.250  15.756  1.00 37.93           O  
ATOM   1852  OE2 GLU A 117      35.915  25.170  17.062  1.00 37.93           O  
ATOM   1853  N   LYS A 118      40.551  24.818  21.898  1.00 35.60           N  
ATOM   1854  H   LYS A 118      40.525  23.826  22.088  1.00 35.60           H  
ATOM   1855  CA  LYS A 118      41.622  25.629  22.491  1.00 35.60           C  
ATOM   1856  HA  LYS A 118      41.251  26.646  22.624  1.00 35.60           H  
ATOM   1857  C   LYS A 118      42.799  25.758  21.522  1.00 35.60           C  
ATOM   1858  CB  LYS A 118      42.014  25.074  23.873  1.00 35.60           C  
ATOM   1859  HB2 LYS A 118      41.950  23.986  23.864  1.00 35.60           H  
ATOM   1860  HB3 LYS A 118      43.039  25.355  24.114  1.00 35.60           H  
ATOM   1861  O   LYS A 118      43.912  25.338  21.830  1.00 35.60           O  
ATOM   1862  CG  LYS A 118      41.125  25.654  24.976  1.00 35.60           C  
ATOM   1863  HG2 LYS A 118      40.076  25.494  24.727  1.00 35.60           H  
ATOM   1864  HG3 LYS A 118      41.311  26.726  25.052  1.00 35.60           H  
ATOM   1865  CD  LYS A 118      41.432  24.983  26.318  1.00 35.60           C  
ATOM   1866  HD2 LYS A 118      42.506  24.978  26.505  1.00 35.60           H  
ATOM   1867  HD3 LYS A 118      41.071  23.956  26.266  1.00 35.60           H  
ATOM   1868  CE  LYS A 118      40.719  25.742  27.440  1.00 35.60           C  
ATOM   1869  HE2 LYS A 118      39.821  26.198  27.023  1.00 35.60           H  
ATOM   1870  HE3 LYS A 118      41.368  26.536  27.811  1.00 35.60           H  
ATOM   1871  NZ  LYS A 118      40.301  24.831  28.526  1.00 35.60           N  
ATOM   1872  HZ1 LYS A 118      39.833  25.330  29.269  1.00 35.60           H  
ATOM   1873  HZ2 LYS A 118      39.571  24.244  28.149  1.00 35.60           H  
ATOM   1874  HZ3 LYS A 118      41.049  24.242  28.864  1.00 35.60           H  
ATOM   1875  N   MET A 119      42.565  26.372  20.363  1.00 34.68           N  
ATOM   1876  H   MET A 119      41.622  26.678  20.168  1.00 34.68           H  
ATOM   1877  CA  MET A 119      43.640  26.908  19.522  1.00 34.68           C  
ATOM   1878  HA  MET A 119      44.534  26.992  20.139  1.00 34.68           H  
ATOM   1879  C   MET A 119      43.335  28.338  19.077  1.00 34.68           C  
ATOM   1880  CB  MET A 119      43.997  25.977  18.352  1.00 34.68           C  
ATOM   1881  HB2 MET A 119      44.643  26.519  17.661  1.00 34.68           H  
ATOM   1882  HB3 MET A 119      43.100  25.661  17.819  1.00 34.68           H  
ATOM   1883  O   MET A 119      42.191  28.719  18.860  1.00 34.68           O  
ATOM   1884  CG  MET A 119      44.771  24.758  18.874  1.00 34.68           C  
ATOM   1885  HG2 MET A 119      44.062  24.037  19.281  1.00 34.68           H  
ATOM   1886  HG3 MET A 119      45.420  25.083  19.688  1.00 34.68           H  
ATOM   1887  SD  MET A 119      45.836  23.931  17.667  1.00 34.68           S  
ATOM   1888  CE  MET A 119      46.679  22.785  18.790  1.00 34.68           C  
ATOM   1889  HE1 MET A 119      47.215  23.348  19.554  1.00 34.68           H  
ATOM   1890  HE2 MET A 119      47.385  22.178  18.223  1.00 34.68           H  
ATOM   1891  HE3 MET A 119      45.944  22.136  19.265  1.00 34.68           H  
ATOM   1892  N   GLN A 120      44.389  29.149  19.031  1.00 29.77           N  
ATOM   1893  H   GLN A 120      45.308  28.741  19.126  1.00 29.77           H  
ATOM   1894  CA  GLN A 120      44.329  30.593  18.827  1.00 29.77           C  
ATOM   1895  HA  GLN A 120      43.319  30.955  19.018  1.00 29.77           H  
ATOM   1896  C   GLN A 120      44.717  30.942  17.385  1.00 29.77           C  
ATOM   1897  CB  GLN A 120      45.308  31.274  19.804  1.00 29.77           C  
ATOM   1898  HB2 GLN A 120      45.316  32.348  19.617  1.00 29.77           H  
ATOM   1899  HB3 GLN A 120      46.308  30.896  19.592  1.00 29.77           H  
ATOM   1900  O   GLN A 120      45.690  30.394  16.870  1.00 29.77           O  
ATOM   1901  CG  GLN A 120      45.000  31.038  21.294  1.00 29.77           C  
ATOM   1902  HG2 GLN A 120      44.232  31.738  21.621  1.00 29.77           H  
ATOM   1903  HG3 GLN A 120      44.622  30.028  21.453  1.00 29.77           H  
ATOM   1904  CD  GLN A 120      46.253  31.189  22.151  1.00 29.77           C  
ATOM   1905  NE2 GLN A 120      46.476  32.321  22.782  1.00 29.77           N  
ATOM   1906 HE21 GLN A 120      45.837  33.097  22.689  1.00 29.77           H  
ATOM   1907 HE22 GLN A 120      47.338  32.362  23.307  1.00 29.77           H  
ATOM   1908  OE1 GLN A 120      47.069  30.292  22.264  1.00 29.77           O  
ATOM   1909  N   GLY A 121      44.042  31.933  16.800  1.00 29.80           N  
ATOM   1910  H   GLY A 121      43.191  32.260  17.235  1.00 29.80           H  
ATOM   1911  CA  GLY A 121      44.443  32.578  15.545  1.00 29.80           C  
ATOM   1912  HA2 GLY A 121      45.448  32.267  15.260  1.00 29.80           H  
ATOM   1913  HA3 GLY A 121      44.465  33.655  15.706  1.00 29.80           H  
ATOM   1914  C   GLY A 121      43.516  32.292  14.362  1.00 29.80           C  
ATOM   1915  O   GLY A 121      42.957  31.208  14.237  1.00 29.80           O  
ATOM   1916  N   ASP A 122      43.378  33.290  13.489  1.00 31.76           N  
ATOM   1917  H   ASP A 122      43.797  34.178  13.727  1.00 31.76           H  
ATOM   1918  CA  ASP A 122      42.417  33.356  12.379  1.00 31.76           C  
ATOM   1919  HA  ASP A 122      41.460  32.988  12.749  1.00 31.76           H  
ATOM   1920  C   ASP A 122      42.790  32.474  11.166  1.00 31.76           C  
ATOM   1921  CB  ASP A 122      42.216  34.833  11.995  1.00 31.76           C  
ATOM   1922  HB2 ASP A 122      43.127  35.211  11.532  1.00 31.76           H  
ATOM   1923  HB3 ASP A 122      41.408  34.908  11.267  1.00 31.76           H  
ATOM   1924  O   ASP A 122      42.840  32.931  10.022  1.00 31.76           O  
ATOM   1925  CG  ASP A 122      41.879  35.694  13.213  1.00 31.76           C  
ATOM   1926  OD1 ASP A 122      40.678  35.802  13.539  1.00 31.76           O  
ATOM   1927  OD2 ASP A 122      42.847  36.195  13.835  1.00 31.76           O  
ATOM   1928  N   ALA A 123      43.077  31.193  11.404  1.00 29.34           N  
ATOM   1929  H   ALA A 123      42.987  30.866  12.355  1.00 29.34           H  
ATOM   1930  CA  ALA A 123      43.242  30.197  10.350  1.00 29.34           C  
ATOM   1931  HA  ALA A 123      43.687  30.688   9.485  1.00 29.34           H  
ATOM   1932  C   ALA A 123      41.869  29.607   9.959  1.00 29.34           C  
ATOM   1933  CB  ALA A 123      44.226  29.121  10.825  1.00 29.34           C  
ATOM   1934  HB1 ALA A 123      44.370  28.382  10.036  1.00 29.34           H  
ATOM   1935  HB2 ALA A 123      43.827  28.622  11.708  1.00 29.34           H  
ATOM   1936  HB3 ALA A 123      45.184  29.578  11.072  1.00 29.34           H  
ATOM   1937  O   ALA A 123      41.116  29.194  10.843  1.00 29.34           O  
ATOM   1938  N   PRO A 124      41.514  29.531   8.661  1.00 30.32           N  
ATOM   1939  CA  PRO A 124      40.261  28.911   8.243  1.00 30.32           C  
ATOM   1940  HA  PRO A 124      39.427  29.381   8.764  1.00 30.32           H  
ATOM   1941  C   PRO A 124      40.277  27.412   8.565  1.00 30.32           C  
ATOM   1942  CB  PRO A 124      40.145  29.184   6.741  1.00 30.32           C  
ATOM   1943  HB2 PRO A 124      39.640  30.137   6.584  1.00 30.32           H  
ATOM   1944  HB3 PRO A 124      39.623  28.384   6.216  1.00 30.32           H  
ATOM   1945  O   PRO A 124      41.278  26.736   8.324  1.00 30.32           O  
ATOM   1946  CG  PRO A 124      41.603  29.301   6.294  1.00 30.32           C  
ATOM   1947  HG2 PRO A 124      41.704  29.915   5.399  1.00 30.32           H  
ATOM   1948  HG3 PRO A 124      42.016  28.307   6.124  1.00 30.32           H  
ATOM   1949  CD  PRO A 124      42.290  29.942   7.501  1.00 30.32           C  
ATOM   1950  HD2 PRO A 124      43.321  29.595   7.568  1.00 30.32           H  
ATOM   1951  HD3 PRO A 124      42.260  31.028   7.415  1.00 30.32           H  
ATOM   1952  N   ILE A 125      39.155  26.897   9.078  1.00 33.75           N  
ATOM   1953  H   ILE A 125      38.390  27.528   9.272  1.00 33.75           H  
ATOM   1954  CA  ILE A 125      39.001  25.496   9.491  1.00 33.75           C  
ATOM   1955  HA  ILE A 125      39.737  25.286  10.268  1.00 33.75           H  
ATOM   1956  C   ILE A 125      39.287  24.574   8.299  1.00 33.75           C  
ATOM   1957  CB  ILE A 125      37.594  25.248  10.092  1.00 33.75           C  
ATOM   1958  HB  ILE A 125      36.849  25.508   9.340  1.00 33.75           H  
ATOM   1959  O   ILE A 125      38.480  24.447   7.377  1.00 33.75           O  
ATOM   1960  CG1 ILE A 125      37.365  26.139  11.339  1.00 33.75           C  
ATOM   1961 HG12 ILE A 125      37.581  27.178  11.091  1.00 33.75           H  
ATOM   1962 HG13 ILE A 125      38.053  25.838  12.129  1.00 33.75           H  
ATOM   1963  CG2 ILE A 125      37.410  23.762  10.462  1.00 33.75           C  
ATOM   1964 HG21 ILE A 125      37.541  23.121   9.590  1.00 33.75           H  
ATOM   1965 HG22 ILE A 125      36.404  23.587  10.843  1.00 33.75           H  
ATOM   1966 HG23 ILE A 125      38.130  23.477  11.230  1.00 33.75           H  
ATOM   1967  CD1 ILE A 125      35.934  26.105  11.892  1.00 33.75           C  
ATOM   1968 HD11 ILE A 125      35.712  25.128  12.323  1.00 33.75           H  
ATOM   1969 HD12 ILE A 125      35.839  26.853  12.679  1.00 33.75           H  
ATOM   1970 HD13 ILE A 125      35.221  26.329  11.099  1.00 33.75           H  
ATOM   1971  N   THR A 126      40.448  23.920   8.315  1.00 31.45           N  
ATOM   1972  H   THR A 126      41.113  24.119   9.048  1.00 31.45           H  
ATOM   1973  CA  THR A 126      40.815  22.928   7.305  1.00 31.45           C  
ATOM   1974  HA  THR A 126      40.599  23.333   6.316  1.00 31.45           H  
ATOM   1975  C   THR A 126      39.983  21.671   7.508  1.00 31.45           C  
ATOM   1976  CB  THR A 126      42.308  22.575   7.356  1.00 31.45           C  
ATOM   1977  HB  THR A 126      42.484  21.692   6.742  1.00 31.45           H  
ATOM   1978  O   THR A 126      40.151  20.969   8.506  1.00 31.45           O  
ATOM   1979  CG2 THR A 126      43.177  23.712   6.824  1.00 31.45           C  
ATOM   1980 HG21 THR A 126      42.914  23.924   5.788  1.00 31.45           H  
ATOM   1981 HG22 THR A 126      44.225  23.419   6.877  1.00 31.45           H  
ATOM   1982 HG23 THR A 126      43.025  24.609   7.426  1.00 31.45           H  
ATOM   1983  OG1 THR A 126      42.709  22.304   8.679  1.00 31.45           O  
ATOM   1984  HG1 THR A 126      42.075  21.675   9.029  1.00 31.45           H  
ATOM   1985  N   ALA A 127      39.106  21.381   6.547  1.00 32.66           N  
ATOM   1986  H   ALA A 127      38.967  22.052   5.805  1.00 32.66           H  
ATOM   1987  CA  ALA A 127      38.354  20.133   6.487  1.00 32.66           C  
ATOM   1988  HA  ALA A 127      37.669  20.114   7.334  1.00 32.66           H  
ATOM   1989  C   ALA A 127      39.288  18.902   6.574  1.00 32.66           C  
ATOM   1990  CB  ALA A 127      37.543  20.140   5.184  1.00 32.66           C  
ATOM   1991  HB1 ALA A 127      38.218  20.194   4.330  1.00 32.66           H  
ATOM   1992  HB2 ALA A 127      36.871  20.999   5.170  1.00 32.66           H  
ATOM   1993  HB3 ALA A 127      36.951  19.229   5.102  1.00 32.66           H  
ATOM   1994  O   ALA A 127      40.445  18.981   6.142  1.00 32.66           O  
ATOM   1995  N   PRO A 128      38.814  17.758   7.109  1.00 34.29           N  
ATOM   1996  CA  PRO A 128      39.610  16.535   7.174  1.00 34.29           C  
ATOM   1997  HA  PRO A 128      40.468  16.705   7.824  1.00 34.29           H  
ATOM   1998  C   PRO A 128      40.116  16.123   5.785  1.00 34.29           C  
ATOM   1999  CB  PRO A 128      38.701  15.475   7.806  1.00 34.29           C  
ATOM   2000  HB2 PRO A 128      38.854  15.465   8.885  1.00 34.29           H  
ATOM   2001  HB3 PRO A 128      38.869  14.481   7.390  1.00 34.29           H  
ATOM   2002  O   PRO A 128      39.430  16.297   4.780  1.00 34.29           O  
ATOM   2003  CG  PRO A 128      37.292  15.984   7.500  1.00 34.29           C  
ATOM   2004  HG2 PRO A 128      37.010  15.701   6.486  1.00 34.29           H  
ATOM   2005  HG3 PRO A 128      36.560  15.618   8.221  1.00 34.29           H  
ATOM   2006  CD  PRO A 128      37.462  17.499   7.583  1.00 34.29           C  
ATOM   2007  HD2 PRO A 128      36.705  17.988   6.970  1.00 34.29           H  
ATOM   2008  HD3 PRO A 128      37.373  17.826   8.619  1.00 34.29           H  
ATOM   2009  N   ALA A 129      41.333  15.576   5.737  1.00 30.91           N  
ATOM   2010  H   ALA A 129      41.819  15.452   6.614  1.00 30.91           H  
ATOM   2011  CA  ALA A 129      42.130  15.424   4.518  1.00 30.91           C  
ATOM   2012  HA  ALA A 129      41.993  16.338   3.940  1.00 30.91           H  
ATOM   2013  C   ALA A 129      41.699  14.273   3.577  1.00 30.91           C  
ATOM   2014  CB  ALA A 129      43.612  15.370   4.918  1.00 30.91           C  
ATOM   2015  HB1 ALA A 129      43.810  14.463   5.490  1.00 30.91           H  
ATOM   2016  HB2 ALA A 129      43.869  16.244   5.517  1.00 30.91           H  
ATOM   2017  HB3 ALA A 129      44.232  15.365   4.022  1.00 30.91           H  
ATOM   2018  O   ALA A 129      42.519  13.471   3.136  1.00 30.91           O  
ATOM   2019  N   THR A 130      40.420  14.219   3.211  1.00 38.27           N  
ATOM   2020  H   THR A 130      39.781  14.863   3.655  1.00 38.27           H  
ATOM   2021  CA  THR A 130      39.936  13.559   1.990  1.00 38.27           C  
ATOM   2022  HA  THR A 130      40.653  12.801   1.673  1.00 38.27           H  
ATOM   2023  C   THR A 130      39.860  14.612   0.890  1.00 38.27           C  
ATOM   2024  CB  THR A 130      38.592  12.848   2.207  1.00 38.27           C  
ATOM   2025  HB  THR A 130      38.096  12.705   1.247  1.00 38.27           H  
ATOM   2026  O   THR A 130      38.906  15.380   0.822  1.00 38.27           O  
ATOM   2027  CG2 THR A 130      38.818  11.477   2.842  1.00 38.27           C  
ATOM   2028 HG21 THR A 130      39.415  10.853   2.177  1.00 38.27           H  
ATOM   2029 HG22 THR A 130      39.330  11.589   3.797  1.00 38.27           H  
ATOM   2030 HG23 THR A 130      37.854  10.996   3.006  1.00 38.27           H  
ATOM   2031  OG1 THR A 130      37.754  13.584   3.066  1.00 38.27           O  
ATOM   2032  HG1 THR A 130      37.571  14.418   2.628  1.00 38.27           H  
ATOM   2033  N   ALA A 131      40.939  14.681   0.105  1.00 39.26           N  
ATOM   2034  H   ALA A 131      41.661  13.996   0.278  1.00 39.26           H  
ATOM   2035  CA  ALA A 131      41.264  15.722  -0.871  1.00 39.26           C  
ATOM   2036  HA  ALA A 131      41.672  16.566  -0.317  1.00 39.26           H  
ATOM   2037  C   ALA A 131      40.055  16.232  -1.688  1.00 39.26           C  
ATOM   2038  CB  ALA A 131      42.359  15.133  -1.774  1.00 39.26           C  
ATOM   2039  HB1 ALA A 131      43.220  14.845  -1.171  1.00 39.26           H  
ATOM   2040  HB2 ALA A 131      42.687  15.864  -2.513  1.00 39.26           H  
ATOM   2041  HB3 ALA A 131      41.977  14.252  -2.290  1.00 39.26           H  
ATOM   2042  O   ALA A 131      39.260  15.449  -2.194  1.00 39.26           O  
ATOM   2043  N   ALA A 132      39.919  17.531  -1.967  1.00 34.69           N  
ATOM   2044  H   ALA A 132      38.965  17.764  -2.203  1.00 34.69           H  
ATOM   2045  CA  ALA A 132      40.918  18.358  -2.664  1.00 34.69           C  
ATOM   2046  HA  ALA A 132      40.380  19.264  -2.942  1.00 34.69           H  
ATOM   2047  C   ALA A 132      41.390  17.779  -4.022  1.00 34.69           C  
ATOM   2048  CB  ALA A 132      42.050  18.833  -1.737  1.00 34.69           C  
ATOM   2049  HB1 ALA A 132      42.577  19.661  -2.211  1.00 34.69           H  
ATOM   2050  HB2 ALA A 132      42.770  18.035  -1.559  1.00 34.69           H  
ATOM   2051  HB3 ALA A 132      41.637  19.178  -0.789  1.00 34.69           H  
ATOM   2052  O   ALA A 132      42.277  18.344  -4.658  1.00 34.69           O  
ATOM   2053  N   ILE A 133      40.759  16.697  -4.500  1.00 42.15           N  
ATOM   2054  H   ILE A 133      40.043  16.277  -3.925  1.00 42.15           H  
ATOM   2055  CA  ILE A 133      40.697  16.382  -5.928  1.00 42.15           C  
ATOM   2056  HA  ILE A 133      41.700  16.432  -6.351  1.00 42.15           H  
ATOM   2057  C   ILE A 133      39.845  17.496  -6.538  1.00 42.15           C  
ATOM   2058  CB  ILE A 133      40.138  14.961  -6.171  1.00 42.15           C  
ATOM   2059  HB  ILE A 133      39.163  14.877  -5.689  1.00 42.15           H  
ATOM   2060  O   ILE A 133      38.704  17.715  -6.139  1.00 42.15           O  
ATOM   2061  CG1 ILE A 133      41.099  13.921  -5.545  1.00 42.15           C  
ATOM   2062 HG12 ILE A 133      42.081  14.011  -6.008  1.00 42.15           H  
ATOM   2063 HG13 ILE A 133      41.207  14.137  -4.482  1.00 42.15           H  
ATOM   2064  CG2 ILE A 133      39.961  14.715  -7.680  1.00 42.15           C  
ATOM   2065 HG21 ILE A 133      39.548  13.723  -7.861  1.00 42.15           H  
ATOM   2066 HG22 ILE A 133      40.914  14.812  -8.200  1.00 42.15           H  
ATOM   2067 HG23 ILE A 133      39.251  15.432  -8.095  1.00 42.15           H  
ATOM   2068  CD1 ILE A 133      40.639  12.462  -5.651  1.00 42.15           C  
ATOM   2069 HD11 ILE A 133      40.621  12.135  -6.690  1.00 42.15           H  
ATOM   2070 HD12 ILE A 133      41.332  11.825  -5.100  1.00 42.15           H  
ATOM   2071 HD13 ILE A 133      39.645  12.356  -5.216  1.00 42.15           H  
ATOM   2072  N   THR A 134      40.484  18.302  -7.379  1.00 51.00           N  
ATOM   2073  H   THR A 134      41.391  18.013  -7.714  1.00 51.00           H  
ATOM   2074  CA  THR A 134      40.119  19.701  -7.619  1.00 51.00           C  
ATOM   2075  HA  THR A 134      40.176  20.227  -6.666  1.00 51.00           H  
ATOM   2076  C   THR A 134      38.699  19.901  -8.160  1.00 51.00           C  
ATOM   2077  CB  THR A 134      41.141  20.340  -8.576  1.00 51.00           C  
ATOM   2078  HB  THR A 134      40.778  21.324  -8.871  1.00 51.00           H  
ATOM   2079  O   THR A 134      38.161  19.058  -8.880  1.00 51.00           O  
ATOM   2080  CG2 THR A 134      42.514  20.516  -7.933  1.00 51.00           C  
ATOM   2081 HG21 THR A 134      42.940  19.550  -7.661  1.00 51.00           H  
ATOM   2082 HG22 THR A 134      43.181  21.013  -8.639  1.00 51.00           H  
ATOM   2083 HG23 THR A 134      42.428  21.135  -7.040  1.00 51.00           H  
ATOM   2084  OG1 THR A 134      41.331  19.534  -9.721  1.00 51.00           O  
ATOM   2085  HG1 THR A 134      41.965  19.994 -10.276  1.00 51.00           H  
ATOM   2086  N   SER A 135      38.125  21.086  -7.916  1.00 58.53           N  
ATOM   2087  H   SER A 135      38.604  21.762  -7.338  1.00 58.53           H  
ATOM   2088  CA  SER A 135      36.956  21.571  -8.670  1.00 58.53           C  
ATOM   2089  HA  SER A 135      36.093  20.947  -8.437  1.00 58.53           H  
ATOM   2090  C   SER A 135      37.200  21.491 -10.180  1.00 58.53           C  
ATOM   2091  CB  SER A 135      36.640  23.021  -8.289  1.00 58.53           C  
ATOM   2092  HB2 SER A 135      35.892  23.421  -8.974  1.00 58.53           H  
ATOM   2093  HB3 SER A 135      36.239  23.047  -7.276  1.00 58.53           H  
ATOM   2094  O   SER A 135      36.312  21.087 -10.919  1.00 58.53           O  
ATOM   2095  OG  SER A 135      37.817  23.811  -8.343  1.00 58.53           O  
ATOM   2096  HG  SER A 135      37.569  24.737  -8.392  1.00 58.53           H  
ATOM   2097  N   GLU A 136      38.431  21.770 -10.609  1.00 68.00           N  
ATOM   2098  H   GLU A 136      39.058  22.188  -9.937  1.00 68.00           H  
ATOM   2099  CA  GLU A 136      38.964  21.549 -11.956  1.00 68.00           C  
ATOM   2100  HA  GLU A 136      38.432  22.185 -12.664  1.00 68.00           H  
ATOM   2101  C   GLU A 136      38.817  20.089 -12.437  1.00 68.00           C  
ATOM   2102  CB  GLU A 136      40.423  22.027 -11.929  1.00 68.00           C  
ATOM   2103  HB2 GLU A 136      40.429  23.111 -11.821  1.00 68.00           H  
ATOM   2104  HB3 GLU A 136      40.880  21.617 -11.028  1.00 68.00           H  
ATOM   2105  O   GLU A 136      38.480  19.883 -13.593  1.00 68.00           O  
ATOM   2106  CG  GLU A 136      41.301  21.653 -13.131  1.00 68.00           C  
ATOM   2107  HG2 GLU A 136      41.216  20.584 -13.325  1.00 68.00           H  
ATOM   2108  HG3 GLU A 136      40.954  22.195 -14.011  1.00 68.00           H  
ATOM   2109  CD  GLU A 136      42.778  21.957 -12.843  1.00 68.00           C  
ATOM   2110  OE1 GLU A 136      43.459  22.465 -13.760  1.00 68.00           O  
ATOM   2111  OE2 GLU A 136      43.216  21.634 -11.711  1.00 68.00           O  
ATOM   2112  N   THR A 137      38.963  19.059 -11.594  1.00 66.02           N  
ATOM   2113  H   THR A 137      39.187  19.252 -10.628  1.00 66.02           H  
ATOM   2114  CA  THR A 137      38.727  17.654 -12.000  1.00 66.02           C  
ATOM   2115  HA  THR A 137      39.285  17.461 -12.917  1.00 66.02           H  
ATOM   2116  C   THR A 137      37.247  17.407 -12.316  1.00 66.02           C  
ATOM   2117  CB  THR A 137      39.223  16.657 -10.936  1.00 66.02           C  
ATOM   2118  HB  THR A 137      38.657  16.789 -10.013  1.00 66.02           H  
ATOM   2119  O   THR A 137      36.922  16.841 -13.360  1.00 66.02           O  
ATOM   2120  CG2 THR A 137      39.092  15.200 -11.390  1.00 66.02           C  
ATOM   2121 HG21 THR A 137      39.540  14.541 -10.646  1.00 66.02           H  
ATOM   2122 HG22 THR A 137      39.603  15.060 -12.343  1.00 66.02           H  
ATOM   2123 HG23 THR A 137      38.041  14.931 -11.498  1.00 66.02           H  
ATOM   2124  OG1 THR A 137      40.590  16.870 -10.663  1.00 66.02           O  
ATOM   2125  HG1 THR A 137      40.706  17.773 -10.358  1.00 66.02           H  
ATOM   2126  N   SER A 138      36.339  17.902 -11.465  1.00 61.85           N  
ATOM   2127  H   SER A 138      36.675  18.408 -10.658  1.00 61.85           H  
ATOM   2128  CA  SER A 138      34.892  17.857 -11.736  1.00 61.85           C  
ATOM   2129  HA  SER A 138      34.599  16.831 -11.957  1.00 61.85           H  
ATOM   2130  C   SER A 138      34.508  18.713 -12.953  1.00 61.85           C  
ATOM   2131  CB  SER A 138      34.096  18.324 -10.513  1.00 61.85           C  
ATOM   2132  HB2 SER A 138      34.491  19.274 -10.152  1.00 61.85           H  
ATOM   2133  HB3 SER A 138      33.056  18.469 -10.804  1.00 61.85           H  
ATOM   2134  O   SER A 138      33.692  18.292 -13.769  1.00 61.85           O  
ATOM   2135  OG  SER A 138      34.128  17.365  -9.474  1.00 61.85           O  
ATOM   2136  HG  SER A 138      35.034  17.184  -9.210  1.00 61.85           H  
ATOM   2137  N   GLN A 139      35.117  19.890 -13.122  1.00 70.85           N  
ATOM   2138  H   GLN A 139      35.772  20.193 -12.416  1.00 70.85           H  
ATOM   2139  CA  GLN A 139      34.896  20.779 -14.267  1.00 70.85           C  
ATOM   2140  HA  GLN A 139      33.824  20.926 -14.399  1.00 70.85           H  
ATOM   2141  C   GLN A 139      35.425  20.177 -15.571  1.00 70.85           C  
ATOM   2142  CB  GLN A 139      35.547  22.147 -14.014  1.00 70.85           C  
ATOM   2143  HB2 GLN A 139      36.558  21.989 -13.638  1.00 70.85           H  
ATOM   2144  HB3 GLN A 139      35.620  22.689 -14.956  1.00 70.85           H  
ATOM   2145  O   GLN A 139      34.731  20.256 -16.576  1.00 70.85           O  
ATOM   2146  CG  GLN A 139      34.738  23.009 -13.031  1.00 70.85           C  
ATOM   2147  HG2 GLN A 139      33.794  23.280 -13.503  1.00 70.85           H  
ATOM   2148  HG3 GLN A 139      34.507  22.438 -12.131  1.00 70.85           H  
ATOM   2149  CD  GLN A 139      35.462  24.287 -12.608  1.00 70.85           C  
ATOM   2150  NE2 GLN A 139      34.749  25.273 -12.107  1.00 70.85           N  
ATOM   2151 HE21 GLN A 139      33.745  25.196 -12.021  1.00 70.85           H  
ATOM   2152 HE22 GLN A 139      35.267  26.108 -11.873  1.00 70.85           H  
ATOM   2153  OE1 GLN A 139      36.666  24.441 -12.699  1.00 70.85           O  
ATOM   2154  N   ASN A 140      36.589  19.528 -15.566  1.00 79.49           N  
ATOM   2155  H   ASN A 140      37.152  19.555 -14.728  1.00 79.49           H  
ATOM   2156  CA  ASN A 140      37.148  18.847 -16.734  1.00 79.49           C  
ATOM   2157  HA  ASN A 140      37.158  19.539 -17.575  1.00 79.49           H  
ATOM   2158  C   ASN A 140      36.273  17.658 -17.149  1.00 79.49           C  
ATOM   2159  CB  ASN A 140      38.597  18.417 -16.432  1.00 79.49           C  
ATOM   2160  HB2 ASN A 140      38.939  17.743 -17.217  1.00 79.49           H  
ATOM   2161  HB3 ASN A 140      38.631  17.880 -15.484  1.00 79.49           H  
ATOM   2162  O   ASN A 140      36.055  17.459 -18.345  1.00 79.49           O  
ATOM   2163  CG  ASN A 140      39.576  19.582 -16.384  1.00 79.49           C  
ATOM   2164  ND2 ASN A 140      40.749  19.381 -15.832  1.00 79.49           N  
ATOM   2165 HD21 ASN A 140      41.331  20.201 -15.740  1.00 79.49           H  
ATOM   2166 HD22 ASN A 140      40.947  18.519 -15.343  1.00 79.49           H  
ATOM   2167  OD1 ASN A 140      39.321  20.673 -16.863  1.00 79.49           O  
ATOM   2168  N   PHE A 141      35.698  16.916 -16.192  1.00 77.41           N  
ATOM   2169  H   PHE A 141      35.933  17.087 -15.225  1.00 77.41           H  
ATOM   2170  CA  PHE A 141      34.691  15.902 -16.510  1.00 77.41           C  
ATOM   2171  HA  PHE A 141      35.102  15.239 -17.271  1.00 77.41           H  
ATOM   2172  C   PHE A 141      33.429  16.541 -17.109  1.00 77.41           C  
ATOM   2173  CB  PHE A 141      34.365  15.044 -15.281  1.00 77.41           C  
ATOM   2174  HB2 PHE A 141      33.871  15.651 -14.523  1.00 77.41           H  
ATOM   2175  HB3 PHE A 141      35.295  14.670 -14.852  1.00 77.41           H  
ATOM   2176  O   PHE A 141      33.008  16.147 -18.191  1.00 77.41           O  
ATOM   2177  CG  PHE A 141      33.479  13.864 -15.637  1.00 77.41           C  
ATOM   2178  CD1 PHE A 141      32.080  14.013 -15.677  1.00 77.41           C  
ATOM   2179  HD1 PHE A 141      31.625  14.959 -15.421  1.00 77.41           H  
ATOM   2180  CD2 PHE A 141      34.057  12.634 -16.003  1.00 77.41           C  
ATOM   2181  HD2 PHE A 141      35.130  12.515 -16.003  1.00 77.41           H  
ATOM   2182  CE1 PHE A 141      31.265  12.930 -16.054  1.00 77.41           C  
ATOM   2183  HE1 PHE A 141      30.190  13.036 -16.074  1.00 77.41           H  
ATOM   2184  CE2 PHE A 141      33.241  11.558 -16.396  1.00 77.41           C  
ATOM   2185  HE2 PHE A 141      33.686  10.622 -16.698  1.00 77.41           H  
ATOM   2186  CZ  PHE A 141      31.844  11.704 -16.416  1.00 77.41           C  
ATOM   2187  HZ  PHE A 141      31.220  10.880 -16.728  1.00 77.41           H  
ATOM   2188  N   MET A 142      32.868  17.579 -16.476  1.00 71.74           N  
ATOM   2189  H   MET A 142      33.247  17.861 -15.584  1.00 71.74           H  
ATOM   2190  CA  MET A 142      31.686  18.286 -16.997  1.00 71.74           C  
ATOM   2191  HA  MET A 142      30.873  17.568 -17.103  1.00 71.74           H  
ATOM   2192  C   MET A 142      31.909  18.890 -18.391  1.00 71.74           C  
ATOM   2193  CB  MET A 142      31.245  19.395 -16.027  1.00 71.74           C  
ATOM   2194  HB2 MET A 142      30.535  20.047 -16.536  1.00 71.74           H  
ATOM   2195  HB3 MET A 142      32.108  19.999 -15.749  1.00 71.74           H  
ATOM   2196  O   MET A 142      31.020  18.812 -19.230  1.00 71.74           O  
ATOM   2197  CG  MET A 142      30.574  18.861 -14.758  1.00 71.74           C  
ATOM   2198  HG2 MET A 142      31.282  18.226 -14.225  1.00 71.74           H  
ATOM   2199  HG3 MET A 142      30.335  19.705 -14.111  1.00 71.74           H  
ATOM   2200  SD  MET A 142      29.064  17.895 -15.016  1.00 71.74           S  
ATOM   2201  CE  MET A 142      27.917  19.114 -15.710  1.00 71.74           C  
ATOM   2202  HE1 MET A 142      27.822  19.961 -15.031  1.00 71.74           H  
ATOM   2203  HE2 MET A 142      26.939  18.650 -15.842  1.00 71.74           H  
ATOM   2204  HE3 MET A 142      28.277  19.455 -16.680  1.00 71.74           H  
ATOM   2205  N   GLN A 143      33.089  19.452 -18.668  1.00 80.22           N  
ATOM   2206  H   GLN A 143      33.767  19.524 -17.922  1.00 80.22           H  
ATOM   2207  CA  GLN A 143      33.475  19.946 -19.994  1.00 80.22           C  
ATOM   2208  HA  GLN A 143      32.699  20.611 -20.374  1.00 80.22           H  
ATOM   2209  C   GLN A 143      33.629  18.807 -21.006  1.00 80.22           C  
ATOM   2210  CB  GLN A 143      34.797  20.722 -19.903  1.00 80.22           C  
ATOM   2211  HB2 GLN A 143      35.189  20.862 -20.911  1.00 80.22           H  
ATOM   2212  HB3 GLN A 143      35.521  20.134 -19.340  1.00 80.22           H  
ATOM   2213  O   GLN A 143      33.258  18.981 -22.164  1.00 80.22           O  
ATOM   2214  CG  GLN A 143      34.647  22.108 -19.258  1.00 80.22           C  
ATOM   2215  HG2 GLN A 143      34.020  22.736 -19.892  1.00 80.22           H  
ATOM   2216  HG3 GLN A 143      34.156  22.016 -18.289  1.00 80.22           H  
ATOM   2217  CD  GLN A 143      35.996  22.799 -19.071  1.00 80.22           C  
ATOM   2218  NE2 GLN A 143      36.105  23.738 -18.157  1.00 80.22           N  
ATOM   2219 HE21 GLN A 143      37.042  24.089 -18.024  1.00 80.22           H  
ATOM   2220 HE22 GLN A 143      35.334  23.954 -17.542  1.00 80.22           H  
ATOM   2221  OE1 GLN A 143      36.974  22.536 -19.748  1.00 80.22           O  
ATOM   2222  N   THR A 144      34.134  17.645 -20.578  1.00 81.96           N  
ATOM   2223  H   THR A 144      34.431  17.570 -19.616  1.00 81.96           H  
ATOM   2224  CA  THR A 144      34.209  16.447 -21.426  1.00 81.96           C  
ATOM   2225  HA  THR A 144      34.702  16.714 -22.360  1.00 81.96           H  
ATOM   2226  C   THR A 144      32.806  15.974 -21.795  1.00 81.96           C  
ATOM   2227  CB  THR A 144      35.038  15.327 -20.776  1.00 81.96           C  
ATOM   2228  HB  THR A 144      34.557  14.990 -19.857  1.00 81.96           H  
ATOM   2229  O   THR A 144      32.507  15.906 -22.980  1.00 81.96           O  
ATOM   2230  CG2 THR A 144      35.231  14.129 -21.703  1.00 81.96           C  
ATOM   2231 HG21 THR A 144      35.887  13.399 -21.228  1.00 81.96           H  
ATOM   2232 HG22 THR A 144      34.272  13.653 -21.908  1.00 81.96           H  
ATOM   2233 HG23 THR A 144      35.672  14.453 -22.646  1.00 81.96           H  
ATOM   2234  OG1 THR A 144      36.335  15.805 -20.481  1.00 81.96           O  
ATOM   2235  HG1 THR A 144      36.256  16.442 -19.768  1.00 81.96           H  
ATOM   2236  N   VAL A 145      31.903  15.773 -20.828  1.00 77.25           N  
ATOM   2237  H   VAL A 145      32.187  15.868 -19.863  1.00 77.25           H  
ATOM   2238  CA  VAL A 145      30.518  15.360 -21.124  1.00 77.25           C  
ATOM   2239  HA  VAL A 145      30.563  14.460 -21.738  1.00 77.25           H  
ATOM   2240  C   VAL A 145      29.774  16.413 -21.943  1.00 77.25           C  
ATOM   2241  CB  VAL A 145      29.718  15.012 -19.856  1.00 77.25           C  
ATOM   2242  HB  VAL A 145      29.600  15.901 -19.235  1.00 77.25           H  
ATOM   2243  O   VAL A 145      29.107  16.058 -22.906  1.00 77.25           O  
ATOM   2244  CG1 VAL A 145      28.331  14.463 -20.219  1.00 77.25           C  
ATOM   2245 HG11 VAL A 145      27.731  15.230 -20.707  1.00 77.25           H  
ATOM   2246 HG12 VAL A 145      28.433  13.607 -20.886  1.00 77.25           H  
ATOM   2247 HG13 VAL A 145      27.799  14.142 -19.323  1.00 77.25           H  
ATOM   2248  CG2 VAL A 145      30.435  13.934 -19.045  1.00 77.25           C  
ATOM   2249 HG21 VAL A 145      29.767  13.529 -18.285  1.00 77.25           H  
ATOM   2250 HG22 VAL A 145      30.744  13.124 -19.706  1.00 77.25           H  
ATOM   2251 HG23 VAL A 145      31.322  14.341 -18.560  1.00 77.25           H  
ATOM   2252  N   ALA A 146      29.909  17.706 -21.633  1.00 75.45           N  
ATOM   2253  H   ALA A 146      30.446  17.966 -20.818  1.00 75.45           H  
ATOM   2254  CA  ALA A 146      29.254  18.763 -22.407  1.00 75.45           C  
ATOM   2255  HA  ALA A 146      28.180  18.577 -22.408  1.00 75.45           H  
ATOM   2256  C   ALA A 146      29.713  18.774 -23.875  1.00 75.45           C  
ATOM   2257  CB  ALA A 146      29.511  20.113 -21.728  1.00 75.45           C  
ATOM   2258  HB1 ALA A 146      30.581  20.317 -21.691  1.00 75.45           H  
ATOM   2259  HB2 ALA A 146      29.015  20.901 -22.295  1.00 75.45           H  
ATOM   2260  HB3 ALA A 146      29.108  20.099 -20.716  1.00 75.45           H  
ATOM   2261  O   ALA A 146      28.888  18.886 -24.775  1.00 75.45           O  
ATOM   2262  N   LYS A 147      31.017  18.601 -24.124  1.00 84.52           N  
ATOM   2263  H   LYS A 147      31.638  18.498 -23.334  1.00 84.52           H  
ATOM   2264  CA  LYS A 147      31.591  18.489 -25.471  1.00 84.52           C  
ATOM   2265  HA  LYS A 147      31.247  19.325 -26.081  1.00 84.52           H  
ATOM   2266  C   LYS A 147      31.142  17.209 -26.185  1.00 84.52           C  
ATOM   2267  CB  LYS A 147      33.115  18.544 -25.320  1.00 84.52           C  
ATOM   2268  HB2 LYS A 147      33.398  19.493 -24.862  1.00 84.52           H  
ATOM   2269  HB3 LYS A 147      33.414  17.740 -24.647  1.00 84.52           H  
ATOM   2270  O   LYS A 147      30.795  17.260 -27.360  1.00 84.52           O  
ATOM   2271  CG  LYS A 147      33.868  18.389 -26.645  1.00 84.52           C  
ATOM   2272  HG2 LYS A 147      33.766  19.294 -27.244  1.00 84.52           H  
ATOM   2273  HG3 LYS A 147      33.467  17.544 -27.205  1.00 84.52           H  
ATOM   2274  CD  LYS A 147      35.339  18.101 -26.352  1.00 84.52           C  
ATOM   2275  HD2 LYS A 147      35.826  18.990 -25.950  1.00 84.52           H  
ATOM   2276  HD3 LYS A 147      35.388  17.299 -25.616  1.00 84.52           H  
ATOM   2277  CE  LYS A 147      36.019  17.641 -27.639  1.00 84.52           C  
ATOM   2278  HE2 LYS A 147      35.300  17.046 -28.202  1.00 84.52           H  
ATOM   2279  HE3 LYS A 147      36.288  18.510 -28.241  1.00 84.52           H  
ATOM   2280  NZ  LYS A 147      37.192  16.802 -27.316  1.00 84.52           N  
ATOM   2281  HZ1 LYS A 147      36.869  16.006 -26.783  1.00 84.52           H  
ATOM   2282  HZ2 LYS A 147      37.628  16.456 -28.159  1.00 84.52           H  
ATOM   2283  HZ3 LYS A 147      37.854  17.314 -26.751  1.00 84.52           H  
ATOM   2284  N   ASP A 148      31.164  16.082 -25.484  1.00 81.26           N  
ATOM   2285  H   ASP A 148      31.527  16.118 -24.542  1.00 81.26           H  
ATOM   2286  CA  ASP A 148      30.845  14.758 -26.020  1.00 81.26           C  
ATOM   2287  HA  ASP A 148      31.383  14.601 -26.955  1.00 81.26           H  
ATOM   2288  C   ASP A 148      29.345  14.599 -26.324  1.00 81.26           C  
ATOM   2289  CB  ASP A 148      31.314  13.706 -25.002  1.00 81.26           C  
ATOM   2290  HB2 ASP A 148      30.810  12.765 -25.219  1.00 81.26           H  
ATOM   2291  HB3 ASP A 148      30.985  13.998 -24.005  1.00 81.26           H  
ATOM   2292  O   ASP A 148      28.978  13.944 -27.297  1.00 81.26           O  
ATOM   2293  CG  ASP A 148      32.830  13.442 -24.982  1.00 81.26           C  
ATOM   2294  OD1 ASP A 148      33.613  14.128 -25.690  1.00 81.26           O  
ATOM   2295  OD2 ASP A 148      33.199  12.507 -24.233  1.00 81.26           O  
ATOM   2296  N   MET A 149      28.477  15.243 -25.536  1.00 78.70           N  
ATOM   2297  H   MET A 149      28.848  15.710 -24.721  1.00 78.70           H  
ATOM   2298  CA  MET A 149      27.020  15.252 -25.717  1.00 78.70           C  
ATOM   2299  HA  MET A 149      26.737  14.342 -26.245  1.00 78.70           H  
ATOM   2300  C   MET A 149      26.519  16.420 -26.585  1.00 78.70           C  
ATOM   2301  CB  MET A 149      26.314  15.233 -24.348  1.00 78.70           C  
ATOM   2302  HB2 MET A 149      25.235  15.249 -24.505  1.00 78.70           H  
ATOM   2303  HB3 MET A 149      26.580  16.134 -23.796  1.00 78.70           H  
ATOM   2304  O   MET A 149      25.341  16.434 -26.949  1.00 78.70           O  
ATOM   2305  CG  MET A 149      26.665  14.001 -23.495  1.00 78.70           C  
ATOM   2306  HG2 MET A 149      27.732  14.023 -23.275  1.00 78.70           H  
ATOM   2307  HG3 MET A 149      26.136  14.078 -22.545  1.00 78.70           H  
ATOM   2308  SD  MET A 149      26.301  12.378 -24.223  1.00 78.70           S  
ATOM   2309  CE  MET A 149      24.491  12.394 -24.182  1.00 78.70           C  
ATOM   2310  HE1 MET A 149      24.146  12.413 -23.149  1.00 78.70           H  
ATOM   2311  HE2 MET A 149      24.118  13.271 -24.712  1.00 78.70           H  
ATOM   2312  HE3 MET A 149      24.115  11.495 -24.671  1.00 78.70           H  
ATOM   2313  N   GLN A 150      27.380  17.370 -26.975  1.00 83.46           N  
ATOM   2314  H   GLN A 150      28.326  17.338 -26.623  1.00 83.46           H  
ATOM   2315  CA  GLN A 150      27.013  18.484 -27.864  1.00 83.46           C  
ATOM   2316  HA  GLN A 150      26.290  19.094 -27.322  1.00 83.46           H  
ATOM   2317  C   GLN A 150      26.318  18.024 -29.164  1.00 83.46           C  
ATOM   2318  CB  GLN A 150      28.237  19.374 -28.157  1.00 83.46           C  
ATOM   2319  HB2 GLN A 150      28.970  18.811 -28.736  1.00 83.46           H  
ATOM   2320  HB3 GLN A 150      28.708  19.663 -27.218  1.00 83.46           H  
ATOM   2321  O   GLN A 150      25.314  18.637 -29.518  1.00 83.46           O  
ATOM   2322  CG  GLN A 150      27.894  20.655 -28.940  1.00 83.46           C  
ATOM   2323  HG2 GLN A 150      27.439  20.392 -29.895  1.00 83.46           H  
ATOM   2324  HG3 GLN A 150      28.817  21.192 -29.158  1.00 83.46           H  
ATOM   2325  CD  GLN A 150      26.971  21.604 -28.176  1.00 83.46           C  
ATOM   2326  NE2 GLN A 150      25.891  22.062 -28.763  1.00 83.46           N  
ATOM   2327 HE21 GLN A 150      25.287  22.674 -28.233  1.00 83.46           H  
ATOM   2328 HE22 GLN A 150      25.661  21.806 -29.713  1.00 83.46           H  
ATOM   2329  OE1 GLN A 150      27.214  21.969 -27.037  1.00 83.46           O  
ATOM   2330  N   PRO A 151      26.715  16.924 -29.842  1.00 81.11           N  
ATOM   2331  CA  PRO A 151      26.007  16.470 -31.041  1.00 81.11           C  
ATOM   2332  HA  PRO A 151      25.982  17.297 -31.750  1.00 81.11           H  
ATOM   2333  C   PRO A 151      24.558  16.016 -30.774  1.00 81.11           C  
ATOM   2334  CB  PRO A 151      26.868  15.348 -31.634  1.00 81.11           C  
ATOM   2335  HB2 PRO A 151      26.510  14.378 -31.290  1.00 81.11           H  
ATOM   2336  HB3 PRO A 151      26.879  15.383 -32.723  1.00 81.11           H  
ATOM   2337  O   PRO A 151      23.714  16.127 -31.663  1.00 81.11           O  
ATOM   2338  CG  PRO A 151      28.257  15.596 -31.048  1.00 81.11           C  
ATOM   2339  HG2 PRO A 151      28.774  16.359 -31.629  1.00 81.11           H  
ATOM   2340  HG3 PRO A 151      28.845  14.680 -30.994  1.00 81.11           H  
ATOM   2341  CD  PRO A 151      27.927  16.137 -29.663  1.00 81.11           C  
ATOM   2342  HD2 PRO A 151      28.762  16.726 -29.284  1.00 81.11           H  
ATOM   2343  HD3 PRO A 151      27.716  15.306 -28.989  1.00 81.11           H  
ATOM   2344  N   LEU A 152      24.235  15.563 -29.551  1.00 75.40           N  
ATOM   2345  H   LEU A 152      24.950  15.560 -28.837  1.00 75.40           H  
ATOM   2346  CA  LEU A 152      22.858  15.250 -29.140  1.00 75.40           C  
ATOM   2347  HA  LEU A 152      22.405  14.633 -29.917  1.00 75.40           H  
ATOM   2348  C   LEU A 152      22.019  16.530 -29.008  1.00 75.40           C  
ATOM   2349  CB  LEU A 152      22.871  14.472 -27.804  1.00 75.40           C  
ATOM   2350  HB2 LEU A 152      23.687  13.750 -27.799  1.00 75.40           H  
ATOM   2351  HB3 LEU A 152      23.058  15.177 -26.994  1.00 75.40           H  
ATOM   2352  O   LEU A 152      20.874  16.575 -29.456  1.00 75.40           O  
ATOM   2353  CG  LEU A 152      21.551  13.730 -27.515  1.00 75.40           C  
ATOM   2354  HG  LEU A 152      20.706  14.396 -27.691  1.00 75.40           H  
ATOM   2355  CD1 LEU A 152      21.415  12.489 -28.402  1.00 75.40           C  
ATOM   2356 HD11 LEU A 152      21.279  12.786 -29.442  1.00 75.40           H  
ATOM   2357 HD12 LEU A 152      20.557  11.894 -28.089  1.00 75.40           H  
ATOM   2358 HD13 LEU A 152      22.303  11.864 -28.313  1.00 75.40           H  
ATOM   2359  CD2 LEU A 152      21.491  13.262 -26.062  1.00 75.40           C  
ATOM   2360 HD21 LEU A 152      20.511  12.831 -25.856  1.00 75.40           H  
ATOM   2361 HD22 LEU A 152      22.255  12.505 -25.883  1.00 75.40           H  
ATOM   2362 HD23 LEU A 152      21.642  14.108 -25.392  1.00 75.40           H  
ATOM   2363  N   ILE A 153      22.620  17.580 -28.442  1.00 74.33           N  
ATOM   2364  H   ILE A 153      23.572  17.452 -28.132  1.00 74.33           H  
ATOM   2365  CA  ILE A 153      22.037  18.923 -28.311  1.00 74.33           C  
ATOM   2366  HA  ILE A 153      21.060  18.837 -27.836  1.00 74.33           H  
ATOM   2367  C   ILE A 153      21.810  19.529 -29.706  1.00 74.33           C  
ATOM   2368  CB  ILE A 153      22.948  19.794 -27.406  1.00 74.33           C  
ATOM   2369  HB  ILE A 153      23.955  19.804 -27.824  1.00 74.33           H  
ATOM   2370  O   ILE A 153      20.697  19.951 -30.023  1.00 74.33           O  
ATOM   2371  CG1 ILE A 153      23.026  19.187 -25.981  1.00 74.33           C  
ATOM   2372 HG12 ILE A 153      22.034  19.191 -25.530  1.00 74.33           H  
ATOM   2373 HG13 ILE A 153      23.354  18.149 -26.047  1.00 74.33           H  
ATOM   2374  CG2 ILE A 153      22.471  21.254 -27.349  1.00 74.33           C  
ATOM   2375 HG21 ILE A 153      22.403  21.678 -28.351  1.00 74.33           H  
ATOM   2376 HG22 ILE A 153      21.490  21.300 -26.877  1.00 74.33           H  
ATOM   2377 HG23 ILE A 153      23.182  21.863 -26.790  1.00 74.33           H  
ATOM   2378  CD1 ILE A 153      24.005  19.897 -25.035  1.00 74.33           C  
ATOM   2379 HD11 ILE A 153      23.640  20.892 -24.782  1.00 74.33           H  
ATOM   2380 HD12 ILE A 153      24.098  19.318 -24.116  1.00 74.33           H  
ATOM   2381 HD13 ILE A 153      24.986  19.974 -25.504  1.00 74.33           H  
ATOM   2382  N   ASP A 154      22.817  19.473 -30.581  1.00 83.81           N  
ATOM   2383  H   ASP A 154      23.718  19.168 -30.239  1.00 83.81           H  
ATOM   2384  CA  ASP A 154      22.745  19.959 -31.964  1.00 83.81           C  
ATOM   2385  HA  ASP A 154      22.472  21.014 -31.956  1.00 83.81           H  
ATOM   2386  C   ASP A 154      21.702  19.195 -32.795  1.00 83.81           C  
ATOM   2387  CB  ASP A 154      24.114  19.805 -32.652  1.00 83.81           C  
ATOM   2388  HB2 ASP A 154      24.399  18.753 -32.633  1.00 83.81           H  
ATOM   2389  HB3 ASP A 154      24.004  20.093 -33.698  1.00 83.81           H  
ATOM   2390  O   ASP A 154      21.073  19.759 -33.692  1.00 83.81           O  
ATOM   2391  CG  ASP A 154      25.251  20.643 -32.056  1.00 83.81           C  
ATOM   2392  OD1 ASP A 154      24.970  21.623 -31.332  1.00 83.81           O  
ATOM   2393  OD2 ASP A 154      26.416  20.313 -32.363  1.00 83.81           O  
ATOM   2394  N   TYR A 155      21.509  17.899 -32.533  1.00 82.91           N  
ATOM   2395  H   TYR A 155      22.102  17.459 -31.844  1.00 82.91           H  
ATOM   2396  CA  TYR A 155      20.452  17.100 -33.155  1.00 82.91           C  
ATOM   2397  HA  TYR A 155      20.449  17.287 -34.228  1.00 82.91           H  
ATOM   2398  C   TYR A 155      19.057  17.484 -32.634  1.00 82.91           C  
ATOM   2399  CB  TYR A 155      20.750  15.611 -32.943  1.00 82.91           C  
ATOM   2400  HB2 TYR A 155      21.671  15.351 -33.466  1.00 82.91           H  
ATOM   2401  HB3 TYR A 155      20.906  15.416 -31.882  1.00 82.91           H  
ATOM   2402  O   TYR A 155      18.144  17.717 -33.431  1.00 82.91           O  
ATOM   2403  CG  TYR A 155      19.630  14.731 -33.447  1.00 82.91           C  
ATOM   2404  CD1 TYR A 155      18.642  14.285 -32.548  1.00 82.91           C  
ATOM   2405  HD1 TYR A 155      18.725  14.520 -31.497  1.00 82.91           H  
ATOM   2406  CD2 TYR A 155      19.530  14.439 -34.821  1.00 82.91           C  
ATOM   2407  HD2 TYR A 155      20.285  14.791 -35.508  1.00 82.91           H  
ATOM   2408  CE1 TYR A 155      17.549  13.541 -33.020  1.00 82.91           C  
ATOM   2409  HE1 TYR A 155      16.794  13.197 -32.329  1.00 82.91           H  
ATOM   2410  CE2 TYR A 155      18.432  13.704 -35.301  1.00 82.91           C  
ATOM   2411  HE2 TYR A 155      18.340  13.482 -36.354  1.00 82.91           H  
ATOM   2412  OH  TYR A 155      16.371  12.579 -34.855  1.00 82.91           O  
ATOM   2413  HH  TYR A 155      15.798  12.318 -34.131  1.00 82.91           H  
ATOM   2414  CZ  TYR A 155      17.447  13.259 -34.398  1.00 82.91           C  
ATOM   2415  N   ARG A 156      18.891  17.612 -31.310  1.00 77.94           N  
ATOM   2416  H   ARG A 156      19.684  17.418 -30.716  1.00 77.94           H  
ATOM   2417  CA  ARG A 156      17.640  18.050 -30.669  1.00 77.94           C  
ATOM   2418  HA  ARG A 156      16.848  17.334 -30.893  1.00 77.94           H  
ATOM   2419  C   ARG A 156      17.185  19.407 -31.203  1.00 77.94           C  
ATOM   2420  CB  ARG A 156      17.868  18.107 -29.149  1.00 77.94           C  
ATOM   2421  HB2 ARG A 156      18.233  17.141 -28.800  1.00 77.94           H  
ATOM   2422  HB3 ARG A 156      18.643  18.846 -28.944  1.00 77.94           H  
ATOM   2423  O   ARG A 156      16.022  19.571 -31.569  1.00 77.94           O  
ATOM   2424  CG  ARG A 156      16.600  18.461 -28.354  1.00 77.94           C  
ATOM   2425  HG2 ARG A 156      16.018  19.226 -28.868  1.00 77.94           H  
ATOM   2426  HG3 ARG A 156      15.988  17.564 -28.256  1.00 77.94           H  
ATOM   2427  CD  ARG A 156      16.949  18.968 -26.956  1.00 77.94           C  
ATOM   2428  HD2 ARG A 156      16.046  18.991 -26.345  1.00 77.94           H  
ATOM   2429  HD3 ARG A 156      17.646  18.258 -26.511  1.00 77.94           H  
ATOM   2430  NE  ARG A 156      17.554  20.312 -26.999  1.00 77.94           N  
ATOM   2431  HE  ARG A 156      17.499  20.842 -27.857  1.00 77.94           H  
ATOM   2432  NH1 ARG A 156      18.609  20.264 -24.959  1.00 77.94           N  
ATOM   2433 HH11 ARG A 156      19.538  20.285 -24.564  1.00 77.94           H  
ATOM   2434 HH12 ARG A 156      18.156  19.384 -24.755  1.00 77.94           H  
ATOM   2435  NH2 ARG A 156      19.049  21.893 -26.434  1.00 77.94           N  
ATOM   2436 HH21 ARG A 156      19.822  22.235 -25.882  1.00 77.94           H  
ATOM   2437 HH22 ARG A 156      18.929  22.257 -27.368  1.00 77.94           H  
ATOM   2438  CZ  ARG A 156      18.400  20.809 -26.126  1.00 77.94           C  
ATOM   2439  N   ASP A 157      18.104  20.361 -31.300  1.00 81.03           N  
ATOM   2440  H   ASP A 157      19.025  20.170 -30.933  1.00 81.03           H  
ATOM   2441  CA  ASP A 157      17.784  21.732 -31.696  1.00 81.03           C  
ATOM   2442  HA  ASP A 157      16.855  22.020 -31.203  1.00 81.03           H  
ATOM   2443  C   ASP A 157      17.504  21.840 -33.207  1.00 81.03           C  
ATOM   2444  CB  ASP A 157      18.875  22.679 -31.162  1.00 81.03           C  
ATOM   2445  HB2 ASP A 157      18.688  23.680 -31.552  1.00 81.03           H  
ATOM   2446  HB3 ASP A 157      19.850  22.348 -31.521  1.00 81.03           H  
ATOM   2447  O   ASP A 157      16.616  22.594 -33.621  1.00 81.03           O  
ATOM   2448  CG  ASP A 157      18.883  22.751 -29.620  1.00 81.03           C  
ATOM   2449  OD1 ASP A 157      17.947  22.225 -28.969  1.00 81.03           O  
ATOM   2450  OD2 ASP A 157      19.800  23.354 -29.026  1.00 81.03           O  
ATOM   2451  N   ARG A 158      18.128  20.988 -34.037  1.00 83.85           N  
ATOM   2452  H   ARG A 158      18.858  20.404 -33.654  1.00 83.85           H  
ATOM   2453  CA  ARG A 158      17.718  20.788 -35.440  1.00 83.85           C  
ATOM   2454  HA  ARG A 158      17.670  21.761 -35.929  1.00 83.85           H  
ATOM   2455  C   ARG A 158      16.313  20.200 -35.556  1.00 83.85           C  
ATOM   2456  CB  ARG A 158      18.737  19.916 -36.185  1.00 83.85           C  
ATOM   2457  HB2 ARG A 158      18.276  19.518 -37.089  1.00 83.85           H  
ATOM   2458  HB3 ARG A 158      19.039  19.076 -35.559  1.00 83.85           H  
ATOM   2459  O   ARG A 158      15.506  20.742 -36.314  1.00 83.85           O  
ATOM   2460  CG  ARG A 158      19.959  20.746 -36.598  1.00 83.85           C  
ATOM   2461  HG2 ARG A 158      19.633  21.535 -37.275  1.00 83.85           H  
ATOM   2462  HG3 ARG A 158      20.419  21.214 -35.727  1.00 83.85           H  
ATOM   2463  CD  ARG A 158      20.988  19.881 -37.325  1.00 83.85           C  
ATOM   2464  HD2 ARG A 158      20.478  19.349 -38.128  1.00 83.85           H  
ATOM   2465  HD3 ARG A 158      21.737  20.536 -37.773  1.00 83.85           H  
ATOM   2466  NE  ARG A 158      21.671  18.942 -36.414  1.00 83.85           N  
ATOM   2467  HE  ARG A 158      21.719  19.208 -35.441  1.00 83.85           H  
ATOM   2468  NH1 ARG A 158      22.043  17.327 -37.975  1.00 83.85           N  
ATOM   2469 HH11 ARG A 158      21.305  17.706 -38.553  1.00 83.85           H  
ATOM   2470 HH12 ARG A 158      22.338  16.396 -38.232  1.00 83.85           H  
ATOM   2471  NH2 ARG A 158      22.925  17.085 -35.937  1.00 83.85           N  
ATOM   2472 HH21 ARG A 158      23.097  17.414 -34.998  1.00 83.85           H  
ATOM   2473 HH22 ARG A 158      23.322  16.206 -36.238  1.00 83.85           H  
ATOM   2474  CZ  ARG A 158      22.216  17.793 -36.773  1.00 83.85           C  
ATOM   2475  N   GLN A 159      15.975  19.173 -34.776  1.00 79.47           N  
ATOM   2476  H   GLN A 159      16.684  18.762 -34.185  1.00 79.47           H  
ATOM   2477  CA  GLN A 159      14.620  18.612 -34.765  1.00 79.47           C  
ATOM   2478  HA  GLN A 159      14.356  18.353 -35.790  1.00 79.47           H  
ATOM   2479  C   GLN A 159      13.575  19.645 -34.310  1.00 79.47           C  
ATOM   2480  CB  GLN A 159      14.581  17.337 -33.903  1.00 79.47           C  
ATOM   2481  HB2 GLN A 159      15.073  17.533 -32.950  1.00 79.47           H  
ATOM   2482  HB3 GLN A 159      13.543  17.076 -33.698  1.00 79.47           H  
ATOM   2483  O   GLN A 159      12.535  19.790 -34.956  1.00 79.47           O  
ATOM   2484  CG  GLN A 159      15.263  16.127 -34.569  1.00 79.47           C  
ATOM   2485  HG2 GLN A 159      16.280  16.385 -34.864  1.00 79.47           H  
ATOM   2486  HG3 GLN A 159      15.323  15.324 -33.834  1.00 79.47           H  
ATOM   2487  CD  GLN A 159      14.513  15.597 -35.792  1.00 79.47           C  
ATOM   2488  NE2 GLN A 159      14.937  14.502 -36.376  1.00 79.47           N  
ATOM   2489 HE21 GLN A 159      15.736  13.999 -36.017  1.00 79.47           H  
ATOM   2490 HE22 GLN A 159      14.408  14.146 -37.160  1.00 79.47           H  
ATOM   2491  OE1 GLN A 159      13.511  16.133 -36.231  1.00 79.47           O  
ATOM   2492  N   PHE A 160      13.868  20.454 -33.286  1.00 77.07           N  
ATOM   2493  H   PHE A 160      14.710  20.283 -32.755  1.00 77.07           H  
ATOM   2494  CA  PHE A 160      13.012  21.586 -32.915  1.00 77.07           C  
ATOM   2495  HA  PHE A 160      12.012  21.200 -32.722  1.00 77.07           H  
ATOM   2496  C   PHE A 160      12.854  22.610 -34.046  1.00 77.07           C  
ATOM   2497  CB  PHE A 160      13.526  22.269 -31.639  1.00 77.07           C  
ATOM   2498  HB2 PHE A 160      14.611  22.361 -31.694  1.00 77.07           H  
ATOM   2499  HB3 PHE A 160      13.123  23.281 -31.603  1.00 77.07           H  
ATOM   2500  O   PHE A 160      11.738  23.080 -34.273  1.00 77.07           O  
ATOM   2501  CG  PHE A 160      13.126  21.594 -30.340  1.00 77.07           C  
ATOM   2502  CD1 PHE A 160      11.768  21.332 -30.067  1.00 77.07           C  
ATOM   2503  HD1 PHE A 160      11.011  21.575 -30.797  1.00 77.07           H  
ATOM   2504  CD2 PHE A 160      14.099  21.287 -29.371  1.00 77.07           C  
ATOM   2505  HD2 PHE A 160      15.142  21.496 -29.561  1.00 77.07           H  
ATOM   2506  CE1 PHE A 160      11.386  20.761 -28.840  1.00 77.07           C  
ATOM   2507  HE1 PHE A 160      10.344  20.560 -28.636  1.00 77.07           H  
ATOM   2508  CE2 PHE A 160      13.716  20.715 -28.145  1.00 77.07           C  
ATOM   2509  HE2 PHE A 160      14.467  20.480 -27.405  1.00 77.07           H  
ATOM   2510  CZ  PHE A 160      12.363  20.445 -27.880  1.00 77.07           C  
ATOM   2511  HZ  PHE A 160      12.082  19.992 -26.941  1.00 77.07           H  
ATOM   2512  N   SER A 161      13.915  22.921 -34.801  1.00 81.83           N  
ATOM   2513  H   SER A 161      14.821  22.565 -34.532  1.00 81.83           H  
ATOM   2514  CA  SER A 161      13.820  23.843 -35.944  1.00 81.83           C  
ATOM   2515  HA  SER A 161      13.419  24.785 -35.568  1.00 81.83           H  
ATOM   2516  C   SER A 161      12.853  23.356 -37.036  1.00 81.83           C  
ATOM   2517  CB  SER A 161      15.210  24.145 -36.521  1.00 81.83           C  
ATOM   2518  HB2 SER A 161      15.158  25.091 -37.061  1.00 81.83           H  
ATOM   2519  HB3 SER A 161      15.928  24.260 -35.709  1.00 81.83           H  
ATOM   2520  O   SER A 161      12.175  24.169 -37.659  1.00 81.83           O  
ATOM   2521  OG  SER A 161      15.664  23.153 -37.422  1.00 81.83           O  
ATOM   2522  HG  SER A 161      15.630  22.293 -36.995  1.00 81.83           H  
ATOM   2523  N   ILE A 162      12.719  22.037 -37.221  1.00 81.71           N  
ATOM   2524  H   ILE A 162      13.314  21.426 -36.679  1.00 81.71           H  
ATOM   2525  CA  ILE A 162      11.784  21.422 -38.177  1.00 81.71           C  
ATOM   2526  HA  ILE A 162      11.744  22.039 -39.075  1.00 81.71           H  
ATOM   2527  C   ILE A 162      10.358  21.374 -37.615  1.00 81.71           C  
ATOM   2528  CB  ILE A 162      12.302  20.022 -38.573  1.00 81.71           C  
ATOM   2529  HB  ILE A 162      12.523  19.465 -37.662  1.00 81.71           H  
ATOM   2530  O   ILE A 162       9.405  21.626 -38.349  1.00 81.71           O  
ATOM   2531  CG1 ILE A 162      13.603  20.179 -39.391  1.00 81.71           C  
ATOM   2532 HG12 ILE A 162      14.271  20.887 -38.901  1.00 81.71           H  
ATOM   2533 HG13 ILE A 162      13.372  20.572 -40.381  1.00 81.71           H  
ATOM   2534  CG2 ILE A 162      11.263  19.218 -39.381  1.00 81.71           C  
ATOM   2535 HG21 ILE A 162      11.007  19.747 -40.299  1.00 81.71           H  
ATOM   2536 HG22 ILE A 162      10.360  19.064 -38.791  1.00 81.71           H  
ATOM   2537 HG23 ILE A 162      11.657  18.228 -39.611  1.00 81.71           H  
ATOM   2538  CD1 ILE A 162      14.380  18.873 -39.534  1.00 81.71           C  
ATOM   2539 HD11 ILE A 162      13.825  18.145 -40.124  1.00 81.71           H  
ATOM   2540 HD12 ILE A 162      15.325  19.080 -40.036  1.00 81.71           H  
ATOM   2541 HD13 ILE A 162      14.583  18.462 -38.545  1.00 81.71           H  
ATOM   2542  N   ILE A 163      10.206  21.082 -36.319  1.00 73.77           N  
ATOM   2543  H   ILE A 163      11.035  20.845 -35.794  1.00 73.77           H  
ATOM   2544  CA  ILE A 163       8.911  21.061 -35.618  1.00 73.77           C  
ATOM   2545  HA  ILE A 163       8.226  20.413 -36.164  1.00 73.77           H  
ATOM   2546  C   ILE A 163       8.265  22.458 -35.584  1.00 73.77           C  
ATOM   2547  CB  ILE A 163       9.111  20.480 -34.195  1.00 73.77           C  
ATOM   2548  HB  ILE A 163       9.948  21.004 -33.732  1.00 73.77           H  
ATOM   2549  O   ILE A 163       7.043  22.565 -35.691  1.00 73.77           O  
ATOM   2550  CG1 ILE A 163       9.448  18.971 -34.266  1.00 73.77           C  
ATOM   2551 HG12 ILE A 163      10.150  18.786 -35.079  1.00 73.77           H  
ATOM   2552 HG13 ILE A 163       8.538  18.412 -34.484  1.00 73.77           H  
ATOM   2553  CG2 ILE A 163       7.875  20.683 -33.296  1.00 73.77           C  
ATOM   2554 HG21 ILE A 163       7.709  21.745 -33.120  1.00 73.77           H  
ATOM   2555 HG22 ILE A 163       8.029  20.215 -32.323  1.00 73.77           H  
ATOM   2556 HG23 ILE A 163       6.993  20.255 -33.773  1.00 73.77           H  
ATOM   2557  CD1 ILE A 163      10.078  18.405 -32.986  1.00 73.77           C  
ATOM   2558 HD11 ILE A 163       9.359  18.407 -32.167  1.00 73.77           H  
ATOM   2559 HD12 ILE A 163      10.395  17.378 -33.168  1.00 73.77           H  
ATOM   2560 HD13 ILE A 163      10.951  18.993 -32.705  1.00 73.77           H  
ATOM   2561  N   PHE A 164       9.066  23.519 -35.435  1.00 75.25           N  
ATOM   2562  H   PHE A 164      10.051  23.348 -35.295  1.00 75.25           H  
ATOM   2563  CA  PHE A 164       8.585  24.899 -35.287  1.00 75.25           C  
ATOM   2564  HA  PHE A 164       7.522  24.861 -35.051  1.00 75.25           H  
ATOM   2565  C   PHE A 164       8.655  25.762 -36.559  1.00 75.25           C  
ATOM   2566  CB  PHE A 164       9.285  25.561 -34.088  1.00 75.25           C  
ATOM   2567  HB2 PHE A 164       9.041  26.623 -34.081  1.00 75.25           H  
ATOM   2568  HB3 PHE A 164      10.364  25.480 -34.218  1.00 75.25           H  
ATOM   2569  O   PHE A 164       8.192  26.907 -36.536  1.00 75.25           O  
ATOM   2570  CG  PHE A 164       8.878  25.004 -32.733  1.00 75.25           C  
ATOM   2571  CD1 PHE A 164       7.533  25.080 -32.319  1.00 75.25           C  
ATOM   2572  HD1 PHE A 164       6.791  25.510 -32.976  1.00 75.25           H  
ATOM   2573  CD2 PHE A 164       9.841  24.464 -31.859  1.00 75.25           C  
ATOM   2574  HD2 PHE A 164      10.877  24.418 -32.160  1.00 75.25           H  
ATOM   2575  CE1 PHE A 164       7.152  24.613 -31.048  1.00 75.25           C  
ATOM   2576  HE1 PHE A 164       6.120  24.679 -30.735  1.00 75.25           H  
ATOM   2577  CE2 PHE A 164       9.462  24.012 -30.582  1.00 75.25           C  
ATOM   2578  HE2 PHE A 164      10.211  23.632 -29.902  1.00 75.25           H  
ATOM   2579  CZ  PHE A 164       8.118  24.080 -30.178  1.00 75.25           C  
ATOM   2580  HZ  PHE A 164       7.835  23.740 -29.193  1.00 75.25           H  
ATOM   2581  N   ASP A 165       9.159  25.249 -37.687  1.00 80.34           N  
ATOM   2582  H   ASP A 165       9.552  24.319 -37.678  1.00 80.34           H  
ATOM   2583  CA  ASP A 165       9.048  25.952 -38.969  1.00 80.34           C  
ATOM   2584  HA  ASP A 165       9.242  27.008 -38.785  1.00 80.34           H  
ATOM   2585  C   ASP A 165       7.617  25.853 -39.527  1.00 80.34           C  
ATOM   2586  CB  ASP A 165      10.127  25.509 -39.965  1.00 80.34           C  
ATOM   2587  HB2 ASP A 165      10.005  24.448 -40.180  1.00 80.34           H  
ATOM   2588  HB3 ASP A 165      11.105  25.655 -39.506  1.00 80.34           H  
ATOM   2589  O   ASP A 165       7.269  24.983 -40.327  1.00 80.34           O  
ATOM   2590  CG  ASP A 165      10.096  26.326 -41.265  1.00 80.34           C  
ATOM   2591  OD1 ASP A 165       9.275  27.263 -41.402  1.00 80.34           O  
ATOM   2592  OD2 ASP A 165      10.959  26.112 -42.148  1.00 80.34           O  
ATOM   2593  N   TRP A 166       6.794  26.817 -39.115  1.00 64.98           N  
ATOM   2594  H   TRP A 166       7.162  27.418 -38.391  1.00 64.98           H  
ATOM   2595  CA  TRP A 166       5.398  27.032 -39.512  1.00 64.98           C  
ATOM   2596  HA  TRP A 166       4.797  26.208 -39.129  1.00 64.98           H  
ATOM   2597  C   TRP A 166       5.148  27.105 -41.029  1.00 64.98           C  
ATOM   2598  CB  TRP A 166       4.935  28.341 -38.856  1.00 64.98           C  
ATOM   2599  HB2 TRP A 166       5.030  28.244 -37.775  1.00 64.98           H  
ATOM   2600  HB3 TRP A 166       3.877  28.487 -39.074  1.00 64.98           H  
ATOM   2601  O   TRP A 166       3.995  27.041 -41.457  1.00 64.98           O  
ATOM   2602  CG  TRP A 166       5.685  29.567 -39.298  1.00 64.98           C  
ATOM   2603  CD1 TRP A 166       6.798  30.061 -38.710  1.00 64.98           C  
ATOM   2604  HD1 TRP A 166       7.272  29.634 -37.838  1.00 64.98           H  
ATOM   2605  CD2 TRP A 166       5.418  30.444 -40.440  1.00 64.98           C  
ATOM   2606  CE2 TRP A 166       6.422  31.458 -40.476  1.00 64.98           C  
ATOM   2607  CE3 TRP A 166       4.436  30.481 -41.455  1.00 64.98           C  
ATOM   2608  HE3 TRP A 166       3.666  29.724 -41.464  1.00 64.98           H  
ATOM   2609  NE1 TRP A 166       7.235  31.175 -39.399  1.00 64.98           N  
ATOM   2610  HE1 TRP A 166       8.050  31.705 -39.125  1.00 64.98           H  
ATOM   2611  CH2 TRP A 166       5.447  32.473 -42.448  1.00 64.98           C  
ATOM   2612  HH2 TRP A 166       5.441  33.243 -43.205  1.00 64.98           H  
ATOM   2613  CZ2 TRP A 166       6.446  32.461 -41.459  1.00 64.98           C  
ATOM   2614  HZ2 TRP A 166       7.215  33.219 -41.442  1.00 64.98           H  
ATOM   2615  CZ3 TRP A 166       4.448  31.482 -42.445  1.00 64.98           C  
ATOM   2616  HZ3 TRP A 166       3.680  31.491 -43.205  1.00 64.98           H  
ATOM   2617  N   ARG A 167       6.194  27.242 -41.856  1.00 72.64           N  
ATOM   2618  H   ARG A 167       7.115  27.262 -41.443  1.00 72.64           H  
ATOM   2619  CA  ARG A 167       6.094  27.217 -43.327  1.00 72.64           C  
ATOM   2620  HA  ARG A 167       5.184  27.736 -43.628  1.00 72.64           H  
ATOM   2621  C   ARG A 167       5.985  25.791 -43.879  1.00 72.64           C  
ATOM   2622  CB  ARG A 167       7.308  27.932 -43.941  1.00 72.64           C  
ATOM   2623  HB2 ARG A 167       7.186  27.971 -45.023  1.00 72.64           H  
ATOM   2624  HB3 ARG A 167       8.190  27.327 -43.733  1.00 72.64           H  
ATOM   2625  O   ARG A 167       5.719  25.620 -45.067  1.00 72.64           O  
ATOM   2626  CG  ARG A 167       7.512  29.369 -43.418  1.00 72.64           C  
ATOM   2627  HG2 ARG A 167       7.475  29.390 -42.329  1.00 72.64           H  
ATOM   2628  HG3 ARG A 167       6.711  30.002 -43.801  1.00 72.64           H  
ATOM   2629  CD  ARG A 167       8.866  29.948 -43.844  1.00 72.64           C  
ATOM   2630  HD2 ARG A 167       8.919  30.980 -43.499  1.00 72.64           H  
ATOM   2631  HD3 ARG A 167       8.936  29.928 -44.932  1.00 72.64           H  
ATOM   2632  NE  ARG A 167       9.968  29.170 -43.254  1.00 72.64           N  
ATOM   2633  HE  ARG A 167       9.699  28.379 -42.686  1.00 72.64           H  
ATOM   2634  NH1 ARG A 167      11.767  30.433 -43.895  1.00 72.64           N  
ATOM   2635 HH11 ARG A 167      11.126  31.113 -44.278  1.00 72.64           H  
ATOM   2636 HH12 ARG A 167      12.768  30.564 -43.915  1.00 72.64           H  
ATOM   2637  NH2 ARG A 167      12.081  28.511 -42.805  1.00 72.64           N  
ATOM   2638 HH21 ARG A 167      11.685  27.645 -42.467  1.00 72.64           H  
ATOM   2639 HH22 ARG A 167      13.084  28.631 -42.790  1.00 72.64           H  
ATOM   2640  CZ  ARG A 167      11.264  29.377 -43.318  1.00 72.64           C  
ATOM   2641  N   ILE A 168       6.219  24.772 -43.050  1.00 71.28           N  
ATOM   2642  H   ILE A 168       6.438  24.987 -42.088  1.00 71.28           H  
ATOM   2643  CA  ILE A 168       6.190  23.358 -43.425  1.00 71.28           C  
ATOM   2644  HA  ILE A 168       6.363  23.284 -44.498  1.00 71.28           H  
ATOM   2645  C   ILE A 168       4.806  22.771 -43.076  1.00 71.28           C  
ATOM   2646  CB  ILE A 168       7.337  22.585 -42.729  1.00 71.28           C  
ATOM   2647  HB  ILE A 168       7.125  22.545 -41.661  1.00 71.28           H  
ATOM   2648  O   ILE A 168       4.429  22.755 -41.905  1.00 71.28           O  
ATOM   2649  CG1 ILE A 168       8.716  23.262 -42.923  1.00 71.28           C  
ATOM   2650 HG12 ILE A 168       8.665  24.296 -42.583  1.00 71.28           H  
ATOM   2651 HG13 ILE A 168       8.978  23.271 -43.981  1.00 71.28           H  
ATOM   2652  CG2 ILE A 168       7.394  21.149 -43.284  1.00 71.28           C  
ATOM   2653 HG21 ILE A 168       7.691  21.160 -44.333  1.00 71.28           H  
ATOM   2654 HG22 ILE A 168       8.086  20.544 -42.700  1.00 71.28           H  
ATOM   2655 HG23 ILE A 168       6.414  20.679 -43.196  1.00 71.28           H  
ATOM   2656  CD1 ILE A 168       9.839  22.591 -42.123  1.00 71.28           C  
ATOM   2657 HD11 ILE A 168      10.064  21.602 -42.525  1.00 71.28           H  
ATOM   2658 HD12 ILE A 168      10.740  23.203 -42.172  1.00 71.28           H  
ATOM   2659 HD13 ILE A 168       9.536  22.476 -41.083  1.00 71.28           H  
ATOM   2660  N   PRO A 169       4.040  22.238 -44.051  1.00 69.96           N  
ATOM   2661  CA  PRO A 169       2.811  21.495 -43.775  1.00 69.96           C  
ATOM   2662  HA  PRO A 169       2.083  22.181 -43.339  1.00 69.96           H  
ATOM   2663  C   PRO A 169       3.053  20.322 -42.820  1.00 69.96           C  
ATOM   2664  CB  PRO A 169       2.304  21.006 -45.136  1.00 69.96           C  
ATOM   2665  HB2 PRO A 169       1.215  20.980 -45.176  1.00 69.96           H  
ATOM   2666  HB3 PRO A 169       2.715  20.023 -45.363  1.00 69.96           H  
ATOM   2667  O   PRO A 169       4.064  19.629 -42.933  1.00 69.96           O  
ATOM   2668  CG  PRO A 169       2.883  22.029 -46.111  1.00 69.96           C  
ATOM   2669  HG2 PRO A 169       2.998  21.616 -47.113  1.00 69.96           H  
ATOM   2670  HG3 PRO A 169       2.250  22.916 -46.131  1.00 69.96           H  
ATOM   2671  CD  PRO A 169       4.232  22.378 -45.484  1.00 69.96           C  
ATOM   2672  HD2 PRO A 169       4.998  21.675 -45.812  1.00 69.96           H  
ATOM   2673  HD3 PRO A 169       4.512  23.396 -45.753  1.00 69.96           H  
ATOM   2674  N   ILE A 170       2.109  20.044 -41.916  1.00 58.36           N  
ATOM   2675  H   ILE A 170       1.300  20.647 -41.874  1.00 58.36           H  
ATOM   2676  CA  ILE A 170       2.299  19.060 -40.836  1.00 58.36           C  
ATOM   2677  HA  ILE A 170       3.174  19.386 -40.274  1.00 58.36           H  
ATOM   2678  C   ILE A 170       2.623  17.637 -41.335  1.00 58.36           C  
ATOM   2679  CB  ILE A 170       1.093  19.106 -39.870  1.00 58.36           C  
ATOM   2680  HB  ILE A 170       0.912  20.154 -39.634  1.00 58.36           H  
ATOM   2681  O   ILE A 170       3.376  16.923 -40.674  1.00 58.36           O  
ATOM   2682  CG1 ILE A 170       1.428  18.393 -38.541  1.00 58.36           C  
ATOM   2683 HG12 ILE A 170       1.521  17.320 -38.712  1.00 58.36           H  
ATOM   2684 HG13 ILE A 170       2.387  18.762 -38.179  1.00 58.36           H  
ATOM   2685  CG2 ILE A 170      -0.188  18.546 -40.519  1.00 58.36           C  
ATOM   2686 HG21 ILE A 170      -0.361  19.010 -41.490  1.00 58.36           H  
ATOM   2687 HG22 ILE A 170      -1.051  18.759 -39.889  1.00 58.36           H  
ATOM   2688 HG23 ILE A 170      -0.109  17.467 -40.650  1.00 58.36           H  
ATOM   2689  CD1 ILE A 170       0.390  18.626 -37.435  1.00 58.36           C  
ATOM   2690 HD11 ILE A 170       0.250  19.695 -37.276  1.00 58.36           H  
ATOM   2691 HD12 ILE A 170       0.745  18.172 -36.510  1.00 58.36           H  
ATOM   2692 HD13 ILE A 170      -0.562  18.168 -37.705  1.00 58.36           H  
ATOM   2693  N   GLN A 171       2.151  17.243 -42.527  1.00 58.26           N  
ATOM   2694  H   GLN A 171       1.539  17.861 -43.041  1.00 58.26           H  
ATOM   2695  CA  GLN A 171       2.555  15.976 -43.157  1.00 58.26           C  
ATOM   2696  HA  GLN A 171       2.389  15.162 -42.451  1.00 58.26           H  
ATOM   2697  C   GLN A 171       4.053  15.957 -43.526  1.00 58.26           C  
ATOM   2698  CB  GLN A 171       1.719  15.701 -44.421  1.00 58.26           C  
ATOM   2699  HB2 GLN A 171       2.051  14.742 -44.818  1.00 58.26           H  
ATOM   2700  HB3 GLN A 171       1.942  16.449 -45.182  1.00 58.26           H  
ATOM   2701  O   GLN A 171       4.733  14.949 -43.350  1.00 58.26           O  
ATOM   2702  CG  GLN A 171       0.194  15.603 -44.206  1.00 58.26           C  
ATOM   2703  HG2 GLN A 171      -0.029  15.393 -43.160  1.00 58.26           H  
ATOM   2704  HG3 GLN A 171      -0.169  14.758 -44.791  1.00 58.26           H  
ATOM   2705  CD  GLN A 171      -0.587  16.840 -44.651  1.00 58.26           C  
ATOM   2706  NE2 GLN A 171      -1.857  16.698 -44.964  1.00 58.26           N  
ATOM   2707 HE21 GLN A 171      -2.339  17.528 -45.277  1.00 58.26           H  
ATOM   2708 HE22 GLN A 171      -2.293  15.786 -44.954  1.00 58.26           H  
ATOM   2709  OE1 GLN A 171      -0.084  17.953 -44.706  1.00 58.26           O  
ATOM   2710  N   ILE A 172       4.588  17.086 -44.001  1.00 70.99           N  
ATOM   2711  H   ILE A 172       4.012  17.916 -44.001  1.00 70.99           H  
ATOM   2712  CA  ILE A 172       5.993  17.236 -44.407  1.00 70.99           C  
ATOM   2713  HA  ILE A 172       6.301  16.316 -44.904  1.00 70.99           H  
ATOM   2714  C   ILE A 172       6.907  17.393 -43.180  1.00 70.99           C  
ATOM   2715  CB  ILE A 172       6.144  18.390 -45.433  1.00 70.99           C  
ATOM   2716  HB  ILE A 172       5.807  19.318 -44.971  1.00 70.99           H  
ATOM   2717  O   ILE A 172       8.047  16.934 -43.224  1.00 70.99           O  
ATOM   2718  CG1 ILE A 172       5.250  18.122 -46.671  1.00 70.99           C  
ATOM   2719 HG12 ILE A 172       5.501  17.147 -47.088  1.00 70.99           H  
ATOM   2720 HG13 ILE A 172       4.207  18.089 -46.355  1.00 70.99           H  
ATOM   2721  CG2 ILE A 172       7.617  18.571 -45.857  1.00 70.99           C  
ATOM   2722 HG21 ILE A 172       7.976  17.664 -46.343  1.00 70.99           H  
ATOM   2723 HG22 ILE A 172       8.243  18.782 -44.990  1.00 70.99           H  
ATOM   2724 HG23 ILE A 172       7.717  19.413 -46.542  1.00 70.99           H  
ATOM   2725  CD1 ILE A 172       5.343  19.163 -47.794  1.00 70.99           C  
ATOM   2726 HD11 ILE A 172       5.200  20.167 -47.393  1.00 70.99           H  
ATOM   2727 HD12 ILE A 172       4.564  18.964 -48.531  1.00 70.99           H  
ATOM   2728 HD13 ILE A 172       6.309  19.101 -48.295  1.00 70.99           H  
ATOM   2729  N   ILE A 173       6.413  17.961 -42.069  1.00 68.32           N  
ATOM   2730  H   ILE A 173       5.487  18.361 -42.112  1.00 68.32           H  
ATOM   2731  CA  ILE A 173       7.136  17.985 -40.783  1.00 68.32           C  
ATOM   2732  HA  ILE A 173       8.078  18.514 -40.924  1.00 68.32           H  
ATOM   2733  C   ILE A 173       7.503  16.555 -40.364  1.00 68.32           C  
ATOM   2734  CB  ILE A 173       6.333  18.737 -39.688  1.00 68.32           C  
ATOM   2735  HB  ILE A 173       5.318  18.341 -39.661  1.00 68.32           H  
ATOM   2736  O   ILE A 173       8.680  16.271 -40.165  1.00 68.32           O  
ATOM   2737  CG1 ILE A 173       6.264  20.242 -40.028  1.00 68.32           C  
ATOM   2738 HG12 ILE A 173       5.762  20.357 -40.989  1.00 68.32           H  
ATOM   2739 HG13 ILE A 173       7.277  20.634 -40.122  1.00 68.32           H  
ATOM   2740  CG2 ILE A 173       6.947  18.531 -38.292  1.00 68.32           C  
ATOM   2741 HG21 ILE A 173       7.975  18.895 -38.278  1.00 68.32           H  
ATOM   2742 HG22 ILE A 173       6.373  19.062 -37.533  1.00 68.32           H  
ATOM   2743 HG23 ILE A 173       6.924  17.475 -38.019  1.00 68.32           H  
ATOM   2744  CD1 ILE A 173       5.505  21.116 -39.020  1.00 68.32           C  
ATOM   2745 HD11 ILE A 173       4.520  20.694 -38.820  1.00 68.32           H  
ATOM   2746 HD12 ILE A 173       5.387  22.118 -39.432  1.00 68.32           H  
ATOM   2747 HD13 ILE A 173       6.067  21.202 -38.090  1.00 68.32           H  
ATOM   2748  N   ALA A 174       6.533  15.634 -40.322  1.00 65.18           N  
ATOM   2749  H   ALA A 174       5.584  15.914 -40.522  1.00 65.18           H  
ATOM   2750  CA  ALA A 174       6.787  14.234 -39.966  1.00 65.18           C  
ATOM   2751  HA  ALA A 174       7.187  14.198 -38.952  1.00 65.18           H  
ATOM   2752  C   ALA A 174       7.828  13.568 -40.890  1.00 65.18           C  
ATOM   2753  CB  ALA A 174       5.449  13.486 -39.986  1.00 65.18           C  
ATOM   2754  HB1 ALA A 174       5.607  12.454 -39.674  1.00 65.18           H  
ATOM   2755  HB2 ALA A 174       5.027  13.492 -40.990  1.00 65.18           H  
ATOM   2756  HB3 ALA A 174       4.749  13.958 -39.296  1.00 65.18           H  
ATOM   2757  O   ALA A 174       8.738  12.889 -40.412  1.00 65.18           O  
ATOM   2758  N   CYS A 175       7.750  13.828 -42.200  1.00 64.63           N  
ATOM   2759  H   CYS A 175       6.974  14.381 -42.534  1.00 64.63           H  
ATOM   2760  CA  CYS A 175       8.699  13.290 -43.178  1.00 64.63           C  
ATOM   2761  HA  CYS A 175       8.741  12.208 -43.054  1.00 64.63           H  
ATOM   2762  C   CYS A 175      10.128  13.825 -42.982  1.00 64.63           C  
ATOM   2763  CB  CYS A 175       8.204  13.603 -44.597  1.00 64.63           C  
ATOM   2764  HB2 CYS A 175       8.913  13.187 -45.313  1.00 64.63           H  
ATOM   2765  HB3 CYS A 175       8.149  14.681 -44.746  1.00 64.63           H  
ATOM   2766  O   CYS A 175      11.090  13.067 -43.086  1.00 64.63           O  
ATOM   2767  SG  CYS A 175       6.580  12.855 -44.900  1.00 64.63           S  
ATOM   2768  HG  CYS A 175       5.849  13.598 -44.064  1.00 64.63           H  
ATOM   2769  N   LYS A 176      10.281  15.119 -42.671  1.00 75.70           N  
ATOM   2770  H   LYS A 176       9.452  15.690 -42.597  1.00 75.70           H  
ATOM   2771  CA  LYS A 176      11.589  15.736 -42.396  1.00 75.70           C  
ATOM   2772  HA  LYS A 176      12.300  15.439 -43.167  1.00 75.70           H  
ATOM   2773  C   LYS A 176      12.195  15.257 -41.078  1.00 75.70           C  
ATOM   2774  CB  LYS A 176      11.461  17.260 -42.393  1.00 75.70           C  
ATOM   2775  HB2 LYS A 176      12.339  17.671 -41.895  1.00 75.70           H  
ATOM   2776  HB3 LYS A 176      10.577  17.551 -41.827  1.00 75.70           H  
ATOM   2777  O   LYS A 176      13.378  14.938 -41.056  1.00 75.70           O  
ATOM   2778  CG  LYS A 176      11.404  17.855 -43.804  1.00 75.70           C  
ATOM   2779  HG2 LYS A 176      10.550  17.459 -44.354  1.00 75.70           H  
ATOM   2780  HG3 LYS A 176      12.324  17.610 -44.335  1.00 75.70           H  
ATOM   2781  CD  LYS A 176      11.277  19.373 -43.664  1.00 75.70           C  
ATOM   2782  HD2 LYS A 176      12.019  19.720 -42.945  1.00 75.70           H  
ATOM   2783  HD3 LYS A 176      10.280  19.588 -43.279  1.00 75.70           H  
ATOM   2784  CE  LYS A 176      11.495  20.103 -44.990  1.00 75.70           C  
ATOM   2785  HE2 LYS A 176      12.386  19.692 -45.464  1.00 75.70           H  
ATOM   2786  HE3 LYS A 176      10.644  19.908 -45.643  1.00 75.70           H  
ATOM   2787  NZ  LYS A 176      11.674  21.560 -44.761  1.00 75.70           N  
ATOM   2788  HZ1 LYS A 176      10.871  21.951 -44.289  1.00 75.70           H  
ATOM   2789  HZ2 LYS A 176      12.474  21.719 -44.166  1.00 75.70           H  
ATOM   2790  HZ3 LYS A 176      11.820  22.053 -45.630  1.00 75.70           H  
ATOM   2791  N   ILE A 177      11.388  15.149 -40.018  1.00 75.17           N  
ATOM   2792  H   ILE A 177      10.428  15.447 -40.117  1.00 75.17           H  
ATOM   2793  CA  ILE A 177      11.819  14.598 -38.722  1.00 75.17           C  
ATOM   2794  HA  ILE A 177      12.635  15.210 -38.338  1.00 75.17           H  
ATOM   2795  C   ILE A 177      12.368  13.176 -38.918  1.00 75.17           C  
ATOM   2796  CB  ILE A 177      10.650  14.637 -37.704  1.00 75.17           C  
ATOM   2797  HB  ILE A 177       9.786  14.163 -38.170  1.00 75.17           H  
ATOM   2798  O   ILE A 177      13.457  12.869 -38.430  1.00 75.17           O  
ATOM   2799  CG1 ILE A 177      10.278  16.091 -37.334  1.00 75.17           C  
ATOM   2800 HG12 ILE A 177      11.080  16.550 -36.756  1.00 75.17           H  
ATOM   2801 HG13 ILE A 177      10.162  16.685 -38.241  1.00 75.17           H  
ATOM   2802  CG2 ILE A 177      10.960  13.867 -36.406  1.00 75.17           C  
ATOM   2803 HG21 ILE A 177      10.066  13.771 -35.790  1.00 75.17           H  
ATOM   2804 HG22 ILE A 177      11.733  14.383 -35.837  1.00 75.17           H  
ATOM   2805 HG23 ILE A 177      11.315  12.861 -36.630  1.00 75.17           H  
ATOM   2806  CD1 ILE A 177       8.977  16.198 -36.532  1.00 75.17           C  
ATOM   2807 HD11 ILE A 177       8.698  17.249 -36.457  1.00 75.17           H  
ATOM   2808 HD12 ILE A 177       8.181  15.653 -37.039  1.00 75.17           H  
ATOM   2809 HD13 ILE A 177       9.112  15.805 -35.525  1.00 75.17           H  
ATOM   2810  N   ALA A 178      11.654  12.335 -39.678  1.00 69.76           N  
ATOM   2811  H   ALA A 178      10.751  12.634 -40.018  1.00 69.76           H  
ATOM   2812  CA  ALA A 178      12.096  10.983 -40.015  1.00 69.76           C  
ATOM   2813  HA  ALA A 178      12.330  10.458 -39.089  1.00 69.76           H  
ATOM   2814  C   ALA A 178      13.379  10.971 -40.870  1.00 69.76           C  
ATOM   2815  CB  ALA A 178      10.939  10.246 -40.702  1.00 69.76           C  
ATOM   2816  HB1 ALA A 178      11.240   9.221 -40.921  1.00 69.76           H  
ATOM   2817  HB2 ALA A 178      10.673  10.745 -41.634  1.00 69.76           H  
ATOM   2818  HB3 ALA A 178      10.069  10.223 -40.046  1.00 69.76           H  
ATOM   2819  O   ALA A 178      14.281  10.191 -40.582  1.00 69.76           O  
ATOM   2820  N   GLY A 179      13.501  11.851 -41.872  1.00 73.37           N  
ATOM   2821  H   GLY A 179      12.712  12.446 -42.082  1.00 73.37           H  
ATOM   2822  CA  GLY A 179      14.697  11.968 -42.718  1.00 73.37           C  
ATOM   2823  HA2 GLY A 179      14.508  12.722 -43.481  1.00 73.37           H  
ATOM   2824  HA3 GLY A 179      14.885  11.015 -43.213  1.00 73.37           H  
ATOM   2825  C   GLY A 179      15.966  12.378 -41.956  1.00 73.37           C  
ATOM   2826  O   GLY A 179      17.026  11.786 -42.165  1.00 73.37           O  
ATOM   2827  N   GLU A 180      15.867  13.332 -41.026  1.00 80.26           N  
ATOM   2828  H   GLU A 180      14.991  13.824 -40.925  1.00 80.26           H  
ATOM   2829  CA  GLU A 180      16.975  13.697 -40.127  1.00 80.26           C  
ATOM   2830  HA  GLU A 180      17.873  13.908 -40.708  1.00 80.26           H  
ATOM   2831  C   GLU A 180      17.314  12.558 -39.152  1.00 80.26           C  
ATOM   2832  CB  GLU A 180      16.618  14.948 -39.315  1.00 80.26           C  
ATOM   2833  HB2 GLU A 180      17.308  15.039 -38.476  1.00 80.26           H  
ATOM   2834  HB3 GLU A 180      15.619  14.803 -38.905  1.00 80.26           H  
ATOM   2835  O   GLU A 180      18.488  12.242 -38.974  1.00 80.26           O  
ATOM   2836  CG  GLU A 180      16.613  16.272 -40.086  1.00 80.26           C  
ATOM   2837  HG2 GLU A 180      16.170  17.004 -39.411  1.00 80.26           H  
ATOM   2838  HG3 GLU A 180      15.965  16.184 -40.958  1.00 80.26           H  
ATOM   2839  CD  GLU A 180      17.997  16.807 -40.487  1.00 80.26           C  
ATOM   2840  OE1 GLU A 180      18.125  17.215 -41.663  1.00 80.26           O  
ATOM   2841  OE2 GLU A 180      18.888  16.882 -39.605  1.00 80.26           O  
ATOM   2842  N   PHE A 181      16.314  11.891 -38.556  1.00 76.06           N  
ATOM   2843  H   PHE A 181      15.362  12.182 -38.724  1.00 76.06           H  
ATOM   2844  CA  PHE A 181      16.555  10.738 -37.675  1.00 76.06           C  
ATOM   2845  HA  PHE A 181      17.218  11.046 -36.866  1.00 76.06           H  
ATOM   2846  C   PHE A 181      17.259   9.597 -38.418  1.00 76.06           C  
ATOM   2847  CB  PHE A 181      15.234  10.252 -37.060  1.00 76.06           C  
ATOM   2848  HB2 PHE A 181      14.549   9.972 -37.859  1.00 76.06           H  
ATOM   2849  HB3 PHE A 181      14.776  11.078 -36.516  1.00 76.06           H  
ATOM   2850  O   PHE A 181      18.224   9.036 -37.910  1.00 76.06           O  
ATOM   2851  CG  PHE A 181      15.395   9.066 -36.118  1.00 76.06           C  
ATOM   2852  CD1 PHE A 181      15.316   7.750 -36.614  1.00 76.06           C  
ATOM   2853  HD1 PHE A 181      15.147   7.578 -37.667  1.00 76.06           H  
ATOM   2854  CD2 PHE A 181      15.616   9.268 -34.741  1.00 76.06           C  
ATOM   2855  HD2 PHE A 181      15.675  10.269 -34.339  1.00 76.06           H  
ATOM   2856  CE1 PHE A 181      15.466   6.655 -35.745  1.00 76.06           C  
ATOM   2857  HE1 PHE A 181      15.407   5.648 -36.132  1.00 76.06           H  
ATOM   2858  CE2 PHE A 181      15.757   8.175 -33.869  1.00 76.06           C  
ATOM   2859  HE2 PHE A 181      15.925   8.340 -32.815  1.00 76.06           H  
ATOM   2860  CZ  PHE A 181      15.686   6.867 -34.373  1.00 76.06           C  
ATOM   2861  HZ  PHE A 181      15.793   6.025 -33.705  1.00 76.06           H  
ATOM   2862  N   ILE A 182      16.827   9.296 -39.646  1.00 68.40           N  
ATOM   2863  H   ILE A 182      16.011   9.785 -39.986  1.00 68.40           H  
ATOM   2864  CA  ILE A 182      17.473   8.336 -40.549  1.00 68.40           C  
ATOM   2865  HA  ILE A 182      17.491   7.356 -40.071  1.00 68.40           H  
ATOM   2866  C   ILE A 182      18.935   8.719 -40.812  1.00 68.40           C  
ATOM   2867  CB  ILE A 182      16.641   8.243 -41.854  1.00 68.40           C  
ATOM   2868  HB  ILE A 182      16.268   9.238 -42.100  1.00 68.40           H  
ATOM   2869  O   ILE A 182      19.812   7.856 -40.764  1.00 68.40           O  
ATOM   2870  CG1 ILE A 182      15.426   7.323 -41.598  1.00 68.40           C  
ATOM   2871 HG12 ILE A 182      15.774   6.294 -41.510  1.00 68.40           H  
ATOM   2872 HG13 ILE A 182      14.961   7.597 -40.651  1.00 68.40           H  
ATOM   2873  CG2 ILE A 182      17.476   7.776 -43.062  1.00 68.40           C  
ATOM   2874 HG21 ILE A 182      18.152   8.574 -43.372  1.00 68.40           H  
ATOM   2875 HG22 ILE A 182      16.840   7.539 -43.915  1.00 68.40           H  
ATOM   2876 HG23 ILE A 182      18.072   6.905 -42.792  1.00 68.40           H  
ATOM   2877  CD1 ILE A 182      14.336   7.385 -42.676  1.00 68.40           C  
ATOM   2878 HD11 ILE A 182      14.700   6.971 -43.617  1.00 68.40           H  
ATOM   2879 HD12 ILE A 182      13.478   6.798 -42.349  1.00 68.40           H  
ATOM   2880 HD13 ILE A 182      14.020   8.417 -42.828  1.00 68.40           H  
ATOM   2881  N   SER A 183      19.199  10.005 -41.056  1.00 75.62           N  
ATOM   2882  H   SER A 183      18.425  10.653 -41.076  1.00 75.62           H  
ATOM   2883  CA  SER A 183      20.541  10.515 -41.363  1.00 75.62           C  
ATOM   2884  HA  SER A 183      20.979   9.895 -42.145  1.00 75.62           H  
ATOM   2885  C   SER A 183      21.486  10.454 -40.157  1.00 75.62           C  
ATOM   2886  CB  SER A 183      20.451  11.948 -41.899  1.00 75.62           C  
ATOM   2887  HB2 SER A 183      20.047  12.610 -41.133  1.00 75.62           H  
ATOM   2888  HB3 SER A 183      21.450  12.291 -42.167  1.00 75.62           H  
ATOM   2889  O   SER A 183      22.664  10.149 -40.324  1.00 75.62           O  
ATOM   2890  OG  SER A 183      19.620  11.989 -43.048  1.00 75.62           O  
ATOM   2891  HG  SER A 183      18.705  11.954 -42.759  1.00 75.62           H  
ATOM   2892  N   HIS A 184      20.968  10.677 -38.944  1.00 78.31           N  
ATOM   2893  H   HIS A 184      20.000  10.963 -38.897  1.00 78.31           H  
ATOM   2894  CA  HIS A 184      21.747  10.726 -37.698  1.00 78.31           C  
ATOM   2895  HA  HIS A 184      22.802  10.797 -37.961  1.00 78.31           H  
ATOM   2896  C   HIS A 184      21.652   9.461 -36.825  1.00 78.31           C  
ATOM   2897  CB  HIS A 184      21.401  12.024 -36.947  1.00 78.31           C  
ATOM   2898  HB2 HIS A 184      21.838  11.997 -35.949  1.00 78.31           H  
ATOM   2899  HB3 HIS A 184      20.320  12.118 -36.847  1.00 78.31           H  
ATOM   2900  O   HIS A 184      22.261   9.408 -35.760  1.00 78.31           O  
ATOM   2901  CG  HIS A 184      21.969  13.219 -37.671  1.00 78.31           C  
ATOM   2902  CD2 HIS A 184      21.336  14.015 -38.589  1.00 78.31           C  
ATOM   2903  HD2 HIS A 184      20.291  13.975 -38.860  1.00 78.31           H  
ATOM   2904  ND1 HIS A 184      23.302  13.549 -37.716  1.00 78.31           N  
ATOM   2905  HD1 HIS A 184      24.052  13.150 -37.169  1.00 78.31           H  
ATOM   2906  CE1 HIS A 184      23.493  14.453 -38.677  1.00 78.31           C  
ATOM   2907  HE1 HIS A 184      24.458  14.840 -38.970  1.00 78.31           H  
ATOM   2908  NE2 HIS A 184      22.315  14.800 -39.215  1.00 78.31           N  
ATOM   2909  N   TYR A 185      20.954   8.407 -37.262  1.00 73.13           N  
ATOM   2910  H   TYR A 185      20.406   8.534 -38.101  1.00 73.13           H  
ATOM   2911  CA  TYR A 185      20.699   7.192 -36.471  1.00 73.13           C  
ATOM   2912  HA  TYR A 185      20.037   7.451 -35.645  1.00 73.13           H  
ATOM   2913  C   TYR A 185      21.963   6.555 -35.860  1.00 73.13           C  
ATOM   2914  CB  TYR A 185      19.971   6.181 -37.369  1.00 73.13           C  
ATOM   2915  HB2 TYR A 185      20.569   6.006 -38.264  1.00 73.13           H  
ATOM   2916  HB3 TYR A 185      19.022   6.608 -37.693  1.00 73.13           H  
ATOM   2917  O   TYR A 185      21.977   6.195 -34.682  1.00 73.13           O  
ATOM   2918  CG  TYR A 185      19.682   4.854 -36.697  1.00 73.13           C  
ATOM   2919  CD1 TYR A 185      20.411   3.704 -37.059  1.00 73.13           C  
ATOM   2920  HD1 TYR A 185      21.186   3.764 -37.808  1.00 73.13           H  
ATOM   2921  CD2 TYR A 185      18.695   4.779 -35.696  1.00 73.13           C  
ATOM   2922  HD2 TYR A 185      18.155   5.669 -35.410  1.00 73.13           H  
ATOM   2923  CE1 TYR A 185      20.136   2.474 -36.435  1.00 73.13           C  
ATOM   2924  HE1 TYR A 185      20.701   1.590 -36.689  1.00 73.13           H  
ATOM   2925  CE2 TYR A 185      18.433   3.554 -35.052  1.00 73.13           C  
ATOM   2926  HE2 TYR A 185      17.694   3.508 -34.266  1.00 73.13           H  
ATOM   2927  OH  TYR A 185      18.941   1.212 -34.798  1.00 73.13           O  
ATOM   2928  HH  TYR A 185      18.319   1.300 -34.072  1.00 73.13           H  
ATOM   2929  CZ  TYR A 185      19.152   2.397 -35.428  1.00 73.13           C  
ATOM   2930  N   TRP A 186      23.053   6.459 -36.628  1.00 72.57           N  
ATOM   2931  H   TRP A 186      23.000   6.797 -37.579  1.00 72.57           H  
ATOM   2932  CA  TRP A 186      24.320   5.904 -36.134  1.00 72.57           C  
ATOM   2933  HA  TRP A 186      24.104   4.984 -35.590  1.00 72.57           H  
ATOM   2934  C   TRP A 186      25.045   6.820 -35.144  1.00 72.57           C  
ATOM   2935  CB  TRP A 186      25.229   5.556 -37.317  1.00 72.57           C  
ATOM   2936  HB2 TRP A 186      26.223   5.324 -36.934  1.00 72.57           H  
ATOM   2937  HB3 TRP A 186      25.322   6.421 -37.973  1.00 72.57           H  
ATOM   2938  O   TRP A 186      25.705   6.321 -34.235  1.00 72.57           O  
ATOM   2939  CG  TRP A 186      24.765   4.370 -38.101  1.00 72.57           C  
ATOM   2940  CD1 TRP A 186      24.252   4.394 -39.351  1.00 72.57           C  
ATOM   2941  HD1 TRP A 186      24.125   5.287 -39.945  1.00 72.57           H  
ATOM   2942  CD2 TRP A 186      24.711   2.976 -37.668  1.00 72.57           C  
ATOM   2943  CE2 TRP A 186      24.143   2.200 -38.721  1.00 72.57           C  
ATOM   2944  CE3 TRP A 186      25.061   2.295 -36.481  1.00 72.57           C  
ATOM   2945  HE3 TRP A 186      25.475   2.854 -35.655  1.00 72.57           H  
ATOM   2946  NE1 TRP A 186      23.885   3.115 -39.721  1.00 72.57           N  
ATOM   2947  HE1 TRP A 186      23.422   2.908 -40.595  1.00 72.57           H  
ATOM   2948  CH2 TRP A 186      24.285   0.171 -37.406  1.00 72.57           C  
ATOM   2949  HH2 TRP A 186      24.107  -0.888 -37.285  1.00 72.57           H  
ATOM   2950  CZ2 TRP A 186      23.929   0.817 -38.603  1.00 72.57           C  
ATOM   2951  HZ2 TRP A 186      23.469   0.262 -39.407  1.00 72.57           H  
ATOM   2952  CZ3 TRP A 186      24.850   0.909 -36.351  1.00 72.57           C  
ATOM   2953  HZ3 TRP A 186      25.104   0.412 -35.426  1.00 72.57           H  
ATOM   2954  N   GLU A 187      24.898   8.138 -35.281  1.00 78.18           N  
ATOM   2955  H   GLU A 187      24.270   8.489 -35.991  1.00 78.18           H  
ATOM   2956  CA  GLU A 187      25.419   9.108 -34.313  1.00 78.18           C  
ATOM   2957  HA  GLU A 187      26.456   8.866 -34.077  1.00 78.18           H  
ATOM   2958  C   GLU A 187      24.622   9.028 -33.004  1.00 78.18           C  
ATOM   2959  CB  GLU A 187      25.381  10.529 -34.898  1.00 78.18           C  
ATOM   2960  HB2 GLU A 187      24.352  10.785 -35.152  1.00 78.18           H  
ATOM   2961  HB3 GLU A 187      25.726  11.224 -34.133  1.00 78.18           H  
ATOM   2962  O   GLU A 187      25.215   9.007 -31.931  1.00 78.18           O  
ATOM   2963  CG  GLU A 187      26.269  10.689 -36.147  1.00 78.18           C  
ATOM   2964  HG2 GLU A 187      25.982   9.942 -36.887  1.00 78.18           H  
ATOM   2965  HG3 GLU A 187      27.306  10.503 -35.865  1.00 78.18           H  
ATOM   2966  CD  GLU A 187      26.156  12.079 -36.795  1.00 78.18           C  
ATOM   2967  OE1 GLU A 187      26.689  12.247 -37.912  1.00 78.18           O  
ATOM   2968  OE2 GLU A 187      25.481  12.964 -36.220  1.00 78.18           O  
ATOM   2969  N   LEU A 188      23.295   8.865 -33.077  1.00 75.32           N  
ATOM   2970  H   LEU A 188      22.867   8.903 -33.991  1.00 75.32           H  
ATOM   2971  CA  LEU A 188      22.432   8.668 -31.906  1.00 75.32           C  
ATOM   2972  HA  LEU A 188      22.604   9.487 -31.207  1.00 75.32           H  
ATOM   2973  C   LEU A 188      22.768   7.383 -31.129  1.00 75.32           C  
ATOM   2974  CB  LEU A 188      20.955   8.690 -32.340  1.00 75.32           C  
ATOM   2975  HB2 LEU A 188      20.340   8.404 -31.487  1.00 75.32           H  
ATOM   2976  HB3 LEU A 188      20.807   7.940 -33.118  1.00 75.32           H  
ATOM   2977  O   LEU A 188      22.805   7.420 -29.901  1.00 75.32           O  
ATOM   2978  CG  LEU A 188      20.459  10.053 -32.859  1.00 75.32           C  
ATOM   2979  HG  LEU A 188      21.087  10.391 -33.684  1.00 75.32           H  
ATOM   2980  CD1 LEU A 188      19.025   9.915 -33.374  1.00 75.32           C  
ATOM   2981 HD11 LEU A 188      18.700  10.867 -33.793  1.00 75.32           H  
ATOM   2982 HD12 LEU A 188      18.988   9.164 -34.162  1.00 75.32           H  
ATOM   2983 HD13 LEU A 188      18.361   9.623 -32.560  1.00 75.32           H  
ATOM   2984  CD2 LEU A 188      20.475  11.122 -31.767  1.00 75.32           C  
ATOM   2985 HD21 LEU A 188      19.919  10.779 -30.894  1.00 75.32           H  
ATOM   2986 HD22 LEU A 188      20.030  12.040 -32.150  1.00 75.32           H  
ATOM   2987 HD23 LEU A 188      21.502  11.346 -31.481  1.00 75.32           H  
ATOM   2988  N   ILE A 189      23.083   6.273 -31.810  1.00 70.69           N  
ATOM   2989  H   ILE A 189      22.975   6.286 -32.814  1.00 70.69           H  
ATOM   2990  CA  ILE A 189      23.580   5.048 -31.149  1.00 70.69           C  
ATOM   2991  HA  ILE A 189      22.876   4.762 -30.368  1.00 70.69           H  
ATOM   2992  C   ILE A 189      24.923   5.300 -30.450  1.00 70.69           C  
ATOM   2993  CB  ILE A 189      23.690   3.880 -32.159  1.00 70.69           C  
ATOM   2994  HB  ILE A 189      24.195   4.241 -33.055  1.00 70.69           H  
ATOM   2995  O   ILE A 189      25.131   4.851 -29.322  1.00 70.69           O  
ATOM   2996  CG1 ILE A 189      22.274   3.400 -32.542  1.00 70.69           C  
ATOM   2997 HG12 ILE A 189      21.802   2.943 -31.673  1.00 70.69           H  
ATOM   2998 HG13 ILE A 189      21.665   4.254 -32.840  1.00 70.69           H  
ATOM   2999  CG2 ILE A 189      24.510   2.698 -31.591  1.00 70.69           C  
ATOM   3000 HG21 ILE A 189      24.049   2.333 -30.673  1.00 70.69           H  
ATOM   3001 HG22 ILE A 189      24.578   1.882 -32.310  1.00 70.69           H  
ATOM   3002 HG23 ILE A 189      25.534   3.003 -31.375  1.00 70.69           H  
ATOM   3003  CD1 ILE A 189      22.255   2.398 -33.700  1.00 70.69           C  
ATOM   3004 HD11 ILE A 189      22.816   1.494 -33.461  1.00 70.69           H  
ATOM   3005 HD12 ILE A 189      21.222   2.098 -33.873  1.00 70.69           H  
ATOM   3006 HD13 ILE A 189      22.658   2.859 -34.602  1.00 70.69           H  
ATOM   3007  N   GLN A 190      25.844   6.017 -31.101  1.00 75.35           N  
ATOM   3008  H   GLN A 190      25.627   6.387 -32.016  1.00 75.35           H  
ATOM   3009  CA  GLN A 190      27.132   6.349 -30.489  1.00 75.35           C  
ATOM   3010  HA  GLN A 190      27.598   5.426 -30.142  1.00 75.35           H  
ATOM   3011  C   GLN A 190      26.932   7.228 -29.248  1.00 75.35           C  
ATOM   3012  CB  GLN A 190      28.069   6.994 -31.521  1.00 75.35           C  
ATOM   3013  HB2 GLN A 190      28.932   7.415 -31.006  1.00 75.35           H  
ATOM   3014  HB3 GLN A 190      27.551   7.798 -32.043  1.00 75.35           H  
ATOM   3015  O   GLN A 190      27.504   6.924 -28.204  1.00 75.35           O  
ATOM   3016  CG  GLN A 190      28.566   5.950 -32.535  1.00 75.35           C  
ATOM   3017  HG2 GLN A 190      29.182   5.214 -32.018  1.00 75.35           H  
ATOM   3018  HG3 GLN A 190      27.714   5.423 -32.965  1.00 75.35           H  
ATOM   3019  CD  GLN A 190      29.388   6.547 -33.673  1.00 75.35           C  
ATOM   3020  NE2 GLN A 190      29.504   5.857 -34.785  1.00 75.35           N  
ATOM   3021 HE21 GLN A 190      30.003   6.328 -35.527  1.00 75.35           H  
ATOM   3022 HE22 GLN A 190      28.962   5.014 -34.912  1.00 75.35           H  
ATOM   3023  OE1 GLN A 190      29.966   7.616 -33.598  1.00 75.35           O  
ATOM   3024  N   LEU A 191      26.057   8.233 -29.321  1.00 75.43           N  
ATOM   3025  H   LEU A 191      25.625   8.417 -30.216  1.00 75.43           H  
ATOM   3026  CA  LEU A 191      25.706   9.117 -28.207  1.00 75.43           C  
ATOM   3027  HA  LEU A 191      26.622   9.545 -27.802  1.00 75.43           H  
ATOM   3028  C   LEU A 191      25.023   8.376 -27.046  1.00 75.43           C  
ATOM   3029  CB  LEU A 191      24.823  10.258 -28.740  1.00 75.43           C  
ATOM   3030  HB2 LEU A 191      24.395  10.799 -27.896  1.00 75.43           H  
ATOM   3031  HB3 LEU A 191      23.999   9.816 -29.301  1.00 75.43           H  
ATOM   3032  O   LEU A 191      25.357   8.654 -25.900  1.00 75.43           O  
ATOM   3033  CG  LEU A 191      25.582  11.258 -29.637  1.00 75.43           C  
ATOM   3034  HG  LEU A 191      26.250  10.725 -30.314  1.00 75.43           H  
ATOM   3035  CD1 LEU A 191      24.591  12.057 -30.485  1.00 75.43           C  
ATOM   3036 HD11 LEU A 191      23.953  12.670 -29.848  1.00 75.43           H  
ATOM   3037 HD12 LEU A 191      25.132  12.694 -31.185  1.00 75.43           H  
ATOM   3038 HD13 LEU A 191      23.974  11.374 -31.069  1.00 75.43           H  
ATOM   3039  CD2 LEU A 191      26.423  12.226 -28.801  1.00 75.43           C  
ATOM   3040 HD21 LEU A 191      26.934  12.936 -29.451  1.00 75.43           H  
ATOM   3041 HD22 LEU A 191      27.181  11.678 -28.243  1.00 75.43           H  
ATOM   3042 HD23 LEU A 191      25.795  12.769 -28.094  1.00 75.43           H  
ATOM   3043  N   ASP A 192      24.147   7.395 -27.297  1.00 70.89           N  
ATOM   3044  H   ASP A 192      23.845   7.244 -28.249  1.00 70.89           H  
ATOM   3045  CA  ASP A 192      23.609   6.521 -26.238  1.00 70.89           C  
ATOM   3046  HA  ASP A 192      23.137   7.139 -25.474  1.00 70.89           H  
ATOM   3047  C   ASP A 192      24.725   5.719 -25.549  1.00 70.89           C  
ATOM   3048  CB  ASP A 192      22.540   5.574 -26.808  1.00 70.89           C  
ATOM   3049  HB2 ASP A 192      22.947   5.042 -27.668  1.00 70.89           H  
ATOM   3050  HB3 ASP A 192      21.686   6.161 -27.145  1.00 70.89           H  
ATOM   3051  O   ASP A 192      24.798   5.672 -24.319  1.00 70.89           O  
ATOM   3052  CG  ASP A 192      22.073   4.554 -25.760  1.00 70.89           C  
ATOM   3053  OD1 ASP A 192      21.364   4.946 -24.810  1.00 70.89           O  
ATOM   3054  OD2 ASP A 192      22.447   3.368 -25.853  1.00 70.89           O  
ATOM   3055  N   SER A 193      25.651   5.136 -26.316  1.00 73.89           N  
ATOM   3056  H   SER A 193      25.534   5.169 -27.319  1.00 73.89           H  
ATOM   3057  CA  SER A 193      26.785   4.407 -25.732  1.00 73.89           C  
ATOM   3058  HA  SER A 193      26.376   3.673 -25.038  1.00 73.89           H  
ATOM   3059  C   SER A 193      27.718   5.317 -24.914  1.00 73.89           C  
ATOM   3060  CB  SER A 193      27.534   3.628 -26.820  1.00 73.89           C  
ATOM   3061  HB2 SER A 193      26.809   3.128 -27.462  1.00 73.89           H  
ATOM   3062  HB3 SER A 193      28.146   2.865 -26.340  1.00 73.89           H  
ATOM   3063  O   SER A 193      28.285   4.880 -23.910  1.00 73.89           O  
ATOM   3064  OG  SER A 193      28.377   4.438 -27.616  1.00 73.89           O  
ATOM   3065  HG  SER A 193      27.952   5.283 -27.782  1.00 73.89           H  
ATOM   3066  N   LEU A 194      27.818   6.593 -25.301  1.00 75.64           N  
ATOM   3067  H   LEU A 194      27.311   6.864 -26.132  1.00 75.64           H  
ATOM   3068  CA  LEU A 194      28.622   7.629 -24.653  1.00 75.64           C  
ATOM   3069  HA  LEU A 194      29.570   7.178 -24.361  1.00 75.64           H  
ATOM   3070  C   LEU A 194      27.947   8.162 -23.375  1.00 75.64           C  
ATOM   3071  CB  LEU A 194      28.876   8.725 -25.710  1.00 75.64           C  
ATOM   3072  HB2 LEU A 194      28.004   9.378 -25.753  1.00 75.64           H  
ATOM   3073  HB3 LEU A 194      28.973   8.245 -26.684  1.00 75.64           H  
ATOM   3074  O   LEU A 194      28.615   8.333 -22.359  1.00 75.64           O  
ATOM   3075  CG  LEU A 194      30.134   9.589 -25.538  1.00 75.64           C  
ATOM   3076  HG  LEU A 194      30.089  10.136 -24.595  1.00 75.64           H  
ATOM   3077  CD1 LEU A 194      31.424   8.763 -25.594  1.00 75.64           C  
ATOM   3078 HD11 LEU A 194      31.485   8.107 -24.726  1.00 75.64           H  
ATOM   3079 HD12 LEU A 194      32.283   9.433 -25.567  1.00 75.64           H  
ATOM   3080 HD13 LEU A 194      31.450   8.171 -26.509  1.00 75.64           H  
ATOM   3081  CD2 LEU A 194      30.180  10.581 -26.703  1.00 75.64           C  
ATOM   3082 HD21 LEU A 194      29.342  11.275 -26.627  1.00 75.64           H  
ATOM   3083 HD22 LEU A 194      31.111  11.147 -26.681  1.00 75.64           H  
ATOM   3084 HD23 LEU A 194      30.119  10.054 -27.655  1.00 75.64           H  
ATOM   3085  N   GLU A 195      26.620   8.325 -23.385  1.00 75.18           N  
ATOM   3086  H   GLU A 195      26.144   8.222 -24.271  1.00 75.18           H  
ATOM   3087  CA  GLU A 195      25.792   8.648 -22.214  1.00 75.18           C  
ATOM   3088  HA  GLU A 195      26.150   9.579 -21.775  1.00 75.18           H  
ATOM   3089  C   GLU A 195      25.911   7.552 -21.151  1.00 75.18           C  
ATOM   3090  CB  GLU A 195      24.332   8.844 -22.674  1.00 75.18           C  
ATOM   3091  HB2 GLU A 195      24.351   9.526 -23.524  1.00 75.18           H  
ATOM   3092  HB3 GLU A 195      23.918   7.900 -23.030  1.00 75.18           H  
ATOM   3093  O   GLU A 195      26.277   7.825 -20.010  1.00 75.18           O  
ATOM   3094  CG  GLU A 195      23.382   9.462 -21.635  1.00 75.18           C  
ATOM   3095  HG2 GLU A 195      22.593   9.985 -22.175  1.00 75.18           H  
ATOM   3096  HG3 GLU A 195      23.923  10.215 -21.062  1.00 75.18           H  
ATOM   3097  CD  GLU A 195      22.713   8.449 -20.693  1.00 75.18           C  
ATOM   3098  OE1 GLU A 195      22.994   8.489 -19.475  1.00 75.18           O  
ATOM   3099  OE2 GLU A 195      21.794   7.705 -21.110  1.00 75.18           O  
ATOM   3100  N   ASN A 196      25.722   6.287 -21.542  1.00 73.89           N  
ATOM   3101  H   ASN A 196      25.431   6.127 -22.495  1.00 73.89           H  
ATOM   3102  CA  ASN A 196      25.890   5.143 -20.644  1.00 73.89           C  
ATOM   3103  HA  ASN A 196      25.216   5.265 -19.796  1.00 73.89           H  
ATOM   3104  C   ASN A 196      27.321   5.043 -20.071  1.00 73.89           C  
ATOM   3105  CB  ASN A 196      25.509   3.857 -21.396  1.00 73.89           C  
ATOM   3106  HB2 ASN A 196      25.972   3.853 -22.383  1.00 73.89           H  
ATOM   3107  HB3 ASN A 196      25.893   3.000 -20.843  1.00 73.89           H  
ATOM   3108  O   ASN A 196      27.488   4.688 -18.901  1.00 73.89           O  
ATOM   3109  CG  ASN A 196      24.009   3.653 -21.527  1.00 73.89           C  
ATOM   3110  ND2 ASN A 196      23.455   3.841 -22.697  1.00 73.89           N  
ATOM   3111 HD21 ASN A 196      23.959   4.295 -23.445  1.00 73.89           H  
ATOM   3112 HD22 ASN A 196      22.471   3.649 -22.820  1.00 73.89           H  
ATOM   3113  OD1 ASN A 196      23.343   3.257 -20.584  1.00 73.89           O  
ATOM   3114  N   TYR A 197      28.352   5.372 -20.860  1.00 79.76           N  
ATOM   3115  H   TYR A 197      28.160   5.635 -21.816  1.00 79.76           H  
ATOM   3116  CA  TYR A 197      29.743   5.429 -20.394  1.00 79.76           C  
ATOM   3117  HA  TYR A 197      29.987   4.488 -19.901  1.00 79.76           H  
ATOM   3118  C   TYR A 197      29.954   6.542 -19.356  1.00 79.76           C  
ATOM   3119  CB  TYR A 197      30.688   5.591 -21.596  1.00 79.76           C  
ATOM   3120  HB2 TYR A 197      30.344   6.418 -22.217  1.00 79.76           H  
ATOM   3121  HB3 TYR A 197      30.644   4.689 -22.206  1.00 79.76           H  
ATOM   3122  O   TYR A 197      30.409   6.269 -18.243  1.00 79.76           O  
ATOM   3123  CG  TYR A 197      32.129   5.853 -21.201  1.00 79.76           C  
ATOM   3124  CD1 TYR A 197      32.622   7.173 -21.181  1.00 79.76           C  
ATOM   3125  HD1 TYR A 197      31.985   7.996 -21.472  1.00 79.76           H  
ATOM   3126  CD2 TYR A 197      32.953   4.787 -20.791  1.00 79.76           C  
ATOM   3127  HD2 TYR A 197      32.566   3.779 -20.784  1.00 79.76           H  
ATOM   3128  CE1 TYR A 197      33.933   7.431 -20.741  1.00 79.76           C  
ATOM   3129  HE1 TYR A 197      34.291   8.449 -20.705  1.00 79.76           H  
ATOM   3130  CE2 TYR A 197      34.269   5.040 -20.359  1.00 79.76           C  
ATOM   3131  HE2 TYR A 197      34.904   4.237 -20.014  1.00 79.76           H  
ATOM   3132  OH  TYR A 197      36.023   6.605 -19.894  1.00 79.76           O  
ATOM   3133  HH  TYR A 197      36.174   7.549 -19.800  1.00 79.76           H  
ATOM   3134  CZ  TYR A 197      34.759   6.362 -20.328  1.00 79.76           C  
ATOM   3135  N   HIS A 198      29.555   7.776 -19.674  1.00 80.34           N  
ATOM   3136  H   HIS A 198      29.177   7.939 -20.596  1.00 80.34           H  
ATOM   3137  CA  HIS A 198      29.669   8.923 -18.767  1.00 80.34           C  
ATOM   3138  HA  HIS A 198      30.703   9.000 -18.431  1.00 80.34           H  
ATOM   3139  C   HIS A 198      28.814   8.755 -17.503  1.00 80.34           C  
ATOM   3140  CB  HIS A 198      29.324  10.207 -19.538  1.00 80.34           C  
ATOM   3141  HB2 HIS A 198      28.382  10.077 -20.071  1.00 80.34           H  
ATOM   3142  HB3 HIS A 198      29.198  11.022 -18.825  1.00 80.34           H  
ATOM   3143  O   HIS A 198      29.183   9.241 -16.432  1.00 80.34           O  
ATOM   3144  CG  HIS A 198      30.409  10.618 -20.508  1.00 80.34           C  
ATOM   3145  CD2 HIS A 198      30.234  11.056 -21.791  1.00 80.34           C  
ATOM   3146  HD2 HIS A 198      29.294  11.130 -22.318  1.00 80.34           H  
ATOM   3147  ND1 HIS A 198      31.771  10.677 -20.193  1.00 80.34           N  
ATOM   3148  CE1 HIS A 198      32.379  11.145 -21.292  1.00 80.34           C  
ATOM   3149  HE1 HIS A 198      33.441  11.315 -21.390  1.00 80.34           H  
ATOM   3150  NE2 HIS A 198      31.489  11.379 -22.265  1.00 80.34           N  
ATOM   3151  HE2 HIS A 198      31.750  11.741 -23.171  1.00 80.34           H  
ATOM   3152  N   ARG A 199      27.698   8.019 -17.582  1.00 77.83           N  
ATOM   3153  H   ARG A 199      27.373   7.767 -18.504  1.00 77.83           H  
ATOM   3154  CA  ARG A 199      26.884   7.622 -16.424  1.00 77.83           C  
ATOM   3155  HA  ARG A 199      26.717   8.501 -15.802  1.00 77.83           H  
ATOM   3156  C   ARG A 199      27.621   6.625 -15.537  1.00 77.83           C  
ATOM   3157  CB  ARG A 199      25.519   7.107 -16.915  1.00 77.83           C  
ATOM   3158  HB2 ARG A 199      25.101   7.826 -17.620  1.00 77.83           H  
ATOM   3159  HB3 ARG A 199      25.654   6.158 -17.435  1.00 77.83           H  
ATOM   3160  O   ARG A 199      27.611   6.785 -14.317  1.00 77.83           O  
ATOM   3161  CG  ARG A 199      24.523   6.925 -15.760  1.00 77.83           C  
ATOM   3162  HG2 ARG A 199      24.962   6.266 -15.011  1.00 77.83           H  
ATOM   3163  HG3 ARG A 199      24.324   7.891 -15.295  1.00 77.83           H  
ATOM   3164  CD  ARG A 199      23.197   6.300 -16.211  1.00 77.83           C  
ATOM   3165  HD2 ARG A 199      22.609   6.087 -15.318  1.00 77.83           H  
ATOM   3166  HD3 ARG A 199      23.406   5.356 -16.715  1.00 77.83           H  
ATOM   3167  NE  ARG A 199      22.440   7.173 -17.124  1.00 77.83           N  
ATOM   3168  HE  ARG A 199      22.943   7.616 -17.880  1.00 77.83           H  
ATOM   3169  NH1 ARG A 199      20.300   6.876 -16.320  1.00 77.83           N  
ATOM   3170 HH11 ARG A 199      19.315   7.075 -16.418  1.00 77.83           H  
ATOM   3171 HH12 ARG A 199      20.669   6.328 -15.555  1.00 77.83           H  
ATOM   3172  NH2 ARG A 199      20.654   8.067 -18.167  1.00 77.83           N  
ATOM   3173 HH21 ARG A 199      21.329   8.316 -18.876  1.00 77.83           H  
ATOM   3174 HH22 ARG A 199      19.667   8.155 -18.360  1.00 77.83           H  
ATOM   3175  CZ  ARG A 199      21.138   7.368 -17.190  1.00 77.83           C  
ATOM   3176  N   GLY A 200      28.299   5.643 -16.131  1.00 79.22           N  
ATOM   3177  H   GLY A 200      28.261   5.588 -17.139  1.00 79.22           H  
ATOM   3178  CA  GLY A 200      29.167   4.704 -15.419  1.00 79.22           C  
ATOM   3179  HA2 GLY A 200      28.579   4.142 -14.693  1.00 79.22           H  
ATOM   3180  HA3 GLY A 200      29.596   4.010 -16.142  1.00 79.22           H  
ATOM   3181  C   GLY A 200      30.317   5.400 -14.687  1.00 79.22           C  
ATOM   3182  O   GLY A 200      30.498   5.180 -13.488  1.00 79.22           O  
ATOM   3183  N   GLU A 201      31.046   6.285 -15.372  1.00 79.95           N  
ATOM   3184  H   GLU A 201      30.868   6.394 -16.361  1.00 79.95           H  
ATOM   3185  CA  GLU A 201      32.158   7.040 -14.779  1.00 79.95           C  
ATOM   3186  HA  GLU A 201      32.845   6.336 -14.308  1.00 79.95           H  
ATOM   3187  C   GLU A 201      31.694   7.985 -13.662  1.00 79.95           C  
ATOM   3188  CB  GLU A 201      32.928   7.813 -15.864  1.00 79.95           C  
ATOM   3189  HB2 GLU A 201      33.516   8.596 -15.386  1.00 79.95           H  
ATOM   3190  HB3 GLU A 201      32.220   8.295 -16.537  1.00 79.95           H  
ATOM   3191  O   GLU A 201      32.292   7.982 -12.580  1.00 79.95           O  
ATOM   3192  CG  GLU A 201      33.884   6.924 -16.678  1.00 79.95           C  
ATOM   3193  HG2 GLU A 201      34.357   7.539 -17.444  1.00 79.95           H  
ATOM   3194  HG3 GLU A 201      33.307   6.150 -17.183  1.00 79.95           H  
ATOM   3195  CD  GLU A 201      34.977   6.287 -15.798  1.00 79.95           C  
ATOM   3196  OE1 GLU A 201      35.056   5.037 -15.754  1.00 79.95           O  
ATOM   3197  OE2 GLU A 201      35.704   7.042 -15.109  1.00 79.95           O  
ATOM   3198  N   TRP A 202      30.596   8.737 -13.848  1.00 76.97           N  
ATOM   3199  H   TRP A 202      30.134   8.745 -14.746  1.00 76.97           H  
ATOM   3200  CA  TRP A 202      30.119   9.611 -12.773  1.00 76.97           C  
ATOM   3201  HA  TRP A 202      30.980  10.183 -12.427  1.00 76.97           H  
ATOM   3202  C   TRP A 202      29.601   8.828 -11.570  1.00 76.97           C  
ATOM   3203  CB  TRP A 202      29.074  10.634 -13.213  1.00 76.97           C  
ATOM   3204  HB2 TRP A 202      29.429  11.149 -14.107  1.00 76.97           H  
ATOM   3205  HB3 TRP A 202      28.138  10.132 -13.455  1.00 76.97           H  
ATOM   3206  O   TRP A 202      29.994   9.130 -10.444  1.00 76.97           O  
ATOM   3207  CG  TRP A 202      28.844  11.648 -12.126  1.00 76.97           C  
ATOM   3208  CD1 TRP A 202      28.129  11.459 -10.991  1.00 76.97           C  
ATOM   3209  HD1 TRP A 202      27.600  10.553 -10.733  1.00 76.97           H  
ATOM   3210  CD2 TRP A 202      29.430  12.978 -11.992  1.00 76.97           C  
ATOM   3211  CE2 TRP A 202      28.954  13.572 -10.792  1.00 76.97           C  
ATOM   3212  CE3 TRP A 202      30.312  13.756 -12.765  1.00 76.97           C  
ATOM   3213  HE3 TRP A 202      30.738  13.299 -13.646  1.00 76.97           H  
ATOM   3214  NE1 TRP A 202      28.236  12.575 -10.184  1.00 76.97           N  
ATOM   3215  HE1 TRP A 202      27.879  12.653  -9.243  1.00 76.97           H  
ATOM   3216  CH2 TRP A 202      30.077  15.667 -11.270  1.00 76.97           C  
ATOM   3217  HH2 TRP A 202      30.304  16.693 -11.020  1.00 76.97           H  
ATOM   3218  CZ2 TRP A 202      29.237  14.900 -10.445  1.00 76.97           C  
ATOM   3219  HZ2 TRP A 202      28.794  15.322  -9.554  1.00 76.97           H  
ATOM   3220  CZ3 TRP A 202      30.640  15.081 -12.415  1.00 76.97           C  
ATOM   3221  HZ3 TRP A 202      31.310  15.656 -13.037  1.00 76.97           H  
ATOM   3222  N   LEU A 203      28.758   7.805 -11.764  1.00 74.79           N  
ATOM   3223  H   LEU A 203      28.482   7.566 -12.706  1.00 74.79           H  
ATOM   3224  CA  LEU A 203      28.301   6.967 -10.649  1.00 74.79           C  
ATOM   3225  HA  LEU A 203      27.807   7.602  -9.913  1.00 74.79           H  
ATOM   3226  C   LEU A 203      29.492   6.321  -9.928  1.00 74.79           C  
ATOM   3227  CB  LEU A 203      27.310   5.900 -11.147  1.00 74.79           C  
ATOM   3228  HB2 LEU A 203      27.757   5.380 -11.994  1.00 74.79           H  
ATOM   3229  HB3 LEU A 203      27.162   5.167 -10.354  1.00 74.79           H  
ATOM   3230  O   LEU A 203      29.498   6.253  -8.700  1.00 74.79           O  
ATOM   3231  CG  LEU A 203      25.928   6.447 -11.556  1.00 74.79           C  
ATOM   3232  HG  LEU A 203      26.041   7.244 -12.290  1.00 74.79           H  
ATOM   3233  CD1 LEU A 203      25.104   5.318 -12.180  1.00 74.79           C  
ATOM   3234 HD11 LEU A 203      24.137   5.704 -12.500  1.00 74.79           H  
ATOM   3235 HD12 LEU A 203      24.954   4.518 -11.454  1.00 74.79           H  
ATOM   3236 HD13 LEU A 203      25.632   4.924 -13.048  1.00 74.79           H  
ATOM   3237  CD2 LEU A 203      25.141   6.995 -10.362  1.00 74.79           C  
ATOM   3238 HD21 LEU A 203      25.046   6.233  -9.587  1.00 74.79           H  
ATOM   3239 HD22 LEU A 203      25.641   7.871  -9.949  1.00 74.79           H  
ATOM   3240 HD23 LEU A 203      24.146   7.299 -10.686  1.00 74.79           H  
ATOM   3241  N   GLY A 204      30.535   5.936 -10.670  1.00 75.34           N  
ATOM   3242  H   GLY A 204      30.454   6.001 -11.675  1.00 75.34           H  
ATOM   3243  CA  GLY A 204      31.806   5.470 -10.126  1.00 75.34           C  
ATOM   3244  HA2 GLY A 204      32.460   5.220 -10.962  1.00 75.34           H  
ATOM   3245  HA3 GLY A 204      31.635   4.573  -9.531  1.00 75.34           H  
ATOM   3246  C   GLY A 204      32.526   6.506  -9.257  1.00 75.34           C  
ATOM   3247  O   GLY A 204      33.021   6.148  -8.190  1.00 75.34           O  
ATOM   3248  N   GLY A 205      32.584   7.776  -9.667  1.00 74.46           N  
ATOM   3249  H   GLY A 205      32.190   8.002 -10.569  1.00 74.46           H  
ATOM   3250  CA  GLY A 205      33.246   8.842  -8.904  1.00 74.46           C  
ATOM   3251  HA2 GLY A 205      34.172   8.451  -8.483  1.00 74.46           H  
ATOM   3252  HA3 GLY A 205      33.506   9.654  -9.583  1.00 74.46           H  
ATOM   3253  C   GLY A 205      32.423   9.417  -7.746  1.00 74.46           C  
ATOM   3254  O   GLY A 205      32.980   9.685  -6.679  1.00 74.46           O  
ATOM   3255  N   TRP A 206      31.100   9.512  -7.896  1.00 73.37           N  
ATOM   3256  H   TRP A 206      30.709   9.309  -8.805  1.00 73.37           H  
ATOM   3257  CA  TRP A 206      30.168   9.856  -6.815  1.00 73.37           C  
ATOM   3258  HA  TRP A 206      30.470  10.799  -6.358  1.00 73.37           H  
ATOM   3259  C   TRP A 206      30.198   8.789  -5.719  1.00 73.37           C  
ATOM   3260  CB  TRP A 206      28.755  10.026  -7.384  1.00 73.37           C  
ATOM   3261  HB2 TRP A 206      28.759  10.879  -8.063  1.00 73.37           H  
ATOM   3262  HB3 TRP A 206      28.493   9.141  -7.964  1.00 73.37           H  
ATOM   3263  O   TRP A 206      30.450   9.092  -4.555  1.00 73.37           O  
ATOM   3264  CG  TRP A 206      27.690  10.247  -6.352  1.00 73.37           C  
ATOM   3265  CD1 TRP A 206      27.547  11.368  -5.612  1.00 73.37           C  
ATOM   3266  HD1 TRP A 206      28.189  12.233  -5.689  1.00 73.37           H  
ATOM   3267  CD2 TRP A 206      26.660   9.322  -5.876  1.00 73.37           C  
ATOM   3268  CE2 TRP A 206      25.914   9.973  -4.846  1.00 73.37           C  
ATOM   3269  CE3 TRP A 206      26.294   7.994  -6.192  1.00 73.37           C  
ATOM   3270  HE3 TRP A 206      26.837   7.468  -6.963  1.00 73.37           H  
ATOM   3271  NE1 TRP A 206      26.486  11.222  -4.740  1.00 73.37           N  
ATOM   3272  HE1 TRP A 206      26.202  11.932  -4.080  1.00 73.37           H  
ATOM   3273  CH2 TRP A 206      24.519   8.024  -4.508  1.00 73.37           C  
ATOM   3274  HH2 TRP A 206      23.707   7.527  -3.999  1.00 73.37           H  
ATOM   3275  CZ2 TRP A 206      24.859   9.345  -4.168  1.00 73.37           C  
ATOM   3276  HZ2 TRP A 206      24.315   9.870  -3.397  1.00 73.37           H  
ATOM   3277  CZ3 TRP A 206      25.235   7.353  -5.516  1.00 73.37           C  
ATOM   3278  HZ3 TRP A 206      24.965   6.339  -5.774  1.00 73.37           H  
ATOM   3279  N   ALA A 207      30.113   7.509  -6.098  1.00 68.56           N  
ATOM   3280  H   ALA A 207      29.921   7.298  -7.067  1.00 68.56           H  
ATOM   3281  CA  ALA A 207      30.261   6.390  -5.169  1.00 68.56           C  
ATOM   3282  HA  ALA A 207      29.617   6.595  -4.314  1.00 68.56           H  
ATOM   3283  C   ALA A 207      31.697   6.221  -4.616  1.00 68.56           C  
ATOM   3284  CB  ALA A 207      29.746   5.115  -5.849  1.00 68.56           C  
ATOM   3285  HB1 ALA A 207      30.407   4.839  -6.670  1.00 68.56           H  
ATOM   3286  HB2 ALA A 207      28.743   5.287  -6.239  1.00 68.56           H  
ATOM   3287  HB3 ALA A 207      29.699   4.297  -5.131  1.00 68.56           H  
ATOM   3288  O   ALA A 207      31.932   5.311  -3.818  1.00 68.56           O  
ATOM   3289  N   ARG A 208      32.659   7.062  -5.015  1.00 75.82           N  
ATOM   3290  H   ARG A 208      32.404   7.747  -5.714  1.00 75.82           H  
ATOM   3291  CA  ARG A 208      34.009   7.177  -4.429  1.00 75.82           C  
ATOM   3292  HA  ARG A 208      34.141   6.422  -3.654  1.00 75.82           H  
ATOM   3293  C   ARG A 208      34.238   8.520  -3.714  1.00 75.82           C  
ATOM   3294  CB  ARG A 208      35.063   6.943  -5.522  1.00 75.82           C  
ATOM   3295  HB2 ARG A 208      34.827   7.607  -6.354  1.00 75.82           H  
ATOM   3296  HB3 ARG A 208      36.045   7.223  -5.141  1.00 75.82           H  
ATOM   3297  O   ARG A 208      35.340   8.752  -3.229  1.00 75.82           O  
ATOM   3298  CG  ARG A 208      35.163   5.493  -6.028  1.00 75.82           C  
ATOM   3299  HG2 ARG A 208      34.174   5.107  -6.276  1.00 75.82           H  
ATOM   3300  HG3 ARG A 208      35.602   4.861  -5.257  1.00 75.82           H  
ATOM   3301  CD  ARG A 208      36.059   5.501  -7.276  1.00 75.82           C  
ATOM   3302  HD2 ARG A 208      37.078   5.735  -6.966  1.00 75.82           H  
ATOM   3303  HD3 ARG A 208      35.698   6.288  -7.938  1.00 75.82           H  
ATOM   3304  NE  ARG A 208      36.072   4.234  -8.026  1.00 75.82           N  
ATOM   3305  HE  ARG A 208      35.665   3.427  -7.574  1.00 75.82           H  
ATOM   3306  NH1 ARG A 208      36.941   5.106  -9.982  1.00 75.82           N  
ATOM   3307 HH11 ARG A 208      36.889   6.042  -9.607  1.00 75.82           H  
ATOM   3308 HH12 ARG A 208      37.110   5.013 -10.973  1.00 75.82           H  
ATOM   3309  NH2 ARG A 208      36.402   2.955  -9.886  1.00 75.82           N  
ATOM   3310 HH21 ARG A 208      35.973   2.165  -9.426  1.00 75.82           H  
ATOM   3311 HH22 ARG A 208      36.607   2.911 -10.875  1.00 75.82           H  
ATOM   3312  CZ  ARG A 208      36.474   4.107  -9.282  1.00 75.82           C  
ATOM   3313  N   GLY A 209      33.225   9.387  -3.634  1.00 68.75           N  
ATOM   3314  H   GLY A 209      32.344   9.141  -4.063  1.00 68.75           H  
ATOM   3315  CA  GLY A 209      33.264  10.652  -2.893  1.00 68.75           C  
ATOM   3316  HA2 GLY A 209      32.241  11.006  -2.771  1.00 68.75           H  
ATOM   3317  HA3 GLY A 209      33.679  10.471  -1.902  1.00 68.75           H  
ATOM   3318  C   GLY A 209      34.068  11.791  -3.534  1.00 68.75           C  
ATOM   3319  O   GLY A 209      34.294  12.789  -2.859  1.00 68.75           O  
ATOM   3320  N   TYR A 210      34.500  11.674  -4.799  1.00 70.94           N  
ATOM   3321  H   TYR A 210      34.260  10.839  -5.313  1.00 70.94           H  
ATOM   3322  CA  TYR A 210      35.266  12.730  -5.493  1.00 70.94           C  
ATOM   3323  HA  TYR A 210      35.488  13.518  -4.773  1.00 70.94           H  
ATOM   3324  C   TYR A 210      34.498  13.450  -6.612  1.00 70.94           C  
ATOM   3325  CB  TYR A 210      36.633  12.206  -5.957  1.00 70.94           C  
ATOM   3326  HB2 TYR A 210      37.207  13.042  -6.356  1.00 70.94           H  
ATOM   3327  HB3 TYR A 210      37.171  11.853  -5.077  1.00 70.94           H  
ATOM   3328  O   TYR A 210      35.039  14.366  -7.229  1.00 70.94           O  
ATOM   3329  CG  TYR A 210      36.619  11.103  -7.002  1.00 70.94           C  
ATOM   3330  CD1 TYR A 210      37.002   9.801  -6.638  1.00 70.94           C  
ATOM   3331  HD1 TYR A 210      37.272   9.589  -5.614  1.00 70.94           H  
ATOM   3332  CD2 TYR A 210      36.305  11.387  -8.347  1.00 70.94           C  
ATOM   3333  HD2 TYR A 210      36.064  12.398  -8.638  1.00 70.94           H  
ATOM   3334  CE1 TYR A 210      37.066   8.789  -7.613  1.00 70.94           C  
ATOM   3335  HE1 TYR A 210      37.422   7.807  -7.338  1.00 70.94           H  
ATOM   3336  CE2 TYR A 210      36.306  10.361  -9.314  1.00 70.94           C  
ATOM   3337  HE2 TYR A 210      36.034  10.585 -10.335  1.00 70.94           H  
ATOM   3338  OH  TYR A 210      36.669   8.041  -9.856  1.00 70.94           O  
ATOM   3339  HH  TYR A 210      36.386   8.368 -10.714  1.00 70.94           H  
ATOM   3340  CZ  TYR A 210      36.684   9.053  -8.944  1.00 70.94           C  
ATOM   3341  N   LEU A 211      33.244  13.065  -6.865  1.00 63.55           N  
ATOM   3342  H   LEU A 211      32.855  12.322  -6.302  1.00 63.55           H  
ATOM   3343  CA  LEU A 211      32.304  13.809  -7.705  1.00 63.55           C  
ATOM   3344  HA  LEU A 211      32.763  14.754  -7.995  1.00 63.55           H  
ATOM   3345  C   LEU A 211      31.031  14.111  -6.886  1.00 63.55           C  
ATOM   3346  CB  LEU A 211      31.976  13.021  -8.988  1.00 63.55           C  
ATOM   3347  HB2 LEU A 211      31.295  13.626  -9.586  1.00 63.55           H  
ATOM   3348  HB3 LEU A 211      31.448  12.110  -8.707  1.00 63.55           H  
ATOM   3349  O   LEU A 211      30.624  13.261  -6.089  1.00 63.55           O  
ATOM   3350  CG  LEU A 211      33.172  12.656  -9.883  1.00 63.55           C  
ATOM   3351  HG  LEU A 211      33.893  12.095  -9.288  1.00 63.55           H  
ATOM   3352  CD1 LEU A 211      32.738  11.753 -11.035  1.00 63.55           C  
ATOM   3353 HD11 LEU A 211      32.093  10.957 -10.663  1.00 63.55           H  
ATOM   3354 HD12 LEU A 211      32.187  12.332 -11.776  1.00 63.55           H  
ATOM   3355 HD13 LEU A 211      33.612  11.318 -11.519  1.00 63.55           H  
ATOM   3356  CD2 LEU A 211      33.859  13.881 -10.491  1.00 63.55           C  
ATOM   3357 HD21 LEU A 211      34.276  14.507  -9.702  1.00 63.55           H  
ATOM   3358 HD22 LEU A 211      34.668  13.564 -11.150  1.00 63.55           H  
ATOM   3359 HD23 LEU A 211      33.138  14.466 -11.063  1.00 63.55           H  
ATOM   3360  N   PRO A 212      30.395  15.289  -7.047  1.00 68.47           N  
ATOM   3361  CA  PRO A 212      29.127  15.605  -6.382  1.00 68.47           C  
ATOM   3362  HA  PRO A 212      29.227  15.425  -5.311  1.00 68.47           H  
ATOM   3363  C   PRO A 212      27.957  14.734  -6.888  1.00 68.47           C  
ATOM   3364  CB  PRO A 212      28.924  17.113  -6.604  1.00 68.47           C  
ATOM   3365  HB2 PRO A 212      29.337  17.653  -5.752  1.00 68.47           H  
ATOM   3366  HB3 PRO A 212      27.877  17.386  -6.739  1.00 68.47           H  
ATOM   3367  O   PRO A 212      28.123  13.833  -7.706  1.00 68.47           O  
ATOM   3368  CG  PRO A 212      29.746  17.448  -7.848  1.00 68.47           C  
ATOM   3369  HG2 PRO A 212      29.136  17.308  -8.740  1.00 68.47           H  
ATOM   3370  HG3 PRO A 212      30.125  18.470  -7.814  1.00 68.47           H  
ATOM   3371  CD  PRO A 212      30.885  16.430  -7.810  1.00 68.47           C  
ATOM   3372  HD2 PRO A 212      31.176  16.144  -8.821  1.00 68.47           H  
ATOM   3373  HD3 PRO A 212      31.742  16.863  -7.293  1.00 68.47           H  
ATOM   3374  N   GLN A 213      26.740  14.976  -6.403  1.00 65.15           N  
ATOM   3375  H   GLN A 213      26.616  15.732  -5.745  1.00 65.15           H  
ATOM   3376  CA  GLN A 213      25.533  14.382  -6.990  1.00 65.15           C  
ATOM   3377  HA  GLN A 213      25.693  13.311  -7.111  1.00 65.15           H  
ATOM   3378  C   GLN A 213      25.283  15.004  -8.382  1.00 65.15           C  
ATOM   3379  CB  GLN A 213      24.388  14.584  -5.988  1.00 65.15           C  
ATOM   3380  HB2 GLN A 213      24.160  15.647  -5.905  1.00 65.15           H  
ATOM   3381  HB3 GLN A 213      24.745  14.237  -5.019  1.00 65.15           H  
ATOM   3382  O   GLN A 213      25.416  16.217  -8.537  1.00 65.15           O  
ATOM   3383  CG  GLN A 213      23.099  13.817  -6.322  1.00 65.15           C  
ATOM   3384  HG2 GLN A 213      23.339  12.775  -6.534  1.00 65.15           H  
ATOM   3385  HG3 GLN A 213      22.636  14.254  -7.207  1.00 65.15           H  
ATOM   3386  CD  GLN A 213      22.097  13.848  -5.164  1.00 65.15           C  
ATOM   3387  NE2 GLN A 213      20.862  13.456  -5.382  1.00 65.15           N  
ATOM   3388 HE21 GLN A 213      20.536  13.216  -6.308  1.00 65.15           H  
ATOM   3389 HE22 GLN A 213      20.227  13.538  -4.601  1.00 65.15           H  
ATOM   3390  OE1 GLN A 213      22.409  14.202  -4.040  1.00 65.15           O  
ATOM   3391  N   TYR A 214      24.996  14.192  -9.409  1.00 58.81           N  
ATOM   3392  H   TYR A 214      24.854  13.207  -9.239  1.00 58.81           H  
ATOM   3393  CA  TYR A 214      24.955  14.674 -10.802  1.00 58.81           C  
ATOM   3394  HA  TYR A 214      25.713  15.452 -10.895  1.00 58.81           H  
ATOM   3395  C   TYR A 214      23.590  15.228 -11.216  1.00 58.81           C  
ATOM   3396  CB  TYR A 214      25.298  13.557 -11.797  1.00 58.81           C  
ATOM   3397  HB2 TYR A 214      26.020  12.883 -11.336  1.00 58.81           H  
ATOM   3398  HB3 TYR A 214      24.411  12.950 -11.978  1.00 58.81           H  
ATOM   3399  O   TYR A 214      22.577  14.592 -10.917  1.00 58.81           O  
ATOM   3400  CG  TYR A 214      25.879  14.014 -13.129  1.00 58.81           C  
ATOM   3401  CD1 TYR A 214      25.242  13.711 -14.340  1.00 58.81           C  
ATOM   3402  HD1 TYR A 214      24.251  13.282 -14.319  1.00 58.81           H  
ATOM   3403  CD2 TYR A 214      27.106  14.686 -13.179  1.00 58.81           C  
ATOM   3404  HD2 TYR A 214      27.564  15.034 -12.264  1.00 58.81           H  
ATOM   3405  CE1 TYR A 214      25.875  13.933 -15.576  1.00 58.81           C  
ATOM   3406  HE1 TYR A 214      25.391  13.662 -16.502  1.00 58.81           H  
ATOM   3407  CE2 TYR A 214      27.767  14.890 -14.400  1.00 58.81           C  
ATOM   3408  HE2 TYR A 214      28.752  15.332 -14.407  1.00 58.81           H  
ATOM   3409  OH  TYR A 214      27.809  14.692 -16.780  1.00 58.81           O  
ATOM   3410  HH  TYR A 214      28.638  15.159 -16.658  1.00 58.81           H  
ATOM   3411  CZ  TYR A 214      27.163  14.497 -15.606  1.00 58.81           C  
ATOM   3412  N   PRO A 215      23.544  16.286 -12.044  1.00 64.15           N  
ATOM   3413  CA  PRO A 215      22.351  16.659 -12.797  1.00 64.15           C  
ATOM   3414  HA  PRO A 215      21.468  16.594 -12.161  1.00 64.15           H  
ATOM   3415  C   PRO A 215      22.141  15.723 -14.010  1.00 64.15           C  
ATOM   3416  CB  PRO A 215      22.589  18.128 -13.170  1.00 64.15           C  
ATOM   3417  HB2 PRO A 215      22.333  18.762 -12.321  1.00 64.15           H  
ATOM   3418  HB3 PRO A 215      22.026  18.444 -14.049  1.00 64.15           H  
ATOM   3419  O   PRO A 215      22.139  16.170 -15.154  1.00 64.15           O  
ATOM   3420  CG  PRO A 215      24.099  18.175 -13.402  1.00 64.15           C  
ATOM   3421  HG2 PRO A 215      24.498  19.181 -13.276  1.00 64.15           H  
ATOM   3422  HG3 PRO A 215      24.333  17.791 -14.395  1.00 64.15           H  
ATOM   3423  CD  PRO A 215      24.631  17.215 -12.339  1.00 64.15           C  
ATOM   3424  HD2 PRO A 215      24.884  17.771 -11.436  1.00 64.15           H  
ATOM   3425  HD3 PRO A 215      25.514  16.704 -12.724  1.00 64.15           H  
ATOM   3426  N   TYR A 216      21.961  14.408 -13.790  1.00 65.62           N  
ATOM   3427  H   TYR A 216      21.954  14.077 -12.836  1.00 65.62           H  
ATOM   3428  CA  TYR A 216      21.682  13.469 -14.902  1.00 65.62           C  
ATOM   3429  HA  TYR A 216      22.393  13.699 -15.695  1.00 65.62           H  
ATOM   3430  C   TYR A 216      20.300  13.694 -15.528  1.00 65.62           C  
ATOM   3431  CB  TYR A 216      21.879  11.980 -14.510  1.00 65.62           C  
ATOM   3432  HB2 TYR A 216      22.167  11.916 -13.461  1.00 65.62           H  
ATOM   3433  HB3 TYR A 216      20.940  11.439 -14.620  1.00 65.62           H  
ATOM   3434  O   TYR A 216      20.033  13.200 -16.621  1.00 65.62           O  
ATOM   3435  CG  TYR A 216      22.937  11.294 -15.369  1.00 65.62           C  
ATOM   3436  CD1 TYR A 216      22.796  11.276 -16.772  1.00 65.62           C  
ATOM   3437  HD1 TYR A 216      21.862  11.564 -17.233  1.00 65.62           H  
ATOM   3438  CD2 TYR A 216      24.150  10.873 -14.786  1.00 65.62           C  
ATOM   3439  HD2 TYR A 216      24.267  10.884 -13.712  1.00 65.62           H  
ATOM   3440  CE1 TYR A 216      23.904  10.985 -17.588  1.00 65.62           C  
ATOM   3441  HE1 TYR A 216      23.821  11.012 -18.665  1.00 65.62           H  
ATOM   3442  CE2 TYR A 216      25.274  10.644 -15.600  1.00 65.62           C  
ATOM   3443  HE2 TYR A 216      26.242  10.486 -15.147  1.00 65.62           H  
ATOM   3444  OH  TYR A 216      26.264  10.658 -17.788  1.00 65.62           O  
ATOM   3445  HH  TYR A 216      27.065  10.536 -17.273  1.00 65.62           H  
ATOM   3446  CZ  TYR A 216      25.160  10.736 -17.005  1.00 65.62           C  
ATOM   3447  N   GLU A 217      19.433  14.440 -14.845  1.00 63.81           N  
ATOM   3448  H   GLU A 217      19.731  14.817 -13.957  1.00 63.81           H  
ATOM   3449  CA  GLU A 217      18.053  14.698 -15.241  1.00 63.81           C  
ATOM   3450  HA  GLU A 217      17.534  13.746 -15.346  1.00 63.81           H  
ATOM   3451  C   GLU A 217      17.964  15.392 -16.608  1.00 63.81           C  
ATOM   3452  CB  GLU A 217      17.350  15.492 -14.123  1.00 63.81           C  
ATOM   3453  HB2 GLU A 217      16.338  15.736 -14.448  1.00 63.81           H  
ATOM   3454  HB3 GLU A 217      17.898  16.418 -13.948  1.00 63.81           H  
ATOM   3455  O   GLU A 217      17.206  14.924 -17.447  1.00 63.81           O  
ATOM   3456  CG  GLU A 217      17.275  14.674 -12.814  1.00 63.81           C  
ATOM   3457  HG2 GLU A 217      16.706  13.765 -13.011  1.00 63.81           H  
ATOM   3458  HG3 GLU A 217      18.281  14.374 -12.523  1.00 63.81           H  
ATOM   3459  CD  GLU A 217      16.642  15.416 -11.623  1.00 63.81           C  
ATOM   3460  OE1 GLU A 217      16.519  14.772 -10.554  1.00 63.81           O  
ATOM   3461  OE2 GLU A 217      16.316  16.614 -11.771  1.00 63.81           O  
ATOM   3462  N   ASP A 218      18.774  16.416 -16.905  1.00 64.73           N  
ATOM   3463  H   ASP A 218      19.408  16.764 -16.199  1.00 64.73           H  
ATOM   3464  CA  ASP A 218      18.730  17.102 -18.211  1.00 64.73           C  
ATOM   3465  HA  ASP A 218      17.704  17.415 -18.406  1.00 64.73           H  
ATOM   3466  C   ASP A 218      19.126  16.184 -19.384  1.00 64.73           C  
ATOM   3467  CB  ASP A 218      19.622  18.357 -18.196  1.00 64.73           C  
ATOM   3468  HB2 ASP A 218      20.532  18.149 -17.633  1.00 64.73           H  
ATOM   3469  HB3 ASP A 218      19.918  18.585 -19.220  1.00 64.73           H  
ATOM   3470  O   ASP A 218      18.418  16.127 -20.390  1.00 64.73           O  
ATOM   3471  CG  ASP A 218      18.933  19.612 -17.644  1.00 64.73           C  
ATOM   3472  OD1 ASP A 218      17.729  19.807 -17.938  1.00 64.73           O  
ATOM   3473  OD2 ASP A 218      19.643  20.424 -17.012  1.00 64.73           O  
ATOM   3474  N   LEU A 219      20.214  15.414 -19.248  1.00 62.97           N  
ATOM   3475  H   LEU A 219      20.726  15.470 -18.380  1.00 62.97           H  
ATOM   3476  CA  LEU A 219      20.665  14.478 -20.291  1.00 62.97           C  
ATOM   3477  HA  LEU A 219      20.659  14.993 -21.251  1.00 62.97           H  
ATOM   3478  C   LEU A 219      19.709  13.286 -20.444  1.00 62.97           C  
ATOM   3479  CB  LEU A 219      22.095  13.994 -19.982  1.00 62.97           C  
ATOM   3480  HB2 LEU A 219      22.121  13.625 -18.957  1.00 62.97           H  
ATOM   3481  HB3 LEU A 219      22.328  13.155 -20.639  1.00 62.97           H  
ATOM   3482  O   LEU A 219      19.429  12.854 -21.563  1.00 62.97           O  
ATOM   3483  CG  LEU A 219      23.189  15.063 -20.163  1.00 62.97           C  
ATOM   3484  HG  LEU A 219      22.943  15.941 -19.566  1.00 62.97           H  
ATOM   3485  CD1 LEU A 219      24.527  14.508 -19.672  1.00 62.97           C  
ATOM   3486 HD11 LEU A 219      24.441  14.215 -18.626  1.00 62.97           H  
ATOM   3487 HD12 LEU A 219      24.816  13.639 -20.263  1.00 62.97           H  
ATOM   3488 HD13 LEU A 219      25.297  15.274 -19.755  1.00 62.97           H  
ATOM   3489  CD2 LEU A 219      23.366  15.483 -21.625  1.00 62.97           C  
ATOM   3490 HD21 LEU A 219      22.469  15.991 -21.981  1.00 62.97           H  
ATOM   3491 HD22 LEU A 219      23.556  14.609 -22.248  1.00 62.97           H  
ATOM   3492 HD23 LEU A 219      24.203  16.176 -21.712  1.00 62.97           H  
ATOM   3493  N   ALA A 220      19.160  12.781 -19.335  1.00 64.32           N  
ATOM   3494  H   ALA A 220      19.418  13.174 -18.441  1.00 64.32           H  
ATOM   3495  CA  ALA A 220      18.121  11.759 -19.365  1.00 64.32           C  
ATOM   3496  HA  ALA A 220      18.467  10.932 -19.985  1.00 64.32           H  
ATOM   3497  C   ALA A 220      16.823  12.292 -19.994  1.00 64.32           C  
ATOM   3498  CB  ALA A 220      17.895  11.234 -17.943  1.00 64.32           C  
ATOM   3499  HB1 ALA A 220      17.542  12.043 -17.302  1.00 64.32           H  
ATOM   3500  HB2 ALA A 220      17.145  10.443 -17.962  1.00 64.32           H  
ATOM   3501  HB3 ALA A 220      18.828  10.839 -17.541  1.00 64.32           H  
ATOM   3502  O   ALA A 220      16.171  11.561 -20.731  1.00 64.32           O  
ATOM   3503  N   ASN A 221      16.465  13.558 -19.771  1.00 68.07           N  
ATOM   3504  H   ASN A 221      17.010  14.104 -19.118  1.00 68.07           H  
ATOM   3505  CA  ASN A 221      15.300  14.195 -20.382  1.00 68.07           C  
ATOM   3506  HA  ASN A 221      14.444  13.530 -20.274  1.00 68.07           H  
ATOM   3507  C   ASN A 221      15.486  14.409 -21.891  1.00 68.07           C  
ATOM   3508  CB  ASN A 221      14.983  15.509 -19.645  1.00 68.07           C  
ATOM   3509  HB2 ASN A 221      15.894  16.097 -19.532  1.00 68.07           H  
ATOM   3510  HB3 ASN A 221      14.280  16.092 -20.240  1.00 68.07           H  
ATOM   3511  O   ASN A 221      14.574  14.082 -22.648  1.00 68.07           O  
ATOM   3512  CG  ASN A 221      14.340  15.291 -18.284  1.00 68.07           C  
ATOM   3513  ND2 ASN A 221      14.496  16.222 -17.371  1.00 68.07           N  
ATOM   3514 HD21 ASN A 221      15.178  16.952 -17.517  1.00 68.07           H  
ATOM   3515 HD22 ASN A 221      14.129  16.012 -16.454  1.00 68.07           H  
ATOM   3516  OD1 ASN A 221      13.648  14.314 -18.040  1.00 68.07           O  
ATOM   3517  N   ASP A 222      16.654  14.876 -22.349  1.00 64.48           N  
ATOM   3518  H   ASP A 222      17.348  15.183 -21.682  1.00 64.48           H  
ATOM   3519  CA  ASP A 222      16.963  14.986 -23.784  1.00 64.48           C  
ATOM   3520  HA  ASP A 222      16.188  15.580 -24.266  1.00 64.48           H  
ATOM   3521  C   ASP A 222      16.945  13.598 -24.468  1.00 64.48           C  
ATOM   3522  CB  ASP A 222      18.317  15.700 -23.996  1.00 64.48           C  
ATOM   3523  HB2 ASP A 222      18.683  15.437 -24.988  1.00 64.48           H  
ATOM   3524  HB3 ASP A 222      19.040  15.321 -23.274  1.00 64.48           H  
ATOM   3525  O   ASP A 222      16.357  13.446 -25.542  1.00 64.48           O  
ATOM   3526  CG  ASP A 222      18.281  17.242 -23.930  1.00 64.48           C  
ATOM   3527  OD1 ASP A 222      17.219  17.878 -24.136  1.00 64.48           O  
ATOM   3528  OD2 ASP A 222      19.359  17.866 -23.822  1.00 64.48           O  
ATOM   3529  N   ARG A 223      17.488  12.553 -23.822  1.00 65.86           N  
ATOM   3530  H   ARG A 223      17.990  12.744 -22.967  1.00 65.86           H  
ATOM   3531  CA  ARG A 223      17.389  11.152 -24.281  1.00 65.86           C  
ATOM   3532  HA  ARG A 223      17.791  11.079 -25.292  1.00 65.86           H  
ATOM   3533  C   ARG A 223      15.936  10.667 -24.353  1.00 65.86           C  
ATOM   3534  CB  ARG A 223      18.222  10.258 -23.347  1.00 65.86           C  
ATOM   3535  HB2 ARG A 223      19.270  10.553 -23.398  1.00 65.86           H  
ATOM   3536  HB3 ARG A 223      17.880  10.417 -22.324  1.00 65.86           H  
ATOM   3537  O   ARG A 223      15.495  10.200 -25.402  1.00 65.86           O  
ATOM   3538  CG  ARG A 223      18.106   8.762 -23.679  1.00 65.86           C  
ATOM   3539  HG2 ARG A 223      17.072   8.486 -23.889  1.00 65.86           H  
ATOM   3540  HG3 ARG A 223      18.711   8.531 -24.556  1.00 65.86           H  
ATOM   3541  CD  ARG A 223      18.559   7.919 -22.490  1.00 65.86           C  
ATOM   3542  HD2 ARG A 223      18.016   8.232 -21.598  1.00 65.86           H  
ATOM   3543  HD3 ARG A 223      19.624   8.087 -22.330  1.00 65.86           H  
ATOM   3544  NE  ARG A 223      18.258   6.506 -22.753  1.00 65.86           N  
ATOM   3545  HE  ARG A 223      17.372   6.296 -23.189  1.00 65.86           H  
ATOM   3546  NH1 ARG A 223      20.376   5.649 -22.424  1.00 65.86           N  
ATOM   3547 HH11 ARG A 223      20.690   6.457 -21.905  1.00 65.86           H  
ATOM   3548 HH12 ARG A 223      21.059   5.242 -23.047  1.00 65.86           H  
ATOM   3549  NH2 ARG A 223      18.865   4.562 -23.653  1.00 65.86           N  
ATOM   3550 HH21 ARG A 223      17.964   4.608 -24.107  1.00 65.86           H  
ATOM   3551 HH22 ARG A 223      19.659   4.183 -24.147  1.00 65.86           H  
ATOM   3552  CZ  ARG A 223      19.165   5.573 -22.900  1.00 65.86           C  
ATOM   3553  N   ASN A 224      15.188  10.786 -23.256  1.00 69.47           N  
ATOM   3554  H   ASN A 224      15.629  11.151 -22.424  1.00 69.47           H  
ATOM   3555  CA  ASN A 224      13.788  10.362 -23.165  1.00 69.47           C  
ATOM   3556  HA  ASN A 224      13.719   9.295 -23.380  1.00 69.47           H  
ATOM   3557  C   ASN A 224      12.920  11.102 -24.194  1.00 69.47           C  
ATOM   3558  CB  ASN A 224      13.264  10.625 -21.740  1.00 69.47           C  
ATOM   3559  HB2 ASN A 224      12.184  10.480 -21.730  1.00 69.47           H  
ATOM   3560  HB3 ASN A 224      13.465  11.662 -21.469  1.00 69.47           H  
ATOM   3561  O   ASN A 224      11.991  10.522 -24.752  1.00 69.47           O  
ATOM   3562  CG  ASN A 224      13.841   9.715 -20.666  1.00 69.47           C  
ATOM   3563  ND2 ASN A 224      13.682  10.076 -19.414  1.00 69.47           N  
ATOM   3564 HD21 ASN A 224      14.099   9.467 -18.725  1.00 69.47           H  
ATOM   3565 HD22 ASN A 224      13.302  10.985 -19.187  1.00 69.47           H  
ATOM   3566  OD1 ASN A 224      14.407   8.664 -20.913  1.00 69.47           O  
ATOM   3567  N   TRP A 225      13.239  12.365 -24.492  1.00 69.93           N  
ATOM   3568  H   TRP A 225      13.973  12.814 -23.963  1.00 69.93           H  
ATOM   3569  CA  TRP A 225      12.588  13.139 -25.546  1.00 69.93           C  
ATOM   3570  HA  TRP A 225      11.510  13.084 -25.396  1.00 69.93           H  
ATOM   3571  C   TRP A 225      12.872  12.574 -26.943  1.00 69.93           C  
ATOM   3572  CB  TRP A 225      13.002  14.610 -25.430  1.00 69.93           C  
ATOM   3573  HB2 TRP A 225      14.083  14.690 -25.546  1.00 69.93           H  
ATOM   3574  HB3 TRP A 225      12.753  14.966 -24.430  1.00 69.93           H  
ATOM   3575  O   TRP A 225      11.951  12.522 -27.754  1.00 69.93           O  
ATOM   3576  CG  TRP A 225      12.358  15.525 -26.424  1.00 69.93           C  
ATOM   3577  CD1 TRP A 225      11.160  16.132 -26.272  1.00 69.93           C  
ATOM   3578  HD1 TRP A 225      10.534  16.026 -25.398  1.00 69.93           H  
ATOM   3579  CD2 TRP A 225      12.848  15.932 -27.739  1.00 69.93           C  
ATOM   3580  CE2 TRP A 225      11.892  16.811 -28.326  1.00 69.93           C  
ATOM   3581  CE3 TRP A 225      14.005  15.652 -28.493  1.00 69.93           C  
ATOM   3582  HE3 TRP A 225      14.755  15.006 -28.062  1.00 69.93           H  
ATOM   3583  NE1 TRP A 225      10.883  16.895 -27.390  1.00 69.93           N  
ATOM   3584  HE1 TRP A 225      10.042  17.445 -27.499  1.00 69.93           H  
ATOM   3585  CH2 TRP A 225      13.251  17.103 -30.306  1.00 69.93           C  
ATOM   3586  HH2 TRP A 225      13.424  17.567 -31.266  1.00 69.93           H  
ATOM   3587  CZ2 TRP A 225      12.082  17.397 -29.587  1.00 69.93           C  
ATOM   3588  HZ2 TRP A 225      11.351  18.081 -29.992  1.00 69.93           H  
ATOM   3589  CZ3 TRP A 225      14.202  16.217 -29.768  1.00 69.93           C  
ATOM   3590  HZ3 TRP A 225      15.099  15.988 -30.323  1.00 69.93           H  
ATOM   3591  N   ILE A 226      14.084  12.082 -27.226  1.00 64.99           N  
ATOM   3592  H   ILE A 226      14.805  12.152 -26.521  1.00 64.99           H  
ATOM   3593  CA  ILE A 226      14.413  11.412 -28.499  1.00 64.99           C  
ATOM   3594  HA  ILE A 226      14.013  12.021 -29.310  1.00 64.99           H  
ATOM   3595  C   ILE A 226      13.717  10.045 -28.607  1.00 64.99           C  
ATOM   3596  CB  ILE A 226      15.947  11.328 -28.701  1.00 64.99           C  
ATOM   3597  HB  ILE A 226      16.393  10.878 -27.814  1.00 64.99           H  
ATOM   3598  O   ILE A 226      13.141   9.745 -29.653  1.00 64.99           O  
ATOM   3599  CG1 ILE A 226      16.516  12.755 -28.882  1.00 64.99           C  
ATOM   3600 HG12 ILE A 226      16.173  13.171 -29.830  1.00 64.99           H  
ATOM   3601 HG13 ILE A 226      16.141  13.391 -28.081  1.00 64.99           H  
ATOM   3602  CG2 ILE A 226      16.316  10.461 -29.922  1.00 64.99           C  
ATOM   3603 HG21 ILE A 226      17.398  10.428 -30.052  1.00 64.99           H  
ATOM   3604 HG22 ILE A 226      15.983   9.434 -29.771  1.00 64.99           H  
ATOM   3605 HG23 ILE A 226      15.853  10.861 -30.824  1.00 64.99           H  
ATOM   3606  CD1 ILE A 226      18.039  12.850 -28.810  1.00 64.99           C  
ATOM   3607 HD11 ILE A 226      18.377  12.423 -27.866  1.00 64.99           H  
ATOM   3608 HD12 ILE A 226      18.502  12.328 -29.648  1.00 64.99           H  
ATOM   3609 HD13 ILE A 226      18.336  13.899 -28.848  1.00 64.99           H  
ATOM   3610  N   GLU A 227      13.684   9.242 -27.537  1.00 65.20           N  
ATOM   3611  H   GLU A 227      14.206   9.512 -26.716  1.00 65.20           H  
ATOM   3612  CA  GLU A 227      12.919   7.981 -27.509  1.00 65.20           C  
ATOM   3613  HA  GLU A 227      13.224   7.369 -28.358  1.00 65.20           H  
ATOM   3614  C   GLU A 227      11.401   8.236 -27.678  1.00 65.20           C  
ATOM   3615  CB  GLU A 227      13.224   7.178 -26.223  1.00 65.20           C  
ATOM   3616  HB2 GLU A 227      12.505   6.361 -26.169  1.00 65.20           H  
ATOM   3617  HB3 GLU A 227      13.079   7.820 -25.354  1.00 65.20           H  
ATOM   3618  O   GLU A 227      10.719   7.519 -28.417  1.00 65.20           O  
ATOM   3619  CG  GLU A 227      14.650   6.578 -26.191  1.00 65.20           C  
ATOM   3620  HG2 GLU A 227      15.371   7.395 -26.221  1.00 65.20           H  
ATOM   3621  HG3 GLU A 227      14.791   5.982 -27.093  1.00 65.20           H  
ATOM   3622  CD  GLU A 227      14.946   5.687 -24.959  1.00 65.20           C  
ATOM   3623  OE1 GLU A 227      16.149   5.490 -24.630  1.00 65.20           O  
ATOM   3624  OE2 GLU A 227      13.974   5.181 -24.355  1.00 65.20           O  
ATOM   3625  N   HIS A 228      10.867   9.312 -27.087  1.00 70.06           N  
ATOM   3626  H   HIS A 228      11.448   9.832 -26.445  1.00 70.06           H  
ATOM   3627  CA  HIS A 228       9.479   9.753 -27.270  1.00 70.06           C  
ATOM   3628  HA  HIS A 228       8.821   8.901 -27.099  1.00 70.06           H  
ATOM   3629  C   HIS A 228       9.207  10.273 -28.692  1.00 70.06           C  
ATOM   3630  CB  HIS A 228       9.143  10.814 -26.214  1.00 70.06           C  
ATOM   3631  HB2 HIS A 228       9.385  10.416 -25.229  1.00 70.06           H  
ATOM   3632  HB3 HIS A 228       9.761  11.697 -26.378  1.00 70.06           H  
ATOM   3633  O   HIS A 228       8.182   9.936 -29.286  1.00 70.06           O  
ATOM   3634  CG  HIS A 228       7.692  11.227 -26.204  1.00 70.06           C  
ATOM   3635  CD2 HIS A 228       7.135  12.298 -26.851  1.00 70.06           C  
ATOM   3636  HD2 HIS A 228       7.664  12.990 -27.491  1.00 70.06           H  
ATOM   3637  ND1 HIS A 228       6.685  10.621 -25.491  1.00 70.06           N  
ATOM   3638  HD1 HIS A 228       6.790   9.812 -24.896  1.00 70.06           H  
ATOM   3639  CE1 HIS A 228       5.554  11.319 -25.690  1.00 70.06           C  
ATOM   3640  HE1 HIS A 228       4.599  11.090 -25.240  1.00 70.06           H  
ATOM   3641  NE2 HIS A 228       5.775  12.355 -26.517  1.00 70.06           N  
ATOM   3642  N   LEU A 229      10.120  11.057 -29.275  1.00 67.27           N  
ATOM   3643  H   LEU A 229      10.923  11.335 -28.728  1.00 67.27           H  
ATOM   3644  CA  LEU A 229      10.046  11.532 -30.662  1.00 67.27           C  
ATOM   3645  HA  LEU A 229       9.116  12.087 -30.791  1.00 67.27           H  
ATOM   3646  C   LEU A 229      10.037  10.347 -31.637  1.00 67.27           C  
ATOM   3647  CB  LEU A 229      11.249  12.462 -30.931  1.00 67.27           C  
ATOM   3648  HB2 LEU A 229      12.155  11.856 -30.933  1.00 67.27           H  
ATOM   3649  HB3 LEU A 229      11.341  13.184 -30.119  1.00 67.27           H  
ATOM   3650  O   LEU A 229       9.252  10.326 -32.590  1.00 67.27           O  
ATOM   3651  CG  LEU A 229      11.168  13.244 -32.254  1.00 67.27           C  
ATOM   3652  HG  LEU A 229      10.782  12.602 -33.046  1.00 67.27           H  
ATOM   3653  CD1 LEU A 229      10.260  14.465 -32.108  1.00 67.27           C  
ATOM   3654 HD11 LEU A 229      10.699  15.170 -31.402  1.00 67.27           H  
ATOM   3655 HD12 LEU A 229      10.144  14.948 -33.078  1.00 67.27           H  
ATOM   3656 HD13 LEU A 229       9.283  14.154 -31.737  1.00 67.27           H  
ATOM   3657  CD2 LEU A 229      12.556  13.735 -32.669  1.00 67.27           C  
ATOM   3658 HD21 LEU A 229      12.983  14.353 -31.879  1.00 67.27           H  
ATOM   3659 HD22 LEU A 229      13.207  12.880 -32.848  1.00 67.27           H  
ATOM   3660 HD23 LEU A 229      12.485  14.323 -33.585  1.00 67.27           H  
ATOM   3661  N   TYR A 230      10.864   9.331 -31.370  1.00 63.13           N  
ATOM   3662  H   TYR A 230      11.516   9.425 -30.604  1.00 63.13           H  
ATOM   3663  CA  TYR A 230      10.896   8.113 -32.166  1.00 63.13           C  
ATOM   3664  HA  TYR A 230      11.009   8.414 -33.207  1.00 63.13           H  
ATOM   3665  C   TYR A 230       9.581   7.331 -32.066  1.00 63.13           C  
ATOM   3666  CB  TYR A 230      12.114   7.247 -31.823  1.00 63.13           C  
ATOM   3667  HB2 TYR A 230      12.092   6.982 -30.767  1.00 63.13           H  
ATOM   3668  HB3 TYR A 230      13.025   7.818 -32.009  1.00 63.13           H  
ATOM   3669  O   TYR A 230       8.941   7.067 -33.083  1.00 63.13           O  
ATOM   3670  CG  TYR A 230      12.135   5.988 -32.669  1.00 63.13           C  
ATOM   3671  CD1 TYR A 230      11.702   4.764 -32.121  1.00 63.13           C  
ATOM   3672  HD1 TYR A 230      11.449   4.703 -31.073  1.00 63.13           H  
ATOM   3673  CD2 TYR A 230      12.459   6.071 -34.037  1.00 63.13           C  
ATOM   3674  HD2 TYR A 230      12.792   7.008 -34.460  1.00 63.13           H  
ATOM   3675  CE1 TYR A 230      11.563   3.631 -32.946  1.00 63.13           C  
ATOM   3676  HE1 TYR A 230      11.216   2.698 -32.527  1.00 63.13           H  
ATOM   3677  CE2 TYR A 230      12.319   4.942 -34.865  1.00 63.13           C  
ATOM   3678  HE2 TYR A 230      12.544   5.000 -35.920  1.00 63.13           H  
ATOM   3679  OH  TYR A 230      11.673   2.655 -35.141  1.00 63.13           O  
ATOM   3680  HH  TYR A 230      11.333   1.887 -34.676  1.00 63.13           H  
ATOM   3681  CZ  TYR A 230      11.854   3.726 -34.325  1.00 63.13           C  
ATOM   3682  N   THR A 231       9.146   7.007 -30.848  1.00 63.73           N  
ATOM   3683  H   THR A 231       9.704   7.284 -30.054  1.00 63.73           H  
ATOM   3684  CA  THR A 231       7.959   6.166 -30.614  1.00 63.73           C  
ATOM   3685  HA  THR A 231       8.041   5.279 -31.242  1.00 63.73           H  
ATOM   3686  C   THR A 231       6.636   6.834 -30.998  1.00 63.73           C  
ATOM   3687  CB  THR A 231       7.884   5.694 -29.154  1.00 63.73           C  
ATOM   3688  HB  THR A 231       6.907   5.245 -28.977  1.00 63.73           H  
ATOM   3689  O   THR A 231       5.732   6.141 -31.459  1.00 63.73           O  
ATOM   3690  CG2 THR A 231       8.955   4.654 -28.827  1.00 63.73           C  
ATOM   3691 HG21 THR A 231       8.810   3.772 -29.451  1.00 63.73           H  
ATOM   3692 HG22 THR A 231       9.952   5.057 -29.002  1.00 63.73           H  
ATOM   3693 HG23 THR A 231       8.867   4.362 -27.780  1.00 63.73           H  
ATOM   3694  OG1 THR A 231       8.059   6.770 -28.264  1.00 63.73           O  
ATOM   3695  HG1 THR A 231       9.001   6.948 -28.212  1.00 63.73           H  
ATOM   3696  N   THR A 232       6.506   8.159 -30.857  1.00 65.78           N  
ATOM   3697  H   THR A 232       7.264   8.660 -30.417  1.00 65.78           H  
ATOM   3698  CA  THR A 232       5.233   8.874 -31.098  1.00 65.78           C  
ATOM   3699  HA  THR A 232       4.427   8.141 -31.116  1.00 65.78           H  
ATOM   3700  C   THR A 232       5.141   9.613 -32.433  1.00 65.78           C  
ATOM   3701  CB  THR A 232       4.888   9.855 -29.969  1.00 65.78           C  
ATOM   3702  HB  THR A 232       3.894  10.255 -30.164  1.00 65.78           H  
ATOM   3703  O   THR A 232       4.029   9.939 -32.852  1.00 65.78           O  
ATOM   3704  CG2 THR A 232       4.863   9.198 -28.590  1.00 65.78           C  
ATOM   3705 HG21 THR A 232       4.490   9.916 -27.860  1.00 65.78           H  
ATOM   3706 HG22 THR A 232       5.862   8.876 -28.298  1.00 65.78           H  
ATOM   3707 HG23 THR A 232       4.199   8.334 -28.607  1.00 65.78           H  
ATOM   3708  OG1 THR A 232       5.790  10.934 -29.935  1.00 65.78           O  
ATOM   3709  HG1 THR A 232       6.622  10.596 -29.595  1.00 65.78           H  
ATOM   3710  N   ILE A 233       6.266   9.882 -33.113  1.00 63.59           N  
ATOM   3711  H   ILE A 233       7.149   9.620 -32.699  1.00 63.59           H  
ATOM   3712  CA  ILE A 233       6.280  10.585 -34.408  1.00 63.59           C  
ATOM   3713  HA  ILE A 233       5.251  10.695 -34.750  1.00 63.59           H  
ATOM   3714  C   ILE A 233       6.970   9.753 -35.489  1.00 63.59           C  
ATOM   3715  CB  ILE A 233       6.861  12.020 -34.300  1.00 63.59           C  
ATOM   3716  HB  ILE A 233       7.918  11.961 -34.039  1.00 63.59           H  
ATOM   3717  O   ILE A 233       6.334   9.454 -36.495  1.00 63.59           O  
ATOM   3718  CG1 ILE A 233       6.134  12.818 -33.189  1.00 63.59           C  
ATOM   3719 HG12 ILE A 233       6.399  12.382 -32.226  1.00 63.59           H  
ATOM   3720 HG13 ILE A 233       5.057  12.718 -33.320  1.00 63.59           H  
ATOM   3721  CG2 ILE A 233       6.758  12.736 -35.664  1.00 63.59           C  
ATOM   3722 HG21 ILE A 233       7.233  13.716 -35.616  1.00 63.59           H  
ATOM   3723 HG22 ILE A 233       7.280  12.170 -36.436  1.00 63.59           H  
ATOM   3724 HG23 ILE A 233       5.713  12.847 -35.952  1.00 63.59           H  
ATOM   3725  CD1 ILE A 233       6.473  14.312 -33.120  1.00 63.59           C  
ATOM   3726 HD11 ILE A 233       6.098  14.726 -32.184  1.00 63.59           H  
ATOM   3727 HD12 ILE A 233       7.553  14.454 -33.169  1.00 63.59           H  
ATOM   3728 HD13 ILE A 233       6.005  14.843 -33.949  1.00 63.59           H  
ATOM   3729  N   ILE A 234       8.238   9.373 -35.313  1.00 62.96           N  
ATOM   3730  H   ILE A 234       8.694   9.598 -34.440  1.00 62.96           H  
ATOM   3731  CA  ILE A 234       9.041   8.802 -36.412  1.00 62.96           C  
ATOM   3732  HA  ILE A 234       8.892   9.420 -37.297  1.00 62.96           H  
ATOM   3733  C   ILE A 234       8.575   7.394 -36.792  1.00 62.96           C  
ATOM   3734  CB  ILE A 234      10.545   8.836 -36.082  1.00 62.96           C  
ATOM   3735  HB  ILE A 234      10.689   8.284 -35.153  1.00 62.96           H  
ATOM   3736  O   ILE A 234       8.289   7.163 -37.960  1.00 62.96           O  
ATOM   3737  CG1 ILE A 234      11.034  10.291 -35.917  1.00 62.96           C  
ATOM   3738 HG12 ILE A 234      11.315  10.671 -36.900  1.00 62.96           H  
ATOM   3739 HG13 ILE A 234      10.242  10.931 -35.529  1.00 62.96           H  
ATOM   3740  CG2 ILE A 234      11.390   8.135 -37.161  1.00 62.96           C  
ATOM   3741 HG21 ILE A 234      11.193   7.063 -37.157  1.00 62.96           H  
ATOM   3742 HG22 ILE A 234      11.153   8.531 -38.148  1.00 62.96           H  
ATOM   3743 HG23 ILE A 234      12.453   8.276 -36.966  1.00 62.96           H  
ATOM   3744  CD1 ILE A 234      12.227  10.428 -34.968  1.00 62.96           C  
ATOM   3745 HD11 ILE A 234      12.682  11.411 -35.091  1.00 62.96           H  
ATOM   3746 HD12 ILE A 234      12.965   9.654 -35.180  1.00 62.96           H  
ATOM   3747 HD13 ILE A 234      11.895  10.326 -33.935  1.00 62.96           H  
ATOM   3748  N   GLY A 235       8.435   6.476 -35.832  1.00 65.99           N  
ATOM   3749  H   GLY A 235       8.669   6.728 -34.882  1.00 65.99           H  
ATOM   3750  CA  GLY A 235       7.941   5.118 -36.088  1.00 65.99           C  
ATOM   3751  HA2 GLY A 235       8.645   4.596 -36.736  1.00 65.99           H  
ATOM   3752  HA3 GLY A 235       7.872   4.578 -35.143  1.00 65.99           H  
ATOM   3753  C   GLY A 235       6.559   5.109 -36.763  1.00 65.99           C  
ATOM   3754  O   GLY A 235       6.415   4.515 -37.832  1.00 65.99           O  
ATOM   3755  N   PRO A 236       5.553   5.826 -36.219  1.00 66.97           N  
ATOM   3756  CA  PRO A 236       4.256   5.989 -36.874  1.00 66.97           C  
ATOM   3757  HA  PRO A 236       3.807   5.003 -36.996  1.00 66.97           H  
ATOM   3758  C   PRO A 236       4.326   6.660 -38.254  1.00 66.97           C  
ATOM   3759  CB  PRO A 236       3.406   6.804 -35.892  1.00 66.97           C  
ATOM   3760  HB2 PRO A 236       3.535   7.871 -36.077  1.00 66.97           H  
ATOM   3761  HB3 PRO A 236       2.352   6.531 -35.950  1.00 66.97           H  
ATOM   3762  O   PRO A 236       3.560   6.285 -39.136  1.00 66.97           O  
ATOM   3763  CG  PRO A 236       4.009   6.454 -34.533  1.00 66.97           C  
ATOM   3764  HG2 PRO A 236       3.815   7.226 -33.788  1.00 66.97           H  
ATOM   3765  HG3 PRO A 236       3.630   5.489 -34.197  1.00 66.97           H  
ATOM   3766  CD  PRO A 236       5.496   6.339 -34.857  1.00 66.97           C  
ATOM   3767  HD2 PRO A 236       5.982   5.665 -34.151  1.00 66.97           H  
ATOM   3768  HD3 PRO A 236       5.959   7.324 -34.812  1.00 66.97           H  
ATOM   3769  N   ALA A 237       5.236   7.618 -38.472  1.00 60.93           N  
ATOM   3770  H   ALA A 237       5.826   7.924 -37.712  1.00 60.93           H  
ATOM   3771  CA  ALA A 237       5.419   8.255 -39.777  1.00 60.93           C  
ATOM   3772  HA  ALA A 237       4.439   8.540 -40.158  1.00 60.93           H  
ATOM   3773  C   ALA A 237       6.046   7.305 -40.809  1.00 60.93           C  
ATOM   3774  CB  ALA A 237       6.248   9.535 -39.617  1.00 60.93           C  
ATOM   3775  HB1 ALA A 237       5.745  10.211 -38.925  1.00 60.93           H  
ATOM   3776  HB2 ALA A 237       7.239   9.297 -39.232  1.00 60.93           H  
ATOM   3777  HB3 ALA A 237       6.352  10.025 -40.584  1.00 60.93           H  
ATOM   3778  O   ALA A 237       5.580   7.265 -41.943  1.00 60.93           O  
ATOM   3779  N   MET A 238       7.047   6.510 -40.419  1.00 61.11           N  
ATOM   3780  H   MET A 238       7.382   6.599 -39.471  1.00 61.11           H  
ATOM   3781  CA  MET A 238       7.708   5.526 -41.288  1.00 61.11           C  
ATOM   3782  HA  MET A 238       8.026   6.024 -42.203  1.00 61.11           H  
ATOM   3783  C   MET A 238       6.773   4.385 -41.721  1.00 61.11           C  
ATOM   3784  CB  MET A 238       8.953   4.961 -40.584  1.00 61.11           C  
ATOM   3785  HB2 MET A 238       9.308   4.099 -41.148  1.00 61.11           H  
ATOM   3786  HB3 MET A 238       8.691   4.630 -39.579  1.00 61.11           H  
ATOM   3787  O   MET A 238       6.982   3.816 -42.789  1.00 61.11           O  
ATOM   3788  CG  MET A 238      10.088   5.993 -40.508  1.00 61.11           C  
ATOM   3789  HG2 MET A 238      10.361   6.283 -41.523  1.00 61.11           H  
ATOM   3790  HG3 MET A 238       9.721   6.885 -40.001  1.00 61.11           H  
ATOM   3791  SD  MET A 238      11.592   5.445 -39.647  1.00 61.11           S  
ATOM   3792  CE  MET A 238      12.119   4.104 -40.745  1.00 61.11           C  
ATOM   3793  HE1 MET A 238      11.407   3.281 -40.683  1.00 61.11           H  
ATOM   3794  HE2 MET A 238      12.172   4.473 -41.769  1.00 61.11           H  
ATOM   3795  HE3 MET A 238      13.101   3.740 -40.441  1.00 61.11           H  
ATOM   3796  N   LYS A 239       5.719   4.090 -40.944  1.00 62.89           N  
ATOM   3797  H   LYS A 239       5.657   4.543 -40.044  1.00 62.89           H  
ATOM   3798  CA  LYS A 239       4.646   3.159 -41.341  1.00 62.89           C  
ATOM   3799  HA  LYS A 239       5.096   2.259 -41.761  1.00 62.89           H  
ATOM   3800  C   LYS A 239       3.711   3.700 -42.434  1.00 62.89           C  
ATOM   3801  CB  LYS A 239       3.795   2.767 -40.121  1.00 62.89           C  
ATOM   3802  HB2 LYS A 239       3.533   3.660 -39.553  1.00 62.89           H  
ATOM   3803  HB3 LYS A 239       2.867   2.336 -40.494  1.00 62.89           H  
ATOM   3804  O   LYS A 239       3.021   2.901 -43.065  1.00 62.89           O  
ATOM   3805  CG  LYS A 239       4.436   1.732 -39.182  1.00 62.89           C  
ATOM   3806  HG2 LYS A 239       4.814   0.894 -39.768  1.00 62.89           H  
ATOM   3807  HG3 LYS A 239       5.256   2.183 -38.624  1.00 62.89           H  
ATOM   3808  CD  LYS A 239       3.346   1.226 -38.222  1.00 62.89           C  
ATOM   3809  HD2 LYS A 239       2.974   2.061 -37.628  1.00 62.89           H  
ATOM   3810  HD3 LYS A 239       2.522   0.833 -38.817  1.00 62.89           H  
ATOM   3811  CE  LYS A 239       3.823   0.113 -37.288  1.00 62.89           C  
ATOM   3812  HE2 LYS A 239       4.518   0.528 -36.558  1.00 62.89           H  
ATOM   3813  HE3 LYS A 239       4.349  -0.633 -37.884  1.00 62.89           H  
ATOM   3814  NZ  LYS A 239       2.660  -0.526 -36.618  1.00 62.89           N  
ATOM   3815  HZ1 LYS A 239       2.919  -1.270 -35.986  1.00 62.89           H  
ATOM   3816  HZ2 LYS A 239       2.088  -0.997 -37.305  1.00 62.89           H  
ATOM   3817  HZ3 LYS A 239       2.034   0.120 -36.160  1.00 62.89           H  
ATOM   3818  N   LEU A 240       3.624   5.018 -42.643  1.00 52.83           N  
ATOM   3819  H   LEU A 240       4.269   5.628 -42.161  1.00 52.83           H  
ATOM   3820  CA  LEU A 240       2.662   5.606 -43.587  1.00 52.83           C  
ATOM   3821  HA  LEU A 240       1.666   5.248 -43.328  1.00 52.83           H  
ATOM   3822  C   LEU A 240       2.942   5.159 -45.028  1.00 52.83           C  
ATOM   3823  CB  LEU A 240       2.685   7.144 -43.513  1.00 52.83           C  
ATOM   3824  HB2 LEU A 240       2.028   7.534 -44.291  1.00 52.83           H  
ATOM   3825  HB3 LEU A 240       3.698   7.475 -43.742  1.00 52.83           H  
ATOM   3826  O   LEU A 240       4.097   5.080 -45.443  1.00 52.83           O  
ATOM   3827  CG  LEU A 240       2.254   7.760 -42.173  1.00 52.83           C  
ATOM   3828  HG  LEU A 240       2.852   7.336 -41.367  1.00 52.83           H  
ATOM   3829  CD1 LEU A 240       2.491   9.273 -42.207  1.00 52.83           C  
ATOM   3830 HD11 LEU A 240       2.218   9.707 -41.245  1.00 52.83           H  
ATOM   3831 HD12 LEU A 240       1.898   9.727 -43.001  1.00 52.83           H  
ATOM   3832 HD13 LEU A 240       3.548   9.465 -42.392  1.00 52.83           H  
ATOM   3833  CD2 LEU A 240       0.773   7.520 -41.874  1.00 52.83           C  
ATOM   3834 HD21 LEU A 240       0.155   7.905 -42.686  1.00 52.83           H  
ATOM   3835 HD22 LEU A 240       0.594   6.451 -41.759  1.00 52.83           H  
ATOM   3836 HD23 LEU A 240       0.505   8.011 -40.939  1.00 52.83           H  
ATOM   3837  N   ASP A 241       1.882   4.973 -45.819  1.00 53.54           N  
ATOM   3838  H   ASP A 241       0.962   4.958 -45.403  1.00 53.54           H  
ATOM   3839  CA  ASP A 241       1.973   4.498 -47.209  1.00 53.54           C  
ATOM   3840  HA  ASP A 241       2.365   3.481 -47.198  1.00 53.54           H  
ATOM   3841  C   ASP A 241       2.911   5.353 -48.077  1.00 53.54           C  
ATOM   3842  CB  ASP A 241       0.572   4.444 -47.835  1.00 53.54           C  
ATOM   3843  HB2 ASP A 241       0.652   4.052 -48.848  1.00 53.54           H  
ATOM   3844  HB3 ASP A 241       0.171   5.456 -47.892  1.00 53.54           H  
ATOM   3845  O   ASP A 241       3.609   4.824 -48.931  1.00 53.54           O  
ATOM   3846  CG  ASP A 241      -0.384   3.554 -47.036  1.00 53.54           C  
ATOM   3847  OD1 ASP A 241       0.017   2.417 -46.708  1.00 53.54           O  
ATOM   3848  OD2 ASP A 241      -1.472   4.060 -46.678  1.00 53.54           O  
ATOM   3849  N   ILE A 242       3.048   6.651 -47.785  1.00 49.09           N  
ATOM   3850  H   ILE A 242       2.456   7.021 -47.056  1.00 49.09           H  
ATOM   3851  CA  ILE A 242       3.995   7.557 -48.461  1.00 49.09           C  
ATOM   3852  HA  ILE A 242       3.766   7.528 -49.527  1.00 49.09           H  
ATOM   3853  C   ILE A 242       5.474   7.140 -48.342  1.00 49.09           C  
ATOM   3854  CB  ILE A 242       3.811   9.012 -47.974  1.00 49.09           C  
ATOM   3855  HB  ILE A 242       4.513   9.634 -48.529  1.00 49.09           H  
ATOM   3856  O   ILE A 242       6.279   7.559 -49.166  1.00 49.09           O  
ATOM   3857  CG1 ILE A 242       4.130   9.163 -46.468  1.00 49.09           C  
ATOM   3858 HG12 ILE A 242       3.464   8.522 -45.890  1.00 49.09           H  
ATOM   3859 HG13 ILE A 242       5.155   8.839 -46.286  1.00 49.09           H  
ATOM   3860  CG2 ILE A 242       2.393   9.502 -48.320  1.00 49.09           C  
ATOM   3861 HG21 ILE A 242       2.320  10.580 -48.177  1.00 49.09           H  
ATOM   3862 HG22 ILE A 242       2.179   9.283 -49.366  1.00 49.09           H  
ATOM   3863 HG23 ILE A 242       1.650   9.001 -47.700  1.00 49.09           H  
ATOM   3864  CD1 ILE A 242       4.004  10.593 -45.933  1.00 49.09           C  
ATOM   3865 HD11 ILE A 242       4.605  11.268 -46.542  1.00 49.09           H  
ATOM   3866 HD12 ILE A 242       4.362  10.622 -44.903  1.00 49.09           H  
ATOM   3867 HD13 ILE A 242       2.963  10.914 -45.947  1.00 49.09           H  
ATOM   3868  N   PHE A 243       5.847   6.325 -47.348  1.00 51.59           N  
ATOM   3869  H   PHE A 243       5.141   6.022 -46.692  1.00 51.59           H  
ATOM   3870  CA  PHE A 243       7.162   5.676 -47.270  1.00 51.59           C  
ATOM   3871  HA  PHE A 243       7.890   6.264 -47.830  1.00 51.59           H  
ATOM   3872  C   PHE A 243       7.151   4.279 -47.911  1.00 51.59           C  
ATOM   3873  CB  PHE A 243       7.633   5.625 -45.810  1.00 51.59           C  
ATOM   3874  HB2 PHE A 243       6.829   5.250 -45.178  1.00 51.59           H  
ATOM   3875  HB3 PHE A 243       8.455   4.913 -45.735  1.00 51.59           H  
ATOM   3876  O   PHE A 243       8.168   3.853 -48.458  1.00 51.59           O  
ATOM   3877  CG  PHE A 243       8.126   6.958 -45.277  1.00 51.59           C  
ATOM   3878  CD1 PHE A 243       9.454   7.360 -45.518  1.00 51.59           C  
ATOM   3879  HD1 PHE A 243      10.111   6.722 -46.090  1.00 51.59           H  
ATOM   3880  CD2 PHE A 243       7.268   7.797 -44.542  1.00 51.59           C  
ATOM   3881  HD2 PHE A 243       6.249   7.489 -44.363  1.00 51.59           H  
ATOM   3882  CE1 PHE A 243       9.925   8.585 -45.015  1.00 51.59           C  
ATOM   3883  HE1 PHE A 243      10.947   8.885 -45.197  1.00 51.59           H  
ATOM   3884  CE2 PHE A 243       7.738   9.023 -44.036  1.00 51.59           C  
ATOM   3885  HE2 PHE A 243       7.073   9.655 -43.466  1.00 51.59           H  
ATOM   3886  CZ  PHE A 243       9.069   9.414 -44.271  1.00 51.59           C  
ATOM   3887  HZ  PHE A 243       9.442  10.350 -43.880  1.00 51.59           H  
ATOM   3888  N   GLN A 244       6.007   3.590 -47.927  1.00 49.77           N  
ATOM   3889  H   GLN A 244       5.183   4.021 -47.532  1.00 49.77           H  
ATOM   3890  CA  GLN A 244       5.839   2.299 -48.607  1.00 49.77           C  
ATOM   3891  HA  GLN A 244       6.716   1.689 -48.391  1.00 49.77           H  
ATOM   3892  C   GLN A 244       5.763   2.424 -50.145  1.00 49.77           C  
ATOM   3893  CB  GLN A 244       4.612   1.556 -48.048  1.00 49.77           C  
ATOM   3894  HB2 GLN A 244       4.611   0.556 -48.481  1.00 49.77           H  
ATOM   3895  HB3 GLN A 244       3.700   2.058 -48.371  1.00 49.77           H  
ATOM   3896  O   GLN A 244       6.077   1.465 -50.843  1.00 49.77           O  
ATOM   3897  CG  GLN A 244       4.607   1.440 -46.510  1.00 49.77           C  
ATOM   3898  HG2 GLN A 244       5.593   1.134 -46.163  1.00 49.77           H  
ATOM   3899  HG3 GLN A 244       4.381   2.414 -46.074  1.00 49.77           H  
ATOM   3900  CD  GLN A 244       3.595   0.416 -45.997  1.00 49.77           C  
ATOM   3901  NE2 GLN A 244       2.891   0.691 -44.923  1.00 49.77           N  
ATOM   3902 HE21 GLN A 244       2.949   1.588 -44.462  1.00 49.77           H  
ATOM   3903 HE22 GLN A 244       2.142   0.051 -44.701  1.00 49.77           H  
ATOM   3904  OE1 GLN A 244       3.465  -0.680 -46.524  1.00 49.77           O  
ATOM   3905  N   GLU A 245       5.401   3.600 -50.671  1.00 50.44           N  
ATOM   3906  H   GLU A 245       4.973   4.262 -50.040  1.00 50.44           H  
ATOM   3907  CA  GLU A 245       5.385   3.948 -52.103  1.00 50.44           C  
ATOM   3908  HA  GLU A 245       5.184   3.051 -52.687  1.00 50.44           H  
ATOM   3909  C   GLU A 245       6.722   4.518 -52.621  1.00 50.44           C  
ATOM   3910  CB  GLU A 245       4.263   4.967 -52.382  1.00 50.44           C  
ATOM   3911  HB2 GLU A 245       4.389   5.345 -53.397  1.00 50.44           H  
ATOM   3912  HB3 GLU A 245       4.364   5.805 -51.693  1.00 50.44           H  
ATOM   3913  O   GLU A 245       6.913   4.648 -53.833  1.00 50.44           O  
ATOM   3914  CG  GLU A 245       2.845   4.379 -52.282  1.00 50.44           C  
ATOM   3915  HG2 GLU A 245       2.800   3.494 -52.917  1.00 50.44           H  
ATOM   3916  HG3 GLU A 245       2.651   4.062 -51.257  1.00 50.44           H  
ATOM   3917  CD  GLU A 245       1.751   5.370 -52.727  1.00 50.44           C  
ATOM   3918  OE1 GLU A 245       0.632   4.893 -53.027  1.00 50.44           O  
ATOM   3919  OE2 GLU A 245       2.028   6.592 -52.804  1.00 50.44           O  
ATOM   3920  N   THR A 246       7.667   4.864 -51.735  1.00 53.50           N  
ATOM   3921  H   THR A 246       7.474   4.700 -50.757  1.00 53.50           H  
ATOM   3922  CA  THR A 246       9.014   5.291 -52.164  1.00 53.50           C  
ATOM   3923  HA  THR A 246       8.874   5.958 -53.014  1.00 53.50           H  
ATOM   3924  C   THR A 246       9.841   4.123 -52.714  1.00 53.50           C  
ATOM   3925  CB  THR A 246       9.771   6.115 -51.110  1.00 53.50           C  
ATOM   3926  HB  THR A 246      10.793   6.258 -51.460  1.00 53.50           H  
ATOM   3927  O   THR A 246       9.418   2.971 -52.681  1.00 53.50           O  
ATOM   3928  CG2 THR A 246       9.176   7.513 -50.962  1.00 53.50           C  
ATOM   3929 HG21 THR A 246       9.637   8.023 -50.116  1.00 53.50           H  
ATOM   3930 HG22 THR A 246       8.100   7.443 -50.803  1.00 53.50           H  
ATOM   3931 HG23 THR A 246       9.358   8.087 -51.871  1.00 53.50           H  
ATOM   3932  OG1 THR A 246       9.856   5.522 -49.840  1.00 53.50           O  
ATOM   3933  HG1 THR A 246       9.118   4.931 -49.672  1.00 53.50           H  
ATOM   3934  N   THR A 247      10.995   4.410 -53.327  1.00 58.06           N  
ATOM   3935  H   THR A 247      11.371   5.346 -53.272  1.00 58.06           H  
ATOM   3936  CA  THR A 247      11.692   3.439 -54.190  1.00 58.06           C  
ATOM   3937  HA  THR A 247      10.985   3.164 -54.973  1.00 58.06           H  
ATOM   3938  C   THR A 247      12.092   2.149 -53.455  1.00 58.06           C  
ATOM   3939  CB  THR A 247      12.929   4.043 -54.874  1.00 58.06           C  
ATOM   3940  HB  THR A 247      13.285   3.335 -55.622  1.00 58.06           H  
ATOM   3941  O   THR A 247      12.231   2.154 -52.229  1.00 58.06           O  
ATOM   3942  CG2 THR A 247      12.648   5.362 -55.594  1.00 58.06           C  
ATOM   3943 HG21 THR A 247      12.411   6.145 -54.875  1.00 58.06           H  
ATOM   3944 HG22 THR A 247      11.815   5.234 -56.286  1.00 58.06           H  
ATOM   3945 HG23 THR A 247      13.535   5.655 -56.156  1.00 58.06           H  
ATOM   3946  OG1 THR A 247      13.964   4.269 -53.955  1.00 58.06           O  
ATOM   3947  HG1 THR A 247      14.704   3.767 -54.305  1.00 58.06           H  
ATOM   3948  N   PRO A 248      12.340   1.031 -54.169  1.00 61.86           N  
ATOM   3949  CA  PRO A 248      12.776  -0.217 -53.547  1.00 61.86           C  
ATOM   3950  HA  PRO A 248      11.954  -0.594 -52.939  1.00 61.86           H  
ATOM   3951  C   PRO A 248      14.013  -0.080 -52.650  1.00 61.86           C  
ATOM   3952  CB  PRO A 248      13.024  -1.188 -54.703  1.00 61.86           C  
ATOM   3953  HB2 PRO A 248      12.823  -2.219 -54.412  1.00 61.86           H  
ATOM   3954  HB3 PRO A 248      14.045  -1.084 -55.071  1.00 61.86           H  
ATOM   3955  O   PRO A 248      14.111  -0.816 -51.673  1.00 61.86           O  
ATOM   3956  CG  PRO A 248      12.047  -0.697 -55.769  1.00 61.86           C  
ATOM   3957  HG2 PRO A 248      11.043  -1.056 -55.545  1.00 61.86           H  
ATOM   3958  HG3 PRO A 248      12.353  -0.998 -56.771  1.00 61.86           H  
ATOM   3959  CD  PRO A 248      12.106   0.819 -55.591  1.00 61.86           C  
ATOM   3960  HD2 PRO A 248      12.944   1.220 -56.162  1.00 61.86           H  
ATOM   3961  HD3 PRO A 248      11.168   1.264 -55.922  1.00 61.86           H  
ATOM   3962  N   GLU A 249      14.923   0.868 -52.911  1.00 59.08           N  
ATOM   3963  H   GLU A 249      14.832   1.440 -53.739  1.00 59.08           H  
ATOM   3964  CA  GLU A 249      16.032   1.178 -52.000  1.00 59.08           C  
ATOM   3965  HA  GLU A 249      16.529   0.245 -51.735  1.00 59.08           H  
ATOM   3966  C   GLU A 249      15.553   1.821 -50.696  1.00 59.08           C  
ATOM   3967  CB  GLU A 249      17.085   2.108 -52.631  1.00 59.08           C  
ATOM   3968  HB2 GLU A 249      17.923   2.156 -51.936  1.00 59.08           H  
ATOM   3969  HB3 GLU A 249      16.689   3.120 -52.715  1.00 59.08           H  
ATOM   3970  O   GLU A 249      16.071   1.471 -49.640  1.00 59.08           O  
ATOM   3971  CG  GLU A 249      17.642   1.653 -53.990  1.00 59.08           C  
ATOM   3972  HG2 GLU A 249      18.647   2.062 -54.087  1.00 59.08           H  
ATOM   3973  HG3 GLU A 249      17.729   0.566 -53.998  1.00 59.08           H  
ATOM   3974  CD  GLU A 249      16.812   2.126 -55.194  1.00 59.08           C  
ATOM   3975  OE1 GLU A 249      17.314   1.986 -56.327  1.00 59.08           O  
ATOM   3976  OE2 GLU A 249      15.670   2.608 -54.988  1.00 59.08           O  
ATOM   3977  N   VAL A 250      14.558   2.717 -50.734  1.00 51.24           N  
ATOM   3978  H   VAL A 250      14.116   2.914 -51.621  1.00 51.24           H  
ATOM   3979  CA  VAL A 250      13.969   3.306 -49.521  1.00 51.24           C  
ATOM   3980  HA  VAL A 250      14.786   3.611 -48.867  1.00 51.24           H  
ATOM   3981  C   VAL A 250      13.157   2.264 -48.762  1.00 51.24           C  
ATOM   3982  CB  VAL A 250      13.120   4.561 -49.802  1.00 51.24           C  
ATOM   3983  HB  VAL A 250      12.257   4.291 -50.410  1.00 51.24           H  
ATOM   3984  O   VAL A 250      13.345   2.143 -47.561  1.00 51.24           O  
ATOM   3985  CG1 VAL A 250      12.644   5.189 -48.482  1.00 51.24           C  
ATOM   3986 HG11 VAL A 250      12.147   6.139 -48.678  1.00 51.24           H  
ATOM   3987 HG12 VAL A 250      13.488   5.361 -47.814  1.00 51.24           H  
ATOM   3988 HG13 VAL A 250      11.922   4.534 -47.995  1.00 51.24           H  
ATOM   3989  CG2 VAL A 250      13.931   5.633 -50.542  1.00 51.24           C  
ATOM   3990 HG21 VAL A 250      14.807   5.911 -49.956  1.00 51.24           H  
ATOM   3991 HG22 VAL A 250      13.310   6.514 -50.706  1.00 51.24           H  
ATOM   3992 HG23 VAL A 250      14.252   5.257 -51.513  1.00 51.24           H  
ATOM   3993  N   ILE A 251      12.350   1.430 -49.427  1.00 55.37           N  
ATOM   3994  H   ILE A 251      12.207   1.596 -50.413  1.00 55.37           H  
ATOM   3995  CA  ILE A 251      11.635   0.321 -48.767  1.00 55.37           C  
ATOM   3996  HA  ILE A 251      11.036   0.736 -47.956  1.00 55.37           H  
ATOM   3997  C   ILE A 251      12.630  -0.671 -48.146  1.00 55.37           C  
ATOM   3998  CB  ILE A 251      10.685  -0.399 -49.752  1.00 55.37           C  
ATOM   3999  HB  ILE A 251      11.284  -0.766 -50.585  1.00 55.37           H  
ATOM   4000  O   ILE A 251      12.417  -1.133 -47.027  1.00 55.37           O  
ATOM   4001  CG1 ILE A 251       9.611   0.559 -50.310  1.00 55.37           C  
ATOM   4002 HG12 ILE A 251       8.904   0.830 -49.526  1.00 55.37           H  
ATOM   4003 HG13 ILE A 251      10.086   1.477 -50.656  1.00 55.37           H  
ATOM   4004  CG2 ILE A 251      10.004  -1.611 -49.077  1.00 55.37           C  
ATOM   4005 HG21 ILE A 251       9.311  -2.085 -49.772  1.00 55.37           H  
ATOM   4006 HG22 ILE A 251      10.755  -2.349 -48.795  1.00 55.37           H  
ATOM   4007 HG23 ILE A 251       9.461  -1.273 -48.195  1.00 55.37           H  
ATOM   4008  CD1 ILE A 251       8.849  -0.037 -51.503  1.00 55.37           C  
ATOM   4009 HD11 ILE A 251       9.550  -0.434 -52.236  1.00 55.37           H  
ATOM   4010 HD12 ILE A 251       8.167  -0.821 -51.175  1.00 55.37           H  
ATOM   4011 HD13 ILE A 251       8.259   0.744 -51.983  1.00 55.37           H  
ATOM   4012  N   ALA A 252      13.724  -1.002 -48.839  1.00 66.38           N  
ATOM   4013  H   ALA A 252      13.841  -0.632 -49.771  1.00 66.38           H  
ATOM   4014  CA  ALA A 252      14.768  -1.879 -48.312  1.00 66.38           C  
ATOM   4015  HA  ALA A 252      14.294  -2.764 -47.888  1.00 66.38           H  
ATOM   4016  C   ALA A 252      15.575  -1.216 -47.187  1.00 66.38           C  
ATOM   4017  CB  ALA A 252      15.679  -2.331 -49.457  1.00 66.38           C  
ATOM   4018  HB1 ALA A 252      16.165  -1.466 -49.909  1.00 66.38           H  
ATOM   4019  HB2 ALA A 252      16.442  -3.008 -49.072  1.00 66.38           H  
ATOM   4020  HB3 ALA A 252      15.093  -2.851 -50.214  1.00 66.38           H  
ATOM   4021  O   ALA A 252      15.959  -1.903 -46.245  1.00 66.38           O  
ATOM   4022  N   PHE A 253      15.812   0.097 -47.241  1.00 56.94           N  
ATOM   4023  H   PHE A 253      15.538   0.606 -48.069  1.00 56.94           H  
ATOM   4024  CA  PHE A 253      16.476   0.843 -46.175  1.00 56.94           C  
ATOM   4025  HA  PHE A 253      17.353   0.281 -45.855  1.00 56.94           H  
ATOM   4026  C   PHE A 253      15.574   0.999 -44.949  1.00 56.94           C  
ATOM   4027  CB  PHE A 253      16.962   2.209 -46.677  1.00 56.94           C  
ATOM   4028  HB2 PHE A 253      16.110   2.792 -47.027  1.00 56.94           H  
ATOM   4029  HB3 PHE A 253      17.638   2.061 -47.519  1.00 56.94           H  
ATOM   4030  O   PHE A 253      16.039   0.750 -43.847  1.00 56.94           O  
ATOM   4031  CG  PHE A 253      17.684   2.985 -45.592  1.00 56.94           C  
ATOM   4032  CD1 PHE A 253      16.944   3.747 -44.668  1.00 56.94           C  
ATOM   4033  HD1 PHE A 253      15.872   3.835 -44.766  1.00 56.94           H  
ATOM   4034  CD2 PHE A 253      19.079   2.870 -45.442  1.00 56.94           C  
ATOM   4035  HD2 PHE A 253      19.650   2.288 -46.151  1.00 56.94           H  
ATOM   4036  CE1 PHE A 253      17.590   4.354 -43.580  1.00 56.94           C  
ATOM   4037  HE1 PHE A 253      17.008   4.899 -42.851  1.00 56.94           H  
ATOM   4038  CE2 PHE A 253      19.730   3.511 -44.371  1.00 56.94           C  
ATOM   4039  HE2 PHE A 253      20.802   3.439 -44.263  1.00 56.94           H  
ATOM   4040  CZ  PHE A 253      18.983   4.247 -43.435  1.00 56.94           C  
ATOM   4041  HZ  PHE A 253      19.476   4.734 -42.606  1.00 56.94           H  
ATOM   4042  N   VAL A 254      14.294   1.340 -45.122  1.00 53.33           N  
ATOM   4043  H   VAL A 254      13.986   1.555 -46.059  1.00 53.33           H  
ATOM   4044  CA  VAL A 254      13.285   1.385 -44.053  1.00 53.33           C  
ATOM   4045  HA  VAL A 254      13.626   2.065 -43.273  1.00 53.33           H  
ATOM   4046  C   VAL A 254      13.175   0.008 -43.422  1.00 53.33           C  
ATOM   4047  CB  VAL A 254      11.921   1.892 -44.567  1.00 53.33           C  
ATOM   4048  HB  VAL A 254      11.666   1.365 -45.487  1.00 53.33           H  
ATOM   4049  O   VAL A 254      13.413  -0.098 -42.229  1.00 53.33           O  
ATOM   4050  CG1 VAL A 254      10.782   1.673 -43.562  1.00 53.33           C  
ATOM   4051 HG11 VAL A 254      11.037   2.105 -42.595  1.00 53.33           H  
ATOM   4052 HG12 VAL A 254      10.581   0.610 -43.431  1.00 53.33           H  
ATOM   4053 HG13 VAL A 254       9.866   2.138 -43.927  1.00 53.33           H  
ATOM   4054  CG2 VAL A 254      11.994   3.398 -44.858  1.00 53.33           C  
ATOM   4055 HG21 VAL A 254      11.054   3.730 -45.298  1.00 53.33           H  
ATOM   4056 HG22 VAL A 254      12.798   3.615 -45.561  1.00 53.33           H  
ATOM   4057 HG23 VAL A 254      12.173   3.954 -43.937  1.00 53.33           H  
ATOM   4058  N   LYS A 255      12.988  -1.062 -44.204  1.00 63.11           N  
ATOM   4059  H   LYS A 255      12.790  -0.917 -45.184  1.00 63.11           H  
ATOM   4060  CA  LYS A 255      12.988  -2.435 -43.674  1.00 63.11           C  
ATOM   4061  HA  LYS A 255      12.253  -2.486 -42.871  1.00 63.11           H  
ATOM   4062  C   LYS A 255      14.315  -2.831 -43.044  1.00 63.11           C  
ATOM   4063  CB  LYS A 255      12.587  -3.445 -44.753  1.00 63.11           C  
ATOM   4064  HB2 LYS A 255      12.814  -4.454 -44.408  1.00 63.11           H  
ATOM   4065  HB3 LYS A 255      13.146  -3.254 -45.669  1.00 63.11           H  
ATOM   4066  O   LYS A 255      14.298  -3.608 -42.105  1.00 63.11           O  
ATOM   4067  CG  LYS A 255      11.079  -3.346 -44.997  1.00 63.11           C  
ATOM   4068  HG2 LYS A 255      10.810  -2.309 -45.199  1.00 63.11           H  
ATOM   4069  HG3 LYS A 255      10.552  -3.667 -44.098  1.00 63.11           H  
ATOM   4070  CD  LYS A 255      10.635  -4.206 -46.179  1.00 63.11           C  
ATOM   4071  HD2 LYS A 255      10.843  -5.257 -45.978  1.00 63.11           H  
ATOM   4072  HD3 LYS A 255      11.172  -3.882 -47.071  1.00 63.11           H  
ATOM   4073  CE  LYS A 255       9.131  -3.971 -46.338  1.00 63.11           C  
ATOM   4074  HE2 LYS A 255       8.949  -2.898 -46.276  1.00 63.11           H  
ATOM   4075  HE3 LYS A 255       8.615  -4.427 -45.493  1.00 63.11           H  
ATOM   4076  NZ  LYS A 255       8.608  -4.486 -47.624  1.00 63.11           N  
ATOM   4077  HZ1 LYS A 255       8.764  -5.480 -47.707  1.00 63.11           H  
ATOM   4078  HZ2 LYS A 255       7.618  -4.295 -47.682  1.00 63.11           H  
ATOM   4079  HZ3 LYS A 255       9.055  -4.001 -48.389  1.00 63.11           H  
ATOM   4080  N   LYS A 256      15.457  -2.301 -43.499  1.00 65.69           N  
ATOM   4081  H   LYS A 256      15.412  -1.728 -44.330  1.00 65.69           H  
ATOM   4082  CA  LYS A 256      16.760  -2.497 -42.845  1.00 65.69           C  
ATOM   4083  HA  LYS A 256      16.829  -3.543 -42.545  1.00 65.69           H  
ATOM   4084  C   LYS A 256      16.893  -1.679 -41.561  1.00 65.69           C  
ATOM   4085  CB  LYS A 256      17.919  -2.229 -43.821  1.00 65.69           C  
ATOM   4086  HB2 LYS A 256      17.905  -1.184 -44.130  1.00 65.69           H  
ATOM   4087  HB3 LYS A 256      17.798  -2.864 -44.699  1.00 65.69           H  
ATOM   4088  O   LYS A 256      17.561  -2.151 -40.654  1.00 65.69           O  
ATOM   4089  CG  LYS A 256      19.269  -2.552 -43.163  1.00 65.69           C  
ATOM   4090  HG2 LYS A 256      19.258  -3.586 -42.816  1.00 65.69           H  
ATOM   4091  HG3 LYS A 256      19.419  -1.895 -42.307  1.00 65.69           H  
ATOM   4092  CD  LYS A 256      20.462  -2.347 -44.094  1.00 65.69           C  
ATOM   4093  HD2 LYS A 256      20.389  -3.025 -44.944  1.00 65.69           H  
ATOM   4094  HD3 LYS A 256      20.470  -1.314 -44.441  1.00 65.69           H  
ATOM   4095  CE  LYS A 256      21.720  -2.644 -43.269  1.00 65.69           C  
ATOM   4096  HE2 LYS A 256      21.678  -2.053 -42.355  1.00 65.69           H  
ATOM   4097  HE3 LYS A 256      21.702  -3.693 -42.974  1.00 65.69           H  
ATOM   4098  NZ  LYS A 256      22.957  -2.333 -44.020  1.00 65.69           N  
ATOM   4099  HZ1 LYS A 256      23.003  -2.891 -44.861  1.00 65.69           H  
ATOM   4100  HZ2 LYS A 256      22.971  -1.354 -44.269  1.00 65.69           H  
ATOM   4101  HZ3 LYS A 256      23.763  -2.534 -43.446  1.00 65.69           H  
ATOM   4102  N   LEU A 257      16.297  -0.494 -41.446  1.00 51.58           N  
ATOM   4103  H   LEU A 257      15.794  -0.137 -42.246  1.00 51.58           H  
ATOM   4104  CA  LEU A 257      16.334   0.331 -40.238  1.00 51.58           C  
ATOM   4105  HA  LEU A 257      17.332   0.264 -39.806  1.00 51.58           H  
ATOM   4106  C   LEU A 257      15.343  -0.197 -39.202  1.00 51.58           C  
ATOM   4107  CB  LEU A 257      16.048   1.804 -40.572  1.00 51.58           C  
ATOM   4108  HB2 LEU A 257      14.973   1.932 -40.704  1.00 51.58           H  
ATOM   4109  HB3 LEU A 257      16.532   2.078 -41.509  1.00 51.58           H  
ATOM   4110  O   LEU A 257      15.735  -0.398 -38.061  1.00 51.58           O  
ATOM   4111  CG  LEU A 257      16.556   2.728 -39.444  1.00 51.58           C  
ATOM   4112  HG  LEU A 257      16.513   2.215 -38.484  1.00 51.58           H  
ATOM   4113  CD1 LEU A 257      18.003   3.143 -39.710  1.00 51.58           C  
ATOM   4114 HD11 LEU A 257      18.344   3.791 -38.903  1.00 51.58           H  
ATOM   4115 HD12 LEU A 257      18.072   3.686 -40.652  1.00 51.58           H  
ATOM   4116 HD13 LEU A 257      18.642   2.261 -39.744  1.00 51.58           H  
ATOM   4117  CD2 LEU A 257      15.704   3.988 -39.332  1.00 51.58           C  
ATOM   4118 HD21 LEU A 257      16.169   4.693 -38.643  1.00 51.58           H  
ATOM   4119 HD22 LEU A 257      15.593   4.450 -40.313  1.00 51.58           H  
ATOM   4120 HD23 LEU A 257      14.723   3.723 -38.937  1.00 51.58           H  
ATOM   4121  N   GLU A 258      14.117  -0.526 -39.617  1.00 56.94           N  
ATOM   4122  H   GLU A 258      13.863  -0.302 -40.569  1.00 56.94           H  
ATOM   4123  CA  GLU A 258      13.176  -1.354 -38.864  1.00 56.94           C  
ATOM   4124  HA  GLU A 258      12.834  -0.817 -37.980  1.00 56.94           H  
ATOM   4125  C   GLU A 258      13.878  -2.624 -38.407  1.00 56.94           C  
ATOM   4126  CB  GLU A 258      11.962  -1.762 -39.709  1.00 56.94           C  
ATOM   4127  HB2 GLU A 258      11.428  -2.546 -39.171  1.00 56.94           H  
ATOM   4128  HB3 GLU A 258      12.315  -2.186 -40.650  1.00 56.94           H  
ATOM   4129  O   GLU A 258      13.917  -2.861 -37.209  1.00 56.94           O  
ATOM   4130  CG  GLU A 258      10.962  -0.638 -39.994  1.00 56.94           C  
ATOM   4131  HG2 GLU A 258      11.430   0.141 -40.596  1.00 56.94           H  
ATOM   4132  HG3 GLU A 258      10.661  -0.192 -39.046  1.00 56.94           H  
ATOM   4133  CD  GLU A 258       9.733  -1.201 -40.726  1.00 56.94           C  
ATOM   4134  OE1 GLU A 258       8.611  -0.961 -40.229  1.00 56.94           O  
ATOM   4135  OE2 GLU A 258       9.926  -1.905 -41.748  1.00 56.94           O  
ATOM   4136  N   ASN A 259      14.517  -3.385 -39.306  1.00 62.88           N  
ATOM   4137  H   ASN A 259      14.376  -3.208 -40.291  1.00 62.88           H  
ATOM   4138  CA  ASN A 259      15.305  -4.550 -38.921  1.00 62.88           C  
ATOM   4139  HA  ASN A 259      14.664  -5.206 -38.331  1.00 62.88           H  
ATOM   4140  C   ASN A 259      16.497  -4.205 -38.029  1.00 62.88           C  
ATOM   4141  CB  ASN A 259      15.777  -5.385 -40.116  1.00 62.88           C  
ATOM   4142  HB2 ASN A 259      16.046  -4.757 -40.966  1.00 62.88           H  
ATOM   4143  HB3 ASN A 259      16.701  -5.884 -39.826  1.00 62.88           H  
ATOM   4144  O   ASN A 259      16.764  -4.992 -37.155  1.00 62.88           O  
ATOM   4145  CG  ASN A 259      14.802  -6.470 -40.542  1.00 62.88           C  
ATOM   4146  ND2 ASN A 259      15.335  -7.578 -40.991  1.00 62.88           N  
ATOM   4147 HD21 ASN A 259      14.696  -8.343 -41.155  1.00 62.88           H  
ATOM   4148 HD22 ASN A 259      16.273  -7.767 -40.667  1.00 62.88           H  
ATOM   4149  OD1 ASN A 259      13.585  -6.396 -40.430  1.00 62.88           O  
ATOM   4150  N   THR A 260      17.201  -3.079 -38.146  1.00 53.60           N  
ATOM   4151  H   THR A 260      16.960  -2.440 -38.889  1.00 53.60           H  
ATOM   4152  CA  THR A 260      18.359  -2.778 -37.272  1.00 53.60           C  
ATOM   4153  HA  THR A 260      18.964  -3.678 -37.171  1.00 53.60           H  
ATOM   4154  C   THR A 260      17.887  -2.388 -35.870  1.00 53.60           C  
ATOM   4155  CB  THR A 260      19.261  -1.678 -37.858  1.00 53.60           C  
ATOM   4156  HB  THR A 260      18.696  -0.750 -37.936  1.00 53.60           H  
ATOM   4157  O   THR A 260      18.433  -2.855 -34.875  1.00 53.60           O  
ATOM   4158  CG2 THR A 260      20.517  -1.432 -37.021  1.00 53.60           C  
ATOM   4159 HG21 THR A 260      21.057  -2.367 -36.875  1.00 53.60           H  
ATOM   4160 HG22 THR A 260      20.245  -1.018 -36.050  1.00 53.60           H  
ATOM   4161 HG23 THR A 260      21.163  -0.718 -37.532  1.00 53.60           H  
ATOM   4162  OG1 THR A 260      19.723  -2.039 -39.143  1.00 53.60           O  
ATOM   4163  HG1 THR A 260      18.940  -2.198 -39.675  1.00 53.60           H  
ATOM   4164  N   ILE A 261      16.805  -1.613 -35.780  1.00 48.64           N  
ATOM   4165  H   ILE A 261      16.401  -1.270 -36.640  1.00 48.64           H  
ATOM   4166  CA  ILE A 261      16.105  -1.283 -34.534  1.00 48.64           C  
ATOM   4167  HA  ILE A 261      16.832  -0.916 -33.809  1.00 48.64           H  
ATOM   4168  C   ILE A 261      15.474  -2.548 -33.940  1.00 48.64           C  
ATOM   4169  CB  ILE A 261      15.067  -0.164 -34.808  1.00 48.64           C  
ATOM   4170  HB  ILE A 261      14.424  -0.479 -35.630  1.00 48.64           H  
ATOM   4171  O   ILE A 261      15.489  -2.727 -32.727  1.00 48.64           O  
ATOM   4172  CG1 ILE A 261      15.802   1.136 -35.217  1.00 48.64           C  
ATOM   4173 HG12 ILE A 261      16.331   1.525 -34.347  1.00 48.64           H  
ATOM   4174 HG13 ILE A 261      16.539   0.916 -35.989  1.00 48.64           H  
ATOM   4175  CG2 ILE A 261      14.177   0.103 -33.579  1.00 48.64           C  
ATOM   4176 HG21 ILE A 261      13.579  -0.777 -33.345  1.00 48.64           H  
ATOM   4177 HG22 ILE A 261      13.491   0.925 -33.781  1.00 48.64           H  
ATOM   4178 HG23 ILE A 261      14.794   0.357 -32.717  1.00 48.64           H  
ATOM   4179  CD1 ILE A 261      14.913   2.249 -35.776  1.00 48.64           C  
ATOM   4180 HD11 ILE A 261      14.249   1.853 -36.544  1.00 48.64           H  
ATOM   4181 HD12 ILE A 261      14.335   2.698 -34.969  1.00 48.64           H  
ATOM   4182 HD13 ILE A 261      15.542   3.024 -36.215  1.00 48.64           H  
ATOM   4183  N   ARG A 262      14.977  -3.464 -34.775  1.00 49.30           N  
ATOM   4184  H   ARG A 262      14.941  -3.211 -35.752  1.00 49.30           H  
ATOM   4185  CA  ARG A 262      14.400  -4.762 -34.407  1.00 49.30           C  
ATOM   4186  HA  ARG A 262      13.817  -4.657 -33.492  1.00 49.30           H  
ATOM   4187  C   ARG A 262      15.443  -5.847 -34.138  1.00 49.30           C  
ATOM   4188  CB  ARG A 262      13.410  -5.186 -35.495  1.00 49.30           C  
ATOM   4189  HB2 ARG A 262      13.966  -5.301 -36.425  1.00 49.30           H  
ATOM   4190  HB3 ARG A 262      12.650  -4.414 -35.617  1.00 49.30           H  
ATOM   4191  O   ARG A 262      15.127  -6.750 -33.395  1.00 49.30           O  
ATOM   4192  CG  ARG A 262      12.712  -6.510 -35.203  1.00 49.30           C  
ATOM   4193  HG2 ARG A 262      13.463  -7.284 -35.047  1.00 49.30           H  
ATOM   4194  HG3 ARG A 262      12.096  -6.426 -34.308  1.00 49.30           H  
ATOM   4195  CD  ARG A 262      11.876  -6.955 -36.396  1.00 49.30           C  
ATOM   4196  HD2 ARG A 262      12.438  -6.762 -37.310  1.00 49.30           H  
ATOM   4197  HD3 ARG A 262      10.937  -6.403 -36.431  1.00 49.30           H  
ATOM   4198  NE  ARG A 262      11.656  -8.395 -36.257  1.00 49.30           N  
ATOM   4199  HE  ARG A 262      12.019  -8.819 -35.415  1.00 49.30           H  
ATOM   4200  NH1 ARG A 262      11.078  -8.900 -38.413  1.00 49.30           N  
ATOM   4201 HH11 ARG A 262      11.063  -9.575 -39.165  1.00 49.30           H  
ATOM   4202 HH12 ARG A 262      11.038  -7.910 -38.607  1.00 49.30           H  
ATOM   4203  NH2 ARG A 262      11.704 -10.506 -36.959  1.00 49.30           N  
ATOM   4204 HH21 ARG A 262      11.757 -11.202 -37.689  1.00 49.30           H  
ATOM   4205 HH22 ARG A 262      12.184 -10.656 -36.083  1.00 49.30           H  
ATOM   4206  CZ  ARG A 262      11.462  -9.258 -37.219  1.00 49.30           C  
ATOM   4207  N   GLU A 263      16.656  -5.784 -34.673  1.00 52.63           N  
ATOM   4208  H   GLU A 263      16.799  -5.082 -35.384  1.00 52.63           H  
ATOM   4209  CA  GLU A 263      17.731  -6.783 -34.521  1.00 52.63           C  
ATOM   4210  HA  GLU A 263      17.294  -7.751 -34.275  1.00 52.63           H  
ATOM   4211  C   GLU A 263      18.636  -6.391 -33.354  1.00 52.63           C  
ATOM   4212  CB  GLU A 263      18.524  -7.009 -35.829  1.00 52.63           C  
ATOM   4213  HB2 GLU A 263      19.443  -7.544 -35.589  1.00 52.63           H  
ATOM   4214  HB3 GLU A 263      18.810  -6.046 -36.251  1.00 52.63           H  
ATOM   4215  O   GLU A 263      18.901  -7.219 -32.488  1.00 52.63           O  
ATOM   4216  CG  GLU A 263      17.736  -7.863 -36.853  1.00 52.63           C  
ATOM   4217  HG2 GLU A 263      16.694  -7.545 -36.863  1.00 52.63           H  
ATOM   4218  HG3 GLU A 263      17.744  -8.897 -36.509  1.00 52.63           H  
ATOM   4219  CD  GLU A 263      18.281  -7.811 -38.299  1.00 52.63           C  
ATOM   4220  OE1 GLU A 263      17.510  -8.157 -39.234  1.00 52.63           O  
ATOM   4221  OE2 GLU A 263      19.459  -7.435 -38.495  1.00 52.63           O  
ATOM   4222  N   GLY A 264      18.967  -5.101 -33.232  1.00 45.92           N  
ATOM   4223  H   GLY A 264      18.736  -4.467 -33.984  1.00 45.92           H  
ATOM   4224  CA  GLY A 264      19.497  -4.518 -31.999  1.00 45.92           C  
ATOM   4225  HA2 GLY A 264      19.727  -3.467 -32.173  1.00 45.92           H  
ATOM   4226  HA3 GLY A 264      20.411  -5.039 -31.713  1.00 45.92           H  
ATOM   4227  C   GLY A 264      18.496  -4.614 -30.844  1.00 45.92           C  
ATOM   4228  O   GLY A 264      18.897  -4.870 -29.708  1.00 45.92           O  
ATOM   4229  N   SER A 265      17.183  -4.525 -31.118  1.00 43.95           N  
ATOM   4230  H   SER A 265      16.880  -4.248 -32.041  1.00 43.95           H  
ATOM   4231  CA  SER A 265      16.188  -4.939 -30.124  1.00 43.95           C  
ATOM   4232  HA  SER A 265      16.631  -4.699 -29.158  1.00 43.95           H  
ATOM   4233  C   SER A 265      15.934  -6.445 -30.071  1.00 43.95           C  
ATOM   4234  CB  SER A 265      14.903  -4.110 -30.067  1.00 43.95           C  
ATOM   4235  HB2 SER A 265      15.159  -3.054 -29.989  1.00 43.95           H  
ATOM   4236  HB3 SER A 265      14.347  -4.393 -29.173  1.00 43.95           H  
ATOM   4237  O   SER A 265      15.531  -6.875 -29.012  1.00 43.95           O  
ATOM   4238  OG  SER A 265      14.079  -4.304 -31.180  1.00 43.95           O  
ATOM   4239  HG  SER A 265      14.463  -3.742 -31.857  1.00 43.95           H  
ATOM   4240  N   GLU A 266      16.228  -7.297 -31.061  1.00 39.29           N  
ATOM   4241  H   GLU A 266      16.466  -6.924 -31.969  1.00 39.29           H  
ATOM   4242  CA  GLU A 266      16.091  -8.766 -30.941  1.00 39.29           C  
ATOM   4243  HA  GLU A 266      15.202  -8.958 -30.342  1.00 39.29           H  
ATOM   4244  C   GLU A 266      17.239  -9.365 -30.133  1.00 39.29           C  
ATOM   4245  CB  GLU A 266      15.864  -9.529 -32.269  1.00 39.29           C  
ATOM   4246  HB2 GLU A 266      16.280 -10.531 -32.162  1.00 39.29           H  
ATOM   4247  HB3 GLU A 266      16.404  -9.044 -33.082  1.00 39.29           H  
ATOM   4248  O   GLU A 266      17.002 -10.299 -29.373  1.00 39.29           O  
ATOM   4249  CG  GLU A 266      14.371  -9.696 -32.633  1.00 39.29           C  
ATOM   4250  HG2 GLU A 266      13.912 -10.330 -31.874  1.00 39.29           H  
ATOM   4251  HG3 GLU A 266      13.865  -8.733 -32.579  1.00 39.29           H  
ATOM   4252  CD  GLU A 266      14.116 -10.335 -34.016  1.00 39.29           C  
ATOM   4253  OE1 GLU A 266      13.005 -10.132 -34.573  1.00 39.29           O  
ATOM   4254  OE2 GLU A 266      14.950 -11.139 -34.483  1.00 39.29           O  
ATOM   4255  N   GLU A 267      18.427  -8.760 -30.147  1.00 44.52           N  
ATOM   4256  H   GLU A 267      18.598  -8.052 -30.848  1.00 44.52           H  
ATOM   4257  CA  GLU A 267      19.462  -8.995 -29.137  1.00 44.52           C  
ATOM   4258  HA  GLU A 267      19.715 -10.055 -29.157  1.00 44.52           H  
ATOM   4259  C   GLU A 267      18.931  -8.676 -27.718  1.00 44.52           C  
ATOM   4260  CB  GLU A 267      20.726  -8.208 -29.532  1.00 44.52           C  
ATOM   4261  HB2 GLU A 267      20.896  -8.349 -30.599  1.00 44.52           H  
ATOM   4262  HB3 GLU A 267      20.576  -7.145 -29.339  1.00 44.52           H  
ATOM   4263  O   GLU A 267      19.193  -9.412 -26.765  1.00 44.52           O  
ATOM   4264  CG  GLU A 267      21.971  -8.710 -28.785  1.00 44.52           C  
ATOM   4265  HG2 GLU A 267      21.966  -9.800 -28.807  1.00 44.52           H  
ATOM   4266  HG3 GLU A 267      21.903  -8.401 -27.742  1.00 44.52           H  
ATOM   4267  CD  GLU A 267      23.298  -8.208 -29.384  1.00 44.52           C  
ATOM   4268  OE1 GLU A 267      24.297  -8.951 -29.236  1.00 44.52           O  
ATOM   4269  OE2 GLU A 267      23.322  -7.093 -29.949  1.00 44.52           O  
ATOM   4270  N   TYR A 268      18.050  -7.675 -27.606  1.00 40.67           N  
ATOM   4271  H   TYR A 268      17.902  -7.127 -28.441  1.00 40.67           H  
ATOM   4272  CA  TYR A 268      17.318  -7.259 -26.396  1.00 40.67           C  
ATOM   4273  HA  TYR A 268      17.972  -7.415 -25.538  1.00 40.67           H  
ATOM   4274  C   TYR A 268      15.997  -8.033 -26.124  1.00 40.67           C  
ATOM   4275  CB  TYR A 268      17.043  -5.747 -26.529  1.00 40.67           C  
ATOM   4276  HB2 TYR A 268      15.969  -5.569 -26.592  1.00 40.67           H  
ATOM   4277  HB3 TYR A 268      17.471  -5.394 -27.467  1.00 40.67           H  
ATOM   4278  O   TYR A 268      15.504  -8.022 -24.990  1.00 40.67           O  
ATOM   4279  CG  TYR A 268      17.635  -4.853 -25.464  1.00 40.67           C  
ATOM   4280  CD1 TYR A 268      16.841  -4.403 -24.392  1.00 40.67           C  
ATOM   4281  HD1 TYR A 268      15.811  -4.718 -24.316  1.00 40.67           H  
ATOM   4282  CD2 TYR A 268      18.952  -4.378 -25.618  1.00 40.67           C  
ATOM   4283  HD2 TYR A 268      19.542  -4.691 -26.467  1.00 40.67           H  
ATOM   4284  CE1 TYR A 268      17.373  -3.490 -23.461  1.00 40.67           C  
ATOM   4285  HE1 TYR A 268      16.774  -3.106 -22.648  1.00 40.67           H  
ATOM   4286  CE2 TYR A 268      19.480  -3.450 -24.700  1.00 40.67           C  
ATOM   4287  HE2 TYR A 268      20.478  -3.063 -24.840  1.00 40.67           H  
ATOM   4288  OH  TYR A 268      19.173  -2.100 -22.733  1.00 40.67           O  
ATOM   4289  HH  TYR A 268      19.999  -1.709 -23.027  1.00 40.67           H  
ATOM   4290  CZ  TYR A 268      18.688  -3.006 -23.619  1.00 40.67           C  
ATOM   4291  N   LEU A 269      15.407  -8.690 -27.134  1.00 43.29           N  
ATOM   4292  H   LEU A 269      15.827  -8.524 -28.037  1.00 43.29           H  
ATOM   4293  CA  LEU A 269      14.147  -9.460 -27.140  1.00 43.29           C  
ATOM   4294  HA  LEU A 269      13.650  -9.316 -26.181  1.00 43.29           H  
ATOM   4295  C   LEU A 269      14.423 -10.969 -27.261  1.00 43.29           C  
ATOM   4296  CB  LEU A 269      13.157  -9.021 -28.259  1.00 43.29           C  
ATOM   4297  HB2 LEU A 269      12.273  -9.655 -28.199  1.00 43.29           H  
ATOM   4298  HB3 LEU A 269      13.613  -9.293 -29.211  1.00 43.29           H  
ATOM   4299  O   LEU A 269      13.494 -11.753 -27.439  1.00 43.29           O  
ATOM   4300  CG  LEU A 269      12.655  -7.559 -28.355  1.00 43.29           C  
ATOM   4301  HG  LEU A 269      13.395  -6.865 -27.957  1.00 43.29           H  
ATOM   4302  CD1 LEU A 269      12.346  -7.217 -29.816  1.00 43.29           C  
ATOM   4303 HD11 LEU A 269      13.242  -7.330 -30.427  1.00 43.29           H  
ATOM   4304 HD12 LEU A 269      11.569  -7.872 -30.212  1.00 43.29           H  
ATOM   4305 HD13 LEU A 269      12.028  -6.178 -29.902  1.00 43.29           H  
ATOM   4306  CD2 LEU A 269      11.353  -7.311 -27.587  1.00 43.29           C  
ATOM   4307 HD21 LEU A 269      11.002  -6.300 -27.794  1.00 43.29           H  
ATOM   4308 HD22 LEU A 269      10.587  -8.020 -27.900  1.00 43.29           H  
ATOM   4309 HD23 LEU A 269      11.534  -7.386 -26.515  1.00 43.29           H  
ATOM   4310  N   ASN A 270      15.683 -11.403 -27.163  1.00 47.88           N  
ATOM   4311  H   ASN A 270      16.413 -10.705 -27.177  1.00 47.88           H  
ATOM   4312  CA  ASN A 270      16.072 -12.793 -27.393  1.00 47.88           C  
ATOM   4313  HA  ASN A 270      15.586 -13.090 -28.322  1.00 47.88           H  
ATOM   4314  C   ASN A 270      15.519 -13.770 -26.334  1.00 47.88           C  
ATOM   4315  CB  ASN A 270      17.605 -12.884 -27.604  1.00 47.88           C  
ATOM   4316  HB2 ASN A 270      18.007 -13.723 -27.035  1.00 47.88           H  
ATOM   4317  HB3 ASN A 270      18.089 -11.980 -27.234  1.00 47.88           H  
ATOM   4318  O   ASN A 270      15.583 -14.982 -26.549  1.00 47.88           O  
ATOM   4319  CG  ASN A 270      18.008 -13.097 -29.061  1.00 47.88           C  
ATOM   4320  ND2 ASN A 270      19.156 -12.618 -29.471  1.00 47.88           N  
ATOM   4321 HD21 ASN A 270      19.701 -12.027 -28.860  1.00 47.88           H  
ATOM   4322 HD22 ASN A 270      19.353 -12.668 -30.461  1.00 47.88           H  
ATOM   4323  OD1 ASN A 270      17.322 -13.756 -29.833  1.00 47.88           O  
ATOM   4324  N   THR A 271      14.913 -13.270 -25.247  1.00 51.53           N  
ATOM   4325  H   THR A 271      14.834 -12.267 -25.168  1.00 51.53           H  
ATOM   4326  CA  THR A 271      14.143 -14.079 -24.290  1.00 51.53           C  
ATOM   4327  HA  THR A 271      14.731 -14.979 -24.114  1.00 51.53           H  
ATOM   4328  C   THR A 271      12.757 -14.481 -24.839  1.00 51.53           C  
ATOM   4329  CB  THR A 271      13.980 -13.400 -22.919  1.00 51.53           C  
ATOM   4330  HB  THR A 271      13.433 -14.083 -22.269  1.00 51.53           H  
ATOM   4331  O   THR A 271      12.091 -13.677 -25.503  1.00 51.53           O  
ATOM   4332  CG2 THR A 271      15.322 -13.091 -22.257  1.00 51.53           C  
ATOM   4333 HG21 THR A 271      15.877 -12.361 -22.845  1.00 51.53           H  
ATOM   4334 HG22 THR A 271      15.906 -14.007 -22.169  1.00 51.53           H  
ATOM   4335 HG23 THR A 271      15.148 -12.690 -21.258  1.00 51.53           H  
ATOM   4336  OG1 THR A 271      13.263 -12.189 -22.993  1.00 51.53           O  
ATOM   4337  HG1 THR A 271      12.639 -12.235 -22.265  1.00 51.53           H  
ATOM   4338  N   PRO A 272      12.270 -15.708 -24.561  1.00 42.19           N  
ATOM   4339  CA  PRO A 272      10.992 -16.198 -25.087  1.00 42.19           C  
ATOM   4340  HA  PRO A 272      11.083 -16.282 -26.170  1.00 42.19           H  
ATOM   4341  C   PRO A 272       9.767 -15.325 -24.777  1.00 42.19           C  
ATOM   4342  CB  PRO A 272      10.823 -17.603 -24.502  1.00 42.19           C  
ATOM   4343  HB2 PRO A 272      10.338 -17.550 -23.527  1.00 42.19           H  
ATOM   4344  HB3 PRO A 272      10.263 -18.256 -25.172  1.00 42.19           H  
ATOM   4345  O   PRO A 272       8.900 -15.190 -25.637  1.00 42.19           O  
ATOM   4346  CG  PRO A 272      12.263 -18.074 -24.323  1.00 42.19           C  
ATOM   4347  HG2 PRO A 272      12.665 -18.410 -25.278  1.00 42.19           H  
ATOM   4348  HG3 PRO A 272      12.343 -18.858 -23.569  1.00 42.19           H  
ATOM   4349  CD  PRO A 272      12.968 -16.795 -23.885  1.00 42.19           C  
ATOM   4350  HD2 PRO A 272      12.874 -16.669 -22.806  1.00 42.19           H  
ATOM   4351  HD3 PRO A 272      14.018 -16.860 -24.172  1.00 42.19           H  
ATOM   4352  N   GLU A 273       9.691 -14.690 -23.605  1.00 40.67           N  
ATOM   4353  H   GLU A 273      10.415 -14.849 -22.919  1.00 40.67           H  
ATOM   4354  CA  GLU A 273       8.564 -13.832 -23.204  1.00 40.67           C  
ATOM   4355  HA  GLU A 273       7.632 -14.387 -23.311  1.00 40.67           H  
ATOM   4356  C   GLU A 273       8.471 -12.577 -24.081  1.00 40.67           C  
ATOM   4357  CB  GLU A 273       8.702 -13.377 -21.736  1.00 40.67           C  
ATOM   4358  HB2 GLU A 273       7.828 -12.768 -21.503  1.00 40.67           H  
ATOM   4359  HB3 GLU A 273       9.573 -12.730 -21.633  1.00 40.67           H  
ATOM   4360  O   GLU A 273       7.382 -12.144 -24.470  1.00 40.67           O  
ATOM   4361  CG  GLU A 273       8.769 -14.499 -20.685  1.00 40.67           C  
ATOM   4362  HG2 GLU A 273       7.952 -15.196 -20.872  1.00 40.67           H  
ATOM   4363  HG3 GLU A 273       8.602 -14.049 -19.707  1.00 40.67           H  
ATOM   4364  CD  GLU A 273      10.108 -15.258 -20.646  1.00 40.67           C  
ATOM   4365  OE1 GLU A 273      10.121 -16.367 -20.075  1.00 40.67           O  
ATOM   4366  OE2 GLU A 273      11.101 -14.763 -21.241  1.00 40.67           O  
ATOM   4367  N   LYS A 274       9.630 -12.006 -24.433  1.00 48.72           N  
ATOM   4368  H   LYS A 274      10.483 -12.465 -24.150  1.00 48.72           H  
ATOM   4369  CA  LYS A 274       9.716 -10.844 -25.318  1.00 48.72           C  
ATOM   4370  HA  LYS A 274       8.973 -10.107 -25.014  1.00 48.72           H  
ATOM   4371  C   LYS A 274       9.346 -11.230 -26.752  1.00 48.72           C  
ATOM   4372  CB  LYS A 274      11.108 -10.210 -25.201  1.00 48.72           C  
ATOM   4373  HB2 LYS A 274      11.235  -9.532 -26.045  1.00 48.72           H  
ATOM   4374  HB3 LYS A 274      11.875 -10.981 -25.273  1.00 48.72           H  
ATOM   4375  O   LYS A 274       8.527 -10.543 -27.360  1.00 48.72           O  
ATOM   4376  CG  LYS A 274      11.282  -9.416 -23.891  1.00 48.72           C  
ATOM   4377  HG2 LYS A 274      10.484  -8.679 -23.806  1.00 48.72           H  
ATOM   4378  HG3 LYS A 274      11.231 -10.095 -23.040  1.00 48.72           H  
ATOM   4379  CD  LYS A 274      12.634  -8.691 -23.886  1.00 48.72           C  
ATOM   4380  HD2 LYS A 274      12.671  -8.024 -24.748  1.00 48.72           H  
ATOM   4381  HD3 LYS A 274      13.425  -9.436 -23.982  1.00 48.72           H  
ATOM   4382  CE  LYS A 274      12.911  -7.857 -22.634  1.00 48.72           C  
ATOM   4383  HE2 LYS A 274      12.043  -7.237 -22.410  1.00 48.72           H  
ATOM   4384  HE3 LYS A 274      13.076  -8.538 -21.799  1.00 48.72           H  
ATOM   4385  NZ  LYS A 274      14.109  -7.005 -22.851  1.00 48.72           N  
ATOM   4386  HZ1 LYS A 274      14.481  -6.635 -21.988  1.00 48.72           H  
ATOM   4387  HZ2 LYS A 274      13.897  -6.242 -23.478  1.00 48.72           H  
ATOM   4388  HZ3 LYS A 274      14.828  -7.534 -23.323  1.00 48.72           H  
ATOM   4389  N   LYS A 275       9.817 -12.382 -27.244  1.00 45.85           N  
ATOM   4390  H   LYS A 275      10.508 -12.875 -26.697  1.00 45.85           H  
ATOM   4391  CA  LYS A 275       9.365 -12.956 -28.527  1.00 45.85           C  
ATOM   4392  HA  LYS A 275       9.500 -12.200 -29.300  1.00 45.85           H  
ATOM   4393  C   LYS A 275       7.863 -13.267 -28.549  1.00 45.85           C  
ATOM   4394  CB  LYS A 275      10.232 -14.175 -28.894  1.00 45.85           C  
ATOM   4395  HB2 LYS A 275      10.472 -14.742 -27.995  1.00 45.85           H  
ATOM   4396  HB3 LYS A 275       9.693 -14.822 -29.585  1.00 45.85           H  
ATOM   4397  O   LYS A 275       7.213 -12.950 -29.538  1.00 45.85           O  
ATOM   4398  CG  LYS A 275      11.517 -13.689 -29.583  1.00 45.85           C  
ATOM   4399  HG2 LYS A 275      11.914 -12.840 -29.026  1.00 45.85           H  
ATOM   4400  HG3 LYS A 275      11.268 -13.341 -30.585  1.00 45.85           H  
ATOM   4401  CD  LYS A 275      12.612 -14.757 -29.676  1.00 45.85           C  
ATOM   4402  HD2 LYS A 275      12.857 -15.101 -28.672  1.00 45.85           H  
ATOM   4403  HD3 LYS A 275      12.265 -15.594 -30.282  1.00 45.85           H  
ATOM   4404  CE  LYS A 275      13.846 -14.107 -30.313  1.00 45.85           C  
ATOM   4405  HE2 LYS A 275      13.611 -13.788 -31.329  1.00 45.85           H  
ATOM   4406  HE3 LYS A 275      14.085 -13.208 -29.745  1.00 45.85           H  
ATOM   4407  NZ  LYS A 275      15.017 -15.013 -30.315  1.00 45.85           N  
ATOM   4408  HZ1 LYS A 275      15.202 -15.368 -29.388  1.00 45.85           H  
ATOM   4409  HZ2 LYS A 275      14.919 -15.769 -30.978  1.00 45.85           H  
ATOM   4410  HZ3 LYS A 275      15.847 -14.488 -30.554  1.00 45.85           H  
ATOM   4411  N   GLN A 276       7.269 -13.804 -27.480  1.00 41.74           N  
ATOM   4412  H   GLN A 276       7.842 -14.089 -26.698  1.00 41.74           H  
ATOM   4413  CA  GLN A 276       5.822 -14.071 -27.437  1.00 41.74           C  
ATOM   4414  HA  GLN A 276       5.551 -14.617 -28.340  1.00 41.74           H  
ATOM   4415  C   GLN A 276       4.956 -12.804 -27.455  1.00 41.74           C  
ATOM   4416  CB  GLN A 276       5.450 -14.936 -26.224  1.00 41.74           C  
ATOM   4417  HB2 GLN A 276       4.402 -14.757 -25.984  1.00 41.74           H  
ATOM   4418  HB3 GLN A 276       6.047 -14.653 -25.357  1.00 41.74           H  
ATOM   4419  O   GLN A 276       3.876 -12.833 -28.045  1.00 41.74           O  
ATOM   4420  CG  GLN A 276       5.606 -16.436 -26.515  1.00 41.74           C  
ATOM   4421  HG2 GLN A 276       6.663 -16.689 -26.589  1.00 41.74           H  
ATOM   4422  HG3 GLN A 276       5.129 -16.667 -27.468  1.00 41.74           H  
ATOM   4423  CD  GLN A 276       4.958 -17.306 -25.440  1.00 41.74           C  
ATOM   4424  NE2 GLN A 276       4.680 -18.559 -25.723  1.00 41.74           N  
ATOM   4425 HE21 GLN A 276       4.261 -19.089 -24.972  1.00 41.74           H  
ATOM   4426 HE22 GLN A 276       4.911 -18.957 -26.622  1.00 41.74           H  
ATOM   4427  OE1 GLN A 276       4.666 -16.885 -24.336  1.00 41.74           O  
ATOM   4428  N   ARG A 277       5.412 -11.687 -26.868  1.00 41.42           N  
ATOM   4429  H   ARG A 277       6.268 -11.737 -26.334  1.00 41.42           H  
ATOM   4430  CA  ARG A 277       4.755 -10.382 -27.070  1.00 41.42           C  
ATOM   4431  HA  ARG A 277       3.677 -10.513 -26.986  1.00 41.42           H  
ATOM   4432  C   ARG A 277       4.959  -9.865 -28.497  1.00 41.42           C  
ATOM   4433  CB  ARG A 277       5.206  -9.365 -26.005  1.00 41.42           C  
ATOM   4434  HB2 ARG A 277       4.987  -8.361 -26.368  1.00 41.42           H  
ATOM   4435  HB3 ARG A 277       6.280  -9.446 -25.839  1.00 41.42           H  
ATOM   4436  O   ARG A 277       3.998  -9.417 -29.113  1.00 41.42           O  
ATOM   4437  CG  ARG A 277       4.444  -9.576 -24.686  1.00 41.42           C  
ATOM   4438  HG2 ARG A 277       4.670 -10.564 -24.284  1.00 41.42           H  
ATOM   4439  HG3 ARG A 277       3.375  -9.518 -24.893  1.00 41.42           H  
ATOM   4440  CD  ARG A 277       4.801  -8.508 -23.641  1.00 41.42           C  
ATOM   4441  HD2 ARG A 277       5.815  -8.692 -23.286  1.00 41.42           H  
ATOM   4442  HD3 ARG A 277       4.766  -7.529 -24.118  1.00 41.42           H  
ATOM   4443  NE  ARG A 277       3.852  -8.519 -22.506  1.00 41.42           N  
ATOM   4444  HE  ARG A 277       3.077  -9.164 -22.571  1.00 41.42           H  
ATOM   4445  NH1 ARG A 277       4.827  -6.863 -21.243  1.00 41.42           N  
ATOM   4446 HH11 ARG A 277       5.555  -6.769 -21.937  1.00 41.42           H  
ATOM   4447 HH12 ARG A 277       4.798  -6.244 -20.445  1.00 41.42           H  
ATOM   4448  NH2 ARG A 277       2.917  -7.779 -20.560  1.00 41.42           N  
ATOM   4449 HH21 ARG A 277       2.129  -8.399 -20.686  1.00 41.42           H  
ATOM   4450 HH22 ARG A 277       2.921  -7.152 -19.769  1.00 41.42           H  
ATOM   4451  CZ  ARG A 277       3.872  -7.726 -21.446  1.00 41.42           C  
ATOM   4452  N   PHE A 278       6.167  -9.995 -29.046  1.00 33.76           N  
ATOM   4453  H   PHE A 278       6.917 -10.353 -28.472  1.00 33.76           H  
ATOM   4454  CA  PHE A 278       6.497  -9.541 -30.400  1.00 33.76           C  
ATOM   4455  HA  PHE A 278       6.256  -8.480 -30.471  1.00 33.76           H  
ATOM   4456  C   PHE A 278       5.683 -10.257 -31.498  1.00 33.76           C  
ATOM   4457  CB  PHE A 278       8.012  -9.699 -30.604  1.00 33.76           C  
ATOM   4458  HB2 PHE A 278       8.254 -10.746 -30.783  1.00 33.76           H  
ATOM   4459  HB3 PHE A 278       8.532  -9.388 -29.697  1.00 33.76           H  
ATOM   4460  O   PHE A 278       5.192  -9.619 -32.423  1.00 33.76           O  
ATOM   4461  CG  PHE A 278       8.544  -8.855 -31.737  1.00 33.76           C  
ATOM   4462  CD1 PHE A 278       8.650  -9.391 -33.033  1.00 33.76           C  
ATOM   4463  HD1 PHE A 278       8.388 -10.422 -33.221  1.00 33.76           H  
ATOM   4464  CD2 PHE A 278       8.880  -7.509 -31.500  1.00 33.76           C  
ATOM   4465  HD2 PHE A 278       8.804  -7.093 -30.505  1.00 33.76           H  
ATOM   4466  CE1 PHE A 278       9.058  -8.569 -34.097  1.00 33.76           C  
ATOM   4467  HE1 PHE A 278       9.115  -8.970 -35.098  1.00 33.76           H  
ATOM   4468  CE2 PHE A 278       9.294  -6.690 -32.562  1.00 33.76           C  
ATOM   4469  HE2 PHE A 278       9.540  -5.654 -32.386  1.00 33.76           H  
ATOM   4470  CZ  PHE A 278       9.363  -7.217 -33.862  1.00 33.76           C  
ATOM   4471  HZ  PHE A 278       9.641  -6.571 -34.682  1.00 33.76           H  
ATOM   4472  N   TYR A 279       5.446 -11.567 -31.366  1.00 40.08           N  
ATOM   4473  H   TYR A 279       5.912 -12.057 -30.615  1.00 40.08           H  
ATOM   4474  CA  TYR A 279       4.681 -12.360 -32.341  1.00 40.08           C  
ATOM   4475  HA  TYR A 279       5.001 -12.048 -33.335  1.00 40.08           H  
ATOM   4476  C   TYR A 279       3.155 -12.132 -32.335  1.00 40.08           C  
ATOM   4477  CB  TYR A 279       5.032 -13.854 -32.188  1.00 40.08           C  
ATOM   4478  HB2 TYR A 279       5.126 -14.101 -31.130  1.00 40.08           H  
ATOM   4479  HB3 TYR A 279       4.216 -14.461 -32.580  1.00 40.08           H  
ATOM   4480  O   TYR A 279       2.469 -12.713 -33.175  1.00 40.08           O  
ATOM   4481  CG  TYR A 279       6.283 -14.268 -32.941  1.00 40.08           C  
ATOM   4482  CD1 TYR A 279       6.281 -14.234 -34.350  1.00 40.08           C  
ATOM   4483  HD1 TYR A 279       5.390 -13.928 -34.878  1.00 40.08           H  
ATOM   4484  CD2 TYR A 279       7.439 -14.689 -32.255  1.00 40.08           C  
ATOM   4485  HD2 TYR A 279       7.433 -14.742 -31.176  1.00 40.08           H  
ATOM   4486  CE1 TYR A 279       7.438 -14.587 -35.068  1.00 40.08           C  
ATOM   4487  HE1 TYR A 279       7.450 -14.554 -36.147  1.00 40.08           H  
ATOM   4488  CE2 TYR A 279       8.605 -15.032 -32.968  1.00 40.08           C  
ATOM   4489  HE2 TYR A 279       9.495 -15.337 -32.438  1.00 40.08           H  
ATOM   4490  OH  TYR A 279       9.723 -15.291 -35.083  1.00 40.08           O  
ATOM   4491  HH  TYR A 279      10.473 -15.483 -34.516  1.00 40.08           H  
ATOM   4492  CZ  TYR A 279       8.605 -14.974 -34.379  1.00 40.08           C  
ATOM   4493  N   LYS A 280       2.602 -11.310 -31.428  1.00 36.86           N  
ATOM   4494  H   LYS A 280       3.215 -10.840 -30.777  1.00 36.86           H  
ATOM   4495  CA  LYS A 280       1.146 -11.063 -31.326  1.00 36.86           C  
ATOM   4496  HA  LYS A 280       0.626 -11.789 -31.951  1.00 36.86           H  
ATOM   4497  C   LYS A 280       0.657  -9.726 -31.894  1.00 36.86           C  
ATOM   4498  CB  LYS A 280       0.670 -11.279 -29.877  1.00 36.86           C  
ATOM   4499  HB2 LYS A 280      -0.262 -10.734 -29.726  1.00 36.86           H  
ATOM   4500  HB3 LYS A 280       1.405 -10.887 -29.174  1.00 36.86           H  
ATOM   4501  O   LYS A 280      -0.549  -9.513 -31.928  1.00 36.86           O  
ATOM   4502  CG  LYS A 280       0.401 -12.765 -29.596  1.00 36.86           C  
ATOM   4503  HG2 LYS A 280      -0.208 -13.173 -30.402  1.00 36.86           H  
ATOM   4504  HG3 LYS A 280       1.344 -13.310 -29.557  1.00 36.86           H  
ATOM   4505  CD  LYS A 280      -0.362 -12.941 -28.277  1.00 36.86           C  
ATOM   4506  HD2 LYS A 280       0.282 -12.656 -27.445  1.00 36.86           H  
ATOM   4507  HD3 LYS A 280      -1.238 -12.292 -28.289  1.00 36.86           H  
ATOM   4508  CE  LYS A 280      -0.817 -14.397 -28.125  1.00 36.86           C  
ATOM   4509  HE2 LYS A 280      -1.319 -14.694 -29.045  1.00 36.86           H  
ATOM   4510  HE3 LYS A 280       0.064 -15.028 -28.007  1.00 36.86           H  
ATOM   4511  NZ  LYS A 280      -1.741 -14.563 -26.975  1.00 36.86           N  
ATOM   4512  HZ1 LYS A 280      -2.052 -15.521 -26.903  1.00 36.86           H  
ATOM   4513  HZ2 LYS A 280      -2.556 -13.978 -27.099  1.00 36.86           H  
ATOM   4514  HZ3 LYS A 280      -1.288 -14.300 -26.111  1.00 36.86           H  
ATOM   4515  N   MET A 281       1.544  -8.844 -32.354  1.00 32.73           N  
ATOM   4516  H   MET A 281       2.524  -9.089 -32.331  1.00 32.73           H  
ATOM   4517  CA  MET A 281       1.181  -7.505 -32.846  1.00 32.73           C  
ATOM   4518  HA  MET A 281       0.124  -7.317 -32.657  1.00 32.73           H  
ATOM   4519  C   MET A 281       1.353  -7.408 -34.367  1.00 32.73           C  
ATOM   4520  CB  MET A 281       1.960  -6.435 -32.062  1.00 32.73           C  
ATOM   4521  HB2 MET A 281       1.781  -5.458 -32.511  1.00 32.73           H  
ATOM   4522  HB3 MET A 281       3.028  -6.651 -32.106  1.00 32.73           H  
ATOM   4523  O   MET A 281       2.268  -6.752 -34.858  1.00 32.73           O  
ATOM   4524  CG  MET A 281       1.489  -6.387 -30.601  1.00 32.73           C  
ATOM   4525  HG2 MET A 281       0.423  -6.162 -30.599  1.00 32.73           H  
ATOM   4526  HG3 MET A 281       1.626  -7.365 -30.142  1.00 32.73           H  
ATOM   4527  SD  MET A 281       2.313  -5.152 -29.560  1.00 32.73           S  
ATOM   4528  CE  MET A 281       3.917  -5.949 -29.306  1.00 32.73           C  
ATOM   4529  HE1 MET A 281       3.773  -6.897 -28.788  1.00 32.73           H  
ATOM   4530  HE2 MET A 281       4.399  -6.127 -30.267  1.00 32.73           H  
ATOM   4531  HE3 MET A 281       4.550  -5.297 -28.703  1.00 32.73           H  
ATOM   4532  N   ARG A 282       0.488  -8.108 -35.118  1.00 33.06           N  
ATOM   4533  H   ARG A 282      -0.259  -8.601 -34.650  1.00 33.06           H  
ATOM   4534  CA  ARG A 282       0.458  -8.051 -36.588  1.00 33.06           C  
ATOM   4535  HA  ARG A 282       1.165  -7.280 -36.894  1.00 33.06           H  
ATOM   4536  C   ARG A 282      -0.913  -7.591 -37.099  1.00 33.06           C  
ATOM   4537  CB  ARG A 282       0.938  -9.383 -37.203  1.00 33.06           C  
ATOM   4538  HB2 ARG A 282       0.086  -9.966 -37.553  1.00 33.06           H  
ATOM   4539  HB3 ARG A 282       1.465  -9.967 -36.448  1.00 33.06           H  
ATOM   4540  O   ARG A 282      -1.907  -8.293 -36.957  1.00 33.06           O  
ATOM   4541  CG  ARG A 282       1.907  -9.117 -38.365  1.00 33.06           C  
ATOM   4542  HG2 ARG A 282       1.401  -8.523 -39.126  1.00 33.06           H  
ATOM   4543  HG3 ARG A 282       2.759  -8.552 -37.987  1.00 33.06           H  
ATOM   4544  CD  ARG A 282       2.415 -10.419 -38.995  1.00 33.06           C  
ATOM   4545  HD2 ARG A 282       1.569 -10.927 -39.459  1.00 33.06           H  
ATOM   4546  HD3 ARG A 282       2.823 -11.053 -38.209  1.00 33.06           H  
ATOM   4547  NE  ARG A 282       3.460 -10.146 -40.002  1.00 33.06           N  
ATOM   4548  HE  ARG A 282       3.739  -9.180 -40.093  1.00 33.06           H  
ATOM   4549  NH1 ARG A 282       3.703 -12.284 -40.800  1.00 33.06           N  
ATOM   4550 HH11 ARG A 282       2.965 -12.574 -40.175  1.00 33.06           H  
ATOM   4551 HH12 ARG A 282       4.112 -12.937 -41.454  1.00 33.06           H  
ATOM   4552  NH2 ARG A 282       4.943 -10.637 -41.658  1.00 33.06           N  
ATOM   4553 HH21 ARG A 282       5.188  -9.659 -41.711  1.00 33.06           H  
ATOM   4554 HH22 ARG A 282       5.357 -11.300 -42.299  1.00 33.06           H  
ATOM   4555  CZ  ARG A 282       4.029 -11.021 -40.811  1.00 33.06           C  
ATOM   4556  N   GLU A 283      -0.897  -6.393 -37.667  1.00 31.94           N  
ATOM   4557  H   GLU A 283      -0.018  -5.898 -37.617  1.00 31.94           H  
ATOM   4558  CA  GLU A 283      -1.930  -5.688 -38.441  1.00 31.94           C  
ATOM   4559  HA  GLU A 283      -2.739  -5.349 -37.793  1.00 31.94           H  
ATOM   4560  C   GLU A 283      -2.511  -6.491 -39.635  1.00 31.94           C  
ATOM   4561  CB  GLU A 283      -1.168  -4.478 -39.020  1.00 31.94           C  
ATOM   4562  HB2 GLU A 283      -1.723  -4.020 -39.839  1.00 31.94           H  
ATOM   4563  HB3 GLU A 283      -0.237  -4.838 -39.457  1.00 31.94           H  
ATOM   4564  O   GLU A 283      -1.874  -7.456 -40.070  1.00 31.94           O  
ATOM   4565  CG  GLU A 283      -0.838  -3.383 -38.001  1.00 31.94           C  
ATOM   4566  HG2 GLU A 283      -1.756  -2.864 -37.724  1.00 31.94           H  
ATOM   4567  HG3 GLU A 283      -0.412  -3.835 -37.105  1.00 31.94           H  
ATOM   4568  CD  GLU A 283       0.170  -2.404 -38.612  1.00 31.94           C  
ATOM   4569  OE1 GLU A 283       1.268  -2.256 -38.026  1.00 31.94           O  
ATOM   4570  OE2 GLU A 283      -0.104  -1.864 -39.704  1.00 31.94           O  
ATOM   4571  N   PRO A 284      -3.583  -6.011 -40.317  1.00 36.13           N  
ATOM   4572  CA  PRO A 284      -4.719  -5.216 -39.810  1.00 36.13           C  
ATOM   4573  HA  PRO A 284      -4.773  -5.245 -38.722  1.00 36.13           H  
ATOM   4574  C   PRO A 284      -6.104  -5.605 -40.406  1.00 36.13           C  
ATOM   4575  CB  PRO A 284      -4.415  -3.793 -40.294  1.00 36.13           C  
ATOM   4576  HB2 PRO A 284      -5.310  -3.178 -40.384  1.00 36.13           H  
ATOM   4577  HB3 PRO A 284      -3.720  -3.302 -39.612  1.00 36.13           H  
ATOM   4578  O   PRO A 284      -6.202  -6.200 -41.474  1.00 36.13           O  
ATOM   4579  CG  PRO A 284      -3.766  -4.032 -41.666  1.00 36.13           C  
ATOM   4580  HG2 PRO A 284      -2.927  -3.353 -41.817  1.00 36.13           H  
ATOM   4581  HG3 PRO A 284      -4.504  -3.895 -42.457  1.00 36.13           H  
ATOM   4582  CD  PRO A 284      -3.300  -5.498 -41.655  1.00 36.13           C  
ATOM   4583  HD2 PRO A 284      -3.847  -6.074 -42.401  1.00 36.13           H  
ATOM   4584  HD3 PRO A 284      -2.234  -5.544 -41.881  1.00 36.13           H  
ATOM   4585  N   GLY A 285      -7.180  -5.083 -39.797  1.00 31.27           N  
ATOM   4586  H   GLY A 285      -7.035  -4.707 -38.871  1.00 31.27           H  
ATOM   4587  CA  GLY A 285      -8.340  -4.552 -40.540  1.00 31.27           C  
ATOM   4588  HA2 GLY A 285      -8.705  -3.675 -40.005  1.00 31.27           H  
ATOM   4589  HA3 GLY A 285      -7.983  -4.196 -41.506  1.00 31.27           H  
ATOM   4590  C   GLY A 285      -9.545  -5.461 -40.840  1.00 31.27           C  
ATOM   4591  O   GLY A 285      -9.500  -6.285 -41.742  1.00 31.27           O  
ATOM   4592  N   ILE A 286     -10.672  -5.171 -40.173  1.00 28.02           N  
ATOM   4593  H   ILE A 286     -10.547  -4.749 -39.264  1.00 28.02           H  
ATOM   4594  CA  ILE A 286     -12.050  -5.016 -40.705  1.00 28.02           C  
ATOM   4595  HA  ILE A 286     -12.017  -4.295 -41.522  1.00 28.02           H  
ATOM   4596  C   ILE A 286     -12.906  -4.433 -39.550  1.00 28.02           C  
ATOM   4597  CB  ILE A 286     -12.639  -6.341 -41.271  1.00 28.02           C  
ATOM   4598  HB  ILE A 286     -12.132  -7.175 -40.785  1.00 28.02           H  
ATOM   4599  O   ILE A 286     -12.749  -4.902 -38.423  1.00 28.02           O  
ATOM   4600  CG1 ILE A 286     -12.407  -6.419 -42.803  1.00 28.02           C  
ATOM   4601 HG12 ILE A 286     -13.217  -5.910 -43.325  1.00 28.02           H  
ATOM   4602 HG13 ILE A 286     -11.489  -5.901 -43.080  1.00 28.02           H  
ATOM   4603  CG2 ILE A 286     -14.155  -6.507 -41.031  1.00 28.02           C  
ATOM   4604 HG21 ILE A 286     -14.713  -5.667 -41.445  1.00 28.02           H  
ATOM   4605 HG22 ILE A 286     -14.514  -7.427 -41.491  1.00 28.02           H  
ATOM   4606 HG23 ILE A 286     -14.366  -6.587 -39.964  1.00 28.02           H  
ATOM   4607  CD1 ILE A 286     -12.303  -7.859 -43.322  1.00 28.02           C  
ATOM   4608 HD11 ILE A 286     -11.474  -8.368 -42.831  1.00 28.02           H  
ATOM   4609 HD12 ILE A 286     -13.228  -8.403 -43.130  1.00 28.02           H  
ATOM   4610 HD13 ILE A 286     -12.120  -7.843 -44.396  1.00 28.02           H  
ATOM   4611  N   PRO A 287     -13.755  -3.400 -39.755  1.00 28.56           N  
ATOM   4612  CA  PRO A 287     -14.478  -2.756 -38.655  1.00 28.56           C  
ATOM   4613  HA  PRO A 287     -14.047  -3.015 -37.688  1.00 28.56           H  
ATOM   4614  C   PRO A 287     -15.979  -3.096 -38.622  1.00 28.56           C  
ATOM   4615  CB  PRO A 287     -14.242  -1.263 -38.904  1.00 28.56           C  
ATOM   4616  HB2 PRO A 287     -13.256  -0.989 -38.529  1.00 28.56           H  
ATOM   4617  HB3 PRO A 287     -15.008  -0.640 -38.441  1.00 28.56           H  
ATOM   4618  O   PRO A 287     -16.747  -2.545 -39.414  1.00 28.56           O  
ATOM   4619  CG  PRO A 287     -14.256  -1.150 -40.433  1.00 28.56           C  
ATOM   4620  HG2 PRO A 287     -15.268  -0.962 -40.791  1.00 28.56           H  
ATOM   4621  HG3 PRO A 287     -13.590  -0.355 -40.771  1.00 28.56           H  
ATOM   4622  CD  PRO A 287     -13.779  -2.523 -40.922  1.00 28.56           C  
ATOM   4623  HD2 PRO A 287     -12.780  -2.407 -41.342  1.00 28.56           H  
ATOM   4624  HD3 PRO A 287     -14.463  -2.913 -41.676  1.00 28.56           H  
ATOM   4625  N   THR A 288     -16.429  -3.888 -37.642  1.00 32.34           N  
ATOM   4626  H   THR A 288     -15.781  -4.392 -37.054  1.00 32.34           H  
ATOM   4627  CA  THR A 288     -17.869  -4.007 -37.345  1.00 32.34           C  
ATOM   4628  HA  THR A 288     -18.303  -3.044 -37.616  1.00 32.34           H  
ATOM   4629  C   THR A 288     -18.201  -4.205 -35.870  1.00 32.34           C  
ATOM   4630  CB  THR A 288     -18.625  -5.076 -38.167  1.00 32.34           C  
ATOM   4631  HB  THR A 288     -19.092  -5.793 -37.492  1.00 32.34           H  
ATOM   4632  O   THR A 288     -17.563  -4.949 -35.138  1.00 32.34           O  
ATOM   4633  CG2 THR A 288     -19.720  -4.414 -39.008  1.00 32.34           C  
ATOM   4634 HG21 THR A 288     -20.438  -3.913 -38.358  1.00 32.34           H  
ATOM   4635 HG22 THR A 288     -20.247  -5.177 -39.581  1.00 32.34           H  
ATOM   4636 HG23 THR A 288     -19.276  -3.695 -39.696  1.00 32.34           H  
ATOM   4637  OG1 THR A 288     -17.800  -5.791 -39.056  1.00 32.34           O  
ATOM   4638  HG1 THR A 288     -18.220  -6.641 -39.204  1.00 32.34           H  
ATOM   4639  N   ILE A 289     -19.266  -3.501 -35.502  1.00 34.55           N  
ATOM   4640  H   ILE A 289     -19.674  -2.950 -36.244  1.00 34.55           H  
ATOM   4641  CA  ILE A 289     -20.047  -3.491 -34.268  1.00 34.55           C  
ATOM   4642  HA  ILE A 289     -19.522  -2.923 -33.500  1.00 34.55           H  
ATOM   4643  C   ILE A 289     -20.333  -4.907 -33.733  1.00 34.55           C  
ATOM   4644  CB  ILE A 289     -21.370  -2.764 -34.636  1.00 34.55           C  
ATOM   4645  HB  ILE A 289     -21.837  -3.329 -35.443  1.00 34.55           H  
ATOM   4646  O   ILE A 289     -21.252  -5.569 -34.203  1.00 34.55           O  
ATOM   4647  CG1 ILE A 289     -21.137  -1.315 -35.147  1.00 34.55           C  
ATOM   4648 HG12 ILE A 289     -21.116  -0.629 -34.301  1.00 34.55           H  
ATOM   4649 HG13 ILE A 289     -20.179  -1.213 -35.658  1.00 34.55           H  
ATOM   4650  CG2 ILE A 289     -22.374  -2.716 -33.471  1.00 34.55           C  
ATOM   4651 HG21 ILE A 289     -21.930  -2.224 -32.606  1.00 34.55           H  
ATOM   4652 HG22 ILE A 289     -23.277  -2.182 -33.766  1.00 34.55           H  
ATOM   4653 HG23 ILE A 289     -22.678  -3.723 -33.184  1.00 34.55           H  
ATOM   4654  CD1 ILE A 289     -22.218  -0.861 -36.137  1.00 34.55           C  
ATOM   4655 HD11 ILE A 289     -22.210  -1.508 -37.014  1.00 34.55           H  
ATOM   4656 HD12 ILE A 289     -22.013   0.162 -36.451  1.00 34.55           H  
ATOM   4657 HD13 ILE A 289     -23.203  -0.896 -35.672  1.00 34.55           H  
ATOM   4658  N   LEU A 290     -19.574  -5.317 -32.719  1.00 36.18           N  
ATOM   4659  H   LEU A 290     -18.703  -4.826 -32.576  1.00 36.18           H  
ATOM   4660  CA  LEU A 290     -19.879  -6.302 -31.671  1.00 36.18           C  
ATOM   4661  HA  LEU A 290     -20.816  -6.037 -31.181  1.00 36.18           H  
ATOM   4662  C   LEU A 290     -18.744  -6.179 -30.636  1.00 36.18           C  
ATOM   4663  CB  LEU A 290     -19.975  -7.728 -32.258  1.00 36.18           C  
ATOM   4664  HB2 LEU A 290     -19.454  -8.428 -31.604  1.00 36.18           H  
ATOM   4665  HB3 LEU A 290     -19.466  -7.743 -33.222  1.00 36.18           H  
ATOM   4666  O   LEU A 290     -17.638  -5.779 -31.005  1.00 36.18           O  
ATOM   4667  CG  LEU A 290     -21.427  -8.220 -32.440  1.00 36.18           C  
ATOM   4668  HG  LEU A 290     -22.066  -7.409 -32.790  1.00 36.18           H  
ATOM   4669  CD1 LEU A 290     -21.492  -9.353 -33.465  1.00 36.18           C  
ATOM   4670 HD11 LEU A 290     -21.140  -8.987 -34.429  1.00 36.18           H  
ATOM   4671 HD12 LEU A 290     -22.523  -9.687 -33.582  1.00 36.18           H  
ATOM   4672 HD13 LEU A 290     -20.867 -10.187 -33.145  1.00 36.18           H  
ATOM   4673  CD2 LEU A 290     -22.007  -8.733 -31.119  1.00 36.18           C  
ATOM   4674 HD21 LEU A 290     -21.418  -9.570 -30.747  1.00 36.18           H  
ATOM   4675 HD22 LEU A 290     -23.036  -9.057 -31.273  1.00 36.18           H  
ATOM   4676 HD23 LEU A 290     -22.006  -7.934 -30.377  1.00 36.18           H  
ATOM   4677  N   ASP A 291     -18.990  -6.458 -29.352  1.00 45.58           N  
ATOM   4678  H   ASP A 291     -19.889  -6.821 -29.068  1.00 45.58           H  
ATOM   4679  CA  ASP A 291     -17.923  -6.354 -28.344  1.00 45.58           C  
ATOM   4680  HA  ASP A 291     -17.524  -5.339 -28.364  1.00 45.58           H  
ATOM   4681  C   ASP A 291     -16.770  -7.304 -28.698  1.00 45.58           C  
ATOM   4682  CB  ASP A 291     -18.455  -6.594 -26.921  1.00 45.58           C  
ATOM   4683  HB2 ASP A 291     -19.033  -5.725 -26.607  1.00 45.58           H  
ATOM   4684  HB3 ASP A 291     -19.123  -7.455 -26.931  1.00 45.58           H  
ATOM   4685  O   ASP A 291     -16.967  -8.509 -28.832  1.00 45.58           O  
ATOM   4686  CG  ASP A 291     -17.319  -6.840 -25.915  1.00 45.58           C  
ATOM   4687  OD1 ASP A 291     -16.221  -6.263 -26.101  1.00 45.58           O  
ATOM   4688  OD2 ASP A 291     -17.509  -7.692 -25.028  1.00 45.58           O  
ATOM   4689  N   THR A 292     -15.565  -6.751 -28.855  1.00 42.95           N  
ATOM   4690  H   THR A 292     -15.489  -5.751 -28.737  1.00 42.95           H  
ATOM   4691  CA  THR A 292     -14.345  -7.497 -29.175  1.00 42.95           C  
ATOM   4692  HA  THR A 292     -14.503  -8.001 -30.128  1.00 42.95           H  
ATOM   4693  C   THR A 292     -14.015  -8.574 -28.155  1.00 42.95           C  
ATOM   4694  CB  THR A 292     -13.103  -6.588 -29.280  1.00 42.95           C  
ATOM   4695  HB  THR A 292     -12.327  -6.947 -28.604  1.00 42.95           H  
ATOM   4696  O   THR A 292     -13.428  -9.582 -28.549  1.00 42.95           O  
ATOM   4697  CG2 THR A 292     -12.528  -6.617 -30.694  1.00 42.95           C  
ATOM   4698 HG21 THR A 292     -13.278  -6.264 -31.402  1.00 42.95           H  
ATOM   4699 HG22 THR A 292     -12.237  -7.636 -30.949  1.00 42.95           H  
ATOM   4700 HG23 THR A 292     -11.652  -5.970 -30.743  1.00 42.95           H  
ATOM   4701  OG1 THR A 292     -13.362  -5.240 -28.947  1.00 42.95           O  
ATOM   4702  HG1 THR A 292     -13.628  -5.220 -28.025  1.00 42.95           H  
ATOM   4703  N   ASP A 293     -14.351  -8.386 -26.874  1.00 49.69           N  
ATOM   4704  H   ASP A 293     -14.903  -7.585 -26.602  1.00 49.69           H  
ATOM   4705  CA  ASP A 293     -14.035  -9.382 -25.855  1.00 49.69           C  
ATOM   4706  HA  ASP A 293     -13.145  -9.895 -26.220  1.00 49.69           H  
ATOM   4707  C   ASP A 293     -15.106 -10.474 -25.768  1.00 49.69           C  
ATOM   4708  CB  ASP A 293     -13.649  -8.739 -24.508  1.00 49.69           C  
ATOM   4709  HB2 ASP A 293     -13.530  -7.663 -24.637  1.00 49.69           H  
ATOM   4710  HB3 ASP A 293     -14.439  -8.910 -23.776  1.00 49.69           H  
ATOM   4711  O   ASP A 293     -14.750 -11.649 -25.788  1.00 49.69           O  
ATOM   4712  CG  ASP A 293     -12.326  -9.313 -23.982  1.00 49.69           C  
ATOM   4713  OD1 ASP A 293     -11.979 -10.464 -24.332  1.00 49.69           O  
ATOM   4714  OD2 ASP A 293     -11.561  -8.619 -23.278  1.00 49.69           O  
ATOM   4715  N   LEU A 294     -16.399 -10.146 -25.866  1.00 47.67           N  
ATOM   4716  H   LEU A 294     -16.672  -9.187 -25.707  1.00 47.67           H  
ATOM   4717  CA  LEU A 294     -17.452 -11.133 -26.124  1.00 47.67           C  
ATOM   4718  HA  LEU A 294     -17.430 -11.855 -25.308  1.00 47.67           H  
ATOM   4719  C   LEU A 294     -17.212 -11.898 -27.435  1.00 47.67           C  
ATOM   4720  CB  LEU A 294     -18.827 -10.443 -26.128  1.00 47.67           C  
ATOM   4721  HB2 LEU A 294     -18.974  -9.946 -25.170  1.00 47.67           H  
ATOM   4722  HB3 LEU A 294     -18.823  -9.684 -26.911  1.00 47.67           H  
ATOM   4723  O   LEU A 294     -17.383 -13.111 -27.461  1.00 47.67           O  
ATOM   4724  CG  LEU A 294     -20.012 -11.393 -26.385  1.00 47.67           C  
ATOM   4725  HG  LEU A 294     -19.883 -11.871 -27.356  1.00 47.67           H  
ATOM   4726  CD1 LEU A 294     -20.148 -12.483 -25.321  1.00 47.67           C  
ATOM   4727 HD11 LEU A 294     -20.999 -13.121 -25.561  1.00 47.67           H  
ATOM   4728 HD12 LEU A 294     -19.254 -13.107 -25.296  1.00 47.67           H  
ATOM   4729 HD13 LEU A 294     -20.294 -12.031 -24.340  1.00 47.67           H  
ATOM   4730  CD2 LEU A 294     -21.320 -10.606 -26.439  1.00 47.67           C  
ATOM   4731 HD21 LEU A 294     -21.258  -9.839 -27.211  1.00 47.67           H  
ATOM   4732 HD22 LEU A 294     -21.504 -10.126 -25.477  1.00 47.67           H  
ATOM   4733 HD23 LEU A 294     -22.149 -11.275 -26.670  1.00 47.67           H  
ATOM   4734  N   LEU A 295     -16.757 -11.251 -28.515  1.00 46.24           N  
ATOM   4735  H   LEU A 295     -16.691 -10.245 -28.468  1.00 46.24           H  
ATOM   4736  CA  LEU A 295     -16.357 -11.939 -29.749  1.00 46.24           C  
ATOM   4737  HA  LEU A 295     -17.154 -12.636 -30.009  1.00 46.24           H  
ATOM   4738  C   LEU A 295     -15.099 -12.785 -29.553  1.00 46.24           C  
ATOM   4739  CB  LEU A 295     -16.153 -10.952 -30.918  1.00 46.24           C  
ATOM   4740  HB2 LEU A 295     -15.318 -11.293 -31.530  1.00 46.24           H  
ATOM   4741  HB3 LEU A 295     -15.868  -9.976 -30.524  1.00 46.24           H  
ATOM   4742  O   LEU A 295     -15.002 -13.847 -30.160  1.00 46.24           O  
ATOM   4743  CG  LEU A 295     -17.373 -10.806 -31.844  1.00 46.24           C  
ATOM   4744  HG  LEU A 295     -18.257 -10.563 -31.255  1.00 46.24           H  
ATOM   4745  CD1 LEU A 295     -17.109  -9.682 -32.845  1.00 46.24           C  
ATOM   4746 HD11 LEU A 295     -17.955  -9.582 -33.525  1.00 46.24           H  
ATOM   4747 HD12 LEU A 295     -16.981  -8.740 -32.311  1.00 46.24           H  
ATOM   4748 HD13 LEU A 295     -16.210  -9.890 -33.425  1.00 46.24           H  
ATOM   4749  CD2 LEU A 295     -17.635 -12.082 -32.657  1.00 46.24           C  
ATOM   4750 HD21 LEU A 295     -18.467 -11.909 -33.340  1.00 46.24           H  
ATOM   4751 HD22 LEU A 295     -16.750 -12.348 -33.234  1.00 46.24           H  
ATOM   4752 HD23 LEU A 295     -17.904 -12.907 -31.998  1.00 46.24           H  
ATOM   4753  N   ARG A 296     -14.144 -12.380 -28.708  1.00 49.27           N  
ATOM   4754  H   ARG A 296     -14.251 -11.478 -28.266  1.00 49.27           H  
ATOM   4755  CA  ARG A 296     -12.975 -13.206 -28.363  1.00 49.27           C  
ATOM   4756  HA  ARG A 296     -12.552 -13.599 -29.287  1.00 49.27           H  
ATOM   4757  C   ARG A 296     -13.380 -14.413 -27.523  1.00 49.27           C  
ATOM   4758  CB  ARG A 296     -11.909 -12.351 -27.661  1.00 49.27           C  
ATOM   4759  HB2 ARG A 296     -12.316 -11.958 -26.729  1.00 49.27           H  
ATOM   4760  HB3 ARG A 296     -11.648 -11.513 -28.308  1.00 49.27           H  
ATOM   4761  O   ARG A 296     -12.892 -15.504 -27.800  1.00 49.27           O  
ATOM   4762  CG  ARG A 296     -10.635 -13.155 -27.354  1.00 49.27           C  
ATOM   4763  HG2 ARG A 296     -10.276 -13.610 -28.277  1.00 49.27           H  
ATOM   4764  HG3 ARG A 296     -10.859 -13.949 -26.641  1.00 49.27           H  
ATOM   4765  CD  ARG A 296      -9.519 -12.277 -26.776  1.00 49.27           C  
ATOM   4766  HD2 ARG A 296      -9.340 -11.445 -27.458  1.00 49.27           H  
ATOM   4767  HD3 ARG A 296      -8.608 -12.873 -26.724  1.00 49.27           H  
ATOM   4768  NE  ARG A 296      -9.859 -11.736 -25.446  1.00 49.27           N  
ATOM   4769  HE  ARG A 296     -10.741 -11.253 -25.346  1.00 49.27           H  
ATOM   4770  NH1 ARG A 296      -8.068 -12.424 -24.184  1.00 49.27           N  
ATOM   4771 HH11 ARG A 296      -7.838 -13.071 -24.925  1.00 49.27           H  
ATOM   4772 HH12 ARG A 296      -7.662 -12.462 -23.260  1.00 49.27           H  
ATOM   4773  NH2 ARG A 296      -9.596 -11.077 -23.292  1.00 49.27           N  
ATOM   4774 HH21 ARG A 296      -9.160 -11.040 -22.382  1.00 49.27           H  
ATOM   4775 HH22 ARG A 296     -10.461 -10.570 -23.410  1.00 49.27           H  
ATOM   4776  CZ  ARG A 296      -9.173 -11.746 -24.320  1.00 49.27           C  
ATOM   4777  N   GLN A 297     -14.278 -14.248 -26.556  1.00 50.10           N  
ATOM   4778  H   GLN A 297     -14.600 -13.308 -26.372  1.00 50.10           H  
ATOM   4779  CA  GLN A 297     -14.832 -15.324 -25.739  1.00 50.10           C  
ATOM   4780  HA  GLN A 297     -14.015 -15.913 -25.322  1.00 50.10           H  
ATOM   4781  C   GLN A 297     -15.696 -16.265 -26.577  1.00 50.10           C  
ATOM   4782  CB  GLN A 297     -15.653 -14.755 -24.577  1.00 50.10           C  
ATOM   4783  HB2 GLN A 297     -16.188 -15.587 -24.119  1.00 50.10           H  
ATOM   4784  HB3 GLN A 297     -16.391 -14.051 -24.961  1.00 50.10           H  
ATOM   4785  O   GLN A 297     -15.468 -17.467 -26.534  1.00 50.10           O  
ATOM   4786  CG  GLN A 297     -14.811 -14.068 -23.487  1.00 50.10           C  
ATOM   4787  HG2 GLN A 297     -14.292 -13.201 -23.895  1.00 50.10           H  
ATOM   4788  HG3 GLN A 297     -14.065 -14.766 -23.108  1.00 50.10           H  
ATOM   4789  CD  GLN A 297     -15.685 -13.622 -22.317  1.00 50.10           C  
ATOM   4790  NE2 GLN A 297     -15.249 -12.698 -21.492  1.00 50.10           N  
ATOM   4791 HE21 GLN A 297     -14.395 -12.184 -21.658  1.00 50.10           H  
ATOM   4792 HE22 GLN A 297     -15.888 -12.451 -20.750  1.00 50.10           H  
ATOM   4793  OE1 GLN A 297     -16.772 -14.128 -22.112  1.00 50.10           O  
ATOM   4794  N   LEU A 298     -16.603 -15.750 -27.414  1.00 46.10           N  
ATOM   4795  H   LEU A 298     -16.780 -14.757 -27.367  1.00 46.10           H  
ATOM   4796  CA  LEU A 298     -17.391 -16.541 -28.363  1.00 46.10           C  
ATOM   4797  HA  LEU A 298     -17.905 -17.328 -27.811  1.00 46.10           H  
ATOM   4798  C   LEU A 298     -16.500 -17.237 -29.391  1.00 46.10           C  
ATOM   4799  CB  LEU A 298     -18.438 -15.668 -29.081  1.00 46.10           C  
ATOM   4800  HB2 LEU A 298     -18.779 -16.197 -29.972  1.00 46.10           H  
ATOM   4801  HB3 LEU A 298     -17.956 -14.751 -29.418  1.00 46.10           H  
ATOM   4802  O   LEU A 298     -16.738 -18.397 -29.681  1.00 46.10           O  
ATOM   4803  CG  LEU A 298     -19.682 -15.319 -28.241  1.00 46.10           C  
ATOM   4804  HG  LEU A 298     -19.379 -14.886 -27.287  1.00 46.10           H  
ATOM   4805  CD1 LEU A 298     -20.533 -14.300 -29.001  1.00 46.10           C  
ATOM   4806 HD11 LEU A 298     -20.885 -14.722 -29.943  1.00 46.10           H  
ATOM   4807 HD12 LEU A 298     -19.939 -13.409 -29.202  1.00 46.10           H  
ATOM   4808 HD13 LEU A 298     -21.388 -14.009 -28.390  1.00 46.10           H  
ATOM   4809  CD2 LEU A 298     -20.559 -16.548 -27.977  1.00 46.10           C  
ATOM   4810 HD21 LEU A 298     -20.030 -17.256 -27.339  1.00 46.10           H  
ATOM   4811 HD22 LEU A 298     -20.830 -17.031 -28.916  1.00 46.10           H  
ATOM   4812 HD23 LEU A 298     -21.464 -16.240 -27.454  1.00 46.10           H  
ATOM   4813  N   ASN A 299     -15.450 -16.602 -29.915  1.00 54.75           N  
ATOM   4814  H   ASN A 299     -15.321 -15.624 -29.701  1.00 54.75           H  
ATOM   4815  CA  ASN A 299     -14.514 -17.247 -30.842  1.00 54.75           C  
ATOM   4816  HA  ASN A 299     -15.091 -17.795 -31.587  1.00 54.75           H  
ATOM   4817  C   ASN A 299     -13.629 -18.281 -30.123  1.00 54.75           C  
ATOM   4818  CB  ASN A 299     -13.720 -16.154 -31.575  1.00 54.75           C  
ATOM   4819  HB2 ASN A 299     -13.076 -15.637 -30.863  1.00 54.75           H  
ATOM   4820  HB3 ASN A 299     -14.428 -15.435 -31.986  1.00 54.75           H  
ATOM   4821  O   ASN A 299     -13.361 -19.335 -30.682  1.00 54.75           O  
ATOM   4822  CG  ASN A 299     -12.877 -16.623 -32.747  1.00 54.75           C  
ATOM   4823  ND2 ASN A 299     -12.128 -15.723 -33.339  1.00 54.75           N  
ATOM   4824 HD21 ASN A 299     -12.195 -14.758 -33.052  1.00 54.75           H  
ATOM   4825 HD22 ASN A 299     -11.663 -16.012 -34.188  1.00 54.75           H  
ATOM   4826  OD1 ASN A 299     -12.865 -17.765 -33.170  1.00 54.75           O  
ATOM   4827  N   MET A 300     -13.235 -18.062 -28.864  1.00 53.81           N  
ATOM   4828  H   MET A 300     -13.448 -17.173 -28.434  1.00 53.81           H  
ATOM   4829  CA  MET A 300     -12.574 -19.090 -28.048  1.00 53.81           C  
ATOM   4830  HA  MET A 300     -11.751 -19.516 -28.622  1.00 53.81           H  
ATOM   4831  C   MET A 300     -13.519 -20.252 -27.721  1.00 53.81           C  
ATOM   4832  CB  MET A 300     -11.998 -18.491 -26.755  1.00 53.81           C  
ATOM   4833  HB2 MET A 300     -11.840 -19.302 -26.045  1.00 53.81           H  
ATOM   4834  HB3 MET A 300     -12.703 -17.784 -26.316  1.00 53.81           H  
ATOM   4835  O   MET A 300     -13.107 -21.400 -27.823  1.00 53.81           O  
ATOM   4836  CG  MET A 300     -10.649 -17.804 -27.009  1.00 53.81           C  
ATOM   4837  HG2 MET A 300     -10.795 -17.018 -27.750  1.00 53.81           H  
ATOM   4838  HG3 MET A 300      -9.970 -18.540 -27.440  1.00 53.81           H  
ATOM   4839  SD  MET A 300      -9.832 -17.067 -25.559  1.00 53.81           S  
ATOM   4840  CE  MET A 300      -9.751 -18.490 -24.433  1.00 53.81           C  
ATOM   4841  HE1 MET A 300      -9.280 -19.334 -24.937  1.00 53.81           H  
ATOM   4842  HE2 MET A 300      -9.170 -18.221 -23.551  1.00 53.81           H  
ATOM   4843  HE3 MET A 300     -10.756 -18.767 -24.117  1.00 53.81           H  
ATOM   4844  N   PHE A 301     -14.780 -19.977 -27.390  1.00 51.18           N  
ATOM   4845  H   PHE A 301     -15.035 -19.006 -27.285  1.00 51.18           H  
ATOM   4846  CA  PHE A 301     -15.831 -20.961 -27.124  1.00 51.18           C  
ATOM   4847  HA  PHE A 301     -15.474 -21.676 -26.383  1.00 51.18           H  
ATOM   4848  C   PHE A 301     -16.194 -21.746 -28.386  1.00 51.18           C  
ATOM   4849  CB  PHE A 301     -17.044 -20.219 -26.545  1.00 51.18           C  
ATOM   4850  HB2 PHE A 301     -17.321 -19.419 -27.232  1.00 51.18           H  
ATOM   4851  HB3 PHE A 301     -16.748 -19.749 -25.607  1.00 51.18           H  
ATOM   4852  O   PHE A 301     -16.262 -22.967 -28.334  1.00 51.18           O  
ATOM   4853  CG  PHE A 301     -18.278 -21.059 -26.274  1.00 51.18           C  
ATOM   4854  CD1 PHE A 301     -19.457 -20.838 -27.012  1.00 51.18           C  
ATOM   4855  HD1 PHE A 301     -19.472 -20.101 -27.802  1.00 51.18           H  
ATOM   4856  CD2 PHE A 301     -18.273 -22.009 -25.235  1.00 51.18           C  
ATOM   4857  HD2 PHE A 301     -17.377 -22.173 -24.655  1.00 51.18           H  
ATOM   4858  CE1 PHE A 301     -20.631 -21.543 -26.694  1.00 51.18           C  
ATOM   4859  HE1 PHE A 301     -21.542 -21.345 -27.239  1.00 51.18           H  
ATOM   4860  CE2 PHE A 301     -19.444 -22.724 -24.926  1.00 51.18           C  
ATOM   4861  HE2 PHE A 301     -19.442 -23.440 -24.118  1.00 51.18           H  
ATOM   4862  CZ  PHE A 301     -20.627 -22.483 -25.647  1.00 51.18           C  
ATOM   4863  HZ  PHE A 301     -21.532 -23.014 -25.392  1.00 51.18           H  
ATOM   4864  N   PHE A 302     -16.325 -21.081 -29.537  1.00 53.56           N  
ATOM   4865  H   PHE A 302     -16.312 -20.072 -29.506  1.00 53.56           H  
ATOM   4866  CA  PHE A 302     -16.498 -21.717 -30.839  1.00 53.56           C  
ATOM   4867  HA  PHE A 302     -17.277 -22.473 -30.744  1.00 53.56           H  
ATOM   4868  C   PHE A 302     -15.241 -22.467 -31.278  1.00 53.56           C  
ATOM   4869  CB  PHE A 302     -16.943 -20.712 -31.920  1.00 53.56           C  
ATOM   4870  HB2 PHE A 302     -16.858 -21.203 -32.889  1.00 53.56           H  
ATOM   4871  HB3 PHE A 302     -16.245 -19.875 -31.928  1.00 53.56           H  
ATOM   4872  O   PHE A 302     -15.390 -23.530 -31.848  1.00 53.56           O  
ATOM   4873  CG  PHE A 302     -18.373 -20.191 -31.821  1.00 53.56           C  
ATOM   4874  CD1 PHE A 302     -19.453 -21.079 -31.634  1.00 53.56           C  
ATOM   4875  HD1 PHE A 302     -19.274 -22.140 -31.544  1.00 53.56           H  
ATOM   4876  CD2 PHE A 302     -18.637 -18.814 -31.969  1.00 53.56           C  
ATOM   4877  HD2 PHE A 302     -17.821 -18.124 -32.127  1.00 53.56           H  
ATOM   4878  CE1 PHE A 302     -20.770 -20.590 -31.553  1.00 53.56           C  
ATOM   4879  HE1 PHE A 302     -21.590 -21.271 -31.379  1.00 53.56           H  
ATOM   4880  CE2 PHE A 302     -19.953 -18.325 -31.892  1.00 53.56           C  
ATOM   4881  HE2 PHE A 302     -20.141 -17.266 -31.987  1.00 53.56           H  
ATOM   4882  CZ  PHE A 302     -21.021 -19.213 -31.678  1.00 53.56           C  
ATOM   4883  HZ  PHE A 302     -22.030 -18.834 -31.602  1.00 53.56           H  
ATOM   4884  N   GLN A 303     -14.015 -22.023 -30.983  1.00 58.40           N  
ATOM   4885  H   GLN A 303     -13.910 -21.103 -30.581  1.00 58.40           H  
ATOM   4886  CA  GLN A 303     -12.806 -22.824 -31.236  1.00 58.40           C  
ATOM   4887  HA  GLN A 303     -12.845 -23.209 -32.255  1.00 58.40           H  
ATOM   4888  C   GLN A 303     -12.717 -24.044 -30.311  1.00 58.40           C  
ATOM   4889  CB  GLN A 303     -11.539 -21.966 -31.097  1.00 58.40           C  
ATOM   4890  HB2 GLN A 303     -10.675 -22.620 -30.984  1.00 58.40           H  
ATOM   4891  HB3 GLN A 303     -11.612 -21.346 -30.203  1.00 58.40           H  
ATOM   4892  O   GLN A 303     -12.272 -25.103 -30.750  1.00 58.40           O  
ATOM   4893  CG  GLN A 303     -11.306 -21.086 -32.331  1.00 58.40           C  
ATOM   4894  HG2 GLN A 303     -11.049 -21.718 -33.182  1.00 58.40           H  
ATOM   4895  HG3 GLN A 303     -12.223 -20.554 -32.584  1.00 58.40           H  
ATOM   4896  CD  GLN A 303     -10.183 -20.077 -32.117  1.00 58.40           C  
ATOM   4897  NE2 GLN A 303     -10.345 -18.860 -32.577  1.00 58.40           N  
ATOM   4898 HE21 GLN A 303      -9.604 -18.198 -32.395  1.00 58.40           H  
ATOM   4899 HE22 GLN A 303     -11.254 -18.593 -32.926  1.00 58.40           H  
ATOM   4900  OE1 GLN A 303      -9.135 -20.353 -31.552  1.00 58.40           O  
ATOM   4901  N   LEU A 304     -13.161 -23.926 -29.056  1.00 48.34           N  
ATOM   4902  H   LEU A 304     -13.454 -23.014 -28.733  1.00 48.34           H  
ATOM   4903  CA  LEU A 304     -13.233 -25.045 -28.118  1.00 48.34           C  
ATOM   4904  HA  LEU A 304     -12.273 -25.560 -28.141  1.00 48.34           H  
ATOM   4905  C   LEU A 304     -14.298 -26.054 -28.566  1.00 48.34           C  
ATOM   4906  CB  LEU A 304     -13.495 -24.529 -26.687  1.00 48.34           C  
ATOM   4907  HB2 LEU A 304     -14.571 -24.455 -26.530  1.00 48.34           H  
ATOM   4908  HB3 LEU A 304     -13.076 -23.531 -26.559  1.00 48.34           H  
ATOM   4909  O   LEU A 304     -13.998 -27.236 -28.663  1.00 48.34           O  
ATOM   4910  CG  LEU A 304     -12.873 -25.441 -25.615  1.00 48.34           C  
ATOM   4911  HG  LEU A 304     -12.993 -26.486 -25.903  1.00 48.34           H  
ATOM   4912  CD1 LEU A 304     -11.381 -25.129 -25.441  1.00 48.34           C  
ATOM   4913 HD11 LEU A 304     -10.858 -25.283 -26.385  1.00 48.34           H  
ATOM   4914 HD12 LEU A 304     -11.250 -24.097 -25.117  1.00 48.34           H  
ATOM   4915 HD13 LEU A 304     -10.957 -25.800 -24.694  1.00 48.34           H  
ATOM   4916  CD2 LEU A 304     -13.556 -25.233 -24.264  1.00 48.34           C  
ATOM   4917 HD21 LEU A 304     -14.611 -25.493 -24.347  1.00 48.34           H  
ATOM   4918 HD22 LEU A 304     -13.101 -25.882 -23.516  1.00 48.34           H  
ATOM   4919 HD23 LEU A 304     -13.465 -24.194 -23.950  1.00 48.34           H  
ATOM   4920  N   LEU A 305     -15.499 -25.588 -28.924  1.00 49.44           N  
ATOM   4921  H   LEU A 305     -15.678 -24.603 -28.790  1.00 49.44           H  
ATOM   4922  CA  LEU A 305     -16.573 -26.401 -29.501  1.00 49.44           C  
ATOM   4923  HA  LEU A 305     -16.787 -27.229 -28.825  1.00 49.44           H  
ATOM   4924  C   LEU A 305     -16.176 -27.017 -30.837  1.00 49.44           C  
ATOM   4925  CB  LEU A 305     -17.843 -25.553 -29.677  1.00 49.44           C  
ATOM   4926  HB2 LEU A 305     -17.559 -24.523 -29.893  1.00 49.44           H  
ATOM   4927  HB3 LEU A 305     -18.410 -25.913 -30.535  1.00 49.44           H  
ATOM   4928  O   LEU A 305     -16.416 -28.196 -31.036  1.00 49.44           O  
ATOM   4929  CG  LEU A 305     -18.744 -25.616 -28.438  1.00 49.44           C  
ATOM   4930  HG  LEU A 305     -18.137 -25.618 -27.533  1.00 49.44           H  
ATOM   4931  CD1 LEU A 305     -19.656 -24.398 -28.402  1.00 49.44           C  
ATOM   4932 HD11 LEU A 305     -19.050 -23.495 -28.330  1.00 49.44           H  
ATOM   4933 HD12 LEU A 305     -20.273 -24.356 -29.300  1.00 49.44           H  
ATOM   4934 HD13 LEU A 305     -20.281 -24.462 -27.511  1.00 49.44           H  
ATOM   4935  CD2 LEU A 305     -19.629 -26.868 -28.469  1.00 49.44           C  
ATOM   4936 HD21 LEU A 305     -20.273 -26.859 -29.348  1.00 49.44           H  
ATOM   4937 HD22 LEU A 305     -20.241 -26.906 -27.568  1.00 49.44           H  
ATOM   4938 HD23 LEU A 305     -19.007 -27.762 -28.499  1.00 49.44           H
[truncated: 1,139,436 more chars]
