# Supplementary material for: Widespread Horizontal Gene Transfer Among Animal Viruses
Source: bioRxiv. 2024 Mar 26:2024.03.25.586562. Preprint. [Version 2] doi: 10.1101/2024.03.25.586562 (PMC11071296; doi:10.1101/2024.03.25.586562)
Supplement: Supplement 7 [file media-7.zip › File7_PDB/Parvo4442_VP.pdb]

ATOM      1  N   MET A   1      49.934  14.545 -17.524  1.00 63.16           N  
ATOM      2  H   MET A   1      50.717  14.641 -16.893  1.00 63.16           H  
ATOM      3  H2  MET A   1      49.704  13.563 -17.581  1.00 63.16           H  
ATOM      4  H3  MET A   1      50.184  14.899 -18.436  1.00 63.16           H  
ATOM      5  CA  MET A   1      48.774  15.272 -16.973  1.00 63.16           C  
ATOM      6  HA  MET A   1      49.029  16.321 -16.818  1.00 63.16           H  
ATOM      7  C   MET A   1      48.517  14.659 -15.619  1.00 63.16           C  
ATOM      8  CB  MET A   1      47.520  15.193 -17.862  1.00 63.16           C  
ATOM      9  HB2 MET A   1      46.661  15.500 -17.266  1.00 63.16           H  
ATOM     10  HB3 MET A   1      47.355  14.167 -18.191  1.00 63.16           H  
ATOM     11  O   MET A   1      48.091  13.512 -15.561  1.00 63.16           O  
ATOM     12  CG  MET A   1      47.592  16.118 -19.083  1.00 63.16           C  
ATOM     13  HG2 MET A   1      47.872  17.119 -18.755  1.00 63.16           H  
ATOM     14  HG3 MET A   1      48.353  15.748 -19.770  1.00 63.16           H  
ATOM     15  SD  MET A   1      46.012  16.233 -19.964  1.00 63.16           S  
ATOM     16  CE  MET A   1      46.480  17.248 -21.391  1.00 63.16           C  
ATOM     17  HE1 MET A   1      45.605  17.409 -22.021  1.00 63.16           H  
ATOM     18  HE2 MET A   1      47.250  16.740 -21.970  1.00 63.16           H  
ATOM     19  HE3 MET A   1      46.855  18.213 -21.049  1.00 63.16           H  
ATOM     20  N   ASP A   2      48.929  15.369 -14.576  1.00 46.30           N  
ATOM     21  H   ASP A   2      49.276  16.311 -14.688  1.00 46.30           H  
ATOM     22  CA  ASP A   2      48.954  14.876 -13.201  1.00 46.30           C  
ATOM     23  HA  ASP A   2      49.400  13.882 -13.186  1.00 46.30           H  
ATOM     24  C   ASP A   2      47.531  14.773 -12.646  1.00 46.30           C  
ATOM     25  CB  ASP A   2      49.845  15.803 -12.354  1.00 46.30           C  
ATOM     26  HB2 ASP A   2      49.844  15.450 -11.323  1.00 46.30           H  
ATOM     27  HB3 ASP A   2      49.436  16.813 -12.372  1.00 46.30           H  
ATOM     28  O   ASP A   2      46.755  15.727 -12.725  1.00 46.30           O  
ATOM     29  CG  ASP A   2      51.287  15.815 -12.870  1.00 46.30           C  
ATOM     30  OD1 ASP A   2      51.778  14.718 -13.218  1.00 46.30           O  
ATOM     31  OD2 ASP A   2      51.835  16.923 -13.048  1.00 46.30           O  
ATOM     32  N   GLN A   3      47.172  13.597 -12.126  1.00 54.38           N  
ATOM     33  H   GLN A   3      47.870  12.872 -12.049  1.00 54.38           H  
ATOM     34  CA  GLN A   3      45.918  13.401 -11.400  1.00 54.38           C  
ATOM     35  HA  GLN A   3      45.155  14.035 -11.853  1.00 54.38           H  
ATOM     36  C   GLN A   3      46.094  13.810  -9.930  1.00 54.38           C  
ATOM     37  CB  GLN A   3      45.442  11.945 -11.484  1.00 54.38           C  
ATOM     38  HB2 GLN A   3      46.264  11.268 -11.250  1.00 54.38           H  
ATOM     39  HB3 GLN A   3      44.664  11.805 -10.734  1.00 54.38           H  
ATOM     40  O   GLN A   3      47.136  13.506  -9.345  1.00 54.38           O  
ATOM     41  CG  GLN A   3      44.846  11.593 -12.854  1.00 54.38           C  
ATOM     42  HG2 GLN A   3      44.132  12.365 -13.140  1.00 54.38           H  
ATOM     43  HG3 GLN A   3      45.638  11.561 -13.602  1.00 54.38           H  
ATOM     44  CD  GLN A   3      44.113  10.252 -12.844  1.00 54.38           C  
ATOM     45  NE2 GLN A   3      43.351   9.946 -13.871  1.00 54.38           N  
ATOM     46 HE21 GLN A   3      42.876   9.057 -13.803  1.00 54.38           H  
ATOM     47 HE22 GLN A   3      43.239  10.583 -14.646  1.00 54.38           H  
ATOM     48  OE1 GLN A   3      44.193   9.452 -11.930  1.00 54.38           O  
ATOM     49  N   PRO A   4      45.093  14.459  -9.309  1.00 57.59           N  
ATOM     50  CA  PRO A   4      45.165  14.821  -7.905  1.00 57.59           C  
ATOM     51  HA  PRO A   4      46.173  15.152  -7.654  1.00 57.59           H  
ATOM     52  C   PRO A   4      44.793  13.625  -7.019  1.00 57.59           C  
ATOM     53  CB  PRO A   4      44.210  16.005  -7.753  1.00 57.59           C  
ATOM     54  HB2 PRO A   4      43.805  16.078  -6.743  1.00 57.59           H  
ATOM     55  HB3 PRO A   4      44.728  16.925  -8.022  1.00 57.59           H  
ATOM     56  O   PRO A   4      43.750  12.995  -7.191  1.00 57.59           O  
ATOM     57  CG  PRO A   4      43.120  15.712  -8.785  1.00 57.59           C  
ATOM     58  HG2 PRO A   4      42.677  16.631  -9.170  1.00 57.59           H  
ATOM     59  HG3 PRO A   4      42.352  15.082  -8.337  1.00 57.59           H  
ATOM     60  CD  PRO A   4      43.841  14.930  -9.886  1.00 57.59           C  
ATOM     61  HD2 PRO A   4      44.054  15.599 -10.720  1.00 57.59           H  
ATOM     62  HD3 PRO A   4      43.226  14.093 -10.219  1.00 57.59           H  
ATOM     63  N   THR A   5      45.653  13.345  -6.043  1.00 53.40           N  
ATOM     64  H   THR A   5      46.536  13.835  -6.035  1.00 53.40           H  
ATOM     65  CA  THR A   5      45.407  12.417  -4.934  1.00 53.40           C  
ATOM     66  HA  THR A   5      45.064  11.463  -5.334  1.00 53.40           H  
ATOM     67  C   THR A   5      44.342  13.002  -4.005  1.00 53.40           C  
ATOM     68  CB  THR A   5      46.712  12.191  -4.153  1.00 53.40           C  
ATOM     69  HB  THR A   5      47.020  13.126  -3.683  1.00 53.40           H  
ATOM     70  O   THR A   5      44.517  14.101  -3.484  1.00 53.40           O  
ATOM     71  CG2 THR A   5      46.600  11.110  -3.080  1.00 53.40           C  
ATOM     72 HG21 THR A   5      47.564  10.973  -2.589  1.00 53.40           H  
ATOM     73 HG22 THR A   5      45.872  11.409  -2.326  1.00 53.40           H  
ATOM     74 HG23 THR A   5      46.285  10.169  -3.531  1.00 53.40           H  
ATOM     75  OG1 THR A   5      47.731  11.779  -5.036  1.00 53.40           O  
ATOM     76  HG1 THR A   5      48.536  11.674  -4.524  1.00 53.40           H  
ATOM     77  N   ILE A   6      43.248  12.269  -3.784  1.00 62.19           N  
ATOM     78  H   ILE A   6      43.165  11.379  -4.254  1.00 62.19           H  
ATOM     79  CA  ILE A   6      42.193  12.620  -2.823  1.00 62.19           C  
ATOM     80  HA  ILE A   6      42.280  13.673  -2.559  1.00 62.19           H  
ATOM     81  C   ILE A   6      42.419  11.797  -1.548  1.00 62.19           C  
ATOM     82  CB  ILE A   6      40.790  12.419  -3.452  1.00 62.19           C  
ATOM     83  HB  ILE A   6      40.707  11.384  -3.785  1.00 62.19           H  
ATOM     84  O   ILE A   6      42.371  10.567  -1.583  1.00 62.19           O  
ATOM     85  CG1 ILE A   6      40.613  13.348  -4.681  1.00 62.19           C  
ATOM     86 HG12 ILE A   6      40.663  14.388  -4.357  1.00 62.19           H  
ATOM     87 HG13 ILE A   6      41.432  13.179  -5.380  1.00 62.19           H  
ATOM     88  CG2 ILE A   6      39.680  12.679  -2.415  1.00 62.19           C  
ATOM     89 HG21 ILE A   6      38.697  12.486  -2.845  1.00 62.19           H  
ATOM     90 HG22 ILE A   6      39.792  12.014  -1.559  1.00 62.19           H  
ATOM     91 HG23 ILE A   6      39.725  13.710  -2.063  1.00 62.19           H  
ATOM     92  CD1 ILE A   6      39.311  13.135  -5.465  1.00 62.19           C  
ATOM     93 HD11 ILE A   6      39.207  12.084  -5.733  1.00 62.19           H  
ATOM     94 HD12 ILE A   6      39.341  13.732  -6.376  1.00 62.19           H  
ATOM     95 HD13 ILE A   6      38.452  13.452  -4.874  1.00 62.19           H  
ATOM     96  N   GLU A   7      42.692  12.479  -0.433  1.00 53.08           N  
ATOM     97  H   GLU A   7      42.725  13.487  -0.487  1.00 53.08           H  
ATOM     98  CA  GLU A   7      42.758  11.891   0.912  1.00 53.08           C  
ATOM     99  HA  GLU A   7      43.348  10.977   0.854  1.00 53.08           H  
ATOM    100  C   GLU A   7      41.355  11.550   1.453  1.00 53.08           C  
ATOM    101  CB  GLU A   7      43.440  12.856   1.902  1.00 53.08           C  
ATOM    102  HB2 GLU A   7      43.069  12.646   2.905  1.00 53.08           H  
ATOM    103  HB3 GLU A   7      43.166  13.881   1.652  1.00 53.08           H  
ATOM    104  O   GLU A   7      40.398  12.280   1.185  1.00 53.08           O  
ATOM    105  CG  GLU A   7      44.966  12.710   1.946  1.00 53.08           C  
ATOM    106  HG2 GLU A   7      45.205  11.665   2.146  1.00 53.08           H  
ATOM    107  HG3 GLU A   7      45.376  12.969   0.970  1.00 53.08           H  
ATOM    108  CD  GLU A   7      45.608  13.600   3.027  1.00 53.08           C  
ATOM    109  OE1 GLU A   7      46.623  13.155   3.611  1.00 53.08           O  
ATOM    110  OE2 GLU A   7      45.086  14.711   3.271  1.00 53.08           O  
ATOM    111  N   PRO A   8      41.204  10.474   2.249  1.00 58.88           N  
ATOM    112  CA  PRO A   8      39.922  10.102   2.837  1.00 58.88           C  
ATOM    113  HA  PRO A   8      39.125  10.263   2.111  1.00 58.88           H  
ATOM    114  C   PRO A   8      39.608  10.919   4.104  1.00 58.88           C  
ATOM    115  CB  PRO A   8      40.042   8.601   3.106  1.00 58.88           C  
ATOM    116  HB2 PRO A   8      39.419   8.283   3.943  1.00 58.88           H  
ATOM    117  HB3 PRO A   8      39.774   8.051   2.204  1.00 58.88           H  
ATOM    118  O   PRO A   8      40.381  10.929   5.066  1.00 58.88           O  
ATOM    119  CG  PRO A   8      41.531   8.404   3.397  1.00 58.88           C  
ATOM    120  HG2 PRO A   8      41.866   7.404   3.120  1.00 58.88           H  
ATOM    121  HG3 PRO A   8      41.725   8.589   4.454  1.00 58.88           H  
ATOM    122  CD  PRO A   8      42.222   9.480   2.560  1.00 58.88           C  
ATOM    123  HD2 PRO A   8      43.046   9.925   3.118  1.00 58.88           H  
ATOM    124  HD3 PRO A   8      42.589   9.036   1.635  1.00 58.88           H  
ATOM    125  N   GLU A   9      38.434  11.559   4.134  1.00 57.40           N  
ATOM    126  H   GLU A   9      37.869  11.565   3.296  1.00 57.40           H  
ATOM    127  CA  GLU A   9      37.911  12.270   5.308  1.00 57.40           C  
ATOM    128  HA  GLU A   9      38.684  12.957   5.651  1.00 57.40           H  
ATOM    129  C   GLU A   9      37.582  11.314   6.471  1.00 57.40           C  
ATOM    130  CB  GLU A   9      36.668  13.108   4.954  1.00 57.40           C  
ATOM    131  HB2 GLU A   9      35.967  12.493   4.390  1.00 57.40           H  
ATOM    132  HB3 GLU A   9      36.189  13.405   5.887  1.00 57.40           H  
ATOM    133  O   GLU A   9      36.940  10.273   6.311  1.00 57.40           O  
ATOM    134  CG  GLU A   9      36.995  14.390   4.168  1.00 57.40           C  
ATOM    135  HG2 GLU A   9      37.370  14.114   3.183  1.00 57.40           H  
ATOM    136  HG3 GLU A   9      37.786  14.922   4.696  1.00 57.40           H  
ATOM    137  CD  GLU A   9      35.775  15.318   4.014  1.00 57.40           C  
ATOM    138  OE1 GLU A   9      35.994  16.543   3.881  1.00 57.40           O  
ATOM    139  OE2 GLU A   9      34.632  14.807   4.048  1.00 57.40           O  
ATOM    140  N   ARG A  10      38.018  11.695   7.680  1.00 54.70           N  
ATOM    141  H   ARG A  10      38.488  12.588   7.722  1.00 54.70           H  
ATOM    142  CA  ARG A  10      37.716  11.009   8.947  1.00 54.70           C  
ATOM    143  HA  ARG A  10      37.864   9.940   8.792  1.00 54.70           H  
ATOM    144  C   ARG A  10      36.264  11.241   9.390  1.00 54.70           C  
ATOM    145  CB  ARG A  10      38.633  11.525  10.067  1.00 54.70           C  
ATOM    146  HB2 ARG A  10      38.183  11.271  11.026  1.00 54.70           H  
ATOM    147  HB3 ARG A  10      38.694  12.612  10.010  1.00 54.70           H  
ATOM    148  O   ARG A  10      35.762  12.353   9.242  1.00 54.70           O  
ATOM    149  CG  ARG A  10      40.039  10.925  10.043  1.00 54.70           C  
ATOM    150  HG2 ARG A  10      40.536  11.195   9.111  1.00 54.70           H  
ATOM    151  HG3 ARG A  10      39.976   9.840  10.117  1.00 54.70           H  
ATOM    152  CD  ARG A  10      40.829  11.481  11.233  1.00 54.70           C  
ATOM    153  HD2 ARG A  10      40.866  12.567  11.154  1.00 54.70           H  
ATOM    154  HD3 ARG A  10      40.305  11.211  12.150  1.00 54.70           H  
ATOM    155  NE  ARG A  10      42.200  10.947  11.266  1.00 54.70           N  
ATOM    156  HE  ARG A  10      42.521  10.486  10.427  1.00 54.70           H  
ATOM    157  NH1 ARG A  10      42.762  11.693  13.364  1.00 54.70           N  
ATOM    158 HH11 ARG A  10      41.852  12.124  13.434  1.00 54.70           H  
ATOM    159 HH12 ARG A  10      43.444  11.795  14.103  1.00 54.70           H  
ATOM    160  NH2 ARG A  10      44.259  10.561  12.151  1.00 54.70           N  
ATOM    161 HH21 ARG A  10      44.537  10.119  11.287  1.00 54.70           H  
ATOM    162 HH22 ARG A  10      44.937  10.684  12.890  1.00 54.70           H  
ATOM    163  CZ  ARG A  10      43.063  11.068  12.258  1.00 54.70           C  
ATOM    164  N   PRO A  11      35.623  10.265  10.061  1.00 62.22           N  
ATOM    165  CA  PRO A  11      34.314  10.473  10.670  1.00 62.22           C  
ATOM    166  HA  PRO A  11      33.668  10.971   9.947  1.00 62.22           H  
ATOM    167  C   PRO A  11      34.408  11.326  11.956  1.00 62.22           C  
ATOM    168  CB  PRO A  11      33.772   9.068  10.935  1.00 62.22           C  
ATOM    169  HB2 PRO A  11      33.282   8.694  10.036  1.00 62.22           H  
ATOM    170  HB3 PRO A  11      33.086   9.043  11.781  1.00 62.22           H  
ATOM    171  O   PRO A  11      35.426  11.275  12.657  1.00 62.22           O  
ATOM    172  CG  PRO A  11      35.036   8.251  11.203  1.00 62.22           C  
ATOM    173  HG2 PRO A  11      34.900   7.201  10.944  1.00 62.22           H  
ATOM    174  HG3 PRO A  11      35.317   8.351  12.252  1.00 62.22           H  
ATOM    175  CD  PRO A  11      36.100   8.915  10.327  1.00 62.22           C  
ATOM    176  HD2 PRO A  11      37.059   8.929  10.845  1.00 62.22           H  
ATOM    177  HD3 PRO A  11      36.187   8.374   9.385  1.00 62.22           H  
ATOM    178  N   PRO A  12      33.350  12.089  12.301  1.00 58.78           N  
ATOM    179  CA  PRO A  12      33.308  12.915  13.505  1.00 58.78           C  
ATOM    180  HA  PRO A  12      34.261  13.433  13.616  1.00 58.78           H  
ATOM    181  C   PRO A  12      33.043  12.074  14.773  1.00 58.78           C  
ATOM    182  CB  PRO A  12      32.208  13.946  13.235  1.00 58.78           C  
ATOM    183  HB2 PRO A  12      31.739  14.314  14.148  1.00 58.78           H  
ATOM    184  HB3 PRO A  12      32.620  14.774  12.659  1.00 58.78           H  
ATOM    185  O   PRO A  12      32.530  10.955  14.685  1.00 58.78           O  
ATOM    186  CG  PRO A  12      31.216  13.169  12.372  1.00 58.78           C  
ATOM    187  HG2 PRO A  12      30.562  12.576  13.011  1.00 58.78           H  
ATOM    188  HG3 PRO A  12      30.630  13.831  11.734  1.00 58.78           H  
ATOM    189  CD  PRO A  12      32.108  12.237  11.551  1.00 58.78           C  
ATOM    190  HD2 PRO A  12      32.323  12.700  10.588  1.00 58.78           H  
ATOM    191  HD3 PRO A  12      31.617  11.275  11.406  1.00 58.78           H  
ATOM    192  N   PRO A  13      33.372  12.593  15.973  1.00 49.43           N  
ATOM    193  CA  PRO A  13      33.285  11.835  17.217  1.00 49.43           C  
ATOM    194  HA  PRO A  13      33.670  10.828  17.061  1.00 49.43           H  
ATOM    195  C   PRO A  13      31.838  11.742  17.724  1.00 49.43           C  
ATOM    196  CB  PRO A  13      34.206  12.575  18.192  1.00 49.43           C  
ATOM    197  HB2 PRO A  13      33.895  12.449  19.230  1.00 49.43           H  
ATOM    198  HB3 PRO A  13      35.230  12.226  18.058  1.00 49.43           H  
ATOM    199  O   PRO A  13      31.120  12.741  17.788  1.00 49.43           O  
ATOM    200  CG  PRO A  13      34.102  14.032  17.740  1.00 49.43           C  
ATOM    201  HG2 PRO A  13      33.226  14.496  18.194  1.00 49.43           H  
ATOM    202  HG3 PRO A  13      35.001  14.596  17.986  1.00 49.43           H  
ATOM    203  CD  PRO A  13      33.898  13.928  16.228  1.00 49.43           C  
ATOM    204  HD2 PRO A  13      33.205  14.700  15.892  1.00 49.43           H  
ATOM    205  HD3 PRO A  13      34.859  14.042  15.726  1.00 49.43           H  
ATOM    206  N   SER A  14      31.412  10.545  18.142  1.00 52.43           N  
ATOM    207  H   SER A  14      32.028   9.750  18.053  1.00 52.43           H  
ATOM    208  CA  SER A  14      30.108  10.345  18.782  1.00 52.43           C  
ATOM    209  HA  SER A  14      29.367  10.913  18.220  1.00 52.43           H  
ATOM    210  C   SER A  14      30.131  10.862  20.220  1.00 52.43           C  
ATOM    211  CB  SER A  14      29.675   8.872  18.747  1.00 52.43           C  
ATOM    212  HB2 SER A  14      28.614   8.819  18.990  1.00 52.43           H  
ATOM    213  HB3 SER A  14      29.817   8.467  17.745  1.00 52.43           H  
ATOM    214  O   SER A  14      30.911  10.379  21.041  1.00 52.43           O  
ATOM    215  OG  SER A  14      30.385   8.085  19.684  1.00 52.43           O  
ATOM    216  HG  SER A  14      30.747   8.666  20.357  1.00 52.43           H  
ATOM    217  N   ASN A  15      29.239  11.793  20.544  1.00 40.66           N  
ATOM    218  H   ASN A  15      28.659  12.182  19.815  1.00 40.66           H  
ATOM    219  CA  ASN A  15      29.067  12.316  21.891  1.00 40.66           C  
ATOM    220  HA  ASN A  15      29.719  11.775  22.576  1.00 40.66           H  
ATOM    221  C   ASN A  15      27.613  12.069  22.314  1.00 40.66           C  
ATOM    222  CB  ASN A  15      29.487  13.804  21.877  1.00 40.66           C  
ATOM    223  HB2 ASN A  15      30.216  13.963  21.082  1.00 40.66           H  
ATOM    224  HB3 ASN A  15      28.628  14.440  21.660  1.00 40.66           H  
ATOM    225  O   ASN A  15      26.720  12.782  21.877  1.00 40.66           O  
ATOM    226  CG  ASN A  15      30.154  14.283  23.153  1.00 40.66           C  
ATOM    227  ND2 ASN A  15      30.465  15.555  23.226  1.00 40.66           N  
ATOM    228 HD21 ASN A  15      30.967  15.858  24.049  1.00 40.66           H  
ATOM    229 HD22 ASN A  15      30.264  16.170  22.451  1.00 40.66           H  
ATOM    230  OD1 ASN A  15      30.427  13.542  24.084  1.00 40.66           O  
ATOM    231  N   ASN A  16      27.360  11.032  23.118  1.00 53.42           N  
ATOM    232  H   ASN A  16      28.122  10.419  23.368  1.00 53.42           H  
ATOM    233  CA  ASN A  16      26.083  10.869  23.816  1.00 53.42           C  
ATOM    234  HA  ASN A  16      25.715  11.867  24.056  1.00 53.42           H  
ATOM    235  C   ASN A  16      26.300  10.179  25.168  1.00 53.42           C  
ATOM    236  CB  ASN A  16      25.030  10.177  22.916  1.00 53.42           C  
ATOM    237  HB2 ASN A  16      24.459   9.459  23.505  1.00 53.42           H  
ATOM    238  HB3 ASN A  16      25.527   9.632  22.113  1.00 53.42           H  
ATOM    239  O   ASN A  16      26.335   8.955  25.285  1.00 53.42           O  
ATOM    240  CG  ASN A  16      24.022  11.153  22.316  1.00 53.42           C  
ATOM    241  ND2 ASN A  16      23.272  10.739  21.322  1.00 53.42           N  
ATOM    242 HD21 ASN A  16      23.428   9.840  20.890  1.00 53.42           H  
ATOM    243 HD22 ASN A  16      22.649  11.437  20.941  1.00 53.42           H  
ATOM    244  OD1 ASN A  16      23.837  12.271  22.758  1.00 53.42           O  
ATOM    245  N   LYS A  17      26.446  11.018  26.199  1.00 42.80           N  
ATOM    246  H   LYS A  17      26.399  12.003  25.978  1.00 42.80           H  
ATOM    247  CA  LYS A  17      26.336  10.664  27.617  1.00 42.80           C  
ATOM    248  HA  LYS A  17      26.932   9.776  27.829  1.00 42.80           H  
ATOM    249  C   LYS A  17      24.866  10.366  27.937  1.00 42.80           C  
ATOM    250  CB  LYS A  17      26.815  11.849  28.481  1.00 42.80           C  
ATOM    251  HB2 LYS A  17      26.340  12.763  28.126  1.00 42.80           H  
ATOM    252  HB3 LYS A  17      26.480  11.681  29.505  1.00 42.80           H  
ATOM    253  O   LYS A  17      24.014  11.222  27.720  1.00 42.80           O  
ATOM    254  CG  LYS A  17      28.339  12.045  28.514  1.00 42.80           C  
ATOM    255  HG2 LYS A  17      28.800  11.168  28.967  1.00 42.80           H  
ATOM    256  HG3 LYS A  17      28.717  12.158  27.498  1.00 42.80           H  
ATOM    257  CD  LYS A  17      28.702  13.298  29.330  1.00 42.80           C  
ATOM    258  HD2 LYS A  17      28.243  13.226  30.316  1.00 42.80           H  
ATOM    259  HD3 LYS A  17      28.307  14.177  28.821  1.00 42.80           H  
ATOM    260  CE  LYS A  17      30.222  13.431  29.489  1.00 42.80           C  
ATOM    261  HE2 LYS A  17      30.597  12.544  30.001  1.00 42.80           H  
ATOM    262  HE3 LYS A  17      30.672  13.454  28.496  1.00 42.80           H  
ATOM    263  NZ  LYS A  17      30.593  14.655  30.246  1.00 42.80           N  
ATOM    264  HZ1 LYS A  17      30.187  14.639  31.171  1.00 42.80           H  
ATOM    265  HZ2 LYS A  17      30.265  15.481  29.767  1.00 42.80           H  
ATOM    266  HZ3 LYS A  17      31.596  14.722  30.341  1.00 42.80           H  
ATOM    267  N   ARG A  18      24.573   9.192  28.500  1.00 49.52           N  
ATOM    268  H   ARG A  18      25.334   8.544  28.647  1.00 49.52           H  
ATOM    269  CA  ARG A  18      23.320   8.931  29.232  1.00 49.52           C  
ATOM    270  HA  ARG A  18      22.568   9.661  28.933  1.00 49.52           H  
ATOM    271  C   ARG A  18      23.581   9.090  30.736  1.00 49.52           C  
ATOM    272  CB  ARG A  18      22.776   7.525  28.935  1.00 49.52           C  
ATOM    273  HB2 ARG A  18      23.564   6.788  29.090  1.00 49.52           H  
ATOM    274  HB3 ARG A  18      21.975   7.316  29.644  1.00 49.52           H  
ATOM    275  O   ARG A  18      24.622   8.608  31.187  1.00 49.52           O  
ATOM    276  CG  ARG A  18      22.209   7.386  27.516  1.00 49.52           C  
ATOM    277  HG2 ARG A  18      21.464   8.164  27.345  1.00 49.52           H  
ATOM    278  HG3 ARG A  18      23.012   7.496  26.787  1.00 49.52           H  
ATOM    279  CD  ARG A  18      21.549   6.011  27.355  1.00 49.52           C  
ATOM    280  HD2 ARG A  18      22.292   5.235  27.542  1.00 49.52           H  
ATOM    281  HD3 ARG A  18      20.762   5.922  28.104  1.00 49.52           H  
ATOM    282  NE  ARG A  18      20.978   5.830  26.005  1.00 49.52           N  
ATOM    283  HE  ARG A  18      21.328   6.439  25.279  1.00 49.52           H  
ATOM    284  NH1 ARG A  18      19.505   4.139  26.520  1.00 49.52           N  
ATOM    285 HH11 ARG A  18      19.817   4.158  27.481  1.00 49.52           H  
ATOM    286 HH12 ARG A  18      18.770   3.501  26.249  1.00 49.52           H  
ATOM    287  NH2 ARG A  18      19.625   4.899  24.427  1.00 49.52           N  
ATOM    288 HH21 ARG A  18      18.913   4.229  24.174  1.00 49.52           H  
ATOM    289 HH22 ARG A  18      20.003   5.520  23.726  1.00 49.52           H  
ATOM    290  CZ  ARG A  18      20.043   4.960  25.660  1.00 49.52           C  
ATOM    291  N   PRO A  19      22.685   9.717  31.517  1.00 50.44           N  
ATOM    292  CA  PRO A  19      22.793   9.703  32.966  1.00 50.44           C  
ATOM    293  HA  PRO A  19      23.834   9.836  33.261  1.00 50.44           H  
ATOM    294  C   PRO A  19      22.285   8.368  33.528  1.00 50.44           C  
ATOM    295  CB  PRO A  19      22.000  10.912  33.462  1.00 50.44           C  
ATOM    296  HB2 PRO A  19      22.679  11.750  33.620  1.00 50.44           H  
ATOM    297  HB3 PRO A  19      21.466  10.690  34.386  1.00 50.44           H  
ATOM    298  O   PRO A  19      21.229   7.874  33.133  1.00 50.44           O  
ATOM    299  CG  PRO A  19      21.030  11.251  32.327  1.00 50.44           C  
ATOM    300  HG2 PRO A  19      20.015  10.966  32.603  1.00 50.44           H  
ATOM    301  HG3 PRO A  19      21.068  12.318  32.105  1.00 50.44           H  
ATOM    302  CD  PRO A  19      21.483  10.434  31.113  1.00 50.44           C  
ATOM    303  HD2 PRO A  19      21.693  11.106  30.281  1.00 50.44           H  
ATOM    304  HD3 PRO A  19      20.704   9.723  30.837  1.00 50.44           H  
ATOM    305  N   ARG A  20      23.083   7.800  34.441  1.00 42.65           N  
ATOM    306  H   ARG A  20      23.910   8.325  34.685  1.00 42.65           H  
ATOM    307  CA  ARG A  20      22.720   6.729  35.379  1.00 42.65           C  
ATOM    308  HA  ARG A  20      22.282   5.880  34.854  1.00 42.65           H  
ATOM    309  C   ARG A  20      21.689   7.261  36.375  1.00 42.65           C  
ATOM    310  CB  ARG A  20      23.968   6.302  36.182  1.00 42.65           C  
ATOM    311  HB2 ARG A  20      24.573   7.181  36.403  1.00 42.65           H  
ATOM    312  HB3 ARG A  20      23.637   5.898  37.139  1.00 42.65           H  
ATOM    313  O   ARG A  20      21.836   8.391  36.833  1.00 42.65           O  
ATOM    314  CG  ARG A  20      24.842   5.225  35.527  1.00 42.65           C  
ATOM    315  HG2 ARG A  20      25.150   5.546  34.532  1.00 42.65           H  
ATOM    316  HG3 ARG A  20      24.263   4.305  35.447  1.00 42.65           H  
ATOM    317  CD  ARG A  20      26.085   4.983  36.400  1.00 42.65           C  
ATOM    318  HD2 ARG A  20      26.747   5.843  36.305  1.00 42.65           H  
ATOM    319  HD3 ARG A  20      25.770   4.905  37.440  1.00 42.65           H  
ATOM    320  NE  ARG A  20      26.793   3.739  36.036  1.00 42.65           N  
ATOM    321  HE  ARG A  20      26.234   3.019  35.599  1.00 42.65           H  
ATOM    322  NH1 ARG A  20      28.799   4.220  37.052  1.00 42.65           N  
ATOM    323 HH11 ARG A  20      28.398   5.083  37.391  1.00 42.65           H  
ATOM    324 HH12 ARG A  20      29.691   3.908  37.408  1.00 42.65           H  
ATOM    325  NH2 ARG A  20      28.484   2.213  36.129  1.00 42.65           N  
ATOM    326 HH21 ARG A  20      27.873   1.515  35.730  1.00 42.65           H  
ATOM    327 HH22 ARG A  20      29.389   1.933  36.477  1.00 42.65           H  
ATOM    328  CZ  ARG A  20      28.019   3.401  36.401  1.00 42.65           C  
ATOM    329  N   VAL A  21      20.716   6.433  36.744  1.00 60.46           N  
ATOM    330  H   VAL A  21      20.679   5.510  36.337  1.00 60.46           H  
ATOM    331  CA  VAL A  21      19.938   6.598  37.978  1.00 60.46           C  
ATOM    332  HA  VAL A  21      20.402   7.376  38.584  1.00 60.46           H  
ATOM    333  C   VAL A  21      20.043   5.291  38.753  1.00 60.46           C  
ATOM    334  CB  VAL A  21      18.484   7.031  37.725  1.00 60.46           C  
ATOM    335  HB  VAL A  21      17.987   6.292  37.097  1.00 60.46           H  
ATOM    336  O   VAL A  21      19.919   4.213  38.171  1.00 60.46           O  
ATOM    337  CG1 VAL A  21      17.705   7.172  39.039  1.00 60.46           C  
ATOM    338 HG11 VAL A  21      18.208   7.871  39.708  1.00 60.46           H  
ATOM    339 HG12 VAL A  21      17.621   6.204  39.534  1.00 60.46           H  
ATOM    340 HG13 VAL A  21      16.696   7.531  38.838  1.00 60.46           H  
ATOM    341  CG2 VAL A  21      18.446   8.392  37.014  1.00 60.46           C  
ATOM    342 HG21 VAL A  21      18.907   8.314  36.029  1.00 60.46           H  
ATOM    343 HG22 VAL A  21      18.982   9.136  37.604  1.00 60.46           H  
ATOM    344 HG23 VAL A  21      17.412   8.712  36.885  1.00 60.46           H  
ATOM    345  N   ASP A  22      20.381   5.457  40.026  1.00 53.88           N  
ATOM    346  H   ASP A  22      20.405   6.406  40.372  1.00 53.88           H  
ATOM    347  CA  ASP A  22      20.885   4.479  40.979  1.00 53.88           C  
ATOM    348  HA  ASP A  22      21.715   3.945  40.516  1.00 53.88           H  
ATOM    349  C   ASP A  22      19.871   3.429  41.444  1.00 53.88           C  
ATOM    350  CB  ASP A  22      21.424   5.243  42.202  1.00 53.88           C  
ATOM    351  HB2 ASP A  22      20.694   5.987  42.521  1.00 53.88           H  
ATOM    352  HB3 ASP A  22      21.564   4.544  43.026  1.00 53.88           H  
ATOM    353  O   ASP A  22      18.666   3.663  41.544  1.00 53.88           O  
ATOM    354  CG  ASP A  22      22.775   5.906  41.934  1.00 53.88           C  
ATOM    355  OD1 ASP A  22      23.686   5.189  41.459  1.00 53.88           O  
ATOM    356  OD2 ASP A  22      22.882   7.132  42.155  1.00 53.88           O  
ATOM    357  N   GLU A  23      20.440   2.275  41.787  1.00 42.71           N  
ATOM    358  H   GLU A  23      21.445   2.232  41.703  1.00 42.71           H  
ATOM    359  CA  GLU A  23      19.840   1.168  42.519  1.00 42.71           C  
ATOM    360  HA  GLU A  23      18.874   0.921  42.079  1.00 42.71           H  
ATOM    361  C   GLU A  23      19.648   1.538  44.001  1.00 42.71           C  
ATOM    362  CB  GLU A  23      20.781  -0.051  42.417  1.00 42.71           C  
ATOM    363  HB2 GLU A  23      21.759   0.243  42.798  1.00 42.71           H  
ATOM    364  HB3 GLU A  23      20.392  -0.846  43.053  1.00 42.71           H  
ATOM    365  O   GLU A  23      20.558   2.046  44.655  1.00 42.71           O  
ATOM    366  CG  GLU A  23      20.932  -0.605  40.988  1.00 42.71           C  
ATOM    367  HG2 GLU A  23      19.965  -0.989  40.665  1.00 42.71           H  
ATOM    368  HG3 GLU A  23      21.209   0.207  40.315  1.00 42.71           H  
ATOM    369  CD  GLU A  23      21.999  -1.710  40.860  1.00 42.71           C  
ATOM    370  OE1 GLU A  23      21.896  -2.493  39.888  1.00 42.71           O  
ATOM    371  OE2 GLU A  23      22.937  -1.747  41.688  1.00 42.71           O  
ATOM    372  N   GLY A  24      18.474   1.218  44.551  1.00 53.82           N  
ATOM    373  H   GLY A  24      17.751   0.847  43.951  1.00 53.82           H  
ATOM    374  CA  GLY A  24      18.173   1.291  45.981  1.00 53.82           C  
ATOM    375  HA2 GLY A  24      19.085   1.445  46.558  1.00 53.82           H  
ATOM    376  HA3 GLY A  24      17.505   2.132  46.166  1.00 53.82           H  
ATOM    377  C   GLY A  24      17.479   0.012  46.443  1.00 53.82           C  
ATOM    378  O   GLY A  24      16.312  -0.211  46.141  1.00 53.82           O  
ATOM    379  N   ARG A  25      18.242  -0.826  47.148  1.00 40.54           N  
ATOM    380  H   ARG A  25      19.166  -0.477  47.357  1.00 40.54           H  
ATOM    381  CA  ARG A  25      17.911  -2.131  47.741  1.00 40.54           C  
ATOM    382  HA  ARG A  25      17.121  -2.616  47.167  1.00 40.54           H  
ATOM    383  C   ARG A  25      17.447  -1.967  49.196  1.00 40.54           C  
ATOM    384  CB  ARG A  25      19.224  -2.943  47.665  1.00 40.54           C  
ATOM    385  HB2 ARG A  25      19.444  -3.133  46.614  1.00 40.54           H  
ATOM    386  HB3 ARG A  25      20.026  -2.319  48.059  1.00 40.54           H  
ATOM    387  O   ARG A  25      18.075  -1.192  49.905  1.00 40.54           O  
ATOM    388  CG  ARG A  25      19.279  -4.278  48.422  1.00 40.54           C  
ATOM    389  HG2 ARG A  25      18.541  -4.968  48.013  1.00 40.54           H  
ATOM    390  HG3 ARG A  25      19.072  -4.112  49.479  1.00 40.54           H  
ATOM    391  CD  ARG A  25      20.689  -4.871  48.283  1.00 40.54           C  
ATOM    392  HD2 ARG A  25      21.417  -4.131  48.614  1.00 40.54           H  
ATOM    393  HD3 ARG A  25      20.866  -5.096  47.231  1.00 40.54           H  
ATOM    394  NE  ARG A  25      20.850  -6.090  49.094  1.00 40.54           N  
ATOM    395  HE  ARG A  25      20.192  -6.235  49.847  1.00 40.54           H  
ATOM    396  NH1 ARG A  25      22.764  -6.890  48.102  1.00 40.54           N  
ATOM    397 HH11 ARG A  25      22.752  -6.099  47.473  1.00 40.54           H  
ATOM    398 HH12 ARG A  25      23.481  -7.599  48.046  1.00 40.54           H  
ATOM    399  NH2 ARG A  25      21.817  -8.003  49.809  1.00 40.54           N  
ATOM    400 HH21 ARG A  25      21.141  -8.031  50.559  1.00 40.54           H  
ATOM    401 HH22 ARG A  25      22.540  -8.708  49.785  1.00 40.54           H  
ATOM    402  CZ  ARG A  25      21.810  -6.988  48.992  1.00 40.54           C  
ATOM    403  N   MET A  26      16.445  -2.746  49.620  1.00 47.45           N  
ATOM    404  H   MET A  26      15.836  -3.110  48.901  1.00 47.45           H  
ATOM    405  CA  MET A  26      16.243  -3.387  50.949  1.00 47.45           C  
ATOM    406  HA  MET A  26      17.031  -4.117  51.134  1.00 47.45           H  
ATOM    407  C   MET A  26      14.903  -4.159  50.869  1.00 47.45           C  
ATOM    408  CB  MET A  26      16.230  -2.360  52.102  1.00 47.45           C  
ATOM    409  HB2 MET A  26      15.914  -1.384  51.732  1.00 47.45           H  
ATOM    410  HB3 MET A  26      15.518  -2.680  52.862  1.00 47.45           H  
ATOM    411  O   MET A  26      13.911  -3.576  50.447  1.00 47.45           O  
ATOM    412  CG  MET A  26      17.611  -2.250  52.774  1.00 47.45           C  
ATOM    413  HG2 MET A  26      17.838  -3.199  53.259  1.00 47.45           H  
ATOM    414  HG3 MET A  26      18.382  -2.085  52.022  1.00 47.45           H  
ATOM    415  SD  MET A  26      17.740  -0.936  54.020  1.00 47.45           S  
ATOM    416  CE  MET A  26      19.476  -0.464  53.821  1.00 47.45           C  
ATOM    417  HE1 MET A  26      19.716   0.339  54.519  1.00 47.45           H  
ATOM    418  HE2 MET A  26      20.110  -1.326  54.025  1.00 47.45           H  
ATOM    419  HE3 MET A  26      19.643  -0.122  52.799  1.00 47.45           H  
ATOM    420  N   GLU A  27      14.888  -5.502  50.903  1.00 46.42           N  
ATOM    421  H   GLU A  27      14.210  -5.813  50.223  1.00 46.42           H  
ATOM    422  CA  GLU A  27      14.758  -6.367  52.110  1.00 46.42           C  
ATOM    423  HA  GLU A  27      14.691  -7.400  51.768  1.00 46.42           H  
ATOM    424  C   GLU A  27      13.444  -6.110  52.879  1.00 46.42           C  
ATOM    425  CB  GLU A  27      15.990  -6.291  53.037  1.00 46.42           C  
ATOM    426  HB2 GLU A  27      15.717  -6.663  54.025  1.00 46.42           H  
ATOM    427  HB3 GLU A  27      16.304  -5.253  53.147  1.00 46.42           H  
ATOM    428  O   GLU A  27      13.087  -4.964  53.096  1.00 46.42           O  
ATOM    429  CG  GLU A  27      17.154  -7.143  52.504  1.00 46.42           C  
ATOM    430  HG2 GLU A  27      17.366  -6.825  51.483  1.00 46.42           H  
ATOM    431  HG3 GLU A  27      16.837  -8.185  52.461  1.00 46.42           H  
ATOM    432  CD  GLU A  27      18.454  -7.045  53.324  1.00 46.42           C  
ATOM    433  OE1 GLU A  27      19.495  -7.463  52.747  1.00 46.42           O  
ATOM    434  OE2 GLU A  27      18.442  -6.460  54.428  1.00 46.42           O  
ATOM    435  N   GLU A  28      12.658  -7.063  53.380  1.00 42.68           N  
ATOM    436  H   GLU A  28      11.929  -6.660  53.951  1.00 42.68           H  
ATOM    437  CA  GLU A  28      12.606  -8.529  53.395  1.00 42.68           C  
ATOM    438  HA  GLU A  28      12.585  -8.930  52.381  1.00 42.68           H  
ATOM    439  C   GLU A  28      11.290  -8.870  54.144  1.00 42.68           C  
ATOM    440  CB  GLU A  28      13.815  -9.088  54.178  1.00 42.68           C  
ATOM    441  HB2 GLU A  28      14.727  -8.706  53.717  1.00 42.68           H  
ATOM    442  HB3 GLU A  28      13.769  -8.717  55.202  1.00 42.68           H  
ATOM    443  O   GLU A  28      10.959  -8.202  55.122  1.00 42.68           O  
ATOM    444  CG  GLU A  28      13.944 -10.619  54.193  1.00 42.68           C  
ATOM    445  HG2 GLU A  28      13.056 -11.047  54.658  1.00 42.68           H  
ATOM    446  HG3 GLU A  28      13.981 -10.968  53.160  1.00 42.68           H  
ATOM    447  CD  GLU A  28      15.198 -11.107  54.952  1.00 42.68           C  
ATOM    448  OE1 GLU A  28      15.645 -12.236  54.646  1.00 42.68           O  
ATOM    449  OE2 GLU A  28      15.684 -10.375  55.841  1.00 42.68           O  
ATOM    450  N   GLY A  29      10.559  -9.911  53.727  1.00 37.10           N  
ATOM    451  H   GLY A  29      10.842 -10.364  52.869  1.00 37.10           H  
ATOM    452  CA  GLY A  29       9.683 -10.680  54.627  1.00 37.10           C  
ATOM    453  HA2 GLY A  29       9.817 -11.735  54.386  1.00 37.10           H  
ATOM    454  HA3 GLY A  29      10.040 -10.553  55.649  1.00 37.10           H  
ATOM    455  C   GLY A  29       8.175 -10.377  54.648  1.00 37.10           C  
ATOM    456  O   GLY A  29       7.739  -9.238  54.772  1.00 37.10           O  
ATOM    457  N   GLY A  30       7.384 -11.458  54.638  1.00 38.00           N  
ATOM    458  H   GLY A  30       7.822 -12.352  54.466  1.00 38.00           H  
ATOM    459  CA  GLY A  30       6.023 -11.484  55.188  1.00 38.00           C  
ATOM    460  HA2 GLY A  30       6.008 -12.102  56.085  1.00 38.00           H  
ATOM    461  HA3 GLY A  30       5.729 -10.478  55.489  1.00 38.00           H  
ATOM    462  C   GLY A  30       4.950 -11.988  54.227  1.00 38.00           C  
ATOM    463  O   GLY A  30       4.396 -11.215  53.459  1.00 38.00           O  
ATOM    464  N   ALA A  31       4.658 -13.287  54.286  1.00 37.58           N  
ATOM    465  H   ALA A  31       5.080 -13.826  55.028  1.00 37.58           H  
ATOM    466  CA  ALA A  31       3.535 -13.923  53.607  1.00 37.58           C  
ATOM    467  HA  ALA A  31       3.423 -13.500  52.609  1.00 37.58           H  
ATOM    468  C   ALA A  31       2.224 -13.714  54.388  1.00 37.58           C  
ATOM    469  CB  ALA A  31       3.866 -15.420  53.496  1.00 37.58           C  
ATOM    470  HB1 ALA A  31       3.981 -15.852  54.490  1.00 37.58           H  
ATOM    471  HB2 ALA A  31       3.050 -15.931  52.984  1.00 37.58           H  
ATOM    472  HB3 ALA A  31       4.785 -15.557  52.927  1.00 37.58           H  
ATOM    473  O   ALA A  31       2.232 -13.935  55.590  1.00 37.58           O  
ATOM    474  N   ASP A  32       1.147 -13.342  53.688  1.00 41.34           N  
ATOM    475  H   ASP A  32       1.307 -12.947  52.773  1.00 41.34           H  
ATOM    476  CA  ASP A  32      -0.283 -13.550  54.008  1.00 41.34           C  
ATOM    477  HA  ASP A  32      -0.468 -14.599  54.239  1.00 41.34           H  
ATOM    478  C   ASP A  32      -1.056 -13.186  52.714  1.00 41.34           C  
ATOM    479  CB  ASP A  32      -0.733 -12.681  55.204  1.00 41.34           C  
ATOM    480  HB2 ASP A  32      -1.799 -12.481  55.097  1.00 41.34           H  
ATOM    481  HB3 ASP A  32      -0.213 -11.723  55.178  1.00 41.34           H  
ATOM    482  O   ASP A  32      -0.857 -12.109  52.158  1.00 41.34           O  
ATOM    483  CG  ASP A  32      -0.536 -13.353  56.577  1.00 41.34           C  
ATOM    484  OD1 ASP A  32      -0.599 -14.606  56.637  1.00 41.34           O  
ATOM    485  OD2 ASP A  32      -0.406 -12.607  57.577  1.00 41.34           O  
ATOM    486  N   VAL A  33      -1.608 -14.138  51.951  1.00 43.35           N  
ATOM    487  H   VAL A  33      -1.403 -13.909  50.989  1.00 43.35           H  
ATOM    488  CA  VAL A  33      -2.967 -14.716  52.041  1.00 43.35           C  
ATOM    489  HA  VAL A  33      -3.085 -15.292  51.123  1.00 43.35           H  
ATOM    490  C   VAL A  33      -4.080 -13.651  51.997  1.00 43.35           C  
ATOM    491  CB  VAL A  33      -3.147 -15.757  53.167  1.00 43.35           C  
ATOM    492  HB  VAL A  33      -3.045 -15.271  54.138  1.00 43.35           H  
ATOM    493  O   VAL A  33      -4.215 -12.842  52.902  1.00 43.35           O  
ATOM    494  CG1 VAL A  33      -4.523 -16.436  53.079  1.00 43.35           C  
ATOM    495 HG11 VAL A  33      -5.308 -15.707  53.279  1.00 43.35           H  
ATOM    496 HG12 VAL A  33      -4.604 -17.217  53.836  1.00 43.35           H  
ATOM    497 HG13 VAL A  33      -4.685 -16.868  52.091  1.00 43.35           H  
ATOM    498  CG2 VAL A  33      -2.103 -16.881  53.055  1.00 43.35           C  
ATOM    499 HG21 VAL A  33      -2.254 -17.597  53.864  1.00 43.35           H  
ATOM    500 HG22 VAL A  33      -1.098 -16.473  53.154  1.00 43.35           H  
ATOM    501 HG23 VAL A  33      -2.197 -17.390  52.095  1.00 43.35           H  
ATOM    502  N   ASP A  34      -4.890 -13.731  50.933  1.00 35.97           N  
ATOM    503  H   ASP A  34      -4.720 -14.516  50.321  1.00 35.97           H  
ATOM    504  CA  ASP A  34      -6.188 -13.077  50.691  1.00 35.97           C  
ATOM    505  HA  ASP A  34      -6.506 -13.444  49.716  1.00 35.97           H  
ATOM    506  C   ASP A  34      -6.243 -11.542  50.546  1.00 35.97           C  
ATOM    507  CB  ASP A  34      -7.242 -13.621  51.671  1.00 35.97           C  
ATOM    508  HB2 ASP A  34      -8.180 -13.093  51.499  1.00 35.97           H  
ATOM    509  HB3 ASP A  34      -6.929 -13.423  52.696  1.00 35.97           H  
ATOM    510  O   ASP A  34      -6.228 -10.781  51.508  1.00 35.97           O  
ATOM    511  CG  ASP A  34      -7.506 -15.121  51.489  1.00 35.97           C  
ATOM    512  OD1 ASP A  34      -7.221 -15.639  50.381  1.00 35.97           O  
ATOM    513  OD2 ASP A  34      -8.025 -15.741  52.443  1.00 35.97           O  
ATOM    514  N   GLY A  35      -6.455 -11.073  49.308  1.00 37.49           N  
ATOM    515  H   GLY A  35      -6.434 -11.726  48.538  1.00 37.49           H  
ATOM    516  CA  GLY A  35      -6.854  -9.685  49.058  1.00 37.49           C  
ATOM    517  HA2 GLY A  35      -6.199  -9.022  49.622  1.00 37.49           H  
ATOM    518  HA3 GLY A  35      -7.870  -9.533  49.421  1.00 37.49           H  
ATOM    519  C   GLY A  35      -6.779  -9.271  47.592  1.00 37.49           C  
ATOM    520  O   GLY A  35      -5.780  -8.713  47.148  1.00 37.49           O  
ATOM    521  N   ILE A  36      -7.849  -9.517  46.830  1.00 49.09           N  
ATOM    522  H   ILE A  36      -8.651  -9.939  47.276  1.00 49.09           H  
ATOM    523  CA  ILE A  36      -8.061  -8.846  45.539  1.00 49.09           C  
ATOM    524  HA  ILE A  36      -7.195  -9.045  44.907  1.00 49.09           H  
ATOM    525  C   ILE A  36      -8.189  -7.336  45.825  1.00 49.09           C  
ATOM    526  CB  ILE A  36      -9.315  -9.403  44.824  1.00 49.09           C  
ATOM    527  HB  ILE A  36     -10.167  -9.298  45.494  1.00 49.09           H  
ATOM    528  O   ILE A  36      -8.965  -6.973  46.710  1.00 49.09           O  
ATOM    529  CG1 ILE A  36      -9.119 -10.905  44.504  1.00 49.09           C  
ATOM    530 HG12 ILE A  36      -8.305 -11.021  43.789  1.00 49.09           H  
ATOM    531 HG13 ILE A  36      -8.841 -11.435  45.415  1.00 49.09           H  
ATOM    532  CG2 ILE A  36      -9.618  -8.610  43.536  1.00 49.09           C  
ATOM    533 HG21 ILE A  36      -9.809  -7.562  43.768  1.00 49.09           H  
ATOM    534 HG22 ILE A  36     -10.518  -8.994  43.055  1.00 49.09           H  
ATOM    535 HG23 ILE A  36      -8.780  -8.678  42.842  1.00 49.09           H  
ATOM    536  CD1 ILE A  36     -10.369 -11.601  43.953  1.00 49.09           C  
ATOM    537 HD11 ILE A  36     -10.598 -11.241  42.950  1.00 49.09           H  
ATOM    538 HD12 ILE A  36     -10.188 -12.674  43.900  1.00 49.09           H  
ATOM    539 HD13 ILE A  36     -11.218 -11.417  44.611  1.00 49.09           H  
ATOM    540  N   PRO A  37      -7.470  -6.441  45.121  1.00 45.06           N  
ATOM    541  CA  PRO A  37      -7.535  -5.010  45.400  1.00 45.06           C  
ATOM    542  HA  PRO A  37      -7.349  -4.857  46.463  1.00 45.06           H  
ATOM    543  C   PRO A  37      -8.913  -4.437  45.032  1.00 45.06           C  
ATOM    544  CB  PRO A  37      -6.391  -4.359  44.605  1.00 45.06           C  
ATOM    545  HB2 PRO A  37      -5.846  -3.638  45.213  1.00 45.06           H  
ATOM    546  HB3 PRO A  37      -6.769  -3.873  43.705  1.00 45.06           H  
ATOM    547  O   PRO A  37      -9.266  -4.340  43.856  1.00 45.06           O  
ATOM    548  CG  PRO A  37      -5.499  -5.529  44.196  1.00 45.06           C  
ATOM    549  HG2 PRO A  37      -5.001  -5.347  43.243  1.00 45.06           H  
ATOM    550  HG3 PRO A  37      -4.767  -5.715  44.981  1.00 45.06           H  
ATOM    551  CD  PRO A  37      -6.459  -6.709  44.116  1.00 45.06           C  
ATOM    552  HD2 PRO A  37      -6.926  -6.747  43.132  1.00 45.06           H  
ATOM    553  HD3 PRO A  37      -5.902  -7.625  44.314  1.00 45.06           H  
ATOM    554  N   ASP A  38      -9.654  -3.987  46.045  1.00 47.20           N  
ATOM    555  H   ASP A  38      -9.331  -4.233  46.970  1.00 47.20           H  
ATOM    556  CA  ASP A  38     -10.962  -3.304  45.990  1.00 47.20           C  
ATOM    557  HA  ASP A  38     -11.628  -3.922  45.386  1.00 47.20           H  
ATOM    558  C   ASP A  38     -10.940  -1.913  45.297  1.00 47.20           C  
ATOM    559  CB  ASP A  38     -11.512  -3.215  47.438  1.00 47.20           C  
ATOM    560  HB2 ASP A  38     -10.695  -3.353  48.147  1.00 47.20           H  
ATOM    561  HB3 ASP A  38     -11.902  -2.215  47.629  1.00 47.20           H  
ATOM    562  O   ASP A  38     -11.858  -1.098  45.436  1.00 47.20           O  
ATOM    563  CG  ASP A  38     -12.634  -4.203  47.786  1.00 47.20           C  
ATOM    564  OD1 ASP A  38     -13.185  -4.847  46.865  1.00 47.20           O  
ATOM    565  OD2 ASP A  38     -12.981  -4.236  48.987  1.00 47.20           O  
ATOM    566  N   GLU A  39      -9.896  -1.600  44.526  1.00 46.87           N  
ATOM    567  H   GLU A  39      -9.187  -2.309  44.403  1.00 46.87           H  
ATOM    568  CA  GLU A  39      -9.702  -0.287  43.891  1.00 46.87           C  
ATOM    569  HA  GLU A  39     -10.304   0.446  44.428  1.00 46.87           H  
ATOM    570  C   GLU A  39     -10.211  -0.203  42.445  1.00 46.87           C  
ATOM    571  CB  GLU A  39      -8.243   0.169  44.037  1.00 46.87           C  
ATOM    572  HB2 GLU A  39      -7.571  -0.642  43.756  1.00 46.87           H  
ATOM    573  HB3 GLU A  39      -8.071   1.017  43.374  1.00 46.87           H  
ATOM    574  O   GLU A  39     -10.365   0.897  41.916  1.00 46.87           O  
ATOM    575  CG  GLU A  39      -7.972   0.624  45.481  1.00 46.87           C  
ATOM    576  HG2 GLU A  39      -8.046  -0.236  46.146  1.00 46.87           H  
ATOM    577  HG3 GLU A  39      -8.744   1.337  45.771  1.00 46.87           H  
ATOM    578  CD  GLU A  39      -6.597   1.282  45.663  1.00 46.87           C  
ATOM    579  OE1 GLU A  39      -6.494   2.120  46.588  1.00 46.87           O  
ATOM    580  OE2 GLU A  39      -5.678   0.958  44.878  1.00 46.87           O  
ATOM    581  N   TRP A  40     -10.593  -1.322  41.819  1.00 42.63           N  
ATOM    582  H   TRP A  40     -10.457  -2.204  42.294  1.00 42.63           H  
ATOM    583  CA  TRP A  40     -11.140  -1.318  40.451  1.00 42.63           C  
ATOM    584  HA  TRP A  40     -10.667  -0.503  39.903  1.00 42.63           H  
ATOM    585  C   TRP A  40     -12.646  -1.010  40.363  1.00 42.63           C  
ATOM    586  CB  TRP A  40     -10.727  -2.603  39.724  1.00 42.63           C  
ATOM    587  HB2 TRP A  40     -10.809  -3.456  40.397  1.00 42.63           H  
ATOM    588  HB3 TRP A  40     -11.413  -2.775  38.895  1.00 42.63           H  
ATOM    589  O   TRP A  40     -13.146  -0.706  39.282  1.00 42.63           O  
ATOM    590  CG  TRP A  40      -9.338  -2.538  39.159  1.00 42.63           C  
ATOM    591  CD1 TRP A  40      -8.189  -2.527  39.873  1.00 42.63           C  
ATOM    592  HD1 TRP A  40      -8.133  -2.591  40.950  1.00 42.63           H  
ATOM    593  CD2 TRP A  40      -8.936  -2.414  37.759  1.00 42.63           C  
ATOM    594  CE2 TRP A  40      -7.513  -2.329  37.702  1.00 42.63           C  
ATOM    595  CE3 TRP A  40      -9.633  -2.362  36.531  1.00 42.63           C  
ATOM    596  HE3 TRP A  40     -10.711  -2.424  36.538  1.00 42.63           H  
ATOM    597  NE1 TRP A  40      -7.111  -2.400  39.019  1.00 42.63           N  
ATOM    598  HE1 TRP A  40      -6.155  -2.358  39.343  1.00 42.63           H  
ATOM    599  CH2 TRP A  40      -7.538  -2.162  35.288  1.00 42.63           C  
ATOM    600  HH2 TRP A  40      -7.017  -2.073  34.346  1.00 42.63           H  
ATOM    601  CZ2 TRP A  40      -6.815  -2.203  36.492  1.00 42.63           C  
ATOM    602  HZ2 TRP A  40      -5.736  -2.145  36.490  1.00 42.63           H  
ATOM    603  CZ3 TRP A  40      -8.943  -2.241  35.309  1.00 42.63           C  
ATOM    604  HZ3 TRP A  40      -9.497  -2.213  34.383  1.00 42.63           H  
ATOM    605  N   TYR A  41     -13.364  -0.979  41.493  1.00 40.38           N  
ATOM    606  H   TYR A  41     -12.901  -1.250  42.348  1.00 40.38           H  
ATOM    607  CA  TYR A  41     -14.797  -0.638  41.552  1.00 40.38           C  
ATOM    608  HA  TYR A  41     -15.222  -0.771  40.557  1.00 40.38           H  
ATOM    609  C   TYR A  41     -15.095   0.833  41.912  1.00 40.38           C  
ATOM    610  CB  TYR A  41     -15.522  -1.637  42.469  1.00 40.38           C  
ATOM    611  HB2 TYR A  41     -14.895  -1.880  43.327  1.00 40.38           H  
ATOM    612  HB3 TYR A  41     -16.431  -1.180  42.860  1.00 40.38           H  
ATOM    613  O   TYR A  41     -16.259   1.231  41.968  1.00 40.38           O  
ATOM    614  CG  TYR A  41     -15.929  -2.908  41.747  1.00 40.38           C  
ATOM    615  CD1 TYR A  41     -17.129  -2.928  41.009  1.00 40.38           C  
ATOM    616  HD1 TYR A  41     -17.753  -2.047  40.969  1.00 40.38           H  
ATOM    617  CD2 TYR A  41     -15.110  -4.054  41.788  1.00 40.38           C  
ATOM    618  HD2 TYR A  41     -14.195  -4.046  42.362  1.00 40.38           H  
ATOM    619  CE1 TYR A  41     -17.516  -4.092  40.320  1.00 40.38           C  
ATOM    620  HE1 TYR A  41     -18.431  -4.121  39.747  1.00 40.38           H  
ATOM    621  CE2 TYR A  41     -15.490  -5.218  41.091  1.00 40.38           C  
ATOM    622  HE2 TYR A  41     -14.863  -6.097  41.129  1.00 40.38           H  
ATOM    623  OH  TYR A  41     -17.086  -6.353  39.687  1.00 40.38           O  
ATOM    624  HH  TYR A  41     -16.429  -7.051  39.713  1.00 40.38           H  
ATOM    625  CZ  TYR A  41     -16.697  -5.238  40.358  1.00 40.38           C  
ATOM    626  N   ARG A  42     -14.075   1.679  42.128  1.00 39.51           N  
ATOM    627  H   ARG A  42     -13.137   1.318  42.032  1.00 39.51           H  
ATOM    628  CA  ARG A  42     -14.256   3.046  42.669  1.00 39.51           C  
ATOM    629  HA  ARG A  42     -15.215   3.065  43.188  1.00 39.51           H  
ATOM    630  C   ARG A  42     -14.426   4.183  41.652  1.00 39.51           C  
ATOM    631  CB  ARG A  42     -13.185   3.349  43.732  1.00 39.51           C  
ATOM    632  HB2 ARG A  42     -12.200   3.065  43.363  1.00 39.51           H  
ATOM    633  HB3 ARG A  42     -13.172   4.419  43.942  1.00 39.51           H  
ATOM    634  O   ARG A  42     -14.544   5.327  42.073  1.00 39.51           O  
ATOM    635  CG  ARG A  42     -13.491   2.617  45.045  1.00 39.51           C  
ATOM    636  HG2 ARG A  42     -13.344   1.546  44.906  1.00 39.51           H  
ATOM    637  HG3 ARG A  42     -14.526   2.799  45.337  1.00 39.51           H  
ATOM    638  CD  ARG A  42     -12.572   3.121  46.159  1.00 39.51           C  
ATOM    639  HD2 ARG A  42     -12.750   4.188  46.300  1.00 39.51           H  
ATOM    640  HD3 ARG A  42     -11.536   2.981  45.850  1.00 39.51           H  
ATOM    641  NE  ARG A  42     -12.802   2.371  47.407  1.00 39.51           N  
ATOM    642  HE  ARG A  42     -12.819   1.366  47.309  1.00 39.51           H  
ATOM    643  NH1 ARG A  42     -12.779   4.127  48.897  1.00 39.51           N  
ATOM    644 HH11 ARG A  42     -12.774   4.453  49.852  1.00 39.51           H  
ATOM    645 HH12 ARG A  42     -12.570   4.749  48.129  1.00 39.51           H  
ATOM    646  NH2 ARG A  42     -13.040   2.035  49.639  1.00 39.51           N  
ATOM    647 HH21 ARG A  42     -13.041   2.371  50.592  1.00 39.51           H  
ATOM    648 HH22 ARG A  42     -13.055   1.040  49.466  1.00 39.51           H  
ATOM    649  CZ  ARG A  42     -12.875   2.850  48.636  1.00 39.51           C  
ATOM    650  N   ASN A  43     -14.538   3.895  40.352  1.00 39.49           N  
ATOM    651  H   ASN A  43     -14.434   2.930  40.073  1.00 39.49           H  
ATOM    652  CA  ASN A  43     -14.806   4.918  39.322  1.00 39.49           C  
ATOM    653  HA  ASN A  43     -14.859   5.892  39.809  1.00 39.49           H  
ATOM    654  C   ASN A  43     -16.186   4.814  38.653  1.00 39.49           C  
ATOM    655  CB  ASN A  43     -13.631   4.991  38.331  1.00 39.49           C  
ATOM    656  HB2 ASN A  43     -13.318   3.983  38.056  1.00 39.49           H  
ATOM    657  HB3 ASN A  43     -13.938   5.507  37.422  1.00 39.49           H  
ATOM    658  O   ASN A  43     -16.422   5.434  37.616  1.00 39.49           O  
ATOM    659  CG  ASN A  43     -12.445   5.766  38.880  1.00 39.49           C  
ATOM    660  ND2 ASN A  43     -11.279   5.568  38.317  1.00 39.49           N  
ATOM    661 HD21 ASN A  43     -10.502   6.058  38.737  1.00 39.49           H  
ATOM    662 HD22 ASN A  43     -11.166   4.874  37.592  1.00 39.49           H  
ATOM    663  OD1 ASN A  43     -12.536   6.573  39.788  1.00 39.49           O  
ATOM    664  N   ILE A  44     -17.137   4.101  39.261  1.00 40.68           N  
ATOM    665  H   ILE A  44     -16.907   3.623  40.121  1.00 40.68           H  
ATOM    666  CA  ILE A  44     -18.550   4.370  38.981  1.00 40.68           C  
ATOM    667  HA  ILE A  44     -18.679   4.478  37.905  1.00 40.68           H  
ATOM    668  C   ILE A  44     -18.866   5.686  39.697  1.00 40.68           C  
ATOM    669  CB  ILE A  44     -19.470   3.224  39.457  1.00 40.68           C  
ATOM    670  HB  ILE A  44     -19.403   3.149  40.543  1.00 40.68           H  
ATOM    671  O   ILE A  44     -18.644   5.754  40.909  1.00 40.68           O  
ATOM    672  CG1 ILE A  44     -19.014   1.877  38.848  1.00 40.68           C  
ATOM    673 HG12 ILE A  44     -17.969   1.697  39.102  1.00 40.68           H  
ATOM    674 HG13 ILE A  44     -19.093   1.923  37.762  1.00 40.68           H  
ATOM    675  CG2 ILE A  44     -20.931   3.537  39.072  1.00 40.68           C  
ATOM    676 HG21 ILE A  44     -21.245   4.491  39.496  1.00 40.68           H  
ATOM    677 HG22 ILE A  44     -21.597   2.772  39.471  1.00 40.68           H  
ATOM    678 HG23 ILE A  44     -21.035   3.573  37.988  1.00 40.68           H  
ATOM    679  CD1 ILE A  44     -19.799   0.663  39.354  1.00 40.68           C  
ATOM    680 HD11 ILE A  44     -20.828   0.693  38.995  1.00 40.68           H  
ATOM    681 HD12 ILE A  44     -19.331  -0.247  38.980  1.00 40.68           H  
ATOM    682 HD13 ILE A  44     -19.789   0.641  40.444  1.00 40.68           H  
ATOM    683  N   PRO A  45     -19.368   6.734  39.020  1.00 39.00           N  
ATOM    684  CA  PRO A  45     -19.868   7.901  39.719  1.00 39.00           C  
ATOM    685  HA  PRO A  45     -19.102   8.314  40.375  1.00 39.00           H  
ATOM    686  C   PRO A  45     -21.061   7.437  40.557  1.00 39.00           C  
ATOM    687  CB  PRO A  45     -20.214   8.923  38.629  1.00 39.00           C  
ATOM    688  HB2 PRO A  45     -19.335   9.532  38.419  1.00 39.00           H  
ATOM    689  HB3 PRO A  45     -21.055   9.558  38.906  1.00 39.00           H  
ATOM    690  O   PRO A  45     -22.186   7.347  40.069  1.00 39.00           O  
ATOM    691  CG  PRO A  45     -20.528   8.057  37.408  1.00 39.00           C  
ATOM    692  HG2 PRO A  45     -20.302   8.575  36.476  1.00 39.00           H  
ATOM    693  HG3 PRO A  45     -21.576   7.759  37.431  1.00 39.00           H  
ATOM    694  CD  PRO A  45     -19.644   6.823  37.595  1.00 39.00           C  
ATOM    695  HD2 PRO A  45     -18.707   6.954  37.056  1.00 39.00           H  
ATOM    696  HD3 PRO A  45     -20.167   5.938  37.232  1.00 39.00           H  
ATOM    697  N   MET A  46     -20.815   7.105  41.829  1.00 36.92           N  
ATOM    698  H   MET A  46     -19.852   7.019  42.120  1.00 36.92           H  
ATOM    699  CA  MET A  46     -21.864   7.120  42.831  1.00 36.92           C  
ATOM    700  HA  MET A  46     -22.660   6.436  42.535  1.00 36.92           H  
ATOM    701  C   MET A  46     -22.393   8.539  42.804  1.00 36.92           C  
ATOM    702  CB  MET A  46     -21.370   6.730  44.230  1.00 36.92           C  
ATOM    703  HB2 MET A  46     -22.121   7.054  44.950  1.00 36.92           H  
ATOM    704  HB3 MET A  46     -20.431   7.232  44.463  1.00 36.92           H  
ATOM    705  O   MET A  46     -21.701   9.482  43.192  1.00 36.92           O  
ATOM    706  CG  MET A  46     -21.206   5.215  44.372  1.00 36.92           C  
ATOM    707  HG2 MET A  46     -20.253   4.916  43.934  1.00 36.92           H  
ATOM    708  HG3 MET A  46     -22.006   4.717  43.824  1.00 36.92           H  
ATOM    709  SD  MET A  46     -21.288   4.656  46.095  1.00 36.92           S  
ATOM    710  CE  MET A  46     -21.063   2.875  45.851  1.00 36.92           C  
ATOM    711  HE1 MET A  46     -21.865   2.484  45.225  1.00 36.92           H  
ATOM    712  HE2 MET A  46     -20.103   2.689  45.369  1.00 36.92           H  
ATOM    713  HE3 MET A  46     -21.082   2.371  46.817  1.00 36.92           H  
ATOM    714  N   ALA A  47     -23.586   8.659  42.226  1.00 37.21           N  
ATOM    715  H   ALA A  47     -23.974   7.833  41.793  1.00 37.21           H  
ATOM    716  CA  ALA A  47     -24.365   9.868  42.162  1.00 37.21           C  
ATOM    717  HA  ALA A  47     -24.004  10.487  41.340  1.00 37.21           H  
ATOM    718  C   ALA A  47     -24.195  10.609  43.483  1.00 37.21           C  
ATOM    719  CB  ALA A  47     -25.823   9.474  41.901  1.00 37.21           C  
ATOM    720  HB1 ALA A  47     -26.188   8.831  42.701  1.00 37.21           H  
ATOM    721  HB2 ALA A  47     -25.901   8.949  40.949  1.00 37.21           H  
ATOM    722  HB3 ALA A  47     -26.441  10.371  41.862  1.00 37.21           H  
ATOM    723  O   ALA A  47     -24.576  10.115  44.548  1.00 37.21           O  
ATOM    724  N   SER A  48     -23.561  11.779  43.405  1.00 39.40           N  
ATOM    725  H   SER A  48     -23.188  12.078  42.515  1.00 39.40           H  
ATOM    726  CA  SER A  48     -23.522  12.693  44.525  1.00 39.40           C  
ATOM    727  HA  SER A  48     -22.929  12.249  45.324  1.00 39.40           H  
ATOM    728  C   SER A  48     -24.961  12.877  44.978  1.00 39.40           C  
ATOM    729  CB  SER A  48     -22.900  14.035  44.124  1.00 39.40           C  
ATOM    730  HB2 SER A  48     -21.905  13.869  43.712  1.00 39.40           H  
ATOM    731  HB3 SER A  48     -22.806  14.657  45.014  1.00 39.40           H  
ATOM    732  O   SER A  48     -25.807  13.295  44.184  1.00 39.40           O  
ATOM    733  OG  SER A  48     -23.700  14.717  43.174  1.00 39.40           O  
ATOM    734  HG  SER A  48     -24.586  14.350  43.225  1.00 39.40           H  
ATOM    735  N   SER A  49     -25.213  12.553  46.239  1.00 36.00           N  
ATOM    736  H   SER A  49     -24.490  12.057  46.741  1.00 36.00           H  
ATOM    737  CA  SER A  49     -26.391  12.964  46.983  1.00 36.00           C  
ATOM    738  HA  SER A  49     -27.278  12.511  46.541  1.00 36.00           H  
ATOM    739  C   SER A  49     -26.497  14.493  46.901  1.00 36.00           C  
ATOM    740  CB  SER A  49     -26.233  12.449  48.418  1.00 36.00           C  
ATOM    741  HB2 SER A  49     -25.460  13.013  48.940  1.00 36.00           H  
ATOM    742  HB3 SER A  49     -25.941  11.399  48.388  1.00 36.00           H  
ATOM    743  O   SER A  49     -25.920  15.231  47.696  1.00 36.00           O  
ATOM    744  OG  SER A  49     -27.454  12.546  49.112  1.00 36.00           O  
ATOM    745  HG  SER A  49     -27.342  12.177  49.992  1.00 36.00           H  
ATOM    746  N   ARG A  50     -27.135  14.983  45.838  1.00 37.87           N  
ATOM    747  H   ARG A  50     -27.406  14.317  45.129  1.00 37.87           H  
ATOM    748  CA  ARG A  50     -27.441  16.388  45.585  1.00 37.87           C  
ATOM    749  HA  ARG A  50     -27.334  16.951  46.512  1.00 37.87           H  
ATOM    750  C   ARG A  50     -28.897  16.457  45.167  1.00 37.87           C  
ATOM    751  CB  ARG A  50     -26.509  17.016  44.530  1.00 37.87           C  
ATOM    752  HB2 ARG A  50     -27.036  17.850  44.066  1.00 37.87           H  
ATOM    753  HB3 ARG A  50     -26.276  16.289  43.752  1.00 37.87           H  
ATOM    754  O   ARG A  50     -29.251  16.086  44.058  1.00 37.87           O  
ATOM    755  CG  ARG A  50     -25.216  17.563  45.156  1.00 37.87           C  
ATOM    756  HG2 ARG A  50     -24.593  16.731  45.484  1.00 37.87           H  
ATOM    757  HG3 ARG A  50     -25.469  18.178  46.019  1.00 37.87           H  
ATOM    758  CD  ARG A  50     -24.443  18.426  44.150  1.00 37.87           C  
ATOM    759  HD2 ARG A  50     -25.111  19.205  43.781  1.00 37.87           H  
ATOM    760  HD3 ARG A  50     -24.138  17.799  43.313  1.00 37.87           H  
ATOM    761  NE  ARG A  50     -23.250  19.044  44.767  1.00 37.87           N  
ATOM    762  HE  ARG A  50     -22.930  18.629  45.631  1.00 37.87           H  
ATOM    763  NH1 ARG A  50     -22.865  20.654  43.171  1.00 37.87           N  
ATOM    764 HH11 ARG A  50     -22.315  21.421  42.813  1.00 37.87           H  
ATOM    765 HH12 ARG A  50     -23.659  20.309  42.651  1.00 37.87           H  
ATOM    766  NH2 ARG A  50     -21.501  20.497  44.930  1.00 37.87           N  
ATOM    767 HH21 ARG A  50     -21.216  20.059  45.793  1.00 37.87           H  
ATOM    768 HH22 ARG A  50     -20.963  21.266  44.556  1.00 37.87           H  
ATOM    769  CZ  ARG A  50     -22.549  20.058  44.288  1.00 37.87           C  
ATOM    770  N   MET A  51     -29.693  16.908  46.133  1.00 35.93           N  
ATOM    771  H   MET A  51     -29.250  17.002  47.035  1.00 35.93           H  
ATOM    772  CA  MET A  51     -30.980  17.585  45.997  1.00 35.93           C  
ATOM    773  HA  MET A  51     -31.545  17.385  46.907  1.00 35.93           H  
ATOM    774  C   MET A  51     -31.862  17.123  44.835  1.00 35.93           C  
ATOM    775  CB  MET A  51     -30.761  19.105  45.950  1.00 35.93           C  
ATOM    776  HB2 MET A  51     -30.011  19.351  45.198  1.00 35.93           H  
ATOM    777  HB3 MET A  51     -31.696  19.593  45.675  1.00 35.93           H  
ATOM    778  O   MET A  51     -31.738  17.583  43.701  1.00 35.93           O  
ATOM    779  CG  MET A  51     -30.329  19.648  47.316  1.00 35.93           C  
ATOM    780  HG2 MET A  51     -29.417  19.132  47.616  1.00 35.93           H  
ATOM    781  HG3 MET A  51     -31.099  19.429  48.056  1.00 35.93           H  
ATOM    782  SD  MET A  51     -29.972  21.424  47.351  1.00 35.93           S  
ATOM    783  CE  MET A  51     -31.626  22.107  47.649  1.00 35.93           C  
ATOM    784  HE1 MET A  51     -32.296  21.814  46.840  1.00 35.93           H  
ATOM    785  HE2 MET A  51     -31.568  23.194  47.688  1.00 35.93           H  
ATOM    786  HE3 MET A  51     -32.015  21.733  48.596  1.00 35.93           H  
ATOM    787  N   ILE A  52     -32.859  16.322  45.214  1.00 41.39           N  
ATOM    788  H   ILE A  52     -32.795  15.931  46.143  1.00 41.39           H  
ATOM    789  CA  ILE A  52     -34.197  16.305  44.622  1.00 41.39           C  
ATOM    790  HA  ILE A  52     -34.174  15.789  43.662  1.00 41.39           H  
ATOM    791  C   ILE A  52     -34.615  17.766  44.405  1.00 41.39           C  
ATOM    792  CB  ILE A  52     -35.161  15.565  45.588  1.00 41.39           C  
ATOM    793  HB  ILE A  52     -35.144  16.082  46.548  1.00 41.39           H  
ATOM    794  O   ILE A  52     -35.041  18.457  45.329  1.00 41.39           O  
ATOM    795  CG1 ILE A  52     -34.697  14.105  45.823  1.00 41.39           C  
ATOM    796 HG12 ILE A  52     -33.635  14.083  46.068  1.00 41.39           H  
ATOM    797 HG13 ILE A  52     -34.836  13.528  44.910  1.00 41.39           H  
ATOM    798  CG2 ILE A  52     -36.612  15.585  45.069  1.00 41.39           C  
ATOM    799 HG21 ILE A  52     -37.282  15.112  45.787  1.00 41.39           H  
ATOM    800 HG22 ILE A  52     -36.960  16.609  44.933  1.00 41.39           H  
ATOM    801 HG23 ILE A  52     -36.680  15.058  44.118  1.00 41.39           H  
ATOM    802  CD1 ILE A  52     -35.419  13.400  46.978  1.00 41.39           C  
ATOM    803 HD11 ILE A  52     -36.471  13.246  46.737  1.00 41.39           H  
ATOM    804 HD12 ILE A  52     -35.336  13.995  47.888  1.00 41.39           H  
ATOM    805 HD13 ILE A  52     -34.960  12.427  47.148  1.00 41.39           H  
ATOM    806  N   THR A  53     -34.403  18.261  43.190  1.00 39.48           N  
ATOM    807  H   THR A  53     -33.979  17.663  42.495  1.00 39.48           H  
ATOM    808  CA  THR A  53     -34.918  19.554  42.762  1.00 39.48           C  
ATOM    809  HA  THR A  53     -34.955  20.231  43.616  1.00 39.48           H  
ATOM    810  C   THR A  53     -36.333  19.267  42.294  1.00 39.48           C  
ATOM    811  CB  THR A  53     -34.029  20.217  41.702  1.00 39.48           C  
ATOM    812  HB  THR A  53     -34.094  19.677  40.758  1.00 39.48           H  
ATOM    813  O   THR A  53     -36.546  18.637  41.261  1.00 39.48           O  
ATOM    814  CG2 THR A  53     -34.415  21.683  41.502  1.00 39.48           C  
ATOM    815 HG21 THR A  53     -35.447  21.750  41.157  1.00 39.48           H  
ATOM    816 HG22 THR A  53     -34.307  22.233  42.437  1.00 39.48           H  
ATOM    817 HG23 THR A  53     -33.764  22.126  40.748  1.00 39.48           H  
ATOM    818  OG1 THR A  53     -32.689  20.212  42.153  1.00 39.48           O  
ATOM    819  HG1 THR A  53     -32.471  19.330  42.463  1.00 39.48           H  
ATOM    820  N   ALA A  54     -37.287  19.628  43.148  1.00 36.90           N  
ATOM    821  H   ALA A  54     -36.998  20.061  44.014  1.00 36.90           H  
ATOM    822  CA  ALA A  54     -38.713  19.571  42.890  1.00 36.90           C  
ATOM    823  HA  ALA A  54     -39.015  18.537  42.724  1.00 36.90           H  
ATOM    824  C   ALA A  54     -39.030  20.405  41.641  1.00 36.90           C  
ATOM    825  CB  ALA A  54     -39.420  20.113  44.141  1.00 36.90           C  
ATOM    826  HB1 ALA A  54     -40.498  20.102  43.984  1.00 36.90           H  
ATOM    827  HB2 ALA A  54     -39.105  21.137  44.339  1.00 36.90           H  
ATOM    828  HB3 ALA A  54     -39.183  19.489  45.004  1.00 36.90           H  
ATOM    829  O   ALA A  54     -38.885  21.626  41.657  1.00 36.90           O  
ATOM    830  N   GLY A  55     -39.411  19.744  40.553  1.00 42.31           N  
ATOM    831  H   GLY A  55     -39.365  18.735  40.553  1.00 42.31           H  
ATOM    832  CA  GLY A  55     -39.614  20.425  39.280  1.00 42.31           C  
ATOM    833  HA2 GLY A  55     -38.684  20.908  38.978  1.00 42.31           H  
ATOM    834  HA3 GLY A  55     -40.372  21.198  39.405  1.00 42.31           H  
ATOM    835  C   GLY A  55     -40.061  19.521  38.142  1.00 42.31           C  
ATOM    836  O   GLY A  55     -39.674  19.778  37.017  1.00 42.31           O  
ATOM    837  N   ASP A  56     -40.823  18.464  38.422  1.00 47.14           N  
ATOM    838  H   ASP A  56     -40.978  18.214  39.388  1.00 47.14           H  
ATOM    839  CA  ASP A  56     -41.814  17.947  37.475  1.00 47.14           C  
ATOM    840  HA  ASP A  56     -42.406  18.807  37.161  1.00 47.14           H  
ATOM    841  C   ASP A  56     -42.754  16.991  38.213  1.00 47.14           C  
ATOM    842  CB  ASP A  56     -41.181  17.274  36.233  1.00 47.14           C  
ATOM    843  HB2 ASP A  56     -41.462  16.221  36.210  1.00 47.14           H  
ATOM    844  HB3 ASP A  56     -40.093  17.307  36.296  1.00 47.14           H  
ATOM    845  O   ASP A  56     -42.319  16.162  39.015  1.00 47.14           O  
ATOM    846  CG  ASP A  56     -41.631  17.921  34.912  1.00 47.14           C  
ATOM    847  OD1 ASP A  56     -42.690  18.596  34.918  1.00 47.14           O  
ATOM    848  OD2 ASP A  56     -40.952  17.678  33.891  1.00 47.14           O  
ATOM    849  N   ALA A  57     -44.058  17.151  38.013  1.00 44.97           N  
ATOM    850  H   ALA A  57     -44.340  17.788  37.282  1.00 44.97           H  
ATOM    851  CA  ALA A  57     -45.096  16.409  38.720  1.00 44.97           C  
ATOM    852  HA  ALA A  57     -44.842  16.380  39.779  1.00 44.97           H  
ATOM    853  C   ALA A  57     -45.167  14.948  38.229  1.00 44.97           C  
ATOM    854  CB  ALA A  57     -46.416  17.180  38.575  1.00 44.97           C  
ATOM    855  HB1 ALA A  57     -46.697  17.241  37.524  1.00 44.97           H  
ATOM    856  HB2 ALA A  57     -46.305  18.186  38.978  1.00 44.97           H  
ATOM    857  HB3 ALA A  57     -47.203  16.660  39.121  1.00 44.97           H  
ATOM    858  O   ALA A  57     -46.057  14.568  37.473  1.00 44.97           O  
ATOM    859  N   GLY A  58     -44.212  14.119  38.653  1.00 51.51           N  
ATOM    860  H   GLY A  58     -43.435  14.527  39.152  1.00 51.51           H  
ATOM    861  CA  GLY A  58     -44.273  12.666  38.509  1.00 51.51           C  
ATOM    862  HA2 GLY A  58     -43.313  12.228  38.783  1.00 51.51           H  
ATOM    863  HA3 GLY A  58     -44.485  12.417  37.469  1.00 51.51           H  
ATOM    864  C   GLY A  58     -45.358  12.076  39.413  1.00 51.51           C  
ATOM    865  O   GLY A  58     -45.456  12.430  40.588  1.00 51.51           O  
ATOM    866  N   VAL A  59     -46.187  11.186  38.859  1.00 57.46           N  
ATOM    867  H   VAL A  59     -46.059  10.982  37.879  1.00 57.46           H  
ATOM    868  CA  VAL A  59     -47.275  10.489  39.566  1.00 57.46           C  
ATOM    869  HA  VAL A  59     -48.057  11.220  39.773  1.00 57.46           H  
ATOM    870  C   VAL A  59     -46.750   9.873  40.876  1.00 57.46           C  
ATOM    871  CB  VAL A  59     -47.888   9.396  38.667  1.00 57.46           C  
ATOM    872  HB  VAL A  59     -47.110   8.691  38.375  1.00 57.46           H  
ATOM    873  O   VAL A  59     -45.807   9.074  40.829  1.00 57.46           O  
ATOM    874  CG1 VAL A  59     -49.009   8.618  39.369  1.00 57.46           C  
ATOM    875 HG11 VAL A  59     -49.788   9.301  39.710  1.00 57.46           H  
ATOM    876 HG12 VAL A  59     -48.613   8.069  40.223  1.00 57.46           H  
ATOM    877 HG13 VAL A  59     -49.444   7.894  38.681  1.00 57.46           H  
ATOM    878  CG2 VAL A  59     -48.482  10.013  37.391  1.00 57.46           C  
ATOM    879 HG21 VAL A  59     -48.931   9.232  36.778  1.00 57.46           H  
ATOM    880 HG22 VAL A  59     -47.707  10.500  36.800  1.00 57.46           H  
ATOM    881 HG23 VAL A  59     -49.246  10.746  37.649  1.00 57.46           H  
ATOM    882  N   PRO A  60     -47.340  10.202  42.043  1.00 50.65           N  
ATOM    883  CA  PRO A  60     -46.927   9.631  43.321  1.00 50.65           C  
ATOM    884  HA  PRO A  60     -45.915   9.972  43.542  1.00 50.65           H  
ATOM    885  C   PRO A  60     -46.968   8.098  43.267  1.00 50.65           C  
ATOM    886  CB  PRO A  60     -47.898  10.193  44.368  1.00 50.65           C  
ATOM    887  HB2 PRO A  60     -47.394  10.400  45.312  1.00 50.65           H  
ATOM    888  HB3 PRO A  60     -48.727   9.503  44.528  1.00 50.65           H  
ATOM    889  O   PRO A  60     -47.998   7.516  42.938  1.00 50.65           O  
ATOM    890  CG  PRO A  60     -48.436  11.469  43.725  1.00 50.65           C  
ATOM    891  HG2 PRO A  60     -49.438  11.712  44.078  1.00 50.65           H  
ATOM    892  HG3 PRO A  60     -47.750  12.292  43.925  1.00 50.65           H  
ATOM    893  CD  PRO A  60     -48.422  11.153  42.234  1.00 50.65           C  
ATOM    894  HD2 PRO A  60     -49.366  10.694  41.941  1.00 50.65           H  
ATOM    895  HD3 PRO A  60     -48.251  12.073  41.675  1.00 50.65           H  
ATOM    896  N   GLY A  61     -45.847   7.445  43.584  1.00 59.73           N  
ATOM    897  H   GLY A  61     -45.024   7.993  43.790  1.00 59.73           H  
ATOM    898  CA  GLY A  61     -45.724   5.980  43.599  1.00 59.73           C  
ATOM    899  HA2 GLY A  61     -45.139   5.690  44.472  1.00 59.73           H  
ATOM    900  HA3 GLY A  61     -46.712   5.531  43.700  1.00 59.73           H  
ATOM    901  C   GLY A  61     -45.059   5.351  42.368  1.00 59.73           C  
ATOM    902  O   GLY A  61     -44.810   4.148  42.385  1.00 59.73           O  
ATOM    903  N   VAL A  62     -44.707   6.128  41.335  1.00 56.86           N  
ATOM    904  H   VAL A  62     -44.962   7.105  41.346  1.00 56.86           H  
ATOM    905  CA  VAL A  62     -43.959   5.624  40.169  1.00 56.86           C  
ATOM    906  HA  VAL A  62     -44.023   4.536  40.150  1.00 56.86           H  
ATOM    907  C   VAL A  62     -42.479   5.998  40.293  1.00 56.86           C  
ATOM    908  CB  VAL A  62     -44.573   6.118  38.844  1.00 56.86           C  
ATOM    909  HB  VAL A  62     -44.480   7.202  38.778  1.00 56.86           H  
ATOM    910  O   VAL A  62     -42.112   7.166  40.186  1.00 56.86           O  
ATOM    911  CG1 VAL A  62     -43.862   5.485  37.638  1.00 56.86           C  
ATOM    912 HG11 VAL A  62     -42.813   5.781  37.620  1.00 56.86           H  
ATOM    913 HG12 VAL A  62     -44.327   5.829  36.714  1.00 56.86           H  
ATOM    914 HG13 VAL A  62     -43.928   4.398  37.688  1.00 56.86           H  
ATOM    915  CG2 VAL A  62     -46.062   5.752  38.748  1.00 56.86           C  
ATOM    916 HG21 VAL A  62     -46.194   4.676  38.862  1.00 56.86           H  
ATOM    917 HG22 VAL A  62     -46.459   6.064  37.782  1.00 56.86           H  
ATOM    918 HG23 VAL A  62     -46.626   6.267  39.526  1.00 56.86           H  
ATOM    919  N   ILE A  63     -41.610   5.005  40.504  1.00 59.77           N  
ATOM    920  H   ILE A  63     -41.970   4.066  40.595  1.00 59.77           H  
ATOM    921  CA  ILE A  63     -40.153   5.188  40.422  1.00 59.77           C  
ATOM    922  HA  ILE A  63     -39.877   6.093  40.964  1.00 59.77           H  
ATOM    923  C   ILE A  63     -39.799   5.380  38.943  1.00 59.77           C  
ATOM    924  CB  ILE A  63     -39.393   3.994  41.056  1.00 59.77           C  
ATOM    925  HB  ILE A  63     -39.691   3.083  40.536  1.00 59.77           H  
ATOM    926  O   ILE A  63     -39.847   4.429  38.164  1.00 59.77           O  
ATOM    927  CG1 ILE A  63     -39.760   3.843  42.552  1.00 59.77           C  
ATOM    928 HG12 ILE A  63     -39.413   4.718  43.102  1.00 59.77           H  
ATOM    929 HG13 ILE A  63     -40.844   3.794  42.655  1.00 59.77           H  
ATOM    930  CG2 ILE A  63     -37.868   4.166  40.890  1.00 59.77           C  
ATOM    931 HG21 ILE A  63     -37.340   3.300  41.291  1.00 59.77           H  
ATOM    932 HG22 ILE A  63     -37.604   4.236  39.835  1.00 59.77           H  
ATOM    933 HG23 ILE A  63     -37.531   5.067  41.402  1.00 59.77           H  
ATOM    934  CD1 ILE A  63     -39.196   2.579  43.216  1.00 59.77           C  
ATOM    935 HD11 ILE A  63     -39.615   2.482  44.217  1.00 59.77           H  
ATOM    936 HD12 ILE A  63     -38.111   2.643  43.302  1.00 59.77           H  
ATOM    937 HD13 ILE A  63     -39.467   1.700  42.631  1.00 59.77           H  
ATOM    938  N   GLN A  64     -39.457   6.606  38.545  1.00 59.05           N  
ATOM    939  H   GLN A  64     -39.501   7.370  39.205  1.00 59.05           H  
ATOM    940  CA  GLN A  64     -38.869   6.851  37.230  1.00 59.05           C  
ATOM    941  HA  GLN A  64     -39.414   6.279  36.479  1.00 59.05           H  
ATOM    942  C   GLN A  64     -37.421   6.359  37.249  1.00 59.05           C  
ATOM    943  CB  GLN A  64     -38.956   8.334  36.845  1.00 59.05           C  
ATOM    944  HB2 GLN A  64     -38.369   8.487  35.939  1.00 59.05           H  
ATOM    945  HB3 GLN A  64     -38.526   8.944  37.640  1.00 59.05           H  
ATOM    946  O   GLN A  64     -36.575   6.899  37.963  1.00 59.05           O  
ATOM    947  CG  GLN A  64     -40.400   8.787  36.571  1.00 59.05           C  
ATOM    948  HG2 GLN A  64     -40.995   8.684  37.478  1.00 59.05           H  
ATOM    949  HG3 GLN A  64     -40.834   8.151  35.800  1.00 59.05           H  
ATOM    950  CD  GLN A  64     -40.482  10.239  36.102  1.00 59.05           C  
ATOM    951  NE2 GLN A  64     -41.655  10.730  35.770  1.00 59.05           N  
ATOM    952 HE21 GLN A  64     -41.638  11.686  35.442  1.00 59.05           H  
ATOM    953 HE22 GLN A  64     -42.487  10.157  35.778  1.00 59.05           H  
ATOM    954  OE1 GLN A  64     -39.506  10.962  36.024  1.00 59.05           O  
ATOM    955  N   TYR A  65     -37.135   5.309  36.484  1.00 59.45           N  
ATOM    956  H   TYR A  65     -37.875   4.881  35.945  1.00 59.45           H  
ATOM    957  CA  TYR A  65     -35.757   4.918  36.214  1.00 59.45           C  
ATOM    958  HA  TYR A  65     -35.214   4.942  37.158  1.00 59.45           H  
ATOM    959  C   TYR A  65     -35.126   5.936  35.259  1.00 59.45           C  
ATOM    960  CB  TYR A  65     -35.700   3.488  35.667  1.00 59.45           C  
ATOM    961  HB2 TYR A  65     -34.686   3.275  35.328  1.00 59.45           H  
ATOM    962  HB3 TYR A  65     -36.358   3.402  34.802  1.00 59.45           H  
ATOM    963  O   TYR A  65     -35.827   6.441  34.379  1.00 59.45           O  
ATOM    964  CG  TYR A  65     -36.082   2.462  36.714  1.00 59.45           C  
ATOM    965  CD1 TYR A  65     -35.146   2.090  37.699  1.00 59.45           C  
ATOM    966  HD1 TYR A  65     -34.153   2.515  37.684  1.00 59.45           H  
ATOM    967  CD2 TYR A  65     -37.384   1.929  36.744  1.00 59.45           C  
ATOM    968  HD2 TYR A  65     -38.111   2.226  36.002  1.00 59.45           H  
ATOM    969  CE1 TYR A  65     -35.510   1.186  38.714  1.00 59.45           C  
ATOM    970  HE1 TYR A  65     -34.794   0.914  39.476  1.00 59.45           H  
ATOM    971  CE2 TYR A  65     -37.751   1.020  37.753  1.00 59.45           C  
ATOM    972  HE2 TYR A  65     -38.751   0.613  37.787  1.00 59.45           H  
ATOM    973  OH  TYR A  65     -37.175  -0.213  39.726  1.00 59.45           O  
ATOM    974  HH  TYR A  65     -36.479  -0.302  40.382  1.00 59.45           H  
ATOM    975  CZ  TYR A  65     -36.817   0.650  38.740  1.00 59.45           C  
ATOM    976  N   PRO A  66     -33.825   6.249  35.414  1.00 68.08           N  
ATOM    977  CA  PRO A  66     -33.138   7.112  34.467  1.00 68.08           C  
ATOM    978  HA  PRO A  66     -33.560   8.116  34.507  1.00 68.08           H  
ATOM    979  C   PRO A  66     -33.310   6.546  33.058  1.00 68.08           C  
ATOM    980  CB  PRO A  66     -31.672   7.149  34.915  1.00 68.08           C  
ATOM    981  HB2 PRO A  66     -30.984   7.193  34.071  1.00 68.08           H  
ATOM    982  HB3 PRO A  66     -31.519   8.005  35.572  1.00 68.08           H  
ATOM    983  O   PRO A  66     -33.160   5.339  32.847  1.00 68.08           O  
ATOM    984  CG  PRO A  66     -31.506   5.858  35.717  1.00 68.08           C  
ATOM    985  HG2 PRO A  66     -31.296   5.032  35.038  1.00 68.08           H  
ATOM    986  HG3 PRO A  66     -30.722   5.946  36.469  1.00 68.08           H  
ATOM    987  CD  PRO A  66     -32.880   5.661  36.351  1.00 68.08           C  
ATOM    988  HD2 PRO A  66     -32.934   6.198  37.298  1.00 68.08           H  
ATOM    989  HD3 PRO A  66     -33.064   4.598  36.506  1.00 68.08           H  
ATOM    990  N   GLU A  67     -33.649   7.422  32.112  1.00 69.61           N  
ATOM    991  H   GLU A  67     -33.811   8.388  32.360  1.00 69.61           H  
ATOM    992  CA  GLU A  67     -33.763   7.049  30.709  1.00 69.61           C  
ATOM    993  HA  GLU A  67     -34.548   6.299  30.614  1.00 69.61           H  
ATOM    994  C   GLU A  67     -32.434   6.442  30.259  1.00 69.61           C  
ATOM    995  CB  GLU A  67     -34.161   8.270  29.869  1.00 69.61           C  
ATOM    996  HB2 GLU A  67     -33.347   8.994  29.885  1.00 69.61           H  
ATOM    997  HB3 GLU A  67     -35.042   8.726  30.319  1.00 69.61           H  
ATOM    998  O   GLU A  67     -31.366   7.048  30.407  1.00 69.61           O  
ATOM    999  CG  GLU A  67     -34.495   7.892  28.417  1.00 69.61           C  
ATOM   1000  HG2 GLU A  67     -35.275   7.131  28.428  1.00 69.61           H  
ATOM   1001  HG3 GLU A  67     -33.608   7.461  27.951  1.00 69.61           H  
ATOM   1002  CD  GLU A  67     -34.962   9.094  27.580  1.00 69.61           C  
ATOM   1003  OE1 GLU A  67     -35.523   8.850  26.490  1.00 69.61           O  
ATOM   1004  OE2 GLU A  67     -34.722  10.247  28.013  1.00 69.61           O  
ATOM   1005  N   TRP A  68     -32.497   5.205  29.770  1.00 66.28           N  
ATOM   1006  H   TRP A  68     -33.398   4.760  29.667  1.00 66.28           H  
ATOM   1007  CA  TRP A  68     -31.320   4.531  29.253  1.00 66.28           C  
ATOM   1008  HA  TRP A  68     -30.554   4.524  30.029  1.00 66.28           H  
ATOM   1009  C   TRP A  68     -30.787   5.314  28.054  1.00 66.28           C  
ATOM   1010  CB  TRP A  68     -31.659   3.083  28.893  1.00 66.28           C  
ATOM   1011  HB2 TRP A  68     -32.480   3.080  28.176  1.00 66.28           H  
ATOM   1012  HB3 TRP A  68     -31.999   2.566  29.790  1.00 66.28           H  
ATOM   1013  O   TRP A  68     -31.543   5.674  27.151  1.00 66.28           O  
ATOM   1014  CG  TRP A  68     -30.519   2.319  28.299  1.00 66.28           C  
ATOM   1015  CD1 TRP A  68     -29.626   1.563  28.979  1.00 66.28           C  
ATOM   1016  HD1 TRP A  68     -29.634   1.408  30.047  1.00 66.28           H  
ATOM   1017  CD2 TRP A  68     -30.126   2.238  26.895  1.00 66.28           C  
ATOM   1018  CE2 TRP A  68     -28.981   1.392  26.798  1.00 66.28           C  
ATOM   1019  CE3 TRP A  68     -30.626   2.787  25.694  1.00 66.28           C  
ATOM   1020  HE3 TRP A  68     -31.491   3.432  25.730  1.00 66.28           H  
ATOM   1021  NE1 TRP A  68     -28.712   1.020  28.096  1.00 66.28           N  
ATOM   1022  HE1 TRP A  68     -27.947   0.422  28.374  1.00 66.28           H  
ATOM   1023  CH2 TRP A  68     -28.922   1.615  24.393  1.00 66.28           C  
ATOM   1024  HH2 TRP A  68     -28.494   1.353  23.436  1.00 66.28           H  
ATOM   1025  CZ2 TRP A  68     -28.377   1.082  25.572  1.00 66.28           C  
ATOM   1026  HZ2 TRP A  68     -27.522   0.422  25.539  1.00 66.28           H  
ATOM   1027  CZ3 TRP A  68     -30.033   2.475  24.455  1.00 66.28           C  
ATOM   1028  HZ3 TRP A  68     -30.452   2.880  23.546  1.00 66.28           H  
ATOM   1029  N   LYS A  69     -29.476   5.564  28.041  1.00 72.21           N  
ATOM   1030  H   LYS A  69     -28.909   5.198  28.792  1.00 72.21           H  
ATOM   1031  CA  LYS A  69     -28.787   6.179  26.908  1.00 72.21           C  
ATOM   1032  HA  LYS A  69     -29.525   6.366  26.128  1.00 72.21           H  
ATOM   1033  C   LYS A  69     -27.755   5.203  26.360  1.00 72.21           C  
ATOM   1034  CB  LYS A  69     -28.163   7.526  27.292  1.00 72.21           C  
ATOM   1035  HB2 LYS A  69     -27.537   7.872  26.469  1.00 72.21           H  
ATOM   1036  HB3 LYS A  69     -27.538   7.406  28.178  1.00 72.21           H  
ATOM   1037  O   LYS A  69     -27.031   4.593  27.151  1.00 72.21           O  
ATOM   1038  CG  LYS A  69     -29.262   8.563  27.555  1.00 72.21           C  
ATOM   1039  HG2 LYS A  69     -29.910   8.627  26.681  1.00 72.21           H  
ATOM   1040  HG3 LYS A  69     -29.860   8.249  28.410  1.00 72.21           H  
ATOM   1041  CD  LYS A  69     -28.675   9.945  27.842  1.00 72.21           C  
ATOM   1042  HD2 LYS A  69     -28.095  10.279  26.981  1.00 72.21           H  
ATOM   1043  HD3 LYS A  69     -28.030   9.888  28.718  1.00 72.21           H  
ATOM   1044  CE  LYS A  69     -29.839  10.904  28.103  1.00 72.21           C  
ATOM   1045  HE2 LYS A  69     -30.495  10.902  27.232  1.00 72.21           H  
ATOM   1046  HE3 LYS A  69     -30.423  10.520  28.940  1.00 72.21           H  
ATOM   1047  NZ  LYS A  69     -29.364  12.277  28.388  1.00 72.21           N  
ATOM   1048  HZ1 LYS A  69     -30.160  12.877  28.548  1.00 72.21           H  
ATOM   1049  HZ2 LYS A  69     -28.781  12.276  29.213  1.00 72.21           H  
ATOM   1050  HZ3 LYS A  69     -28.835  12.630  27.604  1.00 72.21           H  
ATOM   1051  N   PRO A  70     -27.669   5.056  25.030  1.00 72.28           N  
ATOM   1052  CA  PRO A  70     -26.622   4.251  24.431  1.00 72.28           C  
ATOM   1053  HA  PRO A  70     -26.672   3.238  24.830  1.00 72.28           H  
ATOM   1054  C   PRO A  70     -25.247   4.864  24.752  1.00 72.28           C  
ATOM   1055  CB  PRO A  70     -26.952   4.237  22.940  1.00 72.28           C  
ATOM   1056  HB2 PRO A  70     -27.650   3.429  22.723  1.00 72.28           H  
ATOM   1057  HB3 PRO A  70     -26.057   4.125  22.328  1.00 72.28           H  
ATOM   1058  O   PRO A  70     -25.155   6.080  24.938  1.00 72.28           O  
ATOM   1059  CG  PRO A  70     -27.652   5.575  22.710  1.00 72.28           C  
ATOM   1060  HG2 PRO A  70     -28.312   5.545  21.843  1.00 72.28           H  
ATOM   1061  HG3 PRO A  70     -26.908   6.365  22.605  1.00 72.28           H  
ATOM   1062  CD  PRO A  70     -28.428   5.766  24.008  1.00 72.28           C  
ATOM   1063  HD2 PRO A  70     -28.506   6.830  24.233  1.00 72.28           H  
ATOM   1064  HD3 PRO A  70     -29.419   5.322  23.919  1.00 72.28           H  
ATOM   1065  N   PRO A  71     -24.179   4.049  24.823  1.00 79.52           N  
ATOM   1066  CA  PRO A  71     -22.841   4.547  25.122  1.00 79.52           C  
ATOM   1067  HA  PRO A  71     -22.839   5.040  26.094  1.00 79.52           H  
ATOM   1068  C   PRO A  71     -22.381   5.547  24.059  1.00 79.52           C  
ATOM   1069  CB  PRO A  71     -21.941   3.307  25.174  1.00 79.52           C  
ATOM   1070  HB2 PRO A  71     -20.937   3.508  24.800  1.00 79.52           H  
ATOM   1071  HB3 PRO A  71     -21.896   2.937  26.198  1.00 79.52           H  
ATOM   1072  O   PRO A  71     -22.674   5.371  22.873  1.00 79.52           O  
ATOM   1073  CG  PRO A  71     -22.677   2.287  24.301  1.00 79.52           C  
ATOM   1074  HG2 PRO A  71     -22.445   1.262  24.589  1.00 79.52           H  
ATOM   1075  HG3 PRO A  71     -22.430   2.456  23.253  1.00 79.52           H  
ATOM   1076  CD  PRO A  71     -24.148   2.622  24.540  1.00 79.52           C  
ATOM   1077  HD2 PRO A  71     -24.734   2.372  23.656  1.00 79.52           H  
ATOM   1078  HD3 PRO A  71     -24.516   2.073  25.407  1.00 79.52           H  
ATOM   1079  N   ASP A  72     -21.631   6.568  24.468  1.00 86.76           N  
ATOM   1080  H   ASP A  72     -21.456   6.702  25.454  1.00 86.76           H  
ATOM   1081  CA  ASP A  72     -21.039   7.519  23.529  1.00 86.76           C  
ATOM   1082  HA  ASP A  72     -21.856   7.973  22.968  1.00 86.76           H  
ATOM   1083  C   ASP A  72     -20.102   6.801  22.539  1.00 86.76           C  
ATOM   1084  CB  ASP A  72     -20.297   8.636  24.281  1.00 86.76           C  
ATOM   1085  HB2 ASP A  72     -19.717   9.218  23.564  1.00 86.76           H  
ATOM   1086  HB3 ASP A  72     -19.599   8.187  24.988  1.00 86.76           H  
ATOM   1087  O   ASP A  72     -19.449   5.811  22.896  1.00 86.76           O  
ATOM   1088  CG  ASP A  72     -21.239   9.597  25.012  1.00 86.76           C  
ATOM   1089  OD1 ASP A  72     -22.313   9.907  24.448  1.00 86.76           O  
ATOM   1090  OD2 ASP A  72     -20.860  10.040  26.118  1.00 86.76           O  
ATOM   1091  N   PRO A  73     -20.021   7.261  21.278  1.00 89.38           N  
ATOM   1092  CA  PRO A  73     -19.123   6.663  20.303  1.00 89.38           C  
ATOM   1093  HA  PRO A  73     -19.323   5.595  20.229  1.00 89.38           H  
ATOM   1094  C   PRO A  73     -17.656   6.871  20.711  1.00 89.38           C  
ATOM   1095  CB  PRO A  73     -19.473   7.332  18.974  1.00 89.38           C  
ATOM   1096  HB2 PRO A  73     -18.595   7.424  18.334  1.00 89.38           H  
ATOM   1097  HB3 PRO A  73     -20.255   6.761  18.475  1.00 89.38           H  
ATOM   1098  O   PRO A  73     -17.214   7.982  21.004  1.00 89.38           O  
ATOM   1099  CG  PRO A  73     -20.018   8.700  19.387  1.00 89.38           C  
ATOM   1100  HG2 PRO A  73     -19.190   9.388  19.558  1.00 89.38           H  
ATOM   1101  HG3 PRO A  73     -20.705   9.104  18.644  1.00 89.38           H  
ATOM   1102  CD  PRO A  73     -20.721   8.404  20.711  1.00 89.38           C  
ATOM   1103  HD2 PRO A  73     -20.667   9.274  21.365  1.00 89.38           H  
ATOM   1104  HD3 PRO A  73     -21.761   8.135  20.527  1.00 89.38           H  
ATOM   1105  N   ALA A  74     -16.876   5.795  20.673  1.00 92.76           N  
ATOM   1106  H   ALA A  74     -17.289   4.935  20.340  1.00 92.76           H  
ATOM   1107  CA  ALA A  74     -15.431   5.812  20.845  1.00 92.76           C  
ATOM   1108  HA  ALA A  74     -15.170   6.599  21.554  1.00 92.76           H  
ATOM   1109  C   ALA A  74     -14.728   6.114  19.513  1.00 92.76           C  
ATOM   1110  CB  ALA A  74     -15.001   4.470  21.445  1.00 92.76           C  
ATOM   1111  HB1 ALA A  74     -15.485   4.328  22.411  1.00 92.76           H  
ATOM   1112  HB2 ALA A  74     -13.920   4.447  21.584  1.00 92.76           H  
ATOM   1113  HB3 ALA A  74     -15.298   3.661  20.778  1.00 92.76           H  
ATOM   1114  O   ALA A  74     -15.296   5.958  18.433  1.00 92.76           O  
ATOM   1115  N   THR A  75     -13.468   6.547  19.564  1.00 94.47           N  
ATOM   1116  H   THR A  75     -13.020   6.614  20.467  1.00 94.47           H  
ATOM   1117  CA  THR A  75     -12.623   6.715  18.371  1.00 94.47           C  
ATOM   1118  HA  THR A  75     -13.140   6.305  17.504  1.00 94.47           H  
ATOM   1119  C   THR A  75     -11.333   5.918  18.544  1.00 94.47           C  
ATOM   1120  CB  THR A  75     -12.353   8.200  18.070  1.00 94.47           C  
ATOM   1121  HB  THR A  75     -11.819   8.647  18.910  1.00 94.47           H  
ATOM   1122  O   THR A  75     -10.710   5.975  19.599  1.00 94.47           O  
ATOM   1123  CG2 THR A  75     -11.546   8.413  16.788  1.00 94.47           C  
ATOM   1124 HG21 THR A  75     -11.454   9.480  16.587  1.00 94.47           H  
ATOM   1125 HG22 THR A  75     -12.044   7.928  15.948  1.00 94.47           H  
ATOM   1126 HG23 THR A  75     -10.544   7.998  16.899  1.00 94.47           H  
ATOM   1127  OG1 THR A  75     -13.582   8.883  17.888  1.00 94.47           O  
ATOM   1128  HG1 THR A  75     -14.169   8.552  18.572  1.00 94.47           H  
ATOM   1129  N   ALA A  76     -10.936   5.174  17.515  1.00 95.39           N  
ATOM   1130  H   ALA A  76     -11.503   5.179  16.679  1.00 95.39           H  
ATOM   1131  CA  ALA A  76      -9.676   4.443  17.441  1.00 95.39           C  
ATOM   1132  HA  ALA A  76      -9.090   4.616  18.344  1.00 95.39           H  
ATOM   1133  C   ALA A  76      -8.859   4.937  16.248  1.00 95.39           C  
ATOM   1134  CB  ALA A  76      -9.958   2.943  17.332  1.00 95.39           C  
ATOM   1135  HB1 ALA A  76     -10.713   2.785  16.562  1.00 95.39           H  
ATOM   1136  HB2 ALA A  76      -9.047   2.411  17.060  1.00 95.39           H  
ATOM   1137  HB3 ALA A  76     -10.307   2.558  18.290  1.00 95.39           H  
ATOM   1138  O   ALA A  76      -9.419   5.249  15.198  1.00 95.39           O  
ATOM   1139  N   ARG A  77      -7.536   4.982  16.407  1.00 96.85           N  
ATOM   1140  H   ARG A  77      -7.143   4.644  17.273  1.00 96.85           H  
ATOM   1141  CA  ARG A  77      -6.601   5.346  15.343  1.00 96.85           C  
ATOM   1142  HA  ARG A  77      -7.158   5.700  14.475  1.00 96.85           H  
ATOM   1143  C   ARG A  77      -5.806   4.123  14.915  1.00 96.85           C  
ATOM   1144  CB  ARG A  77      -5.704   6.496  15.810  1.00 96.85           C  
ATOM   1145  HB2 ARG A  77      -6.343   7.344  16.055  1.00 96.85           H  
ATOM   1146  HB3 ARG A  77      -5.160   6.199  16.707  1.00 96.85           H  
ATOM   1147  O   ARG A  77      -5.173   3.486  15.752  1.00 96.85           O  
ATOM   1148  CG  ARG A  77      -4.698   6.901  14.719  1.00 96.85           C  
ATOM   1149  HG2 ARG A  77      -5.220   7.063  13.776  1.00 96.85           H  
ATOM   1150  HG3 ARG A  77      -3.971   6.100  14.580  1.00 96.85           H  
ATOM   1151  CD  ARG A  77      -3.947   8.175  15.103  1.00 96.85           C  
ATOM   1152  HD2 ARG A  77      -3.505   8.046  16.091  1.00 96.85           H  
ATOM   1153  HD3 ARG A  77      -3.153   8.339  14.375  1.00 96.85           H  
ATOM   1154  NE  ARG A  77      -4.861   9.324  15.087  1.00 96.85           N  
ATOM   1155  HE  ARG A  77      -5.748   9.182  14.626  1.00 96.85           H  
ATOM   1156  NH1 ARG A  77      -3.526  10.867  16.135  1.00 96.85           N  
ATOM   1157 HH11 ARG A  77      -3.373  11.817  16.442  1.00 96.85           H  
ATOM   1158 HH12 ARG A  77      -2.792  10.174  16.170  1.00 96.85           H  
ATOM   1159  NH2 ARG A  77      -5.580  11.423  15.391  1.00 96.85           N  
ATOM   1160 HH21 ARG A  77      -5.454  12.388  15.662  1.00 96.85           H  
ATOM   1161 HH22 ARG A  77      -6.385  11.140  14.851  1.00 96.85           H  
ATOM   1162  CZ  ARG A  77      -4.645  10.534  15.546  1.00 96.85           C  
ATOM   1163  N   HIS A  78      -5.798   3.850  13.617  1.00 96.85           N  
ATOM   1164  H   HIS A  78      -6.337   4.445  13.005  1.00 96.85           H  
ATOM   1165  CA  HIS A  78      -4.982   2.806  13.004  1.00 96.85           C  
ATOM   1166  HA  HIS A  78      -4.518   2.195  13.778  1.00 96.85           H  
ATOM   1167  C   HIS A  78      -3.895   3.433  12.163  1.00 96.85           C  
ATOM   1168  CB  HIS A  78      -5.839   1.884  12.144  1.00 96.85           C  
ATOM   1169  HB2 HIS A  78      -6.353   2.466  11.379  1.00 96.85           H  
ATOM   1170  HB3 HIS A  78      -5.201   1.155  11.645  1.00 96.85           H  
ATOM   1171  O   HIS A  78      -4.159   4.363  11.403  1.00 96.85           O  
ATOM   1172  CG  HIS A  78      -6.833   1.147  12.975  1.00 96.85           C  
ATOM   1173  CD2 HIS A  78      -8.115   1.530  13.222  1.00 96.85           C  
ATOM   1174  HD2 HIS A  78      -8.614   2.400  12.821  1.00 96.85           H  
ATOM   1175  ND1 HIS A  78      -6.535   0.011  13.716  1.00 96.85           N  
ATOM   1176  CE1 HIS A  78      -7.652  -0.298  14.378  1.00 96.85           C  
ATOM   1177  HE1 HIS A  78      -7.755  -1.142  15.045  1.00 96.85           H  
ATOM   1178  NE2 HIS A  78      -8.609   0.599  14.100  1.00 96.85           N  
ATOM   1179  HE2 HIS A  78      -9.540   0.587  14.492  1.00 96.85           H  
ATOM   1180  N   THR A  79      -2.685   2.901  12.275  1.00 96.70           N  
ATOM   1181  H   THR A  79      -2.522   2.160  12.941  1.00 96.70           H  
ATOM   1182  CA  THR A  79      -1.556   3.287  11.433  1.00 96.70           C  
ATOM   1183  HA  THR A  79      -1.927   3.903  10.614  1.00 96.70           H  
ATOM   1184  C   THR A  79      -0.936   2.039  10.820  1.00 96.70           C  
ATOM   1185  CB  THR A  79      -0.527   4.129  12.203  1.00 96.70           C  
ATOM   1186  HB  THR A  79       0.290   4.388  11.530  1.00 96.70           H  
ATOM   1187  O   THR A  79      -0.755   1.027  11.503  1.00 96.70           O  
ATOM   1188  CG2 THR A  79      -1.138   5.415  12.764  1.00 96.70           C  
ATOM   1189 HG21 THR A  79      -1.769   5.190  13.624  1.00 96.70           H  
ATOM   1190 HG22 THR A  79      -1.751   5.896  12.002  1.00 96.70           H  
ATOM   1191 HG23 THR A  79      -0.345   6.101  13.060  1.00 96.70           H  
ATOM   1192  OG1 THR A  79      -0.019   3.428  13.314  1.00 96.70           O  
ATOM   1193  HG1 THR A  79       0.599   4.012  13.760  1.00 96.70           H  
ATOM   1194  N   LYS A  80      -0.639   2.081   9.517  1.00 95.98           N  
ATOM   1195  H   LYS A  80      -0.853   2.927   9.009  1.00 95.98           H  
ATOM   1196  CA  LYS A  80       0.060   1.002   8.803  1.00 95.98           C  
ATOM   1197  HA  LYS A  80       0.518   0.340   9.537  1.00 95.98           H  
ATOM   1198  C   LYS A  80       1.183   1.584   7.961  1.00 95.98           C  
ATOM   1199  CB  LYS A  80      -0.882   0.157   7.916  1.00 95.98           C  
ATOM   1200  HB2 LYS A  80      -1.202   0.754   7.062  1.00 95.98           H  
ATOM   1201  HB3 LYS A  80      -0.316  -0.679   7.506  1.00 95.98           H  
ATOM   1202  O   LYS A  80       1.026   2.643   7.352  1.00 95.98           O  
ATOM   1203  CG  LYS A  80      -2.148  -0.398   8.584  1.00 95.98           C  
ATOM   1204  HG2 LYS A  80      -2.696   0.415   9.059  1.00 95.98           H  
ATOM   1205  HG3 LYS A  80      -2.787  -0.814   7.805  1.00 95.98           H  
ATOM   1206  CD  LYS A  80      -1.855  -1.500   9.610  1.00 95.98           C  
ATOM   1207  HD2 LYS A  80      -1.166  -1.120  10.365  1.00 95.98           H  
ATOM   1208  HD3 LYS A  80      -1.393  -2.357   9.120  1.00 95.98           H  
ATOM   1209  CE  LYS A  80      -3.176  -1.921  10.267  1.00 95.98           C  
ATOM   1210  HE2 LYS A  80      -3.611  -2.764   9.730  1.00 95.98           H  
ATOM   1211  HE3 LYS A  80      -3.886  -1.098  10.185  1.00 95.98           H  
ATOM   1212  NZ  LYS A  80      -3.017  -2.252  11.700  1.00 95.98           N  
ATOM   1213  HZ1 LYS A  80      -2.679  -1.461  12.229  1.00 95.98           H  
ATOM   1214  HZ2 LYS A  80      -3.923  -2.465  12.093  1.00 95.98           H  
ATOM   1215  HZ3 LYS A  80      -2.440  -3.064  11.862  1.00 95.98           H  
ATOM   1216  N   THR A  81       2.283   0.846   7.895  1.00 96.70           N  
ATOM   1217  H   THR A  81       2.306  -0.035   8.389  1.00 96.70           H  
ATOM   1218  CA  THR A  81       3.411   1.141   7.013  1.00 96.70           C  
ATOM   1219  HA  THR A  81       3.187   2.035   6.432  1.00 96.70           H  
ATOM   1220  C   THR A  81       3.607  -0.033   6.068  1.00 96.70           C  
ATOM   1221  CB  THR A  81       4.697   1.420   7.800  1.00 96.70           C  
ATOM   1222  HB  THR A  81       5.004   0.520   8.332  1.00 96.70           H  
ATOM   1223  O   THR A  81       3.645  -1.174   6.522  1.00 96.70           O  
ATOM   1224  CG2 THR A  81       5.834   1.888   6.895  1.00 96.70           C  
ATOM   1225 HG21 THR A  81       5.512   2.746   6.305  1.00 96.70           H  
ATOM   1226 HG22 THR A  81       6.133   1.084   6.222  1.00 96.70           H  
ATOM   1227 HG23 THR A  81       6.700   2.167   7.495  1.00 96.70           H  
ATOM   1228  OG1 THR A  81       4.485   2.454   8.736  1.00 96.70           O  
ATOM   1229  HG1 THR A  81       5.302   2.545   9.231  1.00 96.70           H  
ATOM   1230  N   PHE A  82       3.744   0.246   4.776  1.00 96.28           N  
ATOM   1231  H   PHE A  82       3.682   1.212   4.488  1.00 96.28           H  
ATOM   1232  CA  PHE A  82       4.022  -0.742   3.740  1.00 96.28           C  
ATOM   1233  HA  PHE A  82       4.174  -1.717   4.203  1.00 96.28           H  
ATOM   1234  C   PHE A  82       5.298  -0.370   2.990  1.00 96.28           C  
ATOM   1235  CB  PHE A  82       2.841  -0.861   2.769  1.00 96.28           C  
ATOM   1236  HB2 PHE A  82       3.044  -1.673   2.071  1.00 96.28           H  
ATOM   1237  HB3 PHE A  82       2.772   0.054   2.179  1.00 96.28           H  
ATOM   1238  O   PHE A  82       5.544   0.802   2.706  1.00 96.28           O  
ATOM   1239  CG  PHE A  82       1.501  -1.115   3.429  1.00 96.28           C  
ATOM   1240  CD1 PHE A  82       1.107  -2.426   3.758  1.00 96.28           C  
ATOM   1241  HD1 PHE A  82       1.766  -3.258   3.561  1.00 96.28           H  
ATOM   1242  CD2 PHE A  82       0.646  -0.035   3.714  1.00 96.28           C  
ATOM   1243  HD2 PHE A  82       0.949   0.975   3.480  1.00 96.28           H  
ATOM   1244  CE1 PHE A  82      -0.154  -2.660   4.334  1.00 96.28           C  
ATOM   1245  HE1 PHE A  82      -0.466  -3.669   4.563  1.00 96.28           H  
ATOM   1246  CE2 PHE A  82      -0.608  -0.270   4.299  1.00 96.28           C  
ATOM   1247  HE2 PHE A  82      -1.264   0.562   4.507  1.00 96.28           H  
ATOM   1248  CZ  PHE A  82      -1.017  -1.582   4.593  1.00 96.28           C  
ATOM   1249  HZ  PHE A  82      -2.001  -1.755   5.003  1.00 96.28           H  
ATOM   1250  N   TYR A  83       6.085  -1.375   2.638  1.00 95.35           N  
ATOM   1251  H   TYR A  83       5.843  -2.307   2.942  1.00 95.35           H  
ATOM   1252  CA  TYR A  83       7.313  -1.247   1.872  1.00 95.35           C  
ATOM   1253  HA  TYR A  83       7.580  -0.196   1.763  1.00 95.35           H  
ATOM   1254  C   TYR A  83       7.081  -1.840   0.489  1.00 95.35           C  
ATOM   1255  CB  TYR A  83       8.443  -1.944   2.633  1.00 95.35           C  
ATOM   1256  HB2 TYR A  83       8.193  -2.998   2.757  1.00 95.35           H  
ATOM   1257  HB3 TYR A  83       9.361  -1.888   2.047  1.00 95.35           H  
ATOM   1258  O   TYR A  83       6.862  -3.044   0.350  1.00 95.35           O  
ATOM   1259  CG  TYR A  83       8.701  -1.332   3.992  1.00 95.35           C  
ATOM   1260  CD1 TYR A  83       9.355  -0.089   4.080  1.00 95.35           C  
ATOM   1261  HD1 TYR A  83       9.689   0.405   3.180  1.00 95.35           H  
ATOM   1262  CD2 TYR A  83       8.235  -1.972   5.157  1.00 95.35           C  
ATOM   1263  HD2 TYR A  83       7.715  -2.916   5.084  1.00 95.35           H  
ATOM   1264  CE1 TYR A  83       9.528   0.526   5.334  1.00 95.35           C  
ATOM   1265  HE1 TYR A  83       9.993   1.499   5.396  1.00 95.35           H  
ATOM   1266  CE2 TYR A  83       8.423  -1.369   6.416  1.00 95.35           C  
ATOM   1267  HE2 TYR A  83       8.046  -1.848   7.308  1.00 95.35           H  
ATOM   1268  OH  TYR A  83       9.190   0.520   7.699  1.00 95.35           O  
ATOM   1269  HH  TYR A  83       9.365   1.452   7.554  1.00 95.35           H  
ATOM   1270  CZ  TYR A  83       9.059  -0.113   6.503  1.00 95.35           C  
ATOM   1271  N   LEU A  84       7.101  -0.994  -0.538  1.00 94.21           N  
ATOM   1272  H   LEU A  84       7.372  -0.036  -0.372  1.00 94.21           H  
ATOM   1273  CA  LEU A  84       6.804  -1.401  -1.909  1.00 94.21           C  
ATOM   1274  HA  LEU A  84       6.684  -2.484  -1.931  1.00 94.21           H  
ATOM   1275  C   LEU A  84       7.955  -1.087  -2.856  1.00 94.21           C  
ATOM   1276  CB  LEU A  84       5.485  -0.785  -2.399  1.00 94.21           C  
ATOM   1277  HB2 LEU A  84       5.334  -1.087  -3.436  1.00 94.21           H  
ATOM   1278  HB3 LEU A  84       5.581   0.301  -2.378  1.00 94.21           H  
ATOM   1279  O   LEU A  84       8.724  -0.154  -2.637  1.00 94.21           O  
ATOM   1280  CG  LEU A  84       4.243  -1.193  -1.589  1.00 94.21           C  
ATOM   1281  HG  LEU A  84       4.331  -0.820  -0.569  1.00 94.21           H  
ATOM   1282  CD1 LEU A  84       3.018  -0.563  -2.232  1.00 94.21           C  
ATOM   1283 HD11 LEU A  84       2.162  -0.725  -1.576  1.00 94.21           H  
ATOM   1284 HD12 LEU A  84       3.200   0.503  -2.369  1.00 94.21           H  
ATOM   1285 HD13 LEU A  84       2.822  -1.014  -3.204  1.00 94.21           H  
ATOM   1286  CD2 LEU A  84       3.975  -2.698  -1.556  1.00 94.21           C  
ATOM   1287 HD21 LEU A  84       4.762  -3.206  -1.000  1.00 94.21           H  
ATOM   1288 HD22 LEU A  84       3.024  -2.898  -1.063  1.00 94.21           H  
ATOM   1289 HD23 LEU A  84       3.952  -3.098  -2.570  1.00 94.21           H  
ATOM   1290  N   GLU A  85       8.046  -1.871  -3.919  1.00 91.19           N  
ATOM   1291  H   GLU A  85       7.383  -2.629  -4.005  1.00 91.19           H  
ATOM   1292  CA  GLU A  85       8.998  -1.702  -5.009  1.00 91.19           C  
ATOM   1293  HA  GLU A  85       9.593  -0.806  -4.835  1.00 91.19           H  
ATOM   1294  C   GLU A  85       8.245  -1.508  -6.320  1.00 91.19           C  
ATOM   1295  CB  GLU A  85       9.960  -2.899  -5.069  1.00 91.19           C  
ATOM   1296  HB2 GLU A  85       9.404  -3.830  -4.953  1.00 91.19           H  
ATOM   1297  HB3 GLU A  85      10.469  -2.907  -6.032  1.00 91.19           H  
ATOM   1298  O   GLU A  85       7.382  -2.314  -6.668  1.00 91.19           O  
ATOM   1299  CG  GLU A  85      10.998  -2.752  -3.952  1.00 91.19           C  
ATOM   1300  HG2 GLU A  85      10.475  -2.682  -2.998  1.00 91.19           H  
ATOM   1301  HG3 GLU A  85      11.511  -1.805  -4.120  1.00 91.19           H  
ATOM   1302  CD  GLU A  85      12.044  -3.871  -3.873  1.00 91.19           C  
ATOM   1303  OE1 GLU A  85      13.078  -3.615  -3.201  1.00 91.19           O  
ATOM   1304  OE2 GLU A  85      11.809  -4.960  -4.443  1.00 91.19           O  
ATOM   1305  N   LEU A  86       8.566  -0.431  -7.036  1.00 89.75           N  
ATOM   1306  H   LEU A  86       9.286   0.182  -6.679  1.00 89.75           H  
ATOM   1307  CA  LEU A  86       8.095  -0.193  -8.397  1.00 89.75           C  
ATOM   1308  HA  LEU A  86       7.295  -0.892  -8.640  1.00 89.75           H  
ATOM   1309  C   LEU A  86       9.244  -0.446  -9.360  1.00 89.75           C  
ATOM   1310  CB  LEU A  86       7.552   1.237  -8.578  1.00 89.75           C  
ATOM   1311  HB2 LEU A  86       8.384   1.940  -8.548  1.00 89.75           H  
ATOM   1312  HB3 LEU A  86       7.120   1.294  -9.577  1.00 89.75           H  
ATOM   1313  O   LEU A  86      10.346   0.057  -9.146  1.00 89.75           O  
ATOM   1314  CG  LEU A  86       6.501   1.706  -7.563  1.00 89.75           C  
ATOM   1315  HG  LEU A  86       6.975   1.841  -6.590  1.00 89.75           H  
ATOM   1316  CD1 LEU A  86       5.908   3.042  -8.010  1.00 89.75           C  
ATOM   1317 HD11 LEU A  86       5.422   2.919  -8.978  1.00 89.75           H  
ATOM   1318 HD12 LEU A  86       6.693   3.791  -8.111  1.00 89.75           H  
ATOM   1319 HD13 LEU A  86       5.168   3.393  -7.291  1.00 89.75           H  
ATOM   1320  CD2 LEU A  86       5.362   0.710  -7.423  1.00 89.75           C  
ATOM   1321 HD21 LEU A  86       4.945   0.468  -8.400  1.00 89.75           H  
ATOM   1322 HD22 LEU A  86       5.778  -0.196  -6.982  1.00 89.75           H  
ATOM   1323 HD23 LEU A  86       4.583   1.100  -6.767  1.00 89.75           H  
ATOM   1324  N   GLU A  87       8.987  -1.181 -10.430  1.00 83.34           N  
ATOM   1325  H   GLU A  87       8.052  -1.531 -10.582  1.00 83.34           H  
ATOM   1326  CA  GLU A  87       9.958  -1.359 -11.505  1.00 83.34           C  
ATOM   1327  HA  GLU A  87      10.962  -1.165 -11.128  1.00 83.34           H  
ATOM   1328  C   GLU A  87       9.682  -0.351 -12.615  1.00 83.34           C  
ATOM   1329  CB  GLU A  87       9.943  -2.804 -12.016  1.00 83.34           C  
ATOM   1330  HB2 GLU A  87      10.605  -2.876 -12.880  1.00 83.34           H  
ATOM   1331  HB3 GLU A  87       8.932  -3.073 -12.321  1.00 83.34           H  
ATOM   1332  O   GLU A  87       8.532  -0.032 -12.904  1.00 83.34           O  
ATOM   1333  CG  GLU A  87      10.439  -3.769 -10.926  1.00 83.34           C  
ATOM   1334  HG2 GLU A  87       9.776  -3.710 -10.062  1.00 83.34           H  
ATOM   1335  HG3 GLU A  87      11.431  -3.446 -10.611  1.00 83.34           H  
ATOM   1336  CD  GLU A  87      10.517  -5.234 -11.377  1.00 83.34           C  
ATOM   1337  OE1 GLU A  87      11.042  -6.050 -10.582  1.00 83.34           O  
ATOM   1338  OE2 GLU A  87      10.037  -5.559 -12.485  1.00 83.34           O  
ATOM   1339  N   ASN A  88      10.721   0.166 -13.256  1.00 75.55           N  
ATOM   1340  H   ASN A  88      11.654  -0.061 -12.942  1.00 75.55           H  
ATOM   1341  CA  ASN A  88      10.526   0.922 -14.483  1.00 75.55           C  
ATOM   1342  HA  ASN A  88       9.844   1.750 -14.288  1.00 75.55           H  
ATOM   1343  C   ASN A  88       9.882   0.017 -15.547  1.00 75.55           C  
ATOM   1344  CB  ASN A  88      11.872   1.489 -14.933  1.00 75.55           C  
ATOM   1345  HB2 ASN A  88      12.266   2.160 -14.171  1.00 75.55           H  
ATOM   1346  HB3 ASN A  88      12.568   0.665 -15.090  1.00 75.55           H  
ATOM   1347  O   ASN A  88      10.395  -1.074 -15.809  1.00 75.55           O  
ATOM   1348  CG  ASN A  88      11.710   2.267 -16.218  1.00 75.55           C  
ATOM   1349  ND2 ASN A  88      12.589   2.066 -17.165  1.00 75.55           N  
ATOM   1350 HD21 ASN A  88      12.285   2.412 -18.064  1.00 75.55           H  
ATOM   1351 HD22 ASN A  88      13.250   1.306 -17.097  1.00 75.55           H  
ATOM   1352  OD1 ASN A  88      10.799   3.046 -16.397  1.00 75.55           O  
ATOM   1353  N   ASP A  89       8.791   0.484 -16.148  1.00 74.15           N  
ATOM   1354  H   ASP A  89       8.500   1.437 -15.978  1.00 74.15           H  
ATOM   1355  CA  ASP A  89       8.062  -0.243 -17.182  1.00 74.15           C  
ATOM   1356  HA  ASP A  89       8.667  -1.101 -17.475  1.00 74.15           H  
ATOM   1357  C   ASP A  89       7.890   0.618 -18.432  1.00 74.15           C  
ATOM   1358  CB  ASP A  89       6.716  -0.768 -16.648  1.00 74.15           C  
ATOM   1359  HB2 ASP A  89       5.934  -0.030 -16.826  1.00 74.15           H  
ATOM   1360  HB3 ASP A  89       6.797  -0.916 -15.571  1.00 74.15           H  
ATOM   1361  O   ASP A  89       8.023   1.845 -18.392  1.00 74.15           O  
ATOM   1362  CG  ASP A  89       6.319  -2.114 -17.274  1.00 74.15           C  
ATOM   1363  OD1 ASP A  89       6.967  -2.536 -18.264  1.00 74.15           O  
ATOM   1364  OD2 ASP A  89       5.436  -2.766 -16.678  1.00 74.15           O  
ATOM   1365  N   ASN A  90       7.618  -0.035 -19.553  1.00 73.50           N  
ATOM   1366  H   ASN A  90       7.382  -1.013 -19.464  1.00 73.50           H  
ATOM   1367  CA  ASN A  90       7.370   0.629 -20.825  1.00 73.50           C  
ATOM   1368  HA  ASN A  90       7.718   1.660 -20.768  1.00 73.50           H  
ATOM   1369  C   ASN A  90       5.866   0.694 -21.106  1.00 73.50           C  
ATOM   1370  CB  ASN A  90       8.180  -0.083 -21.922  1.00 73.50           C  
ATOM   1371  HB2 ASN A  90       7.861   0.264 -22.905  1.00 73.50           H  
ATOM   1372  HB3 ASN A  90       7.986  -1.154 -21.866  1.00 73.50           H  
ATOM   1373  O   ASN A  90       5.068   0.003 -20.482  1.00 73.50           O  
ATOM   1374  CG  ASN A  90       9.675   0.178 -21.804  1.00 73.50           C  
ATOM   1375  ND2 ASN A  90      10.497  -0.775 -22.179  1.00 73.50           N  
ATOM   1376 HD21 ASN A  90      11.488  -0.589 -22.127  1.00 73.50           H  
ATOM   1377 HD22 ASN A  90      10.154  -1.665 -22.513  1.00 73.50           H  
ATOM   1378  OD1 ASN A  90      10.126   1.250 -21.426  1.00 73.50           O  
ATOM   1379  N   PHE A  91       5.470   1.533 -22.066  1.00 74.57           N  
ATOM   1380  H   PHE A  91       6.165   2.053 -22.581  1.00 74.57           H  
ATOM   1381  CA  PHE A  91       4.111   1.455 -22.596  1.00 74.57           C  
ATOM   1382  HA  PHE A  91       3.401   1.577 -21.778  1.00 74.57           H  
ATOM   1383  C   PHE A  91       3.893   0.074 -23.216  1.00 74.57           C  
ATOM   1384  CB  PHE A  91       3.861   2.549 -23.638  1.00 74.57           C  
ATOM   1385  HB2 PHE A  91       4.674   2.551 -24.365  1.00 74.57           H  
ATOM   1386  HB3 PHE A  91       2.947   2.303 -24.179  1.00 74.57           H  
ATOM   1387  O   PHE A  91       4.651  -0.337 -24.097  1.00 74.57           O  
ATOM   1388  CG  PHE A  91       3.695   3.932 -23.050  1.00 74.57           C  
ATOM   1389  CD1 PHE A  91       2.432   4.346 -22.590  1.00 74.57           C  
ATOM   1390  HD1 PHE A  91       1.593   3.668 -22.641  1.00 74.57           H  
ATOM   1391  CD2 PHE A  91       4.797   4.802 -22.952  1.00 74.57           C  
ATOM   1392  HD2 PHE A  91       5.768   4.483 -23.299  1.00 74.57           H  
ATOM   1393  CE1 PHE A  91       2.270   5.628 -22.035  1.00 74.57           C  
ATOM   1394  HE1 PHE A  91       1.300   5.939 -21.674  1.00 74.57           H  
ATOM   1395  CE2 PHE A  91       4.636   6.082 -22.391  1.00 74.57           C  
ATOM   1396  HE2 PHE A  91       5.487   6.742 -22.305  1.00 74.57           H  
ATOM   1397  CZ  PHE A  91       3.373   6.494 -21.930  1.00 74.57           C  
ATOM   1398  HZ  PHE A  91       3.249   7.471 -21.487  1.00 74.57           H  
ATOM   1399  N   GLY A  92       2.846  -0.607 -22.768  1.00 75.82           N  
ATOM   1400  H   GLY A  92       2.287  -0.204 -22.030  1.00 75.82           H  
ATOM   1401  CA  GLY A  92       2.400  -1.872 -23.332  1.00 75.82           C  
ATOM   1402  HA2 GLY A  92       2.166  -2.572 -22.531  1.00 75.82           H  
ATOM   1403  HA3 GLY A  92       3.193  -2.319 -23.932  1.00 75.82           H  
ATOM   1404  C   GLY A  92       1.164  -1.676 -24.202  1.00 75.82           C  
ATOM   1405  O   GLY A  92       0.394  -0.729 -24.035  1.00 75.82           O  
ATOM   1406  N   PHE A  93       0.973  -2.576 -25.160  1.00 75.05           N  
ATOM   1407  H   PHE A  93       1.594  -3.372 -25.192  1.00 75.05           H  
ATOM   1408  CA  PHE A  93      -0.242  -2.636 -25.964  1.00 75.05           C  
ATOM   1409  HA  PHE A  93      -0.973  -1.912 -25.603  1.00 75.05           H  
ATOM   1410  C   PHE A  93      -0.849  -4.020 -25.809  1.00 75.05           C  
ATOM   1411  CB  PHE A  93       0.053  -2.315 -27.434  1.00 75.05           C  
ATOM   1412  HB2 PHE A  93      -0.802  -2.630 -28.031  1.00 75.05           H  
ATOM   1413  HB3 PHE A  93       0.910  -2.900 -27.766  1.00 75.05           H  
ATOM   1414  O   PHE A  93      -0.283  -5.002 -26.289  1.00 75.05           O  
ATOM   1415  CG  PHE A  93       0.300  -0.848 -27.716  1.00 75.05           C  
ATOM   1416  CD1 PHE A  93      -0.784   0.009 -27.982  1.00 75.05           C  
ATOM   1417  HD1 PHE A  93      -1.793  -0.376 -27.952  1.00 75.05           H  
ATOM   1418  CD2 PHE A  93       1.611  -0.339 -27.723  1.00 75.05           C  
ATOM   1419  HD2 PHE A  93       2.443  -0.988 -27.492  1.00 75.05           H  
ATOM   1420  CE1 PHE A  93      -0.555   1.364 -28.282  1.00 75.05           C  
ATOM   1421  HE1 PHE A  93      -1.388   2.020 -28.487  1.00 75.05           H  
ATOM   1422  CE2 PHE A  93       1.839   1.019 -28.006  1.00 75.05           C  
ATOM   1423  HE2 PHE A  93       2.847   1.407 -27.989  1.00 75.05           H  
ATOM   1424  CZ  PHE A  93       0.757   1.870 -28.291  1.00 75.05           C  
ATOM   1425  HZ  PHE A  93       0.937   2.914 -28.498  1.00 75.05           H  
ATOM   1426  N   ASN A  94      -2.028  -4.074 -25.198  1.00 72.62           N  
ATOM   1427  H   ASN A  94      -2.443  -3.217 -24.861  1.00 72.62           H  
ATOM   1428  CA  ASN A  94      -2.771  -5.309 -25.022  1.00 72.62           C  
ATOM   1429  HA  ASN A  94      -2.142  -6.154 -25.302  1.00 72.62           H  
ATOM   1430  C   ASN A  94      -3.984  -5.337 -25.934  1.00 72.62           C  
ATOM   1431  CB  ASN A  94      -3.162  -5.487 -23.553  1.00 72.62           C  
ATOM   1432  HB2 ASN A  94      -3.995  -6.186 -23.481  1.00 72.62           H  
ATOM   1433  HB3 ASN A  94      -3.477  -4.533 -23.129  1.00 72.62           H  
ATOM   1434  O   ASN A  94      -4.810  -4.425 -25.939  1.00 72.62           O  
ATOM   1435  CG  ASN A  94      -2.031  -6.052 -22.726  1.00 72.62           C  
ATOM   1436  ND2 ASN A  94      -2.313  -6.271 -21.474  1.00 72.62           N  
ATOM   1437 HD21 ASN A  94      -3.171  -5.918 -21.076  1.00 72.62           H  
ATOM   1438 HD22 ASN A  94      -1.505  -6.213 -20.871  1.00 72.62           H  
ATOM   1439  OD1 ASN A  94      -0.951  -6.351 -23.205  1.00 72.62           O  
ATOM   1440  N   ASN A  95      -4.125  -6.426 -26.682  1.00 70.31           N  
ATOM   1441  H   ASN A  95      -3.426  -7.153 -26.613  1.00 70.31           H  
ATOM   1442  CA  ASN A  95      -5.345  -6.704 -27.418  1.00 70.31           C  
ATOM   1443  HA  ASN A  95      -5.896  -5.777 -27.577  1.00 70.31           H  
ATOM   1444  C   ASN A  95      -6.227  -7.631 -26.578  1.00 70.31           C  
ATOM   1445  CB  ASN A  95      -4.988  -7.248 -28.803  1.00 70.31           C  
ATOM   1446  HB2 ASN A  95      -4.578  -8.255 -28.724  1.00 70.31           H  
ATOM   1447  HB3 ASN A  95      -4.240  -6.595 -29.253  1.00 70.31           H  
ATOM   1448  O   ASN A  95      -5.963  -8.827 -26.458  1.00 70.31           O  
ATOM   1449  CG  ASN A  95      -6.204  -7.279 -29.710  1.00 70.31           C  
ATOM   1450  ND2 ASN A  95      -5.998  -7.149 -30.999  1.00 70.31           N  
ATOM   1451 HD21 ASN A  95      -6.821  -7.086 -31.581  1.00 70.31           H  
ATOM   1452 HD22 ASN A  95      -5.064  -6.962 -31.335  1.00 70.31           H  
ATOM   1453  OD1 ASN A  95      -7.344  -7.417 -29.292  1.00 70.31           O  
ATOM   1454  N   VAL A  96      -7.274  -7.069 -25.979  1.00 67.70           N  
ATOM   1455  H   VAL A  96      -7.456  -6.091 -26.156  1.00 67.70           H  
ATOM   1456  CA  VAL A  96      -8.243  -7.824 -25.190  1.00 67.70           C  
ATOM   1457  HA  VAL A  96      -7.731  -8.683 -24.755  1.00 67.70           H  
ATOM   1458  C   VAL A  96      -9.334  -8.346 -26.127  1.00 67.70           C  
ATOM   1459  CB  VAL A  96      -8.788  -6.997 -24.010  1.00 67.70           C  
ATOM   1460  HB  VAL A  96      -9.350  -6.144 -24.389  1.00 67.70           H  
ATOM   1461  O   VAL A  96     -10.128  -7.588 -26.695  1.00 67.70           O  
ATOM   1462  CG1 VAL A  96      -9.715  -7.850 -23.132  1.00 67.70           C  
ATOM   1463 HG11 VAL A  96     -10.053  -7.259 -22.281  1.00 67.70           H  
ATOM   1464 HG12 VAL A  96     -10.587  -8.165 -23.705  1.00 67.70           H  
ATOM   1465 HG13 VAL A  96      -9.181  -8.727 -22.767  1.00 67.70           H  
ATOM   1466  CG2 VAL A  96      -7.650  -6.479 -23.117  1.00 67.70           C  
ATOM   1467 HG21 VAL A  96      -7.032  -7.306 -22.768  1.00 67.70           H  
ATOM   1468 HG22 VAL A  96      -8.058  -5.950 -22.256  1.00 67.70           H  
ATOM   1469 HG23 VAL A  96      -7.026  -5.778 -23.670  1.00 67.70           H  
ATOM   1470  N   ASN A  97      -9.390  -9.673 -26.267  1.00 67.02           N  
ATOM   1471  H   ASN A  97      -8.678 -10.212 -25.795  1.00 67.02           H  
ATOM   1472  CA  ASN A  97     -10.427 -10.418 -26.990  1.00 67.02           C  
ATOM   1473  HA  ASN A  97     -10.115 -11.462 -26.990  1.00 67.02           H  
ATOM   1474  C   ASN A  97     -10.586 -10.058 -28.479  1.00 67.02           C  
ATOM   1475  CB  ASN A  97     -11.755 -10.340 -26.207  1.00 67.02           C  
ATOM   1476  HB2 ASN A  97     -12.525 -10.902 -26.735  1.00 67.02           H  
ATOM   1477  HB3 ASN A  97     -12.079  -9.302 -26.144  1.00 67.02           H  
ATOM   1478  O   ASN A  97     -11.697 -10.135 -29.005  1.00 67.02           O  
ATOM   1479  CG  ASN A  97     -11.657 -10.935 -24.819  1.00 67.02           C  
ATOM   1480  ND2 ASN A  97     -12.468 -10.481 -23.892  1.00 67.02           N  
ATOM   1481 HD21 ASN A  97     -13.131  -9.748 -24.104  1.00 67.02           H  
ATOM   1482 HD22 ASN A  97     -12.368 -10.905 -22.981  1.00 67.02           H  
ATOM   1483  OD1 ASN A  97     -10.872 -11.823 -24.546  1.00 67.02           O  
ATOM   1484  N   ASN A  98      -9.510  -9.654 -29.166  1.00 64.64           N  
ATOM   1485  H   ASN A  98      -8.631  -9.563 -28.678  1.00 64.64           H  
ATOM   1486  CA  ASN A  98      -9.532  -9.209 -30.569  1.00 64.64           C  
ATOM   1487  HA  ASN A  98      -8.542  -8.821 -30.808  1.00 64.64           H  
ATOM   1488  C   ASN A  98     -10.495  -8.046 -30.843  1.00 64.64           C  
ATOM   1489  CB  ASN A  98      -9.787 -10.401 -31.516  1.00 64.64           C  
ATOM   1490  HB2 ASN A  98     -10.697 -10.925 -31.224  1.00 64.64           H  
ATOM   1491  HB3 ASN A  98      -9.924 -10.037 -32.534  1.00 64.64           H  
ATOM   1492  O   ASN A  98     -10.805  -7.792 -32.005  1.00 64.64           O  
ATOM   1493  CG  ASN A  98      -8.640 -11.381 -31.577  1.00 64.64           C  
ATOM   1494  ND2 ASN A  98      -8.875 -12.552 -32.117  1.00 64.64           N  
ATOM   1495 HD21 ASN A  98      -8.087 -13.183 -32.141  1.00 64.64           H  
ATOM   1496 HD22 ASN A  98      -9.800 -12.796 -32.443  1.00 64.64           H  
ATOM   1497  OD1 ASN A  98      -7.521 -11.114 -31.184  1.00 64.64           O  
ATOM   1498  N   GLN A  99     -11.016  -7.388 -29.805  1.00 64.60           N  
ATOM   1499  H   GLN A  99     -10.700  -7.649 -28.882  1.00 64.60           H  
ATOM   1500  CA  GLN A  99     -12.047  -6.366 -29.931  1.00 64.60           C  
ATOM   1501  HA  GLN A  99     -12.216  -6.152 -30.986  1.00 64.60           H  
ATOM   1502  C   GLN A  99     -11.638  -5.043 -29.333  1.00 64.60           C  
ATOM   1503  CB  GLN A  99     -13.381  -6.821 -29.323  1.00 64.60           C  
ATOM   1504  HB2 GLN A  99     -13.219  -7.209 -28.318  1.00 64.60           H  
ATOM   1505  HB3 GLN A  99     -14.036  -5.952 -29.256  1.00 64.60           H  
ATOM   1506  O   GLN A  99     -12.110  -4.034 -29.839  1.00 64.60           O  
ATOM   1507  CG  GLN A  99     -14.081  -7.878 -30.186  1.00 64.60           C  
ATOM   1508  HG2 GLN A  99     -14.108  -7.535 -31.220  1.00 64.60           H  
ATOM   1509  HG3 GLN A  99     -13.526  -8.816 -30.153  1.00 64.60           H  
ATOM   1510  CD  GLN A  99     -15.523  -8.137 -29.774  1.00 64.60           C  
ATOM   1511  NE2 GLN A  99     -16.220  -8.996 -30.484  1.00 64.60           N  
ATOM   1512 HE21 GLN A  99     -15.774  -9.542 -31.207  1.00 64.60           H  
ATOM   1513 HE22 GLN A  99     -17.164  -9.163 -30.165  1.00 64.60           H  
ATOM   1514  OE1 GLN A  99     -16.071  -7.557 -28.850  1.00 64.60           O  
ATOM   1515  N   VAL A 100     -10.807  -5.029 -28.291  1.00 66.75           N  
ATOM   1516  H   VAL A 100     -10.429  -5.897 -27.940  1.00 66.75           H  
ATOM   1517  CA  VAL A 100     -10.407  -3.800 -27.611  1.00 66.75           C  
ATOM   1518  HA  VAL A 100     -10.769  -2.951 -28.190  1.00 66.75           H  
ATOM   1519  C   VAL A 100      -8.890  -3.724 -27.557  1.00 66.75           C  
ATOM   1520  CB  VAL A 100     -11.039  -3.689 -26.211  1.00 66.75           C  
ATOM   1521  HB  VAL A 100     -10.683  -4.505 -25.582  1.00 66.75           H  
ATOM   1522  O   VAL A 100      -8.249  -4.595 -26.977  1.00 66.75           O  
ATOM   1523  CG1 VAL A 100     -10.684  -2.354 -25.543  1.00 66.75           C  
ATOM   1524 HG11 VAL A 100     -11.046  -1.521 -26.146  1.00 66.75           H  
ATOM   1525 HG12 VAL A 100     -11.124  -2.305 -24.548  1.00 66.75           H  
ATOM   1526 HG13 VAL A 100      -9.603  -2.266 -25.431  1.00 66.75           H  
ATOM   1527  CG2 VAL A 100     -12.573  -3.759 -26.280  1.00 66.75           C  
ATOM   1528 HG21 VAL A 100     -12.892  -4.719 -26.685  1.00 66.75           H  
ATOM   1529 HG22 VAL A 100     -12.946  -2.950 -26.909  1.00 66.75           H  
ATOM   1530 HG23 VAL A 100     -12.990  -3.653 -25.278  1.00 66.75           H  
ATOM   1531  N   ASN A 101      -8.325  -2.666 -28.137  1.00 72.25           N  
ATOM   1532  H   ASN A 101      -8.934  -1.966 -28.536  1.00 72.25           H  
ATOM   1533  CA  ASN A 101      -6.917  -2.339 -27.940  1.00 72.25           C  
ATOM   1534  HA  ASN A 101      -6.347  -3.250 -27.756  1.00 72.25           H  
ATOM   1535  C   ASN A 101      -6.805  -1.456 -26.699  1.00 72.25           C  
ATOM   1536  CB  ASN A 101      -6.340  -1.665 -29.193  1.00 72.25           C  
ATOM   1537  HB2 ASN A 101      -5.333  -1.312 -28.972  1.00 72.25           H  
ATOM   1538  HB3 ASN A 101      -6.955  -0.803 -29.452  1.00 72.25           H  
ATOM   1539  O   ASN A 101      -7.351  -0.350 -26.675  1.00 72.25           O  
ATOM   1540  CG  ASN A 101      -6.241  -2.609 -30.378  1.00 72.25           C  
ATOM   1541  ND2 ASN A 101      -6.375  -2.099 -31.581  1.00 72.25           N  
ATOM   1542 HD21 ASN A 101      -6.531  -1.110 -31.713  1.00 72.25           H  
ATOM   1543 HD22 ASN A 101      -6.299  -2.761 -32.340  1.00 72.25           H  
ATOM   1544  OD1 ASN A 101      -6.027  -3.802 -30.263  1.00 72.25           O  
ATOM   1545  N   GLU A 102      -6.112  -1.950 -25.682  1.00 78.05           N  
ATOM   1546  H   GLU A 102      -5.681  -2.857 -25.785  1.00 78.05           H  
ATOM   1547  CA  GLU A 102      -5.821  -1.243 -24.442  1.00 78.05           C  
ATOM   1548  HA  GLU A 102      -6.429  -0.340 -24.395  1.00 78.05           H  
ATOM   1549  C   GLU A 102      -4.349  -0.799 -24.429  1.00 78.05           C  
ATOM   1550  CB  GLU A 102      -6.200  -2.102 -23.216  1.00 78.05           C  
ATOM   1551  HB2 GLU A 102      -5.960  -1.520 -22.327  1.00 78.05           H  
ATOM   1552  HB3 GLU A 102      -5.603  -3.014 -23.209  1.00 78.05           H  
ATOM   1553  O   GLU A 102      -3.449  -1.561 -24.787  1.00 78.05           O  
ATOM   1554  CG  GLU A 102      -7.701  -2.474 -23.170  1.00 78.05           C  
ATOM   1555  HG2 GLU A 102      -8.282  -1.567 -23.339  1.00 78.05           H  
ATOM   1556  HG3 GLU A 102      -7.916  -3.166 -23.984  1.00 78.05           H  
ATOM   1557  CD  GLU A 102      -8.177  -3.110 -21.845  1.00 78.05           C  
ATOM   1558  OE1 GLU A 102      -9.401  -3.391 -21.727  1.00 78.05           O  
ATOM   1559  OE2 GLU A 102      -7.364  -3.271 -20.909  1.00 78.05           O  
ATOM   1560  N   LEU A 103      -4.113   0.456 -24.041  1.00 81.42           N  
ATOM   1561  H   LEU A 103      -4.905   1.021 -23.769  1.00 81.42           H  
ATOM   1562  CA  LEU A 103      -2.793   1.006 -23.747  1.00 81.42           C  
ATOM   1563  HA  LEU A 103      -2.045   0.506 -24.363  1.00 81.42           H  
ATOM   1564  C   LEU A 103      -2.487   0.761 -22.276  1.00 81.42           C  
ATOM   1565  CB  LEU A 103      -2.779   2.522 -24.023  1.00 81.42           C  
ATOM   1566  HB2 LEU A 103      -3.176   2.727 -25.017  1.00 81.42           H  
ATOM   1567  HB3 LEU A 103      -3.452   3.009 -23.317  1.00 81.42           H  
ATOM   1568  O   LEU A 103      -3.172   1.310 -21.411  1.00 81.42           O  
ATOM   1569  CG  LEU A 103      -1.396   3.186 -23.918  1.00 81.42           C  
ATOM   1570  HG  LEU A 103      -0.981   3.022 -22.924  1.00 81.42           H  
ATOM   1571  CD1 LEU A 103      -0.406   2.673 -24.963  1.00 81.42           C  
ATOM   1572 HD11 LEU A 103       0.528   3.231 -24.900  1.00 81.42           H  
ATOM   1573 HD12 LEU A 103      -0.829   2.776 -25.962  1.00 81.42           H  
ATOM   1574 HD13 LEU A 103      -0.175   1.624 -24.777  1.00 81.42           H  
ATOM   1575  CD2 LEU A 103      -1.556   4.691 -24.151  1.00 81.42           C  
ATOM   1576 HD21 LEU A 103      -1.950   4.876 -25.151  1.00 81.42           H  
ATOM   1577 HD22 LEU A 103      -0.588   5.179 -24.041  1.00 81.42           H  
ATOM   1578 HD23 LEU A 103      -2.243   5.101 -23.410  1.00 81.42           H  
ATOM   1579  N   GLU A 104      -1.450  -0.009 -21.996  1.00 82.03           N  
ATOM   1580  H   GLU A 104      -0.905  -0.395 -22.753  1.00 82.03           H  
ATOM   1581  CA  GLU A 104      -0.881  -0.116 -20.659  1.00 82.03           C  
ATOM   1582  HA  GLU A 104      -1.674  -0.116 -19.912  1.00 82.03           H  
ATOM   1583  C   GLU A 104       0.016   1.092 -20.416  1.00 82.03           C  
ATOM   1584  CB  GLU A 104      -0.100  -1.419 -20.510  1.00 82.03           C  
ATOM   1585  HB2 GLU A 104       0.396  -1.429 -19.539  1.00 82.03           H  
ATOM   1586  HB3 GLU A 104       0.662  -1.452 -21.288  1.00 82.03           H  
ATOM   1587  O   GLU A 104       0.934   1.386 -21.191  1.00 82.03           O  
ATOM   1588  CG  GLU A 104      -1.013  -2.646 -20.622  1.00 82.03           C  
ATOM   1589  HG2 GLU A 104      -1.734  -2.613 -19.805  1.00 82.03           H  
ATOM   1590  HG3 GLU A 104      -1.560  -2.635 -21.565  1.00 82.03           H  
ATOM   1591  CD  GLU A 104      -0.226  -3.947 -20.517  1.00 82.03           C  
ATOM   1592  OE1 GLU A 104      -0.769  -4.901 -19.921  1.00 82.03           O  
ATOM   1593  OE2 GLU A 104       0.918  -3.996 -21.010  1.00 82.03           O  
ATOM   1594  N   LEU A 105      -0.290   1.841 -19.360  1.00 82.88           N  
ATOM   1595  H   LEU A 105      -1.011   1.527 -18.727  1.00 82.88           H  
ATOM   1596  CA  LEU A 105       0.503   3.000 -18.988  1.00 82.88           C  
ATOM   1597  HA  LEU A 105       0.910   3.443 -19.897  1.00 82.88           H  
ATOM   1598  C   LEU A 105       1.673   2.553 -18.100  1.00 82.88           C  
ATOM   1599  CB  LEU A 105      -0.384   4.043 -18.292  1.00 82.88           C  
ATOM   1600  HB2 LEU A 105       0.234   4.920 -18.103  1.00 82.88           H  
ATOM   1601  HB3 LEU A 105      -0.700   3.631 -17.334  1.00 82.88           H  
ATOM   1602  O   LEU A 105       1.446   1.762 -17.186  1.00 82.88           O  
ATOM   1603  CG  LEU A 105      -1.632   4.478 -19.084  1.00 82.88           C  
ATOM   1604  HG  LEU A 105      -2.301   3.630 -19.227  1.00 82.88           H  
ATOM   1605  CD1 LEU A 105      -2.396   5.576 -18.335  1.00 82.88           C  
ATOM   1606 HD11 LEU A 105      -3.248   5.902 -18.932  1.00 82.88           H  
ATOM   1607 HD12 LEU A 105      -2.771   5.189 -17.387  1.00 82.88           H  
ATOM   1608 HD13 LEU A 105      -1.745   6.431 -18.155  1.00 82.88           H  
ATOM   1609  CD2 LEU A 105      -1.254   5.045 -20.449  1.00 82.88           C  
ATOM   1610 HD21 LEU A 105      -0.726   4.290 -21.031  1.00 82.88           H  
ATOM   1611 HD22 LEU A 105      -0.620   5.923 -20.322  1.00 82.88           H  
ATOM   1612 HD23 LEU A 105      -2.164   5.297 -20.994  1.00 82.88           H  
ATOM   1613  N   PRO A 106       2.885   3.121 -18.262  1.00 83.26           N  
ATOM   1614  CA  PRO A 106       4.057   2.829 -17.428  1.00 83.26           C  
ATOM   1615  HA  PRO A 106       4.141   1.753 -17.272  1.00 83.26           H  
ATOM   1616  C   PRO A 106       3.954   3.511 -16.051  1.00 83.26           C  
ATOM   1617  CB  PRO A 106       5.246   3.314 -18.261  1.00 83.26           C  
ATOM   1618  HB2 PRO A 106       5.499   2.554 -19.000  1.00 83.26           H  
ATOM   1619  HB3 PRO A 106       6.121   3.561 -17.660  1.00 83.26           H  
ATOM   1620  O   PRO A 106       4.892   4.133 -15.549  1.00 83.26           O  
ATOM   1621  CG  PRO A 106       4.673   4.536 -18.969  1.00 83.26           C  
ATOM   1622  HG2 PRO A 106       5.235   4.777 -19.872  1.00 83.26           H  
ATOM   1623  HG3 PRO A 106       4.648   5.386 -18.287  1.00 83.26           H  
ATOM   1624  CD  PRO A 106       3.251   4.084 -19.290  1.00 83.26           C  
ATOM   1625  HD2 PRO A 106       3.246   3.572 -20.252  1.00 83.26           H  
ATOM   1626  HD3 PRO A 106       2.574   4.938 -19.298  1.00 83.26           H  
ATOM   1627  N   TYR A 107       2.760   3.478 -15.466  1.00 88.10           N  
ATOM   1628  H   TYR A 107       2.082   2.845 -15.865  1.00 88.10           H  
ATOM   1629  CA  TYR A 107       2.383   4.159 -14.243  1.00 88.10           C  
ATOM   1630  HA  TYR A 107       3.277   4.552 -13.759  1.00 88.10           H  
ATOM   1631  C   TYR A 107       1.763   3.152 -13.290  1.00 88.10           C  
ATOM   1632  CB  TYR A 107       1.413   5.319 -14.552  1.00 88.10           C  
ATOM   1633  HB2 TYR A 107       0.487   4.898 -14.945  1.00 88.10           H  
ATOM   1634  HB3 TYR A 107       1.180   5.820 -13.612  1.00 88.10           H  
ATOM   1635  O   TYR A 107       0.942   2.333 -13.678  1.00 88.10           O  
ATOM   1636  CG  TYR A 107       1.922   6.376 -15.522  1.00 88.10           C  
ATOM   1637  CD1 TYR A 107       3.247   6.811 -15.427  1.00 88.10           C  
ATOM   1638  HD1 TYR A 107       3.875   6.324 -14.695  1.00 88.10           H  
ATOM   1639  CD2 TYR A 107       1.101   6.912 -16.529  1.00 88.10           C  
ATOM   1640  HD2 TYR A 107       0.069   6.602 -16.599  1.00 88.10           H  
ATOM   1641  CE1 TYR A 107       3.785   7.750 -16.320  1.00 88.10           C  
ATOM   1642  HE1 TYR A 107       4.825   8.034 -16.244  1.00 88.10           H  
ATOM   1643  CE2 TYR A 107       1.626   7.846 -17.448  1.00 88.10           C  
ATOM   1644  HE2 TYR A 107       1.003   8.245 -18.235  1.00 88.10           H  
ATOM   1645  OH  TYR A 107       3.496   9.162 -18.221  1.00 88.10           O  
ATOM   1646  HH  TYR A 107       4.440   9.243 -18.065  1.00 88.10           H  
ATOM   1647  CZ  TYR A 107       2.969   8.267 -17.344  1.00 88.10           C  
ATOM   1648  N   TYR A 108       2.112   3.241 -12.017  1.00 89.80           N  
ATOM   1649  H   TYR A 108       2.829   3.903 -11.758  1.00 89.80           H  
ATOM   1650  CA  TYR A 108       1.551   2.392 -10.981  1.00 89.80           C  
ATOM   1651  HA  TYR A 108       1.101   1.512 -11.439  1.00 89.80           H  
ATOM   1652  C   TYR A 108       0.487   3.146 -10.220  1.00 89.80           C  
ATOM   1653  CB  TYR A 108       2.649   1.911 -10.050  1.00 89.80           C  
ATOM   1654  HB2 TYR A 108       2.194   1.345  -9.238  1.00 89.80           H  
ATOM   1655  HB3 TYR A 108       3.165   2.768  -9.618  1.00 89.80           H  
ATOM   1656  O   TYR A 108       0.742   4.245  -9.728  1.00 89.80           O  
ATOM   1657  CG  TYR A 108       3.630   1.031 -10.777  1.00 89.80           C  
ATOM   1658  CD1 TYR A 108       3.349  -0.337 -10.942  1.00 89.80           C  
ATOM   1659  HD1 TYR A 108       2.441  -0.763 -10.541  1.00 89.80           H  
ATOM   1660  CD2 TYR A 108       4.777   1.597 -11.361  1.00 89.80           C  
ATOM   1661  HD2 TYR A 108       4.957   2.659 -11.296  1.00 89.80           H  
ATOM   1662  CE1 TYR A 108       4.256  -1.148 -11.644  1.00 89.80           C  
ATOM   1663  HE1 TYR A 108       4.072  -2.201 -11.797  1.00 89.80           H  
ATOM   1664  CE2 TYR A 108       5.683   0.781 -12.056  1.00 89.80           C  
ATOM   1665  HE2 TYR A 108       6.554   1.219 -12.519  1.00 89.80           H  
ATOM   1666  OH  TYR A 108       6.311  -1.432 -12.784  1.00 89.80           O  
ATOM   1667  HH  TYR A 108       7.093  -0.953 -13.068  1.00 89.80           H  
ATOM   1668  CZ  TYR A 108       5.437  -0.604 -12.167  1.00 89.80           C  
ATOM   1669  N   ILE A 109      -0.694   2.551 -10.099  1.00 89.22           N  
ATOM   1670  H   ILE A 109      -0.795   1.616 -10.469  1.00 89.22           H  
ATOM   1671  CA  ILE A 109      -1.808   3.153  -9.376  1.00 89.22           C  
ATOM   1672  HA  ILE A 109      -1.637   4.229  -9.348  1.00 89.22           H  
ATOM   1673  C   ILE A 109      -1.824   2.676  -7.924  1.00 89.22           C  
ATOM   1674  CB  ILE A 109      -3.139   2.973 -10.133  1.00 89.22           C  
ATOM   1675  HB  ILE A 109      -3.021   3.446 -11.108  1.00 89.22           H  
ATOM   1676  O   ILE A 109      -1.795   1.480  -7.625  1.00 89.22           O  
ATOM   1677  CG1 ILE A 109      -4.275   3.707  -9.389  1.00 89.22           C  
ATOM   1678 HG12 ILE A 109      -3.978   4.744  -9.233  1.00 89.22           H  
ATOM   1679 HG13 ILE A 109      -4.446   3.246  -8.417  1.00 89.22           H  
ATOM   1680  CG2 ILE A 109      -3.488   1.502 -10.381  1.00 89.22           C  
ATOM   1681 HG21 ILE A 109      -3.692   0.996  -9.437  1.00 89.22           H  
ATOM   1682 HG22 ILE A 109      -2.663   1.012 -10.898  1.00 89.22           H  
ATOM   1683 HG23 ILE A 109      -4.357   1.420 -11.034  1.00 89.22           H  
ATOM   1684  CD1 ILE A 109      -5.596   3.701 -10.161  1.00 89.22           C  
ATOM   1685 HD11 ILE A 109      -6.320   4.340  -9.656  1.00 89.22           H  
ATOM   1686 HD12 ILE A 109      -5.424   4.074 -11.171  1.00 89.22           H  
ATOM   1687 HD13 ILE A 109      -6.009   2.694 -10.206  1.00 89.22           H  
ATOM   1688  N   PHE A 110      -1.918   3.634  -7.005  1.00 88.93           N  
ATOM   1689  H   PHE A 110      -1.878   4.596  -7.312  1.00 88.93           H  
ATOM   1690  CA  PHE A 110      -2.215   3.377  -5.604  1.00 88.93           C  
ATOM   1691  HA  PHE A 110      -1.959   2.345  -5.364  1.00 88.93           H  
ATOM   1692  C   PHE A 110      -3.702   3.568  -5.390  1.00 88.93           C  
ATOM   1693  CB  PHE A 110      -1.379   4.265  -4.685  1.00 88.93           C  
ATOM   1694  HB2 PHE A 110      -1.580   5.315  -4.901  1.00 88.93           H  
ATOM   1695  HB3 PHE A 110      -1.659   4.071  -3.650  1.00 88.93           H  
ATOM   1696  O   PHE A 110      -4.236   4.677  -5.465  1.00 88.93           O  
ATOM   1697  CG  PHE A 110       0.088   3.979  -4.860  1.00 88.93           C  
ATOM   1698  CD1 PHE A 110       0.658   2.836  -4.270  1.00 88.93           C  
ATOM   1699  HD1 PHE A 110       0.069   2.202  -3.624  1.00 88.93           H  
ATOM   1700  CD2 PHE A 110       0.839   4.763  -5.750  1.00 88.93           C  
ATOM   1701  HD2 PHE A 110       0.384   5.596  -6.265  1.00 88.93           H  
ATOM   1702  CE1 PHE A 110       1.987   2.489  -4.559  1.00 88.93           C  
ATOM   1703  HE1 PHE A 110       2.415   1.587  -4.147  1.00 88.93           H  
ATOM   1704  CE2 PHE A 110       2.159   4.400  -6.043  1.00 88.93           C  
ATOM   1705  HE2 PHE A 110       2.699   4.937  -6.809  1.00 88.93           H  
ATOM   1706  CZ  PHE A 110       2.745   3.284  -5.429  1.00 88.93           C  
ATOM   1707  HZ  PHE A 110       3.757   2.994  -5.669  1.00 88.93           H  
ATOM   1708  N   MET A 111      -4.381   2.459  -5.127  1.00 82.15           N  
ATOM   1709  H   MET A 111      -3.884   1.579  -5.135  1.00 82.15           H  
ATOM   1710  CA  MET A 111      -5.819   2.451  -4.919  1.00 82.15           C  
ATOM   1711  HA  MET A 111      -6.259   3.203  -5.575  1.00 82.15           H  
ATOM   1712  C   MET A 111      -6.157   2.861  -3.477  1.00 82.15           C  
ATOM   1713  CB  MET A 111      -6.405   1.100  -5.333  1.00 82.15           C  
ATOM   1714  HB2 MET A 111      -7.483   1.251  -5.392  1.00 82.15           H  
ATOM   1715  HB3 MET A 111      -6.169   0.345  -4.584  1.00 82.15           H  
ATOM   1716  O   MET A 111      -6.768   2.098  -2.732  1.00 82.15           O  
ATOM   1717  CG  MET A 111      -6.009   0.590  -6.717  1.00 82.15           C  
ATOM   1718  HG2 MET A 111      -4.931   0.435  -6.768  1.00 82.15           H  
ATOM   1719  HG3 MET A 111      -6.281   1.341  -7.459  1.00 82.15           H  
ATOM   1720  SD  MET A 111      -6.841  -0.965  -7.144  1.00 82.15           S  
ATOM   1721  CE  MET A 111      -5.922  -2.122  -6.091  1.00 82.15           C  
ATOM   1722  HE1 MET A 111      -6.214  -3.143  -6.336  1.00 82.15           H  
ATOM   1723  HE2 MET A 111      -6.148  -1.932  -5.042  1.00 82.15           H  
ATOM   1724  HE3 MET A 111      -4.853  -2.002  -6.264  1.00 82.15           H  
ATOM   1725  N   GLN A 112      -5.718   4.052  -3.065  1.00 86.61           N  
ATOM   1726  H   GLN A 112      -5.217   4.619  -3.734  1.00 86.61           H  
ATOM   1727  CA  GLN A 112      -5.858   4.558  -1.694  1.00 86.61           C  
ATOM   1728  HA  GLN A 112      -5.345   3.870  -1.022  1.00 86.61           H  
ATOM   1729  C   GLN A 112      -7.316   4.637  -1.216  1.00 86.61           C  
ATOM   1730  CB  GLN A 112      -5.171   5.928  -1.571  1.00 86.61           C  
ATOM   1731  HB2 GLN A 112      -4.124   5.824  -1.853  1.00 86.61           H  
ATOM   1732  HB3 GLN A 112      -5.207   6.232  -0.525  1.00 86.61           H  
ATOM   1733  O   GLN A 112      -7.573   4.695  -0.026  1.00 86.61           O  
ATOM   1734  CG  GLN A 112      -5.817   7.032  -2.432  1.00 86.61           C  
ATOM   1735  HG2 GLN A 112      -5.710   6.785  -3.488  1.00 86.61           H  
ATOM   1736  HG3 GLN A 112      -6.880   7.106  -2.202  1.00 86.61           H  
ATOM   1737  CD  GLN A 112      -5.199   8.406  -2.193  1.00 86.61           C  
ATOM   1738  NE2 GLN A 112      -5.686   9.444  -2.828  1.00 86.61           N  
ATOM   1739 HE21 GLN A 112      -6.252   9.317  -3.654  1.00 86.61           H  
ATOM   1740 HE22 GLN A 112      -5.172  10.299  -2.668  1.00 86.61           H  
ATOM   1741  OE1 GLN A 112      -4.264   8.601  -1.441  1.00 86.61           O  
ATOM   1742  N   GLN A 113      -8.292   4.609  -2.124  1.00 84.64           N  
ATOM   1743  H   GLN A 113      -8.032   4.590  -3.100  1.00 84.64           H  
ATOM   1744  CA  GLN A 113      -9.712   4.551  -1.783  1.00 84.64           C  
ATOM   1745  HA  GLN A 113      -9.905   5.328  -1.044  1.00 84.64           H  
ATOM   1746  C   GLN A 113     -10.142   3.224  -1.134  1.00 84.64           C  
ATOM   1747  CB  GLN A 113     -10.563   4.874  -3.026  1.00 84.64           C  
ATOM   1748  HB2 GLN A 113     -10.264   5.843  -3.426  1.00 84.64           H  
ATOM   1749  HB3 GLN A 113     -11.593   4.982  -2.685  1.00 84.64           H  
ATOM   1750  O   GLN A 113     -11.235   3.149  -0.579  1.00 84.64           O  
ATOM   1751  CG  GLN A 113     -10.563   3.830  -4.164  1.00 84.64           C  
ATOM   1752  HG2 GLN A 113     -10.606   2.820  -3.758  1.00 84.64           H  
ATOM   1753  HG3 GLN A 113     -11.481   3.978  -4.734  1.00 84.64           H  
ATOM   1754  CD  GLN A 113      -9.401   3.931  -5.155  1.00 84.64           C  
ATOM   1755  NE2 GLN A 113      -9.545   3.386  -6.342  1.00 84.64           N  
ATOM   1756 HE21 GLN A 113      -8.787   3.520  -6.996  1.00 84.64           H  
ATOM   1757 HE22 GLN A 113     -10.414   2.942  -6.601  1.00 84.64           H  
ATOM   1758  OE1 GLN A 113      -8.349   4.493  -4.904  1.00 84.64           O  
ATOM   1759  N   TYR A 114      -9.335   2.164  -1.215  1.00 85.30           N  
ATOM   1760  H   TYR A 114      -8.419   2.273  -1.627  1.00 85.30           H  
ATOM   1761  CA  TYR A 114      -9.698   0.860  -0.664  1.00 85.30           C  
ATOM   1762  HA  TYR A 114     -10.779   0.746  -0.737  1.00 85.30           H  
ATOM   1763  C   TYR A 114      -9.329   0.744   0.818  1.00 85.30           C  
ATOM   1764  CB  TYR A 114      -9.088  -0.273  -1.491  1.00 85.30           C  
ATOM   1765  HB2 TYR A 114      -8.020  -0.098  -1.622  1.00 85.30           H  
ATOM   1766  HB3 TYR A 114      -9.199  -1.207  -0.940  1.00 85.30           H  
ATOM   1767  O   TYR A 114      -8.224   1.084   1.239  1.00 85.30           O  
ATOM   1768  CG  TYR A 114      -9.742  -0.493  -2.837  1.00 85.30           C  
ATOM   1769  CD1 TYR A 114     -10.710  -1.500  -3.015  1.00 85.30           C  
ATOM   1770  HD1 TYR A 114     -11.034  -2.104  -2.181  1.00 85.30           H  
ATOM   1771  CD2 TYR A 114      -9.363   0.301  -3.924  1.00 85.30           C  
ATOM   1772  HD2 TYR A 114      -8.681   1.120  -3.744  1.00 85.30           H  
ATOM   1773  CE1 TYR A 114     -11.247  -1.737  -4.296  1.00 85.30           C  
ATOM   1774  HE1 TYR A 114     -11.984  -2.511  -4.452  1.00 85.30           H  
ATOM   1775  CE2 TYR A 114      -9.856   0.040  -5.215  1.00 85.30           C  
ATOM   1776  HE2 TYR A 114      -9.521   0.618  -6.063  1.00 85.30           H  
ATOM   1777  OH  TYR A 114     -11.242  -1.276  -6.651  1.00 85.30           O  
ATOM   1778  HH  TYR A 114     -10.756  -0.811  -7.336  1.00 85.30           H  
ATOM   1779  CZ  TYR A 114     -10.790  -0.995  -5.404  1.00 85.30           C  
ATOM   1780  N   ILE A 115     -10.254   0.183   1.598  1.00 89.53           N  
ATOM   1781  H   ILE A 115     -11.140  -0.053   1.174  1.00 89.53           H  
ATOM   1782  CA  ILE A 115     -10.133   0.002   3.052  1.00 89.53           C  
ATOM   1783  HA  ILE A 115     -10.045   0.992   3.499  1.00 89.53           H  
ATOM   1784  C   ILE A 115      -8.866  -0.765   3.481  1.00 89.53           C  
ATOM   1785  CB  ILE A 115     -11.424  -0.644   3.611  1.00 89.53           C  
ATOM   1786  HB  ILE A 115     -11.621  -1.577   3.083  1.00 89.53           H  
ATOM   1787  O   ILE A 115      -8.276  -0.363   4.485  1.00 89.53           O  
ATOM   1788  CG1 ILE A 115     -12.624   0.303   3.367  1.00 89.53           C  
ATOM   1789 HG12 ILE A 115     -12.707   0.516   2.301  1.00 89.53           H  
ATOM   1790 HG13 ILE A 115     -12.454   1.248   3.884  1.00 89.53           H  
ATOM   1791  CG2 ILE A 115     -11.271  -0.977   5.104  1.00 89.53           C  
ATOM   1792 HG21 ILE A 115     -10.989  -0.083   5.659  1.00 89.53           H  
ATOM   1793 HG22 ILE A 115     -12.206  -1.371   5.501  1.00 89.53           H  
ATOM   1794 HG23 ILE A 115     -10.515  -1.750   5.248  1.00 89.53           H  
ATOM   1795  CD1 ILE A 115     -13.979  -0.260   3.807  1.00 89.53           C  
ATOM   1796 HD11 ILE A 115     -14.053  -0.240   4.894  1.00 89.53           H  
ATOM   1797 HD12 ILE A 115     -14.775   0.365   3.401  1.00 89.53           H  
ATOM   1798 HD13 ILE A 115     -14.105  -1.277   3.435  1.00 89.53           H  
ATOM   1799  N   PRO A 116      -8.387  -1.794   2.750  1.00 90.22           N  
ATOM   1800  CA  PRO A 116      -7.196  -2.550   3.146  1.00 90.22           C  
ATOM   1801  HA  PRO A 116      -7.363  -2.919   4.158  1.00 90.22           H  
ATOM   1802  C   PRO A 116      -5.884  -1.767   3.160  1.00 90.22           C  
ATOM   1803  CB  PRO A 116      -7.131  -3.759   2.214  1.00 90.22           C  
ATOM   1804  HB2 PRO A 116      -6.672  -4.622   2.696  1.00 90.22           H  
ATOM   1805  HB3 PRO A 116      -6.611  -3.501   1.291  1.00 90.22           H  
ATOM   1806  O   PRO A 116      -4.877  -2.292   3.609  1.00 90.22           O  
ATOM   1807  CG  PRO A 116      -8.613  -3.986   1.943  1.00 90.22           C  
ATOM   1808  HG2 PRO A 116      -9.094  -4.404   2.827  1.00 90.22           H  
ATOM   1809  HG3 PRO A 116      -8.798  -4.627   1.082  1.00 90.22           H  
ATOM   1810  CD  PRO A 116      -9.081  -2.558   1.724  1.00 90.22           C  
ATOM   1811  HD2 PRO A 116     -10.167  -2.506   1.805  1.00 90.22           H  
ATOM   1812  HD3 PRO A 116      -8.742  -2.228   0.742  1.00 90.22           H  
ATOM   1813  N   TRP A 117      -5.854  -0.516   2.704  1.00 92.35           N  
ATOM   1814  H   TRP A 117      -6.677  -0.103   2.291  1.00 92.35           H  
ATOM   1815  CA  TRP A 117      -4.708   0.345   2.998  1.00 92.35           C  
ATOM   1816  HA  TRP A 117      -3.784  -0.201   2.809  1.00 92.35           H  
ATOM   1817  C   TRP A 117      -4.663   0.771   4.462  1.00 92.35           C  
ATOM   1818  CB  TRP A 117      -4.745   1.556   2.073  1.00 92.35           C  
ATOM   1819  HB2 TRP A 117      -4.075   2.324   2.461  1.00 92.35           H  
ATOM   1820  HB3 TRP A 117      -5.748   1.981   2.048  1.00 92.35           H  
ATOM   1821  O   TRP A 117      -3.585   0.978   4.999  1.00 92.35           O  
ATOM   1822  CG  TRP A 117      -4.293   1.218   0.696  1.00 92.35           C  
ATOM   1823  CD1 TRP A 117      -5.091   1.045  -0.377  1.00 92.35           C  
ATOM   1824  HD1 TRP A 117      -6.165   1.153  -0.363  1.00 92.35           H  
ATOM   1825  CD2 TRP A 117      -2.933   0.964   0.240  1.00 92.35           C  
ATOM   1826  CE2 TRP A 117      -2.978   0.697  -1.160  1.00 92.35           C  
ATOM   1827  CE3 TRP A 117      -1.668   0.948   0.867  1.00 92.35           C  
ATOM   1828  HE3 TRP A 117      -1.605   1.120   1.931  1.00 92.35           H  
ATOM   1829  NE1 TRP A 117      -4.320   0.731  -1.476  1.00 92.35           N  
ATOM   1830  HE1 TRP A 117      -4.721   0.566  -2.388  1.00 92.35           H  
ATOM   1831  CH2 TRP A 117      -0.577   0.481  -1.265  1.00 92.35           C  
ATOM   1832  HH2 TRP A 117       0.318   0.304  -1.844  1.00 92.35           H  
ATOM   1833  CZ2 TRP A 117      -1.821   0.470  -1.912  1.00 92.35           C  
ATOM   1834  HZ2 TRP A 117      -1.881   0.279  -2.973  1.00 92.35           H  
ATOM   1835  CZ3 TRP A 117      -0.499   0.704   0.122  1.00 92.35           C  
ATOM   1836  HZ3 TRP A 117       0.459   0.681   0.620  1.00 92.35           H  
ATOM   1837  N   TYR A 118      -5.814   0.892   5.115  1.00 94.59           N  
ATOM   1838  H   TYR A 118      -6.663   0.639   4.629  1.00 94.59           H  
ATOM   1839  CA  TYR A 118      -5.937   1.501   6.435  1.00 94.59           C  
ATOM   1840  HA  TYR A 118      -5.005   2.002   6.700  1.00 94.59           H  
ATOM   1841  C   TYR A 118      -6.244   0.492   7.541  1.00 94.59           C  
ATOM   1842  CB  TYR A 118      -7.043   2.553   6.366  1.00 94.59           C  
ATOM   1843  HB2 TYR A 118      -8.006   2.060   6.234  1.00 94.59           H  
ATOM   1844  HB3 TYR A 118      -7.058   3.066   7.328  1.00 94.59           H  
ATOM   1845  O   TYR A 118      -5.788   0.659   8.672  1.00 94.59           O  
ATOM   1846  CG  TYR A 118      -6.858   3.594   5.287  1.00 94.59           C  
ATOM   1847  CD1 TYR A 118      -5.899   4.610   5.452  1.00 94.59           C  
ATOM   1848  HD1 TYR A 118      -5.304   4.649   6.352  1.00 94.59           H  
ATOM   1849  CD2 TYR A 118      -7.637   3.542   4.117  1.00 94.59           C  
ATOM   1850  HD2 TYR A 118      -8.364   2.755   3.980  1.00 94.59           H  
ATOM   1851  CE1 TYR A 118      -5.703   5.565   4.438  1.00 94.59           C  
ATOM   1852  HE1 TYR A 118      -4.960   6.339   4.565  1.00 94.59           H  
ATOM   1853  CE2 TYR A 118      -7.473   4.522   3.125  1.00 94.59           C  
ATOM   1854  HE2 TYR A 118      -8.097   4.502   2.244  1.00 94.59           H  
ATOM   1855  OH  TYR A 118      -6.345   6.487   2.320  1.00 94.59           O  
ATOM   1856  HH  TYR A 118      -5.615   7.078   2.518  1.00 94.59           H  
ATOM   1857  CZ  TYR A 118      -6.498   5.530   3.273  1.00 94.59           C  
ATOM   1858  N   LEU A 119      -7.017  -0.547   7.217  1.00 92.79           N  
ATOM   1859  H   LEU A 119      -7.317  -0.634   6.257  1.00 92.79           H  
ATOM   1860  CA  LEU A 119      -7.458  -1.579   8.151  1.00 92.79           C  
ATOM   1861  HA  LEU A 119      -6.971  -1.443   9.116  1.00 92.79           H  
ATOM   1862  C   LEU A 119      -7.065  -2.955   7.625  1.00 92.79           C  
ATOM   1863  CB  LEU A 119      -8.984  -1.500   8.352  1.00 92.79           C  
ATOM   1864  HB2 LEU A 119      -9.285  -2.311   9.014  1.00 92.79           H  
ATOM   1865  HB3 LEU A 119      -9.463  -1.668   7.387  1.00 92.79           H  
ATOM   1866  O   LEU A 119      -7.375  -3.310   6.489  1.00 92.79           O  
ATOM   1867  CG  LEU A 119      -9.504  -0.172   8.930  1.00 92.79           C  
ATOM   1868  HG  LEU A 119      -9.214   0.654   8.282  1.00 92.79           H  
ATOM   1869  CD1 LEU A 119     -11.032  -0.205   9.006  1.00 92.79           C  
ATOM   1870 HD11 LEU A 119     -11.356  -1.013   9.661  1.00 92.79           H  
ATOM   1871 HD12 LEU A 119     -11.396   0.745   9.397  1.00 92.79           H  
ATOM   1872 HD13 LEU A 119     -11.449  -0.356   8.010  1.00 92.79           H  
ATOM   1873  CD2 LEU A 119      -8.975   0.084  10.339  1.00 92.79           C  
ATOM   1874 HD21 LEU A 119      -7.893   0.213  10.313  1.00 92.79           H  
ATOM   1875 HD22 LEU A 119      -9.412   1.001  10.733  1.00 92.79           H  
ATOM   1876 HD23 LEU A 119      -9.217  -0.751  10.997  1.00 92.79           H  
ATOM   1877  N   SER A 120      -6.450  -3.762   8.481  1.00 90.72           N  
ATOM   1878  H   SER A 120      -6.278  -3.417   9.414  1.00 90.72           H  
ATOM   1879  CA  SER A 120      -6.289  -5.190   8.220  1.00 90.72           C  
ATOM   1880  HA  SER A 120      -5.806  -5.312   7.250  1.00 90.72           H  
ATOM   1881  C   SER A 120      -7.649  -5.886   8.165  1.00 90.72           C  
ATOM   1882  CB  SER A 120      -5.404  -5.841   9.285  1.00 90.72           C  
ATOM   1883  HB2 SER A 120      -5.226  -6.883   9.020  1.00 90.72           H  
ATOM   1884  HB3 SER A 120      -4.445  -5.324   9.330  1.00 90.72           H  
ATOM   1885  O   SER A 120      -8.640  -5.424   8.739  1.00 90.72           O  
ATOM   1886  OG  SER A 120      -6.036  -5.781  10.546  1.00 90.72           O  
ATOM   1887  HG  SER A 120      -6.017  -4.858  10.811  1.00 90.72           H  
ATOM   1888  N   THR A 121      -7.694  -7.057   7.532  1.00 85.15           N  
ATOM   1889  H   THR A 121      -6.906  -7.345   6.970  1.00 85.15           H  
ATOM   1890  CA  THR A 121      -8.908  -7.883   7.469  1.00 85.15           C  
ATOM   1891  HA  THR A 121      -9.669  -7.341   6.907  1.00 85.15           H  
ATOM   1892  C   THR A 121      -9.478  -8.186   8.861  1.00 85.15           C  
ATOM   1893  CB  THR A 121      -8.599  -9.194   6.732  1.00 85.15           C  
ATOM   1894  HB  THR A 121      -7.930  -9.803   7.339  1.00 85.15           H  
ATOM   1895  O   THR A 121     -10.695  -8.205   9.035  1.00 85.15           O  
ATOM   1896  CG2 THR A 121      -9.852 -10.002   6.404  1.00 85.15           C  
ATOM   1897 HG21 THR A 121     -10.317 -10.352   7.326  1.00 85.15           H  
ATOM   1898 HG22 THR A 121      -9.587 -10.870   5.801  1.00 85.15           H  
ATOM   1899 HG23 THR A 121     -10.560  -9.382   5.854  1.00 85.15           H  
ATOM   1900  OG1 THR A 121      -7.958  -8.906   5.511  1.00 85.15           O  
ATOM   1901  HG1 THR A 121      -7.776  -9.734   5.060  1.00 85.15           H  
ATOM   1902  N   ALA A 122      -8.621  -8.382   9.870  1.00 86.14           N  
ATOM   1903  H   ALA A 122      -7.632  -8.281   9.690  1.00 86.14           H  
ATOM   1904  CA  ALA A 122      -9.041  -8.627  11.250  1.00 86.14           C  
ATOM   1905  HA  ALA A 122      -9.786  -9.422  11.257  1.00 86.14           H  
ATOM   1906  C   ALA A 122      -9.690  -7.388  11.891  1.00 86.14           C  
ATOM   1907  CB  ALA A 122      -7.825  -9.107  12.052  1.00 86.14           C  
ATOM   1908  HB1 ALA A 122      -8.125  -9.317  13.079  1.00 86.14           H  
ATOM   1909  HB2 ALA A 122      -7.422 -10.018  11.611  1.00 86.14           H  
ATOM   1910  HB3 ALA A 122      -7.052  -8.339  12.062  1.00 86.14           H  
ATOM   1911  O   ALA A 122     -10.776  -7.495  12.457  1.00 86.14           O  
ATOM   1912  N   GLU A 123      -9.068  -6.214  11.751  1.00 91.14           N  
ATOM   1913  H   GLU A 123      -8.190  -6.188  11.253  1.00 91.14           H  
ATOM   1914  CA  GLU A 123      -9.601  -4.944  12.267  1.00 91.14           C  
ATOM   1915  HA  GLU A 123      -9.779  -5.024  13.340  1.00 91.14           H  
ATOM   1916  C   GLU A 123     -10.937  -4.597  11.606  1.00 91.14           C  
ATOM   1917  CB  GLU A 123      -8.588  -3.815  12.011  1.00 91.14           C  
ATOM   1918  HB2 GLU A 123      -8.304  -3.849  10.959  1.00 91.14           H  
ATOM   1919  HB3 GLU A 123      -9.062  -2.852  12.202  1.00 91.14           H  
ATOM   1920  O   GLU A 123     -11.912  -4.282  12.287  1.00 91.14           O  
ATOM   1921  CG  GLU A 123      -7.348  -3.929  12.916  1.00 91.14           C  
ATOM   1922  HG2 GLU A 123      -7.602  -3.536  13.900  1.00 91.14           H  
ATOM   1923  HG3 GLU A 123      -7.087  -4.979  13.042  1.00 91.14           H  
ATOM   1924  CD  GLU A 123      -6.110  -3.206  12.365  1.00 91.14           C  
ATOM   1925  OE1 GLU A 123      -5.179  -2.918  13.142  1.00 91.14           O  
ATOM   1926  OE2 GLU A 123      -5.945  -3.116  11.126  1.00 91.14           O  
ATOM   1927  N   PHE A 124     -11.015  -4.725  10.280  1.00 89.58           N  
ATOM   1928  H   PHE A 124     -10.182  -4.990   9.774  1.00 89.58           H  
ATOM   1929  CA  PHE A 124     -12.246  -4.500   9.529  1.00 89.58           C  
ATOM   1930  HA  PHE A 124     -12.584  -3.477   9.695  1.00 89.58           H  
ATOM   1931  C   PHE A 124     -13.376  -5.435   9.986  1.00 89.58           C  
ATOM   1932  CB  PHE A 124     -11.938  -4.679   8.041  1.00 89.58           C  
ATOM   1933  HB2 PHE A 124     -11.530  -5.677   7.875  1.00 89.58           H  
ATOM   1934  HB3 PHE A 124     -11.170  -3.962   7.750  1.00 89.58           H  
ATOM   1935  O   PHE A 124     -14.488  -4.985  10.265  1.00 89.58           O  
ATOM   1936  CG  PHE A 124     -13.142  -4.480   7.148  1.00 89.58           C  
ATOM   1937  CD1 PHE A 124     -13.780  -5.587   6.558  1.00 89.58           C  
ATOM   1938  HD1 PHE A 124     -13.423  -6.588   6.753  1.00 89.58           H  
ATOM   1939  CD2 PHE A 124     -13.628  -3.183   6.906  1.00 89.58           C  
ATOM   1940  HD2 PHE A 124     -13.154  -2.333   7.373  1.00 89.58           H  
ATOM   1941  CE1 PHE A 124     -14.880  -5.393   5.707  1.00 89.58           C  
ATOM   1942  HE1 PHE A 124     -15.364  -6.246   5.254  1.00 89.58           H  
ATOM   1943  CE2 PHE A 124     -14.723  -2.994   6.045  1.00 89.58           C  
ATOM   1944  HE2 PHE A 124     -15.087  -2.000   5.829  1.00 89.58           H  
ATOM   1945  CZ  PHE A 124     -15.359  -4.096   5.456  1.00 89.58           C  
ATOM   1946  HZ  PHE A 124     -16.213  -3.947   4.813  1.00 89.58           H  
ATOM   1947  N   ASN A 125     -13.083  -6.729  10.138  1.00 86.47           N  
ATOM   1948  H   ASN A 125     -12.155  -7.045   9.897  1.00 86.47           H  
ATOM   1949  CA  ASN A 125     -14.056  -7.708  10.622  1.00 86.47           C  
ATOM   1950  HA  ASN A 125     -14.952  -7.645  10.006  1.00 86.47           H  
ATOM   1951  C   ASN A 125     -14.504  -7.438  12.062  1.00 86.47           C  
ATOM   1952  CB  ASN A 125     -13.452  -9.115  10.504  1.00 86.47           C  
ATOM   1953  HB2 ASN A 125     -12.419  -9.103  10.854  1.00 86.47           H  
ATOM   1954  HB3 ASN A 125     -14.012  -9.800  11.140  1.00 86.47           H  
ATOM   1955  O   ASN A 125     -15.671  -7.664  12.383  1.00 86.47           O  
ATOM   1956  CG  ASN A 125     -13.519  -9.667   9.094  1.00 86.47           C  
ATOM   1957  ND2 ASN A 125     -12.660 -10.599   8.760  1.00 86.47           N  
ATOM   1958 HD21 ASN A 125     -12.718 -10.923   7.806  1.00 86.47           H  
ATOM   1959 HD22 ASN A 125     -11.859 -10.775   9.349  1.00 86.47           H  
ATOM   1960  OD1 ASN A 125     -14.390  -9.345   8.307  1.00 86.47           O  
ATOM   1961  N   TRP A 126     -13.607  -6.956  12.924  1.00 87.96           N  
ATOM   1962  H   TRP A 126     -12.652  -6.826  12.620  1.00 87.96           H  
ATOM   1963  CA  TRP A 126     -13.955  -6.568  14.287  1.00 87.96           C  
ATOM   1964  HA  TRP A 126     -14.435  -7.410  14.787  1.00 87.96           H  
ATOM   1965  C   TRP A 126     -14.959  -5.413  14.288  1.00 87.96           C  
ATOM   1966  CB  TRP A 126     -12.684  -6.222  15.065  1.00 87.96           C  
ATOM   1967  HB2 TRP A 126     -12.204  -5.352  14.618  1.00 87.96           H  
ATOM   1968  HB3 TRP A 126     -11.987  -7.057  14.995  1.00 87.96           H  
ATOM   1969  O   TRP A 126     -15.999  -5.512  14.936  1.00 87.96           O  
ATOM   1970  CG  TRP A 126     -12.929  -5.933  16.509  1.00 87.96           C  
ATOM   1971  CD1 TRP A 126     -12.905  -6.847  17.505  1.00 87.96           C  
ATOM   1972  HD1 TRP A 126     -12.687  -7.897  17.378  1.00 87.96           H  
ATOM   1973  CD2 TRP A 126     -13.278  -4.661  17.138  1.00 87.96           C  
ATOM   1974  CE2 TRP A 126     -13.453  -4.890  18.536  1.00 87.96           C  
ATOM   1975  CE3 TRP A 126     -13.472  -3.340  16.673  1.00 87.96           C  
ATOM   1976  HE3 TRP A 126     -13.336  -3.123  15.624  1.00 87.96           H  
ATOM   1977  NE1 TRP A 126     -13.208  -6.235  18.704  1.00 87.96           N  
ATOM   1978  HE1 TRP A 126     -13.240  -6.723  19.587  1.00 87.96           H  
ATOM   1979  CH2 TRP A 126     -13.986  -2.568  18.936  1.00 87.96           C  
ATOM   1980  HH2 TRP A 126     -14.246  -1.768  19.613  1.00 87.96           H  
ATOM   1981  CZ2 TRP A 126     -13.797  -3.868  19.430  1.00 87.96           C  
ATOM   1982  HZ2 TRP A 126     -13.911  -4.079  20.483  1.00 87.96           H  
ATOM   1983  CZ3 TRP A 126     -13.829  -2.309  17.564  1.00 87.96           C  
ATOM   1984  HZ3 TRP A 126     -13.982  -1.304  17.200  1.00 87.96           H  
ATOM   1985  N   TYR A 127     -14.727  -4.370  13.483  1.00 90.85           N  
ATOM   1986  H   TYR A 127     -13.856  -4.332  12.972  1.00 90.85           H  
ATOM   1987  CA  TYR A 127     -15.684  -3.270  13.338  1.00 90.85           C  
ATOM   1988  HA  TYR A 127     -15.861  -2.846  14.326  1.00 90.85           H  
ATOM   1989  C   TYR A 127     -17.041  -3.745  12.823  1.00 90.85           C  
ATOM   1990  CB  TYR A 127     -15.114  -2.178  12.426  1.00 90.85           C  
ATOM   1991  HB2 TYR A 127     -15.918  -1.500  12.138  1.00 90.85           H  
ATOM   1992  HB3 TYR A 127     -14.722  -2.627  11.513  1.00 90.85           H  
ATOM   1993  O   TYR A 127     -18.071  -3.353  13.366  1.00 90.85           O  
ATOM   1994  CG  TYR A 127     -14.045  -1.355  13.102  1.00 90.85           C  
ATOM   1995  CD1 TYR A 127     -14.373  -0.647  14.270  1.00 90.85           C  
ATOM   1996  HD1 TYR A 127     -15.390  -0.650  14.634  1.00 90.85           H  
ATOM   1997  CD2 TYR A 127     -12.732  -1.318  12.598  1.00 90.85           C  
ATOM   1998  HD2 TYR A 127     -12.483  -1.858  11.697  1.00 90.85           H  
ATOM   1999  CE1 TYR A 127     -13.382   0.044  14.977  1.00 90.85           C  
ATOM   2000  HE1 TYR A 127     -13.632   0.565  15.889  1.00 90.85           H  
ATOM   2001  CE2 TYR A 127     -11.733  -0.616  13.297  1.00 90.85           C  
ATOM   2002  HE2 TYR A 127     -10.717  -0.610  12.930  1.00 90.85           H  
ATOM   2003  OH  TYR A 127     -11.131   0.685  15.237  1.00 90.85           O  
ATOM   2004  HH  TYR A 127     -11.517   1.017  16.051  1.00 90.85           H  
ATOM   2005  CZ  TYR A 127     -12.062   0.042  14.501  1.00 90.85           C  
ATOM   2006  N   LEU A 128     -17.064  -4.635  11.832  1.00 85.01           N  
ATOM   2007  H   LEU A 128     -16.189  -4.896  11.400  1.00 85.01           H  
ATOM   2008  CA  LEU A 128     -18.316  -5.174  11.303  1.00 85.01           C  
ATOM   2009  HA  LEU A 128     -18.968  -4.345  11.027  1.00 85.01           H  
ATOM   2010  C   LEU A 128     -19.108  -6.006  12.321  1.00 85.01           C  
ATOM   2011  CB  LEU A 128     -18.012  -6.032  10.067  1.00 85.01           C  
ATOM   2012  HB2 LEU A 128     -18.896  -6.631   9.846  1.00 85.01           H  
ATOM   2013  HB3 LEU A 128     -17.202  -6.721  10.306  1.00 85.01           H  
ATOM   2014  O   LEU A 128     -20.336  -5.964  12.308  1.00 85.01           O  
ATOM   2015  CG  LEU A 128     -17.648  -5.247   8.798  1.00 85.01           C  
ATOM   2016  HG  LEU A 128     -16.763  -4.634   8.964  1.00 85.01           H  
ATOM   2017  CD1 LEU A 128     -17.360  -6.263   7.695  1.00 85.01           C  
ATOM   2018 HD11 LEU A 128     -17.251  -5.742   6.743  1.00 85.01           H  
ATOM   2019 HD12 LEU A 128     -18.183  -6.972   7.604  1.00 85.01           H  
ATOM   2020 HD13 LEU A 128     -16.437  -6.797   7.921  1.00 85.01           H  
ATOM   2021  CD2 LEU A 128     -18.794  -4.351   8.326  1.00 85.01           C  
ATOM   2022 HD21 LEU A 128     -18.536  -3.899   7.368  1.00 85.01           H  
ATOM   2023 HD22 LEU A 128     -18.953  -3.540   9.036  1.00 85.01           H  
ATOM   2024 HD23 LEU A 128     -19.712  -4.929   8.215  1.00 85.01           H  
ATOM   2025  N   LYS A 129     -18.433  -6.794  13.165  1.00 82.79           N  
ATOM   2026  H   LYS A 129     -17.424  -6.789  13.104  1.00 82.79           H  
ATOM   2027  CA  LYS A 129     -19.087  -7.771  14.055  1.00 82.79           C  
ATOM   2028  HA  LYS A 129     -20.065  -8.030  13.650  1.00 82.79           H  
ATOM   2029  C   LYS A 129     -19.366  -7.241  15.459  1.00 82.79           C  
ATOM   2030  CB  LYS A 129     -18.237  -9.047  14.137  1.00 82.79           C  
ATOM   2031  HB2 LYS A 129     -18.652  -9.692  14.911  1.00 82.79           H  
ATOM   2032  HB3 LYS A 129     -17.220  -8.784  14.425  1.00 82.79           H  
ATOM   2033  O   LYS A 129     -20.341  -7.658  16.074  1.00 82.79           O  
ATOM   2034  CG  LYS A 129     -18.220  -9.828  12.814  1.00 82.79           C  
ATOM   2035  HG2 LYS A 129     -19.240 -10.105  12.548  1.00 82.79           H  
ATOM   2036  HG3 LYS A 129     -17.807  -9.207  12.020  1.00 82.79           H  
ATOM   2037  CD  LYS A 129     -17.371 -11.098  12.958  1.00 82.79           C  
ATOM   2038  HD2 LYS A 129     -17.802 -11.728  13.737  1.00 82.79           H  
ATOM   2039  HD3 LYS A 129     -16.359 -10.815  13.248  1.00 82.79           H  
ATOM   2040  CE  LYS A 129     -17.332 -11.863  11.631  1.00 82.79           C  
ATOM   2041  HE2 LYS A 129     -16.876 -11.220  10.878  1.00 82.79           H  
ATOM   2042  HE3 LYS A 129     -18.356 -12.067  11.317  1.00 82.79           H  
ATOM   2043  NZ  LYS A 129     -16.572 -13.134  11.747  1.00 82.79           N  
ATOM   2044  HZ1 LYS A 129     -16.544 -13.614  10.859  1.00 82.79           H  
ATOM   2045  HZ2 LYS A 129     -15.622 -12.954  12.039  1.00 82.79           H  
ATOM   2046  HZ3 LYS A 129     -17.002 -13.749  12.423  1.00 82.79           H  
ATOM   2047  N   CYS A 130     -18.506  -6.370  15.978  1.00 83.32           N  
ATOM   2048  H   CYS A 130     -17.706  -6.103  15.423  1.00 83.32           H  
ATOM   2049  CA  CYS A 130     -18.500  -5.981  17.389  1.00 83.32           C  
ATOM   2050  HA  CYS A 130     -19.162  -6.641  17.948  1.00 83.32           H  
ATOM   2051  C   CYS A 130     -19.030  -4.563  17.632  1.00 83.32           C  
ATOM   2052  CB  CYS A 130     -17.081  -6.167  17.951  1.00 83.32           C  
ATOM   2053  HB2 CYS A 130     -17.067  -5.887  19.004  1.00 83.32           H  
ATOM   2054  HB3 CYS A 130     -16.383  -5.519  17.421  1.00 83.32           H  
ATOM   2055  O   CYS A 130     -19.013  -4.098  18.772  1.00 83.32           O  
ATOM   2056  SG  CYS A 130     -16.551  -7.899  17.784  1.00 83.32           S  
ATOM   2057  HG  CYS A 130     -17.471  -8.425  18.598  1.00 83.32           H  
ATOM   2058  N   THR A 131     -19.496  -3.860  16.595  1.00 85.20           N  
ATOM   2059  H   THR A 131     -19.534  -4.293  15.684  1.00 85.20           H  
ATOM   2060  CA  THR A 131     -19.977  -2.478  16.719  1.00 85.20           C  
ATOM   2061  HA  THR A 131     -20.021  -2.225  17.778  1.00 85.20           H  
ATOM   2062  C   THR A 131     -21.406  -2.337  16.204  1.00 85.20           C  
ATOM   2063  CB  THR A 131     -19.005  -1.450  16.106  1.00 85.20           C  
ATOM   2064  HB  THR A 131     -19.278  -0.463  16.478  1.00 85.20           H  
ATOM   2065  O   THR A 131     -21.777  -2.914  15.185  1.00 85.20           O  
ATOM   2066  CG2 THR A 131     -17.557  -1.716  16.529  1.00 85.20           C  
ATOM   2067 HG21 THR A 131     -17.486  -1.723  17.617  1.00 85.20           H  
ATOM   2068 HG22 THR A 131     -16.908  -0.933  16.138  1.00 85.20           H  
ATOM   2069 HG23 THR A 131     -17.209  -2.675  16.145  1.00 85.20           H  
ATOM   2070  OG1 THR A 131     -19.064  -1.375  14.702  1.00 85.20           O  
ATOM   2071  HG1 THR A 131     -18.787  -2.219  14.336  1.00 85.20           H  
ATOM   2072  N   ASN A 132     -22.226  -1.567  16.922  1.00 83.40           N  
ATOM   2073  H   ASN A 132     -21.846  -1.120  17.744  1.00 83.40           H  
ATOM   2074  CA  ASN A 132     -23.545  -1.132  16.459  1.00 83.40           C  
ATOM   2075  HA  ASN A 132     -24.134  -1.994  16.147  1.00 83.40           H  
ATOM   2076  C   ASN A 132     -23.418  -0.199  15.252  1.00 83.40           C  
ATOM   2077  CB  ASN A 132     -24.250  -0.389  17.611  1.00 83.40           C  
ATOM   2078  HB2 ASN A 132     -23.543   0.254  18.135  1.00 83.40           H  
ATOM   2079  HB3 ASN A 132     -25.034   0.248  17.201  1.00 83.40           H  
ATOM   2080  O   ASN A 132     -24.239  -0.214  14.336  1.00 83.40           O  
ATOM   2081  CG  ASN A 132     -24.923  -1.314  18.602  1.00 83.40           C  
ATOM   2082  ND2 ASN A 132     -25.239  -0.839  19.783  1.00 83.40           N  
ATOM   2083 HD21 ASN A 132     -25.001   0.111  20.028  1.00 83.40           H  
ATOM   2084 HD22 ASN A 132     -25.841  -1.409  20.359  1.00 83.40           H  
ATOM   2085  OD1 ASN A 132     -25.203  -2.463  18.326  1.00 83.40           O  
ATOM   2086  N   PHE A 133     -22.375   0.620  15.273  1.00 87.31           N  
ATOM   2087  H   PHE A 133     -21.739   0.555  16.055  1.00 87.31           H  
ATOM   2088  CA  PHE A 133     -22.034   1.555  14.225  1.00 87.31           C  
ATOM   2089  HA  PHE A 133     -22.388   1.184  13.263  1.00 87.31           H  
ATOM   2090  C   PHE A 133     -20.522   1.699  14.173  1.00 87.31           C  
ATOM   2091  CB  PHE A 133     -22.694   2.902  14.530  1.00 87.31           C  
ATOM   2092  HB2 PHE A 133     -23.770   2.808  14.387  1.00 87.31           H  
ATOM   2093  HB3 PHE A 133     -22.522   3.151  15.578  1.00 87.31           H  
ATOM   2094  O   PHE A 133     -19.877   1.830  15.213  1.00 87.31           O  
ATOM   2095  CG  PHE A 133     -22.188   4.041  13.673  1.00 87.31           C  
ATOM   2096  CD1 PHE A 133     -21.559   5.152  14.263  1.00 87.31           C  
ATOM   2097  HD1 PHE A 133     -21.418   5.190  15.333  1.00 87.31           H  
ATOM   2098  CD2 PHE A 133     -22.311   3.971  12.277  1.00 87.31           C  
ATOM   2099  HD2 PHE A 133     -22.698   3.077  11.812  1.00 87.31           H  
ATOM   2100  CE1 PHE A 133     -21.152   6.235  13.466  1.00 87.31           C  
ATOM   2101  HE1 PHE A 133     -20.700   7.100  13.928  1.00 87.31           H  
ATOM   2102  CE2 PHE A 133     -21.909   5.053  11.482  1.00 87.31           C  
ATOM   2103  HE2 PHE A 133     -21.994   4.989  10.407  1.00 87.31           H  
ATOM   2104  CZ  PHE A 133     -21.378   6.201  12.081  1.00 87.31           C  
ATOM   2105  HZ  PHE A 133     -21.128   7.053  11.468  1.00 87.31           H  
ATOM   2106  N   SER A 134     -19.972   1.738  12.968  1.00 91.56           N  
ATOM   2107  H   SER A 134     -20.547   1.545  12.160  1.00 91.56           H  
ATOM   2108  CA  SER A 134     -18.596   2.154  12.734  1.00 91.56           C  
ATOM   2109  HA  SER A 134     -18.275   2.770  13.574  1.00 91.56           H  
ATOM   2110  C   SER A 134     -18.507   3.016  11.481  1.00 91.56           C  
ATOM   2111  CB  SER A 134     -17.648   0.951  12.672  1.00 91.56           C  
ATOM   2112  HB2 SER A 134     -17.485   0.578  13.683  1.00 91.56           H  
ATOM   2113  HB3 SER A 134     -16.688   1.266  12.264  1.00 91.56           H  
ATOM   2114  O   SER A 134     -19.083   2.696  10.436  1.00 91.56           O  
ATOM   2115  OG  SER A 134     -18.184  -0.092  11.883  1.00 91.56           O  
ATOM   2116  HG  SER A 134     -18.771  -0.592  12.455  1.00 91.56           H  
ATOM   2117  N   ARG A 135     -17.762   4.119  11.574  1.00 93.36           N  
ATOM   2118  H   ARG A 135     -17.341   4.328  12.468  1.00 93.36           H  
ATOM   2119  CA  ARG A 135     -17.380   4.946  10.432  1.00 93.36           C  
ATOM   2120  HA  ARG A 135     -17.475   4.320   9.545  1.00 93.36           H  
ATOM   2121  C   ARG A 135     -15.925   5.374  10.505  1.00 93.36           C  
ATOM   2122  CB  ARG A 135     -18.307   6.161  10.245  1.00 93.36           C  
ATOM   2123  HB2 ARG A 135     -18.040   6.634   9.300  1.00 93.36           H  
ATOM   2124  HB3 ARG A 135     -19.336   5.813  10.157  1.00 93.36           H  
ATOM   2125  O   ARG A 135     -15.417   5.751  11.554  1.00 93.36           O  
ATOM   2126  CG  ARG A 135     -18.216   7.223  11.356  1.00 93.36           C  
ATOM   2127  HG2 ARG A 135     -18.669   6.832  12.267  1.00 93.36           H  
ATOM   2128  HG3 ARG A 135     -17.176   7.470  11.570  1.00 93.36           H  
ATOM   2129  CD  ARG A 135     -18.896   8.529  10.926  1.00 93.36           C  
ATOM   2130  HD2 ARG A 135     -19.876   8.325  10.495  1.00 93.36           H  
ATOM   2131  HD3 ARG A 135     -18.281   8.996  10.157  1.00 93.36           H  
ATOM   2132  NE  ARG A 135     -19.017   9.436  12.070  1.00 93.36           N  
ATOM   2133  HE  ARG A 135     -18.625   9.106  12.940  1.00 93.36           H  
ATOM   2134  NH1 ARG A 135     -20.367  11.081  11.223  1.00 93.36           N  
ATOM   2135 HH11 ARG A 135     -20.393  10.585  10.344  1.00 93.36           H  
ATOM   2136 HH12 ARG A 135     -20.889  11.935  11.358  1.00 93.36           H  
ATOM   2137  NH2 ARG A 135     -19.638  11.205  13.332  1.00 93.36           N  
ATOM   2138 HH21 ARG A 135     -20.248  11.985  13.529  1.00 93.36           H  
ATOM   2139 HH22 ARG A 135     -19.244  10.671  14.093  1.00 93.36           H  
ATOM   2140  CZ  ARG A 135     -19.671  10.571  12.197  1.00 93.36           C  
ATOM   2141  N   ILE A 136     -15.283   5.418   9.355  1.00 93.93           N  
ATOM   2142  H   ILE A 136     -15.771   5.079   8.539  1.00 93.93           H  
ATOM   2143  CA  ILE A 136     -14.059   6.176   9.142  1.00 93.93           C  
ATOM   2144  HA  ILE A 136     -13.353   5.945   9.940  1.00 93.93           H  
ATOM   2145  C   ILE A 136     -14.425   7.668   9.225  1.00 93.93           C  
ATOM   2146  CB  ILE A 136     -13.428   5.750   7.798  1.00 93.93           C  
ATOM   2147  HB  ILE A 136     -14.111   6.013   6.990  1.00 93.93           H  
ATOM   2148  O   ILE A 136     -15.474   8.077   8.725  1.00 93.93           O  
ATOM   2149  CG1 ILE A 136     -13.201   4.217   7.768  1.00 93.93           C  
ATOM   2150 HG12 ILE A 136     -12.562   3.933   8.604  1.00 93.93           H  
ATOM   2151 HG13 ILE A 136     -14.167   3.726   7.881  1.00 93.93           H  
ATOM   2152  CG2 ILE A 136     -12.110   6.495   7.580  1.00 93.93           C  
ATOM   2153 HG21 ILE A 136     -12.276   7.572   7.555  1.00 93.93           H  
ATOM   2154 HG22 ILE A 136     -11.400   6.255   8.372  1.00 93.93           H  
ATOM   2155 HG23 ILE A 136     -11.692   6.201   6.617  1.00 93.93           H  
ATOM   2156  CD1 ILE A 136     -12.599   3.639   6.483  1.00 93.93           C  
ATOM   2157 HD11 ILE A 136     -12.623   2.550   6.533  1.00 93.93           H  
ATOM   2158 HD12 ILE A 136     -11.562   3.954   6.370  1.00 93.93           H  
ATOM   2159 HD13 ILE A 136     -13.180   3.966   5.621  1.00 93.93           H  
ATOM   2160  N   LYS A 137     -13.613   8.470   9.920  1.00 93.25           N  
ATOM   2161  H   LYS A 137     -12.832   8.028  10.383  1.00 93.25           H  
ATOM   2162  CA  LYS A 137     -13.739   9.938  10.004  1.00 93.25           C  
ATOM   2163  HA  LYS A 137     -14.715  10.251   9.633  1.00 93.25           H  
ATOM   2164  C   LYS A 137     -12.713  10.620   9.111  1.00 93.25           C  
ATOM   2165  CB  LYS A 137     -13.563  10.417  11.457  1.00 93.25           C  
ATOM   2166  HB2 LYS A 137     -13.283  11.471  11.439  1.00 93.25           H  
ATOM   2167  HB3 LYS A 137     -12.752   9.865  11.932  1.00 93.25           H  
ATOM   2168  O   LYS A 137     -13.066  11.440   8.266  1.00 93.25           O  
ATOM   2169  CG  LYS A 137     -14.838  10.286  12.298  1.00 93.25           C  
ATOM   2170  HG2 LYS A 137     -15.639  10.844  11.813  1.00 93.25           H  
ATOM   2171  HG3 LYS A 137     -15.128   9.237  12.366  1.00 93.25           H  
ATOM   2172  CD  LYS A 137     -14.603  10.852  13.709  1.00 93.25           C  
ATOM   2173  HD2 LYS A 137     -14.148  11.841  13.650  1.00 93.25           H  
ATOM   2174  HD3 LYS A 137     -13.928  10.182  14.241  1.00 93.25           H  
ATOM   2175  CE  LYS A 137     -15.938  10.952  14.450  1.00 93.25           C  
ATOM   2176  HE2 LYS A 137     -16.526  11.774  14.043  1.00 93.25           H  
ATOM   2177  HE3 LYS A 137     -16.485  10.033  14.239  1.00 93.25           H  
ATOM   2178  NZ  LYS A 137     -15.785  11.096  15.922  1.00 93.25           N  
ATOM   2179  HZ1 LYS A 137     -15.458  12.009  16.206  1.00 93.25           H  
ATOM   2180  HZ2 LYS A 137     -15.171  10.389  16.299  1.00 93.25           H  
ATOM   2181  HZ3 LYS A 137     -16.676  10.915  16.363  1.00 93.25           H  
ATOM   2182  N   ASN A 138     -11.452  10.263   9.320  1.00 93.09           N  
ATOM   2183  H   ASN A 138     -11.268   9.527   9.987  1.00 93.09           H  
ATOM   2184  CA  ASN A 138     -10.305  10.843   8.642  1.00 93.09           C  
ATOM   2185  HA  ASN A 138     -10.633  11.437   7.790  1.00 93.09           H  
ATOM   2186  C   ASN A 138      -9.411   9.714   8.143  1.00 93.09           C  
ATOM   2187  CB  ASN A 138      -9.517  11.747   9.603  1.00 93.09           C  
ATOM   2188  HB2 ASN A 138      -8.745  12.279   9.047  1.00 93.09           H  
ATOM   2189  HB3 ASN A 138      -9.014  11.122  10.341  1.00 93.09           H  
ATOM   2190  O   ASN A 138      -9.246   8.706   8.832  1.00 93.09           O  
ATOM   2191  CG  ASN A 138     -10.359  12.778  10.331  1.00 93.09           C  
ATOM   2192  ND2 ASN A 138     -10.206  12.853  11.633  1.00 93.09           N  
ATOM   2193 HD21 ASN A 138      -9.522  12.264  12.087  1.00 93.09           H  
ATOM   2194 HD22 ASN A 138     -10.667  13.609  12.118  1.00 93.09           H  
ATOM   2195  OD1 ASN A 138     -11.165  13.502   9.765  1.00 93.09           O  
ATOM   2196  N   VAL A 139      -8.809   9.912   6.978  1.00 94.34           N  
ATOM   2197  H   VAL A 139      -9.023  10.748   6.453  1.00 94.34           H  
ATOM   2198  CA  VAL A 139      -7.737   9.067   6.461  1.00 94.34           C  
ATOM   2199  HA  VAL A 139      -7.372   8.439   7.273  1.00 94.34           H  
ATOM   2200  C   VAL A 139      -6.573   9.934   6.007  1.00 94.34           C  
ATOM   2201  CB  VAL A 139      -8.198   8.126   5.335  1.00 94.34           C  
ATOM   2202  HB  VAL A 139      -7.342   7.515   5.050  1.00 94.34           H  
ATOM   2203  O   VAL A 139      -6.771  11.043   5.509  1.00 94.34           O  
ATOM   2204  CG1 VAL A 139      -9.309   7.191   5.802  1.00 94.34           C  
ATOM   2205 HG11 VAL A 139      -9.503   6.439   5.037  1.00 94.34           H  
ATOM   2206 HG12 VAL A 139      -9.001   6.687   6.718  1.00 94.34           H  
ATOM   2207 HG13 VAL A 139     -10.214   7.770   5.986  1.00 94.34           H  
ATOM   2208  CG2 VAL A 139      -8.704   8.843   4.084  1.00 94.34           C  
ATOM   2209 HG21 VAL A 139      -9.553   9.478   4.336  1.00 94.34           H  
ATOM   2210 HG22 VAL A 139      -9.006   8.107   3.339  1.00 94.34           H  
ATOM   2211 HG23 VAL A 139      -7.898   9.441   3.660  1.00 94.34           H  
ATOM   2212  N   ARG A 140      -5.358   9.417   6.156  1.00 94.43           N  
ATOM   2213  H   ARG A 140      -5.281   8.525   6.623  1.00 94.43           H  
ATOM   2214  CA  ARG A 140      -4.131  10.018   5.643  1.00 94.43           C  
ATOM   2215  HA  ARG A 140      -4.395  10.824   4.958  1.00 94.43           H  
ATOM   2216  C   ARG A 140      -3.341   8.974   4.874  1.00 94.43           C  
ATOM   2217  CB  ARG A 140      -3.324  10.615   6.796  1.00 94.43           C  
ATOM   2218  HB2 ARG A 140      -3.980  11.228   7.413  1.00 94.43           H  
ATOM   2219  HB3 ARG A 140      -2.918   9.808   7.405  1.00 94.43           H  
ATOM   2220  O   ARG A 140      -3.186   7.851   5.345  1.00 94.43           O  
ATOM   2221  CG  ARG A 140      -2.170  11.485   6.285  1.00 94.43           C  
ATOM   2222  HG2 ARG A 140      -1.490  10.894   5.671  1.00 94.43           H  
ATOM   2223  HG3 ARG A 140      -2.564  12.313   5.696  1.00 94.43           H  
ATOM   2224  CD  ARG A 140      -1.412  12.023   7.491  1.00 94.43           C  
ATOM   2225  HD2 ARG A 140      -1.015  11.182   8.058  1.00 94.43           H  
ATOM   2226  HD3 ARG A 140      -2.106  12.574   8.127  1.00 94.43           H  
ATOM   2227  NE  ARG A 140      -0.312  12.907   7.087  1.00 94.43           N  
ATOM   2228  HE  ARG A 140      -0.179  13.087   6.102  1.00 94.43           H  
ATOM   2229  NH1 ARG A 140       0.393  13.340   9.218  1.00 94.43           N  
ATOM   2230 HH11 ARG A 140      -0.231  12.614   9.541  1.00 94.43           H  
ATOM   2231 HH12 ARG A 140       1.041  13.775   9.858  1.00 94.43           H  
ATOM   2232  NH2 ARG A 140       1.415  14.322   7.489  1.00 94.43           N  
ATOM   2233 HH21 ARG A 140       1.519  14.419   6.489  1.00 94.43           H  
ATOM   2234 HH22 ARG A 140       2.002  14.861   8.109  1.00 94.43           H  
ATOM   2235  CZ  ARG A 140       0.492  13.521   7.927  1.00 94.43           C  
ATOM   2236  N   PHE A 141      -2.858   9.338   3.698  1.00 93.97           N  
ATOM   2237  H   PHE A 141      -3.048  10.278   3.379  1.00 93.97           H  
ATOM   2238  CA  PHE A 141      -2.084   8.481   2.815  1.00 93.97           C  
ATOM   2239  HA  PHE A 141      -1.787   7.574   3.341  1.00 93.97           H  
ATOM   2240  C   PHE A 141      -0.823   9.222   2.383  1.00 93.97           C  
ATOM   2241  CB  PHE A 141      -2.953   8.079   1.620  1.00 93.97           C  
ATOM   2242  HB2 PHE A 141      -3.150   8.954   1.000  1.00 93.97           H  
ATOM   2243  HB3 PHE A 141      -3.914   7.721   1.988  1.00 93.97           H  
ATOM   2244  O   PHE A 141      -0.892  10.226   1.674  1.00 93.97           O  
ATOM   2245  CG  PHE A 141      -2.334   6.988   0.774  1.00 93.97           C  
ATOM   2246  CD1 PHE A 141      -1.513   7.309  -0.323  1.00 93.97           C  
ATOM   2247  HD1 PHE A 141      -1.339   8.344  -0.581  1.00 93.97           H  
ATOM   2248  CD2 PHE A 141      -2.585   5.641   1.088  1.00 93.97           C  
ATOM   2249  HD2 PHE A 141      -3.231   5.385   1.915  1.00 93.97           H  
ATOM   2250  CE1 PHE A 141      -0.950   6.283  -1.104  1.00 93.97           C  
ATOM   2251  HE1 PHE A 141      -0.348   6.527  -1.967  1.00 93.97           H  
ATOM   2252  CE2 PHE A 141      -2.006   4.619   0.320  1.00 93.97           C  
ATOM   2253  HE2 PHE A 141      -2.198   3.585   0.567  1.00 93.97           H  
ATOM   2254  CZ  PHE A 141      -1.188   4.938  -0.776  1.00 93.97           C  
ATOM   2255  HZ  PHE A 141      -0.755   4.147  -1.371  1.00 93.97           H  
ATOM   2256  N   GLN A 142       0.327   8.733   2.831  1.00 94.33           N  
ATOM   2257  H   GLN A 142       0.315   7.904   3.408  1.00 94.33           H  
ATOM   2258  CA  GLN A 142       1.623   9.329   2.558  1.00 94.33           C  
ATOM   2259  HA  GLN A 142       1.470  10.200   1.921  1.00 94.33           H  
ATOM   2260  C   GLN A 142       2.512   8.335   1.813  1.00 94.33           C  
ATOM   2261  CB  GLN A 142       2.249   9.823   3.868  1.00 94.33           C  
ATOM   2262  HB2 GLN A 142       2.390   8.974   4.537  1.00 94.33           H  
ATOM   2263  HB3 GLN A 142       1.568  10.529   4.343  1.00 94.33           H  
ATOM   2264  O   GLN A 142       2.701   7.208   2.262  1.00 94.33           O  
ATOM   2265  CG  GLN A 142       3.597  10.521   3.638  1.00 94.33           C  
ATOM   2266  HG2 GLN A 142       3.447  11.401   3.014  1.00 94.33           H  
ATOM   2267  HG3 GLN A 142       4.287   9.851   3.126  1.00 94.33           H  
ATOM   2268  CD  GLN A 142       4.244  10.935   4.950  1.00 94.33           C  
ATOM   2269  NE2 GLN A 142       4.274  12.210   5.272  1.00 94.33           N  
ATOM   2270 HE21 GLN A 142       4.668  12.441   6.173  1.00 94.33           H  
ATOM   2271 HE22 GLN A 142       3.744  12.886   4.741  1.00 94.33           H  
ATOM   2272  OE1 GLN A 142       4.733  10.112   5.717  1.00 94.33           O  
ATOM   2273  N   VAL A 143       3.102   8.769   0.702  1.00 94.29           N  
ATOM   2274  H   VAL A 143       2.944   9.731   0.435  1.00 94.29           H  
ATOM   2275  CA  VAL A 143       4.080   7.988  -0.063  1.00 94.29           C  
ATOM   2276  HA  VAL A 143       4.148   6.983   0.355  1.00 94.29           H  
ATOM   2277  C   VAL A 143       5.441   8.646   0.072  1.00 94.29           C  
ATOM   2278  CB  VAL A 143       3.686   7.840  -1.543  1.00 94.29           C  
ATOM   2279  HB  VAL A 143       3.710   8.815  -2.029  1.00 94.29           H  
ATOM   2280  O   VAL A 143       5.639   9.770  -0.389  1.00 94.29           O  
ATOM   2281  CG1 VAL A 143       4.676   6.915  -2.261  1.00 94.29           C  
ATOM   2282 HG11 VAL A 143       4.318   6.696  -3.267  1.00 94.29           H  
ATOM   2283 HG12 VAL A 143       4.775   5.973  -1.720  1.00 94.29           H  
ATOM   2284 HG13 VAL A 143       5.652   7.393  -2.337  1.00 94.29           H  
ATOM   2285  CG2 VAL A 143       2.278   7.258  -1.696  1.00 94.29           C  
ATOM   2286 HG21 VAL A 143       2.206   6.306  -1.169  1.00 94.29           H  
ATOM   2287 HG22 VAL A 143       2.053   7.101  -2.751  1.00 94.29           H  
ATOM   2288 HG23 VAL A 143       1.543   7.950  -1.286  1.00 94.29           H  
ATOM   2289  N   ASN A 144       6.382   7.941   0.692  1.00 93.31           N  
ATOM   2290  H   ASN A 144       6.144   7.029   1.056  1.00 93.31           H  
ATOM   2291  CA  ASN A 144       7.757   8.383   0.863  1.00 93.31           C  
ATOM   2292  HA  ASN A 144       7.823   9.448   0.641  1.00 93.31           H  
ATOM   2293  C   ASN A 144       8.675   7.636  -0.105  1.00 93.31           C  
ATOM   2294  CB  ASN A 144       8.189   8.180   2.324  1.00 93.31           C  
ATOM   2295  HB2 ASN A 144       9.222   8.506   2.446  1.00 93.31           H  
ATOM   2296  HB3 ASN A 144       8.140   7.119   2.567  1.00 93.31           H  
ATOM   2297  O   ASN A 144       8.636   6.409  -0.188  1.00 93.31           O  
ATOM   2298  CG  ASN A 144       7.336   8.957   3.306  1.00 93.31           C  
ATOM   2299  ND2 ASN A 144       6.726   8.311   4.271  1.00 93.31           N  
ATOM   2300 HD21 ASN A 144       6.052   8.851   4.795  1.00 93.31           H  
ATOM   2301 HD22 ASN A 144       6.737   7.301   4.245  1.00 93.31           H  
ATOM   2302  OD1 ASN A 144       7.210  10.162   3.224  1.00 93.31           O  
ATOM   2303  N   VAL A 145       9.542   8.370  -0.800  1.00 90.97           N  
ATOM   2304  H   VAL A 145       9.540   9.371  -0.667  1.00 90.97           H  
ATOM   2305  CA  VAL A 145      10.612   7.768  -1.603  1.00 90.97           C  
ATOM   2306  HA  VAL A 145      10.251   6.839  -2.045  1.00 90.97           H  
ATOM   2307  C   VAL A 145      11.780   7.433  -0.683  1.00 90.97           C  
ATOM   2308  CB  VAL A 145      11.039   8.692  -2.757  1.00 90.97           C  
ATOM   2309  HB  VAL A 145      11.322   9.665  -2.356  1.00 90.97           H  
ATOM   2310  O   VAL A 145      12.393   8.334  -0.104  1.00 90.97           O  
ATOM   2311  CG1 VAL A 145      12.239   8.109  -3.514  1.00 90.97           C  
ATOM   2312 HG11 VAL A 145      12.050   7.070  -3.785  1.00 90.97           H  
ATOM   2313 HG12 VAL A 145      13.133   8.157  -2.892  1.00 90.97           H  
ATOM   2314 HG13 VAL A 145      12.427   8.696  -4.413  1.00 90.97           H  
ATOM   2315  CG2 VAL A 145       9.881   8.895  -3.745  1.00 90.97           C  
ATOM   2316 HG21 VAL A 145      10.192   9.565  -4.546  1.00 90.97           H  
ATOM   2317 HG22 VAL A 145       9.025   9.339  -3.237  1.00 90.97           H  
ATOM   2318 HG23 VAL A 145       9.583   7.939  -4.176  1.00 90.97           H  
ATOM   2319  N   VAL A 146      12.090   6.141  -0.552  1.00 89.66           N  
ATOM   2320  H   VAL A 146      11.546   5.460  -1.063  1.00 89.66           H  
ATOM   2321  CA  VAL A 146      13.215   5.657   0.264  1.00 89.66           C  
ATOM   2322  HA  VAL A 146      13.346   6.322   1.117  1.00 89.66           H  
ATOM   2323  C   VAL A 146      14.507   5.692  -0.543  1.00 89.66           C  
ATOM   2324  CB  VAL A 146      12.953   4.237   0.803  1.00 89.66           C  
ATOM   2325  HB  VAL A 146      12.854   3.539  -0.029  1.00 89.66           H  
ATOM   2326  O   VAL A 146      15.544   6.147  -0.060  1.00 89.66           O  
ATOM   2327  CG1 VAL A 146      14.116   3.778   1.694  1.00 89.66           C  
ATOM   2328 HG11 VAL A 146      14.314   4.526   2.462  1.00 89.66           H  
ATOM   2329 HG12 VAL A 146      15.013   3.627   1.094  1.00 89.66           H  
ATOM   2330 HG13 VAL A 146      13.866   2.834   2.179  1.00 89.66           H  
ATOM   2331  CG2 VAL A 146      11.665   4.193   1.632  1.00 89.66           C  
ATOM   2332 HG21 VAL A 146      11.499   3.182   2.004  1.00 89.66           H  
ATOM   2333 HG22 VAL A 146      11.729   4.884   2.473  1.00 89.66           H  
ATOM   2334 HG23 VAL A 146      10.811   4.465   1.011  1.00 89.66           H  
ATOM   2335  N   GLY A 147      14.446   5.249  -1.795  1.00 84.26           N  
ATOM   2336  H   GLY A 147      13.574   4.877  -2.144  1.00 84.26           H  
ATOM   2337  CA  GLY A 147      15.588   5.262  -2.692  1.00 84.26           C  
ATOM   2338  HA2 GLY A 147      16.403   4.685  -2.256  1.00 84.26           H  
ATOM   2339  HA3 GLY A 147      15.921   6.291  -2.827  1.00 84.26           H  
ATOM   2340  C   GLY A 147      15.253   4.676  -4.050  1.00 84.26           C  
ATOM   2341  O   GLY A 147      14.225   4.033  -4.236  1.00 84.26           O  
ATOM   2342  N   VAL A 148      16.152   4.895  -4.997  1.00 82.28           N  
ATOM   2343  H   VAL A 148      16.991   5.408  -4.768  1.00 82.28           H  
ATOM   2344  CA  VAL A 148      16.116   4.276  -6.320  1.00 82.28           C  
ATOM   2345  HA  VAL A 148      15.249   3.621  -6.415  1.00 82.28           H  
ATOM   2346  C   VAL A 148      17.358   3.441  -6.463  1.00 82.28           C  
ATOM   2347  CB  VAL A 148      16.054   5.328  -7.428  1.00 82.28           C  
ATOM   2348  HB  VAL A 148      16.864   6.047  -7.302  1.00 82.28           H  
ATOM   2349  O   VAL A 148      18.430   3.846  -6.007  1.00 82.28           O  
ATOM   2350  CG1 VAL A 148      16.130   4.732  -8.838  1.00 82.28           C  
ATOM   2351 HG11 VAL A 148      17.106   4.279  -9.014  1.00 82.28           H  
ATOM   2352 HG12 VAL A 148      15.350   3.985  -8.985  1.00 82.28           H  
ATOM   2353 HG13 VAL A 148      16.004   5.522  -9.578  1.00 82.28           H  
ATOM   2354  CG2 VAL A 148      14.723   6.048  -7.319  1.00 82.28           C  
ATOM   2355 HG21 VAL A 148      14.630   6.583  -6.374  1.00 82.28           H  
ATOM   2356 HG22 VAL A 148      14.683   6.755  -8.147  1.00 82.28           H  
ATOM   2357 HG23 VAL A 148      13.917   5.324  -7.436  1.00 82.28           H  
ATOM   2358  N   ARG A 149      17.212   2.275  -7.077  1.00 78.42           N  
ATOM   2359  H   ARG A 149      16.291   1.984  -7.372  1.00 78.42           H  
ATOM   2360  CA  ARG A 149      18.336   1.411  -7.375  1.00 78.42           C  
ATOM   2361  HA  ARG A 149      19.257   1.984  -7.264  1.00 78.42           H  
ATOM   2362  C   ARG A 149      18.263   0.926  -8.810  1.00 78.42           C  
ATOM   2363  CB  ARG A 149      18.389   0.247  -6.394  1.00 78.42           C  
ATOM   2364  HB2 ARG A 149      19.366  -0.210  -6.550  1.00 78.42           H  
ATOM   2365  HB3 ARG A 149      17.598  -0.461  -6.644  1.00 78.42           H  
ATOM   2366  O   ARG A 149      17.223   0.437  -9.233  1.00 78.42           O  
ATOM   2367  CG  ARG A 149      18.260   0.623  -4.909  1.00 78.42           C  
ATOM   2368  HG2 ARG A 149      18.994   1.386  -4.655  1.00 78.42           H  
ATOM   2369  HG3 ARG A 149      17.256   0.998  -4.710  1.00 78.42           H  
ATOM   2370  CD  ARG A 149      18.505  -0.626  -4.062  1.00 78.42           C  
ATOM   2371  HD2 ARG A 149      19.541  -0.929  -4.211  1.00 78.42           H  
ATOM   2372  HD3 ARG A 149      17.838  -1.419  -4.401  1.00 78.42           H  
ATOM   2373  NE  ARG A 149      18.269  -0.400  -2.633  1.00 78.42           N  
ATOM   2374  HE  ARG A 149      17.522   0.232  -2.385  1.00 78.42           H  
ATOM   2375  NH1 ARG A 149      19.576  -2.134  -1.867  1.00 78.42           N  
ATOM   2376 HH11 ARG A 149      19.834  -2.355  -2.819  1.00 78.42           H  
ATOM   2377 HH12 ARG A 149      19.933  -2.696  -1.108  1.00 78.42           H  
ATOM   2378  NH2 ARG A 149      18.438  -0.845  -0.431  1.00 78.42           N  
ATOM   2379 HH21 ARG A 149      18.784  -1.401   0.337  1.00 78.42           H  
ATOM   2380 HH22 ARG A 149      17.684  -0.185  -0.305  1.00 78.42           H  
ATOM   2381  CZ  ARG A 149      18.772  -1.126  -1.656  1.00 78.42           C  
ATOM   2382  N   LEU A 150      19.366   1.012  -9.542  1.00 74.46           N  
ATOM   2383  H   LEU A 150      20.180   1.446  -9.132  1.00 74.46           H  
ATOM   2384  CA  LEU A 150      19.513   0.296 -10.805  1.00 74.46           C  
ATOM   2385  HA  LEU A 150      18.517   0.027 -11.158  1.00 74.46           H  
ATOM   2386  C   LEU A 150      20.302  -1.000 -10.589  1.00 74.46           C  
ATOM   2387  CB  LEU A 150      20.175   1.168 -11.883  1.00 74.46           C  
ATOM   2388  HB2 LEU A 150      20.549   0.517 -12.673  1.00 74.46           H  
ATOM   2389  HB3 LEU A 150      21.036   1.673 -11.444  1.00 74.46           H  
ATOM   2390  O   LEU A 150      21.285  -0.999  -9.833  1.00 74.46           O  
ATOM   2391  CG  LEU A 150      19.258   2.213 -12.536  1.00 74.46           C  
ATOM   2392  HG  LEU A 150      18.784   2.824 -11.768  1.00 74.46           H  
ATOM   2393  CD1 LEU A 150      20.113   3.072 -13.468  1.00 74.46           C  
ATOM   2394 HD11 LEU A 150      20.912   3.579 -12.926  1.00 74.46           H  
ATOM   2395 HD12 LEU A 150      19.490   3.794 -13.996  1.00 74.46           H  
ATOM   2396 HD13 LEU A 150      20.582   2.438 -14.220  1.00 74.46           H  
ATOM   2397  CD2 LEU A 150      18.160   1.604 -13.406  1.00 74.46           C  
ATOM   2398 HD21 LEU A 150      18.442   1.584 -14.459  1.00 74.46           H  
ATOM   2399 HD22 LEU A 150      17.253   2.199 -13.295  1.00 74.46           H  
ATOM   2400 HD23 LEU A 150      17.942   0.576 -13.118  1.00 74.46           H  
ATOM   2401  N   PRO A 151      19.915  -2.095 -11.264  1.00 66.32           N  
ATOM   2402  CA  PRO A 151      20.787  -3.244 -11.403  1.00 66.32           C  
ATOM   2403  HA  PRO A 151      21.082  -3.622 -10.424  1.00 66.32           H  
ATOM   2404  C   PRO A 151      22.034  -2.835 -12.192  1.00 66.32           C  
ATOM   2405  CB  PRO A 151      19.955  -4.309 -12.124  1.00 66.32           C  
ATOM   2406  HB2 PRO A 151      20.569  -4.922 -12.785  1.00 66.32           H  
ATOM   2407  HB3 PRO A 151      19.442  -4.929 -11.390  1.00 66.32           H  
ATOM   2408  O   PRO A 151      21.942  -2.295 -13.295  1.00 66.32           O  
ATOM   2409  CG  PRO A 151      18.929  -3.512 -12.924  1.00 66.32           C  
ATOM   2410  HG2 PRO A 151      18.003  -4.069 -13.067  1.00 66.32           H  
ATOM   2411  HG3 PRO A 151      19.354  -3.228 -13.886  1.00 66.32           H  
ATOM   2412  CD  PRO A 151      18.713  -2.266 -12.074  1.00 66.32           C  
ATOM   2413  HD2 PRO A 151      18.545  -1.418 -12.738  1.00 66.32           H  
ATOM   2414  HD3 PRO A 151      17.857  -2.412 -11.415  1.00 66.32           H  
ATOM   2415  N   PHE A 152      23.213  -3.116 -11.643  1.00 64.68           N  
ATOM   2416  H   PHE A 152      23.231  -3.536 -10.725  1.00 64.68           H  
ATOM   2417  CA  PHE A 152      24.416  -3.230 -12.450  1.00 64.68           C  
ATOM   2418  HA  PHE A 152      24.407  -2.475 -13.235  1.00 64.68           H  
ATOM   2419  C   PHE A 152      24.412  -4.607 -13.100  1.00 64.68           C  
ATOM   2420  CB  PHE A 152      25.679  -3.031 -11.609  1.00 64.68           C  
ATOM   2421  HB2 PHE A 152      25.588  -3.590 -10.678  1.00 64.68           H  
ATOM   2422  HB3 PHE A 152      26.523  -3.454 -12.153  1.00 64.68           H  
ATOM   2423  O   PHE A 152      24.414  -5.634 -12.417  1.00 64.68           O  
ATOM   2424  CG  PHE A 152      26.016  -1.583 -11.320  1.00 64.68           C  
ATOM   2425  CD1 PHE A 152      26.531  -0.757 -12.336  1.00 64.68           C  
ATOM   2426  HD1 PHE A 152      26.642  -1.139 -13.340  1.00 64.68           H  
ATOM   2427  CD2 PHE A 152      25.886  -1.083 -10.017  1.00 64.68           C  
ATOM   2428  HD2 PHE A 152      25.480  -1.724  -9.249  1.00 64.68           H  
ATOM   2429  CE1 PHE A 152      26.918   0.564 -12.044  1.00 64.68           C  
ATOM   2430  HE1 PHE A 152      27.313   1.195 -12.825  1.00 64.68           H  
ATOM   2431  CE2 PHE A 152      26.336   0.212  -9.707  1.00 64.68           C  
ATOM   2432  HE2 PHE A 152      26.291   0.574  -8.690  1.00 64.68           H  
ATOM   2433  CZ  PHE A 152      26.832   1.045 -10.726  1.00 64.68           C  
ATOM   2434  HZ  PHE A 152      27.163   2.047 -10.494  1.00 64.68           H  
ATOM   2435  N   THR A 153      24.431  -4.627 -14.426  1.00 59.21           N  
ATOM   2436  H   THR A 153      24.349  -3.763 -14.942  1.00 59.21           H  
ATOM   2437  CA  THR A 153      24.719  -5.835 -15.192  1.00 59.21           C  
ATOM   2438  HA  THR A 153      24.198  -6.688 -14.757  1.00 59.21           H  
ATOM   2439  C   THR A 153      26.222  -6.096 -15.111  1.00 59.21           C  
ATOM   2440  CB  THR A 153      24.245  -5.682 -16.647  1.00 59.21           C  
ATOM   2441  HB  THR A 153      24.558  -6.556 -17.219  1.00 59.21           H  
ATOM   2442  O   THR A 153      26.990  -5.593 -15.928  1.00 59.21           O  
ATOM   2443  CG2 THR A 153      22.725  -5.546 -16.744  1.00 59.21           C  
ATOM   2444 HG21 THR A 153      22.247  -6.425 -16.311  1.00 59.21           H  
ATOM   2445 HG22 THR A 153      22.381  -4.654 -16.221  1.00 59.21           H  
ATOM   2446 HG23 THR A 153      22.436  -5.476 -17.793  1.00 59.21           H  
ATOM   2447  OG1 THR A 153      24.811  -4.521 -17.218  1.00 59.21           O  
ATOM   2448  HG1 THR A 153      25.761  -4.650 -17.162  1.00 59.21           H  
ATOM   2449  N   THR A 154      26.670  -6.830 -14.094  1.00 58.49           N  
ATOM   2450  H   THR A 154      26.036  -7.096 -13.353  1.00 58.49           H  
ATOM   2451  CA  THR A 154      28.055  -7.329 -14.034  1.00 58.49           C  
ATOM   2452  HA  THR A 154      28.724  -6.565 -14.430  1.00 58.49           H  
ATOM   2453  C   THR A 154      28.253  -8.550 -14.938  1.00 58.49           C  
ATOM   2454  CB  THR A 154      28.485  -7.615 -12.584  1.00 58.49           C  
ATOM   2455  HB  THR A 154      29.288  -8.352 -12.568  1.00 58.49           H  
ATOM   2456  O   THR A 154      29.344  -8.770 -15.453  1.00 58.49           O  
ATOM   2457  CG2 THR A 154      28.979  -6.324 -11.927  1.00 58.49           C  
ATOM   2458 HG21 THR A 154      28.196  -5.566 -11.952  1.00 58.49           H  
ATOM   2459 HG22 THR A 154      29.250  -6.527 -10.891  1.00 58.49           H  
ATOM   2460 HG23 THR A 154      29.858  -5.955 -12.455  1.00 58.49           H  
ATOM   2461  OG1 THR A 154      27.417  -8.047 -11.763  1.00 58.49           O  
ATOM   2462  HG1 THR A 154      27.072  -8.897 -12.048  1.00 58.49           H  
ATOM   2463  N   ASN A 155      27.188  -9.317 -15.170  1.00 59.06           N  
ATOM   2464  H   ASN A 155      26.339  -9.102 -14.667  1.00 59.06           H  
ATOM   2465  CA  ASN A 155      27.083 -10.484 -16.050  1.00 59.06           C  
ATOM   2466  HA  ASN A 155      27.518 -10.239 -17.019  1.00 59.06           H  
ATOM   2467  C   ASN A 155      25.580 -10.801 -16.266  1.00 59.06           C  
ATOM   2468  CB  ASN A 155      27.865 -11.671 -15.430  1.00 59.06           C  
ATOM   2469  HB2 ASN A 155      28.929 -11.436 -15.443  1.00 59.06           H  
ATOM   2470  HB3 ASN A 155      27.713 -12.568 -16.031  1.00 59.06           H  
ATOM   2471  O   ASN A 155      24.732 -10.291 -15.534  1.00 59.06           O  
ATOM   2472  CG  ASN A 155      27.474 -11.978 -13.999  1.00 59.06           C  
ATOM   2473  ND2 ASN A 155      28.152 -12.863 -13.311  1.00 59.06           N  
ATOM   2474 HD21 ASN A 155      28.902 -13.393 -13.733  1.00 59.06           H  
ATOM   2475 HD22 ASN A 155      27.842 -13.039 -12.366  1.00 59.06           H  
ATOM   2476  OD1 ASN A 155      26.536 -11.420 -13.470  1.00 59.06           O  
ATOM   2477  N   ASN A 156      25.237 -11.629 -17.261  1.00 57.58           N  
ATOM   2478  H   ASN A 156      25.960 -11.996 -17.864  1.00 57.58           H  
ATOM   2479  CA  ASN A 156      23.836 -11.964 -17.586  1.00 57.58           C  
ATOM   2480  HA  ASN A 156      23.282 -11.039 -17.745  1.00 57.58           H  
ATOM   2481  C   ASN A 156      23.084 -12.706 -16.464  1.00 57.58           C  
ATOM   2482  CB  ASN A 156      23.797 -12.796 -18.885  1.00 57.58           C  
ATOM   2483  HB2 ASN A 156      22.831 -13.298 -18.946  1.00 57.58           H  
ATOM   2484  HB3 ASN A 156      24.565 -13.569 -18.860  1.00 57.58           H  
ATOM   2485  O   ASN A 156      21.859 -12.757 -16.492  1.00 57.58           O  
ATOM   2486  CG  ASN A 156      23.930 -11.977 -20.156  1.00 57.58           C  
ATOM   2487  ND2 ASN A 156      23.993 -12.628 -21.293  1.00 57.58           N  
ATOM   2488 HD21 ASN A 156      23.902 -13.634 -21.309  1.00 57.58           H  
ATOM   2489 HD22 ASN A 156      24.029 -12.059 -22.127  1.00 57.58           H  
ATOM   2490  OD1 ASN A 156      23.988 -10.761 -20.159  1.00 57.58           O  
ATOM   2491  N   GLU A 157      23.798 -13.281 -15.494  1.00 58.23           N  
ATOM   2492  H   GLU A 157      24.805 -13.226 -15.549  1.00 58.23           H  
ATOM   2493  CA  GLU A 157      23.222 -14.157 -14.464  1.00 58.23           C  
ATOM   2494  HA  GLU A 157      22.192 -14.409 -14.717  1.00 58.23           H  
ATOM   2495  C   GLU A 157      23.178 -13.518 -13.069  1.00 58.23           C  
ATOM   2496  CB  GLU A 157      24.022 -15.466 -14.430  1.00 58.23           C  
ATOM   2497  HB2 GLU A 157      25.071 -15.228 -14.253  1.00 58.23           H  
ATOM   2498  HB3 GLU A 157      23.658 -16.079 -13.606  1.00 58.23           H  
ATOM   2499  O   GLU A 157      22.342 -13.891 -12.251  1.00 58.23           O  
ATOM   2500  CG  GLU A 157      23.882 -16.263 -15.739  1.00 58.23           C  
ATOM   2501  HG2 GLU A 157      22.829 -16.504 -15.890  1.00 58.23           H  
ATOM   2502  HG3 GLU A 157      24.207 -15.642 -16.574  1.00 58.23           H  
ATOM   2503  CD  GLU A 157      24.709 -17.556 -15.753  1.00 58.23           C  
ATOM   2504  OE1 GLU A 157      24.626 -18.262 -16.783  1.00 58.23           O  
ATOM   2505  OE2 GLU A 157      25.457 -17.798 -14.780  1.00 58.23           O  
ATOM   2506  N   SER A 158      24.032 -12.528 -12.782  1.00 52.81           N  
ATOM   2507  H   SER A 158      24.671 -12.210 -13.497  1.00 52.81           H  
ATOM   2508  CA  SER A 158      24.038 -11.813 -11.502  1.00 52.81           C  
ATOM   2509  HA  SER A 158      23.125 -12.073 -10.967  1.00 52.81           H  
ATOM   2510  C   SER A 158      23.966 -10.305 -11.730  1.00 52.81           C  
ATOM   2511  CB  SER A 158      25.175 -12.280 -10.576  1.00 52.81           C  
ATOM   2512  HB2 SER A 158      24.998 -11.872  -9.581  1.00 52.81           H  
ATOM   2513  HB3 SER A 158      25.134 -13.366 -10.501  1.00 52.81           H  
ATOM   2514  O   SER A 158      24.961  -9.594 -11.876  1.00 52.81           O  
ATOM   2515  OG  SER A 158      26.471 -11.902 -10.982  1.00 52.81           O  
ATOM   2516  HG  SER A 158      26.395 -11.582 -11.884  1.00 52.81           H  
ATOM   2517  N   SER A 159      22.738  -9.794 -11.753  1.00 56.68           N  
ATOM   2518  H   SER A 159      21.946 -10.420 -11.723  1.00 56.68           H  
ATOM   2519  CA  SER A 159      22.491  -8.365 -11.623  1.00 56.68           C  
ATOM   2520  HA  SER A 159      23.253  -7.815 -12.176  1.00 56.68           H  
ATOM   2521  C   SER A 159      22.570  -7.987 -10.145  1.00 56.68           C  
ATOM   2522  CB  SER A 159      21.132  -8.004 -12.222  1.00 56.68           C  
ATOM   2523  HB2 SER A 159      20.972  -6.933 -12.105  1.00 56.68           H  
ATOM   2524  HB3 SER A 159      21.119  -8.250 -13.284  1.00 56.68           H  
ATOM   2525  O   SER A 159      21.740  -8.433  -9.349  1.00 56.68           O  
ATOM   2526  OG  SER A 159      20.092  -8.698 -11.565  1.00 56.68           O  
ATOM   2527  HG  SER A 159      20.317  -8.759 -10.633  1.00 56.68           H  
ATOM   2528  N   SER A 160      23.543  -7.161  -9.757  1.00 60.44           N  
ATOM   2529  H   SER A 160      24.173  -6.795 -10.456  1.00 60.44           H  
ATOM   2530  CA  SER A 160      23.591  -6.620  -8.395  1.00 60.44           C  
ATOM   2531  HA  SER A 160      23.034  -7.289  -7.738  1.00 60.44           H  
ATOM   2532  C   SER A 160      22.895  -5.261  -8.350  1.00 60.44           C  
ATOM   2533  CB  SER A 160      25.011  -6.601  -7.819  1.00 60.44           C  
ATOM   2534  HB2 SER A 160      25.427  -7.608  -7.851  1.00 60.44           H  
ATOM   2535  HB3 SER A 160      24.961  -6.283  -6.778  1.00 60.44           H  
ATOM   2536  O   SER A 160      23.218  -4.338  -9.096  1.00 60.44           O  
ATOM   2537  OG  SER A 160      25.866  -5.722  -8.517  1.00 60.44           O  
ATOM   2538  HG  SER A 160      26.195  -6.171  -9.299  1.00 60.44           H  
ATOM   2539  N   ILE A 161      21.893  -5.126  -7.482  1.00 63.39           N  
ATOM   2540  H   ILE A 161      21.624  -5.932  -6.937  1.00 63.39           H  
ATOM   2541  CA  ILE A 161      21.155  -3.876  -7.285  1.00 63.39           C  
ATOM   2542  HA  ILE A 161      21.013  -3.383  -8.247  1.00 63.39           H  
ATOM   2543  C   ILE A 161      22.009  -2.952  -6.400  1.00 63.39           C  
ATOM   2544  CB  ILE A 161      19.757  -4.176  -6.694  1.00 63.39           C  
ATOM   2545  HB  ILE A 161      19.886  -4.620  -5.707  1.00 63.39           H  
ATOM   2546  O   ILE A 161      21.854  -2.944  -5.176  1.00 63.39           O  
ATOM   2547  CG1 ILE A 161      18.902  -5.134  -7.552  1.00 63.39           C  
ATOM   2548 HG12 ILE A 161      18.538  -4.616  -8.439  1.00 63.39           H  
ATOM   2549 HG13 ILE A 161      19.505  -5.978  -7.888  1.00 63.39           H  
ATOM   2550  CG2 ILE A 161      18.992  -2.863  -6.555  1.00 63.39           C  
ATOM   2551 HG21 ILE A 161      18.008  -3.022  -6.114  1.00 63.39           H  
ATOM   2552 HG22 ILE A 161      19.564  -2.212  -5.894  1.00 63.39           H  
ATOM   2553 HG23 ILE A 161      18.872  -2.397  -7.534  1.00 63.39           H  
ATOM   2554  CD1 ILE A 161      17.714  -5.716  -6.772  1.00 63.39           C  
ATOM   2555 HD11 ILE A 161      18.081  -6.303  -5.930  1.00 63.39           H  
ATOM   2556 HD12 ILE A 161      17.141  -6.371  -7.429  1.00 63.39           H  
ATOM   2557 HD13 ILE A 161      17.051  -4.937  -6.396  1.00 63.39           H  
ATOM   2558  N   ALA A 162      22.947  -2.213  -6.998  1.00 62.42           N  
ATOM   2559  H   ALA A 162      23.088  -2.350  -7.989  1.00 62.42           H  
ATOM   2560  CA  ALA A 162      23.922  -1.421  -6.238  1.00 62.42           C  
ATOM   2561  HA  ALA A 162      23.611  -1.389  -5.194  1.00 62.42           H  
ATOM   2562  C   ALA A 162      24.026   0.060  -6.637  1.00 62.42           C  
ATOM   2563  CB  ALA A 162      25.274  -2.149  -6.248  1.00 62.42           C  
ATOM   2564  HB1 ALA A 162      25.161  -3.135  -5.797  1.00 62.42           H  
ATOM   2565  HB2 ALA A 162      26.002  -1.582  -5.668  1.00 62.42           H  
ATOM   2566  HB3 ALA A 162      25.653  -2.278  -7.262  1.00 62.42           H  
ATOM   2567  O   ALA A 162      24.525   0.845  -5.830  1.00 62.42           O  
ATOM   2568  N   ASN A 163      23.531   0.494  -7.807  1.00 70.79           N  
ATOM   2569  H   ASN A 163      23.059  -0.141  -8.435  1.00 70.79           H  
ATOM   2570  CA  ASN A 163      23.631   1.912  -8.167  1.00 70.79           C  
ATOM   2571  HA  ASN A 163      24.555   2.298  -7.738  1.00 70.79           H  
ATOM   2572  C   ASN A 163      22.466   2.726  -7.601  1.00 70.79           C  
ATOM   2573  CB  ASN A 163      23.705   2.135  -9.688  1.00 70.79           C  
ATOM   2574  HB2 ASN A 163      22.701   2.133 -10.112  1.00 70.79           H  
ATOM   2575  HB3 ASN A 163      24.242   1.337 -10.201  1.00 70.79           H  
ATOM   2576  O   ASN A 163      21.335   2.542  -8.042  1.00 70.79           O  
ATOM   2577  CG  ASN A 163      24.343   3.480 -10.002  1.00 70.79           C  
ATOM   2578  ND2 ASN A 163      24.581   3.777 -11.255  1.00 70.79           N  
ATOM   2579 HD21 ASN A 163      24.929   4.708 -11.432  1.00 70.79           H  
ATOM   2580 HD22 ASN A 163      24.367   3.122 -11.994  1.00 70.79           H  
ATOM   2581  OD1 ASN A 163      24.611   4.289  -9.124  1.00 70.79           O  
ATOM   2582  N   SER A 164      22.735   3.658  -6.689  1.00 70.55           N  
ATOM   2583  H   SER A 164      23.682   3.740  -6.347  1.00 70.55           H  
ATOM   2584  CA  SER A 164      21.746   4.635  -6.205  1.00 70.55           C  
ATOM   2585  HA  SER A 164      20.748   4.294  -6.480  1.00 70.55           H  
ATOM   2586  C   SER A 164      21.899   6.031  -6.821  1.00 70.55           C  
ATOM   2587  CB  SER A 164      21.799   4.704  -4.680  1.00 70.55           C  
ATOM   2588  HB2 SER A 164      21.021   5.376  -4.319  1.00 70.55           H  
ATOM   2589  HB3 SER A 164      21.622   3.708  -4.274  1.00 70.55           H  
ATOM   2590  O   SER A 164      21.058   6.900  -6.589  1.00 70.55           O  
ATOM   2591  OG  SER A 164      23.069   5.171  -4.257  1.00 70.55           O  
ATOM   2592  HG  SER A 164      23.207   4.917  -3.342  1.00 70.55           H  
ATOM   2593  N   GLN A 165      22.958   6.261  -7.605  1.00 69.04           N  
ATOM   2594  H   GLN A 165      23.568   5.489  -7.831  1.00 69.04           H  
ATOM   2595  CA  GLN A 165      23.269   7.542  -8.242  1.00 69.04           C  
ATOM   2596  HA  GLN A 165      22.779   8.350  -7.700  1.00 69.04           H  
ATOM   2597  C   GLN A 165      22.727   7.565  -9.667  1.00 69.04           C  
ATOM   2598  CB  GLN A 165      24.779   7.800  -8.213  1.00 69.04           C  
ATOM   2599  HB2 GLN A 165      24.988   8.692  -8.804  1.00 69.04           H  
ATOM   2600  HB3 GLN A 165      25.305   6.958  -8.662  1.00 69.04           H  
ATOM   2601  O   GLN A 165      23.468   7.465 -10.643  1.00 69.04           O  
ATOM   2602  CG  GLN A 165      25.303   8.036  -6.794  1.00 69.04           C  
ATOM   2603  HG2 GLN A 165      25.189   7.129  -6.201  1.00 69.04           H  
ATOM   2604  HG3 GLN A 165      24.725   8.833  -6.327  1.00 69.04           H  
ATOM   2605  CD  GLN A 165      26.774   8.437  -6.795  1.00 69.04           C  
ATOM   2606  NE2 GLN A 165      27.273   8.984  -5.709  1.00 69.04           N  
ATOM   2607 HE21 GLN A 165      28.258   9.204  -5.755  1.00 69.04           H  
ATOM   2608 HE22 GLN A 165      26.712   9.102  -4.878  1.00 69.04           H  
ATOM   2609  OE1 GLN A 165      27.510   8.283  -7.753  1.00 69.04           O  
ATOM   2610  N   VAL A 166      21.406   7.643  -9.775  1.00 67.55           N  
ATOM   2611  H   VAL A 166      20.849   7.726  -8.937  1.00 67.55           H  
ATOM   2612  CA  VAL A 166      20.716   7.555 -11.058  1.00 67.55           C  
ATOM   2613  HA  VAL A 166      21.445   7.512 -11.867  1.00 67.55           H  
ATOM   2614  C   VAL A 166      19.875   8.802 -11.254  1.00 67.55           C  
ATOM   2615  CB  VAL A 166      19.872   6.276 -11.137  1.00 67.55           C  
ATOM   2616  HB  VAL A 166      19.032   6.351 -10.447  1.00 67.55           H  
ATOM   2617  O   VAL A 166      18.987   9.083 -10.451  1.00 67.55           O  
ATOM   2618  CG1 VAL A 166      19.329   6.122 -12.559  1.00 67.55           C  
ATOM   2619 HG11 VAL A 166      18.808   7.033 -12.855  1.00 67.55           H  
ATOM   2620 HG12 VAL A 166      18.616   5.298 -12.578  1.00 67.55           H  
ATOM   2621 HG13 VAL A 166      20.144   5.944 -13.260  1.00 67.55           H  
ATOM   2622  CG2 VAL A 166      20.712   5.052 -10.738  1.00 67.55           C  
ATOM   2623 HG21 VAL A 166      21.022   5.125  -9.695  1.00 67.55           H  
ATOM   2624 HG22 VAL A 166      20.109   4.146 -10.804  1.00 67.55           H  
ATOM   2625 HG23 VAL A 166      21.602   4.983 -11.364  1.00 67.55           H  
ATOM   2626  N   ASP A 167      20.143   9.517 -12.345  1.00 75.17           N  
ATOM   2627  H   ASP A 167      20.951   9.272 -12.900  1.00 75.17           H  
ATOM   2628  CA  ASP A 167      19.336  10.645 -12.807  1.00 75.17           C  
ATOM   2629  HA  ASP A 167      19.053  11.260 -11.952  1.00 75.17           H  
ATOM   2630  C   ASP A 167      18.044  10.095 -13.448  1.00 75.17           C  
ATOM   2631  CB  ASP A 167      20.161  11.531 -13.764  1.00 75.17           C  
ATOM   2632  HB2 ASP A 167      20.456  10.934 -14.627  1.00 75.17           H  
ATOM   2633  HB3 ASP A 167      19.523  12.339 -14.119  1.00 75.17           H  
ATOM   2634  O   ASP A 167      17.908   9.994 -14.670  1.00 75.17           O  
ATOM   2635  CG  ASP A 167      21.424  12.158 -13.141  1.00 75.17           C  
ATOM   2636  OD1 ASP A 167      21.441  12.473 -11.931  1.00 75.17           O  
ATOM   2637  OD2 ASP A 167      22.425  12.326 -13.867  1.00 75.17           O  
ATOM   2638  N   GLN A 168      17.118   9.626 -12.608  1.00 78.65           N  
ATOM   2639  H   GLN A 168      17.323   9.688 -11.621  1.00 78.65           H  
ATOM   2640  CA  GLN A 168      15.772   9.205 -13.002  1.00 78.65           C  
ATOM   2641  HA  GLN A 168      15.703   9.198 -14.090  1.00 78.65           H  
ATOM   2642  C   GLN A 168      14.743  10.214 -12.504  1.00 78.65           C  
ATOM   2643  CB  GLN A 168      15.453   7.789 -12.498  1.00 78.65           C  
ATOM   2644  HB2 GLN A 168      15.958   7.609 -11.549  1.00 78.65           H  
ATOM   2645  HB3 GLN A 168      14.377   7.699 -12.344  1.00 78.65           H  
ATOM   2646  O   GLN A 168      14.793  10.674 -11.366  1.00 78.65           O  
ATOM   2647  CG  GLN A 168      15.856   6.727 -13.526  1.00 78.65           C  
ATOM   2648  HG2 GLN A 168      16.899   6.857 -13.814  1.00 78.65           H  
ATOM   2649  HG3 GLN A 168      15.254   6.867 -14.424  1.00 78.65           H  
ATOM   2650  CD  GLN A 168      15.640   5.297 -13.044  1.00 78.65           C  
ATOM   2651  NE2 GLN A 168      16.044   4.327 -13.828  1.00 78.65           N  
ATOM   2652 HE21 GLN A 168      16.481   4.523 -14.718  1.00 78.65           H  
ATOM   2653 HE22 GLN A 168      15.832   3.389 -13.518  1.00 78.65           H  
ATOM   2654  OE1 GLN A 168      15.109   5.012 -11.983  1.00 78.65           O  
ATOM   2655  N   GLN A 169      13.775  10.529 -13.359  1.00 83.21           N  
ATOM   2656  H   GLN A 169      13.754  10.071 -14.259  1.00 83.21           H  
ATOM   2657  CA  GLN A 169      12.643  11.373 -12.995  1.00 83.21           C  
ATOM   2658  HA  GLN A 169      12.900  11.970 -12.120  1.00 83.21           H  
ATOM   2659  C   GLN A 169      11.443  10.503 -12.623  1.00 83.21           C  
ATOM   2660  CB  GLN A 169      12.316  12.347 -14.134  1.00 83.21           C  
ATOM   2661  HB2 GLN A 169      11.382  12.857 -13.898  1.00 83.21           H  
ATOM   2662  HB3 GLN A 169      12.181  11.791 -15.062  1.00 83.21           H  
ATOM   2663  O   GLN A 169      11.124   9.537 -13.320  1.00 83.21           O  
ATOM   2664  CG  GLN A 169      13.420  13.400 -14.312  1.00 83.21           C  
ATOM   2665  HG2 GLN A 169      13.568  13.920 -13.365  1.00 83.21           H  
ATOM   2666  HG3 GLN A 169      14.358  12.913 -14.580  1.00 83.21           H  
ATOM   2667  CD  GLN A 169      13.098  14.437 -15.386  1.00 83.21           C  
ATOM   2668  NE2 GLN A 169      13.827  15.532 -15.413  1.00 83.21           N  
ATOM   2669 HE21 GLN A 169      13.615  16.226 -16.116  1.00 83.21           H  
ATOM   2670 HE22 GLN A 169      14.567  15.671 -14.741  1.00 83.21           H  
ATOM   2671  OE1 GLN A 169      12.205  14.291 -16.214  1.00 83.21           O  
ATOM   2672  N   LEU A 170      10.771  10.877 -11.540  1.00 87.15           N  
ATOM   2673  H   LEU A 170      11.124  11.664 -11.014  1.00 87.15           H  
ATOM   2674  CA  LEU A 170       9.499  10.318 -11.109  1.00 87.15           C  
ATOM   2675  HA  LEU A 170       9.323   9.375 -11.628  1.00 87.15           H  
ATOM   2676  C   LEU A 170       8.383  11.294 -11.464  1.00 87.15           C  
ATOM   2677  CB  LEU A 170       9.575  10.041  -9.603  1.00 87.15           C  
ATOM   2678  HB2 LEU A 170       9.780  10.975  -9.079  1.00 87.15           H  
ATOM   2679  HB3 LEU A 170      10.416   9.368  -9.434  1.00 87.15           H  
ATOM   2680  O   LEU A 170       8.339  12.406 -10.942  1.00 87.15           O  
ATOM   2681  CG  LEU A 170       8.323   9.392  -8.994  1.00 87.15           C  
ATOM   2682  HG  LEU A 170       7.466  10.059  -9.092  1.00 87.15           H  
ATOM   2683  CD1 LEU A 170       7.998   8.044  -9.632  1.00 87.15           C  
ATOM   2684 HD11 LEU A 170       7.343   7.459  -8.987  1.00 87.15           H  
ATOM   2685 HD12 LEU A 170       8.910   7.480  -9.826  1.00 87.15           H  
ATOM   2686 HD13 LEU A 170       7.470   8.225 -10.569  1.00 87.15           H  
ATOM   2687  CD2 LEU A 170       8.570   9.126  -7.516  1.00 87.15           C  
ATOM   2688 HD21 LEU A 170       8.836  10.057  -7.015  1.00 87.15           H  
ATOM   2689 HD22 LEU A 170       9.372   8.398  -7.393  1.00 87.15           H  
ATOM   2690 HD23 LEU A 170       7.669   8.700  -7.074  1.00 87.15           H  
ATOM   2691  N   ASP A 171       7.476  10.874 -12.336  1.00 88.67           N  
ATOM   2692  H   ASP A 171       7.552   9.930 -12.687  1.00 88.67           H  
ATOM   2693  CA  ASP A 171       6.249  11.609 -12.617  1.00 88.67           C  
ATOM   2694  HA  ASP A 171       6.420  12.672 -12.452  1.00 88.67           H  
ATOM   2695  C   ASP A 171       5.145  11.156 -11.654  1.00 88.67           C  
ATOM   2696  CB  ASP A 171       5.825  11.436 -14.082  1.00 88.67           C  
ATOM   2697  HB2 ASP A 171       5.722  10.374 -14.306  1.00 88.67           H  
ATOM   2698  HB3 ASP A 171       4.845  11.898 -14.203  1.00 88.67           H  
ATOM   2699  O   ASP A 171       4.937   9.962 -11.428  1.00 88.67           O  
ATOM   2700  CG  ASP A 171       6.760  12.091 -15.106  1.00 88.67           C  
ATOM   2701  OD1 ASP A 171       7.402  13.133 -14.840  1.00 88.67           O  
ATOM   2702  OD2 ASP A 171       6.752  11.675 -16.289  1.00 88.67           O  
ATOM   2703  N   VAL A 172       4.416  12.120 -11.102  1.00 89.52           N  
ATOM   2704  H   VAL A 172       4.659  13.078 -11.309  1.00 89.52           H  
ATOM   2705  CA  VAL A 172       3.260  11.895 -10.234  1.00 89.52           C  
ATOM   2706  HA  VAL A 172       3.134  10.826 -10.061  1.00 89.52           H  
ATOM   2707  C   VAL A 172       2.025  12.433 -10.930  1.00 89.52           C  
ATOM   2708  CB  VAL A 172       3.425  12.589  -8.875  1.00 89.52           C  
ATOM   2709  HB  VAL A 172       3.385  13.663  -9.056  1.00 89.52           H  
ATOM   2710  O   VAL A 172       2.003  13.584 -11.367  1.00 89.52           O  
ATOM   2711  CG1 VAL A 172       2.287  12.250  -7.901  1.00 89.52           C  
ATOM   2712 HG11 VAL A 172       2.483  12.709  -6.932  1.00 89.52           H  
ATOM   2713 HG12 VAL A 172       1.340  12.633  -8.281  1.00 89.52           H  
ATOM   2714 HG13 VAL A 172       2.208  11.169  -7.782  1.00 89.52           H  
ATOM   2715  CG2 VAL A 172       4.769  12.257  -8.223  1.00 89.52           C  
ATOM   2716 HG21 VAL A 172       4.908  11.176  -8.197  1.00 89.52           H  
ATOM   2717 HG22 VAL A 172       5.585  12.689  -8.802  1.00 89.52           H  
ATOM   2718 HG23 VAL A 172       4.806  12.670  -7.215  1.00 89.52           H  
ATOM   2719  N   PHE A 173       0.971  11.629 -10.972  1.00 87.59           N  
ATOM   2720  H   PHE A 173       1.069  10.696 -10.598  1.00 87.59           H  
ATOM   2721  CA  PHE A 173      -0.339  12.022 -11.478  1.00 87.59           C  
ATOM   2722  HA  PHE A 173      -0.310  13.063 -11.800  1.00 87.59           H  
ATOM   2723  C   PHE A 173      -1.371  11.897 -10.370  1.00 87.59           C  
ATOM   2724  CB  PHE A 173      -0.744  11.183 -12.691  1.00 87.59           C  
ATOM   2725  HB2 PHE A 173      -0.934  10.158 -12.373  1.00 87.59           H  
ATOM   2726  HB3 PHE A 173      -1.684  11.570 -13.085  1.00 87.59           H  
ATOM   2727  O   PHE A 173      -1.292  11.008  -9.518  1.00 87.59           O  
ATOM   2728  CG  PHE A 173       0.284  11.181 -13.796  1.00 87.59           C  
ATOM   2729  CD1 PHE A 173       0.144  12.069 -14.872  1.00 87.59           C  
ATOM   2730  HD1 PHE A 173      -0.708  12.730 -14.931  1.00 87.59           H  
ATOM   2731  CD2 PHE A 173       1.402  10.327 -13.730  1.00 87.59           C  
ATOM   2732  HD2 PHE A 173       1.518   9.641 -12.904  1.00 87.59           H  
ATOM   2733  CE1 PHE A 173       1.118  12.092 -15.877  1.00 87.59           C  
ATOM   2734  HE1 PHE A 173       1.008  12.774 -16.708  1.00 87.59           H  
ATOM   2735  CE2 PHE A 173       2.386  10.376 -14.728  1.00 87.59           C  
ATOM   2736  HE2 PHE A 173       3.248   9.729 -14.658  1.00 87.59           H  
ATOM   2737  CZ  PHE A 173       2.239  11.252 -15.813  1.00 87.59           C  
ATOM   2738  HZ  PHE A 173       2.981  11.270 -16.597  1.00 87.59           H  
ATOM   2739  N   ARG A 174      -2.358  12.790 -10.397  1.00 84.57           N  
ATOM   2740  H   ARG A 174      -2.387  13.464 -11.148  1.00 84.57           H  
ATOM   2741  CA  ARG A 174      -3.492  12.756  -9.478  1.00 84.57           C  
ATOM   2742  HA  ARG A 174      -3.536  11.781  -8.994  1.00 84.57           H  
ATOM   2743  C   ARG A 174      -4.786  12.947 -10.240  1.00 84.57           C  
ATOM   2744  CB  ARG A 174      -3.346  13.823  -8.393  1.00 84.57           C  
ATOM   2745  HB2 ARG A 174      -3.245  14.806  -8.853  1.00 84.57           H  
ATOM   2746  HB3 ARG A 174      -4.258  13.816  -7.796  1.00 84.57           H  
ATOM   2747  O   ARG A 174      -4.884  13.842 -11.073  1.00 84.57           O  
ATOM   2748  CG  ARG A 174      -2.150  13.557  -7.472  1.00 84.57           C  
ATOM   2749  HG2 ARG A 174      -1.214  13.724  -8.006  1.00 84.57           H  
ATOM   2750  HG3 ARG A 174      -2.185  12.533  -7.100  1.00 84.57           H  
ATOM   2751  CD  ARG A 174      -2.268  14.529  -6.308  1.00 84.57           C  
ATOM   2752  HD2 ARG A 174      -3.219  14.341  -5.811  1.00 84.57           H  
ATOM   2753  HD3 ARG A 174      -2.277  15.545  -6.703  1.00 84.57           H  
ATOM   2754  NE  ARG A 174      -1.175  14.410  -5.327  1.00 84.57           N  
ATOM   2755  HE  ARG A 174      -0.327  13.932  -5.598  1.00 84.57           H  
ATOM   2756  NH1 ARG A 174      -2.233  15.750  -3.835  1.00 84.57           N  
ATOM   2757 HH11 ARG A 174      -2.100  16.420  -3.090  1.00 84.57           H  
ATOM   2758 HH12 ARG A 174      -3.017  15.843  -4.464  1.00 84.57           H  
ATOM   2759  NH2 ARG A 174      -0.142  15.191  -3.419  1.00 84.57           N  
ATOM   2760 HH21 ARG A 174      -0.230  15.923  -2.728  1.00 84.57           H  
ATOM   2761 HH22 ARG A 174       0.769  14.851  -3.692  1.00 84.57           H  
ATOM   2762  CZ  ARG A 174      -1.177  15.094  -4.199  1.00 84.57           C  
ATOM   2763  N   GLY A 175      -5.780  12.118  -9.940  1.00 78.97           N  
ATOM   2764  H   GLY A 175      -5.599  11.360  -9.297  1.00 78.97           H  
ATOM   2765  CA  GLY A 175      -7.122  12.273 -10.497  1.00 78.97           C  
ATOM   2766  HA2 GLY A 175      -7.797  11.594  -9.977  1.00 78.97           H  
ATOM   2767  HA3 GLY A 175      -7.461  13.295 -10.328  1.00 78.97           H  
ATOM   2768  C   GLY A 175      -7.215  11.990 -11.998  1.00 78.97           C  
ATOM   2769  O   GLY A 175      -8.155  12.467 -12.636  1.00 78.97           O  
ATOM   2770  N   LEU A 176      -6.259  11.240 -12.563  1.00 80.16           N  
ATOM   2771  H   LEU A 176      -5.557  10.834 -11.960  1.00 80.16           H  
ATOM   2772  CA  LEU A 176      -6.210  10.934 -13.994  1.00 80.16           C  
ATOM   2773  HA  LEU A 176      -6.191  11.884 -14.528  1.00 80.16           H  
ATOM   2774  C   LEU A 176      -7.467  10.178 -14.462  1.00 80.16           C  
ATOM   2775  CB  LEU A 176      -4.913  10.153 -14.293  1.00 80.16           C  
ATOM   2776  HB2 LEU A 176      -5.037   9.131 -13.933  1.00 80.16           H  
ATOM   2777  HB3 LEU A 176      -4.085  10.602 -13.744  1.00 80.16           H  
ATOM   2778  O   LEU A 176      -7.884  10.340 -15.604  1.00 80.16           O  
ATOM   2779  CG  LEU A 176      -4.538  10.117 -15.786  1.00 80.16           C  
ATOM   2780  HG  LEU A 176      -5.396   9.768 -16.360  1.00 80.16           H  
ATOM   2781  CD1 LEU A 176      -4.095  11.495 -16.293  1.00 80.16           C  
ATOM   2782 HD11 LEU A 176      -3.774  11.420 -17.332  1.00 80.16           H  
ATOM   2783 HD12 LEU A 176      -3.268  11.868 -15.690  1.00 80.16           H  
ATOM   2784 HD13 LEU A 176      -4.926  12.199 -16.253  1.00 80.16           H  
ATOM   2785  CD2 LEU A 176      -3.391   9.141 -16.033  1.00 80.16           C  
ATOM   2786 HD21 LEU A 176      -2.521   9.413 -15.436  1.00 80.16           H  
ATOM   2787 HD22 LEU A 176      -3.118   9.138 -17.088  1.00 80.16           H  
ATOM   2788 HD23 LEU A 176      -3.711   8.132 -15.772  1.00 80.16           H  
ATOM   2789  N   GLU A 177      -8.134   9.454 -13.558  1.00 75.47           N  
ATOM   2790  H   GLU A 177      -7.752   9.400 -12.624  1.00 75.47           H  
ATOM   2791  CA  GLU A 177      -9.393   8.731 -13.798  1.00 75.47           C  
ATOM   2792  HA  GLU A 177      -9.233   8.009 -14.599  1.00 75.47           H  
ATOM   2793  C   GLU A 177     -10.537   9.635 -14.249  1.00 75.47           C  
ATOM   2794  CB  GLU A 177      -9.855   7.961 -12.536  1.00 75.47           C  
ATOM   2795  HB2 GLU A 177      -9.095   7.253 -12.204  1.00 75.47           H  
ATOM   2796  HB3 GLU A 177     -10.722   7.367 -12.825  1.00 75.47           H  
ATOM   2797  O   GLU A 177     -11.487   9.173 -14.876  1.00 75.47           O  
ATOM   2798  CG  GLU A 177     -10.255   8.773 -11.293  1.00 75.47           C  
ATOM   2799  HG2 GLU A 177     -10.878   9.621 -11.577  1.00 75.47           H  
ATOM   2800  HG3 GLU A 177     -10.877   8.125 -10.676  1.00 75.47           H  
ATOM   2801  CD  GLU A 177      -9.087   9.253 -10.422  1.00 75.47           C  
ATOM   2802  OE1 GLU A 177      -9.350   9.729  -9.299  1.00 75.47           O  
ATOM   2803  OE2 GLU A 177      -7.910   9.191 -10.838  1.00 75.47           O  
ATOM   2804  N   LYS A 178     -10.473  10.927 -13.907  1.00 75.09           N  
ATOM   2805  H   LYS A 178      -9.646  11.245 -13.421  1.00 75.09           H  
ATOM   2806  CA  LYS A 178     -11.497  11.907 -14.285  1.00 75.09           C  
ATOM   2807  HA  LYS A 178     -12.479  11.436 -14.250  1.00 75.09           H  
ATOM   2808  C   LYS A 178     -11.321  12.400 -15.713  1.00 75.09           C  
ATOM   2809  CB  LYS A 178     -11.465  13.099 -13.327  1.00 75.09           C  
ATOM   2810  HB2 LYS A 178     -10.481  13.566 -13.358  1.00 75.09           H  
ATOM   2811  HB3 LYS A 178     -12.204  13.831 -13.655  1.00 75.09           H  
ATOM   2812  O   LYS A 178     -12.278  12.893 -16.298  1.00 75.09           O  
ATOM   2813  CG  LYS A 178     -11.794  12.670 -11.897  1.00 75.09           C  
ATOM   2814  HG2 LYS A 178     -11.037  11.971 -11.541  1.00 75.09           H  
ATOM   2815  HG3 LYS A 178     -12.769  12.184 -11.878  1.00 75.09           H  
ATOM   2816  CD  LYS A 178     -11.806  13.885 -10.977  1.00 75.09           C  
ATOM   2817  HD2 LYS A 178     -10.827  14.363 -11.013  1.00 75.09           H  
ATOM   2818  HD3 LYS A 178     -12.575  14.588 -11.300  1.00 75.09           H  
ATOM   2819  CE  LYS A 178     -12.098  13.379  -9.568  1.00 75.09           C  
ATOM   2820  HE2 LYS A 178     -13.108  12.969  -9.537  1.00 75.09           H  
ATOM   2821  HE3 LYS A 178     -11.409  12.563  -9.351  1.00 75.09           H  
ATOM   2822  NZ  LYS A 178     -11.927  14.458  -8.579  1.00 75.09           N  
ATOM   2823  HZ1 LYS A 178     -12.027  14.064  -7.654  1.00 75.09           H  
ATOM   2824  HZ2 LYS A 178     -10.993  14.830  -8.676  1.00 75.09           H  
ATOM   2825  HZ3 LYS A 178     -12.602  15.190  -8.748  1.00 75.09           H  
ATOM   2826  N   LEU A 179     -10.099  12.311 -16.231  1.00 73.47           N  
ATOM   2827  H   LEU A 179      -9.393  11.835 -15.688  1.00 73.47           H  
ATOM   2828  CA  LEU A 179      -9.741  12.747 -17.576  1.00 73.47           C  
ATOM   2829  HA  LEU A 179     -10.461  13.482 -17.937  1.00 73.47           H  
ATOM   2830  C   LEU A 179      -9.794  11.575 -18.554  1.00 73.47           C  
ATOM   2831  CB  LEU A 179      -8.342  13.387 -17.539  1.00 73.47           C  
ATOM   2832  HB2 LEU A 179      -8.064  13.666 -18.556  1.00 73.47           H  
ATOM   2833  HB3 LEU A 179      -7.626  12.642 -17.194  1.00 73.47           H  
ATOM   2834  O   LEU A 179     -10.302  11.722 -19.662  1.00 73.47           O  
ATOM   2835  CG  LEU A 179      -8.234  14.629 -16.637  1.00 73.47           C  
ATOM   2836  HG  LEU A 179      -8.508  14.369 -15.614  1.00 73.47           H  
ATOM   2837  CD1 LEU A 179      -6.793  15.130 -16.623  1.00 73.47           C  
ATOM   2838 HD11 LEU A 179      -6.700  15.985 -15.954  1.00 73.47           H  
ATOM   2839 HD12 LEU A 179      -6.126  14.340 -16.276  1.00 73.47           H  
ATOM   2840 HD13 LEU A 179      -6.500  15.431 -17.629  1.00 73.47           H  
ATOM   2841  CD2 LEU A 179      -9.132  15.773 -17.113  1.00 73.47           C  
ATOM   2842 HD21 LEU A 179      -8.960  16.657 -16.500  1.00 73.47           H  
ATOM   2843 HD22 LEU A 179     -10.181  15.488 -17.026  1.00 73.47           H  
ATOM   2844 HD23 LEU A 179      -8.907  16.010 -18.153  1.00 73.47           H  
ATOM   2845  N   PHE A 180      -9.313  10.407 -18.122  1.00 75.93           N  
ATOM   2846  H   PHE A 180      -8.903  10.360 -17.200  1.00 75.93           H  
ATOM   2847  CA  PHE A 180      -9.253   9.200 -18.932  1.00 75.93           C  
ATOM   2848  HA  PHE A 180      -9.814   9.368 -19.852  1.00 75.93           H  
ATOM   2849  C   PHE A 180      -9.862   8.031 -18.155  1.00 75.93           C  
ATOM   2850  CB  PHE A 180      -7.799   8.923 -19.339  1.00 75.93           C  
ATOM   2851  HB2 PHE A 180      -7.225   8.636 -18.458  1.00 75.93           H  
ATOM   2852  HB3 PHE A 180      -7.782   8.082 -20.032  1.00 75.93           H  
ATOM   2853  O   PHE A 180      -9.332   7.662 -17.103  1.00 75.93           O  
ATOM   2854  CG  PHE A 180      -7.132  10.117 -19.993  1.00 75.93           C  
ATOM   2855  CD1 PHE A 180      -7.528  10.539 -21.275  1.00 75.93           C  
ATOM   2856  HD1 PHE A 180      -8.281   9.987 -21.818  1.00 75.93           H  
ATOM   2857  CD2 PHE A 180      -6.187  10.870 -19.276  1.00 75.93           C  
ATOM   2858  HD2 PHE A 180      -5.910  10.566 -18.277  1.00 75.93           H  
ATOM   2859  CE1 PHE A 180      -6.989  11.717 -21.822  1.00 75.93           C  
ATOM   2860  HE1 PHE A 180      -7.323  12.064 -22.789  1.00 75.93           H  
ATOM   2861  CE2 PHE A 180      -5.624  12.028 -19.835  1.00 75.93           C  
ATOM   2862  HE2 PHE A 180      -4.900  12.606 -19.278  1.00 75.93           H  
ATOM   2863  CZ  PHE A 180      -6.028  12.454 -21.110  1.00 75.93           C  
ATOM   2864  HZ  PHE A 180      -5.617  13.360 -21.530  1.00 75.93           H  
ATOM   2865  N   PRO A 181     -10.954   7.416 -18.643  1.00 74.35           N  
ATOM   2866  CA  PRO A 181     -11.454   6.195 -18.037  1.00 74.35           C  
ATOM   2867  HA  PRO A 181     -11.624   6.345 -16.971  1.00 74.35           H  
ATOM   2868  C   PRO A 181     -10.417   5.086 -18.243  1.00 74.35           C  
ATOM   2869  CB  PRO A 181     -12.786   5.911 -18.737  1.00 74.35           C  
ATOM   2870  HB2 PRO A 181     -13.588   6.423 -18.203  1.00 74.35           H  
ATOM   2871  HB3 PRO A 181     -12.996   4.844 -18.805  1.00 74.35           H  
ATOM   2872  O   PRO A 181     -10.108   4.718 -19.376  1.00 74.35           O  
ATOM   2873  CG  PRO A 181     -12.615   6.548 -20.117  1.00 74.35           C  
ATOM   2874  HG2 PRO A 181     -13.570   6.859 -20.540  1.00 74.35           H  
ATOM   2875  HG3 PRO A 181     -12.114   5.848 -20.786  1.00 74.35           H  
ATOM   2876  CD  PRO A 181     -11.702   7.743 -19.850  1.00 74.35           C  
ATOM   2877  HD2 PRO A 181     -11.041   7.889 -20.704  1.00 74.35           H  
ATOM   2878  HD3 PRO A 181     -12.299   8.638 -19.675  1.00 74.35           H  
ATOM   2879  N   PHE A 182      -9.880   4.552 -17.149  1.00 78.60           N  
ATOM   2880  H   PHE A 182     -10.130   4.926 -16.244  1.00 78.60           H  
ATOM   2881  CA  PHE A 182      -8.965   3.416 -17.177  1.00 78.60           C  
ATOM   2882  HA  PHE A 182      -8.809   3.116 -18.214  1.00 78.60           H  
ATOM   2883  C   PHE A 182      -9.559   2.205 -16.458  1.00 78.60           C  
ATOM   2884  CB  PHE A 182      -7.589   3.810 -16.623  1.00 78.60           C  
ATOM   2885  HB2 PHE A 182      -7.168   4.584 -17.264  1.00 78.60           H  
ATOM   2886  HB3 PHE A 182      -6.922   2.950 -16.683  1.00 78.60           H  
ATOM   2887  O   PHE A 182     -10.411   2.327 -15.575  1.00 78.60           O  
ATOM   2888  CG  PHE A 182      -7.593   4.305 -15.194  1.00 78.60           C  
ATOM   2889  CD1 PHE A 182      -7.466   5.678 -14.936  1.00 78.60           C  
ATOM   2890  HD1 PHE A 182      -7.372   6.380 -15.751  1.00 78.60           H  
ATOM   2891  CD2 PHE A 182      -7.692   3.397 -14.122  1.00 78.60           C  
ATOM   2892  HD2 PHE A 182      -7.775   2.338 -14.317  1.00 78.60           H  
ATOM   2893  CE1 PHE A 182      -7.404   6.123 -13.611  1.00 78.60           C  
ATOM   2894  HE1 PHE A 182      -7.201   7.163 -13.407  1.00 78.60           H  
ATOM   2895  CE2 PHE A 182      -7.698   3.859 -12.797  1.00 78.60           C  
ATOM   2896  HE2 PHE A 182      -7.797   3.157 -11.982  1.00 78.60           H  
ATOM   2897  CZ  PHE A 182      -7.542   5.227 -12.540  1.00 78.60           C  
ATOM   2898  HZ  PHE A 182      -7.497   5.591 -11.524  1.00 78.60           H  
ATOM   2899  N   ARG A 183      -9.080   1.020 -16.827  1.00 79.47           N  
ATOM   2900  H   ARG A 183      -8.370   1.024 -17.546  1.00 79.47           H  
ATOM   2901  CA  ARG A 183      -9.207  -0.212 -16.045  1.00 79.47           C  
ATOM   2902  HA  ARG A 183     -10.023  -0.112 -15.328  1.00 79.47           H  
ATOM   2903  C   ARG A 183      -7.926  -0.413 -15.249  1.00 79.47           C  
ATOM   2904  CB  ARG A 183      -9.483  -1.394 -16.977  1.00 79.47           C  
ATOM   2905  HB2 ARG A 183      -9.485  -2.322 -16.405  1.00 79.47           H  
ATOM   2906  HB3 ARG A 183      -8.688  -1.453 -17.721  1.00 79.47           H  
ATOM   2907  O   ARG A 183      -6.914   0.214 -15.534  1.00 79.47           O  
ATOM   2908  CG  ARG A 183     -10.824  -1.246 -17.696  1.00 79.47           C  
ATOM   2909  HG2 ARG A 183     -11.634  -1.306 -16.969  1.00 79.47           H  
ATOM   2910  HG3 ARG A 183     -10.875  -0.285 -18.209  1.00 79.47           H  
ATOM   2911  CD  ARG A 183     -10.971  -2.354 -18.734  1.00 79.47           C  
ATOM   2912  HD2 ARG A 183     -10.850  -3.324 -18.252  1.00 79.47           H  
ATOM   2913  HD3 ARG A 183     -10.183  -2.243 -19.478  1.00 79.47           H  
ATOM   2914  NE  ARG A 183     -12.289  -2.279 -19.386  1.00 79.47           N  
ATOM   2915  HE  ARG A 183     -12.907  -1.538 -19.090  1.00 79.47           H  
ATOM   2916  NH1 ARG A 183     -11.926  -3.985 -20.878  1.00 79.47           N  
ATOM   2917 HH11 ARG A 183     -10.930  -3.821 -20.838  1.00 79.47           H  
ATOM   2918 HH12 ARG A 183     -12.208  -4.530 -21.681  1.00 79.47           H  
ATOM   2919  NH2 ARG A 183     -13.910  -2.969 -20.816  1.00 79.47           N  
ATOM   2920 HH21 ARG A 183     -14.190  -3.559 -21.587  1.00 79.47           H  
ATOM   2921 HH22 ARG A 183     -14.522  -2.244 -20.470  1.00 79.47           H  
ATOM   2922  CZ  ARG A 183     -12.696  -3.079 -20.352  1.00 79.47           C  
ATOM   2923  N   VAL A 184      -7.980  -1.247 -14.219  1.00 82.06           N  
ATOM   2924  H   VAL A 184      -8.829  -1.768 -14.049  1.00 82.06           H  
ATOM   2925  CA  VAL A 184      -6.808  -1.559 -13.401  1.00 82.06           C  
ATOM   2926  HA  VAL A 184      -5.968  -0.933 -13.703  1.00 82.06           H  
ATOM   2927  C   VAL A 184      -6.403  -3.005 -13.656  1.00 82.06           C  
ATOM   2928  CB  VAL A 184      -7.071  -1.264 -11.917  1.00 82.06           C  
ATOM   2929  HB  VAL A 184      -7.863  -1.913 -11.544  1.00 82.06           H  
ATOM   2930  O   VAL A 184      -7.214  -3.919 -13.479  1.00 82.06           O  
ATOM   2931  CG1 VAL A 184      -5.800  -1.510 -11.117  1.00 82.06           C  
ATOM   2932 HG11 VAL A 184      -5.501  -2.552 -11.229  1.00 82.06           H  
ATOM   2933 HG12 VAL A 184      -5.971  -1.302 -10.061  1.00 82.06           H  
ATOM   2934 HG13 VAL A 184      -4.997  -0.877 -11.496  1.00 82.06           H  
ATOM   2935  CG2 VAL A 184      -7.476   0.199 -11.686  1.00 82.06           C  
ATOM   2936 HG21 VAL A 184      -6.718   0.861 -12.104  1.00 82.06           H  
ATOM   2937 HG22 VAL A 184      -7.576   0.391 -10.618  1.00 82.06           H  
ATOM   2938 HG23 VAL A 184      -8.434   0.404 -12.165  1.00 82.06           H  
ATOM   2939  N   HIS A 185      -5.151  -3.196 -14.054  1.00 82.37           N  
ATOM   2940  H   HIS A 185      -4.545  -2.395 -14.160  1.00 82.37           H  
ATOM   2941  CA  HIS A 185      -4.559  -4.478 -14.402  1.00 82.37           C  
ATOM   2942  HA  HIS A 185      -5.322  -5.255 -14.358  1.00 82.37           H  
ATOM   2943  C   HIS A 185      -3.450  -4.845 -13.408  1.00 82.37           C  
ATOM   2944  CB  HIS A 185      -4.055  -4.402 -15.848  1.00 82.37           C  
ATOM   2945  HB2 HIS A 185      -3.205  -3.722 -15.907  1.00 82.37           H  
ATOM   2946  HB3 HIS A 185      -4.855  -4.014 -16.479  1.00 82.37           H  
ATOM   2947  O   HIS A 185      -2.650  -3.998 -13.009  1.00 82.37           O  
ATOM   2948  CG  HIS A 185      -3.661  -5.743 -16.393  1.00 82.37           C  
ATOM   2949  CD2 HIS A 185      -4.515  -6.773 -16.666  1.00 82.37           C  
ATOM   2950  HD2 HIS A 185      -5.587  -6.756 -16.532  1.00 82.37           H  
ATOM   2951  ND1 HIS A 185      -2.392  -6.164 -16.717  1.00 82.37           N  
ATOM   2952  HD1 HIS A 185      -1.586  -5.571 -16.856  1.00 82.37           H  
ATOM   2953  CE1 HIS A 185      -2.487  -7.431 -17.158  1.00 82.37           C  
ATOM   2954  HE1 HIS A 185      -1.669  -8.003 -17.570  1.00 82.37           H  
ATOM   2955  NE2 HIS A 185      -3.765  -7.853 -17.126  1.00 82.37           N  
ATOM   2956  N   ASP A 186      -3.425  -6.103 -12.973  1.00 81.99           N  
ATOM   2957  H   ASP A 186      -4.090  -6.757 -13.359  1.00 81.99           H  
ATOM   2958  CA  ASP A 186      -2.355  -6.680 -12.163  1.00 81.99           C  
ATOM   2959  HA  ASP A 186      -1.778  -5.888 -11.686  1.00 81.99           H  
ATOM   2960  C   ASP A 186      -1.418  -7.480 -13.066  1.00 81.99           C  
ATOM   2961  CB  ASP A 186      -2.944  -7.570 -11.058  1.00 81.99           C  
ATOM   2962  HB2 ASP A 186      -3.596  -6.973 -10.421  1.00 81.99           H  
ATOM   2963  HB3 ASP A 186      -3.544  -8.363 -11.505  1.00 81.99           H  
ATOM   2964  O   ASP A 186      -1.711  -8.622 -13.428  1.00 81.99           O  
ATOM   2965  CG  ASP A 186      -1.876  -8.196 -10.163  1.00 81.99           C  
ATOM   2966  OD1 ASP A 186      -0.691  -7.793 -10.192  1.00 81.99           O  
ATOM   2967  OD2 ASP A 186      -2.218  -9.084  -9.351  1.00 81.99           O  
ATOM   2968  N   HIS A 187      -0.271  -6.896 -13.403  1.00 76.63           N  
ATOM   2969  H   HIS A 187      -0.075  -5.967 -13.058  1.00 76.63           H  
ATOM   2970  CA  HIS A 187       0.685  -7.512 -14.325  1.00 76.63           C  
ATOM   2971  HA  HIS A 187       0.166  -7.800 -15.239  1.00 76.63           H  
ATOM   2972  C   HIS A 187       1.329  -8.776 -13.771  1.00 76.63           C  
ATOM   2973  CB  HIS A 187       1.772  -6.501 -14.686  1.00 76.63           C  
ATOM   2974  HB2 HIS A 187       2.080  -5.926 -13.813  1.00 76.63           H  
ATOM   2975  HB3 HIS A 187       2.643  -7.025 -15.078  1.00 76.63           H  
ATOM   2976  O   HIS A 187       1.715  -9.653 -14.536  1.00 76.63           O  
ATOM   2977  CG  HIS A 187       1.288  -5.563 -15.735  1.00 76.63           C  
ATOM   2978  CD2 HIS A 187       0.287  -4.642 -15.605  1.00 76.63           C  
ATOM   2979  HD2 HIS A 187      -0.279  -4.434 -14.709  1.00 76.63           H  
ATOM   2980  ND1 HIS A 187       1.717  -5.532 -17.035  1.00 76.63           N  
ATOM   2981  HD1 HIS A 187       2.526  -5.989 -17.430  1.00 76.63           H  
ATOM   2982  CE1 HIS A 187       1.018  -4.582 -17.661  1.00 76.63           C  
ATOM   2983  HE1 HIS A 187       1.250  -4.225 -18.653  1.00 76.63           H  
ATOM   2984  NE2 HIS A 187       0.078  -4.065 -16.849  1.00 76.63           N  
ATOM   2985  N   PHE A 188       1.424  -8.904 -12.449  1.00 73.76           N  
ATOM   2986  H   PHE A 188       1.015  -8.197 -11.856  1.00 73.76           H  
ATOM   2987  CA  PHE A 188       2.057 -10.075 -11.852  1.00 73.76           C  
ATOM   2988  HA  PHE A 188       3.005 -10.265 -12.355  1.00 73.76           H  
ATOM   2989  C   PHE A 188       1.198 -11.332 -12.020  1.00 73.76           C  
ATOM   2990  CB  PHE A 188       2.341  -9.759 -10.389  1.00 73.76           C  
ATOM   2991  HB2 PHE A 188       1.393  -9.566  -9.887  1.00 73.76           H  
ATOM   2992  HB3 PHE A 188       2.919  -8.836 -10.348  1.00 73.76           H  
ATOM   2993  O   PHE A 188       1.722 -12.410 -12.275  1.00 73.76           O  
ATOM   2994  CG  PHE A 188       3.115 -10.836  -9.661  1.00 73.76           C  
ATOM   2995  CD1 PHE A 188       2.457 -11.945  -9.093  1.00 73.76           C  
ATOM   2996  HD1 PHE A 188       1.391 -12.067  -9.217  1.00 73.76           H  
ATOM   2997  CD2 PHE A 188       4.517 -10.750  -9.597  1.00 73.76           C  
ATOM   2998  HD2 PHE A 188       5.034  -9.925 -10.064  1.00 73.76           H  
ATOM   2999  CE1 PHE A 188       3.195 -12.943  -8.436  1.00 73.76           C  
ATOM   3000  HE1 PHE A 188       2.693 -13.810  -8.031  1.00 73.76           H  
ATOM   3001  CE2 PHE A 188       5.255 -11.754  -8.950  1.00 73.76           C  
ATOM   3002  HE2 PHE A 188       6.333 -11.697  -8.917  1.00 73.76           H  
ATOM   3003  CZ  PHE A 188       4.595 -12.847  -8.362  1.00 73.76           C  
ATOM   3004  HZ  PHE A 188       5.163 -13.628  -7.880  1.00 73.76           H  
ATOM   3005  N   ASN A 189      -0.126 -11.191 -11.911  1.00 70.44           N  
ATOM   3006  H   ASN A 189      -0.498 -10.263 -11.770  1.00 70.44           H  
ATOM   3007  CA  ASN A 189      -1.059 -12.297 -12.132  1.00 70.44           C  
ATOM   3008  HA  ASN A 189      -0.545 -13.246 -11.978  1.00 70.44           H  
ATOM   3009  C   ASN A 189      -1.600 -12.342 -13.569  1.00 70.44           C  
ATOM   3010  CB  ASN A 189      -2.189 -12.194 -11.101  1.00 70.44           C  
ATOM   3011  HB2 ASN A 189      -2.625 -11.196 -11.149  1.00 70.44           H  
ATOM   3012  HB3 ASN A 189      -2.965 -12.917 -11.353  1.00 70.44           H  
ATOM   3013  O   ASN A 189      -2.297 -13.292 -13.913  1.00 70.44           O  
ATOM   3014  CG  ASN A 189      -1.753 -12.495  -9.680  1.00 70.44           C  
ATOM   3015  ND2 ASN A 189      -2.390 -11.878  -8.717  1.00 70.44           N  
ATOM   3016 HD21 ASN A 189      -2.151 -12.138  -7.770  1.00 70.44           H  
ATOM   3017 HD22 ASN A 189      -2.878 -11.023  -8.943  1.00 70.44           H  
ATOM   3018  OD1 ASN A 189      -0.854 -13.262  -9.386  1.00 70.44           O  
ATOM   3019  N   ASN A 190      -1.303 -11.329 -14.391  1.00 72.91           N  
ATOM   3020  H   ASN A 190      -0.714 -10.590 -14.035  1.00 72.91           H  
ATOM   3021  CA  ASN A 190      -1.904 -11.106 -15.705  1.00 72.91           C  
ATOM   3022  HA  ASN A 190      -1.610 -10.104 -16.019  1.00 72.91           H  
ATOM   3023  C   ASN A 190      -3.444 -11.089 -15.645  1.00 72.91           C  
ATOM   3024  CB  ASN A 190      -1.309 -12.104 -16.710  1.00 72.91           C  
ATOM   3025  HB2 ASN A 190      -0.224 -12.130 -16.601  1.00 72.91           H  
ATOM   3026  HB3 ASN A 190      -1.705 -13.099 -16.509  1.00 72.91           H  
ATOM   3027  O   ASN A 190      -4.132 -11.794 -16.389  1.00 72.91           O  
ATOM   3028  CG  ASN A 190      -1.615 -11.718 -18.142  1.00 72.91           C  
ATOM   3029  ND2 ASN A 190      -1.722 -12.678 -19.030  1.00 72.91           N  
ATOM   3030 HD21 ASN A 190      -1.649 -13.643 -18.744  1.00 72.91           H  
ATOM   3031 HD22 ASN A 190      -1.909 -12.368 -19.973  1.00 72.91           H  
ATOM   3032  OD1 ASN A 190      -1.720 -10.560 -18.498  1.00 72.91           O  
ATOM   3033  N   THR A 191      -3.991 -10.344 -14.679  1.00 67.57           N  
ATOM   3034  H   THR A 191      -3.385  -9.760 -14.122  1.00 67.57           H  
ATOM   3035  CA  THR A 191      -5.432 -10.309 -14.427  1.00 67.57           C  
ATOM   3036  HA  THR A 191      -5.936 -10.727 -15.299  1.00 67.57           H  
ATOM   3037  C   THR A 191      -5.995  -8.902 -14.251  1.00 67.57           C  
ATOM   3038  CB  THR A 191      -5.840 -11.174 -13.231  1.00 67.57           C  
ATOM   3039  HB  THR A 191      -6.911 -11.008 -13.119  1.00 67.57           H  
ATOM   3040  O   THR A 191      -5.393  -8.010 -13.662  1.00 67.57           O  
ATOM   3041  CG2 THR A 191      -5.642 -12.673 -13.418  1.00 67.57           C  
ATOM   3042 HG21 THR A 191      -6.142 -13.220 -12.619  1.00 67.57           H  
ATOM   3043 HG22 THR A 191      -4.579 -12.914 -13.404  1.00 67.57           H  
ATOM   3044 HG23 THR A 191      -6.059 -12.984 -14.376  1.00 67.57           H  
ATOM   3045  OG1 THR A 191      -5.211 -10.805 -12.029  1.00 67.57           O  
ATOM   3046  HG1 THR A 191      -5.052 -11.622 -11.552  1.00 67.57           H  
ATOM   3047  N   ASN A 192      -7.232  -8.704 -14.717  1.00 68.00           N  
ATOM   3048  H   ASN A 192      -7.666  -9.453 -15.236  1.00 68.00           H  
ATOM   3049  CA  ASN A 192      -7.981  -7.466 -14.494  1.00 68.00           C  
ATOM   3050  HA  ASN A 192      -7.308  -6.617 -14.618  1.00 68.00           H  
ATOM   3051  C   ASN A 192      -8.530  -7.402 -13.063  1.00 68.00           C  
ATOM   3052  CB  ASN A 192      -9.107  -7.367 -15.539  1.00 68.00           C  
ATOM   3053  HB2 ASN A 192      -9.557  -8.345 -15.707  1.00 68.00           H  
ATOM   3054  HB3 ASN A 192      -9.881  -6.693 -15.170  1.00 68.00           H  
ATOM   3055  O   ASN A 192      -9.366  -8.222 -12.683  1.00 68.00           O  
ATOM   3056  CG  ASN A 192      -8.610  -6.776 -16.843  1.00 68.00           C  
ATOM   3057  ND2 ASN A 192      -8.999  -7.302 -17.978  1.00 68.00           N  
ATOM   3058 HD21 ASN A 192      -9.495  -8.181 -18.015  1.00 68.00           H  
ATOM   3059 HD22 ASN A 192      -8.559  -6.891 -18.789  1.00 68.00           H  
ATOM   3060  OD1 ASN A 192      -7.902  -5.793 -16.850  1.00 68.00           O  
ATOM   3061  N   ILE A 193      -8.145  -6.387 -12.287  1.00 70.16           N  
ATOM   3062  H   ILE A 193      -7.514  -5.704 -12.680  1.00 70.16           H  
ATOM   3063  CA  ILE A 193      -8.476  -6.268 -10.851  1.00 70.16           C  
ATOM   3064  HA  ILE A 193      -8.281  -7.236 -10.390  1.00 70.16           H  
ATOM   3065  C   ILE A 193      -9.963  -5.978 -10.602  1.00 70.16           C  
ATOM   3066  CB  ILE A 193      -7.533  -5.252 -10.166  1.00 70.16           C  
ATOM   3067  HB  ILE A 193      -7.595  -4.298 -10.690  1.00 70.16           H  
ATOM   3068  O   ILE A 193     -10.460  -6.134  -9.491  1.00 70.16           O  
ATOM   3069  CG1 ILE A 193      -6.093  -5.791 -10.274  1.00 70.16           C  
ATOM   3070 HG12 ILE A 193      -5.843  -5.973 -11.319  1.00 70.16           H  
ATOM   3071 HG13 ILE A 193      -6.028  -6.746  -9.753  1.00 70.16           H  
ATOM   3072  CG2 ILE A 193      -7.890  -5.023  -8.685  1.00 70.16           C  
ATOM   3073 HG21 ILE A 193      -7.978  -5.980  -8.171  1.00 70.16           H  
ATOM   3074 HG22 ILE A 193      -7.137  -4.418  -8.179  1.00 70.16           H  
ATOM   3075 HG23 ILE A 193      -8.831  -4.478  -8.608  1.00 70.16           H  
ATOM   3076  CD1 ILE A 193      -5.019  -4.860  -9.717  1.00 70.16           C  
ATOM   3077 HD11 ILE A 193      -4.564  -5.329  -8.844  1.00 70.16           H  
ATOM   3078 HD12 ILE A 193      -5.425  -3.888  -9.439  1.00 70.16           H  
ATOM   3079 HD13 ILE A 193      -4.248  -4.729 -10.476  1.00 70.16           H  
ATOM   3080  N   ASN A 194     -10.722  -5.653 -11.649  1.00 65.07           N  
ATOM   3081  H   ASN A 194     -10.254  -5.504 -12.531  1.00 65.07           H  
ATOM   3082  CA  ASN A 194     -12.168  -5.439 -11.557  1.00 65.07           C  
ATOM   3083  HA  ASN A 194     -12.352  -4.635 -10.844  1.00 65.07           H  
ATOM   3084  C   ASN A 194     -12.940  -6.671 -11.036  1.00 65.07           C  
ATOM   3085  CB  ASN A 194     -12.683  -5.002 -12.938  1.00 65.07           C  
ATOM   3086  HB2 ASN A 194     -13.765  -4.876 -12.890  1.00 65.07           H  
ATOM   3087  HB3 ASN A 194     -12.462  -5.784 -13.665  1.00 65.07           H  
ATOM   3088  O   ASN A 194     -14.097  -6.539 -10.644  1.00 65.07           O  
ATOM   3089  CG  ASN A 194     -12.091  -3.687 -13.416  1.00 65.07           C  
ATOM   3090  ND2 ASN A 194     -12.082  -3.455 -14.708  1.00 65.07           N  
ATOM   3091 HD21 ASN A 194     -11.665  -2.580 -14.990  1.00 65.07           H  
ATOM   3092 HD22 ASN A 194     -12.437  -4.142 -15.358  1.00 65.07           H  
ATOM   3093  OD1 ASN A 194     -11.623  -2.853 -12.664  1.00 65.07           O  
ATOM   3094  N   HIS A 195     -12.324  -7.859 -11.024  1.00 62.29           N  
ATOM   3095  H   HIS A 195     -11.355  -7.896 -11.305  1.00 62.29           H  
ATOM   3096  CA  HIS A 195     -12.903  -9.049 -10.411  1.00 62.29           C  
ATOM   3097  HA  HIS A 195     -13.983  -8.986 -10.542  1.00 62.29           H  
ATOM   3098  C   HIS A 195     -12.557  -9.132  -8.904  1.00 62.29           C  
ATOM   3099  CB  HIS A 195     -12.446 -10.296 -11.176  1.00 62.29           C  
ATOM   3100  HB2 HIS A 195     -12.474 -10.095 -12.247  1.00 62.29           H  
ATOM   3101  HB3 HIS A 195     -11.420 -10.540 -10.900  1.00 62.29           H  
ATOM   3102  O   HIS A 195     -11.375  -9.068  -8.556  1.00 62.29           O  
ATOM   3103  CG  HIS A 195     -13.334 -11.476 -10.896  1.00 62.29           C  
ATOM   3104  CD2 HIS A 195     -14.470 -11.817 -11.578  1.00 62.29           C  
ATOM   3105  HD2 HIS A 195     -14.882 -11.296 -12.431  1.00 62.29           H  
ATOM   3106  ND1 HIS A 195     -13.180 -12.390  -9.880  1.00 62.29           N  
ATOM   3107  HD1 HIS A 195     -12.331 -12.540  -9.354  1.00 62.29           H  
ATOM   3108  CE1 HIS A 195     -14.207 -13.255  -9.943  1.00 62.29           C  
ATOM   3109  HE1 HIS A 195     -14.326 -14.129  -9.319  1.00 62.29           H  
ATOM   3110  NE2 HIS A 195     -15.022 -12.938 -10.957  1.00 62.29           N  
ATOM   3111  N   PRO A 196     -13.533  -9.363  -7.997  1.00 65.61           N  
ATOM   3112  CA  PRO A 196     -13.304  -9.421  -6.545  1.00 65.61           C  
ATOM   3113  HA  PRO A 196     -13.058  -8.420  -6.192  1.00 65.61           H  
ATOM   3114  C   PRO A 196     -12.188 -10.383  -6.111  1.00 65.61           C  
ATOM   3115  CB  PRO A 196     -14.644  -9.855  -5.940  1.00 65.61           C  
ATOM   3116  HB2 PRO A 196     -14.703 -10.942  -5.885  1.00 65.61           H  
ATOM   3117  HB3 PRO A 196     -14.799  -9.419  -4.953  1.00 65.61           H  
ATOM   3118  O   PRO A 196     -11.423 -10.080  -5.199  1.00 65.61           O  
ATOM   3119  CG  PRO A 196     -15.673  -9.352  -6.948  1.00 65.61           C  
ATOM   3120  HG2 PRO A 196     -15.888  -8.302  -6.752  1.00 65.61           H  
ATOM   3121  HG3 PRO A 196     -16.589  -9.942  -6.921  1.00 65.61           H  
ATOM   3122  CD  PRO A 196     -14.955  -9.481  -8.287  1.00 65.61           C  
ATOM   3123  HD2 PRO A 196     -15.299  -8.689  -8.952  1.00 65.61           H  
ATOM   3124  HD3 PRO A 196     -15.161 -10.459  -8.723  1.00 65.61           H  
ATOM   3125  N   ALA A 197     -12.053 -11.519  -6.802  1.00 67.07           N  
ATOM   3126  H   ALA A 197     -12.747 -11.731  -7.504  1.00 67.07           H  
ATOM   3127  CA  ALA A 197     -10.993 -12.493  -6.527  1.00 67.07           C  
ATOM   3128  HA  ALA A 197     -11.072 -12.810  -5.487  1.00 67.07           H  
ATOM   3129  C   ALA A 197      -9.578 -11.913  -6.723  1.00 67.07           C  
ATOM   3130  CB  ALA A 197     -11.210 -13.718  -7.425  1.00 67.07           C  
ATOM   3131  HB1 ALA A 197     -10.519 -14.505  -7.122  1.00 67.07           H  
ATOM   3132  HB2 ALA A 197     -11.007 -13.472  -8.467  1.00 67.07           H  
ATOM   3133  HB3 ALA A 197     -12.227 -14.094  -7.314  1.00 67.07           H  
ATOM   3134  O   ALA A 197      -8.653 -12.264  -5.996  1.00 67.07           O  
ATOM   3135  N   HIS A 198      -9.395 -10.991  -7.671  1.00 69.96           N  
ATOM   3136  H   HIS A 198     -10.190 -10.644  -8.188  1.00 69.96           H  
ATOM   3137  CA  HIS A 198      -8.089 -10.389  -7.947  1.00 69.96           C  
ATOM   3138  HA  HIS A 198      -7.315 -11.150  -7.849  1.00 69.96           H  
ATOM   3139  C   HIS A 198      -7.748  -9.286  -6.938  1.00 69.96           C  
ATOM   3140  CB  HIS A 198      -8.067  -9.884  -9.391  1.00 69.96           C  
ATOM   3141  HB2 HIS A 198      -7.088  -9.454  -9.603  1.00 69.96           H  
ATOM   3142  HB3 HIS A 198      -8.818  -9.101  -9.491  1.00 69.96           H  
ATOM   3143  O   HIS A 198      -6.583  -9.123  -6.582  1.00 69.96           O  
ATOM   3144  CG  HIS A 198      -8.354 -10.948 -10.422  1.00 69.96           C  
ATOM   3145  CD2 HIS A 198      -8.229 -12.307 -10.297  1.00 69.96           C  
ATOM   3146  HD2 HIS A 198      -7.872 -12.839  -9.427  1.00 69.96           H  
ATOM   3147  ND1 HIS A 198      -8.843 -10.716 -11.680  1.00 69.96           N  
ATOM   3148  HD1 HIS A 198      -9.023  -9.806 -12.080  1.00 69.96           H  
ATOM   3149  CE1 HIS A 198      -9.019 -11.892 -12.300  1.00 69.96           C  
ATOM   3150  HE1 HIS A 198      -9.388 -12.021 -13.306  1.00 69.96           H  
ATOM   3151  NE2 HIS A 198      -8.666 -12.894 -11.487  1.00 69.96           N  
ATOM   3152  N   LEU A 199      -8.756  -8.598  -6.384  1.00 73.06           N  
ATOM   3153  H   LEU A 199      -9.694  -8.762  -6.720  1.00 73.06           H  
ATOM   3154  CA  LEU A 199      -8.557  -7.703  -5.237  1.00 73.06           C  
ATOM   3155  HA  LEU A 199      -7.805  -6.958  -5.498  1.00 73.06           H  
ATOM   3156  C   LEU A 199      -8.011  -8.456  -4.018  1.00 73.06           C  
ATOM   3157  CB  LEU A 199      -9.878  -7.001  -4.872  1.00 73.06           C  
ATOM   3158  HB2 LEU A 199      -9.786  -6.584  -3.869  1.00 73.06           H  
ATOM   3159  HB3 LEU A 199     -10.678  -7.740  -4.839  1.00 73.06           H  
ATOM   3160  O   LEU A 199      -7.134  -7.944  -3.326  1.00 73.06           O  
ATOM   3161  CG  LEU A 199     -10.278  -5.864  -5.823  1.00 73.06           C  
ATOM   3162  HG  LEU A 199     -10.230  -6.214  -6.854  1.00 73.06           H  
ATOM   3163  CD1 LEU A 199     -11.710  -5.423  -5.517  1.00 73.06           C  
ATOM   3164 HD11 LEU A 199     -12.394  -6.256  -5.682  1.00 73.06           H  
ATOM   3165 HD12 LEU A 199     -11.791  -5.086  -4.483  1.00 73.06           H  
ATOM   3166 HD13 LEU A 199     -11.989  -4.610  -6.187  1.00 73.06           H  
ATOM   3167  CD2 LEU A 199      -9.370  -4.644  -5.645  1.00 73.06           C  
ATOM   3168 HD21 LEU A 199      -8.336  -4.898  -5.879  1.00 73.06           H  
ATOM   3169 HD22 LEU A 199      -9.691  -3.852  -6.322  1.00 73.06           H  
ATOM   3170 HD23 LEU A 199      -9.424  -4.278  -4.620  1.00 73.06           H  
ATOM   3171  N   GLN A 200      -8.467  -9.690  -3.780  1.00 75.96           N  
ATOM   3172  H   GLN A 200      -9.200 -10.063  -4.366  1.00 75.96           H  
ATOM   3173  CA  GLN A 200      -7.934 -10.514  -2.695  1.00 75.96           C  
ATOM   3174  HA  GLN A 200      -8.064  -9.968  -1.761  1.00 75.96           H  
ATOM   3175  C   GLN A 200      -6.431 -10.772  -2.864  1.00 75.96           C  
ATOM   3176  CB  GLN A 200      -8.727 -11.821  -2.601  1.00 75.96           C  
ATOM   3177  HB2 GLN A 200      -9.788 -11.583  -2.534  1.00 75.96           H  
ATOM   3178  HB3 GLN A 200      -8.559 -12.420  -3.496  1.00 75.96           H  
ATOM   3179  O   GLN A 200      -5.690 -10.627  -1.896  1.00 75.96           O  
ATOM   3180  CG  GLN A 200      -8.324 -12.651  -1.372  1.00 75.96           C  
ATOM   3181  HG2 GLN A 200      -7.276 -12.940  -1.448  1.00 75.96           H  
ATOM   3182  HG3 GLN A 200      -8.451 -12.048  -0.473  1.00 75.96           H  
ATOM   3183  CD  GLN A 200      -9.156 -13.921  -1.225  1.00 75.96           C  
ATOM   3184  NE2 GLN A 200      -8.918 -14.705  -0.197  1.00 75.96           N  
ATOM   3185 HE21 GLN A 200      -8.147 -14.522   0.428  1.00 75.96           H  
ATOM   3186 HE22 GLN A 200      -9.449 -15.565  -0.178  1.00 75.96           H  
ATOM   3187  OE1 GLN A 200     -10.033 -14.234  -2.010  1.00 75.96           O  
ATOM   3188  N   ALA A 201      -5.968 -11.068  -4.083  1.00 76.61           N  
ATOM   3189  H   ALA A 201      -6.625 -11.170  -4.843  1.00 76.61           H  
ATOM   3190  CA  ALA A 201      -4.544 -11.264  -4.358  1.00 76.61           C  
ATOM   3191  HA  ALA A 201      -4.177 -12.062  -3.712  1.00 76.61           H  
ATOM   3192  C   ALA A 201      -3.711 -10.005  -4.051  1.00 76.61           C  
ATOM   3193  CB  ALA A 201      -4.378 -11.708  -5.815  1.00 76.61           C  
ATOM   3194  HB1 ALA A 201      -3.332 -11.953  -5.997  1.00 76.61           H  
ATOM   3195  HB2 ALA A 201      -4.984 -12.594  -6.006  1.00 76.61           H  
ATOM   3196  HB3 ALA A 201      -4.680 -10.911  -6.495  1.00 76.61           H  
ATOM   3197  O   ALA A 201      -2.624 -10.102  -3.479  1.00 76.61           O  
ATOM   3198  N   VAL A 202      -4.243  -8.816  -4.353  1.00 80.70           N  
ATOM   3199  H   VAL A 202      -5.126  -8.801  -4.843  1.00 80.70           H  
ATOM   3200  CA  VAL A 202      -3.616  -7.536  -3.982  1.00 80.70           C  
ATOM   3201  HA  VAL A 202      -2.605  -7.514  -4.388  1.00 80.70           H  
ATOM   3202  C   VAL A 202      -3.494  -7.402  -2.462  1.00 80.70           C  
ATOM   3203  CB  VAL A 202      -4.398  -6.348  -4.575  1.00 80.70           C  
ATOM   3204  HB  VAL A 202      -5.439  -6.392  -4.256  1.00 80.70           H  
ATOM   3205  O   VAL A 202      -2.437  -7.023  -1.957  1.00 80.70           O  
ATOM   3206  CG1 VAL A 202      -3.831  -5.004  -4.105  1.00 80.70           C  
ATOM   3207 HG11 VAL A 202      -4.296  -4.188  -4.659  1.00 80.70           H  
ATOM   3208 HG12 VAL A 202      -4.040  -4.858  -3.046  1.00 80.70           H  
ATOM   3209 HG13 VAL A 202      -2.752  -4.985  -4.258  1.00 80.70           H  
ATOM   3210  CG2 VAL A 202      -4.371  -6.394  -6.107  1.00 80.70           C  
ATOM   3211 HG21 VAL A 202      -4.823  -7.316  -6.472  1.00 80.70           H  
ATOM   3212 HG22 VAL A 202      -4.948  -5.561  -6.508  1.00 80.70           H  
ATOM   3213 HG23 VAL A 202      -3.345  -6.350  -6.472  1.00 80.70           H  
ATOM   3214  N   PHE A 203      -4.536  -7.758  -1.709  1.00 83.40           N  
ATOM   3215  H   PHE A 203      -5.387  -8.055  -2.165  1.00 83.40           H  
ATOM   3216  CA  PHE A 203      -4.505  -7.692  -0.243  1.00 83.40           C  
ATOM   3217  HA  PHE A 203      -4.129  -6.714   0.057  1.00 83.40           H  
ATOM   3218  C   PHE A 203      -3.556  -8.714   0.369  1.00 83.40           C  
ATOM   3219  CB  PHE A 203      -5.914  -7.869   0.325  1.00 83.40           C  
ATOM   3220  HB2 PHE A 203      -5.873  -7.734   1.406  1.00 83.40           H  
ATOM   3221  HB3 PHE A 203      -6.240  -8.891   0.131  1.00 83.40           H  
ATOM   3222  O   PHE A 203      -2.867  -8.403   1.340  1.00 83.40           O  
ATOM   3223  CG  PHE A 203      -6.951  -6.914  -0.228  1.00 83.40           C  
ATOM   3224  CD1 PHE A 203      -6.602  -5.615  -0.655  1.00 83.40           C  
ATOM   3225  HD1 PHE A 203      -5.588  -5.254  -0.564  1.00 83.40           H  
ATOM   3226  CD2 PHE A 203      -8.280  -7.350  -0.351  1.00 83.40           C  
ATOM   3227  HD2 PHE A 203      -8.559  -8.343  -0.032  1.00 83.40           H  
ATOM   3228  CE1 PHE A 203      -7.565  -4.776  -1.239  1.00 83.40           C  
ATOM   3229  HE1 PHE A 203      -7.285  -3.793  -1.590  1.00 83.40           H  
ATOM   3230  CE2 PHE A 203      -9.238  -6.509  -0.934  1.00 83.40           C  
ATOM   3231  HE2 PHE A 203     -10.243  -6.878  -1.075  1.00 83.40           H  
ATOM   3232  CZ  PHE A 203      -8.887  -5.227  -1.387  1.00 83.40           C  
ATOM   3233  HZ  PHE A 203      -9.626  -4.597  -1.860  1.00 83.40           H  
ATOM   3234  N   THR A 204      -3.460  -9.900  -0.227  1.00 83.15           N  
ATOM   3235  H   THR A 204      -4.108 -10.128  -0.967  1.00 83.15           H  
ATOM   3236  CA  THR A 204      -2.479 -10.911   0.162  1.00 83.15           C  
ATOM   3237  HA  THR A 204      -2.608 -11.139   1.220  1.00 83.15           H  
ATOM   3238  C   THR A 204      -1.047 -10.408  -0.013  1.00 83.15           C  
ATOM   3239  CB  THR A 204      -2.705 -12.198  -0.636  1.00 83.15           C  
ATOM   3240  HB  THR A 204      -2.592 -12.004  -1.703  1.00 83.15           H  
ATOM   3241  O   THR A 204      -0.207 -10.713   0.821  1.00 83.15           O  
ATOM   3242  CG2 THR A 204      -1.755 -13.307  -0.221  1.00 83.15           C  
ATOM   3243 HG21 THR A 204      -2.065 -14.235  -0.701  1.00 83.15           H  
ATOM   3244 HG22 THR A 204      -0.739 -13.077  -0.539  1.00 83.15           H  
ATOM   3245 HG23 THR A 204      -1.775 -13.420   0.863  1.00 83.15           H  
ATOM   3246  OG1 THR A 204      -3.999 -12.695  -0.387  1.00 83.15           O  
ATOM   3247  HG1 THR A 204      -4.026 -12.954   0.537  1.00 83.15           H  
ATOM   3248  N   ARG A 205      -0.739  -9.567  -1.009  1.00 84.60           N  
ATOM   3249  H   ARG A 205      -1.442  -9.352  -1.701  1.00 84.60           H  
ATOM   3250  CA  ARG A 205       0.599  -8.943  -1.100  1.00 84.60           C  
ATOM   3251  HA  ARG A 205       1.356  -9.716  -0.963  1.00 84.60           H  
ATOM   3252  C   ARG A 205       0.860  -7.921   0.010  1.00 84.60           C  
ATOM   3253  CB  ARG A 205       0.810  -8.297  -2.474  1.00 84.60           C  
ATOM   3254  HB2 ARG A 205       1.757  -7.757  -2.462  1.00 84.60           H  
ATOM   3255  HB3 ARG A 205       0.012  -7.580  -2.670  1.00 84.60           H  
ATOM   3256  O   ARG A 205       1.992  -7.797   0.474  1.00 84.60           O  
ATOM   3257  CG  ARG A 205       0.862  -9.336  -3.598  1.00 84.60           C  
ATOM   3258  HG2 ARG A 205       1.651 -10.061  -3.399  1.00 84.60           H  
ATOM   3259  HG3 ARG A 205      -0.093  -9.858  -3.657  1.00 84.60           H  
ATOM   3260  CD  ARG A 205       1.137  -8.635  -4.929  1.00 84.60           C  
ATOM   3261  HD2 ARG A 205       2.171  -8.289  -4.950  1.00 84.60           H  
ATOM   3262  HD3 ARG A 205       0.476  -7.771  -5.001  1.00 84.60           H  
ATOM   3263  NE  ARG A 205       0.893  -9.545  -6.058  1.00 84.60           N  
ATOM   3264  HE  ARG A 205       1.108 -10.523  -5.923  1.00 84.60           H  
ATOM   3265  NH1 ARG A 205       0.087  -7.994  -7.554  1.00 84.60           N  
ATOM   3266 HH11 ARG A 205      -0.290  -7.855  -8.481  1.00 84.60           H  
ATOM   3267 HH12 ARG A 205       0.409  -7.223  -6.988  1.00 84.60           H  
ATOM   3268  NH2 ARG A 205      -0.085 -10.140  -8.009  1.00 84.60           N  
ATOM   3269 HH21 ARG A 205      -0.721  -9.843  -8.734  1.00 84.60           H  
ATOM   3270 HH22 ARG A 205       0.107 -11.123  -7.878  1.00 84.60           H  
ATOM   3271  CZ  ARG A 205       0.313  -9.222  -7.195  1.00 84.60           C  
ATOM   3272  N   LEU A 206      -0.172  -7.198   0.451  1.00 89.47           N  
ATOM   3273  H   LEU A 206      -1.072  -7.345   0.016  1.00 89.47           H  
ATOM   3274  CA  LEU A 206      -0.049  -6.209   1.527  1.00 89.47           C  
ATOM   3275  HA  LEU A 206       0.850  -5.617   1.353  1.00 89.47           H  
ATOM   3276  C   LEU A 206       0.134  -6.867   2.903  1.00 89.47           C  
ATOM   3277  CB  LEU A 206      -1.265  -5.262   1.524  1.00 89.47           C  
ATOM   3278  HB2 LEU A 206      -2.176  -5.858   1.587  1.00 89.47           H  
ATOM   3279  HB3 LEU A 206      -1.222  -4.644   2.421  1.00 89.47           H  
ATOM   3280  O   LEU A 206       1.026  -6.470   3.654  1.00 89.47           O  
ATOM   3281  CG  LEU A 206      -1.367  -4.325   0.306  1.00 89.47           C  
ATOM   3282  HG  LEU A 206      -1.396  -4.916  -0.610  1.00 89.47           H  
ATOM   3283  CD1 LEU A 206      -2.662  -3.515   0.398  1.00 89.47           C  
ATOM   3284 HD11 LEU A 206      -2.660  -2.908   1.303  1.00 89.47           H  
ATOM   3285 HD12 LEU A 206      -2.749  -2.858  -0.468  1.00 89.47           H  
ATOM   3286 HD13 LEU A 206      -3.518  -4.188   0.422  1.00 89.47           H  
ATOM   3287  CD2 LEU A 206      -0.196  -3.341   0.218  1.00 89.47           C  
ATOM   3288 HD21 LEU A 206      -0.125  -2.763   1.139  1.00 89.47           H  
ATOM   3289 HD22 LEU A 206      -0.357  -2.654  -0.613  1.00 89.47           H  
ATOM   3290 HD23 LEU A 206       0.738  -3.874   0.042  1.00 89.47           H  
ATOM   3291  N   TYR A 207      -0.687  -7.874   3.217  1.00 89.62           N  
ATOM   3292  H   TYR A 207      -1.390  -8.129   2.538  1.00 89.62           H  
ATOM   3293  CA  TYR A 207      -0.781  -8.490   4.550  1.00 89.62           C  
ATOM   3294  HA  TYR A 207      -0.163  -7.920   5.243  1.00 89.62           H  
ATOM   3295  C   TYR A 207      -0.266  -9.930   4.642  1.00 89.62           C  
ATOM   3296  CB  TYR A 207      -2.224  -8.403   5.051  1.00 89.62           C  
ATOM   3297  HB2 TYR A 207      -2.318  -8.976   5.974  1.00 89.62           H  
ATOM   3298  HB3 TYR A 207      -2.887  -8.862   4.317  1.00 89.62           H  
ATOM   3299  O   TYR A 207      -0.206 -10.477   5.742  1.00 89.62           O  
ATOM   3300  CG  TYR A 207      -2.673  -6.992   5.347  1.00 89.62           C  
ATOM   3301  CD1 TYR A 207      -2.157  -6.316   6.470  1.00 89.62           C  
ATOM   3302  HD1 TYR A 207      -1.432  -6.808   7.102  1.00 89.62           H  
ATOM   3303  CD2 TYR A 207      -3.610  -6.362   4.511  1.00 89.62           C  
ATOM   3304  HD2 TYR A 207      -4.000  -6.877   3.646  1.00 89.62           H  
ATOM   3305  CE1 TYR A 207      -2.576  -5.005   6.762  1.00 89.62           C  
ATOM   3306  HE1 TYR A 207      -2.172  -4.484   7.618  1.00 89.62           H  
ATOM   3307  CE2 TYR A 207      -4.053  -5.065   4.820  1.00 89.62           C  
ATOM   3308  HE2 TYR A 207      -4.799  -4.585   4.204  1.00 89.62           H  
ATOM   3309  OH  TYR A 207      -3.974  -3.133   6.246  1.00 89.62           O  
ATOM   3310  HH  TYR A 207      -3.478  -2.708   6.951  1.00 89.62           H  
ATOM   3311  CZ  TYR A 207      -3.532  -4.378   5.937  1.00 89.62           C  
ATOM   3312  N   GLY A 208       0.202 -10.504   3.536  1.00 83.81           N  
ATOM   3313  H   GLY A 208       0.102 -10.027   2.651  1.00 83.81           H  
ATOM   3314  CA  GLY A 208       0.687 -11.878   3.478  1.00 83.81           C  
ATOM   3315  HA2 GLY A 208       1.347 -12.076   4.324  1.00 83.81           H  
ATOM   3316  HA3 GLY A 208       1.264 -12.023   2.565  1.00 83.81           H  
ATOM   3317  C   GLY A 208      -0.456 -12.891   3.502  1.00 83.81           C  
ATOM   3318  O   GLY A 208      -1.640 -12.543   3.583  1.00 83.81           O  
ATOM   3319  N   LYS A 209      -0.095 -14.173   3.429  1.00 76.69           N  
ATOM   3320  H   LYS A 209       0.892 -14.380   3.378  1.00 76.69           H  
ATOM   3321  CA  LYS A 209      -1.013 -15.277   3.738  1.00 76.69           C  
ATOM   3322  HA  LYS A 209      -2.039 -14.943   3.583  1.00 76.69           H  
ATOM   3323  C   LYS A 209      -0.887 -15.655   5.205  1.00 76.69           C  
ATOM   3324  CB  LYS A 209      -0.767 -16.487   2.829  1.00 76.69           C  
ATOM   3325  HB2 LYS A 209      -1.367 -17.327   3.180  1.00 76.69           H  
ATOM   3326  HB3 LYS A 209       0.284 -16.772   2.875  1.00 76.69           H  
ATOM   3327  O   LYS A 209       0.179 -15.534   5.807  1.00 76.69           O  
ATOM   3328  CG  LYS A 209      -1.160 -16.173   1.384  1.00 76.69           C  
ATOM   3329  HG2 LYS A 209      -2.204 -15.860   1.343  1.00 76.69           H  
ATOM   3330  HG3 LYS A 209      -0.514 -15.375   1.020  1.00 76.69           H  
ATOM   3331  CD  LYS A 209      -0.959 -17.393   0.489  1.00 76.69           C  
ATOM   3332  HD2 LYS A 209      -1.616 -18.206   0.796  1.00 76.69           H  
ATOM   3333  HD3 LYS A 209       0.076 -17.716   0.603  1.00 76.69           H  
ATOM   3334  CE  LYS A 209      -1.226 -17.020  -0.971  1.00 76.69           C  
ATOM   3335  HE2 LYS A 209      -1.052 -15.951  -1.087  1.00 76.69           H  
ATOM   3336  HE3 LYS A 209      -2.261 -17.246  -1.228  1.00 76.69           H  
ATOM   3337  NZ  LYS A 209      -0.270 -17.722  -1.849  1.00 76.69           N  
ATOM   3338  HZ1 LYS A 209      -0.432 -17.539  -2.829  1.00 76.69           H  
ATOM   3339  HZ2 LYS A 209      -0.251 -18.716  -1.670  1.00 76.69           H  
ATOM   3340  HZ3 LYS A 209       0.648 -17.358  -1.638  1.00 76.69           H  
ATOM   3341  N   HIS A 210      -1.987 -16.129   5.780  1.00 65.87           N  
ATOM   3342  H   HIS A 210      -2.800 -16.297   5.203  1.00 65.87           H  
ATOM   3343  CA  HIS A 210      -1.949 -16.721   7.108  1.00 65.87           C  
ATOM   3344  HA  HIS A 210      -1.453 -16.024   7.784  1.00 65.87           H  
ATOM   3345  C   HIS A 210      -1.130 -18.016   7.039  1.00 65.87           C  
ATOM   3346  CB  HIS A 210      -3.382 -16.950   7.601  1.00 65.87           C  
ATOM   3347  HB2 HIS A 210      -3.986 -16.074   7.364  1.00 65.87           H  
ATOM   3348  HB3 HIS A 210      -3.818 -17.807   7.088  1.00 65.87           H  
ATOM   3349  O   HIS A 210      -1.408 -18.868   6.202  1.00 65.87           O  
ATOM   3350  CG  HIS A 210      -3.450 -17.166   9.087  1.00 65.87           C  
ATOM   3351  CD2 HIS A 210      -3.614 -16.197  10.039  1.00 65.87           C  
ATOM   3352  HD2 HIS A 210      -3.724 -15.139   9.853  1.00 65.87           H  
ATOM   3353  ND1 HIS A 210      -3.337 -18.363   9.749  1.00 65.87           N  
ATOM   3354  HD1 HIS A 210      -3.266 -19.281   9.332  1.00 65.87           H  
ATOM   3355  CE1 HIS A 210      -3.422 -18.118  11.068  1.00 65.87           C  
ATOM   3356  HE1 HIS A 210      -3.378 -18.858  11.853  1.00 65.87           H  
ATOM   3357  NE2 HIS A 210      -3.596 -16.810  11.292  1.00 65.87           N  
ATOM   3358  N   LEU A 211      -0.140 -18.173   7.919  1.00 57.09           N  
ATOM   3359  H   LEU A 211       0.036 -17.422   8.572  1.00 57.09           H  
ATOM   3360  CA  LEU A 211       0.832 -19.281   7.902  1.00 57.09           C  
ATOM   3361  HA  LEU A 211       1.284 -19.335   6.911  1.00 57.09           H  
ATOM   3362  C   LEU A 211       0.233 -20.677   8.158  1.00 57.09           C  
ATOM   3363  CB  LEU A 211       1.928 -18.982   8.947  1.00 57.09           C  
ATOM   3364  HB2 LEU A 211       2.533 -19.876   9.103  1.00 57.09           H  
ATOM   3365  HB3 LEU A 211       1.443 -18.757   9.897  1.00 57.09           H  
ATOM   3366  O   LEU A 211       0.976 -21.641   8.239  1.00 57.09           O  
ATOM   3367  CG  LEU A 211       2.884 -17.838   8.576  1.00 57.09           C  
ATOM   3368  HG  LEU A 211       2.312 -16.958   8.284  1.00 57.09           H  
ATOM   3369  CD1 LEU A 211       3.736 -17.472   9.792  1.00 57.09           C  
ATOM   3370 HD11 LEU A 211       3.091 -17.161  10.614  1.00 57.09           H  
ATOM   3371 HD12 LEU A 211       4.322 -18.336  10.104  1.00 57.09           H  
ATOM   3372 HD13 LEU A 211       4.407 -16.651   9.539  1.00 57.09           H  
ATOM   3373  CD2 LEU A 211       3.826 -18.229   7.437  1.00 57.09           C  
ATOM   3374 HD21 LEU A 211       3.261 -18.376   6.516  1.00 57.09           H  
ATOM   3375 HD22 LEU A 211       4.351 -19.151   7.683  1.00 57.09           H  
ATOM   3376 HD23 LEU A 211       4.553 -17.432   7.278  1.00 57.09           H  
ATOM   3377  N   VAL A 212      -1.086 -20.802   8.313  1.00 56.87           N  
ATOM   3378  H   VAL A 212      -1.660 -20.030   8.006  1.00 56.87           H  
ATOM   3379  CA  VAL A 212      -1.725 -22.080   8.678  1.00 56.87           C  
ATOM   3380  HA  VAL A 212      -1.079 -22.590   9.392  1.00 56.87           H  
ATOM   3381  C   VAL A 212      -1.813 -23.049   7.494  1.00 56.87           C  
ATOM   3382  CB  VAL A 212      -3.068 -21.823   9.386  1.00 56.87           C  
ATOM   3383  HB  VAL A 212      -3.641 -21.093   8.813  1.00 56.87           H  
ATOM   3384  O   VAL A 212      -1.949 -24.248   7.712  1.00 56.87           O  
ATOM   3385  CG1 VAL A 212      -3.943 -23.055   9.624  1.00 56.87           C  
ATOM   3386 HG11 VAL A 212      -4.275 -23.457   8.667  1.00 56.87           H  
ATOM   3387 HG12 VAL A 212      -4.827 -22.792  10.205  1.00 56.87           H  
ATOM   3388 HG13 VAL A 212      -3.375 -23.826  10.145  1.00 56.87           H  
ATOM   3389  CG2 VAL A 212      -2.783 -21.252  10.781  1.00 56.87           C  
ATOM   3390 HG21 VAL A 212      -2.339 -22.031  11.401  1.00 56.87           H  
ATOM   3391 HG22 VAL A 212      -3.715 -20.934  11.248  1.00 56.87           H  
ATOM   3392 HG23 VAL A 212      -2.060 -20.437  10.737  1.00 56.87           H  
ATOM   3393  N   ASP A 213      -1.630 -22.572   6.262  1.00 54.61           N  
ATOM   3394  H   ASP A 213      -1.482 -21.581   6.133  1.00 54.61           H  
ATOM   3395  CA  ASP A 213      -1.572 -23.431   5.075  1.00 54.61           C  
ATOM   3396  HA  ASP A 213      -2.176 -24.319   5.261  1.00 54.61           H  
ATOM   3397  C   ASP A 213      -0.134 -23.944   4.842  1.00 54.61           C  
ATOM   3398  CB  ASP A 213      -2.219 -22.719   3.875  1.00 54.61           C  
ATOM   3399  HB2 ASP A 213      -2.090 -23.341   2.989  1.00 54.61           H  
ATOM   3400  HB3 ASP A 213      -1.706 -21.773   3.703  1.00 54.61           H  
ATOM   3401  O   ASP A 213       0.530 -23.641   3.848  1.00 54.61           O  
ATOM   3402  CG  ASP A 213      -3.727 -22.461   4.056  1.00 54.61           C  
ATOM   3403  OD1 ASP A 213      -4.383 -23.195   4.829  1.00 54.61           O  
ATOM   3404  OD2 ASP A 213      -4.222 -21.506   3.411  1.00 54.61           O  
ATOM   3405  N   GLU A 214       0.373 -24.716   5.806  1.00 45.98           N  
ATOM   3406  H   GLU A 214      -0.207 -24.876   6.617  1.00 45.98           H  
ATOM   3407  CA  GLU A 214       1.681 -25.379   5.770  1.00 45.98           C  
ATOM   3408  HA  GLU A 214       2.429 -24.666   5.423  1.00 45.98           H  
ATOM   3409  C   GLU A 214       1.676 -26.571   4.797  1.00 45.98           C  
ATOM   3410  CB  GLU A 214       2.102 -25.861   7.174  1.00 45.98           C  
ATOM   3411  HB2 GLU A 214       3.017 -26.443   7.066  1.00 45.98           H  
ATOM   3412  HB3 GLU A 214       1.323 -26.510   7.574  1.00 45.98           H  
ATOM   3413  O   GLU A 214       1.547 -27.723   5.199  1.00 45.98           O  
ATOM   3414  CG  GLU A 214       2.382 -24.742   8.185  1.00 45.98           C  
ATOM   3415  HG2 GLU A 214       1.450 -24.212   8.380  1.00 45.98           H  
ATOM   3416  HG3 GLU A 214       3.094 -24.044   7.743  1.00 45.98           H  
ATOM   3417  CD  GLU A 214       2.943 -25.268   9.522  1.00 45.98           C  
ATOM   3418  OE1 GLU A 214       3.493 -24.438  10.285  1.00 45.98           O  
ATOM   3419  OE2 GLU A 214       2.838 -26.488   9.791  1.00 45.98           O  
ATOM   3420  N   THR A 215       1.836 -26.321   3.496  1.00 56.99           N  
ATOM   3421  H   THR A 215       1.749 -25.361   3.196  1.00 56.99           H  
ATOM   3422  CA  THR A 215       2.310 -27.372   2.564  1.00 56.99           C  
ATOM   3423  HA  THR A 215       2.855 -28.113   3.150  1.00 56.99           H  
ATOM   3424  C   THR A 215       3.331 -26.894   1.533  1.00 56.99           C  
ATOM   3425  CB  THR A 215       1.170 -28.133   1.862  1.00 56.99           C  
ATOM   3426  HB  THR A 215       1.582 -28.669   1.007  1.00 56.99           H  
ATOM   3427  O   THR A 215       4.046 -27.728   0.988  1.00 56.99           O  
ATOM   3428  CG2 THR A 215       0.473 -29.159   2.756  1.00 56.99           C  
ATOM   3429 HG21 THR A 215       1.214 -29.807   3.224  1.00 56.99           H  
ATOM   3430 HG22 THR A 215      -0.197 -29.767   2.148  1.00 56.99           H  
ATOM   3431 HG23 THR A 215      -0.111 -28.660   3.530  1.00 56.99           H  
ATOM   3432  OG1 THR A 215       0.182 -27.243   1.406  1.00 56.99           O  
ATOM   3433  HG1 THR A 215      -0.233 -26.875   2.190  1.00 56.99           H  
ATOM   3434  N   ASN A 216       3.496 -25.583   1.313  1.00 55.57           N  
ATOM   3435  H   ASN A 216       2.922 -24.924   1.818  1.00 55.57           H  
ATOM   3436  CA  ASN A 216       4.483 -25.049   0.369  1.00 55.57           C  
ATOM   3437  HA  ASN A 216       5.141 -25.853   0.040  1.00 55.57           H  
ATOM   3438  C   ASN A 216       5.376 -24.001   1.048  1.00 55.57           C  
ATOM   3439  CB  ASN A 216       3.751 -24.522  -0.876  1.00 55.57           C  
ATOM   3440  HB2 ASN A 216       2.950 -23.849  -0.573  1.00 55.57           H  
ATOM   3441  HB3 ASN A 216       4.449 -23.963  -1.499  1.00 55.57           H  
ATOM   3442  O   ASN A 216       4.895 -23.001   1.568  1.00 55.57           O  
ATOM   3443  CG  ASN A 216       3.188 -25.652  -1.727  1.00 55.57           C  
ATOM   3444  ND2 ASN A 216       2.007 -25.496  -2.275  1.00 55.57           N  
ATOM   3445 HD21 ASN A 216       1.655 -26.300  -2.774  1.00 55.57           H  
ATOM   3446 HD22 ASN A 216       1.446 -24.683  -2.065  1.00 55.57           H  
ATOM   3447  OD1 ASN A 216       3.807 -26.679  -1.939  1.00 55.57           O  
ATOM   3448  N   HIS A 217       6.688 -24.242   1.037  1.00 53.70           N  
ATOM   3449  H   HIS A 217       6.984 -25.090   0.576  1.00 53.70           H  
ATOM   3450  CA  HIS A 217       7.730 -23.509   1.771  1.00 53.70           C  
ATOM   3451  HA  HIS A 217       7.427 -23.465   2.817  1.00 53.70           H  
ATOM   3452  C   HIS A 217       7.973 -22.044   1.347  1.00 53.70           C  
ATOM   3453  CB  HIS A 217       9.030 -24.329   1.680  1.00 53.70           C  
ATOM   3454  HB2 HIS A 217       9.251 -24.552   0.636  1.00 53.70           H  
ATOM   3455  HB3 HIS A 217       9.861 -23.743   2.072  1.00 53.70           H  
ATOM   3456  O   HIS A 217       8.972 -21.449   1.755  1.00 53.70           O  
ATOM   3457  CG  HIS A 217       8.987 -25.605   2.475  1.00 53.70           C  
ATOM   3458  CD2 HIS A 217       8.965 -26.886   1.994  1.00 53.70           C  
ATOM   3459  HD2 HIS A 217       8.959 -27.179   0.954  1.00 53.70           H  
ATOM   3460  ND1 HIS A 217       9.000 -25.686   3.848  1.00 53.70           N  
ATOM   3461  HD1 HIS A 217       8.983 -24.908   4.492  1.00 53.70           H  
ATOM   3462  CE1 HIS A 217       8.981 -26.984   4.189  1.00 53.70           C  
ATOM   3463  HE1 HIS A 217       8.960 -27.363   5.199  1.00 53.70           H  
ATOM   3464  NE2 HIS A 217       8.971 -27.754   3.091  1.00 53.70           N  
ATOM   3465  N   GLU A 218       7.093 -21.434   0.558  1.00 63.30           N  
ATOM   3466  H   GLU A 218       6.214 -21.892   0.367  1.00 63.30           H  
ATOM   3467  CA  GLU A 218       7.239 -20.038   0.152  1.00 63.30           C  
ATOM   3468  HA  GLU A 218       8.278 -19.742   0.299  1.00 63.30           H  
ATOM   3469  C   GLU A 218       6.391 -19.146   1.063  1.00 63.30           C  
ATOM   3470  CB  GLU A 218       6.983 -19.890  -1.352  1.00 63.30           C  
ATOM   3471  HB2 GLU A 218       7.438 -20.743  -1.855  1.00 63.30           H  
ATOM   3472  HB3 GLU A 218       5.913 -19.890  -1.560  1.00 63.30           H  
ATOM   3473  O   GLU A 218       5.192 -18.946   0.871  1.00 63.30           O  
ATOM   3474  CG  GLU A 218       7.643 -18.611  -1.893  1.00 63.30           C  
ATOM   3475  HG2 GLU A 218       8.660 -18.550  -1.505  1.00 63.30           H  
ATOM   3476  HG3 GLU A 218       7.094 -17.746  -1.520  1.00 63.30           H  
ATOM   3477  CD  GLU A 218       7.708 -18.562  -3.428  1.00 63.30           C  
ATOM   3478  OE1 GLU A 218       8.460 -17.695  -3.931  1.00 63.30           O  
ATOM   3479  OE2 GLU A 218       7.041 -19.393  -4.086  1.00 63.30           O  
ATOM   3480  N   VAL A 219       7.021 -18.649   2.129  1.00 65.38           N  
ATOM   3481  H   VAL A 219       7.986 -18.910   2.273  1.00 65.38           H  
ATOM   3482  CA  VAL A 219       6.393 -17.694   3.043  1.00 65.38           C  
ATOM   3483  HA  VAL A 219       5.415 -18.082   3.329  1.00 65.38           H  
ATOM   3484  C   VAL A 219       6.185 -16.376   2.295  1.00 65.38           C  
ATOM   3485  CB  VAL A 219       7.224 -17.508   4.330  1.00 65.38           C  
ATOM   3486  HB  VAL A 219       8.233 -17.188   4.069  1.00 65.38           H  
ATOM   3487  O   VAL A 219       7.129 -15.610   2.088  1.00 65.38           O  
ATOM   3488  CG1 VAL A 219       6.602 -16.452   5.255  1.00 65.38           C  
ATOM   3489 HG11 VAL A 219       5.547 -16.678   5.411  1.00 65.38           H  
ATOM   3490 HG12 VAL A 219       6.687 -15.464   4.804  1.00 65.38           H  
ATOM   3491 HG13 VAL A 219       7.120 -16.439   6.213  1.00 65.38           H  
ATOM   3492  CG2 VAL A 219       7.326 -18.825   5.113  1.00 65.38           C  
ATOM   3493 HG21 VAL A 219       7.816 -19.588   4.508  1.00 65.38           H  
ATOM   3494 HG22 VAL A 219       7.913 -18.677   6.019  1.00 65.38           H  
ATOM   3495 HG23 VAL A 219       6.330 -19.177   5.383  1.00 65.38           H  
ATOM   3496  N   ASP A 220       4.936 -16.090   1.924  1.00 74.35           N  
ATOM   3497  H   ASP A 220       4.272 -16.851   1.929  1.00 74.35           H  
ATOM   3498  CA  ASP A 220       4.500 -14.795   1.392  1.00 74.35           C  
ATOM   3499  HA  ASP A 220       5.165 -14.511   0.577  1.00 74.35           H  
ATOM   3500  C   ASP A 220       4.620 -13.716   2.493  1.00 74.35           C  
ATOM   3501  CB  ASP A 220       3.060 -14.894   0.824  1.00 74.35           C  
ATOM   3502  HB2 ASP A 220       2.438 -15.465   1.512  1.00 74.35           H  
ATOM   3503  HB3 ASP A 220       2.644 -13.888   0.768  1.00 74.35           H  
ATOM   3504  O   ASP A 220       3.636 -13.341   3.134  1.00 74.35           O  
ATOM   3505  CG  ASP A 220       2.947 -15.485  -0.592  1.00 74.35           C  
ATOM   3506  OD1 ASP A 220       3.889 -15.256  -1.376  1.00 74.35           O  
ATOM   3507  OD2 ASP A 220       1.864 -16.052  -0.915  1.00 74.35           O  
ATOM   3508  N   ILE A 221       5.846 -13.227   2.751  1.00 82.30           N  
ATOM   3509  H   ILE A 221       6.618 -13.754   2.368  1.00 82.30           H  
ATOM   3510  CA  ILE A 221       6.105 -12.143   3.724  1.00 82.30           C  
ATOM   3511  HA  ILE A 221       5.779 -12.517   4.695  1.00 82.30           H  
ATOM   3512  C   ILE A 221       5.244 -10.929   3.327  1.00 82.30           C  
ATOM   3513  CB  ILE A 221       7.610 -11.745   3.855  1.00 82.30           C  
ATOM   3514  HB  ILE A 221       7.921 -11.197   2.966  1.00 82.30           H  
ATOM   3515  O   ILE A 221       5.165 -10.608   2.144  1.00 82.30           O  
ATOM   3516  CG1 ILE A 221       8.542 -12.968   4.016  1.00 82.30           C  
ATOM   3517 HG12 ILE A 221       8.393 -13.412   5.000  1.00 82.30           H  
ATOM   3518 HG13 ILE A 221       8.291 -13.721   3.268  1.00 82.30           H  
ATOM   3519  CG2 ILE A 221       7.847 -10.731   4.983  1.00 82.30           C  
ATOM   3520 HG21 ILE A 221       7.585 -11.169   5.946  1.00 82.30           H  
ATOM   3521 HG22 ILE A 221       7.252  -9.834   4.809  1.00 82.30           H  
ATOM   3522 HG23 ILE A 221       8.891 -10.420   5.012  1.00 82.30           H  
ATOM   3523  CD1 ILE A 221      10.032 -12.659   3.816  1.00 82.30           C  
ATOM   3524 HD11 ILE A 221      10.405 -12.021   4.618  1.00 82.30           H  
ATOM   3525 HD12 ILE A 221      10.185 -12.169   2.855  1.00 82.30           H  
ATOM   3526 HD13 ILE A 221      10.595 -13.592   3.831  1.00 82.30           H  
ATOM   3527  N   PRO A 222       4.584 -10.235   4.256  1.00 90.03           N  
ATOM   3528  CA  PRO A 222       3.788  -9.061   3.915  1.00 90.03           C  
ATOM   3529  HA  PRO A 222       3.127  -9.291   3.080  1.00 90.03           H  
ATOM   3530  C   PRO A 222       4.625  -7.836   3.561  1.00 90.03           C  
ATOM   3531  CB  PRO A 222       2.951  -8.778   5.149  1.00 90.03           C  
ATOM   3532  HB2 PRO A 222       2.803  -7.714   5.333  1.00 90.03           H  
ATOM   3533  HB3 PRO A 222       1.985  -9.268   5.024  1.00 90.03           H  
ATOM   3534  O   PRO A 222       5.734  -7.650   4.070  1.00 90.03           O  
ATOM   3535  CG  PRO A 222       3.666  -9.469   6.291  1.00 90.03           C  
ATOM   3536  HG2 PRO A 222       2.918  -9.848   6.988  1.00 90.03           H  
ATOM   3537  HG3 PRO A 222       4.366  -8.779   6.760  1.00 90.03           H  
ATOM   3538  CD  PRO A 222       4.414 -10.621   5.643  1.00 90.03           C  
ATOM   3539  HD2 PRO A 222       3.809 -11.526   5.693  1.00 90.03           H  
ATOM   3540  HD3 PRO A 222       5.367 -10.776   6.148  1.00 90.03           H  
ATOM   3541  N   ALA A 223       4.018  -6.917   2.804  1.00 92.92           N  
ATOM   3542  H   ALA A 223       3.118  -7.136   2.402  1.00 92.92           H  
ATOM   3543  CA  ALA A 223       4.577  -5.588   2.558  1.00 92.92           C  
ATOM   3544  HA  ALA A 223       5.548  -5.710   2.079  1.00 92.92           H  
ATOM   3545  C   ALA A 223       4.790  -4.773   3.852  1.00 92.92           C  
ATOM   3546  CB  ALA A 223       3.671  -4.842   1.575  1.00 92.92           C  
ATOM   3547  HB1 ALA A 223       2.702  -4.649   2.035  1.00 92.92           H  
ATOM   3548  HB2 ALA A 223       4.136  -3.894   1.307  1.00 92.92           H  
ATOM   3549  HB3 ALA A 223       3.532  -5.435   0.671  1.00 92.92           H  
ATOM   3550  O   ALA A 223       5.569  -3.826   3.867  1.00 92.92           O  
ATOM   3551  N   THR A 224       4.130  -5.129   4.959  1.00 92.02           N  
ATOM   3552  H   THR A 224       3.464  -5.885   4.902  1.00 92.02           H  
ATOM   3553  CA  THR A 224       4.353  -4.499   6.275  1.00 92.02           C  
ATOM   3554  HA  THR A 224       4.387  -3.418   6.140  1.00 92.02           H  
ATOM   3555  C   THR A 224       5.679  -4.894   6.933  1.00 92.02           C  
ATOM   3556  CB  THR A 224       3.211  -4.820   7.248  1.00 92.02           C  
ATOM   3557  HB  THR A 224       3.414  -4.341   8.206  1.00 92.02           H  
ATOM   3558  O   THR A 224       6.149  -4.193   7.829  1.00 92.02           O  
ATOM   3559  CG2 THR A 224       1.850  -4.339   6.747  1.00 92.02           C  
ATOM   3560 HG21 THR A 224       1.898  -3.271   6.535  1.00 92.02           H  
ATOM   3561 HG22 THR A 224       1.093  -4.511   7.512  1.00 92.02           H  
ATOM   3562 HG23 THR A 224       1.567  -4.872   5.839  1.00 92.02           H  
ATOM   3563  OG1 THR A 224       3.120  -6.214   7.442  1.00 92.02           O  
ATOM   3564  HG1 THR A 224       2.309  -6.398   7.922  1.00 92.02           H  
ATOM   3565  N   GLN A 225       6.293  -6.003   6.506  1.00 89.54           N  
ATOM   3566  H   GLN A 225       5.857  -6.528   5.762  1.00 89.54           H  
ATOM   3567  CA  GLN A 225       7.544  -6.528   7.069  1.00 89.54           C  
ATOM   3568  HA  GLN A 225       7.825  -5.953   7.951  1.00 89.54           H  
ATOM   3569  C   GLN A 225       8.732  -6.441   6.107  1.00 89.54           C  
ATOM   3570  CB  GLN A 225       7.339  -7.985   7.492  1.00 89.54           C  
ATOM   3571  HB2 GLN A 225       6.875  -8.535   6.673  1.00 89.54           H  
ATOM   3572  HB3 GLN A 225       8.312  -8.432   7.698  1.00 89.54           H  
ATOM   3573  O   GLN A 225       9.876  -6.451   6.557  1.00 89.54           O  
ATOM   3574  CG  GLN A 225       6.478  -8.124   8.751  1.00 89.54           C  
ATOM   3575  HG2 GLN A 225       5.479  -7.734   8.556  1.00 89.54           H  
ATOM   3576  HG3 GLN A 225       6.927  -7.541   9.556  1.00 89.54           H  
ATOM   3577  CD  GLN A 225       6.371  -9.579   9.201  1.00 89.54           C  
ATOM   3578  NE2 GLN A 225       5.968  -9.840  10.423  1.00 89.54           N  
ATOM   3579 HE21 GLN A 225       5.685  -9.104  11.054  1.00 89.54           H  
ATOM   3580 HE22 GLN A 225       5.873 -10.822  10.639  1.00 89.54           H  
ATOM   3581  OE1 GLN A 225       6.619 -10.518   8.467  1.00 89.54           O  
ATOM   3582  N   GLY A 226       8.491  -6.350   4.800  1.00 88.19           N  
ATOM   3583  H   GLY A 226       7.538  -6.376   4.465  1.00 88.19           H  
ATOM   3584  CA  GLY A 226       9.552  -6.277   3.803  1.00 88.19           C  
ATOM   3585  HA2 GLY A 226      10.357  -5.642   4.175  1.00 88.19           H  
ATOM   3586  HA3 GLY A 226       9.952  -7.276   3.628  1.00 88.19           H  
ATOM   3587  C   GLY A 226       9.069  -5.710   2.479  1.00 88.19           C  
ATOM   3588  O   GLY A 226       7.873  -5.574   2.250  1.00 88.19           O  
ATOM   3589  N   TYR A 227      10.015  -5.377   1.603  1.00 90.61           N  
ATOM   3590  H   TYR A 227      10.986  -5.533   1.831  1.00 90.61           H  
ATOM   3591  CA  TYR A 227       9.692  -4.841   0.288  1.00 90.61           C  
ATOM   3592  HA  TYR A 227       9.037  -3.982   0.435  1.00 90.61           H  
ATOM   3593  C   TYR A 227       8.931  -5.858  -0.566  1.00 90.61           C  
ATOM   3594  CB  TYR A 227      10.950  -4.324  -0.411  1.00 90.61           C  
ATOM   3595  HB2 TYR A 227      10.724  -4.203  -1.470  1.00 90.61           H  
ATOM   3596  HB3 TYR A 227      11.746  -5.065  -0.339  1.00 90.61           H  
ATOM   3597  O   TYR A 227       9.280  -7.046  -0.633  1.00 90.61           O  
ATOM   3598  CG  TYR A 227      11.422  -2.990   0.139  1.00 90.61           C  
ATOM   3599  CD1 TYR A 227      10.780  -1.799  -0.255  1.00 90.61           C  
ATOM   3600  HD1 TYR A 227       9.973  -1.831  -0.971  1.00 90.61           H  
ATOM   3601  CD2 TYR A 227      12.467  -2.946   1.080  1.00 90.61           C  
ATOM   3602  HD2 TYR A 227      12.959  -3.862   1.374  1.00 90.61           H  
ATOM   3603  CE1 TYR A 227      11.171  -0.567   0.297  1.00 90.61           C  
ATOM   3604  HE1 TYR A 227      10.663   0.343   0.013  1.00 90.61           H  
ATOM   3605  CE2 TYR A 227      12.870  -1.715   1.630  1.00 90.61           C  
ATOM   3606  HE2 TYR A 227      13.669  -1.686   2.355  1.00 90.61           H  
ATOM   3607  OH  TYR A 227      12.600   0.657   1.779  1.00 90.61           O  
ATOM   3608  HH  TYR A 227      13.308   0.534   2.415  1.00 90.61           H  
ATOM   3609  CZ  TYR A 227      12.219  -0.526   1.237  1.00 90.61           C  
ATOM   3610  N   ARG A 228       7.871  -5.374  -1.216  1.00 89.92           N  
ATOM   3611  H   ARG A 228       7.580  -4.431  -1.001  1.00 89.92           H  
ATOM   3612  CA  ARG A 228       7.062  -6.141  -2.159  1.00 89.92           C  
ATOM   3613  HA  ARG A 228       7.612  -7.043  -2.428  1.00 89.92           H  
ATOM   3614  C   ARG A 228       6.883  -5.404  -3.461  1.00 89.92           C  
ATOM   3615  CB  ARG A 228       5.699  -6.487  -1.534  1.00 89.92           C  
ATOM   3616  HB2 ARG A 228       5.248  -5.579  -1.134  1.00 89.92           H  
ATOM   3617  HB3 ARG A 228       5.034  -6.878  -2.304  1.00 89.92           H  
ATOM   3618  O   ARG A 228       6.557  -4.221  -3.472  1.00 89.92           O  
ATOM   3619  CG  ARG A 228       5.813  -7.522  -0.411  1.00 89.92           C  
ATOM   3620  HG2 ARG A 228       4.832  -7.675   0.039  1.00 89.92           H  
ATOM   3621  HG3 ARG A 228       6.500  -7.172   0.360  1.00 89.92           H  
ATOM   3622  CD  ARG A 228       6.307  -8.843  -0.997  1.00 89.92           C  
ATOM   3623  HD2 ARG A 228       5.562  -9.215  -1.700  1.00 89.92           H  
ATOM   3624  HD3 ARG A 228       7.241  -8.713  -1.544  1.00 89.92           H  
ATOM   3625  NE  ARG A 228       6.518  -9.848   0.029  1.00 89.92           N  
ATOM   3626  HE  ARG A 228       5.699 -10.201   0.502  1.00 89.92           H  
ATOM   3627  NH1 ARG A 228       8.808 -10.002   0.025  1.00 89.92           N  
ATOM   3628 HH11 ARG A 228       8.877  -9.039  -0.270  1.00 89.92           H  
ATOM   3629 HH12 ARG A 228       9.639 -10.563   0.149  1.00 89.92           H  
ATOM   3630  NH2 ARG A 228       7.541 -11.716   0.714  1.00 89.92           N  
ATOM   3631 HH21 ARG A 228       8.341 -12.331   0.746  1.00 89.92           H  
ATOM   3632 HH22 ARG A 228       6.618 -12.074   0.913  1.00 89.92           H  
ATOM   3633  CZ  ARG A 228       7.629 -10.502   0.267  1.00 89.92           C  
ATOM   3634  N   ARG A 229       7.056  -6.126  -4.563  1.00 88.24           N  
ATOM   3635  H   ARG A 229       7.304  -7.102  -4.491  1.00 88.24           H  
ATOM   3636  CA  ARG A 229       6.829  -5.548  -5.878  1.00 88.24           C  
ATOM   3637  HA  ARG A 229       7.384  -4.612  -5.943  1.00 88.24           H  
ATOM   3638  C   ARG A 229       5.353  -5.222  -6.059  1.00 88.24           C  
ATOM   3639  CB  ARG A 229       7.332  -6.450  -6.993  1.00 88.24           C  
ATOM   3640  HB2 ARG A 229       7.178  -5.886  -7.913  1.00 88.24           H  
ATOM   3641  HB3 ARG A 229       6.748  -7.370  -7.021  1.00 88.24           H  
ATOM   3642  O   ARG A 229       4.474  -6.027  -5.739  1.00 88.24           O  
ATOM   3643  CG  ARG A 229       8.823  -6.778  -6.908  1.00 88.24           C  
ATOM   3644  HG2 ARG A 229       9.035  -7.355  -6.008  1.00 88.24           H  
ATOM   3645  HG3 ARG A 229       9.401  -5.854  -6.894  1.00 88.24           H  
ATOM   3646  CD  ARG A 229       9.198  -7.598  -8.141  1.00 88.24           C  
ATOM   3647  HD2 ARG A 229       8.957  -7.020  -9.033  1.00 88.24           H  
ATOM   3648  HD3 ARG A 229       8.614  -8.518  -8.151  1.00 88.24           H  
ATOM   3649  NE  ARG A 229      10.631  -7.912  -8.154  1.00 88.24           N  
ATOM   3650  HE  ARG A 229      11.219  -7.390  -7.521  1.00 88.24           H  
ATOM   3651  NH1 ARG A 229      10.571  -9.193 -10.057  1.00 88.24           N  
ATOM   3652 HH11 ARG A 229      11.069  -9.533 -10.868  1.00 88.24           H  
ATOM   3653 HH12 ARG A 229       9.616  -8.888 -10.175  1.00 88.24           H  
ATOM   3654  NH2 ARG A 229      12.533  -8.729  -9.095  1.00 88.24           N  
ATOM   3655 HH21 ARG A 229      13.062  -8.138  -8.469  1.00 88.24           H  
ATOM   3656 HH22 ARG A 229      12.981  -9.168  -9.886  1.00 88.24           H  
ATOM   3657  CZ  ARG A 229      11.236  -8.607  -9.100  1.00 88.24           C  
ATOM   3658  N   TRP A 230       5.091  -4.029  -6.563  1.00 89.61           N  
ATOM   3659  H   TRP A 230       5.868  -3.429  -6.799  1.00 89.61           H  
ATOM   3660  CA  TRP A 230       3.753  -3.533  -6.822  1.00 89.61           C  
ATOM   3661  HA  TRP A 230       3.010  -4.237  -6.446  1.00 89.61           H  
ATOM   3662  C   TRP A 230       3.567  -3.389  -8.326  1.00 89.61           C  
ATOM   3663  CB  TRP A 230       3.567  -2.224  -6.066  1.00 89.61           C  
ATOM   3664  HB2 TRP A 230       4.287  -1.496  -6.440  1.00 89.61           H  
ATOM   3665  HB3 TRP A 230       3.792  -2.395  -5.014  1.00 89.61           H  
ATOM   3666  O   TRP A 230       4.195  -2.546  -8.953  1.00 89.61           O  
ATOM   3667  CG  TRP A 230       2.200  -1.643  -6.160  1.00 89.61           C  
ATOM   3668  CD1 TRP A 230       1.800  -0.653  -6.989  1.00 89.61           C  
ATOM   3669  HD1 TRP A 230       2.444  -0.164  -7.705  1.00 89.61           H  
ATOM   3670  CD2 TRP A 230       1.033  -2.027  -5.389  1.00 89.61           C  
ATOM   3671  CE2 TRP A 230      -0.046  -1.176  -5.763  1.00 89.61           C  
ATOM   3672  CE3 TRP A 230       0.792  -3.005  -4.402  1.00 89.61           C  
ATOM   3673  HE3 TRP A 230       1.597  -3.658  -4.097  1.00 89.61           H  
ATOM   3674  NE1 TRP A 230       0.465  -0.373  -6.760  1.00 89.61           N  
ATOM   3675  HE1 TRP A 230      -0.063   0.326  -7.263  1.00 89.61           H  
ATOM   3676  CH2 TRP A 230      -1.517  -2.253  -4.172  1.00 89.61           C  
ATOM   3677  HH2 TRP A 230      -2.483  -2.347  -3.698  1.00 89.61           H  
ATOM   3678  CZ2 TRP A 230      -1.299  -1.264  -5.149  1.00 89.61           C  
ATOM   3679  HZ2 TRP A 230      -2.092  -0.598  -5.458  1.00 89.61           H  
ATOM   3680  CZ3 TRP A 230      -0.476  -3.125  -3.805  1.00 89.61           C  
ATOM   3681  HZ3 TRP A 230      -0.646  -3.877  -3.049  1.00 89.61           H  
ATOM   3682  N   HIS A 231       2.706  -4.233  -8.895  1.00 85.56           N  
ATOM   3683  H   HIS A 231       2.260  -4.919  -8.303  1.00 85.56           H  
ATOM   3684  CA  HIS A 231       2.536  -4.400 -10.343  1.00 85.56           C  
ATOM   3685  HA  HIS A 231       3.245  -3.752 -10.859  1.00 85.56           H  
ATOM   3686  C   HIS A 231       1.148  -3.984 -10.841  1.00 85.56           C  
ATOM   3687  CB  HIS A 231       2.907  -5.832 -10.724  1.00 85.56           C  
ATOM   3688  HB2 HIS A 231       2.696  -5.997 -11.780  1.00 85.56           H  
ATOM   3689  HB3 HIS A 231       2.295  -6.530 -10.151  1.00 85.56           H  
ATOM   3690  O   HIS A 231       0.639  -4.509 -11.828  1.00 85.56           O  
ATOM   3691  CG  HIS A 231       4.365  -6.132 -10.517  1.00 85.56           C  
ATOM   3692  CD2 HIS A 231       4.887  -7.031  -9.631  1.00 85.56           C  
ATOM   3693  HD2 HIS A 231       4.329  -7.629  -8.926  1.00 85.56           H  
ATOM   3694  ND1 HIS A 231       5.416  -5.620 -11.247  1.00 85.56           N  
ATOM   3695  HD1 HIS A 231       5.361  -4.967 -12.016  1.00 85.56           H  
ATOM   3696  CE1 HIS A 231       6.543  -6.216 -10.828  1.00 85.56           C  
ATOM   3697  HE1 HIS A 231       7.524  -6.044 -11.245  1.00 85.56           H  
ATOM   3698  NE2 HIS A 231       6.264  -7.099  -9.852  1.00 85.56           N  
ATOM   3699  N   ILE A 232       0.508  -3.068 -10.114  1.00 87.78           N  
ATOM   3700  H   ILE A 232       0.996  -2.634  -9.344  1.00 87.78           H  
ATOM   3701  CA  ILE A 232      -0.839  -2.611 -10.436  1.00 87.78           C  
ATOM   3702  HA  ILE A 232      -1.352  -3.395 -10.993  1.00 87.78           H  
ATOM   3703  C   ILE A 232      -0.753  -1.382 -11.333  1.00 87.78           C  
ATOM   3704  CB  ILE A 232      -1.656  -2.359  -9.159  1.00 87.78           C  
ATOM   3705  HB  ILE A 232      -1.208  -1.542  -8.593  1.00 87.78           H  
ATOM   3706  O   ILE A 232      -0.344  -0.313 -10.871  1.00 87.78           O  
ATOM   3707  CG1 ILE A 232      -1.665  -3.629  -8.284  1.00 87.78           C  
ATOM   3708 HG12 ILE A 232      -1.904  -4.501  -8.893  1.00 87.78           H  
ATOM   3709 HG13 ILE A 232      -0.668  -3.769  -7.866  1.00 87.78           H  
ATOM   3710  CG2 ILE A 232      -3.069  -1.945  -9.571  1.00 87.78           C  
ATOM   3711 HG21 ILE A 232      -3.026  -1.045 -10.185  1.00 87.78           H  
ATOM   3712 HG22 ILE A 232      -3.702  -1.738  -8.708  1.00 87.78           H  
ATOM   3713 HG23 ILE A 232      -3.496  -2.735 -10.188  1.00 87.78           H  
ATOM   3714  CD1 ILE A 232      -2.646  -3.565  -7.119  1.00 87.78           C  
ATOM   3715 HD11 ILE A 232      -2.309  -4.250  -6.341  1.00 87.78           H  
ATOM   3716 HD12 ILE A 232      -2.698  -2.550  -6.726  1.00 87.78           H  
ATOM   3717 HD13 ILE A 232      -3.646  -3.843  -7.452  1.00 87.78           H  
ATOM   3718  N   GLN A 233      -1.172  -1.533 -12.586  1.00 87.28           N  
ATOM   3719  H   GLN A 233      -1.534  -2.432 -12.870  1.00 87.28           H  
ATOM   3720  CA  GLN A 233      -1.084  -0.503 -13.619  1.00 87.28           C  
ATOM   3721  HA  GLN A 233      -0.662   0.398 -13.174  1.00 87.28           H  
ATOM   3722  C   GLN A 233      -2.470  -0.163 -14.191  1.00 87.28           C  
ATOM   3723  CB  GLN A 233      -0.119  -0.943 -14.728  1.00 87.28           C  
ATOM   3724  HB2 GLN A 233      -0.121  -0.188 -15.514  1.00 87.28           H  
ATOM   3725  HB3 GLN A 233      -0.471  -1.882 -15.155  1.00 87.28           H  
ATOM   3726  O   GLN A 233      -3.357  -1.021 -14.238  1.00 87.28           O  
ATOM   3727  CG  GLN A 233       1.326  -1.112 -14.220  1.00 87.28           C  
ATOM   3728  HG2 GLN A 233       1.660  -0.181 -13.761  1.00 87.28           H  
ATOM   3729  HG3 GLN A 233       1.363  -1.898 -13.466  1.00 87.28           H  
ATOM   3730  CD  GLN A 233       2.306  -1.481 -15.329  1.00 87.28           C  
ATOM   3731  NE2 GLN A 233       3.591  -1.459 -15.065  1.00 87.28           N  
ATOM   3732 HE21 GLN A 233       4.170  -1.881 -15.777  1.00 87.28           H  
ATOM   3733 HE22 GLN A 233       3.965  -1.211 -14.160  1.00 87.28           H  
ATOM   3734  OE1 GLN A 233       1.942  -1.815 -16.435  1.00 87.28           O  
ATOM   3735  N   PRO A 234      -2.712   1.093 -14.595  1.00 84.70           N  
ATOM   3736  CA  PRO A 234      -3.915   1.476 -15.306  1.00 84.70           C  
ATOM   3737  HA  PRO A 234      -4.769   0.941 -14.890  1.00 84.70           H  
ATOM   3738  C   PRO A 234      -3.792   1.161 -16.805  1.00 84.70           C  
ATOM   3739  CB  PRO A 234      -4.083   2.968 -15.023  1.00 84.70           C  
ATOM   3740  HB2 PRO A 234      -4.595   3.486 -15.833  1.00 84.70           H  
ATOM   3741  HB3 PRO A 234      -4.626   3.096 -14.086  1.00 84.70           H  
ATOM   3742  O   PRO A 234      -2.781   1.473 -17.437  1.00 84.70           O  
ATOM   3743  CG  PRO A 234      -2.649   3.466 -14.850  1.00 84.70           C  
ATOM   3744  HG2 PRO A 234      -2.588   4.257 -14.103  1.00 84.70           H  
ATOM   3745  HG3 PRO A 234      -2.261   3.815 -15.807  1.00 84.70           H  
ATOM   3746  CD  PRO A 234      -1.853   2.245 -14.411  1.00 84.70           C  
ATOM   3747  HD2 PRO A 234      -1.577   2.349 -13.361  1.00 84.70           H  
ATOM   3748  HD3 PRO A 234      -0.976   2.144 -15.050  1.00 84.70           H  
ATOM   3749  N   THR A 235      -4.860   0.618 -17.389  1.00 83.26           N  
ATOM   3750  H   THR A 235      -5.642   0.349 -16.809  1.00 83.26           H  
ATOM   3751  CA  THR A 235      -5.002   0.412 -18.834  1.00 83.26           C  
ATOM   3752  HA  THR A 235      -4.061   0.698 -19.305  1.00 83.26           H  
ATOM   3753  C   THR A 235      -6.086   1.318 -19.405  1.00 83.26           C  
ATOM   3754  CB  THR A 235      -5.233  -1.058 -19.226  1.00 83.26           C  
ATOM   3755  HB  THR A 235      -5.167  -1.127 -20.312  1.00 83.26           H  
ATOM   3756  O   THR A 235      -7.180   1.437 -18.852  1.00 83.26           O  
ATOM   3757  CG2 THR A 235      -4.167  -1.954 -18.614  1.00 83.26           C  
ATOM   3758 HG21 THR A 235      -4.351  -2.077 -17.547  1.00 83.26           H  
ATOM   3759 HG22 THR A 235      -4.175  -2.927 -19.105  1.00 83.26           H  
ATOM   3760 HG23 THR A 235      -3.189  -1.489 -18.735  1.00 83.26           H  
ATOM   3761  OG1 THR A 235      -6.487  -1.552 -18.818  1.00 83.26           O  
ATOM   3762  HG1 THR A 235      -6.704  -2.265 -19.422  1.00 83.26           H  
ATOM   3763  N   VAL A 236      -5.796   1.996 -20.513  1.00 79.87           N  
ATOM   3764  H   VAL A 236      -4.883   1.856 -20.922  1.00 79.87           H  
ATOM   3765  CA  VAL A 236      -6.734   2.904 -21.189  1.00 79.87           C  
ATOM   3766  HA  VAL A 236      -7.616   3.053 -20.565  1.00 79.87           H  
ATOM   3767  C   VAL A 236      -7.187   2.265 -22.493  1.00 79.87           C  
ATOM   3768  CB  VAL A 236      -6.111   4.294 -21.423  1.00 79.87           C  
ATOM   3769  HB  VAL A 236      -5.220   4.196 -22.044  1.00 79.87           H  
ATOM   3770  O   VAL A 236      -6.365   1.937 -23.344  1.00 79.87           O  
ATOM   3771  CG1 VAL A 236      -7.098   5.242 -22.119  1.00 79.87           C  
ATOM   3772 HG11 VAL A 236      -8.015   5.326 -21.535  1.00 79.87           H  
ATOM   3773 HG12 VAL A 236      -6.649   6.230 -22.224  1.00 79.87           H  
ATOM   3774 HG13 VAL A 236      -7.338   4.875 -23.116  1.00 79.87           H  
ATOM   3775  CG2 VAL A 236      -5.713   4.951 -20.096  1.00 79.87           C  
ATOM   3776 HG21 VAL A 236      -6.594   5.072 -19.465  1.00 79.87           H  
ATOM   3777 HG22 VAL A 236      -5.273   5.930 -20.286  1.00 79.87           H  
ATOM   3778 HG23 VAL A 236      -4.979   4.334 -19.577  1.00 79.87           H  
ATOM   3779  N   ALA A 237      -8.494   2.102 -22.687  1.00 74.34           N  
ATOM   3780  H   ALA A 237      -9.139   2.421 -21.979  1.00 74.34           H  
ATOM   3781  CA  ALA A 237      -9.022   1.599 -23.952  1.00 74.34           C  
ATOM   3782  HA  ALA A 237      -8.469   0.703 -24.233  1.00 74.34           H  
ATOM   3783  C   ALA A 237      -8.833   2.650 -25.062  1.00 74.34           C  
ATOM   3784  CB  ALA A 237     -10.489   1.201 -23.759  1.00 74.34           C  
ATOM   3785  HB1 ALA A 237     -10.883   0.807 -24.696  1.00 74.34           H  
ATOM   3786  HB2 ALA A 237     -11.075   2.071 -23.463  1.00 74.34           H  
ATOM   3787  HB3 ALA A 237     -10.562   0.430 -22.992  1.00 74.34           H  
ATOM   3788  O   ALA A 237      -9.333   3.767 -24.946  1.00 74.34           O  
ATOM   3789  N   ILE A 238      -8.124   2.292 -26.137  1.00 70.27           N  
ATOM   3790  H   ILE A 238      -7.716   1.368 -26.148  1.00 70.27           H  
ATOM   3791  CA  ILE A 238      -7.854   3.183 -27.277  1.00 70.27           C  
ATOM   3792  HA  ILE A 238      -7.974   4.215 -26.946  1.00 70.27           H  
ATOM   3793  C   ILE A 238      -8.850   2.951 -28.421  1.00 70.27           C  
ATOM   3794  CB  ILE A 238      -6.414   3.024 -27.822  1.00 70.27           C  
ATOM   3795  HB  ILE A 238      -6.409   2.155 -28.480  1.00 70.27           H  
ATOM   3796  O   ILE A 238      -9.259   3.900 -29.079  1.00 70.27           O  
ATOM   3797  CG1 ILE A 238      -5.324   2.785 -26.758  1.00 70.27           C  
ATOM   3798 HG12 ILE A 238      -5.270   3.628 -26.069  1.00 70.27           H  
ATOM   3799 HG13 ILE A 238      -5.571   1.889 -26.189  1.00 70.27           H  
ATOM   3800  CG2 ILE A 238      -6.050   4.271 -28.653  1.00 70.27           C  
ATOM   3801 HG21 ILE A 238      -6.827   4.495 -29.385  1.00 70.27           H  
ATOM   3802 HG22 ILE A 238      -5.952   5.133 -27.994  1.00 70.27           H  
ATOM   3803 HG23 ILE A 238      -5.112   4.127 -29.189  1.00 70.27           H  
ATOM   3804  CD1 ILE A 238      -3.953   2.546 -27.413  1.00 70.27           C  
ATOM   3805 HD11 ILE A 238      -4.070   2.162 -28.426  1.00 70.27           H  
ATOM   3806 HD12 ILE A 238      -3.397   1.786 -26.864  1.00 70.27           H  
ATOM   3807 HD13 ILE A 238      -3.385   3.476 -27.443  1.00 70.27           H  
ATOM   3808  N   TYR A 239      -9.239   1.699 -28.684  1.00 63.36           N  
ATOM   3809  H   TYR A 239      -8.899   0.956 -28.090  1.00 63.36           H  
ATOM   3810  CA  TYR A 239     -10.122   1.346 -29.805  1.00 63.36           C  
ATOM   3811  HA  TYR A 239     -10.773   2.190 -30.031  1.00 63.36           H  
ATOM   3812  C   TYR A 239     -11.002   0.148 -29.465  1.00 63.36           C  
ATOM   3813  CB  TYR A 239      -9.286   1.016 -31.055  1.00 63.36           C  
ATOM   3814  HB2 TYR A 239      -8.602   0.201 -30.822  1.00 63.36           H  
ATOM   3815  HB3 TYR A 239      -9.956   0.659 -31.837  1.00 63.36           H  
ATOM   3816  O   TYR A 239     -10.518  -0.779 -28.822  1.00 63.36           O  
ATOM   3817  CG  TYR A 239      -8.504   2.188 -31.614  1.00 63.36           C  
ATOM   3818  CD1 TYR A 239      -9.179   3.180 -32.351  1.00 63.36           C  
ATOM   3819  HD1 TYR A 239     -10.240   3.089 -32.530  1.00 63.36           H  
ATOM   3820  CD2 TYR A 239      -7.123   2.315 -31.365  1.00 63.36           C  
ATOM   3821  HD2 TYR A 239      -6.604   1.562 -30.790  1.00 63.36           H  
ATOM   3822  CE1 TYR A 239      -8.483   4.313 -32.812  1.00 63.36           C  
ATOM   3823  HE1 TYR A 239      -9.000   5.094 -33.350  1.00 63.36           H  
ATOM   3824  CE2 TYR A 239      -6.421   3.443 -31.833  1.00 63.36           C  
ATOM   3825  HE2 TYR A 239      -5.366   3.546 -31.628  1.00 63.36           H  
ATOM   3826  OH  TYR A 239      -6.453   5.568 -32.964  1.00 63.36           O  
ATOM   3827  HH  TYR A 239      -5.537   5.566 -32.678  1.00 63.36           H  
ATOM   3828  CZ  TYR A 239      -7.108   4.455 -32.540  1.00 63.36           C  
ATOM   3829  N   GLN A 240     -12.245   0.132 -29.965  1.00 54.52           N  
ATOM   3830  H   GLN A 240     -12.575   0.935 -30.481  1.00 54.52           H  
ATOM   3831  CA  GLN A 240     -13.082  -1.066 -30.034  1.00 54.52           C  
ATOM   3832  HA  GLN A 240     -12.468  -1.886 -29.660  1.00 54.52           H  
ATOM   3833  C   GLN A 240     -13.458  -1.349 -31.503  1.00 54.52           C  
ATOM   3834  CB  GLN A 240     -14.289  -0.950 -29.086  1.00 54.52           C  
ATOM   3835  HB2 GLN A 240     -13.918  -0.660 -28.103  1.00 54.52           H  
ATOM   3836  HB3 GLN A 240     -14.964  -0.172 -29.442  1.00 54.52           H  
ATOM   3837  O   GLN A 240     -13.954  -0.454 -32.180  1.00 54.52           O  
ATOM   3838  CG  GLN A 240     -15.061  -2.276 -28.944  1.00 54.52           C  
ATOM   3839  HG2 GLN A 240     -15.544  -2.514 -29.892  1.00 54.52           H  
ATOM   3840  HG3 GLN A 240     -14.362  -3.081 -28.716  1.00 54.52           H  
ATOM   3841  CD  GLN A 240     -16.131  -2.247 -27.851  1.00 54.52           C  
ATOM   3842  NE2 GLN A 240     -16.780  -3.360 -27.579  1.00 54.52           N  
ATOM   3843 HE21 GLN A 240     -16.562  -4.221 -28.061  1.00 54.52           H  
ATOM   3844 HE22 GLN A 240     -17.488  -3.294 -26.862  1.00 54.52           H  
ATOM   3845  OE1 GLN A 240     -16.413  -1.245 -27.216  1.00 54.52           O  
ATOM   3846  N   ASN A 241     -13.177  -2.555 -32.011  1.00 52.39           N  
ATOM   3847  H   ASN A 241     -12.729  -3.202 -31.378  1.00 52.39           H  
ATOM   3848  CA  ASN A 241     -13.325  -3.000 -33.410  1.00 52.39           C  
ATOM   3849  HA  ASN A 241     -12.343  -2.944 -33.879  1.00 52.39           H  
ATOM   3850  C   ASN A 241     -14.278  -2.181 -34.297  1.00 52.39           C  
ATOM   3851  CB  ASN A 241     -13.795  -4.468 -33.415  1.00 52.39           C  
ATOM   3852  HB2 ASN A 241     -14.319  -4.679 -34.348  1.00 52.39           H  
ATOM   3853  HB3 ASN A 241     -14.490  -4.644 -32.594  1.00 52.39           H  
ATOM   3854  O   ASN A 241     -15.498  -2.282 -34.173  1.00 52.39           O  
ATOM   3855  CG  ASN A 241     -12.655  -5.451 -33.337  1.00 52.39           C  
ATOM   3856  ND2 ASN A 241     -12.959  -6.722 -33.320  1.00 52.39           N  
ATOM   3857 HD21 ASN A 241     -13.915  -7.045 -33.361  1.00 52.39           H  
ATOM   3858 HD22 ASN A 241     -12.169  -7.320 -33.125  1.00 52.39           H  
ATOM   3859  OD1 ASN A 241     -11.492  -5.100 -33.300  1.00 52.39           O  
ATOM   3860  N   ASN A 242     -13.698  -1.451 -35.258  1.00 49.54           N  
ATOM   3861  H   ASN A 242     -12.688  -1.441 -35.271  1.00 49.54           H  
ATOM   3862  CA  ASN A 242     -14.352  -0.772 -36.388  1.00 49.54           C  
ATOM   3863  HA  ASN A 242     -13.598  -0.118 -36.828  1.00 49.54           H  
ATOM   3864  C   ASN A 242     -15.504   0.192 -36.068  1.00 49.54           C  
ATOM   3865  CB  ASN A 242     -14.724  -1.808 -37.462  1.00 49.54           C  
ATOM   3866  HB2 ASN A 242     -15.333  -1.334 -38.233  1.00 49.54           H  
ATOM   3867  HB3 ASN A 242     -15.310  -2.610 -37.013  1.00 49.54           H  
ATOM   3868  O   ASN A 242     -16.100   0.752 -36.987  1.00 49.54           O  
ATOM   3869  CG  ASN A 242     -13.511  -2.390 -38.159  1.00 49.54           C  
ATOM   3870  ND2 ASN A 242     -13.693  -3.441 -38.921  1.00 49.54           N  
ATOM   3871 HD21 ASN A 242     -14.610  -3.848 -39.033  1.00 49.54           H  
ATOM   3872 HD22 ASN A 242     -12.864  -3.806 -39.370  1.00 49.54           H  
ATOM   3873  OD1 ASN A 242     -12.395  -1.914 -38.046  1.00 49.54           O  
ATOM   3874  N   GLN A 243     -15.785   0.454 -34.797  1.00 48.33           N  
ATOM   3875  H   GLN A 243     -15.303  -0.061 -34.074  1.00 48.33           H  
ATOM   3876  CA  GLN A 243     -16.568   1.602 -34.388  1.00 48.33           C  
ATOM   3877  HA  GLN A 243     -17.043   2.066 -35.252  1.00 48.33           H  
ATOM   3878  C   GLN A 243     -15.574   2.600 -33.825  1.00 48.33           C  
ATOM   3879  CB  GLN A 243     -17.692   1.191 -33.429  1.00 48.33           C  
ATOM   3880  HB2 GLN A 243     -18.218   2.093 -33.114  1.00 48.33           H  
ATOM   3881  HB3 GLN A 243     -17.279   0.696 -32.550  1.00 48.33           H  
ATOM   3882  O   GLN A 243     -15.011   2.407 -32.750  1.00 48.33           O  
ATOM   3883  CG  GLN A 243     -18.672   0.248 -34.149  1.00 48.33           C  
ATOM   3884  HG2 GLN A 243     -18.905   0.652 -35.134  1.00 48.33           H  
ATOM   3885  HG3 GLN A 243     -18.194  -0.722 -34.289  1.00 48.33           H  
ATOM   3886  CD  GLN A 243     -19.992   0.036 -33.417  1.00 48.33           C  
ATOM   3887  NE2 GLN A 243     -20.847  -0.826 -33.925  1.00 48.33           N  
ATOM   3888 HE21 GLN A 243     -20.590  -1.381 -34.728  1.00 48.33           H  
ATOM   3889 HE22 GLN A 243     -21.686  -0.981 -33.385  1.00 48.33           H  
ATOM   3890  OE1 GLN A 243     -20.317   0.653 -32.417  1.00 48.33           O  
ATOM   3891  N   THR A 244     -15.319   3.660 -34.595  1.00 39.39           N  
ATOM   3892  H   THR A 244     -15.817   3.753 -35.469  1.00 39.39           H  
ATOM   3893  CA  THR A 244     -14.736   4.889 -34.062  1.00 39.39           C  
ATOM   3894  HA  THR A 244     -13.663   4.764 -33.920  1.00 39.39           H  
ATOM   3895  C   THR A 244     -15.388   5.142 -32.710  1.00 39.39           C  
ATOM   3896  CB  THR A 244     -15.013   6.081 -35.006  1.00 39.39           C  
ATOM   3897  HB  THR A 244     -15.109   6.996 -34.422  1.00 39.39           H  
ATOM   3898  O   THR A 244     -16.616   5.242 -32.643  1.00 39.39           O  
ATOM   3899  CG2 THR A 244     -13.880   6.270 -36.010  1.00 39.39           C  
ATOM   3900 HG21 THR A 244     -12.950   6.468 -35.475  1.00 39.39           H  
ATOM   3901 HG22 THR A 244     -14.090   7.121 -36.657  1.00 39.39           H  
ATOM   3902 HG23 THR A 244     -13.762   5.371 -36.615  1.00 39.39           H  
ATOM   3903  OG1 THR A 244     -16.180   5.892 -35.787  1.00 39.39           O  
ATOM   3904  HG1 THR A 244     -16.234   6.634 -36.394  1.00 39.39           H  
ATOM   3905  N   LEU A 245     -14.591   5.192 -31.633  1.00 47.15           N  
ATOM   3906  H   LEU A 245     -13.611   4.974 -31.740  1.00 47.15           H  
ATOM   3907  CA  LEU A 245     -15.018   5.819 -30.386  1.00 47.15           C  
ATOM   3908  HA  LEU A 245     -15.809   5.232 -29.919  1.00 47.15           H  
ATOM   3909  C   LEU A 245     -15.570   7.175 -30.809  1.00 47.15           C  
ATOM   3910  CB  LEU A 245     -13.826   5.973 -29.423  1.00 47.15           C  
ATOM   3911  HB2 LEU A 245     -12.935   6.207 -30.006  1.00 47.15           H  
ATOM   3912  HB3 LEU A 245     -14.005   6.820 -28.761  1.00 47.15           H  
ATOM   3913  O   LEU A 245     -14.820   8.051 -31.243  1.00 47.15           O  
ATOM   3914  CG  LEU A 245     -13.571   4.731 -28.553  1.00 47.15           C  
ATOM   3915  HG  LEU A 245     -13.654   3.833 -29.165  1.00 47.15           H  
ATOM   3916  CD1 LEU A 245     -12.165   4.790 -27.971  1.00 47.15           C  
ATOM   3917 HD11 LEU A 245     -12.069   5.635 -27.288  1.00 47.15           H  
ATOM   3918 HD12 LEU A 245     -11.445   4.916 -28.779  1.00 47.15           H  
ATOM   3919 HD13 LEU A 245     -11.937   3.869 -27.434  1.00 47.15           H  
ATOM   3920  CD2 LEU A 245     -14.558   4.652 -27.385  1.00 47.15           C  
ATOM   3921 HD21 LEU A 245     -15.578   4.564 -27.759  1.00 47.15           H  
ATOM   3922 HD22 LEU A 245     -14.477   5.541 -26.760  1.00 47.15           H  
ATOM   3923 HD23 LEU A 245     -14.334   3.773 -26.781  1.00 47.15           H  
ATOM   3924  N   LYS A 246     -16.902   7.261 -30.868  1.00 43.40           N  
ATOM   3925  H   LYS A 246     -17.426   6.435 -30.621  1.00 43.40           H  
ATOM   3926  CA  LYS A 246     -17.601   8.376 -31.489  1.00 43.40           C  
ATOM   3927  HA  LYS A 246     -17.309   8.447 -32.537  1.00 43.40           H  
ATOM   3928  C   LYS A 246     -17.134   9.637 -30.768  1.00 43.40           C  
ATOM   3929  CB  LYS A 246     -19.128   8.180 -31.395  1.00 43.40           C  
ATOM   3930  HB2 LYS A 246     -19.380   7.802 -30.404  1.00 43.40           H  
ATOM   3931  HB3 LYS A 246     -19.598   9.157 -31.503  1.00 43.40           H  
ATOM   3932  O   LYS A 246     -17.472   9.846 -29.611  1.00 43.40           O  
ATOM   3933  CG  LYS A 246     -19.723   7.254 -32.474  1.00 43.40           C  
ATOM   3934  HG2 LYS A 246     -19.531   7.684 -33.457  1.00 43.40           H  
ATOM   3935  HG3 LYS A 246     -19.253   6.273 -32.417  1.00 43.40           H  
ATOM   3936  CD  LYS A 246     -21.241   7.107 -32.262  1.00 43.40           C  
ATOM   3937  HD2 LYS A 246     -21.689   8.099 -32.210  1.00 43.40           H  
ATOM   3938  HD3 LYS A 246     -21.409   6.598 -31.314  1.00 43.40           H  
ATOM   3939  CE  LYS A 246     -21.902   6.316 -33.397  1.00 43.40           C  
ATOM   3940  HE2 LYS A 246     -21.396   5.354 -33.485  1.00 43.40           H  
ATOM   3941  HE3 LYS A 246     -21.753   6.856 -34.331  1.00 43.40           H  
ATOM   3942  NZ  LYS A 246     -23.351   6.110 -33.139  1.00 43.40           N  
ATOM   3943  HZ1 LYS A 246     -23.775   5.589 -33.894  1.00 43.40           H  
ATOM   3944  HZ2 LYS A 246     -23.827   6.996 -33.044  1.00 43.40           H  
ATOM   3945  HZ3 LYS A 246     -23.478   5.587 -32.285  1.00 43.40           H  
ATOM   3946  N   ASN A 247     -16.402  10.478 -31.492  1.00 40.94           N  
ATOM   3947  H   ASN A 247     -16.075  10.138 -32.385  1.00 40.94           H  
ATOM   3948  CA  ASN A 247     -16.242  11.906 -31.230  1.00 40.94           C  
ATOM   3949  HA  ASN A 247     -15.689  12.292 -32.086  1.00 40.94           H  
ATOM   3950  C   ASN A 247     -15.384  12.386 -30.047  1.00 40.94           C  
ATOM   3951  CB  ASN A 247     -17.628  12.578 -31.284  1.00 40.94           C  
ATOM   3952  HB2 ASN A 247     -18.290  12.141 -30.536  1.00 40.94           H  
ATOM   3953  HB3 ASN A 247     -17.534  13.639 -31.053  1.00 40.94           H  
ATOM   3954  O   ASN A 247     -15.607  13.503 -29.587  1.00 40.94           O  
ATOM   3955  CG  ASN A 247     -18.268  12.509 -32.648  1.00 40.94           C  
ATOM   3956  ND2 ASN A 247     -19.554  12.752 -32.722  1.00 40.94           N  
ATOM   3957 HD21 ASN A 247     -19.948  12.782 -33.652  1.00 40.94           H  
ATOM   3958 HD22 ASN A 247     -20.063  13.016 -31.891  1.00 40.94           H  
ATOM   3959  OD1 ASN A 247     -17.639  12.262 -33.662  1.00 40.94           O  
ATOM   3960  N   THR A 248     -14.328  11.684 -29.633  1.00 42.98           N  
ATOM   3961  H   THR A 248     -14.199  10.729 -29.937  1.00 42.98           H  
ATOM   3962  CA  THR A 248     -13.288  12.323 -28.794  1.00 42.98           C  
ATOM   3963  HA  THR A 248     -13.386  13.406 -28.863  1.00 42.98           H  
ATOM   3964  C   THR A 248     -11.884  12.022 -29.311  1.00 42.98           C  
ATOM   3965  CB  THR A 248     -13.454  12.011 -27.298  1.00 42.98           C  
ATOM   3966  HB  THR A 248     -12.582  12.387 -26.762  1.00 42.98           H  
ATOM   3967  O   THR A 248     -11.278  11.033 -28.928  1.00 42.98           O  
ATOM   3968  CG2 THR A 248     -14.700  12.671 -26.702  1.00 42.98           C  
ATOM   3969 HG21 THR A 248     -14.715  12.500 -25.625  1.00 42.98           H  
ATOM   3970 HG22 THR A 248     -15.599  12.235 -27.137  1.00 42.98           H  
ATOM   3971 HG23 THR A 248     -14.686  13.744 -26.892  1.00 42.98           H  
ATOM   3972  OG1 THR A 248     -13.556  10.625 -27.091  1.00 42.98           O  
ATOM   3973  HG1 THR A 248     -12.723  10.244 -27.378  1.00 42.98           H  
ATOM   3974  N   ALA A 249     -11.420  12.889 -30.219  1.00 39.58           N  
ATOM   3975  H   ALA A 249     -12.083  13.597 -30.502  1.00 39.58           H  
ATOM   3976  CA  ALA A 249     -10.032  13.163 -30.613  1.00 39.58           C  
ATOM   3977  HA  ALA A 249     -10.086  13.657 -31.583  1.00 39.58           H  
ATOM   3978  C   ALA A 249      -9.072  11.962 -30.798  1.00 39.58           C  
ATOM   3979  CB  ALA A 249      -9.474  14.214 -29.647  1.00 39.58           C  
ATOM   3980  HB1 ALA A 249      -8.470  14.503 -29.957  1.00 39.58           H  
ATOM   3981  HB2 ALA A 249      -9.417  13.798 -28.641  1.00 39.58           H  
ATOM   3982  HB3 ALA A 249     -10.109  15.100 -29.636  1.00 39.58           H  
ATOM   3983  O   ALA A 249      -8.545  11.397 -29.848  1.00 39.58           O  
ATOM   3984  N   HIS A 250      -8.742  11.683 -32.065  1.00 44.23           N  
ATOM   3985  H   HIS A 250      -9.225  12.214 -32.775  1.00 44.23           H  
ATOM   3986  CA  HIS A 250      -7.727  10.741 -32.569  1.00 44.23           C  
ATOM   3987  HA  HIS A 250      -7.939   9.757 -32.151  1.00 44.23           H  
ATOM   3988  C   HIS A 250      -6.262  11.062 -32.185  1.00 44.23           C  
ATOM   3989  CB  HIS A 250      -7.880  10.674 -34.102  1.00 44.23           C  
ATOM   3990  HB2 HIS A 250      -7.005  10.201 -34.548  1.00 44.23           H  
ATOM   3991  HB3 HIS A 250      -7.949  11.680 -34.515  1.00 44.23           H  
ATOM   3992  O   HIS A 250      -5.337  10.809 -32.953  1.00 44.23           O  
ATOM   3993  CG  HIS A 250      -9.046   9.850 -34.556  1.00 44.23           C  
ATOM   3994  CD2 HIS A 250     -10.199  10.289 -35.147  1.00 44.23           C  
ATOM   3995  HD2 HIS A 250     -10.461  11.317 -35.350  1.00 44.23           H  
ATOM   3996  ND1 HIS A 250      -9.090   8.477 -34.537  1.00 44.23           N  
ATOM   3997  HD1 HIS A 250      -8.372   7.863 -34.179  1.00 44.23           H  
ATOM   3998  CE1 HIS A 250     -10.244   8.094 -35.102  1.00 44.23           C  
ATOM   3999  HE1 HIS A 250     -10.555   7.069 -35.238  1.00 44.23           H  
ATOM   4000  NE2 HIS A 250     -10.959   9.164 -35.485  1.00 44.23           N  
ATOM   4001  N   THR A 251      -6.012  11.624 -31.011  1.00 52.85           N  
ATOM   4002  H   THR A 251      -6.775  11.740 -30.359  1.00 52.85           H  
ATOM   4003  CA  THR A 251      -4.662  11.916 -30.525  1.00 52.85           C  
ATOM   4004  HA  THR A 251      -3.918  11.628 -31.268  1.00 52.85           H  
ATOM   4005  C   THR A 251      -4.404  11.089 -29.282  1.00 52.85           C  
ATOM   4006  CB  THR A 251      -4.475  13.415 -30.258  1.00 52.85           C  
ATOM   4007  HB  THR A 251      -3.533  13.573 -29.733  1.00 52.85           H  
ATOM   4008  O   THR A 251      -5.226  11.102 -28.367  1.00 52.85           O  
ATOM   4009  CG2 THR A 251      -4.451  14.200 -31.571  1.00 52.85           C  
ATOM   4010 HG21 THR A 251      -4.270  15.252 -31.355  1.00 52.85           H  
ATOM   4011 HG22 THR A 251      -5.406  14.101 -32.087  1.00 52.85           H  
ATOM   4012 HG23 THR A 251      -3.652  13.826 -32.212  1.00 52.85           H  
ATOM   4013  OG1 THR A 251      -5.537  13.920 -29.482  1.00 52.85           O  
ATOM   4014  HG1 THR A 251      -5.639  13.338 -28.725  1.00 52.85           H  
ATOM   4015  N   PHE A 252      -3.268  10.383 -29.242  1.00 59.09           N  
ATOM   4016  H   PHE A 252      -2.645  10.406 -30.037  1.00 59.09           H  
ATOM   4017  CA  PHE A 252      -2.781   9.771 -28.006  1.00 59.09           C  
ATOM   4018  HA  PHE A 252      -3.402   8.903 -27.786  1.00 59.09           H  
ATOM   4019  C   PHE A 252      -2.890  10.801 -26.873  1.00 59.09           C  
ATOM   4020  CB  PHE A 252      -1.320   9.322 -28.154  1.00 59.09           C  
ATOM   4021  HB2 PHE A 252      -0.855   9.325 -27.168  1.00 59.09           H  
ATOM   4022  HB3 PHE A 252      -0.772  10.040 -28.763  1.00 59.09           H  
ATOM   4023  O   PHE A 252      -2.451  11.940 -27.067  1.00 59.09           O  
ATOM   4024  CG  PHE A 252      -1.159   7.928 -28.722  1.00 59.09           C  
ATOM   4025  CD1 PHE A 252      -1.131   6.821 -27.852  1.00 59.09           C  
ATOM   4026  HD1 PHE A 252      -1.220   6.964 -26.785  1.00 59.09           H  
ATOM   4027  CD2 PHE A 252      -1.027   7.731 -30.109  1.00 59.09           C  
ATOM   4028  HD2 PHE A 252      -1.036   8.576 -30.782  1.00 59.09           H  
ATOM   4029  CE1 PHE A 252      -0.973   5.523 -28.365  1.00 59.09           C  
ATOM   4030  HE1 PHE A 252      -0.940   4.678 -27.693  1.00 59.09           H  
ATOM   4031  CE2 PHE A 252      -0.870   6.430 -30.622  1.00 59.09           C  
ATOM   4032  HE2 PHE A 252      -0.758   6.278 -31.686  1.00 59.09           H  
ATOM   4033  CZ  PHE A 252      -0.843   5.327 -29.751  1.00 59.09           C  
ATOM   4034  HZ  PHE A 252      -0.712   4.329 -30.143  1.00 59.09           H  
ATOM   4035  N   PRO A 253      -3.500  10.449 -25.730  1.00 62.55           N  
ATOM   4036  CA  PRO A 253      -3.645  11.390 -24.636  1.00 62.55           C  
ATOM   4037  HA  PRO A 253      -4.260  12.230 -24.959  1.00 62.55           H  
ATOM   4038  C   PRO A 253      -2.267  11.908 -24.218  1.00 62.55           C  
ATOM   4039  CB  PRO A 253      -4.386  10.627 -23.537  1.00 62.55           C  
ATOM   4040  HB2 PRO A 253      -5.453  10.820 -23.652  1.00 62.55           H  
ATOM   4041  HB3 PRO A 253      -4.041  10.888 -22.536  1.00 62.55           H  
ATOM   4042  O   PRO A 253      -1.361  11.135 -23.903  1.00 62.55           O  
ATOM   4043  CG  PRO A 253      -4.139   9.157 -23.860  1.00 62.55           C  
ATOM   4044  HG2 PRO A 253      -4.935   8.512 -23.488  1.00 62.55           H  
ATOM   4045  HG3 PRO A 253      -3.169   8.857 -23.463  1.00 62.55           H  
ATOM   4046  CD  PRO A 253      -4.051   9.150 -25.378  1.00 62.55           C  
ATOM   4047  HD2 PRO A 253      -3.406   8.332 -25.701  1.00 62.55           H  
ATOM   4048  HD3 PRO A 253      -5.047   9.048 -25.810  1.00 62.55           H  
ATOM   4049  N   SER A 254      -2.102  13.233 -24.242  1.00 70.73           N  
ATOM   4050  H   SER A 254      -2.863  13.808 -24.574  1.00 70.73           H  
ATOM   4051  CA  SER A 254      -0.894  13.900 -23.758  1.00 70.73           C  
ATOM   4052  HA  SER A 254      -0.019  13.376 -24.143  1.00 70.73           H  
ATOM   4053  C   SER A 254      -0.880  13.820 -22.232  1.00 70.73           C  
ATOM   4054  CB  SER A 254      -0.830  15.347 -24.268  1.00 70.73           C  
ATOM   4055  HB2 SER A 254      -1.692  15.900 -23.894  1.00 70.73           H  
ATOM   4056  HB3 SER A 254      -0.868  15.346 -25.357  1.00 70.73           H  
ATOM   4057  O   SER A 254      -1.286  14.745 -21.530  1.00 70.73           O  
ATOM   4058  OG  SER A 254       0.352  16.004 -23.850  1.00 70.73           O  
ATOM   4059  HG  SER A 254       0.191  16.935 -24.017  1.00 70.73           H  
ATOM   4060  N   PHE A 255      -0.425  12.687 -21.686  1.00 73.53           N  
ATOM   4061  H   PHE A 255      -0.296  11.889 -22.291  1.00 73.53           H  
ATOM   4062  CA  PHE A 255      -0.286  12.527 -20.235  1.00 73.53           C  
ATOM   4063  HA  PHE A 255      -1.264  12.661 -19.773  1.00 73.53           H  
ATOM   4064  C   PHE A 255       0.643  13.593 -19.647  1.00 73.53           C  
ATOM   4065  CB  PHE A 255       0.232  11.122 -19.897  1.00 73.53           C  
ATOM   4066  HB2 PHE A 255       0.400  11.060 -18.822  1.00 73.53           H  
ATOM   4067  HB3 PHE A 255       1.193  10.964 -20.387  1.00 73.53           H  
ATOM   4068  O   PHE A 255       0.457  14.004 -18.509  1.00 73.53           O  
ATOM   4069  CG  PHE A 255      -0.725  10.015 -20.283  1.00 73.53           C  
ATOM   4070  CD1 PHE A 255      -1.933   9.863 -19.579  1.00 73.53           C  
ATOM   4071  HD1 PHE A 255      -2.161  10.525 -18.757  1.00 73.53           H  
ATOM   4072  CD2 PHE A 255      -0.427   9.157 -21.357  1.00 73.53           C  
ATOM   4073  HD2 PHE A 255       0.494   9.268 -21.910  1.00 73.53           H  
ATOM   4074  CE1 PHE A 255      -2.850   8.866 -19.953  1.00 73.53           C  
ATOM   4075  HE1 PHE A 255      -3.785   8.759 -19.425  1.00 73.53           H  
ATOM   4076  CE2 PHE A 255      -1.339   8.156 -21.726  1.00 73.53           C  
ATOM   4077  HE2 PHE A 255      -1.114   7.499 -22.554  1.00 73.53           H  
ATOM   4078  CZ  PHE A 255      -2.553   8.016 -21.029  1.00 73.53           C  
ATOM   4079  HZ  PHE A 255      -3.264   7.260 -21.327  1.00 73.53           H  
ATOM   4080  N   ALA A 256       1.603  14.096 -20.430  1.00 73.91           N  
ATOM   4081  H   ALA A 256       1.632  13.788 -21.392  1.00 73.91           H  
ATOM   4082  CA  ALA A 256       2.535  15.140 -20.015  1.00 73.91           C  
ATOM   4083  HA  ALA A 256       3.172  14.742 -19.225  1.00 73.91           H  
ATOM   4084  C   ALA A 256       1.847  16.387 -19.434  1.00 73.91           C  
ATOM   4085  CB  ALA A 256       3.419  15.495 -21.214  1.00 73.91           C  
ATOM   4086  HB1 ALA A 256       3.943  14.609 -21.573  1.00 73.91           H  
ATOM   4087  HB2 ALA A 256       4.148  16.251 -20.921  1.00 73.91           H  
ATOM   4088  HB3 ALA A 256       2.805  15.898 -22.020  1.00 73.91           H  
ATOM   4089  O   ALA A 256       2.347  16.946 -18.461  1.00 73.91           O  
ATOM   4090  N   GLU A 257       0.693  16.775 -19.975  1.00 72.60           N  
ATOM   4091  H   GLU A 257       0.322  16.261 -20.762  1.00 72.60           H  
ATOM   4092  CA  GLU A 257      -0.078  17.940 -19.520  1.00 72.60           C  
ATOM   4093  HA  GLU A 257       0.595  18.775 -19.324  1.00 72.60           H  
ATOM   4094  C   GLU A 257      -0.851  17.680 -18.220  1.00 72.60           C  
ATOM   4095  CB  GLU A 257      -1.043  18.346 -20.641  1.00 72.60           C  
ATOM   4096  HB2 GLU A 257      -1.747  19.088 -20.265  1.00 72.60           H  
ATOM   4097  HB3 GLU A 257      -1.605  17.467 -20.959  1.00 72.60           H  
ATOM   4098  O   GLU A 257      -1.222  18.616 -17.520  1.00 72.60           O  
ATOM   4099  CG  GLU A 257      -0.291  18.945 -21.837  1.00 72.60           C  
ATOM   4100  HG2 GLU A 257       0.601  18.353 -22.044  1.00 72.60           H  
ATOM   4101  HG3 GLU A 257       0.037  19.952 -21.580  1.00 72.60           H  
ATOM   4102  CD  GLU A 257      -1.155  18.989 -23.100  1.00 72.60           C  
ATOM   4103  OE1 GLU A 257      -0.585  18.669 -24.169  1.00 72.60           O  
ATOM   4104  OE2 GLU A 257      -2.360  19.302 -22.996  1.00 72.60           O  
ATOM   4105  N   CYS A 258      -1.062  16.412 -17.863  1.00 74.35           N  
ATOM   4106  H   CYS A 258      -0.671  15.687 -18.448  1.00 74.35           H  
ATOM   4107  CA  CYS A 258      -1.826  15.996 -16.684  1.00 74.35           C  
ATOM   4108  HA  CYS A 258      -2.509  16.799 -16.405  1.00 74.35           H  
ATOM   4109  C   CYS A 258      -0.938  15.726 -15.457  1.00 74.35           C  
ATOM   4110  CB  CYS A 258      -2.662  14.765 -17.056  1.00 74.35           C  
ATOM   4111  HB2 CYS A 258      -1.999  13.940 -17.316  1.00 74.35           H  
ATOM   4112  HB3 CYS A 258      -3.268  14.471 -16.199  1.00 74.35           H  
ATOM   4113  O   CYS A 258      -1.411  15.195 -14.448  1.00 74.35           O  
ATOM   4114  SG  CYS A 258      -3.754  15.132 -18.460  1.00 74.35           S  
ATOM   4115  HG  CYS A 258      -2.815  15.539 -19.320  1.00 74.35           H  
ATOM   4116  N   LYS A 259       0.362  16.030 -15.547  1.00 82.08           N  
ATOM   4117  H   LYS A 259       0.673  16.506 -16.382  1.00 82.08           H  
ATOM   4118  CA  LYS A 259       1.332  15.783 -14.476  1.00 82.08           C  
ATOM   4119  HA  LYS A 259       1.224  14.752 -14.139  1.00 82.08           H  
ATOM   4120  C   LYS A 259       1.047  16.683 -13.286  1.00 82.08           C  
ATOM   4121  CB  LYS A 259       2.762  15.986 -14.989  1.00 82.08           C  
ATOM   4122  HB2 LYS A 259       3.454  16.015 -14.147  1.00 82.08           H  
ATOM   4123  HB3 LYS A 259       2.830  16.925 -15.538  1.00 82.08           H  
ATOM   4124  O   LYS A 259       0.991  17.901 -13.413  1.00 82.08           O  
ATOM   4125  CG  LYS A 259       3.130  14.812 -15.892  1.00 82.08           C  
ATOM   4126  HG2 LYS A 259       3.138  13.909 -15.281  1.00 82.08           H  
ATOM   4127  HG3 LYS A 259       2.379  14.707 -16.675  1.00 82.08           H  
ATOM   4128  CD  LYS A 259       4.494  14.969 -16.555  1.00 82.08           C  
ATOM   4129  HD2 LYS A 259       5.267  15.086 -15.795  1.00 82.08           H  
ATOM   4130  HD3 LYS A 259       4.485  15.829 -17.224  1.00 82.08           H  
ATOM   4131  CE  LYS A 259       4.692  13.669 -17.328  1.00 82.08           C  
ATOM   4132  HE2 LYS A 259       4.704  12.860 -16.598  1.00 82.08           H  
ATOM   4133  HE3 LYS A 259       3.839  13.487 -17.982  1.00 82.08           H  
ATOM   4134  NZ  LYS A 259       5.954  13.638 -18.083  1.00 82.08           N  
ATOM   4135  HZ1 LYS A 259       6.600  14.322 -17.715  1.00 82.08           H  
ATOM   4136  HZ2 LYS A 259       6.375  12.740 -17.891  1.00 82.08           H  
ATOM   4137  HZ3 LYS A 259       5.810  13.768 -19.074  1.00 82.08           H  
ATOM   4138  N   TYR A 260       0.921  16.065 -12.117  1.00 82.37           N  
ATOM   4139  H   TYR A 260       1.056  15.065 -12.089  1.00 82.37           H  
ATOM   4140  CA  TYR A 260       0.796  16.784 -10.857  1.00 82.37           C  
ATOM   4141  HA  TYR A 260       0.114  17.623 -10.994  1.00 82.37           H  
ATOM   4142  C   TYR A 260       2.144  17.354 -10.415  1.00 82.37           C  
ATOM   4143  CB  TYR A 260       0.228  15.839  -9.790  1.00 82.37           C  
ATOM   4144  HB2 TYR A 260      -0.706  15.408 -10.151  1.00 82.37           H  
ATOM   4145  HB3 TYR A 260       0.927  15.024  -9.599  1.00 82.37           H  
ATOM   4146  O   TYR A 260       2.246  18.510 -10.015  1.00 82.37           O  
ATOM   4147  CG  TYR A 260      -0.041  16.568  -8.498  1.00 82.37           C  
ATOM   4148  CD1 TYR A 260       0.778  16.388  -7.362  1.00 82.37           C  
ATOM   4149  HD1 TYR A 260       1.586  15.672  -7.384  1.00 82.37           H  
ATOM   4150  CD2 TYR A 260      -1.082  17.509  -8.485  1.00 82.37           C  
ATOM   4151  HD2 TYR A 260      -1.689  17.660  -9.365  1.00 82.37           H  
ATOM   4152  CE1 TYR A 260       0.564  17.178  -6.212  1.00 82.37           C  
ATOM   4153  HE1 TYR A 260       1.192  17.085  -5.339  1.00 82.37           H  
ATOM   4154  CE2 TYR A 260      -1.296  18.291  -7.345  1.00 82.37           C  
ATOM   4155  HE2 TYR A 260      -2.073  19.041  -7.334  1.00 82.37           H  
ATOM   4156  OH  TYR A 260      -0.742  18.954  -5.180  1.00 82.37           O  
ATOM   4157  HH  TYR A 260      -0.211  18.833  -4.390  1.00 82.37           H  
ATOM   4158  CZ  TYR A 260      -0.473  18.138  -6.220  1.00 82.37           C  
ATOM   4159  N   MET A 261       3.190  16.532 -10.495  1.00 86.38           N  
ATOM   4160  H   MET A 261       3.040  15.597 -10.845  1.00 86.38           H  
ATOM   4161  CA  MET A 261       4.569  16.942 -10.249  1.00 86.38           C  
ATOM   4162  HA  MET A 261       4.712  17.936 -10.672  1.00 86.38           H  
ATOM   4163  C   MET A 261       5.539  15.996 -10.951  1.00 86.38           C  
ATOM   4164  CB  MET A 261       4.872  17.018  -8.738  1.00 86.38           C  
ATOM   4165  HB2 MET A 261       4.229  17.775  -8.290  1.00 86.38           H  
ATOM   4166  HB3 MET A 261       5.906  17.332  -8.603  1.00 86.38           H  
ATOM   4167  O   MET A 261       5.215  14.838 -11.215  1.00 86.38           O  
ATOM   4168  CG  MET A 261       4.665  15.690  -8.006  1.00 86.38           C  
ATOM   4169  HG2 MET A 261       5.198  14.913  -8.554  1.00 86.38           H  
ATOM   4170  HG3 MET A 261       3.598  15.468  -8.024  1.00 86.38           H  
ATOM   4171  SD  MET A 261       5.213  15.585  -6.283  1.00 86.38           S  
ATOM   4172  CE  MET A 261       4.613  17.150  -5.604  1.00 86.38           C  
ATOM   4173  HE1 MET A 261       3.549  17.262  -5.812  1.00 86.38           H  
ATOM   4174  HE2 MET A 261       5.163  17.981  -6.045  1.00 86.38           H  
ATOM   4175  HE3 MET A 261       4.769  17.151  -4.525  1.00 86.38           H  
ATOM   4176  N   THR A 262       6.750  16.485 -11.192  1.00 86.14           N  
ATOM   4177  H   THR A 262       6.937  17.453 -10.974  1.00 86.14           H  
ATOM   4178  CA  THR A 262       7.906  15.658 -11.532  1.00 86.14           C  
ATOM   4179  HA  THR A 262       7.618  14.606 -11.527  1.00 86.14           H  
ATOM   4180  C   THR A 262       8.968  15.875 -10.463  1.00 86.14           C  
ATOM   4181  CB  THR A 262       8.439  15.985 -12.933  1.00 86.14           C  
ATOM   4182  HB  THR A 262       8.699  17.042 -12.985  1.00 86.14           H  
ATOM   4183  O   THR A 262       9.291  17.018 -10.144  1.00 86.14           O  
ATOM   4184  CG2 THR A 262       9.662  15.148 -13.301  1.00 86.14           C  
ATOM   4185 HG21 THR A 262      10.515  15.442 -12.690  1.00 86.14           H  
ATOM   4186 HG22 THR A 262       9.450  14.091 -13.137  1.00 86.14           H  
ATOM   4187 HG23 THR A 262       9.921  15.308 -14.348  1.00 86.14           H  
ATOM   4188  OG1 THR A 262       7.463  15.702 -13.913  1.00 86.14           O  
ATOM   4189  HG1 THR A 262       7.424  14.747 -14.008  1.00 86.14           H  
ATOM   4190  N   ALA A 263       9.500  14.792  -9.907  1.00 85.36           N  
ATOM   4191  H   ALA A 263       9.178  13.885 -10.214  1.00 85.36           H  
ATOM   4192  CA  ALA A 263      10.575  14.823  -8.924  1.00 85.36           C  
ATOM   4193  HA  ALA A 263      10.826  15.857  -8.690  1.00 85.36           H  
ATOM   4194  C   ALA A 263      11.832  14.158  -9.493  1.00 85.36           C  
ATOM   4195  CB  ALA A 263      10.092  14.160  -7.629  1.00 85.36           C  
ATOM   4196  HB1 ALA A 263       9.226  14.696  -7.242  1.00 85.36           H  
ATOM   4197  HB2 ALA A 263      10.888  14.189  -6.885  1.00 85.36           H  
ATOM   4198  HB3 ALA A 263       9.819  13.122  -7.820  1.00 85.36           H  
ATOM   4199  O   ALA A 263      11.761  13.080 -10.082  1.00 85.36           O  
ATOM   4200  N   ASP A 264      12.987  14.791  -9.304  1.00 85.66           N  
ATOM   4201  H   ASP A 264      12.995  15.673  -8.813  1.00 85.66           H  
ATOM   4202  CA  ASP A 264      14.280  14.180  -9.604  1.00 85.66           C  
ATOM   4203  HA  ASP A 264      14.205  13.584 -10.513  1.00 85.66           H  
ATOM   4204  C   ASP A 264      14.688  13.238  -8.464  1.00 85.66           C  
ATOM   4205  CB  ASP A 264      15.320  15.275  -9.870  1.00 85.66           C  
ATOM   4206  HB2 ASP A 264      15.114  15.736 -10.835  1.00 85.66           H  
ATOM   4207  HB3 ASP A 264      15.233  16.041  -9.099  1.00 85.66           H  
ATOM   4208  O   ASP A 264      14.900  13.658  -7.326  1.00 85.66           O  
ATOM   4209  CG  ASP A 264      16.744  14.719  -9.863  1.00 85.66           C  
ATOM   4210  OD1 ASP A 264      16.925  13.538 -10.237  1.00 85.66           O  
ATOM   4211  OD2 ASP A 264      17.625  15.438  -9.345  1.00 85.66           O  
ATOM   4212  N   LEU A 265      14.807  11.946  -8.764  1.00 81.50           N  
ATOM   4213  H   LEU A 265      14.732  11.672  -9.734  1.00 81.50           H  
ATOM   4214  CA  LEU A 265      15.091  10.910  -7.777  1.00 81.50           C  
ATOM   4215  HA  LEU A 265      14.472  11.093  -6.899  1.00 81.50           H  
ATOM   4216  C   LEU A 265      16.535  10.925  -7.279  1.00 81.50           C  
ATOM   4217  CB  LEU A 265      14.750   9.534  -8.361  1.00 81.50           C  
ATOM   4218  HB2 LEU A 265      15.074   8.784  -7.640  1.00 81.50           H  
ATOM   4219  HB3 LEU A 265      15.333   9.385  -9.270  1.00 81.50           H  
ATOM   4220  O   LEU A 265      16.833  10.249  -6.292  1.00 81.50           O  
ATOM   4221  CG  LEU A 265      13.251   9.338  -8.658  1.00 81.50           C  
ATOM   4222  HG  LEU A 265      12.876  10.195  -9.218  1.00 81.50           H  
ATOM   4223  CD1 LEU A 265      12.976   8.086  -9.503  1.00 81.50           C  
ATOM   4224 HD11 LEU A 265      13.855   7.823 -10.091  1.00 81.50           H  
ATOM   4225 HD12 LEU A 265      12.167   8.289 -10.204  1.00 81.50           H  
ATOM   4226 HD13 LEU A 265      12.684   7.238  -8.885  1.00 81.50           H  
ATOM   4227  CD2 LEU A 265      12.484   9.237  -7.335  1.00 81.50           C  
ATOM   4228 HD21 LEU A 265      12.934   8.472  -6.702  1.00 81.50           H  
ATOM   4229 HD22 LEU A 265      12.490  10.198  -6.822  1.00 81.50           H  
ATOM   4230 HD23 LEU A 265      11.447   8.960  -7.530  1.00 81.50           H  
ATOM   4231  N   ARG A 266      17.442  11.685  -7.898  1.00 78.92           N  
ATOM   4232  H   ARG A 266      17.178  12.193  -8.730  1.00 78.92           H  
ATOM   4233  CA  ARG A 266      18.786  11.869  -7.345  1.00 78.92           C  
ATOM   4234  HA  ARG A 266      19.183  10.902  -7.037  1.00 78.92           H  
ATOM   4235  C   ARG A 266      18.766  12.762  -6.111  1.00 78.92           C  
ATOM   4236  CB  ARG A 266      19.684  12.430  -8.442  1.00 78.92           C  
ATOM   4237  HB2 ARG A 266      19.717  11.711  -9.261  1.00 78.92           H  
ATOM   4238  HB3 ARG A 266      19.269  13.363  -8.823  1.00 78.92           H  
ATOM   4239  O   ARG A 266      19.433  12.457  -5.122  1.00 78.92           O  
ATOM   4240  CG  ARG A 266      21.101  12.687  -7.921  1.00 78.92           C  
ATOM   4241  HG2 ARG A 266      21.107  13.550  -7.255  1.00 78.92           H  
ATOM   4242  HG3 ARG A 266      21.484  11.808  -7.403  1.00 78.92           H  
ATOM   4243  CD  ARG A 266      21.960  12.974  -9.135  1.00 78.92           C  
ATOM   4244  HD2 ARG A 266      22.012  12.052  -9.713  1.00 78.92           H  
ATOM   4245  HD3 ARG A 266      21.477  13.745  -9.736  1.00 78.92           H  
ATOM   4246  NE  ARG A 266      23.328  13.392  -8.809  1.00 78.92           N  
ATOM   4247  HE  ARG A 266      23.587  13.478  -7.836  1.00 78.92           H  
ATOM   4248  NH1 ARG A 266      23.917  13.601 -11.015  1.00 78.92           N  
ATOM   4249 HH11 ARG A 266      23.006  13.268 -11.294  1.00 78.92           H  
ATOM   4250 HH12 ARG A 266      24.577  13.746 -11.765  1.00 78.92           H  
ATOM   4251  NH2 ARG A 266      25.434  13.999  -9.408  1.00 78.92           N  
ATOM   4252 HH21 ARG A 266      25.701  14.050  -8.435  1.00 78.92           H  
ATOM   4253 HH22 ARG A 266      26.097  14.192 -10.145  1.00 78.92           H  
ATOM   4254  CZ  ARG A 266      24.218  13.665  -9.744  1.00 78.92           C  
ATOM   4255  N   SER A 267      18.000  13.845  -6.171  1.00 79.64           N  
ATOM   4256  H   SER A 267      17.496  14.014  -7.029  1.00 79.64           H  
ATOM   4257  CA  SER A 267      17.932  14.873  -5.129  1.00 79.64           C  
ATOM   4258  HA  SER A 267      18.842  14.839  -4.531  1.00 79.64           H  
ATOM   4259  C   SER A 267      16.762  14.672  -4.161  1.00 79.64           C  
ATOM   4260  CB  SER A 267      17.878  16.250  -5.800  1.00 79.64           C  
ATOM   4261  HB2 SER A 267      17.717  17.013  -5.038  1.00 79.64           H  
ATOM   4262  HB3 SER A 267      18.829  16.447  -6.294  1.00 79.64           H  
ATOM   4263  O   SER A 267      16.854  15.044  -2.990  1.00 79.64           O  
ATOM   4264  OG  SER A 267      16.841  16.319  -6.761  1.00 79.64           O  
ATOM   4265  HG  SER A 267      17.186  16.101  -7.630  1.00 79.64           H  
ATOM   4266  N   PHE A 268      15.672  14.048  -4.610  1.00 80.69           N  
ATOM   4267  H   PHE A 268      15.618  13.835  -5.595  1.00 80.69           H  
ATOM   4268  CA  PHE A 268      14.452  13.925  -3.825  1.00 80.69           C  
ATOM   4269  HA  PHE A 268      14.342  14.842  -3.246  1.00 80.69           H  
ATOM   4270  C   PHE A 268      14.494  12.748  -2.841  1.00 80.69           C  
ATOM   4271  CB  PHE A 268      13.245  13.853  -4.764  1.00 80.69           C  
ATOM   4272  HB2 PHE A 268      13.239  12.895  -5.284  1.00 80.69           H  
ATOM   4273  HB3 PHE A 268      13.332  14.640  -5.513  1.00 80.69           H  
ATOM   4274  O   PHE A 268      14.608  11.579  -3.221  1.00 80.69           O  
ATOM   4275  CG  PHE A 268      11.936  14.047  -4.039  1.00 80.69           C  
ATOM   4276  CD1 PHE A 268      11.229  12.939  -3.537  1.00 80.69           C  
ATOM   4277  HD1 PHE A 268      11.605  11.939  -3.693  1.00 80.69           H  
ATOM   4278  CD2 PHE A 268      11.449  15.351  -3.832  1.00 80.69           C  
ATOM   4279  HD2 PHE A 268      11.992  16.201  -4.218  1.00 80.69           H  
ATOM   4280  CE1 PHE A 268      10.039  13.139  -2.817  1.00 80.69           C  
ATOM   4281  HE1 PHE A 268       9.501  12.296  -2.408  1.00 80.69           H  
ATOM   4282  CE2 PHE A 268      10.253  15.548  -3.125  1.00 80.69           C  
ATOM   4283  HE2 PHE A 268       9.873  16.547  -2.969  1.00 80.69           H  
ATOM   4284  CZ  PHE A 268       9.553  14.443  -2.617  1.00 80.69           C  
ATOM   4285  HZ  PHE A 268       8.640  14.607  -2.064  1.00 80.69           H  
ATOM   4286  N   ARG A 269      14.345  13.049  -1.549  1.00 77.35           N  
ATOM   4287  H   ARG A 269      14.275  14.026  -1.305  1.00 77.35           H  
ATOM   4288  CA  ARG A 269      14.113  12.074  -0.473  1.00 77.35           C  
ATOM   4289  HA  ARG A 269      13.749  11.138  -0.896  1.00 77.35           H  
ATOM   4290  C   ARG A 269      13.023  12.617   0.444  1.00 77.35           C  
ATOM   4291  CB  ARG A 269      15.412  11.819   0.319  1.00 77.35           C  
ATOM   4292  HB2 ARG A 269      15.776  12.773   0.699  1.00 77.35           H  
ATOM   4293  HB3 ARG A 269      15.186  11.188   1.179  1.00 77.35           H  
ATOM   4294  O   ARG A 269      13.063  13.790   0.808  1.00 77.35           O  
ATOM   4295  CG  ARG A 269      16.546  11.158  -0.483  1.00 77.35           C  
ATOM   4296  HG2 ARG A 269      16.745  11.735  -1.386  1.00 77.35           H  
ATOM   4297  HG3 ARG A 269      17.449  11.177   0.127  1.00 77.35           H  
ATOM   4298  CD  ARG A 269      16.245   9.699  -0.854  1.00 77.35           C  
ATOM   4299  HD2 ARG A 269      16.116   9.119   0.061  1.00 77.35           H  
ATOM   4300  HD3 ARG A 269      15.309   9.642  -1.409  1.00 77.35           H  
ATOM   4301  NE  ARG A 269      17.347   9.111  -1.644  1.00 77.35           N  
ATOM   4302  HE  ARG A 269      18.095   8.668  -1.130  1.00 77.35           H  
ATOM   4303  NH1 ARG A 269      16.487   9.586  -3.707  1.00 77.35           N  
ATOM   4304 HH11 ARG A 269      16.627   9.688  -4.702  1.00 77.35           H  
ATOM   4305 HH12 ARG A 269      15.745  10.143  -3.308  1.00 77.35           H  
ATOM   4306  NH2 ARG A 269      18.460   8.600  -3.583  1.00 77.35           N  
ATOM   4307 HH21 ARG A 269      19.276   8.289  -3.076  1.00 77.35           H  
ATOM   4308 HH22 ARG A 269      18.498   8.699  -4.587  1.00 77.35           H  
ATOM   4309  CZ  ARG A 269      17.428   9.101  -2.963  1.00 77.35           C  
ATOM   4310  N   GLY A 270      12.080  11.763   0.840  1.00 81.78           N  
ATOM   4311  H   GLY A 270      12.090  10.823   0.470  1.00 81.78           H  
ATOM   4312  CA  GLY A 270      10.979  12.138   1.734  1.00 81.78           C  
ATOM   4313  HA2 GLY A 270      11.009  11.506   2.621  1.00 81.78           H  
ATOM   4314  HA3 GLY A 270      11.115  13.169   2.061  1.00 81.78           H  
ATOM   4315  C   GLY A 270       9.586  11.997   1.106  1.00 81.78           C  
ATOM   4316  O   GLY A 270       9.429  11.229   0.149  1.00 81.78           O  
ATOM   4317  N   PRO A 271       8.570  12.681   1.672  1.00 87.46           N  
ATOM   4318  CA  PRO A 271       7.176  12.533   1.269  1.00 87.46           C  
ATOM   4319  HA  PRO A 271       6.907  11.479   1.210  1.00 87.46           H  
ATOM   4320  C   PRO A 271       6.930  13.171  -0.093  1.00 87.46           C  
ATOM   4321  CB  PRO A 271       6.345  13.194   2.373  1.00 87.46           C  
ATOM   4322  HB2 PRO A 271       6.120  12.465   3.151  1.00 87.46           H  
ATOM   4323  HB3 PRO A 271       5.422  13.630   1.992  1.00 87.46           H  
ATOM   4324  O   PRO A 271       7.023  14.384  -0.254  1.00 87.46           O  
ATOM   4325  CG  PRO A 271       7.287  14.254   2.937  1.00 87.46           C  
ATOM   4326  HG2 PRO A 271       7.234  15.156   2.327  1.00 87.46           H  
ATOM   4327  HG3 PRO A 271       7.058  14.485   3.977  1.00 87.46           H  
ATOM   4328  CD  PRO A 271       8.667  13.614   2.790  1.00 87.46           C  
ATOM   4329  HD2 PRO A 271       8.913  13.063   3.697  1.00 87.46           H  
ATOM   4330  HD3 PRO A 271       9.410  14.388   2.600  1.00 87.46           H  
ATOM   4331  N   LEU A 272       6.594  12.333  -1.066  1.00 88.01           N  
ATOM   4332  H   LEU A 272       6.525  11.353  -0.831  1.00 88.01           H  
ATOM   4333  CA  LEU A 272       6.212  12.734  -2.416  1.00 88.01           C  
ATOM   4334  HA  LEU A 272       6.795  13.600  -2.729  1.00 88.01           H  
ATOM   4335  C   LEU A 272       4.730  13.106  -2.490  1.00 88.01           C  
ATOM   4336  CB  LEU A 272       6.523  11.537  -3.317  1.00 88.01           C  
ATOM   4337  HB2 LEU A 272       5.895  10.702  -3.007  1.00 88.01           H  
ATOM   4338  HB3 LEU A 272       7.562  11.242  -3.171  1.00 88.01           H  
ATOM   4339  O   LEU A 272       4.337  14.068  -3.145  1.00 88.01           O  
ATOM   4340  CG  LEU A 272       6.293  11.806  -4.806  1.00 88.01           C  
ATOM   4341  HG  LEU A 272       5.293  12.206  -4.976  1.00 88.01           H  
ATOM   4342  CD1 LEU A 272       7.342  12.756  -5.385  1.00 88.01           C  
ATOM   4343 HD11 LEU A 272       7.254  13.738  -4.922  1.00 88.01           H  
ATOM   4344 HD12 LEU A 272       8.346  12.367  -5.213  1.00 88.01           H  
ATOM   4345 HD13 LEU A 272       7.184  12.872  -6.457  1.00 88.01           H  
ATOM   4346  CD2 LEU A 272       6.404  10.460  -5.500  1.00 88.01           C  
ATOM   4347 HD21 LEU A 272       7.356  10.001  -5.235  1.00 88.01           H  
ATOM   4348 HD22 LEU A 272       6.345  10.596  -6.580  1.00 88.01           H  
ATOM   4349 HD23 LEU A 272       5.601   9.800  -5.172  1.00 88.01           H  
ATOM   4350  N   ILE A 273       3.903  12.322  -1.806  1.00 89.14           N  
ATOM   4351  H   ILE A 273       4.316  11.585  -1.253  1.00 89.14           H  
ATOM   4352  CA  ILE A 273       2.460  12.511  -1.698  1.00 89.14           C  
ATOM   4353  HA  ILE A 273       2.177  13.487  -2.092  1.00 89.14           H  
ATOM   4354  C   ILE A 273       2.116  12.467  -0.218  1.00 89.14           C  
ATOM   4355  CB  ILE A 273       1.726  11.410  -2.488  1.00 89.14           C  
ATOM   4356  HB  ILE A 273       2.100  10.451  -2.128  1.00 89.14           H  
ATOM   4357  O   ILE A 273       2.581  11.576   0.486  1.00 89.14           O  
ATOM   4358  CG1 ILE A 273       1.966  11.524  -4.013  1.00 89.14           C  
ATOM   4359 HG12 ILE A 273       1.057  11.851  -4.517  1.00 89.14           H  
ATOM   4360 HG13 ILE A 273       2.737  12.259  -4.245  1.00 89.14           H  
ATOM   4361  CG2 ILE A 273       0.210  11.423  -2.253  1.00 89.14           C  
ATOM   4362 HG21 ILE A 273      -0.199  12.390  -2.545  1.00 89.14           H  
ATOM   4363 HG22 ILE A 273      -0.019  11.227  -1.205  1.00 89.14           H  
ATOM   4364 HG23 ILE A 273      -0.261  10.637  -2.843  1.00 89.14           H  
ATOM   4365  CD1 ILE A 273       2.392  10.183  -4.602  1.00 89.14           C  
ATOM   4366 HD11 ILE A 273       1.864   9.357  -4.126  1.00 89.14           H  
ATOM   4367 HD12 ILE A 273       3.457  10.040  -4.419  1.00 89.14           H  
ATOM   4368 HD13 ILE A 273       2.197  10.182  -5.674  1.00 89.14           H  
ATOM   4369  N   ASP A 274       1.294  13.406   0.233  1.00 90.84           N  
ATOM   4370  H   ASP A 274       1.002  14.148  -0.387  1.00 90.84           H  
ATOM   4371  CA  ASP A 274       0.691  13.404   1.562  1.00 90.84           C  
ATOM   4372  HA  ASP A 274       0.666  12.388   1.956  1.00 90.84           H  
ATOM   4373  C   ASP A 274      -0.745  13.902   1.416  1.00 90.84           C  
ATOM   4374  CB  ASP A 274       1.527  14.269   2.515  1.00 90.84           C  
ATOM   4375  HB2 ASP A 274       1.434  15.321   2.247  1.00 90.84           H  
ATOM   4376  HB3 ASP A 274       2.575  13.990   2.402  1.00 90.84           H  
ATOM   4377  O   ASP A 274      -0.998  15.096   1.257  1.00 90.84           O  
ATOM   4378  CG  ASP A 274       1.156  14.082   3.989  1.00 90.84           C  
ATOM   4379  OD1 ASP A 274       0.151  13.418   4.329  1.00 90.84           O  
ATOM   4380  OD2 ASP A 274       1.953  14.534   4.842  1.00 90.84           O  
ATOM   4381  N   ILE A 275      -1.679  12.958   1.347  1.00 89.44           N  
ATOM   4382  H   ILE A 275      -1.399  11.999   1.493  1.00 89.44           H  
ATOM   4383  CA  ILE A 275      -3.095  13.231   1.131  1.00 89.44           C  
ATOM   4384  HA  ILE A 275      -3.229  14.283   0.877  1.00 89.44           H  
ATOM   4385  C   ILE A 275      -3.828  12.969   2.433  1.00 89.44           C  
ATOM   4386  CB  ILE A 275      -3.651  12.396  -0.041  1.00 89.44           C  
ATOM   4387  HB  ILE A 275      -3.409  11.346   0.129  1.00 89.44           H  
ATOM   4388  O   ILE A 275      -3.844  11.844   2.926  1.00 89.44           O  
ATOM   4389  CG1 ILE A 275      -2.991  12.859  -1.358  1.00 89.44           C  
ATOM   4390 HG12 ILE A 275      -3.346  13.857  -1.614  1.00 89.44           H  
ATOM   4391 HG13 ILE A 275      -1.913  12.925  -1.214  1.00 89.44           H  
ATOM   4392  CG2 ILE A 275      -5.182  12.544  -0.129  1.00 89.44           C  
ATOM   4393 HG21 ILE A 275      -5.652  12.098   0.748  1.00 89.44           H  
ATOM   4394 HG22 ILE A 275      -5.451  13.599  -0.178  1.00 89.44           H  
ATOM   4395 HG23 ILE A 275      -5.570  12.017  -1.000  1.00 89.44           H  
ATOM   4396  CD1 ILE A 275      -3.245  11.917  -2.537  1.00 89.44           C  
ATOM   4397 HD11 ILE A 275      -2.625  12.226  -3.379  1.00 89.44           H  
ATOM   4398 HD12 ILE A 275      -2.984  10.898  -2.250  1.00 89.44           H  
ATOM   4399 HD13 ILE A 275      -4.289  11.964  -2.846  1.00 89.44           H  
ATOM   4400  N   ALA A 276      -4.494  13.996   2.949  1.00 91.04           N  
ATOM   4401  H   ALA A 276      -4.397  14.902   2.513  1.00 91.04           H  
ATOM   4402  CA  ALA A 276      -5.481  13.863   4.006  1.00 91.04           C  
ATOM   4403  HA  ALA A 276      -5.393  12.878   4.465  1.00 91.04           H  
ATOM   4404  C   ALA A 276      -6.889  13.986   3.412  1.00 91.04           C  
ATOM   4405  CB  ALA A 276      -5.192  14.895   5.098  1.00 91.04           C  
ATOM   4406  HB1 ALA A 276      -5.911  14.784   5.909  1.00 91.04           H  
ATOM   4407  HB2 ALA A 276      -4.187  14.743   5.492  1.00 91.04           H  
ATOM   4408  HB3 ALA A 276      -5.268  15.902   4.690  1.00 91.04           H  
ATOM   4409  O   ALA A 276      -7.173  14.881   2.608  1.00 91.04           O  
ATOM   4410  N   TYR A 277      -7.779  13.079   3.806  1.00 88.98           N  
ATOM   4411  H   TYR A 277      -7.480  12.366   4.456  1.00 88.98           H  
ATOM   4412  CA  TYR A 277      -9.170  13.075   3.380  1.00 88.98           C  
ATOM   4413  HA  TYR A 277      -9.408  14.045   2.942  1.00 88.98           H  
ATOM   4414  C   TYR A 277     -10.103  12.868   4.569  1.00 88.98           C  
ATOM   4415  CB  TYR A 277      -9.391  12.020   2.291  1.00 88.98           C  
ATOM   4416  HB2 TYR A 277      -9.098  11.038   2.662  1.00 88.98           H  
ATOM   4417  HB3 TYR A 277      -8.749  12.250   1.441  1.00 88.98           H  
ATOM   4418  O   TYR A 277      -9.993  11.895   5.317  1.00 88.98           O  
ATOM   4419  CG  TYR A 277     -10.826  11.967   1.817  1.00 88.98           C  
ATOM   4420  CD1 TYR A 277     -11.703  10.954   2.241  1.00 88.98           C  
ATOM   4421  HD1 TYR A 277     -11.341  10.165   2.884  1.00 88.98           H  
ATOM   4422  CD2 TYR A 277     -11.292  12.981   0.970  1.00 88.98           C  
ATOM   4423  HD2 TYR A 277     -10.594  13.738   0.645  1.00 88.98           H  
ATOM   4424  CE1 TYR A 277     -13.036  10.953   1.787  1.00 88.98           C  
ATOM   4425  HE1 TYR A 277     -13.703  10.141   2.037  1.00 88.98           H  
ATOM   4426  CE2 TYR A 277     -12.638  13.021   0.569  1.00 88.98           C  
ATOM   4427  HE2 TYR A 277     -12.987  13.839  -0.043  1.00 88.98           H  
ATOM   4428  OH  TYR A 277     -14.820  12.028   0.591  1.00 88.98           O  
ATOM   4429  HH  TYR A 277     -14.970  12.802   0.043  1.00 88.98           H  
ATOM   4430  CZ  TYR A 277     -13.516  11.999   0.978  1.00 88.98           C  
ATOM   4431  N   LYS A 278     -11.070  13.774   4.710  1.00 91.06           N  
ATOM   4432  H   LYS A 278     -11.092  14.549   4.062  1.00 91.06           H  
ATOM   4433  CA  LYS A 278     -12.162  13.656   5.672  1.00 91.06           C  
ATOM   4434  HA  LYS A 278     -11.860  12.990   6.481  1.00 91.06           H  
ATOM   4435  C   LYS A 278     -13.373  13.049   4.980  1.00 91.06           C  
ATOM   4436  CB  LYS A 278     -12.429  15.028   6.285  1.00 91.06           C  
ATOM   4437  HB2 LYS A 278     -12.783  15.718   5.520  1.00 91.06           H  
ATOM   4438  HB3 LYS A 278     -11.489  15.410   6.684  1.00 91.06           H  
ATOM   4439  O   LYS A 278     -13.985  13.662   4.102  1.00 91.06           O  
ATOM   4440  CG  LYS A 278     -13.451  14.936   7.421  1.00 91.06           C  
ATOM   4441  HG2 LYS A 278     -13.144  14.172   8.135  1.00 91.06           H  
ATOM   4442  HG3 LYS A 278     -14.435  14.685   7.024  1.00 91.06           H  
ATOM   4443  CD  LYS A 278     -13.503  16.291   8.122  1.00 91.06           C  
ATOM   4444  HD2 LYS A 278     -13.842  17.049   7.416  1.00 91.06           H  
ATOM   4445  HD3 LYS A 278     -12.497  16.551   8.451  1.00 91.06           H  
ATOM   4446  CE  LYS A 278     -14.429  16.240   9.332  1.00 91.06           C  
ATOM   4447  HE2 LYS A 278     -15.443  16.022   8.995  1.00 91.06           H  
ATOM   4448  HE3 LYS A 278     -14.095  15.430   9.980  1.00 91.06           H  
ATOM   4449  NZ  LYS A 278     -14.367  17.535  10.046  1.00 91.06           N  
ATOM   4450  HZ1 LYS A 278     -14.640  18.287   9.429  1.00 91.06           H  
ATOM   4451  HZ2 LYS A 278     -13.410  17.716  10.311  1.00 91.06           H  
ATOM   4452  HZ3 LYS A 278     -14.947  17.537  10.873  1.00 91.06           H  
ATOM   4453  N   THR A 279     -13.727  11.830   5.362  1.00 87.54           N  
ATOM   4454  H   THR A 279     -13.261  11.413   6.155  1.00 87.54           H  
ATOM   4455  CA  THR A 279     -14.802  11.088   4.702  1.00 87.54           C  
ATOM   4456  HA  THR A 279     -14.662  11.153   3.623  1.00 87.54           H  
ATOM   4457  C   THR A 279     -16.154  11.712   5.014  1.00 87.54           C  
ATOM   4458  CB  THR A 279     -14.796   9.608   5.100  1.00 87.54           C  
ATOM   4459  HB  THR A 279     -15.669   9.117   4.672  1.00 87.54           H  
ATOM   4460  O   THR A 279     -16.531  11.825   6.179  1.00 87.54           O  
ATOM   4461  CG2 THR A 279     -13.541   8.833   4.697  1.00 87.54           C  
ATOM   4462 HG21 THR A 279     -12.642   9.355   5.026  1.00 87.54           H  
ATOM   4463 HG22 THR A 279     -13.562   7.848   5.163  1.00 87.54           H  
ATOM   4464 HG23 THR A 279     -13.511   8.688   3.617  1.00 87.54           H  
ATOM   4465  OG1 THR A 279     -14.857   9.523   6.489  1.00 87.54           O  
ATOM   4466  HG1 THR A 279     -15.417  10.225   6.826  1.00 87.54           H  
ATOM   4467  N   LYS A 280     -16.921  12.064   3.974  1.00 86.13           N  
ATOM   4468  H   LYS A 280     -16.510  12.039   3.052  1.00 86.13           H  
ATOM   4469  CA  LYS A 280     -18.308  12.532   4.144  1.00 86.13           C  
ATOM   4470  HA  LYS A 280     -18.323  13.323   4.894  1.00 86.13           H  
ATOM   4471  C   LYS A 280     -19.198  11.419   4.708  1.00 86.13           C  
ATOM   4472  CB  LYS A 280     -18.863  13.093   2.824  1.00 86.13           C  
ATOM   4473  HB2 LYS A 280     -19.924  13.305   2.959  1.00 86.13           H  
ATOM   4474  HB3 LYS A 280     -18.762  12.344   2.039  1.00 86.13           H  
ATOM   4475  O   LYS A 280     -19.866  11.626   5.713  1.00 86.13           O  
ATOM   4476  CG  LYS A 280     -18.155  14.389   2.397  1.00 86.13           C  
ATOM   4477  HG2 LYS A 280     -17.093  14.192   2.249  1.00 86.13           H  
ATOM   4478  HG3 LYS A 280     -18.267  15.134   3.184  1.00 86.13           H  
ATOM   4479  CD  LYS A 280     -18.748  14.936   1.092  1.00 86.13           C  
ATOM   4480  HD2 LYS A 280     -18.628  14.186   0.310  1.00 86.13           H  
ATOM   4481  HD3 LYS A 280     -19.809  15.139   1.233  1.00 86.13           H  
ATOM   4482  CE  LYS A 280     -18.022  16.225   0.686  1.00 86.13           C  
ATOM   4483  HE2 LYS A 280     -16.951  16.025   0.665  1.00 86.13           H  
ATOM   4484  HE3 LYS A 280     -18.204  16.983   1.448  1.00 86.13           H  
ATOM   4485  NZ  LYS A 280     -18.464  16.709  -0.645  1.00 86.13           N  
ATOM   4486  HZ1 LYS A 280     -17.994  17.573  -0.875  1.00 86.13           H  
ATOM   4487  HZ2 LYS A 280     -18.218  16.033  -1.355  1.00 86.13           H  
ATOM   4488  HZ3 LYS A 280     -19.462  16.861  -0.664  1.00 86.13           H  
ATOM   4489  N   ASN A 281     -19.125  10.231   4.097  1.00 85.24           N  
ATOM   4490  H   ASN A 281     -18.515  10.162   3.295  1.00 85.24           H  
ATOM   4491  CA  ASN A 281     -19.857   9.023   4.486  1.00 85.24           C  
ATOM   4492  HA  ASN A 281     -20.322   9.166   5.461  1.00 85.24           H  
ATOM   4493  C   ASN A 281     -18.882   7.840   4.598  1.00 85.24           C  
ATOM   4494  CB  ASN A 281     -20.970   8.744   3.453  1.00 85.24           C  
ATOM   4495  HB2 ASN A 281     -20.540   8.719   2.452  1.00 85.24           H  
ATOM   4496  HB3 ASN A 281     -21.397   7.762   3.653  1.00 85.24           H  
ATOM   4497  O   ASN A 281     -18.757   7.044   3.674  1.00 85.24           O  
ATOM   4498  CG  ASN A 281     -22.115   9.739   3.474  1.00 85.24           C  
ATOM   4499  ND2 ASN A 281     -22.965   9.710   2.476  1.00 85.24           N  
ATOM   4500 HD21 ASN A 281     -23.754  10.335   2.553  1.00 85.24           H  
ATOM   4501 HD22 ASN A 281     -22.891   9.006   1.756  1.00 85.24           H  
ATOM   4502  OD1 ASN A 281     -22.278  10.545   4.367  1.00 85.24           O  
ATOM   4503  N   GLY A 282     -18.154   7.747   5.712  1.00 85.54           N  
ATOM   4504  H   GLY A 282     -18.255   8.459   6.421  1.00 85.54           H  
ATOM   4505  CA  GLY A 282     -17.160   6.692   5.955  1.00 85.54           C  
ATOM   4506  HA2 GLY A 282     -16.383   7.081   6.613  1.00 85.54           H  
ATOM   4507  HA3 GLY A 282     -16.687   6.410   5.015  1.00 85.54           H  
ATOM   4508  C   GLY A 282     -17.716   5.413   6.580  1.00 85.54           C  
ATOM   4509  O   GLY A 282     -16.987   4.741   7.296  1.00 85.54           O  
ATOM   4510  N   ILE A 283     -19.001   5.111   6.405  1.00 88.83           N  
ATOM   4511  H   ILE A 283     -19.514   5.618   5.697  1.00 88.83           H  
ATOM   4512  CA  ILE A 283     -19.674   3.995   7.085  1.00 88.83           C  
ATOM   4513  HA  ILE A 283     -19.596   4.128   8.164  1.00 88.83           H  
ATOM   4514  C   ILE A 283     -19.005   2.666   6.715  1.00 88.83           C  
ATOM   4515  CB  ILE A 283     -21.163   3.993   6.700  1.00 88.83           C  
ATOM   4516  HB  ILE A 283     -21.220   4.003   5.611  1.00 88.83           H  
ATOM   4517  O   ILE A 283     -18.961   2.301   5.544  1.00 88.83           O  
ATOM   4518  CG1 ILE A 283     -21.865   5.260   7.249  1.00 88.83           C  
ATOM   4519 HG12 ILE A 283     -22.268   5.038   8.237  1.00 88.83           H  
ATOM   4520 HG13 ILE A 283     -21.156   6.078   7.379  1.00 88.83           H  
ATOM   4521  CG2 ILE A 283     -21.863   2.713   7.194  1.00 88.83           C  
ATOM   4522 HG21 ILE A 283     -21.899   2.683   8.283  1.00 88.83           H  
ATOM   4523 HG22 ILE A 283     -21.359   1.816   6.834  1.00 88.83           H  
ATOM   4524 HG23 ILE A 283     -22.862   2.663   6.761  1.00 88.83           H  
ATOM   4525  CD1 ILE A 283     -22.985   5.778   6.339  1.00 88.83           C  
ATOM   4526 HD11 ILE A 283     -23.565   6.539   6.860  1.00 88.83           H  
ATOM   4527 HD12 ILE A 283     -23.638   4.971   6.007  1.00 88.83           H  
ATOM   4528 HD13 ILE A 283     -22.537   6.225   5.452  1.00 88.83           H  
ATOM   4529  N   ILE A 284     -18.537   1.935   7.726  1.00 85.60           N  
ATOM   4530  H   ILE A 284     -18.640   2.302   8.661  1.00 85.60           H  
ATOM   4531  CA  ILE A 284     -17.999   0.575   7.590  1.00 85.60           C  
ATOM   4532  HA  ILE A 284     -17.609   0.427   6.583  1.00 85.60           H  
ATOM   4533  C   ILE A 284     -19.127  -0.435   7.803  1.00 85.60           C  
ATOM   4534  CB  ILE A 284     -16.852   0.360   8.604  1.00 85.60           C  
ATOM   4535  HB  ILE A 284     -17.235   0.599   9.596  1.00 85.60           H  
ATOM   4536  O   ILE A 284     -19.322  -1.340   6.994  1.00 85.60           O  
ATOM   4537  CG1 ILE A 284     -15.669   1.312   8.320  1.00 85.60           C  
ATOM   4538 HG12 ILE A 284     -15.266   1.116   7.326  1.00 85.60           H  
ATOM   4539 HG13 ILE A 284     -16.026   2.341   8.350  1.00 85.60           H  
ATOM   4540  CG2 ILE A 284     -16.383  -1.105   8.626  1.00 85.60           C  
ATOM   4541 HG21 ILE A 284     -15.663  -1.268   9.429  1.00 85.60           H  
ATOM   4542 HG22 ILE A 284     -17.211  -1.788   8.815  1.00 85.60           H  
ATOM   4543 HG23 ILE A 284     -15.925  -1.353   7.668  1.00 85.60           H  
ATOM   4544  CD1 ILE A 284     -14.540   1.184   9.355  1.00 85.60           C  
ATOM   4545 HD11 ILE A 284     -14.948   1.273  10.362  1.00 85.60           H  
ATOM   4546 HD12 ILE A 284     -14.031   0.226   9.252  1.00 85.60           H  
ATOM   4547 HD13 ILE A 284     -13.797   1.969   9.211  1.00 85.60           H  
ATOM   4548  N   GLY A 285     -19.887  -0.264   8.885  1.00 74.82           N  
ATOM   4549  H   GLY A 285     -19.667   0.491   9.519  1.00 74.82           H  
ATOM   4550  CA  GLY A 285     -20.961  -1.168   9.263  1.00 74.82           C  
ATOM   4551  HA2 GLY A 285     -20.550  -2.001   9.833  1.00 74.82           H  
ATOM   4552  HA3 GLY A 285     -21.432  -1.566   8.364  1.00 74.82           H  
ATOM   4553  C   GLY A 285     -22.021  -0.486  10.117  1.00 74.82           C  
ATOM   4554  O   GLY A 285     -21.741   0.442  10.879  1.00 74.82           O  
ATOM   4555  N   TYR A 286     -23.245  -0.988   9.985  1.00 69.61           N  
ATOM   4556  H   TYR A 286     -23.373  -1.758   9.344  1.00 69.61           H  
ATOM   4557  CA  TYR A 286     -24.363  -0.714  10.878  1.00 69.61           C  
ATOM   4558  HA  TYR A 286     -24.018  -0.183  11.765  1.00 69.61           H  
ATOM   4559  C   TYR A 286     -24.965  -2.046  11.311  1.00 69.61           C  
ATOM   4560  CB  TYR A 286     -25.439   0.125  10.177  1.00 69.61           C  
ATOM   4561  HB2 TYR A 286     -25.661  -0.309   9.202  1.00 69.61           H  
ATOM   4562  HB3 TYR A 286     -26.354   0.060  10.767  1.00 69.61           H  
ATOM   4563  O   TYR A 286     -25.223  -2.915  10.472  1.00 69.61           O  
ATOM   4564  CG  TYR A 286     -25.112   1.592  10.025  1.00 69.61           C  
ATOM   4565  CD1 TYR A 286     -25.274   2.456  11.123  1.00 69.61           C  
ATOM   4566  HD1 TYR A 286     -25.575   2.055  12.079  1.00 69.61           H  
ATOM   4567  CD2 TYR A 286     -24.739   2.111   8.775  1.00 69.61           C  
ATOM   4568  HD2 TYR A 286     -24.654   1.457   7.920  1.00 69.61           H  
ATOM   4569  CE1 TYR A 286     -25.038   3.837  10.986  1.00 69.61           C  
ATOM   4570  HE1 TYR A 286     -25.145   4.487  11.841  1.00 69.61           H  
ATOM   4571  CE2 TYR A 286     -24.531   3.494   8.637  1.00 69.61           C  
ATOM   4572  HE2 TYR A 286     -24.331   3.920   7.665  1.00 69.61           H  
ATOM   4573  OH  TYR A 286     -24.356   5.680   9.608  1.00 69.61           O  
ATOM   4574  HH  TYR A 286     -24.464   6.129  10.450  1.00 69.61           H  
ATOM   4575  CZ  TYR A 286     -24.631   4.356   9.742  1.00 69.61           C  
ATOM   4576  N   ALA A 287     -25.255  -2.190  12.599  1.00 60.06           N  
ATOM   4577  H   ALA A 287     -24.998  -1.459  13.248  1.00 60.06           H  
ATOM   4578  CA  ALA A 287     -26.168  -3.221  13.053  1.00 60.06           C  
ATOM   4579  HA  ALA A 287     -25.788  -4.191  12.730  1.00 60.06           H  
ATOM   4580  C   ALA A 287     -27.534  -2.978  12.397  1.00 60.06           C  
ATOM   4581  CB  ALA A 287     -26.233  -3.219  14.584  1.00 60.06           C  
ATOM   4582  HB1 ALA A 287     -26.971  -3.944  14.926  1.00 60.06           H  
ATOM   4583  HB2 ALA A 287     -26.513  -2.230  14.948  1.00 60.06           H  
ATOM   4584  HB3 ALA A 287     -25.260  -3.496  14.990  1.00 60.06           H  
ATOM   4585  O   ALA A 287     -28.045  -1.854  12.382  1.00 60.06           O  
ATOM   4586  N   LYS A 288     -28.133  -4.031  11.826  1.00 54.74           N  
ATOM   4587  H   LYS A 288     -27.670  -4.927  11.879  1.00 54.74           H  
ATOM   4588  CA  LYS A 288     -29.520  -3.957  11.356  1.00 54.74           C  
ATOM   4589  HA  LYS A 288     -29.595  -3.182  10.593  1.00 54.74           H  
ATOM   4590  C   LYS A 288     -30.386  -3.539  12.543  1.00 54.74           C  
ATOM   4591  CB  LYS A 288     -29.998  -5.302  10.781  1.00 54.74           C  
ATOM   4592  HB2 LYS A 288     -31.087  -5.290  10.745  1.00 54.74           H  
ATOM   4593  HB3 LYS A 288     -29.694  -6.111  11.446  1.00 54.74           H  
ATOM   4594  O   LYS A 288     -30.376  -4.215  13.569  1.00 54.74           O  
ATOM   4595  CG  LYS A 288     -29.473  -5.561   9.361  1.00 54.74           C  
ATOM   4596  HG2 LYS A 288     -28.384  -5.594   9.378  1.00 54.74           H  
ATOM   4597  HG3 LYS A 288     -29.792  -4.748   8.708  1.00 54.74           H  
ATOM   4598  CD  LYS A 288     -30.016  -6.891   8.817  1.00 54.74           C  
ATOM   4599  HD2 LYS A 288     -29.673  -7.700   9.461  1.00 54.74           H  
ATOM   4600  HD3 LYS A 288     -31.106  -6.865   8.833  1.00 54.74           H  
ATOM   4601  CE  LYS A 288     -29.528  -7.130   7.382  1.00 54.74           C  
ATOM   4602  HE2 LYS A 288     -28.438  -7.101   7.380  1.00 54.74           H  
ATOM   4603  HE3 LYS A 288     -29.881  -6.312   6.754  1.00 54.74           H  
ATOM   4604  NZ  LYS A 288     -30.005  -8.432   6.849  1.00 54.74           N  
ATOM   4605  HZ1 LYS A 288     -29.676  -8.572   5.904  1.00 54.74           H  
ATOM   4606  HZ2 LYS A 288     -29.663  -9.193   7.417  1.00 54.74           H  
ATOM   4607  HZ3 LYS A 288     -31.015  -8.470   6.844  1.00 54.74           H  
ATOM   4608  N   SER A 289     -31.122  -2.439  12.388  1.00 47.40           N  
ATOM   4609  H   SER A 289     -30.972  -1.879  11.560  1.00 47.40           H  
ATOM   4610  CA  SER A 289     -32.145  -2.019  13.346  1.00 47.40           C  
ATOM   4611  HA  SER A 289     -31.661  -1.625  14.240  1.00 47.40           H  
ATOM   4612  C   SER A 289     -33.017  -3.220  13.725  1.00 47.40           C  
ATOM   4613  CB  SER A 289     -33.018  -0.921  12.727  1.00 47.40           C  
ATOM   4614  HB2 SER A 289     -32.419  -0.026  12.560  1.00 47.40           H  
ATOM   4615  HB3 SER A 289     -33.409  -1.271  11.771  1.00 47.40           H  
ATOM   4616  O   SER A 289     -33.461  -3.966  12.845  1.00 47.40           O  
ATOM   4617  OG  SER A 289     -34.102  -0.616  13.577  1.00 47.40           O  
ATOM   4618  HG  SER A 289     -34.897  -0.557  13.042  1.00 47.40           H  
ATOM   4619  N   ALA A 290     -33.292  -3.384  15.022  1.00 41.78           N  
ATOM   4620  H   ALA A 290     -32.875  -2.745  15.682  1.00 41.78           H  
ATOM   4621  CA  ALA A 290     -34.186  -4.418  15.548  1.00 41.78           C  
ATOM   4622  HA  ALA A 290     -33.742  -5.394  15.352  1.00 41.78           H  
ATOM   4623  C   ALA A 290     -35.582  -4.405  14.882  1.00 41.78           C  
ATOM   4624  CB  ALA A 290     -34.281  -4.220  17.067  1.00 41.78           C  
ATOM   4625  HB1 ALA A 290     -33.290  -4.285  17.515  1.00 41.78           H  
ATOM   4626  HB2 ALA A 290     -34.909  -5.002  17.495  1.00 41.78           H  
ATOM   4627  HB3 ALA A 290     -34.722  -3.250  17.294  1.00 41.78           H  
ATOM   4628  O   ALA A 290     -36.292  -5.409  14.909  1.00 41.78           O  
ATOM   4629  N   SER A 291     -35.945  -3.311  14.202  1.00 37.80           N  
ATOM   4630  H   SER A 291     -35.292  -2.540  14.175  1.00 37.80           H  
ATOM   4631  CA  SER A 291     -37.220  -3.126  13.503  1.00 37.80           C  
ATOM   4632  HA  SER A 291     -38.018  -3.349  14.210  1.00 37.80           H  
ATOM   4633  C   SER A 291     -37.459  -4.036  12.289  1.00 37.80           C  
ATOM   4634  CB  SER A 291     -37.367  -1.655  13.094  1.00 37.80           C  
ATOM   4635  HB2 SER A 291     -37.246  -1.027  13.977  1.00 37.80           H  
ATOM   4636  HB3 SER A 291     -38.366  -1.489  12.691  1.00 37.80           H  
ATOM   4637  O   SER A 291     -38.562  -4.017  11.759  1.00 37.80           O  
ATOM   4638  OG  SER A 291     -36.400  -1.287  12.120  1.00 37.80           O  
ATOM   4639  HG  SER A 291     -36.765  -1.525  11.265  1.00 37.80           H  
ATOM   4640  N   ASN A 292     -36.479  -4.832  11.838  1.00 36.08           N  
ATOM   4641  H   ASN A 292     -35.580  -4.780  12.295  1.00 36.08           H  
ATOM   4642  CA  ASN A 292     -36.677  -5.810  10.753  1.00 36.08           C  
ATOM   4643  HA  ASN A 292     -37.627  -5.594  10.265  1.00 36.08           H  
ATOM   4644  C   ASN A 292     -36.878  -7.257  11.233  1.00 36.08           C  
ATOM   4645  CB  ASN A 292     -35.575  -5.652   9.687  1.00 36.08           C  
ATOM   4646  HB2 ASN A 292     -34.632  -5.387  10.165  1.00 36.08           H  
ATOM   4647  HB3 ASN A 292     -35.434  -6.594   9.157  1.00 36.08           H  
ATOM   4648  O   ASN A 292     -36.829  -8.187  10.426  1.00 36.08           O  
ATOM   4649  CG  ASN A 292     -35.918  -4.618   8.627  1.00 36.08           C  
ATOM   4650  ND2 ASN A 292     -35.007  -4.349   7.722  1.00 36.08           N  
ATOM   4651 HD21 ASN A 292     -34.109  -4.811   7.736  1.00 36.08           H  
ATOM   4652 HD22 ASN A 292     -35.292  -3.675   7.025  1.00 36.08           H  
ATOM   4653  OD1 ASN A 292     -36.983  -4.037   8.564  1.00 36.08           O  
ATOM   4654  N   THR A 293     -37.137  -7.470  12.524  1.00 38.09           N  
ATOM   4655  H   THR A 293     -37.221  -6.675  13.141  1.00 38.09           H  
ATOM   4656  CA  THR A 293     -37.699  -8.747  12.976  1.00 38.09           C  
ATOM   4657  HA  THR A 293     -37.295  -9.556  12.368  1.00 38.09           H  
ATOM   4658  C   THR A 293     -39.203  -8.732  12.721  1.00 38.09           C  
ATOM   4659  CB  THR A 293     -37.329  -9.090  14.429  1.00 38.09           C  
ATOM   4660  HB  THR A 293     -37.984  -9.890  14.775  1.00 38.09           H  
ATOM   4661  O   THR A 293     -39.981  -8.205  13.507  1.00 38.09           O  
ATOM   4662  CG2 THR A 293     -35.889  -9.599  14.507  1.00 38.09           C  
ATOM   4663 HG21 THR A 293     -35.199  -8.833  14.153  1.00 38.09           H  
ATOM   4664 HG22 THR A 293     -35.782 -10.498  13.900  1.00 38.09           H  
ATOM   4665 HG23 THR A 293     -35.654  -9.846  15.542  1.00 38.09           H  
ATOM   4666  OG1 THR A 293     -37.432  -8.006  15.325  1.00 38.09           O  
ATOM   4667  HG1 THR A 293     -36.935  -7.243  15.018  1.00 38.09           H  
ATOM   4668  N   VAL A 294     -39.617  -9.275  11.572  1.00 35.54           N  
ATOM   4669  H   VAL A 294     -38.925  -9.620  10.923  1.00 35.54           H  
ATOM   4670  CA  VAL A 294     -41.021  -9.646  11.356  1.00 35.54           C  
ATOM   4671  HA  VAL A 294     -41.631  -8.743  11.409  1.00 35.54           H  
ATOM   4672  C   VAL A 294     -41.383 -10.616  12.486  1.00 35.54           C  
ATOM   4673  CB  VAL A 294     -41.237 -10.315   9.982  1.00 35.54           C  
ATOM   4674  HB  VAL A 294     -40.688 -11.255   9.945  1.00 35.54           H  
ATOM   4675  O   VAL A 294     -40.682 -11.625  12.625  1.00 35.54           O  
ATOM   4676  CG1 VAL A 294     -42.721 -10.605   9.724  1.00 35.54           C  
ATOM   4677 HG11 VAL A 294     -43.301  -9.682   9.759  1.00 35.54           H  
ATOM   4678 HG12 VAL A 294     -42.846 -11.070   8.746  1.00 35.54           H  
ATOM   4679 HG13 VAL A 294     -43.108 -11.294  10.475  1.00 35.54           H  
ATOM   4680  CG2 VAL A 294     -40.725  -9.426   8.839  1.00 35.54           C  
ATOM   4681 HG21 VAL A 294     -39.649  -9.278   8.922  1.00 35.54           H  
ATOM   4682 HG22 VAL A 294     -40.932  -9.904   7.882  1.00 35.54           H  
ATOM   4683 HG23 VAL A 294     -41.224  -8.457   8.870  1.00 35.54           H  
ATOM   4684  N   PRO A 295     -42.394 -10.331  13.327  1.00 36.74           N  
ATOM   4685  CA  PRO A 295     -42.829 -11.288  14.330  1.00 36.74           C  
ATOM   4686  HA  PRO A 295     -42.009 -11.530  15.005  1.00 36.74           H  
ATOM   4687  C   PRO A 295     -43.278 -12.550  13.592  1.00 36.74           C  
ATOM   4688  CB  PRO A 295     -43.949 -10.599  15.117  1.00 36.74           C  
ATOM   4689  HB2 PRO A 295     -43.522 -10.106  15.991  1.00 36.74           H  
ATOM   4690  HB3 PRO A 295     -44.729 -11.297  15.421  1.00 36.74           H  
ATOM   4691  O   PRO A 295     -44.203 -12.518  12.784  1.00 36.74           O  
ATOM   4692  CG  PRO A 295     -44.481  -9.540  14.152  1.00 36.74           C  
ATOM   4693  HG2 PRO A 295     -44.889  -8.678  14.680  1.00 36.74           H  
ATOM   4694  HG3 PRO A 295     -45.240  -9.985  13.508  1.00 36.74           H  
ATOM   4695  CD  PRO A 295     -43.261  -9.165  13.312  1.00 36.74           C  
ATOM   4696  HD2 PRO A 295     -42.742  -8.323  13.770  1.00 36.74           H  
ATOM   4697  HD3 PRO A 295     -43.581  -8.912  12.301  1.00 36.74           H  
ATOM   4698  N   PHE A 296     -42.573 -13.656  13.817  1.00 39.14           N  
ATOM   4699  H   PHE A 296     -41.794 -13.614  14.458  1.00 39.14           H  
ATOM   4700  CA  PHE A 296     -43.051 -14.961  13.393  1.00 39.14           C  
ATOM   4701  HA  PHE A 296     -43.401 -14.900  12.362  1.00 39.14           H  
ATOM   4702  C   PHE A 296     -44.243 -15.274  14.303  1.00 39.14           C  
ATOM   4703  CB  PHE A 296     -41.909 -15.997  13.472  1.00 39.14           C  
ATOM   4704  HB2 PHE A 296     -42.068 -16.661  14.322  1.00 39.14           H  
ATOM   4705  HB3 PHE A 296     -40.965 -15.485  13.657  1.00 39.14           H  
ATOM   4706  O   PHE A 296     -44.059 -15.563  15.483  1.00 39.14           O  
ATOM   4707  CG  PHE A 296     -41.735 -16.839  12.221  1.00 39.14           C  
ATOM   4708  CD1 PHE A 296     -42.393 -18.077  12.097  1.00 39.14           C  
ATOM   4709  HD1 PHE A 296     -43.047 -18.421  12.885  1.00 39.14           H  
ATOM   4710  CD2 PHE A 296     -40.900 -16.388  11.180  1.00 39.14           C  
ATOM   4711  HD2 PHE A 296     -40.407 -15.431  11.266  1.00 39.14           H  
ATOM   4712  CE1 PHE A 296     -42.208 -18.864  10.946  1.00 39.14           C  
ATOM   4713  HE1 PHE A 296     -42.723 -19.809  10.854  1.00 39.14           H  
ATOM   4714  CE2 PHE A 296     -40.715 -17.174  10.028  1.00 39.14           C  
ATOM   4715  HE2 PHE A 296     -40.081 -16.820   9.229  1.00 39.14           H  
ATOM   4716  CZ  PHE A 296     -41.368 -18.414   9.912  1.00 39.14           C  
ATOM   4717  HZ  PHE A 296     -41.237 -19.016   9.024  1.00 39.14           H  
ATOM   4718  N   GLU A 297     -45.463 -15.146  13.784  1.00 36.99           N  
ATOM   4719  H   GLU A 297     -45.567 -14.753  12.860  1.00 36.99           H  
ATOM   4720  CA  GLU A 297     -46.663 -15.660  14.442  1.00 36.99           C  
ATOM   4721  HA  GLU A 297     -46.725 -15.280  15.461  1.00 36.99           H  
ATOM   4722  C   GLU A 297     -46.552 -17.189  14.504  1.00 36.99           C  
ATOM   4723  CB  GLU A 297     -47.936 -15.239  13.684  1.00 36.99           C  
ATOM   4724  HB2 GLU A 297     -47.788 -15.417  12.619  1.00 36.99           H  
ATOM   4725  HB3 GLU A 297     -48.759 -15.866  14.028  1.00 36.99           H  
ATOM   4726  O   GLU A 297     -46.957 -17.908  13.591  1.00 36.99           O  
ATOM   4727  CG  GLU A 297     -48.341 -13.775  13.909  1.00 36.99           C  
ATOM   4728  HG2 GLU A 297     -47.544 -13.129  13.541  1.00 36.99           H  
ATOM   4729  HG3 GLU A 297     -48.444 -13.605  14.981  1.00 36.99           H  
ATOM   4730  CD  GLU A 297     -49.661 -13.406  13.203  1.00 36.99           C  
ATOM   4731  OE1 GLU A 297     -50.215 -12.337  13.547  1.00 36.99           O  
ATOM   4732  OE2 GLU A 297     -50.100 -14.168  12.309  1.00 36.99           O  
ATOM   4733  N   THR A 298     -45.959 -17.725  15.568  1.00 39.29           N  
ATOM   4734  H   THR A 298     -45.489 -17.125  16.231  1.00 39.29           H  
ATOM   4735  CA  THR A 298     -46.137 -19.137  15.900  1.00 39.29           C  
ATOM   4736  HA  THR A 298     -46.258 -19.710  14.981  1.00 39.29           H  
ATOM   4737  C   THR A 298     -47.430 -19.267  16.695  1.00 39.29           C  
ATOM   4738  CB  THR A 298     -44.924 -19.742  16.621  1.00 39.29           C  
ATOM   4739  HB  THR A 298     -45.188 -20.731  16.997  1.00 39.29           H  
ATOM   4740  O   THR A 298     -47.502 -18.848  17.847  1.00 39.29           O  
ATOM   4741  CG2 THR A 298     -43.740 -19.885  15.661  1.00 39.29           C  
ATOM   4742 HG21 THR A 298     -42.908 -20.350  16.191  1.00 39.29           H  
ATOM   4743 HG22 THR A 298     -44.018 -20.509  14.812  1.00 39.29           H  
ATOM   4744 HG23 THR A 298     -43.431 -18.901  15.310  1.00 39.29           H  
ATOM   4745  OG1 THR A 298     -44.495 -18.936  17.689  1.00 39.29           O  
ATOM   4746  HG1 THR A 298     -45.209 -18.886  18.329  1.00 39.29           H  
ATOM   4747  N   ASN A 299     -48.451 -19.855  16.065  1.00 39.44           N  
ATOM   4748  H   ASN A 299     -48.305 -20.055  15.086  1.00 39.44           H  
ATOM   4749  CA  ASN A 299     -49.790 -20.159  16.601  1.00 39.44           C  
ATOM   4750  HA  ASN A 299     -50.185 -19.246  17.047  1.00 39.44           H  
ATOM   4751  C   ASN A 299     -49.807 -21.201  17.744  1.00 39.44           C  
ATOM   4752  CB  ASN A 299     -50.699 -20.570  15.417  1.00 39.44           C  
ATOM   4753  HB2 ASN A 299     -50.146 -21.196  14.716  1.00 39.44           H  
ATOM   4754  HB3 ASN A 299     -51.550 -21.151  15.773  1.00 39.44           H  
ATOM   4755  O   ASN A 299     -50.745 -21.982  17.885  1.00 39.44           O  
ATOM   4756  CG  ASN A 299     -51.310 -19.385  14.699  1.00 39.44           C  
ATOM   4757  ND2 ASN A 299     -51.505 -19.470  13.405  1.00 39.44           N  
ATOM   4758 HD21 ASN A 299     -51.197 -20.275  12.878  1.00 39.44           H  
ATOM   4759 HD22 ASN A 299     -51.841 -18.621  12.975  1.00 39.44           H  
ATOM   4760  OD1 ASN A 299     -51.657 -18.385  15.294  1.00 39.44           O  
ATOM   4761  N   THR A 300     -48.781 -21.235  18.584  1.00 45.74           N  
ATOM   4762  H   THR A 300     -48.063 -20.533  18.483  1.00 45.74           H  
ATOM   4763  CA  THR A 300     -48.681 -22.134  19.734  1.00 45.74           C  
ATOM   4764  HA  THR A 300     -49.667 -22.507  20.009  1.00 45.74           H  
ATOM   4765  C   THR A 300     -48.139 -21.314  20.890  1.00 45.74           C  
ATOM   4766  CB  THR A 300     -47.785 -23.345  19.422  1.00 45.74           C  
ATOM   4767  HB  THR A 300     -47.595 -23.892  20.346  1.00 45.74           H  
ATOM   4768  O   THR A 300     -47.003 -20.857  20.821  1.00 45.74           O  
ATOM   4769  CG2 THR A 300     -48.450 -24.291  18.419  1.00 45.74           C  
ATOM   4770 HG21 THR A 300     -47.825 -25.175  18.296  1.00 45.74           H  
ATOM   4771 HG22 THR A 300     -49.429 -24.595  18.790  1.00 45.74           H  
ATOM   4772 HG23 THR A 300     -48.564 -23.799  17.453  1.00 45.74           H  
ATOM   4773  OG1 THR A 300     -46.558 -22.936  18.861  1.00 45.74           O  
ATOM   4774  HG1 THR A 300     -46.149 -22.337  19.491  1.00 45.74           H  
ATOM   4775  N   GLY A 301     -48.976 -21.074  21.904  1.00 36.27           N  
ATOM   4776  H   GLY A 301     -49.891 -21.497  21.853  1.00 36.27           H  
ATOM   4777  CA  GLY A 301     -48.738 -20.185  23.048  1.00 36.27           C  
ATOM   4778  HA2 GLY A 301     -48.480 -19.197  22.667  1.00 36.27           H  
ATOM   4779  HA3 GLY A 301     -49.658 -20.094  23.626  1.00 36.27           H  
ATOM   4780  C   GLY A 301     -47.622 -20.611  24.005  1.00 36.27           C  
ATOM   4781  O   GLY A 301     -47.819 -20.599  25.215  1.00 36.27           O  
ATOM   4782  N   GLU A 302     -46.449 -20.958  23.485  1.00 35.19           N  
ATOM   4783  H   GLU A 302     -46.342 -20.908  22.482  1.00 35.19           H  
ATOM   4784  CA  GLU A 302     -45.235 -21.158  24.260  1.00 35.19           C  
ATOM   4785  HA  GLU A 302     -45.490 -21.216  25.318  1.00 35.19           H  
ATOM   4786  C   GLU A 302     -44.317 -19.952  24.075  1.00 35.19           C  
ATOM   4787  CB  GLU A 302     -44.555 -22.485  23.906  1.00 35.19           C  
ATOM   4788  HB2 GLU A 302     -44.415 -22.557  22.827  1.00 35.19           H  
ATOM   4789  HB3 GLU A 302     -43.579 -22.504  24.392  1.00 35.19           H  
ATOM   4790  O   GLU A 302     -43.856 -19.632  22.980  1.00 35.19           O  
ATOM   4791  CG  GLU A 302     -45.386 -23.673  24.419  1.00 35.19           C  
ATOM   4792  HG2 GLU A 302     -46.314 -23.730  23.850  1.00 35.19           H  
ATOM   4793  HG3 GLU A 302     -45.642 -23.492  25.463  1.00 35.19           H  
ATOM   4794  CD  GLU A 302     -44.651 -25.018  24.320  1.00 35.19           C  
ATOM   4795  OE1 GLU A 302     -45.109 -25.965  24.997  1.00 35.19           O  
ATOM   4796  OE2 GLU A 302     -43.644 -25.098  23.580  1.00 35.19           O  
ATOM   4797  N   CYS A 303     -44.073 -19.257  25.184  1.00 30.36           N  
ATOM   4798  H   CYS A 303     -44.515 -19.572  26.035  1.00 30.36           H  
ATOM   4799  CA  CYS A 303     -43.164 -18.128  25.280  1.00 30.36           C  
ATOM   4800  HA  CYS A 303     -43.393 -17.424  24.480  1.00 30.36           H  
ATOM   4801  C   CYS A 303     -41.721 -18.633  25.095  1.00 30.36           C  
ATOM   4802  CB  CYS A 303     -43.436 -17.455  26.640  1.00 30.36           C  
ATOM   4803  HB2 CYS A 303     -42.859 -17.942  27.426  1.00 30.36           H  
ATOM   4804  HB3 CYS A 303     -44.494 -17.547  26.884  1.00 30.36           H  
ATOM   4805  O   CYS A 303     -41.014 -18.923  26.060  1.00 30.36           O  
ATOM   4806  SG  CYS A 303     -43.051 -15.686  26.583  1.00 30.36           S  
ATOM   4807  HG  CYS A 303     -43.415 -15.395  27.835  1.00 30.36           H  
ATOM   4808  N   THR A 304     -41.271 -18.814  23.852  1.00 35.95           N  
ATOM   4809  H   THR A 304     -41.930 -18.786  23.087  1.00 35.95           H  
ATOM   4810  CA  THR A 304     -39.871 -19.149  23.581  1.00 35.95           C  
ATOM   4811  HA  THR A 304     -39.547 -19.870  24.331  1.00 35.95           H  
ATOM   4812  C   THR A 304     -39.001 -17.911  23.736  1.00 35.95           C  
ATOM   4813  CB  THR A 304     -39.640 -19.817  22.219  1.00 35.95           C  
ATOM   4814  HB  THR A 304     -38.608 -19.649  21.911  1.00 35.95           H  
ATOM   4815  O   THR A 304     -39.017 -17.007  22.903  1.00 35.95           O  
ATOM   4816  CG2 THR A 304     -39.862 -21.325  22.305  1.00 35.95           C  
ATOM   4817 HG21 THR A 304     -39.709 -21.772  21.323  1.00 35.95           H  
ATOM   4818 HG22 THR A 304     -39.166 -21.771  23.016  1.00 35.95           H  
ATOM   4819 HG23 THR A 304     -40.884 -21.528  22.626  1.00 35.95           H  
ATOM   4820  OG1 THR A 304     -40.498 -19.303  21.232  1.00 35.95           O  
ATOM   4821  HG1 THR A 304     -40.443 -18.345  21.264  1.00 35.95           H  
ATOM   4822  N   LEU A 305     -38.219 -17.920  24.819  1.00 33.95           N  
ATOM   4823  H   LEU A 305     -38.440 -18.625  25.508  1.00 33.95           H  
ATOM   4824  CA  LEU A 305     -37.030 -17.110  25.063  1.00 33.95           C  
ATOM   4825  HA  LEU A 305     -37.332 -16.192  25.567  1.00 33.95           H  
ATOM   4826  C   LEU A 305     -36.309 -16.783  23.744  1.00 33.95           C  
ATOM   4827  CB  LEU A 305     -36.114 -17.950  25.984  1.00 33.95           C  
ATOM   4828  HB2 LEU A 305     -35.556 -18.653  25.366  1.00 33.95           H  
ATOM   4829  HB3 LEU A 305     -36.722 -18.552  26.659  1.00 33.95           H  
ATOM   4830  O   LEU A 305     -35.943 -17.696  22.998  1.00 33.95           O  
ATOM   4831  CG  LEU A 305     -35.134 -17.125  26.835  1.00 33.95           C  
ATOM   4832  HG  LEU A 305     -34.867 -16.210  26.306  1.00 33.95           H  
ATOM   4833  CD1 LEU A 305     -35.770 -16.772  28.181  1.00 33.95           C  
ATOM   4834 HD11 LEU A 305     -36.695 -16.217  28.020  1.00 33.95           H  
ATOM   4835 HD12 LEU A 305     -35.994 -17.676  28.748  1.00 33.95           H  
ATOM   4836 HD13 LEU A 305     -35.088 -16.150  28.759  1.00 33.95           H  
ATOM   4837  CD2 LEU A 305     -33.855 -17.919  27.104  1.00 33.95           C  
ATOM   4838 HD21 LEU A 305     -33.187 -17.331  27.733  1.00 33.95           H  
ATOM   4839 HD22 LEU A 305     -34.096 -18.854  27.611  1.00 33.95           H  
ATOM   4840 HD23 LEU A 305     -33.351 -18.129  26.161  1.00 33.95           H  
ATOM   4841  N   TRP A 306     -36.094 -15.493  23.476  1.00 34.12           N  
ATOM   4842  H   TRP A 306     -36.506 -14.811  24.097  1.00 34.12           H  
ATOM   4843  CA  TRP A 306     -35.382 -14.977  22.308  1.00 34.12           C  
ATOM   4844  HA  TRP A 306     -35.914 -15.286  21.408  1.00 34.12           H  
ATOM   4845  C   TRP A 306     -33.955 -15.539  22.248  1.00 34.12           C  
ATOM   4846  CB  TRP A 306     -35.370 -13.437  22.356  1.00 34.12           C  
ATOM   4847  HB2 TRP A 306     -34.787 -13.073  21.510  1.00 34.12           H  
ATOM   4848  HB3 TRP A 306     -34.857 -13.113  23.262  1.00 34.12           H  
ATOM   4849  O   TRP A 306     -32.997 -14.915  22.694  1.00 34.12           O  
ATOM   4850  CG  TRP A 306     -36.708 -12.763  22.315  1.00 34.12           C  
ATOM   4851  CD1 TRP A 306     -37.524 -12.560  23.376  1.00 34.12           C  
ATOM   4852  HD1 TRP A 306     -37.314 -12.857  24.393  1.00 34.12           H  
ATOM   4853  CD2 TRP A 306     -37.394 -12.164  21.168  1.00 34.12           C  
ATOM   4854  CE2 TRP A 306     -38.642 -11.637  21.616  1.00 34.12           C  
ATOM   4855  CE3 TRP A 306     -37.084 -12.003  19.799  1.00 34.12           C  
ATOM   4856  HE3 TRP A 306     -36.146 -12.384  19.422  1.00 34.12           H  
ATOM   4857  NE1 TRP A 306     -38.673 -11.916  22.964  1.00 34.12           N  
ATOM   4858  HE1 TRP A 306     -39.438 -11.684  23.582  1.00 34.12           H  
ATOM   4859  CH2 TRP A 306     -39.203 -10.850  19.400  1.00 34.12           C  
ATOM   4860  HH2 TRP A 306     -39.883 -10.354  18.723  1.00 34.12           H  
ATOM   4861  CZ2 TRP A 306     -39.541 -10.993  20.756  1.00 34.12           C  
ATOM   4862  HZ2 TRP A 306     -40.480 -10.614  21.131  1.00 34.12           H  
ATOM   4863  CZ3 TRP A 306     -37.978 -11.351  18.925  1.00 34.12           C  
ATOM   4864  HZ3 TRP A 306     -37.726 -11.232  17.882  1.00 34.12           H  
ATOM   4865  N   LYS A 307     -33.784 -16.733  21.675  1.00 32.47           N  
ATOM   4866  H   LYS A 307     -34.615 -17.279  21.497  1.00 32.47           H  
ATOM   4867  CA  LYS A 307     -32.494 -17.174  21.157  1.00 32.47           C  
ATOM   4868  HA  LYS A 307     -31.704 -16.899  21.857  1.00 32.47           H  
ATOM   4869  C   LYS A 307     -32.262 -16.381  19.882  1.00 32.47           C  
ATOM   4870  CB  LYS A 307     -32.449 -18.696  20.932  1.00 32.47           C  
ATOM   4871  HB2 LYS A 307     -33.395 -19.035  20.510  1.00 32.47           H  
ATOM   4872  HB3 LYS A 307     -31.657 -18.915  20.217  1.00 32.47           H  
ATOM   4873  O   LYS A 307     -32.694 -16.782  18.802  1.00 32.47           O  
ATOM   4874  CG  LYS A 307     -32.142 -19.460  22.229  1.00 32.47           C  
ATOM   4875  HG2 LYS A 307     -31.198 -19.101  22.639  1.00 32.47           H  
ATOM   4876  HG3 LYS A 307     -32.934 -19.273  22.955  1.00 32.47           H  
ATOM   4877  CD  LYS A 307     -32.036 -20.970  21.967  1.00 32.47           C  
ATOM   4878  HD2 LYS A 307     -31.276 -21.150  21.207  1.00 32.47           H  
ATOM   4879  HD3 LYS A 307     -32.998 -21.331  21.605  1.00 32.47           H  
ATOM   4880  CE  LYS A 307     -31.656 -21.706  23.258  1.00 32.47           C  
ATOM   4881  HE2 LYS A 307     -32.386 -21.450  24.026  1.00 32.47           H  
ATOM   4882  HE3 LYS A 307     -30.685 -21.342  23.593  1.00 32.47           H  
ATOM   4883  NZ  LYS A 307     -31.617 -23.179  23.067  1.00 32.47           N  
ATOM   4884  HZ1 LYS A 307     -32.524 -23.519  22.780  1.00 32.47           H  
ATOM   4885  HZ2 LYS A 307     -31.374 -23.638  23.933  1.00 32.47           H  
ATOM   4886  HZ3 LYS A 307     -30.935 -23.434  22.367  1.00 32.47           H  
ATOM   4887  N   THR A 308     -31.558 -15.261  20.002  1.00 34.88           N  
ATOM   4888  H   THR A 308     -31.312 -14.939  20.927  1.00 34.88           H  
ATOM   4889  CA  THR A 308     -30.747 -14.752  18.900  1.00 34.88           C  
ATOM   4890  HA  THR A 308     -31.387 -14.476  18.062  1.00 34.88           H  
ATOM   4891  C   THR A 308     -29.843 -15.901  18.470  1.00 34.88           C  
ATOM   4892  CB  THR A 308     -29.917 -13.524  19.325  1.00 34.88           C  
ATOM   4893  HB  THR A 308     -29.035 -13.441  18.690  1.00 34.88           H  
ATOM   4894  O   THR A 308     -28.837 -16.201  19.109  1.00 34.88           O  
ATOM   4895  CG2 THR A 308     -30.734 -12.240  19.197  1.00 34.88           C  
ATOM   4896 HG21 THR A 308     -30.128 -11.386  19.499  1.00 34.88           H  
ATOM   4897 HG22 THR A 308     -31.617 -12.296  19.834  1.00 34.88           H  
ATOM   4898 HG23 THR A 308     -31.045 -12.101  18.162  1.00 34.88           H  
ATOM   4899  OG1 THR A 308     -29.526 -13.621  20.677  1.00 34.88           O  
ATOM   4900  HG1 THR A 308     -28.946 -12.886  20.884  1.00 34.88           H  
ATOM   4901  N   LYS A 309     -30.243 -16.627  17.418  1.00 31.26           N  
ATOM   4902  H   LYS A 309     -31.153 -16.443  17.021  1.00 31.26           H  
ATOM   4903  CA  LYS A 309     -29.333 -17.559  16.759  1.00 31.26           C  
ATOM   4904  HA  LYS A 309     -29.060 -18.340  17.469  1.00 31.26           H  
ATOM   4905  C   LYS A 309     -28.100 -16.732  16.391  1.00 31.26           C  
ATOM   4906  CB  LYS A 309     -29.955 -18.192  15.502  1.00 31.26           C  
ATOM   4907  HB2 LYS A 309     -29.141 -18.535  14.863  1.00 31.26           H  
ATOM   4908  HB3 LYS A 309     -30.520 -17.442  14.950  1.00 31.26           H  
ATOM   4909  O   LYS A 309     -28.266 -15.740  15.672  1.00 31.26           O  
ATOM   4910  CG  LYS A 309     -30.848 -19.402  15.815  1.00 31.26           C  
ATOM   4911  HG2 LYS A 309     -30.282 -20.119  16.409  1.00 31.26           H  
ATOM   4912  HG3 LYS A 309     -31.718 -19.077  16.386  1.00 31.26           H  
ATOM   4913  CD  LYS A 309     -31.304 -20.081  14.513  1.00 31.26           C  
ATOM   4914  HD2 LYS A 309     -31.918 -19.384  13.943  1.00 31.26           H  
ATOM   4915  HD3 LYS A 309     -30.424 -20.338  13.924  1.00 31.26           H  
ATOM   4916  CE  LYS A 309     -32.102 -21.359  14.802  1.00 31.26           C  
ATOM   4917  HE2 LYS A 309     -32.993 -21.093  15.370  1.00 31.26           H  
ATOM   4918  HE3 LYS A 309     -31.490 -22.014  15.422  1.00 31.26           H  
ATOM   4919  NZ  LYS A 309     -32.481 -22.064  13.549  1.00 31.26           N  
ATOM   4920  HZ1 LYS A 309     -33.054 -21.475  12.961  1.00 31.26           H  
ATOM   4921  HZ2 LYS A 309     -32.998 -22.907  13.753  1.00 31.26           H  
ATOM   4922  HZ3 LYS A 309     -31.657 -22.327  13.029  1.00 31.26           H  
ATOM   4923  N   PRO A 310     -26.887 -17.086  16.856  1.00 32.52           N  
ATOM   4924  CA  PRO A 310     -25.697 -16.533  16.242  1.00 32.52           C  
ATOM   4925  HA  PRO A 310     -25.647 -15.458  16.419  1.00 32.52           H  
ATOM   4926  C   PRO A 310     -25.826 -16.817  14.748  1.00 32.52           C  
ATOM   4927  CB  PRO A 310     -24.503 -17.224  16.904  1.00 32.52           C  
ATOM   4928  HB2 PRO A 310     -24.153 -16.615  17.739  1.00 32.52           H  
ATOM   4929  HB3 PRO A 310     -23.689 -17.406  16.202  1.00 32.52           H  
ATOM   4930  O   PRO A 310     -26.159 -17.934  14.341  1.00 32.52           O  
ATOM   4931  CG  PRO A 310     -25.088 -18.528  17.444  1.00 32.52           C  
ATOM   4932  HG2 PRO A 310     -24.559 -18.872  18.333  1.00 32.52           H  
ATOM   4933  HG3 PRO A 310     -25.055 -19.290  16.665  1.00 32.52           H  
ATOM   4934  CD  PRO A 310     -26.542 -18.180  17.751  1.00 32.52           C  
ATOM   4935  HD2 PRO A 310     -27.158 -19.064  17.584  1.00 32.52           H  
ATOM   4936  HD3 PRO A 310     -26.634 -17.843  18.784  1.00 32.52           H  
ATOM   4937  N   LEU A 311     -25.633 -15.776  13.945  1.00 34.86           N  
ATOM   4938  H   LEU A 311     -25.429 -14.891  14.387  1.00 34.86           H
[truncated: 226,404 more chars]
