# Supplementary material for: Widespread Horizontal Gene Transfer Among Animal Viruses
Source: bioRxiv. 2024 Mar 26:2024.03.25.586562. Preprint. [Version 2] doi: 10.1101/2024.03.25.586562 (PMC11071296; doi:10.1101/2024.03.25.586562)
Supplement: Supplement 7 [file media-7.zip › File7_PDB/Parvo6044_VP.pdb]

ATOM      1  N   MET A   1       0.803  30.025 -49.155  1.00 37.02           N  
ATOM      2  H   MET A   1       0.530  29.235 -48.588  1.00 37.02           H  
ATOM      3  H2  MET A   1       1.097  29.703 -50.066  1.00 37.02           H  
ATOM      4  H3  MET A   1       0.010  30.639 -49.269  1.00 37.02           H  
ATOM      5  CA  MET A   1       1.893  30.780 -48.505  1.00 37.02           C  
ATOM      6  HA  MET A   1       2.758  30.143 -48.319  1.00 37.02           H  
ATOM      7  C   MET A   1       1.341  31.264 -47.176  1.00 37.02           C  
ATOM      8  CB  MET A   1       2.309  31.960 -49.401  1.00 37.02           C  
ATOM      9  HB2 MET A   1       1.426  32.530 -49.689  1.00 37.02           H  
ATOM     10  HB3 MET A   1       2.973  32.618 -48.841  1.00 37.02           H  
ATOM     11  O   MET A   1       0.599  32.231 -47.188  1.00 37.02           O  
ATOM     12  CG  MET A   1       3.041  31.507 -50.670  1.00 37.02           C  
ATOM     13  HG2 MET A   1       4.013  31.100 -50.391  1.00 37.02           H  
ATOM     14  HG3 MET A   1       2.468  30.729 -51.174  1.00 37.02           H  
ATOM     15  SD  MET A   1       3.288  32.860 -51.842  1.00 37.02           S  
ATOM     16  CE  MET A   1       4.383  32.067 -53.050  1.00 37.02           C  
ATOM     17  HE1 MET A   1       5.305  31.749 -52.562  1.00 37.02           H  
ATOM     18  HE2 MET A   1       3.886  31.204 -53.493  1.00 37.02           H  
ATOM     19  HE3 MET A   1       4.627  32.780 -53.838  1.00 37.02           H  
ATOM     20  N   ARG A   2       1.483  30.489 -46.092  1.00 35.07           N  
ATOM     21  H   ARG A   2       2.206  29.785 -46.052  1.00 35.07           H  
ATOM     22  CA  ARG A   2       0.713  30.709 -44.852  1.00 35.07           C  
ATOM     23  HA  ARG A   2       0.070  31.579 -44.985  1.00 35.07           H  
ATOM     24  C   ARG A   2       1.617  31.091 -43.682  1.00 35.07           C  
ATOM     25  CB  ARG A   2      -0.207  29.519 -44.522  1.00 35.07           C  
ATOM     26  HB2 ARG A   2      -0.486  29.580 -43.470  1.00 35.07           H  
ATOM     27  HB3 ARG A   2       0.327  28.580 -44.674  1.00 35.07           H  
ATOM     28  O   ARG A   2       2.720  30.569 -43.557  1.00 35.07           O  
ATOM     29  CG  ARG A   2      -1.498  29.546 -45.358  1.00 35.07           C  
ATOM     30  HG2 ARG A   2      -1.250  29.433 -46.414  1.00 35.07           H  
ATOM     31  HG3 ARG A   2      -1.996  30.504 -45.213  1.00 35.07           H  
ATOM     32  CD  ARG A   2      -2.457  28.423 -44.938  1.00 35.07           C  
ATOM     33  HD2 ARG A   2      -1.962  27.465 -45.092  1.00 35.07           H  
ATOM     34  HD3 ARG A   2      -2.678  28.534 -43.877  1.00 35.07           H  
ATOM     35  NE  ARG A   2      -3.722  28.466 -45.703  1.00 35.07           N  
ATOM     36  HE  ARG A   2      -3.949  29.338 -46.160  1.00 35.07           H  
ATOM     37  NH1 ARG A   2      -4.524  26.398 -45.089  1.00 35.07           N  
ATOM     38 HH11 ARG A   2      -3.728  26.268 -44.481  1.00 35.07           H  
ATOM     39 HH12 ARG A   2      -5.255  25.702 -45.110  1.00 35.07           H  
ATOM     40  NH2 ARG A   2      -5.730  27.681 -46.455  1.00 35.07           N  
ATOM     41 HH21 ARG A   2      -5.901  28.548 -46.945  1.00 35.07           H  
ATOM     42 HH22 ARG A   2      -6.442  26.966 -46.461  1.00 35.07           H  
ATOM     43  CZ  ARG A   2      -4.647  27.519 -45.745  1.00 35.07           C  
ATOM     44  N   ASP A   3       1.087  32.035 -42.916  1.00 31.36           N  
ATOM     45  H   ASP A   3       0.149  32.326 -43.154  1.00 31.36           H  
ATOM     46  CA  ASP A   3       1.659  32.846 -41.847  1.00 31.36           C  
ATOM     47  HA  ASP A   3       2.258  33.637 -42.298  1.00 31.36           H  
ATOM     48  C   ASP A   3       2.522  32.121 -40.812  1.00 31.36           C  
ATOM     49  CB  ASP A   3       0.481  33.501 -41.108  1.00 31.36           C  
ATOM     50  HB2 ASP A   3      -0.236  32.738 -40.805  1.00 31.36           H  
ATOM     51  HB3 ASP A   3       0.853  33.987 -40.206  1.00 31.36           H  
ATOM     52  O   ASP A   3       2.187  31.042 -40.325  1.00 31.36           O  
ATOM     53  CG  ASP A   3      -0.198  34.560 -41.965  1.00 31.36           C  
ATOM     54  OD1 ASP A   3       0.531  35.490 -42.365  1.00 31.36           O  
ATOM     55  OD2 ASP A   3      -1.391  34.365 -42.281  1.00 31.36           O  
ATOM     56  N   ARG A   4       3.603  32.797 -40.401  1.00 32.12           N  
ATOM     57  H   ARG A   4       3.753  33.700 -40.828  1.00 32.12           H  
ATOM     58  CA  ARG A   4       4.341  32.524 -39.162  1.00 32.12           C  
ATOM     59  HA  ARG A   4       4.150  31.503 -38.832  1.00 32.12           H  
ATOM     60  C   ARG A   4       3.836  33.472 -38.069  1.00 32.12           C  
ATOM     61  CB  ARG A   4       5.856  32.715 -39.373  1.00 32.12           C  
ATOM     62  HB2 ARG A   4       6.036  33.691 -39.825  1.00 32.12           H  
ATOM     63  HB3 ARG A   4       6.332  32.709 -38.393  1.00 32.12           H  
ATOM     64  O   ARG A   4       4.215  34.639 -38.052  1.00 32.12           O  
ATOM     65  CG  ARG A   4       6.525  31.631 -40.230  1.00 32.12           C  
ATOM     66  HG2 ARG A   4       6.328  30.651 -39.794  1.00 32.12           H  
ATOM     67  HG3 ARG A   4       6.117  31.663 -41.240  1.00 32.12           H  
ATOM     68  CD  ARG A   4       8.041  31.880 -40.271  1.00 32.12           C  
ATOM     69  HD2 ARG A   4       8.219  32.878 -40.672  1.00 32.12           H  
ATOM     70  HD3 ARG A   4       8.424  31.839 -39.252  1.00 32.12           H  
ATOM     71  NE  ARG A   4       8.748  30.887 -41.104  1.00 32.12           N  
ATOM     72  HE  ARG A   4       8.172  30.227 -41.606  1.00 32.12           H  
ATOM     73  NH1 ARG A   4      10.894  31.561 -40.619  1.00 32.12           N  
ATOM     74 HH11 ARG A   4      11.892  31.446 -40.721  1.00 32.12           H  
ATOM     75 HH12 ARG A   4      10.525  32.281 -40.015  1.00 32.12           H  
ATOM     76  NH2 ARG A   4      10.568  29.851 -42.012  1.00 32.12           N  
ATOM     77 HH21 ARG A   4       9.965  29.200 -42.494  1.00 32.12           H  
ATOM     78 HH22 ARG A   4      11.570  29.758 -42.095  1.00 32.12           H  
ATOM     79  CZ  ARG A   4      10.060  30.772 -41.241  1.00 32.12           C  
ATOM     80  N   THR A   5       3.023  32.973 -37.143  1.00 37.68           N  
ATOM     81  H   THR A   5       2.675  32.031 -37.255  1.00 37.68           H  
ATOM     82  CA  THR A   5       2.754  33.635 -35.853  1.00 37.68           C  
ATOM     83  HA  THR A   5       2.731  34.712 -36.023  1.00 37.68           H  
ATOM     84  C   THR A   5       3.873  33.326 -34.842  1.00 37.68           C  
ATOM     85  CB  THR A   5       1.390  33.223 -35.285  1.00 37.68           C  
ATOM     86  HB  THR A   5       1.320  33.530 -34.241  1.00 37.68           H  
ATOM     87  O   THR A   5       4.439  32.232 -34.895  1.00 37.68           O  
ATOM     88  CG2 THR A   5       0.248  33.877 -36.062  1.00 37.68           C  
ATOM     89 HG21 THR A   5       0.277  33.567 -37.106  1.00 37.68           H  
ATOM     90 HG22 THR A   5      -0.704  33.572 -35.628  1.00 37.68           H  
ATOM     91 HG23 THR A   5       0.332  34.963 -36.004  1.00 37.68           H  
ATOM     92  OG1 THR A   5       1.227  31.825 -35.372  1.00 37.68           O  
ATOM     93  HG1 THR A   5       1.871  31.408 -34.795  1.00 37.68           H  
ATOM     94  N   PRO A   6       4.223  34.256 -33.933  1.00 33.97           N  
ATOM     95  CA  PRO A   6       5.419  34.159 -33.096  1.00 33.97           C  
ATOM     96  HA  PRO A   6       6.248  33.781 -33.695  1.00 33.97           H  
ATOM     97  C   PRO A   6       5.227  33.228 -31.888  1.00 33.97           C  
ATOM     98  CB  PRO A   6       5.729  35.601 -32.683  1.00 33.97           C  
ATOM     99  HB2 PRO A   6       6.302  36.091 -33.471  1.00 33.97           H  
ATOM    100  HB3 PRO A   6       6.261  35.655 -31.734  1.00 33.97           H  
ATOM    101  O   PRO A   6       4.140  33.126 -31.323  1.00 33.97           O  
ATOM    102  CG  PRO A   6       4.341  36.235 -32.593  1.00 33.97           C  
ATOM    103  HG2 PRO A   6       3.902  36.014 -31.621  1.00 33.97           H  
ATOM    104  HG3 PRO A   6       4.378  37.312 -32.758  1.00 33.97           H  
ATOM    105  CD  PRO A   6       3.545  35.522 -33.686  1.00 33.97           C  
ATOM    106  HD2 PRO A   6       3.563  36.130 -34.590  1.00 33.97           H  
ATOM    107  HD3 PRO A   6       2.518  35.363 -33.358  1.00 33.97           H  
ATOM    108  N   PHE A   7       6.317  32.566 -31.489  1.00 31.89           N  
ATOM    109  H   PHE A   7       7.170  32.723 -32.007  1.00 31.89           H  
ATOM    110  CA  PHE A   7       6.418  31.693 -30.316  1.00 31.89           C  
ATOM    111  HA  PHE A   7       5.768  30.830 -30.457  1.00 31.89           H  
ATOM    112  C   PHE A   7       5.993  32.415 -29.025  1.00 31.89           C  
ATOM    113  CB  PHE A   7       7.873  31.200 -30.187  1.00 31.89           C  
ATOM    114  HB2 PHE A   7       8.085  31.030 -29.132  1.00 31.89           H  
ATOM    115  HB3 PHE A   7       8.560  31.981 -30.512  1.00 31.89           H  
ATOM    116  O   PHE A   7       6.604  33.402 -28.619  1.00 31.89           O  
ATOM    117  CG  PHE A   7       8.188  29.910 -30.923  1.00 31.89           C  
ATOM    118  CD1 PHE A   7       8.188  28.695 -30.211  1.00 31.89           C  
ATOM    119  HD1 PHE A   7       7.951  28.681 -29.158  1.00 31.89           H  
ATOM    120  CD2 PHE A   7       8.505  29.912 -32.296  1.00 31.89           C  
ATOM    121  HD2 PHE A   7       8.513  30.839 -32.849  1.00 31.89           H  
ATOM    122  CE1 PHE A   7       8.505  27.491 -30.863  1.00 31.89           C  
ATOM    123  HE1 PHE A   7       8.508  26.562 -30.312  1.00 31.89           H  
ATOM    124  CE2 PHE A   7       8.819  28.705 -32.948  1.00 31.89           C  
ATOM    125  HE2 PHE A   7       9.066  28.705 -34.000  1.00 31.89           H  
ATOM    126  CZ  PHE A   7       8.821  27.495 -32.231  1.00 31.89           C  
ATOM    127  HZ  PHE A   7       9.068  26.569 -32.729  1.00 31.89           H  
ATOM    128  N   ASN A   8       4.968  31.884 -28.357  1.00 36.14           N  
ATOM    129  H   ASN A   8       4.509  31.077 -28.756  1.00 36.14           H  
ATOM    130  CA  ASN A   8       4.527  32.325 -27.037  1.00 36.14           C  
ATOM    131  HA  ASN A   8       4.675  33.403 -26.971  1.00 36.14           H  
ATOM    132  C   ASN A   8       5.408  31.649 -25.969  1.00 36.14           C  
ATOM    133  CB  ASN A   8       3.018  31.997 -26.889  1.00 36.14           C  
ATOM    134  HB2 ASN A   8       2.878  31.223 -26.134  1.00 36.14           H  
ATOM    135  HB3 ASN A   8       2.627  31.608 -27.828  1.00 36.14           H  
ATOM    136  O   ASN A   8       5.350  30.432 -25.794  1.00 36.14           O  
ATOM    137  CG  ASN A   8       2.150  33.184 -26.503  1.00 36.14           C  
ATOM    138  ND2 ASN A   8       0.848  33.029 -26.563  1.00 36.14           N  
ATOM    139 HD21 ASN A   8       0.296  33.836 -26.310  1.00 36.14           H  
ATOM    140 HD22 ASN A   8       0.443  32.155 -26.866  1.00 36.14           H  
ATOM    141  OD1 ASN A   8       2.609  34.254 -26.145  1.00 36.14           O  
ATOM    142  N   TYR A   9       6.244  32.418 -25.269  1.00 38.21           N  
ATOM    143  H   TYR A   9       6.274  33.406 -25.477  1.00 38.21           H  
ATOM    144  CA  TYR A   9       7.069  31.911 -24.167  1.00 38.21           C  
ATOM    145  HA  TYR A   9       7.551  30.986 -24.486  1.00 38.21           H  
ATOM    146  C   TYR A   9       6.185  31.596 -22.949  1.00 38.21           C  
ATOM    147  CB  TYR A   9       8.173  32.924 -23.818  1.00 38.21           C  
ATOM    148  HB2 TYR A   9       8.646  32.606 -22.889  1.00 38.21           H  
ATOM    149  HB3 TYR A   9       7.720  33.897 -23.629  1.00 38.21           H  
ATOM    150  O   TYR A   9       5.686  32.503 -22.285  1.00 38.21           O  
ATOM    151  CG  TYR A   9       9.259  33.070 -24.870  1.00 38.21           C  
ATOM    152  CD1 TYR A   9      10.341  32.166 -24.893  1.00 38.21           C  
ATOM    153  HD1 TYR A   9      10.381  31.357 -24.179  1.00 38.21           H  
ATOM    154  CD2 TYR A   9       9.189  34.101 -25.829  1.00 38.21           C  
ATOM    155  HD2 TYR A   9       8.353  34.785 -25.833  1.00 38.21           H  
ATOM    156  CE1 TYR A   9      11.350  32.290 -25.870  1.00 38.21           C  
ATOM    157  HE1 TYR A   9      12.164  31.580 -25.903  1.00 38.21           H  
ATOM    158  CE2 TYR A   9      10.197  34.229 -26.803  1.00 38.21           C  
ATOM    159  HE2 TYR A   9      10.141  35.005 -27.553  1.00 38.21           H  
ATOM    160  OH  TYR A   9      12.239  33.451 -27.780  1.00 38.21           O  
ATOM    161  HH  TYR A   9      12.884  32.740 -27.756  1.00 38.21           H  
ATOM    162  CZ  TYR A   9      11.277  33.324 -26.829  1.00 38.21           C  
ATOM    163  N   TYR A  10       5.991  30.309 -22.652  1.00 41.29           N  
ATOM    164  H   TYR A  10       6.375  29.611 -23.272  1.00 41.29           H  
ATOM    165  CA  TYR A  10       5.213  29.842 -21.502  1.00 41.29           C  
ATOM    166  HA  TYR A  10       4.311  30.451 -21.436  1.00 41.29           H  
ATOM    167  C   TYR A  10       6.011  30.021 -20.197  1.00 41.29           C  
ATOM    168  CB  TYR A  10       4.777  28.378 -21.726  1.00 41.29           C  
ATOM    169  HB2 TYR A  10       5.293  27.731 -21.018  1.00 41.29           H  
ATOM    170  HB3 TYR A  10       5.086  28.047 -22.718  1.00 41.29           H  
ATOM    171  O   TYR A  10       7.108  29.484 -20.044  1.00 41.29           O  
ATOM    172  CG  TYR A  10       3.282  28.140 -21.610  1.00 41.29           C  
ATOM    173  CD1 TYR A  10       2.726  27.686 -20.397  1.00 41.29           C  
ATOM    174  HD1 TYR A  10       3.358  27.526 -19.536  1.00 41.29           H  
ATOM    175  CD2 TYR A  10       2.448  28.349 -22.728  1.00 41.29           C  
ATOM    176  HD2 TYR A  10       2.877  28.688 -23.659  1.00 41.29           H  
ATOM    177  CE1 TYR A  10       1.344  27.429 -20.307  1.00 41.29           C  
ATOM    178  HE1 TYR A  10       0.909  27.070 -19.385  1.00 41.29           H  
ATOM    179  CE2 TYR A  10       1.065  28.092 -22.640  1.00 41.29           C  
ATOM    180  HE2 TYR A  10       0.432  28.238 -23.503  1.00 41.29           H  
ATOM    181  OH  TYR A  10      -0.818  27.369 -21.331  1.00 41.29           O  
ATOM    182  HH  TYR A  10      -1.276  27.490 -22.167  1.00 41.29           H  
ATOM    183  CZ  TYR A  10       0.512  27.626 -21.427  1.00 41.29           C  
ATOM    184  N   ILE A  11       5.459  30.774 -19.243  1.00 49.80           N  
ATOM    185  H   ILE A  11       4.554  31.177 -19.441  1.00 49.80           H  
ATOM    186  CA  ILE A  11       5.903  30.765 -17.841  1.00 49.80           C  
ATOM    187  HA  ILE A  11       6.985  30.638 -17.816  1.00 49.80           H  
ATOM    188  C   ILE A  11       5.214  29.562 -17.174  1.00 49.80           C  
ATOM    189  CB  ILE A  11       5.559  32.105 -17.146  1.00 49.80           C  
ATOM    190  HB  ILE A  11       4.492  32.289 -17.273  1.00 49.80           H  
ATOM    191  O   ILE A  11       4.002  29.423 -17.353  1.00 49.80           O  
ATOM    192  CG1 ILE A  11       6.339  33.268 -17.802  1.00 49.80           C  
ATOM    193 HG12 ILE A  11       7.402  33.157 -17.591  1.00 49.80           H  
ATOM    194 HG13 ILE A  11       6.210  33.228 -18.884  1.00 49.80           H  
ATOM    195  CG2 ILE A  11       5.856  32.050 -15.636  1.00 49.80           C  
ATOM    196 HG21 ILE A  11       5.249  31.272 -15.173  1.00 49.80           H  
ATOM    197 HG22 ILE A  11       5.585  32.990 -15.154  1.00 49.80           H  
ATOM    198 HG23 ILE A  11       6.912  31.845 -15.461  1.00 49.80           H  
ATOM    199  CD1 ILE A  11       5.883  34.662 -17.351  1.00 49.80           C  
ATOM    200 HD11 ILE A  11       4.811  34.774 -17.513  1.00 49.80           H  
ATOM    201 HD12 ILE A  11       6.117  34.827 -16.299  1.00 49.80           H  
ATOM    202 HD13 ILE A  11       6.410  35.411 -17.942  1.00 49.80           H  
ATOM    203  N   PRO A  12       5.923  28.703 -16.414  1.00 40.60           N  
ATOM    204  CA  PRO A  12       5.305  27.577 -15.719  1.00 40.60           C  
ATOM    205  HA  PRO A  12       4.960  26.858 -16.462  1.00 40.60           H  
ATOM    206  C   PRO A  12       4.129  28.044 -14.858  1.00 40.60           C  
ATOM    207  CB  PRO A  12       6.408  26.936 -14.869  1.00 40.60           C  
ATOM    208  HB2 PRO A  12       6.313  25.851 -14.838  1.00 40.60           H  
ATOM    209  HB3 PRO A  12       6.395  27.344 -13.859  1.00 40.60           H  
ATOM    210  O   PRO A  12       4.252  29.027 -14.122  1.00 40.60           O  
ATOM    211  CG  PRO A  12       7.696  27.368 -15.567  1.00 40.60           C  
ATOM    212  HG2 PRO A  12       8.533  27.428 -14.871  1.00 40.60           H  
ATOM    213  HG3 PRO A  12       7.921  26.670 -16.373  1.00 40.60           H  
ATOM    214  CD  PRO A  12       7.353  28.732 -16.161  1.00 40.60           C  
ATOM    215  HD2 PRO A  12       7.921  28.881 -17.079  1.00 40.60           H  
ATOM    216  HD3 PRO A  12       7.578  29.515 -15.437  1.00 40.60           H  
ATOM    217  N   ILE A  13       3.002  27.335 -14.948  1.00 42.91           N  
ATOM    218  H   ILE A  13       2.994  26.552 -15.587  1.00 42.91           H  
ATOM    219  CA  ILE A  13       1.734  27.677 -14.288  1.00 42.91           C  
ATOM    220  HA  ILE A  13       1.359  28.604 -14.721  1.00 42.91           H  
ATOM    221  C   ILE A  13       1.949  27.971 -12.795  1.00 42.91           C  
ATOM    222  CB  ILE A  13       0.709  26.552 -14.595  1.00 42.91           C  
ATOM    223  HB  ILE A  13       1.230  25.594 -14.582  1.00 42.91           H  
ATOM    224  O   ILE A  13       1.463  28.982 -12.305  1.00 42.91           O  
ATOM    225  CG1 ILE A  13       0.134  26.795 -16.012  1.00 42.91           C  
ATOM    226 HG12 ILE A  13       0.962  26.895 -16.713  1.00 42.91           H  
ATOM    227 HG13 ILE A  13      -0.422  27.733 -16.023  1.00 42.91           H  
ATOM    228  CG2 ILE A  13      -0.437  26.452 -13.584  1.00 42.91           C  
ATOM    229 HG21 ILE A  13      -1.049  27.349 -13.677  1.00 42.91           H  
ATOM    230 HG22 ILE A  13      -1.051  25.577 -13.801  1.00 42.91           H  
ATOM    231 HG23 ILE A  13      -0.049  26.326 -12.574  1.00 42.91           H  
ATOM    232  CD1 ILE A  13      -0.777  25.680 -16.541  1.00 42.91           C  
ATOM    233 HD11 ILE A  13      -0.268  24.718 -16.471  1.00 42.91           H  
ATOM    234 HD12 ILE A  13      -1.709  25.644 -15.977  1.00 42.91           H  
ATOM    235 HD13 ILE A  13      -1.016  25.877 -17.586  1.00 42.91           H  
ATOM    236  N   GLU A  14       2.779  27.200 -12.091  1.00 44.85           N  
ATOM    237  H   GLU A  14       3.159  26.380 -12.542  1.00 44.85           H  
ATOM    238  CA  GLU A  14       3.098  27.382 -10.662  1.00 44.85           C  
ATOM    239  HA  GLU A  14       2.188  27.281 -10.069  1.00 44.85           H  
ATOM    240  C   GLU A  14       3.727  28.743 -10.309  1.00 44.85           C  
ATOM    241  CB  GLU A  14       4.063  26.272 -10.243  1.00 44.85           C  
ATOM    242  HB2 GLU A  14       4.378  26.449  -9.215  1.00 44.85           H  
ATOM    243  HB3 GLU A  14       4.938  26.310 -10.892  1.00 44.85           H  
ATOM    244  O   GLU A  14       3.508  29.275  -9.217  1.00 44.85           O  
ATOM    245  CG  GLU A  14       3.405  24.887 -10.327  1.00 44.85           C  
ATOM    246  HG2 GLU A  14       3.030  24.724 -11.337  1.00 44.85           H  
ATOM    247  HG3 GLU A  14       2.557  24.866  -9.642  1.00 44.85           H  
ATOM    248  CD  GLU A  14       4.378  23.755  -9.982  1.00 44.85           C  
ATOM    249  OE1 GLU A  14       3.896  22.607  -9.941  1.00 44.85           O  
ATOM    250  OE2 GLU A  14       5.575  24.058  -9.774  1.00 44.85           O  
ATOM    251  N   VAL A  15       4.465  29.349 -11.244  1.00 54.73           N  
ATOM    252  H   VAL A  15       4.538  28.904 -12.147  1.00 54.73           H  
ATOM    253  CA  VAL A  15       5.047  30.689 -11.079  1.00 54.73           C  
ATOM    254  HA  VAL A  15       5.431  30.775 -10.063  1.00 54.73           H  
ATOM    255  C   VAL A  15       3.969  31.765 -11.246  1.00 54.73           C  
ATOM    256  CB  VAL A  15       6.232  30.893 -12.048  1.00 54.73           C  
ATOM    257  HB  VAL A  15       5.866  30.827 -13.072  1.00 54.73           H  
ATOM    258  O   VAL A  15       4.029  32.791 -10.569  1.00 54.73           O  
ATOM    259  CG1 VAL A  15       6.910  32.259 -11.869  1.00 54.73           C  
ATOM    260 HG11 VAL A  15       6.211  33.060 -12.111  1.00 54.73           H  
ATOM    261 HG12 VAL A  15       7.248  32.377 -10.839  1.00 54.73           H  
ATOM    262 HG13 VAL A  15       7.763  32.341 -12.542  1.00 54.73           H  
ATOM    263  CG2 VAL A  15       7.314  29.820 -11.855  1.00 54.73           C  
ATOM    264 HG21 VAL A  15       6.904  28.828 -12.048  1.00 54.73           H  
ATOM    265 HG22 VAL A  15       7.694  29.850 -10.834  1.00 54.73           H  
ATOM    266 HG23 VAL A  15       8.134  29.986 -12.553  1.00 54.73           H  
ATOM    267  N   GLN A  16       2.934  31.524 -12.062  1.00 56.30           N  
ATOM    268  H   GLN A  16       2.877  30.623 -12.515  1.00 56.30           H  
ATOM    269  CA  GLN A  16       1.829  32.470 -12.255  1.00 56.30           C  
ATOM    270  HA  GLN A  16       2.253  33.448 -12.483  1.00 56.30           H  
ATOM    271  C   GLN A  16       0.982  32.645 -10.983  1.00 56.30           C  
ATOM    272  CB  GLN A  16       0.942  32.058 -13.443  1.00 56.30           C  
ATOM    273  HB2 GLN A  16       0.524  31.066 -13.274  1.00 56.30           H  
ATOM    274  HB3 GLN A  16       0.108  32.758 -13.492  1.00 56.30           H  
ATOM    275  O   GLN A  16       0.674  33.779 -10.614  1.00 56.30           O  
ATOM    276  CG  GLN A  16       1.666  32.092 -14.800  1.00 56.30           C  
ATOM    277  HG2 GLN A  16       2.121  33.073 -14.936  1.00 56.30           H  
ATOM    278  HG3 GLN A  16       2.454  31.340 -14.819  1.00 56.30           H  
ATOM    279  CD  GLN A  16       0.717  31.825 -15.968  1.00 56.30           C  
ATOM    280  NE2 GLN A  16       1.069  32.211 -17.174  1.00 56.30           N  
ATOM    281 HE21 GLN A  16       1.976  32.620 -17.349  1.00 56.30           H  
ATOM    282 HE22 GLN A  16       0.422  31.962 -17.908  1.00 56.30           H  
ATOM    283  OE1 GLN A  16      -0.358  31.269 -15.830  1.00 56.30           O  
ATOM    284  N   TRP A  17       0.670  31.565 -10.254  1.00 42.69           N  
ATOM    285  H   TRP A  17       0.905  30.656 -10.626  1.00 42.69           H  
ATOM    286  CA  TRP A  17      -0.187  31.641  -9.054  1.00 42.69           C  
ATOM    287  HA  TRP A  17      -1.093  32.187  -9.316  1.00 42.69           H  
ATOM    288  C   TRP A  17       0.464  32.397  -7.888  1.00 42.69           C  
ATOM    289  CB  TRP A  17      -0.609  30.240  -8.594  1.00 42.69           C  
ATOM    290  HB2 TRP A  17       0.281  29.677  -8.311  1.00 42.69           H  
ATOM    291  HB3 TRP A  17      -1.230  30.339  -7.704  1.00 42.69           H  
ATOM    292  O   TRP A  17      -0.223  33.119  -7.166  1.00 42.69           O  
ATOM    293  CG  TRP A  17      -1.374  29.450  -9.604  1.00 42.69           C  
ATOM    294  CD1 TRP A  17      -0.812  28.632 -10.509  1.00 42.69           C  
ATOM    295  HD1 TRP A  17       0.246  28.417 -10.545  1.00 42.69           H  
ATOM    296  CD2 TRP A  17      -2.815  29.266  -9.772  1.00 42.69           C  
ATOM    297  CE2 TRP A  17      -3.035  28.414 -10.897  1.00 42.69           C  
ATOM    298  CE3 TRP A  17      -3.957  29.673  -9.054  1.00 42.69           C  
ATOM    299  HE3 TRP A  17      -3.837  30.299  -8.182  1.00 42.69           H  
ATOM    300  NE1 TRP A  17      -1.776  28.092 -11.325  1.00 42.69           N  
ATOM    301  HE1 TRP A  17      -1.573  27.433 -12.063  1.00 42.69           H  
ATOM    302  CH2 TRP A  17      -5.422  28.434 -10.577  1.00 42.69           C  
ATOM    303  HH2 TRP A  17      -6.414  28.124 -10.869  1.00 42.69           H  
ATOM    304  CZ2 TRP A  17      -4.308  28.013 -11.317  1.00 42.69           C  
ATOM    305  HZ2 TRP A  17      -4.425  27.363 -12.171  1.00 42.69           H  
ATOM    306  CZ3 TRP A  17      -5.244  29.252  -9.445  1.00 42.69           C  
ATOM    307  HZ3 TRP A  17      -6.108  29.565  -8.878  1.00 42.69           H  
ATOM    308  N   LYS A  18       1.789  32.276  -7.709  1.00 58.25           N  
ATOM    309  H   LYS A  18       2.291  31.652  -8.324  1.00 58.25           H  
ATOM    310  CA  LYS A  18       2.528  33.043  -6.687  1.00 58.25           C  
ATOM    311  HA  LYS A  18       1.915  33.113  -5.788  1.00 58.25           H  
ATOM    312  C   LYS A  18       2.769  34.492  -7.116  1.00 58.25           C  
ATOM    313  CB  LYS A  18       3.842  32.334  -6.318  1.00 58.25           C  
ATOM    314  HB2 LYS A  18       4.452  33.019  -5.728  1.00 58.25           H  
ATOM    315  HB3 LYS A  18       4.390  32.080  -7.225  1.00 58.25           H  
ATOM    316  O   LYS A  18       2.715  35.387  -6.278  1.00 58.25           O  
ATOM    317  CG  LYS A  18       3.595  31.067  -5.482  1.00 58.25           C  
ATOM    318  HG2 LYS A  18       3.020  31.331  -4.594  1.00 58.25           H  
ATOM    319  HG3 LYS A  18       3.019  30.353  -6.072  1.00 58.25           H  
ATOM    320  CD  LYS A  18       4.913  30.408  -5.045  1.00 58.25           C  
ATOM    321  HD2 LYS A  18       5.493  31.116  -4.453  1.00 58.25           H  
ATOM    322  HD3 LYS A  18       5.480  30.134  -5.935  1.00 58.25           H  
ATOM    323  CE  LYS A  18       4.622  29.150  -4.213  1.00 58.25           C  
ATOM    324  HE2 LYS A  18       4.059  29.439  -3.326  1.00 58.25           H  
ATOM    325  HE3 LYS A  18       3.988  28.489  -4.804  1.00 58.25           H  
ATOM    326  NZ  LYS A  18       5.861  28.430  -3.820  1.00 58.25           N  
ATOM    327  HZ1 LYS A  18       5.632  27.604  -3.287  1.00 58.25           H  
ATOM    328  HZ2 LYS A  18       6.365  28.123  -4.640  1.00 58.25           H  
ATOM    329  HZ3 LYS A  18       6.465  29.014  -3.259  1.00 58.25           H  
ATOM    330  N   TYR A  19       2.978  34.736  -8.411  1.00 64.67           N  
ATOM    331  H   TYR A  19       3.029  33.953  -9.048  1.00 64.67           H  
ATOM    332  CA  TYR A  19       3.195  36.076  -8.961  1.00 64.67           C  
ATOM    333  HA  TYR A  19       3.978  36.564  -8.381  1.00 64.67           H  
ATOM    334  C   TYR A  19       1.943  36.966  -8.875  1.00 64.67           C  
ATOM    335  CB  TYR A  19       3.693  35.925 -10.405  1.00 64.67           C  
ATOM    336  HB2 TYR A  19       2.903  35.492 -11.019  1.00 64.67           H  
ATOM    337  HB3 TYR A  19       4.536  35.234 -10.409  1.00 64.67           H  
ATOM    338  O   TYR A  19       2.055  38.163  -8.615  1.00 64.67           O  
ATOM    339  CG  TYR A  19       4.178  37.209 -11.036  1.00 64.67           C  
ATOM    340  CD1 TYR A  19       3.340  37.940 -11.899  1.00 64.67           C  
ATOM    341  HD1 TYR A  19       2.347  37.580 -12.123  1.00 64.67           H  
ATOM    342  CD2 TYR A  19       5.478  37.670 -10.752  1.00 64.67           C  
ATOM    343  HD2 TYR A  19       6.118  37.101 -10.093  1.00 64.67           H  
ATOM    344  CE1 TYR A  19       3.798  39.145 -12.466  1.00 64.67           C  
ATOM    345  HE1 TYR A  19       3.167  39.720 -13.127  1.00 64.67           H  
ATOM    346  CE2 TYR A  19       5.934  38.880 -11.304  1.00 64.67           C  
ATOM    347  HE2 TYR A  19       6.922  39.248 -11.067  1.00 64.67           H  
ATOM    348  OH  TYR A  19       5.502  40.818 -12.644  1.00 64.67           O  
ATOM    349  HH  TYR A  19       6.328  41.093 -12.238  1.00 64.67           H  
ATOM    350  CZ  TYR A  19       5.088  39.622 -12.155  1.00 64.67           C  
ATOM    351  N   LEU A  20       0.744  36.392  -9.026  1.00 64.92           N  
ATOM    352  H   LEU A  20       0.715  35.418  -9.294  1.00 64.92           H  
ATOM    353  CA  LEU A  20      -0.527  37.130  -8.999  1.00 64.92           C  
ATOM    354  HA  LEU A  20      -0.411  38.037  -9.593  1.00 64.92           H  
ATOM    355  C   LEU A  20      -0.957  37.615  -7.601  1.00 64.92           C  
ATOM    356  CB  LEU A  20      -1.618  36.255  -9.645  1.00 64.92           C  
ATOM    357  HB2 LEU A  20      -1.572  35.262  -9.199  1.00 64.92           H  
ATOM    358  HB3 LEU A  20      -2.597  36.673  -9.412  1.00 64.92           H  
ATOM    359  O   LEU A  20      -1.768  38.531  -7.514  1.00 64.92           O  
ATOM    360  CG  LEU A  20      -1.497  36.135 -11.177  1.00 64.92           C  
ATOM    361  HG  LEU A  20      -0.466  35.910 -11.453  1.00 64.92           H  
ATOM    362  CD1 LEU A  20      -2.392  35.004 -11.680  1.00 64.92           C  
ATOM    363 HD11 LEU A  20      -2.295  34.907 -12.762  1.00 64.92           H  
ATOM    364 HD12 LEU A  20      -3.433  35.208 -11.430  1.00 64.92           H  
ATOM    365 HD13 LEU A  20      -2.089  34.063 -11.222  1.00 64.92           H  
ATOM    366  CD2 LEU A  20      -1.905  37.429 -11.889  1.00 64.92           C  
ATOM    367 HD21 LEU A  20      -2.927  37.695 -11.619  1.00 64.92           H  
ATOM    368 HD22 LEU A  20      -1.851  37.284 -12.968  1.00 64.92           H  
ATOM    369 HD23 LEU A  20      -1.235  38.243 -11.614  1.00 64.92           H  
ATOM    370  N   ARG A  21      -0.408  37.054  -6.514  1.00 72.55           N  
ATOM    371  H   ARG A  21       0.266  36.315  -6.658  1.00 72.55           H  
ATOM    372  CA  ARG A  21      -0.739  37.451  -5.128  1.00 72.55           C  
ATOM    373  HA  ARG A  21      -1.752  37.852  -5.107  1.00 72.55           H  
ATOM    374  C   ARG A  21       0.129  38.585  -4.570  1.00 72.55           C  
ATOM    375  CB  ARG A  21      -0.691  36.223  -4.203  1.00 72.55           C  
ATOM    376  HB2 ARG A  21      -0.796  36.556  -3.171  1.00 72.55           H  
ATOM    377  HB3 ARG A  21       0.276  35.729  -4.305  1.00 72.55           H  
ATOM    378  O   ARG A  21      -0.113  39.045  -3.460  1.00 72.55           O  
ATOM    379  CG  ARG A  21      -1.818  35.223  -4.494  1.00 72.55           C  
ATOM    380  HG2 ARG A  21      -1.696  34.808  -5.495  1.00 72.55           H  
ATOM    381  HG3 ARG A  21      -2.779  35.735  -4.435  1.00 72.55           H  
ATOM    382  CD  ARG A  21      -1.784  34.091  -3.462  1.00 72.55           C  
ATOM    383  HD2 ARG A  21      -0.818  33.590  -3.526  1.00 72.55           H  
ATOM    384  HD3 ARG A  21      -1.893  34.525  -2.468  1.00 72.55           H  
ATOM    385  NE  ARG A  21      -2.862  33.111  -3.690  1.00 72.55           N  
ATOM    386  HE  ARG A  21      -3.447  33.262  -4.500  1.00 72.55           H  
ATOM    387  NH1 ARG A  21      -2.447  31.779  -1.863  1.00 72.55           N  
ATOM    388 HH11 ARG A  21      -2.707  31.000  -1.276  1.00 72.55           H  
ATOM    389 HH12 ARG A  21      -1.723  32.418  -1.569  1.00 72.55           H  
ATOM    390  NH2 ARG A  21      -4.119  31.263  -3.244  1.00 72.55           N  
ATOM    391 HH21 ARG A  21      -4.702  31.457  -4.046  1.00 72.55           H  
ATOM    392 HH22 ARG A  21      -4.338  30.472  -2.654  1.00 72.55           H  
ATOM    393  CZ  ARG A  21      -3.136  32.060  -2.935  1.00 72.55           C  
ATOM    394  N   LEU A  22       1.154  39.020  -5.303  1.00 76.46           N  
ATOM    395  H   LEU A  22       1.272  38.639  -6.231  1.00 76.46           H  
ATOM    396  CA  LEU A  22       2.087  40.046  -4.839  1.00 76.46           C  
ATOM    397  HA  LEU A  22       2.202  39.924  -3.762  1.00 76.46           H  
ATOM    398  C   LEU A  22       1.543  41.467  -5.120  1.00 76.46           C  
ATOM    399  CB  LEU A  22       3.465  39.804  -5.484  1.00 76.46           C  
ATOM    400  HB2 LEU A  22       3.311  39.689  -6.557  1.00 76.46           H  
ATOM    401  HB3 LEU A  22       4.098  40.677  -5.324  1.00 76.46           H  
ATOM    402  O   LEU A  22       1.031  41.731  -6.215  1.00 76.46           O  
ATOM    403  CG  LEU A  22       4.208  38.552  -4.982  1.00 76.46           C  
ATOM    404  HG  LEU A  22       3.537  37.694  -5.012  1.00 76.46           H  
ATOM    405  CD1 LEU A  22       5.397  38.270  -5.904  1.00 76.46           C  
ATOM    406 HD11 LEU A  22       5.040  38.113  -6.922  1.00 76.46           H  
ATOM    407 HD12 LEU A  22       5.910  37.368  -5.570  1.00 76.46           H  
ATOM    408 HD13 LEU A  22       6.093  39.109  -5.890  1.00 76.46           H  
ATOM    409  CD2 LEU A  22       4.757  38.703  -3.565  1.00 76.46           C  
ATOM    410 HD21 LEU A  22       5.205  37.762  -3.244  1.00 76.46           H  
ATOM    411 HD22 LEU A  22       3.959  38.956  -2.867  1.00 76.46           H  
ATOM    412 HD23 LEU A  22       5.519  39.482  -3.538  1.00 76.46           H  
ATOM    413  N   PRO A  23       1.712  42.429  -4.192  1.00 83.28           N  
ATOM    414  CA  PRO A  23       1.493  43.850  -4.457  1.00 83.28           C  
ATOM    415  HA  PRO A  23       0.425  44.015  -4.599  1.00 83.28           H  
ATOM    416  C   PRO A  23       2.270  44.321  -5.693  1.00 83.28           C  
ATOM    417  CB  PRO A  23       1.962  44.583  -3.194  1.00 83.28           C  
ATOM    418  HB2 PRO A  23       3.013  44.860  -3.288  1.00 83.28           H  
ATOM    419  HB3 PRO A  23       1.353  45.463  -2.988  1.00 83.28           H  
ATOM    420  O   PRO A  23       3.345  43.801  -5.993  1.00 83.28           O  
ATOM    421  CG  PRO A  23       1.823  43.535  -2.092  1.00 83.28           C  
ATOM    422  HG2 PRO A  23       0.796  43.521  -1.728  1.00 83.28           H  
ATOM    423  HG3 PRO A  23       2.519  43.711  -1.271  1.00 83.28           H  
ATOM    424  CD  PRO A  23       2.124  42.227  -2.815  1.00 83.28           C  
ATOM    425  HD2 PRO A  23       3.195  42.026  -2.795  1.00 83.28           H  
ATOM    426  HD3 PRO A  23       1.574  41.412  -2.344  1.00 83.28           H  
ATOM    427  N   LYS A  24       1.767  45.338  -6.406  1.00 75.31           N  
ATOM    428  H   LYS A  24       0.901  45.747  -6.084  1.00 75.31           H  
ATOM    429  CA  LYS A  24       2.361  45.840  -7.665  1.00 75.31           C  
ATOM    430  HA  LYS A  24       2.223  45.094  -8.447  1.00 75.31           H  
ATOM    431  C   LYS A  24       3.880  46.066  -7.576  1.00 75.31           C  
ATOM    432  CB  LYS A  24       1.621  47.121  -8.085  1.00 75.31           C  
ATOM    433  HB2 LYS A  24       0.555  46.907  -8.157  1.00 75.31           H  
ATOM    434  HB3 LYS A  24       1.766  47.888  -7.325  1.00 75.31           H  
ATOM    435  O   LYS A  24       4.617  45.558  -8.413  1.00 75.31           O  
ATOM    436  CG  LYS A  24       2.104  47.659  -9.441  1.00 75.31           C  
ATOM    437  HG2 LYS A  24       1.962  46.896 -10.206  1.00 75.31           H  
ATOM    438  HG3 LYS A  24       3.164  47.909  -9.383  1.00 75.31           H  
ATOM    439  CD  LYS A  24       1.324  48.919  -9.825  1.00 75.31           C  
ATOM    440  HD2 LYS A  24       1.435  49.667  -9.040  1.00 75.31           H  
ATOM    441  HD3 LYS A  24       0.268  48.670  -9.936  1.00 75.31           H  
ATOM    442  CE  LYS A  24       1.866  49.479 -11.143  1.00 75.31           C  
ATOM    443  HE2 LYS A  24       2.926  49.703 -11.027  1.00 75.31           H  
ATOM    444  HE3 LYS A  24       1.788  48.707 -11.909  1.00 75.31           H  
ATOM    445  NZ  LYS A  24       1.111  50.687 -11.554  1.00 75.31           N  
ATOM    446  HZ1 LYS A  24       1.467  51.032 -12.434  1.00 75.31           H  
ATOM    447  HZ2 LYS A  24       1.201  51.414 -10.858  1.00 75.31           H  
ATOM    448  HZ3 LYS A  24       0.131  50.467 -11.664  1.00 75.31           H  
ATOM    449  N   GLY A  25       4.355  46.732  -6.520  1.00 77.45           N  
ATOM    450  H   GLY A  25       3.695  47.128  -5.865  1.00 77.45           H  
ATOM    451  CA  GLY A  25       5.791  46.965  -6.313  1.00 77.45           C  
ATOM    452  HA2 GLY A  25       5.928  47.581  -5.424  1.00 77.45           H  
ATOM    453  HA3 GLY A  25       6.194  47.506  -7.170  1.00 77.45           H  
ATOM    454  C   GLY A  25       6.610  45.678  -6.133  1.00 77.45           C  
ATOM    455  O   GLY A  25       7.719  45.572  -6.655  1.00 77.45           O  
ATOM    456  N   GLN A  26       6.053  44.662  -5.465  1.00 81.11           N  
ATOM    457  H   GLN A  26       5.093  44.747  -5.164  1.00 81.11           H  
ATOM    458  CA  GLN A  26       6.708  43.359  -5.299  1.00 81.11           C  
ATOM    459  HA  GLN A  26       7.754  43.522  -5.038  1.00 81.11           H  
ATOM    460  C   GLN A  26       6.702  42.544  -6.604  1.00 81.11           C  
ATOM    461  CB  GLN A  26       6.053  42.575  -4.152  1.00 81.11           C  
ATOM    462  HB2 GLN A  26       6.478  41.572  -4.146  1.00 81.11           H  
ATOM    463  HB3 GLN A  26       4.980  42.497  -4.332  1.00 81.11           H  
ATOM    464  O   GLN A  26       7.697  41.888  -6.912  1.00 81.11           O  
ATOM    465  CG  GLN A  26       6.284  43.208  -2.768  1.00 81.11           C  
ATOM    466  HG2 GLN A  26       5.804  44.185  -2.729  1.00 81.11           H  
ATOM    467  HG3 GLN A  26       7.353  43.344  -2.608  1.00 81.11           H  
ATOM    468  CD  GLN A  26       5.737  42.353  -1.623  1.00 81.11           C  
ATOM    469  NE2 GLN A  26       5.823  42.803  -0.393  1.00 81.11           N  
ATOM    470 HE21 GLN A  26       6.258  43.688  -0.175  1.00 81.11           H  
ATOM    471 HE22 GLN A  26       5.449  42.196   0.322  1.00 81.11           H  
ATOM    472  OE1 GLN A  26       5.214  41.271  -1.805  1.00 81.11           O  
ATOM    473  N   ARG A  27       5.635  42.639  -7.415  1.00 81.63           N  
ATOM    474  H   ARG A  27       4.846  43.175  -7.084  1.00 81.63           H  
ATOM    475  CA  ARG A  27       5.571  42.043  -8.765  1.00 81.63           C  
ATOM    476  HA  ARG A  27       5.780  40.976  -8.697  1.00 81.63           H  
ATOM    477  C   ARG A  27       6.630  42.620  -9.698  1.00 81.63           C  
ATOM    478  CB  ARG A  27       4.176  42.241  -9.392  1.00 81.63           C  
ATOM    479  HB2 ARG A  27       4.232  42.000 -10.454  1.00 81.63           H  
ATOM    480  HB3 ARG A  27       3.859  43.280  -9.298  1.00 81.63           H  
ATOM    481  O   ARG A  27       7.309  41.867 -10.397  1.00 81.63           O  
ATOM    482  CG  ARG A  27       3.133  41.324  -8.755  1.00 81.63           C  
ATOM    483  HG2 ARG A  27       3.022  41.596  -7.706  1.00 81.63           H  
ATOM    484  HG3 ARG A  27       3.507  40.302  -8.818  1.00 81.63           H  
ATOM    485  CD  ARG A  27       1.763  41.368  -9.450  1.00 81.63           C  
ATOM    486  HD2 ARG A  27       1.909  41.285 -10.526  1.00 81.63           H  
ATOM    487  HD3 ARG A  27       1.190  40.504  -9.113  1.00 81.63           H  
ATOM    488  NE  ARG A  27       0.990  42.582  -9.116  1.00 81.63           N  
ATOM    489  HE  ARG A  27       1.151  42.947  -8.188  1.00 81.63           H  
ATOM    490  NH1 ARG A  27      -0.586  42.413 -10.783  1.00 81.63           N  
ATOM    491 HH11 ARG A  27      -0.195  41.522 -11.051  1.00 81.63           H  
ATOM    492 HH12 ARG A  27      -1.438  42.752 -11.208  1.00 81.63           H  
ATOM    493  NH2 ARG A  27      -0.687  44.123  -9.369  1.00 81.63           N  
ATOM    494 HH21 ARG A  27      -1.523  44.441  -9.839  1.00 81.63           H  
ATOM    495 HH22 ARG A  27      -0.421  44.581  -8.509  1.00 81.63           H  
ATOM    496  CZ  ARG A  27      -0.081  43.034  -9.755  1.00 81.63           C  
ATOM    497  N   GLU A  28       6.796  43.942  -9.694  1.00 79.03           N  
ATOM    498  H   GLU A  28       6.157  44.503  -9.150  1.00 79.03           H  
ATOM    499  CA  GLU A  28       7.812  44.622 -10.501  1.00 79.03           C  
ATOM    500  HA  GLU A  28       7.705  44.314 -11.542  1.00 79.03           H  
ATOM    501  C   GLU A  28       9.231  44.246 -10.063  1.00 79.03           C  
ATOM    502  CB  GLU A  28       7.639  46.144 -10.420  1.00 79.03           C  
ATOM    503  HB2 GLU A  28       7.581  46.445  -9.374  1.00 79.03           H  
ATOM    504  HB3 GLU A  28       8.524  46.602 -10.862  1.00 79.03           H  
ATOM    505  O   GLU A  28      10.083  43.954 -10.905  1.00 79.03           O  
ATOM    506  CG  GLU A  28       6.402  46.659 -11.174  1.00 79.03           C  
ATOM    507  HG2 GLU A  28       5.507  46.194 -10.760  1.00 79.03           H  
ATOM    508  HG3 GLU A  28       6.475  46.357 -12.219  1.00 79.03           H  
ATOM    509  CD  GLU A  28       6.261  48.189 -11.110  1.00 79.03           C  
ATOM    510  OE1 GLU A  28       5.164  48.687 -11.461  1.00 79.03           O  
ATOM    511  OE2 GLU A  28       7.249  48.856 -10.723  1.00 79.03           O  
ATOM    512  N   TYR A  29       9.481  44.199  -8.752  1.00 82.49           N  
ATOM    513  H   TYR A  29       8.760  44.494  -8.109  1.00 82.49           H  
ATOM    514  CA  TYR A  29      10.770  43.780  -8.208  1.00 82.49           C  
ATOM    515  HA  TYR A  29      11.549  44.411  -8.635  1.00 82.49           H  
ATOM    516  C   TYR A  29      11.107  42.328  -8.580  1.00 82.49           C  
ATOM    517  CB  TYR A  29      10.771  43.986  -6.691  1.00 82.49           C  
ATOM    518  HB2 TYR A  29      10.589  45.038  -6.474  1.00 82.49           H  
ATOM    519  HB3 TYR A  29       9.957  43.413  -6.245  1.00 82.49           H  
ATOM    520  O   TYR A  29      12.185  42.068  -9.118  1.00 82.49           O  
ATOM    521  CG  TYR A  29      12.079  43.573  -6.050  1.00 82.49           C  
ATOM    522  CD1 TYR A  29      12.209  42.291  -5.480  1.00 82.49           C  
ATOM    523  HD1 TYR A  29      11.372  41.609  -5.474  1.00 82.49           H  
ATOM    524  CD2 TYR A  29      13.174  44.458  -6.055  1.00 82.49           C  
ATOM    525  HD2 TYR A  29      13.066  45.444  -6.481  1.00 82.49           H  
ATOM    526  CE1 TYR A  29      13.435  41.897  -4.913  1.00 82.49           C  
ATOM    527  HE1 TYR A  29      13.547  40.920  -4.465  1.00 82.49           H  
ATOM    528  CE2 TYR A  29      14.400  44.069  -5.480  1.00 82.49           C  
ATOM    529  HE2 TYR A  29      15.233  44.757  -5.457  1.00 82.49           H  
ATOM    530  OH  TYR A  29      15.703  42.392  -4.352  1.00 82.49           O  
ATOM    531  HH  TYR A  29      16.356  43.094  -4.298  1.00 82.49           H  
ATOM    532  CZ  TYR A  29      14.528  42.785  -4.906  1.00 82.49           C  
ATOM    533  N   ALA A  30      10.172  41.394  -8.373  1.00 82.76           N  
ATOM    534  H   ALA A  30       9.307  41.663  -7.926  1.00 82.76           H  
ATOM    535  CA  ALA A  30      10.346  39.987  -8.732  1.00 82.76           C  
ATOM    536  HA  ALA A  30      11.212  39.594  -8.200  1.00 82.76           H  
ATOM    537  C   ALA A  30      10.604  39.803 -10.238  1.00 82.76           C  
ATOM    538  CB  ALA A  30       9.102  39.215  -8.275  1.00 82.76           C  
ATOM    539  HB1 ALA A  30       9.215  38.158  -8.517  1.00 82.76           H  
ATOM    540  HB2 ALA A  30       8.212  39.603  -8.772  1.00 82.76           H  
ATOM    541  HB3 ALA A  30       8.978  39.318  -7.197  1.00 82.76           H  
ATOM    542  O   ALA A  30      11.478  39.029 -10.628  1.00 82.76           O  
ATOM    543  N   TRP A  31       9.906  40.564 -11.091  1.00 84.04           N  
ATOM    544  H   TRP A  31       9.190  41.170 -10.717  1.00 84.04           H  
ATOM    545  CA  TRP A  31      10.114  40.541 -12.542  1.00 84.04           C  
ATOM    546  HA  TRP A  31      10.025  39.513 -12.894  1.00 84.04           H  
ATOM    547  C   TRP A  31      11.501  41.050 -12.951  1.00 84.04           C  
ATOM    548  CB  TRP A  31       9.030  41.379 -13.222  1.00 84.04           C  
ATOM    549  HB2 TRP A  31       8.065  41.103 -12.797  1.00 84.04           H  
ATOM    550  HB3 TRP A  31       9.195  42.436 -13.015  1.00 84.04           H  
ATOM    551  O   TRP A  31      12.161  40.461 -13.809  1.00 84.04           O  
ATOM    552  CG  TRP A  31       8.943  41.166 -14.697  1.00 84.04           C  
ATOM    553  CD1 TRP A  31       9.611  41.853 -15.653  1.00 84.04           C  
ATOM    554  HD1 TRP A  31      10.301  42.662 -15.464  1.00 84.04           H  
ATOM    555  CD2 TRP A  31       8.179  40.140 -15.399  1.00 84.04           C  
ATOM    556  CE2 TRP A  31       8.433  40.271 -16.793  1.00 84.04           C  
ATOM    557  CE3 TRP A  31       7.312  39.100 -15.000  1.00 84.04           C  
ATOM    558  HE3 TRP A  31       7.107  38.953 -13.950  1.00 84.04           H  
ATOM    559  NE1 TRP A  31       9.313  41.323 -16.895  1.00 84.04           N  
ATOM    560  HE1 TRP A  31       9.737  41.608 -17.766  1.00 84.04           H  
ATOM    561  CH2 TRP A  31       6.965  38.424 -17.320  1.00 84.04           C  
ATOM    562  HH2 TRP A  31       6.491  37.783 -18.048  1.00 84.04           H  
ATOM    563  CZ2 TRP A  31       7.848  39.429 -17.743  1.00 84.04           C  
ATOM    564  HZ2 TRP A  31       8.069  39.558 -18.792  1.00 84.04           H  
ATOM    565  CZ3 TRP A  31       6.703  38.257 -15.950  1.00 84.04           C  
ATOM    566  HZ3 TRP A  31       6.028  37.480 -15.624  1.00 84.04           H  
ATOM    567  N   ARG A  32      11.984  42.128 -12.317  1.00 85.18           N  
ATOM    568  H   ARG A  32      11.397  42.577 -11.629  1.00 85.18           H  
ATOM    569  CA  ARG A  32      13.345  42.641 -12.546  1.00 85.18           C  
ATOM    570  HA  ARG A  32      13.488  42.805 -13.614  1.00 85.18           H  
ATOM    571  C   ARG A  32      14.402  41.611 -12.148  1.00 85.18           C  
ATOM    572  CB  ARG A  32      13.557  43.969 -11.806  1.00 85.18           C  
ATOM    573  HB2 ARG A  32      14.622  44.200 -11.803  1.00 85.18           H  
ATOM    574  HB3 ARG A  32      13.231  43.864 -10.771  1.00 85.18           H  
ATOM    575  O   ARG A  32      15.308  41.362 -12.938  1.00 85.18           O  
ATOM    576  CG  ARG A  32      12.816  45.141 -12.466  1.00 85.18           C  
ATOM    577  HG2 ARG A  32      11.749  44.926 -12.521  1.00 85.18           H  
ATOM    578  HG3 ARG A  32      13.195  45.289 -13.477  1.00 85.18           H  
ATOM    579  CD  ARG A  32      13.038  46.418 -11.647  1.00 85.18           C  
ATOM    580  HD2 ARG A  32      12.757  46.222 -10.613  1.00 85.18           H  
ATOM    581  HD3 ARG A  32      14.098  46.671 -11.682  1.00 85.18           H  
ATOM    582  NE  ARG A  32      12.231  47.546 -12.151  1.00 85.18           N  
ATOM    583  HE  ARG A  32      11.433  47.315 -12.725  1.00 85.18           H  
ATOM    584  NH1 ARG A  32      13.330  49.235 -11.043  1.00 85.18           N  
ATOM    585 HH11 ARG A  32      13.398  50.211 -10.792  1.00 85.18           H  
ATOM    586 HH12 ARG A  32      13.989  48.563 -10.677  1.00 85.18           H  
ATOM    587  NH2 ARG A  32      11.520  49.708 -12.257  1.00 85.18           N  
ATOM    588 HH21 ARG A  32      10.679  49.414 -12.732  1.00 85.18           H  
ATOM    589 HH22 ARG A  32      11.584  50.669 -11.955  1.00 85.18           H  
ATOM    590  CZ  ARG A  32      12.367  48.820 -11.820  1.00 85.18           C  
ATOM    591  N   GLN A  33      14.262  40.971 -10.983  1.00 87.94           N  
ATOM    592  H   GLN A  33      13.486  41.226 -10.389  1.00 87.94           H  
ATOM    593  CA  GLN A  33      15.178  39.911 -10.531  1.00 87.94           C  
ATOM    594  HA  GLN A  33      16.197  40.297 -10.529  1.00 87.94           H  
ATOM    595  C   GLN A  33      15.174  38.702 -11.474  1.00 87.94           C  
ATOM    596  CB  GLN A  33      14.804  39.467  -9.104  1.00 87.94           C  
ATOM    597  HB2 GLN A  33      15.367  38.568  -8.855  1.00 87.94           H  
ATOM    598  HB3 GLN A  33      13.744  39.216  -9.066  1.00 87.94           H  
ATOM    599  O   GLN A  33      16.231  38.179 -11.825  1.00 87.94           O  
ATOM    600  CG  GLN A  33      15.102  40.535  -8.040  1.00 87.94           C  
ATOM    601  HG2 GLN A  33      14.512  41.428  -8.243  1.00 87.94           H  
ATOM    602  HG3 GLN A  33      14.806  40.156  -7.062  1.00 87.94           H  
ATOM    603  CD  GLN A  33      16.578  40.916  -7.980  1.00 87.94           C  
ATOM    604  NE2 GLN A  33      16.892  42.158  -7.693  1.00 87.94           N  
ATOM    605 HE21 GLN A  33      16.172  42.808  -7.412  1.00 87.94           H  
ATOM    606 HE22 GLN A  33      17.882  42.345  -7.621  1.00 87.94           H  
ATOM    607  OE1 GLN A  33      17.473  40.126  -8.218  1.00 87.94           O  
ATOM    608  N   TYR A  34      13.995  38.304 -11.954  1.00 84.06           N  
ATOM    609  H   TYR A  34      13.154  38.729 -11.591  1.00 84.06           H  
ATOM    610  CA  TYR A  34      13.855  37.246 -12.950  1.00 84.06           C  
ATOM    611  HA  TYR A  34      14.284  36.328 -12.549  1.00 84.06           H  
ATOM    612  C   TYR A  34      14.610  37.568 -14.250  1.00 84.06           C  
ATOM    613  CB  TYR A  34      12.361  37.016 -13.202  1.00 84.06           C  
ATOM    614  HB2 TYR A  34      11.889  37.957 -13.484  1.00 84.06           H  
ATOM    615  HB3 TYR A  34      11.894  36.684 -12.275  1.00 84.06           H  
ATOM    616  O   TYR A  34      15.356  36.730 -14.758  1.00 84.06           O  
ATOM    617  CG  TYR A  34      12.080  35.992 -14.278  1.00 84.06           C  
ATOM    618  CD1 TYR A  34      11.644  36.408 -15.551  1.00 84.06           C  
ATOM    619  HD1 TYR A  34      11.493  37.457 -15.760  1.00 84.06           H  
ATOM    620  CD2 TYR A  34      12.267  34.624 -14.005  1.00 84.06           C  
ATOM    621  HD2 TYR A  34      12.595  34.313 -13.024  1.00 84.06           H  
ATOM    622  CE1 TYR A  34      11.391  35.451 -16.550  1.00 84.06           C  
ATOM    623  HE1 TYR A  34      11.039  35.764 -17.522  1.00 84.06           H  
ATOM    624  CE2 TYR A  34      12.030  33.665 -15.007  1.00 84.06           C  
ATOM    625  HE2 TYR A  34      12.183  32.617 -14.796  1.00 84.06           H  
ATOM    626  OH  TYR A  34      11.434  33.165 -17.277  1.00 84.06           O  
ATOM    627  HH  TYR A  34      11.426  32.273 -16.923  1.00 84.06           H  
ATOM    628  CZ  TYR A  34      11.600  34.081 -16.285  1.00 84.06           C  
ATOM    629  N   ASN A  35      14.493  38.797 -14.761  1.00 87.68           N  
ATOM    630  H   ASN A  35      13.850  39.442 -14.324  1.00 87.68           H  
ATOM    631  CA  ASN A  35      15.224  39.217 -15.959  1.00 87.68           C  
ATOM    632  HA  ASN A  35      15.101  38.444 -16.718  1.00 87.68           H  
ATOM    633  C   ASN A  35      16.742  39.308 -15.738  1.00 87.68           C  
ATOM    634  CB  ASN A  35      14.621  40.527 -16.495  1.00 87.68           C  
ATOM    635  HB2 ASN A  35      14.356  41.182 -15.664  1.00 87.68           H  
ATOM    636  HB3 ASN A  35      15.367  41.038 -17.104  1.00 87.68           H  
ATOM    637  O   ASN A  35      17.491  38.912 -16.628  1.00 87.68           O  
ATOM    638  CG  ASN A  35      13.407  40.297 -17.380  1.00 87.68           C  
ATOM    639  ND2 ASN A  35      12.655  41.330 -17.674  1.00 87.68           N  
ATOM    640 HD21 ASN A  35      12.855  42.243 -17.291  1.00 87.68           H  
ATOM    641 HD22 ASN A  35      11.893  41.151 -18.312  1.00 87.68           H  
ATOM    642  OD1 ASN A  35      13.156  39.215 -17.890  1.00 87.68           O  
ATOM    643  N   VAL A  36      17.210  39.738 -14.561  1.00 87.43           N  
ATOM    644  H   VAL A  36      16.553  40.075 -13.872  1.00 87.43           H  
ATOM    645  CA  VAL A  36      18.643  39.687 -14.207  1.00 87.43           C  
ATOM    646  HA  VAL A  36      19.213  40.236 -14.957  1.00 87.43           H  
ATOM    647  C   VAL A  36      19.159  38.243 -14.236  1.00 87.43           C  
ATOM    648  CB  VAL A  36      18.896  40.348 -12.835  1.00 87.43           C  
ATOM    649  HB  VAL A  36      18.211  39.927 -12.100  1.00 87.43           H  
ATOM    650  O   VAL A  36      20.186  37.964 -14.852  1.00 87.43           O  
ATOM    651  CG1 VAL A  36      20.330  40.138 -12.332  1.00 87.43           C  
ATOM    652 HG11 VAL A  36      20.506  39.084 -12.118  1.00 87.43           H  
ATOM    653 HG12 VAL A  36      20.485  40.696 -11.408  1.00 87.43           H  
ATOM    654 HG13 VAL A  36      21.047  40.476 -13.081  1.00 87.43           H  
ATOM    655  CG2 VAL A  36      18.662  41.864 -12.910  1.00 87.43           C  
ATOM    656 HG21 VAL A  36      19.402  42.322 -13.566  1.00 87.43           H  
ATOM    657 HG22 VAL A  36      17.668  42.083 -13.299  1.00 87.43           H  
ATOM    658 HG23 VAL A  36      18.749  42.297 -11.913  1.00 87.43           H  
ATOM    659  N   ALA A  37      18.415  37.296 -13.655  1.00 83.93           N  
ATOM    660  H   ALA A  37      17.589  37.574 -13.143  1.00 83.93           H  
ATOM    661  CA  ALA A  37      18.781  35.880 -13.670  1.00 83.93           C  
ATOM    662  HA  ALA A  37      19.789  35.783 -13.266  1.00 83.93           H  
ATOM    663  C   ALA A  37      18.801  35.276 -15.088  1.00 83.93           C  
ATOM    664  CB  ALA A  37      17.819  35.119 -12.751  1.00 83.93           C  
ATOM    665  HB1 ALA A  37      17.853  35.546 -11.748  1.00 83.93           H  
ATOM    666  HB2 ALA A  37      16.800  35.186 -13.132  1.00 83.93           H  
ATOM    667  HB3 ALA A  37      18.114  34.071 -12.700  1.00 83.93           H  
ATOM    668  O   ALA A  37      19.628  34.411 -15.372  1.00 83.93           O  
ATOM    669  N   ARG A  38      17.922  35.731 -15.992  1.00 90.38           N  
ATOM    670  H   ARG A  38      17.238  36.404 -15.676  1.00 90.38           H  
ATOM    671  CA  ARG A  38      17.921  35.321 -17.408  1.00 90.38           C  
ATOM    672  HA  ARG A  38      17.975  34.235 -17.472  1.00 90.38           H  
ATOM    673  C   ARG A  38      19.139  35.835 -18.161  1.00 90.38           C  
ATOM    674  CB  ARG A  38      16.649  35.809 -18.105  1.00 90.38           C  
ATOM    675  HB2 ARG A  38      16.471  36.857 -17.866  1.00 90.38           H  
ATOM    676  HB3 ARG A  38      16.787  35.732 -19.184  1.00 90.38           H  
ATOM    677  O   ARG A  38      19.787  35.048 -18.845  1.00 90.38           O  
ATOM    678  CG  ARG A  38      15.437  34.970 -17.699  1.00 90.38           C  
ATOM    679  HG2 ARG A  38      15.604  33.925 -17.963  1.00 90.38           H  
ATOM    680  HG3 ARG A  38      15.280  35.034 -16.622  1.00 90.38           H  
ATOM    681  CD  ARG A  38      14.187  35.480 -18.411  1.00 90.38           C  
ATOM    682  HD2 ARG A  38      14.067  36.547 -18.223  1.00 90.38           H  
ATOM    683  HD3 ARG A  38      13.328  34.963 -17.982  1.00 90.38           H  
ATOM    684  NE  ARG A  38      14.236  35.222 -19.858  1.00 90.38           N  
ATOM    685  HE  ARG A  38      14.744  35.883 -20.429  1.00 90.38           H  
ATOM    686  NH1 ARG A  38      12.885  33.352 -19.951  1.00 90.38           N  
ATOM    687 HH11 ARG A  38      12.642  33.455 -18.976  1.00 90.38           H  
ATOM    688 HH12 ARG A  38      12.428  32.644 -20.507  1.00 90.38           H  
ATOM    689  NH2 ARG A  38      13.790  34.207 -21.812  1.00 90.38           N  
ATOM    690 HH21 ARG A  38      14.280  34.977 -22.245  1.00 90.38           H  
ATOM    691 HH22 ARG A  38      13.317  33.516 -22.377  1.00 90.38           H  
ATOM    692  CZ  ARG A  38      13.639  34.253 -20.522  1.00 90.38           C  
ATOM    693  N   VAL A  39      19.478  37.112 -17.986  1.00 86.73           N  
ATOM    694  H   VAL A  39      18.888  37.692 -17.407  1.00 86.73           H  
ATOM    695  CA  VAL A  39      20.662  37.721 -18.612  1.00 86.73           C  
ATOM    696  HA  VAL A  39      20.599  37.579 -19.690  1.00 86.73           H  
ATOM    697  C   VAL A  39      21.936  37.011 -18.149  1.00 86.73           C  
ATOM    698  CB  VAL A  39      20.703  39.235 -18.330  1.00 86.73           C  
ATOM    699  HB  VAL A  39      20.589  39.407 -17.260  1.00 86.73           H  
ATOM    700  O   VAL A  39      22.762  36.647 -18.982  1.00 86.73           O  
ATOM    701  CG1 VAL A  39      22.014  39.882 -18.789  1.00 86.73           C  
ATOM    702 HG11 VAL A  39      22.848  39.510 -18.195  1.00 86.73           H  
ATOM    703 HG12 VAL A  39      22.197  39.659 -19.840  1.00 86.73           H  
ATOM    704 HG13 VAL A  39      21.964  40.962 -18.654  1.00 86.73           H  
ATOM    705  CG2 VAL A  39      19.559  39.944 -19.071  1.00 86.73           C  
ATOM    706 HG21 VAL A  39      18.596  39.509 -18.806  1.00 86.73           H  
ATOM    707 HG22 VAL A  39      19.550  41.001 -18.806  1.00 86.73           H  
ATOM    708 HG23 VAL A  39      19.699  39.844 -20.148  1.00 86.73           H  
ATOM    709  N   ASN A  40      22.042  36.680 -16.858  1.00 86.92           N  
ATOM    710  H   ASN A  40      21.368  37.061 -16.209  1.00 86.92           H  
ATOM    711  CA  ASN A  40      23.161  35.895 -16.319  1.00 86.92           C  
ATOM    712  HA  ASN A  40      24.095  36.392 -16.583  1.00 86.92           H  
ATOM    713  C   ASN A  40      23.253  34.467 -16.895  1.00 86.92           C  
ATOM    714  CB  ASN A  40      23.042  35.852 -14.784  1.00 86.92           C  
ATOM    715  HB2 ASN A  40      23.770  35.140 -14.396  1.00 86.92           H  
ATOM    716  HB3 ASN A  40      22.045  35.511 -14.504  1.00 86.92           H  
ATOM    717  O   ASN A  40      24.300  33.835 -16.795  1.00 86.92           O  
ATOM    718  CG  ASN A  40      23.321  37.185 -14.112  1.00 86.92           C  
ATOM    719  ND2 ASN A  40      23.074  37.284 -12.826  1.00 86.92           N  
ATOM    720 HD21 ASN A  40      22.746  36.488 -12.297  1.00 86.92           H  
ATOM    721 HD22 ASN A  40      23.303  38.175 -12.411  1.00 86.92           H  
ATOM    722  OD1 ASN A  40      23.776  38.147 -14.703  1.00 86.92           O  
ATOM    723  N   ARG A  41      22.172  33.949 -17.493  1.00 85.83           N  
ATOM    724  H   ARG A  41      21.354  34.539 -17.550  1.00 85.83           H  
ATOM    725  CA  ARG A  41      22.100  32.634 -18.157  1.00 85.83           C  
ATOM    726  HA  ARG A  41      22.970  32.042 -17.873  1.00 85.83           H  
ATOM    727  C   ARG A  41      22.175  32.727 -19.690  1.00 85.83           C  
ATOM    728  CB  ARG A  41      20.832  31.893 -17.694  1.00 85.83           C  
ATOM    729  HB2 ARG A  41      19.966  32.531 -17.872  1.00 85.83           H  
ATOM    730  HB3 ARG A  41      20.706  30.984 -18.281  1.00 85.83           H  
ATOM    731  O   ARG A  41      21.920  31.732 -20.358  1.00 85.83           O  
ATOM    732  CG  ARG A  41      20.880  31.488 -16.214  1.00 85.83           C  
ATOM    733  HG2 ARG A  41      21.663  30.744 -16.070  1.00 85.83           H  
ATOM    734  HG3 ARG A  41      21.105  32.355 -15.592  1.00 85.83           H  
ATOM    735  CD  ARG A  41      19.526  30.900 -15.802  1.00 85.83           C  
ATOM    736  HD2 ARG A  41      19.340  30.004 -16.395  1.00 85.83           H  
ATOM    737  HD3 ARG A  41      18.753  31.637 -16.018  1.00 85.83           H  
ATOM    738  NE  ARG A  41      19.489  30.566 -14.366  1.00 85.83           N  
ATOM    739  HE  ARG A  41      20.338  30.734 -13.845  1.00 85.83           H  
ATOM    740  NH1 ARG A  41      17.319  29.818 -14.294  1.00 85.83           N  
ATOM    741 HH11 ARG A  41      16.566  29.376 -13.785  1.00 85.83           H  
ATOM    742 HH12 ARG A  41      17.266  29.934 -15.295  1.00 85.83           H  
ATOM    743  NH2 ARG A  41      18.539  29.840 -12.426  1.00 85.83           N  
ATOM    744 HH21 ARG A  41      19.413  29.987 -11.942  1.00 85.83           H  
ATOM    745 HH22 ARG A  41      17.761  29.427 -11.930  1.00 85.83           H  
ATOM    746  CZ  ARG A  41      18.453  30.081 -13.704  1.00 85.83           C  
ATOM    747  N   GLY A  42      22.473  33.902 -20.255  1.00 85.23           N  
ATOM    748  H   GLY A  42      22.679  34.688 -19.656  1.00 85.23           H  
ATOM    749  CA  GLY A  42      22.523  34.114 -21.709  1.00 85.23           C  
ATOM    750  HA2 GLY A  42      22.994  35.077 -21.904  1.00 85.23           H  
ATOM    751  HA3 GLY A  42      23.132  33.334 -22.167  1.00 85.23           H  
ATOM    752  C   GLY A  42      21.152  34.111 -22.399  1.00 85.23           C  
ATOM    753  O   GLY A  42      21.072  33.974 -23.616  1.00 85.23           O  
ATOM    754  N   LEU A  43      20.061  34.254 -21.640  1.00 87.29           N  
ATOM    755  H   LEU A  43      20.193  34.432 -20.655  1.00 87.29           H  
ATOM    756  CA  LEU A  43      18.695  34.276 -22.160  1.00 87.29           C  
ATOM    757  HA  LEU A  43      18.681  33.799 -23.141  1.00 87.29           H  
ATOM    758  C   LEU A  43      18.208  35.718 -22.340  1.00 87.29           C  
ATOM    759  CB  LEU A  43      17.767  33.486 -21.220  1.00 87.29           C  
ATOM    760  HB2 LEU A  43      16.742  33.578 -21.579  1.00 87.29           H  
ATOM    761  HB3 LEU A  43      17.817  33.948 -20.234  1.00 87.29           H  
ATOM    762  O   LEU A  43      18.440  36.578 -21.489  1.00 87.29           O  
ATOM    763  CG  LEU A  43      18.107  31.992 -21.072  1.00 87.29           C  
ATOM    764  HG  LEU A  43      19.155  31.872 -20.795  1.00 87.29           H  
ATOM    765  CD1 LEU A  43      17.252  31.395 -19.951  1.00 87.29           C  
ATOM    766 HD11 LEU A  43      17.503  30.341 -19.834  1.00 87.29           H  
ATOM    767 HD12 LEU A  43      16.194  31.489 -20.194  1.00 87.29           H  
ATOM    768 HD13 LEU A  43      17.467  31.912 -19.015  1.00 87.29           H  
ATOM    769  CD2 LEU A  43      17.830  31.214 -22.359  1.00 87.29           C  
ATOM    770 HD21 LEU A  43      18.497  31.560 -23.149  1.00 87.29           H  
ATOM    771 HD22 LEU A  43      16.793  31.338 -22.672  1.00 87.29           H  
ATOM    772 HD23 LEU A  43      18.035  30.156 -22.198  1.00 87.29           H  
ATOM    773  N   MET A  44      17.451  35.973 -23.412  1.00 84.89           N  
ATOM    774  H   MET A  44      17.333  35.246 -24.103  1.00 84.89           H  
ATOM    775  CA  MET A  44      16.837  37.284 -23.649  1.00 84.89           C  
ATOM    776  HA  MET A  44      17.646  38.015 -23.668  1.00 84.89           H  
ATOM    777  C   MET A  44      15.850  37.652 -22.523  1.00 84.89           C  
ATOM    778  CB  MET A  44      16.122  37.322 -25.007  1.00 84.89           C  
ATOM    779  HB2 MET A  44      15.398  36.509 -25.063  1.00 84.89           H  
ATOM    780  HB3 MET A  44      15.582  38.266 -25.088  1.00 84.89           H  
ATOM    781  O   MET A  44      15.105  36.774 -22.060  1.00 84.89           O  
ATOM    782  CG  MET A  44      17.099  37.215 -26.183  1.00 84.89           C  
ATOM    783  HG2 MET A  44      17.632  36.266 -26.112  1.00 84.89           H  
ATOM    784  HG3 MET A  44      17.833  38.018 -26.118  1.00 84.89           H  
ATOM    785  SD  MET A  44      16.305  37.283 -27.811  1.00 84.89           S  
ATOM    786  CE  MET A  44      15.837  39.033 -27.900  1.00 84.89           C  
ATOM    787  HE1 MET A  44      15.394  39.236 -28.875  1.00 84.89           H  
ATOM    788  HE2 MET A  44      15.109  39.266 -27.123  1.00 84.89           H  
ATOM    789  HE3 MET A  44      16.722  39.656 -27.774  1.00 84.89           H  
ATOM    790  N   PRO A  45      15.815  38.922 -22.077  1.00 85.88           N  
ATOM    791  CA  PRO A  45      14.869  39.389 -21.067  1.00 85.88           C  
ATOM    792  HA  PRO A  45      14.951  38.777 -20.169  1.00 85.88           H  
ATOM    793  C   PRO A  45      13.429  39.318 -21.590  1.00 85.88           C  
ATOM    794  CB  PRO A  45      15.295  40.825 -20.741  1.00 85.88           C  
ATOM    795  HB2 PRO A  45      14.449  41.456 -20.468  1.00 85.88           H  
ATOM    796  HB3 PRO A  45      16.030  40.808 -19.936  1.00 85.88           H  
ATOM    797  O   PRO A  45      13.175  39.555 -22.770  1.00 85.88           O  
ATOM    798  CG  PRO A  45      15.967  41.299 -22.030  1.00 85.88           C  
ATOM    799  HG2 PRO A  45      15.208  41.640 -22.734  1.00 85.88           H  
ATOM    800  HG3 PRO A  45      16.697  42.086 -21.841  1.00 85.88           H  
ATOM    801  CD  PRO A  45      16.627  40.031 -22.563  1.00 85.88           C  
ATOM    802  HD2 PRO A  45      16.656  40.062 -23.653  1.00 85.88           H  
ATOM    803  HD3 PRO A  45      17.635  39.942 -22.160  1.00 85.88           H  
ATOM    804  N   VAL A  46      12.480  39.005 -20.706  1.00 84.91           N  
ATOM    805  H   VAL A  46      12.733  38.894 -19.734  1.00 84.91           H  
ATOM    806  CA  VAL A  46      11.053  38.955 -21.056  1.00 84.91           C  
ATOM    807  HA  VAL A  46      10.986  38.731 -22.120  1.00 84.91           H  
ATOM    808  C   VAL A  46      10.419  40.325 -20.775  1.00 84.91           C  
ATOM    809  CB  VAL A  46      10.304  37.821 -20.329  1.00 84.91           C  
ATOM    810  HB  VAL A  46      10.248  38.045 -19.264  1.00 84.91           H  
ATOM    811  O   VAL A  46      10.579  40.851 -19.661  1.00 84.91           O  
ATOM    812  CG1 VAL A  46       8.884  37.637 -20.877  1.00 84.91           C  
ATOM    813 HG11 VAL A  46       8.918  37.329 -21.922  1.00 84.91           H  
ATOM    814 HG12 VAL A  46       8.362  36.873 -20.301  1.00 84.91           H  
ATOM    815 HG13 VAL A  46       8.314  38.563 -20.804  1.00 84.91           H  
ATOM    816  CG2 VAL A  46      11.019  36.477 -20.510  1.00 84.91           C  
ATOM    817 HG21 VAL A  46      10.422  35.675 -20.076  1.00 84.91           H  
ATOM    818 HG22 VAL A  46      11.974  36.519 -19.987  1.00 84.91           H  
ATOM    819 HG23 VAL A  46      11.184  36.277 -21.569  1.00 84.91           H  
ATOM    820  N   PRO A  47       9.712  40.934 -21.745  1.00 81.14           N  
ATOM    821  CA  PRO A  47       9.005  42.192 -21.529  1.00 81.14           C  
ATOM    822  HA  PRO A  47       9.702  42.943 -21.159  1.00 81.14           H  
ATOM    823  C   PRO A  47       7.883  42.007 -20.504  1.00 81.14           C  
ATOM    824  CB  PRO A  47       8.487  42.629 -22.903  1.00 81.14           C  
ATOM    825  HB2 PRO A  47       7.523  43.134 -22.840  1.00 81.14           H  
ATOM    826  HB3 PRO A  47       9.224  43.279 -23.374  1.00 81.14           H  
ATOM    827  O   PRO A  47       7.161  41.012 -20.529  1.00 81.14           O  
ATOM    828  CG  PRO A  47       8.391  41.325 -23.692  1.00 81.14           C  
ATOM    829  HG2 PRO A  47       7.428  40.853 -23.495  1.00 81.14           H  
ATOM    830  HG3 PRO A  47       8.524  41.487 -24.762  1.00 81.14           H  
ATOM    831  CD  PRO A  47       9.505  40.462 -23.107  1.00 81.14           C  
ATOM    832  HD2 PRO A  47      10.421  40.602 -23.681  1.00 81.14           H  
ATOM    833  HD3 PRO A  47       9.201  39.415 -23.132  1.00 81.14           H  
ATOM    834  N   MET A  48       7.749  42.964 -19.584  1.00 74.88           N  
ATOM    835  H   MET A  48       8.320  43.793 -19.661  1.00 74.88           H  
ATOM    836  CA  MET A  48       6.682  42.949 -18.583  1.00 74.88           C  
ATOM    837  HA  MET A  48       6.737  42.002 -18.048  1.00 74.88           H  
ATOM    838  C   MET A  48       5.319  43.072 -19.285  1.00 74.88           C  
ATOM    839  CB  MET A  48       6.914  44.090 -17.582  1.00 74.88           C  
ATOM    840  HB2 MET A  48       6.829  45.046 -18.099  1.00 74.88           H  
ATOM    841  HB3 MET A  48       7.926  44.004 -17.187  1.00 74.88           H  
ATOM    842  O   MET A  48       5.174  43.953 -20.137  1.00 74.88           O  
ATOM    843  CG  MET A  48       5.930  44.076 -16.407  1.00 74.88           C  
ATOM    844  HG2 MET A  48       5.994  43.119 -15.889  1.00 74.88           H  
ATOM    845  HG3 MET A  48       4.919  44.187 -16.797  1.00 74.88           H  
ATOM    846  SD  MET A  48       6.215  45.413 -15.215  1.00 74.88           S  
ATOM    847  CE  MET A  48       7.607  44.726 -14.286  1.00 74.88           C  
ATOM    848  HE1 MET A  48       7.279  43.828 -13.761  1.00 74.88           H  
ATOM    849  HE2 MET A  48       8.417  44.470 -14.970  1.00 74.88           H  
ATOM    850  HE3 MET A  48       7.969  45.463 -13.570  1.00 74.88           H  
ATOM    851  N   PRO A  49       4.320  42.234 -18.952  1.00 70.96           N  
ATOM    852  CA  PRO A  49       2.984  42.373 -19.520  1.00 70.96           C  
ATOM    853  HA  PRO A  49       3.040  42.314 -20.607  1.00 70.96           H  
ATOM    854  C   PRO A  49       2.395  43.732 -19.119  1.00 70.96           C  
ATOM    855  CB  PRO A  49       2.183  41.174 -18.997  1.00 70.96           C  
ATOM    856  HB2 PRO A  49       1.142  41.427 -18.798  1.00 70.96           H  
ATOM    857  HB3 PRO A  49       2.240  40.362 -19.722  1.00 70.96           H  
ATOM    858  O   PRO A  49       2.209  44.020 -17.939  1.00 70.96           O  
ATOM    859  CG  PRO A  49       2.919  40.760 -17.722  1.00 70.96           C  
ATOM    860  HG2 PRO A  49       2.553  41.353 -16.883  1.00 70.96           H  
ATOM    861  HG3 PRO A  49       2.805  39.696 -17.514  1.00 70.96           H  
ATOM    862  CD  PRO A  49       4.372  41.129 -18.006  1.00 70.96           C  
ATOM    863  HD2 PRO A  49       4.868  41.409 -17.077  1.00 70.96           H  
ATOM    864  HD3 PRO A  49       4.885  40.286 -18.468  1.00 70.96           H  
ATOM    865  N   SER A  50       2.116  44.581 -20.110  1.00 51.01           N  
ATOM    866  H   SER A  50       2.320  44.298 -21.058  1.00 51.01           H  
ATOM    867  CA  SER A  50       1.675  45.974 -19.940  1.00 51.01           C  
ATOM    868  HA  SER A  50       2.234  46.402 -19.108  1.00 51.01           H  
ATOM    869  C   SER A  50       0.192  46.134 -19.577  1.00 51.01           C  
ATOM    870  CB  SER A  50       2.036  46.780 -21.196  1.00 51.01           C  
ATOM    871  HB2 SER A  50       3.118  46.903 -21.235  1.00 51.01           H  
ATOM    872  HB3 SER A  50       1.577  47.768 -21.153  1.00 51.01           H  
ATOM    873  O   SER A  50      -0.316  47.250 -19.538  1.00 51.01           O  
ATOM    874  OG  SER A  50       1.615  46.097 -22.365  1.00 51.01           O  
ATOM    875  HG  SER A  50       1.708  46.687 -23.116  1.00 51.01           H  
ATOM    876  N   SER A  51      -0.524  45.047 -19.300  1.00 41.49           N  
ATOM    877  H   SER A  51      -0.067  44.147 -19.328  1.00 41.49           H  
ATOM    878  CA  SER A  51      -1.946  45.088 -18.949  1.00 41.49           C  
ATOM    879  HA  SER A  51      -2.127  45.935 -18.287  1.00 41.49           H  
ATOM    880  C   SER A  51      -2.355  43.821 -18.199  1.00 41.49           C  
ATOM    881  CB  SER A  51      -2.802  45.301 -20.209  1.00 41.49           C  
ATOM    882  HB2 SER A  51      -3.846  45.084 -19.980  1.00 41.49           H  
ATOM    883  HB3 SER A  51      -2.729  46.345 -20.512  1.00 41.49           H  
ATOM    884  O   SER A  51      -2.735  42.815 -18.787  1.00 41.49           O  
ATOM    885  OG  SER A  51      -2.377  44.490 -21.289  1.00 41.49           O  
ATOM    886  HG  SER A  51      -1.518  44.803 -21.579  1.00 41.49           H  
ATOM    887  N   ILE A  52      -2.274  43.858 -16.870  1.00 45.52           N  
ATOM    888  H   ILE A  52      -1.924  44.698 -16.433  1.00 45.52           H  
ATOM    889  CA  ILE A  52      -3.062  42.961 -16.020  1.00 45.52           C  
ATOM    890  HA  ILE A  52      -3.628  42.276 -16.651  1.00 45.52           H  
ATOM    891  C   ILE A  52      -4.019  43.886 -15.269  1.00 45.52           C  
ATOM    892  CB  ILE A  52      -2.187  42.095 -15.088  1.00 45.52           C  
ATOM    893  HB  ILE A  52      -1.619  42.754 -14.430  1.00 45.52           H  
ATOM    894  O   ILE A  52      -3.525  44.795 -14.596  1.00 45.52           O  
ATOM    895  CG1 ILE A  52      -1.195  41.246 -15.918  1.00 45.52           C  
ATOM    896 HG12 ILE A  52      -0.597  41.905 -16.549  1.00 45.52           H  
ATOM    897 HG13 ILE A  52      -1.751  40.574 -16.571  1.00 45.52           H  
ATOM    898  CG2 ILE A  52      -3.089  41.190 -14.223  1.00 45.52           C  
ATOM    899 HG21 ILE A  52      -3.802  41.787 -13.654  1.00 45.52           H  
ATOM    900 HG22 ILE A  52      -3.640  40.494 -14.855  1.00 45.52           H  
ATOM    901 HG23 ILE A  52      -2.494  40.624 -13.506  1.00 45.52           H  
ATOM    902  CD1 ILE A  52      -0.210  40.424 -15.078  1.00 45.52           C  
ATOM    903 HD11 ILE A  52       0.521  39.957 -15.739  1.00 45.52           H  
ATOM    904 HD12 ILE A  52       0.312  41.073 -14.375  1.00 45.52           H  
ATOM    905 HD13 ILE A  52      -0.733  39.636 -14.535  1.00 45.52           H  
ATOM    906  N   PRO A  53      -5.346  43.732 -15.431  1.00 40.06           N  
ATOM    907  CA  PRO A  53      -6.311  44.608 -14.785  1.00 40.06           C  
ATOM    908  HA  PRO A  53      -6.176  45.632 -15.134  1.00 40.06           H  
ATOM    909  C   PRO A  53      -6.087  44.558 -13.275  1.00 40.06           C  
ATOM    910  CB  PRO A  53      -7.695  44.101 -15.212  1.00 40.06           C  
ATOM    911  HB2 PRO A  53      -8.021  44.648 -16.097  1.00 40.06           H  
ATOM    912  HB3 PRO A  53      -8.432  44.199 -14.415  1.00 40.06           H  
ATOM    913  O   PRO A  53      -5.927  43.475 -12.706  1.00 40.06           O  
ATOM    914  CG  PRO A  53      -7.454  42.638 -15.582  1.00 40.06           C  
ATOM    915  HG2 PRO A  53      -8.159  42.288 -16.336  1.00 40.06           H  
ATOM    916  HG3 PRO A  53      -7.517  42.022 -14.685  1.00 40.06           H  
ATOM    917  CD  PRO A  53      -6.020  42.630 -16.100  1.00 40.06           C  
ATOM    918  HD2 PRO A  53      -5.556  41.671 -15.868  1.00 40.06           H  
ATOM    919  HD3 PRO A  53      -6.014  42.803 -17.176  1.00 40.06           H  
ATOM    920  N   ASP A  54      -6.036  45.730 -12.641  1.00 40.28           N  
ATOM    921  H   ASP A  54      -6.134  46.582 -13.174  1.00 40.28           H  
ATOM    922  CA  ASP A  54      -6.105  45.847 -11.188  1.00 40.28           C  
ATOM    923  HA  ASP A  54      -5.289  45.289 -10.730  1.00 40.28           H  
ATOM    924  C   ASP A  54      -7.426  45.204 -10.748  1.00 40.28           C  
ATOM    925  CB  ASP A  54      -6.032  47.332 -10.746  1.00 40.28           C  
ATOM    926  HB2 ASP A  54      -6.445  47.968 -11.529  1.00 40.28           H  
ATOM    927  HB3 ASP A  54      -6.658  47.460  -9.863  1.00 40.28           H  
ATOM    928  O   ASP A  54      -8.479  45.833 -10.794  1.00 40.28           O  
ATOM    929  CG  ASP A  54      -4.635  47.831 -10.349  1.00 40.28           C  
ATOM    930  OD1 ASP A  54      -3.786  47.002  -9.935  1.00 40.28           O  
ATOM    931  OD2 ASP A  54      -4.408  49.059 -10.442  1.00 40.28           O  
ATOM    932  N   SER A  55      -7.395  43.930 -10.345  1.00 40.25           N  
ATOM    933  H   SER A  55      -6.555  43.389 -10.492  1.00 40.25           H  
ATOM    934  CA  SER A  55      -8.477  43.356  -9.554  1.00 40.25           C  
ATOM    935  HA  SER A  55      -9.422  43.772  -9.902  1.00 40.25           H  
ATOM    936  C   SER A  55      -8.284  43.830  -8.117  1.00 40.25           C  
ATOM    937  CB  SER A  55      -8.606  41.837  -9.714  1.00 40.25           C  
ATOM    938  HB2 SER A  55      -8.606  41.580 -10.773  1.00 40.25           H  
ATOM    939  HB3 SER A  55      -9.557  41.524  -9.281  1.00 40.25           H  
ATOM    940  O   SER A  55      -7.800  43.111  -7.241  1.00 40.25           O  
ATOM    941  OG  SER A  55      -7.566  41.148  -9.056  1.00 40.25           O  
ATOM    942  HG  SER A  55      -7.494  41.542  -8.184  1.00 40.25           H  
ATOM    943  N   THR A  56      -8.624  45.093  -7.900  1.00 34.91           N  
ATOM    944  H   THR A  56      -8.929  45.631  -8.699  1.00 34.91           H  
ATOM    945  CA  THR A  56      -9.151  45.553  -6.624  1.00 34.91           C  
ATOM    946  HA  THR A  56      -8.402  45.420  -5.843  1.00 34.91           H  
ATOM    947  C   THR A  56     -10.382  44.706  -6.295  1.00 34.91           C  
ATOM    948  CB  THR A  56      -9.535  47.039  -6.725  1.00 34.91           C  
ATOM    949  HB  THR A  56     -10.214  47.298  -5.912  1.00 34.91           H  
ATOM    950  O   THR A  56     -11.269  44.538  -7.128  1.00 34.91           O  
ATOM    951  CG2 THR A  56      -8.302  47.937  -6.645  1.00 34.91           C  
ATOM    952 HG21 THR A  56      -8.603  48.983  -6.701  1.00 34.91           H  
ATOM    953 HG22 THR A  56      -7.786  47.771  -5.699  1.00 34.91           H  
ATOM    954 HG23 THR A  56      -7.622  47.715  -7.468  1.00 34.91           H  
ATOM    955  OG1 THR A  56     -10.143  47.322  -7.966  1.00 34.91           O  
ATOM    956  HG1 THR A  56     -10.430  48.238  -7.965  1.00 34.91           H  
ATOM    957  N   GLY A  57     -10.419  44.120  -5.099  1.00 31.50           N  
ATOM    958  H   GLY A  57      -9.632  44.232  -4.476  1.00 31.50           H  
ATOM    959  CA  GLY A  57     -11.585  43.361  -4.644  1.00 31.50           C  
ATOM    960  HA2 GLY A  57     -12.138  42.972  -5.499  1.00 31.50           H  
ATOM    961  HA3 GLY A  57     -12.247  44.036  -4.101  1.00 31.50           H  
ATOM    962  C   GLY A  57     -11.278  42.182  -3.732  1.00 31.50           C  
ATOM    963  O   GLY A  57     -11.910  41.141  -3.867  1.00 31.50           O  
ATOM    964  N   VAL A  58     -10.322  42.314  -2.809  1.00 37.57           N  
ATOM    965  H   VAL A  58      -9.856  43.206  -2.728  1.00 37.57           H  
ATOM    966  CA  VAL A  58     -10.392  41.521  -1.574  1.00 37.57           C  
ATOM    967  HA  VAL A  58     -10.761  40.520  -1.797  1.00 37.57           H  
ATOM    968  C   VAL A  58     -11.386  42.265  -0.678  1.00 37.57           C  
ATOM    969  CB  VAL A  58      -9.017  41.372  -0.893  1.00 37.57           C  
ATOM    970  HB  VAL A  58      -8.618  42.358  -0.654  1.00 37.57           H  
ATOM    971  O   VAL A  58     -11.125  43.432  -0.382  1.00 37.57           O  
ATOM    972  CG1 VAL A  58      -9.120  40.550   0.398  1.00 37.57           C  
ATOM    973 HG11 VAL A  58      -9.748  41.067   1.124  1.00 37.57           H  
ATOM    974 HG12 VAL A  58      -8.132  40.430   0.843  1.00 37.57           H  
ATOM    975 HG13 VAL A  58      -9.547  39.568   0.194  1.00 37.57           H  
ATOM    976  CG2 VAL A  58      -8.024  40.661  -1.824  1.00 37.57           C  
ATOM    977 HG21 VAL A  58      -7.866  41.251  -2.727  1.00 37.57           H  
ATOM    978 HG22 VAL A  58      -8.408  39.679  -2.099  1.00 37.57           H  
ATOM    979 HG23 VAL A  58      -7.066  40.546  -1.317  1.00 37.57           H  
ATOM    980  N   PRO A  59     -12.529  41.671  -0.287  1.00 33.93           N  
ATOM    981  CA  PRO A  59     -13.334  42.239   0.776  1.00 33.93           C  
ATOM    982  HA  PRO A  59     -13.515  43.300   0.608  1.00 33.93           H  
ATOM    983  C   PRO A  59     -12.529  42.052   2.058  1.00 33.93           C  
ATOM    984  CB  PRO A  59     -14.666  41.488   0.745  1.00 33.93           C  
ATOM    985  HB2 PRO A  59     -15.342  41.986   0.050  1.00 33.93           H  
ATOM    986  HB3 PRO A  59     -15.121  41.418   1.733  1.00 33.93           H  
ATOM    987  O   PRO A  59     -12.416  40.951   2.592  1.00 33.93           O  
ATOM    988  CG  PRO A  59     -14.290  40.115   0.188  1.00 33.93           C  
ATOM    989  HG2 PRO A  59     -14.034  39.447   1.011  1.00 33.93           H  
ATOM    990  HG3 PRO A  59     -15.102  39.687  -0.401  1.00 33.93           H  
ATOM    991  CD  PRO A  59     -13.044  40.364  -0.669  1.00 33.93           C  
ATOM    992  HD2 PRO A  59     -13.321  40.376  -1.723  1.00 33.93           H  
ATOM    993  HD3 PRO A  59     -12.307  39.584  -0.481  1.00 33.93           H  
ATOM    994  N   GLU A  60     -11.886  43.134   2.479  1.00 36.53           N  
ATOM    995  H   GLU A  60     -11.931  43.971   1.916  1.00 36.53           H  
ATOM    996  CA  GLU A  60     -11.278  43.262   3.791  1.00 36.53           C  
ATOM    997  HA  GLU A  60     -10.536  42.475   3.926  1.00 36.53           H  
ATOM    998  C   GLU A  60     -12.403  43.079   4.812  1.00 36.53           C  
ATOM    999  CB  GLU A  60     -10.566  44.623   3.847  1.00 36.53           C  
ATOM   1000  HB2 GLU A  60     -11.305  45.424   3.839  1.00 36.53           H  
ATOM   1001  HB3 GLU A  60      -9.974  44.703   2.935  1.00 36.53           H  
ATOM   1002  O   GLU A  60     -13.328  43.888   4.911  1.00 36.53           O  
ATOM   1003  CG  GLU A  60      -9.612  44.811   5.035  1.00 36.53           C  
ATOM   1004  HG2 GLU A  60      -9.017  43.904   5.144  1.00 36.53           H  
ATOM   1005  HG3 GLU A  60     -10.199  44.947   5.944  1.00 36.53           H  
ATOM   1006  CD  GLU A  60      -8.665  46.013   4.830  1.00 36.53           C  
ATOM   1007  OE1 GLU A  60      -7.635  46.071   5.538  1.00 36.53           O  
ATOM   1008  OE2 GLU A  60      -8.931  46.846   3.930  1.00 36.53           O  
ATOM   1009  N   SER A  61     -12.379  41.929   5.483  1.00 39.46           N  
ATOM   1010  H   SER A  61     -11.620  41.284   5.309  1.00 39.46           H  
ATOM   1011  CA  SER A  61     -13.210  41.641   6.639  1.00 39.46           C  
ATOM   1012  HA  SER A  61     -14.256  41.584   6.336  1.00 39.46           H  
ATOM   1013  C   SER A  61     -13.026  42.779   7.632  1.00 39.46           C  
ATOM   1014  CB  SER A  61     -12.788  40.301   7.254  1.00 39.46           C  
ATOM   1015  HB2 SER A  61     -13.160  39.491   6.627  1.00 39.46           H  
ATOM   1016  HB3 SER A  61     -13.221  40.199   8.250  1.00 39.46           H  
ATOM   1017  O   SER A  61     -11.921  42.986   8.128  1.00 39.46           O  
ATOM   1018  OG  SER A  61     -11.377  40.204   7.329  1.00 39.46           O  
ATOM   1019  HG  SER A  61     -11.069  40.929   7.876  1.00 39.46           H  
ATOM   1020  N   GLN A  62     -14.108  43.523   7.865  1.00 31.23           N  
ATOM   1021  H   GLN A  62     -14.943  43.324   7.332  1.00 31.23           H  
ATOM   1022  CA  GLN A  62     -14.194  44.561   8.878  1.00 31.23           C  
ATOM   1023  HA  GLN A  62     -13.460  45.340   8.668  1.00 31.23           H  
ATOM   1024  C   GLN A  62     -13.866  43.946  10.240  1.00 31.23           C  
ATOM   1025  CB  GLN A  62     -15.606  45.179   8.873  1.00 31.23           C  
ATOM   1026  HB2 GLN A  62     -15.727  45.772   9.779  1.00 31.23           H  
ATOM   1027  HB3 GLN A  62     -16.351  44.383   8.890  1.00 31.23           H  
ATOM   1028  O   GLN A  62     -14.722  43.339  10.882  1.00 31.23           O  
ATOM   1029  CG  GLN A  62     -15.862  46.098   7.671  1.00 31.23           C  
ATOM   1030  HG2 GLN A  62     -15.129  46.905   7.682  1.00 31.23           H  
ATOM   1031  HG3 GLN A  62     -15.737  45.538   6.745  1.00 31.23           H  
ATOM   1032  CD  GLN A  62     -17.272  46.685   7.692  1.00 31.23           C  
ATOM   1033  NE2 GLN A  62     -17.422  47.991   7.636  1.00 31.23           N  
ATOM   1034 HE21 GLN A  62     -16.612  48.594   7.644  1.00 31.23           H  
ATOM   1035 HE22 GLN A  62     -18.374  48.321   7.706  1.00 31.23           H  
ATOM   1036  OE1 GLN A  62     -18.273  45.992   7.743  1.00 31.23           O  
ATOM   1037  N   GLU A  63     -12.615  44.102  10.664  1.00 37.04           N  
ATOM   1038  H   GLU A  63     -11.919  44.447  10.018  1.00 37.04           H  
ATOM   1039  CA  GLU A  63     -12.261  44.068  12.072  1.00 37.04           C  
ATOM   1040  HA  GLU A  63     -12.802  43.253  12.552  1.00 37.04           H  
ATOM   1041  C   GLU A  63     -12.750  45.372  12.695  1.00 37.04           C  
ATOM   1042  CB  GLU A  63     -10.768  43.801  12.303  1.00 37.04           C  
ATOM   1043  HB2 GLU A  63     -10.169  44.398  11.615  1.00 37.04           H  
ATOM   1044  HB3 GLU A  63     -10.525  44.089  13.326  1.00 37.04           H  
ATOM   1045  O   GLU A  63     -12.198  46.459  12.527  1.00 37.04           O  
ATOM   1046  CG  GLU A  63     -10.456  42.303  12.134  1.00 37.04           C  
ATOM   1047  HG2 GLU A  63     -10.597  42.029  11.088  1.00 37.04           H  
ATOM   1048  HG3 GLU A  63     -11.170  41.731  12.727  1.00 37.04           H  
ATOM   1049  CD  GLU A  63      -9.035  41.914  12.573  1.00 37.04           C  
ATOM   1050  OE1 GLU A  63      -8.816  40.697  12.779  1.00 37.04           O  
ATOM   1051  OE2 GLU A  63      -8.170  42.810  12.696  1.00 37.04           O  
ATOM   1052  N   ASP A  64     -13.879  45.212  13.365  1.00 29.82           N  
ATOM   1053  H   ASP A  64     -14.313  44.303  13.291  1.00 29.82           H  
ATOM   1054  CA  ASP A  64     -14.383  46.041  14.437  1.00 29.82           C  
ATOM   1055  HA  ASP A  64     -14.789  46.971  14.039  1.00 29.82           H  
ATOM   1056  C   ASP A  64     -13.256  46.336  15.438  1.00 29.82           C  
ATOM   1057  CB  ASP A  64     -15.515  45.198  15.062  1.00 29.82           C  
ATOM   1058  HB2 ASP A  64     -15.095  44.313  15.540  1.00 29.82           H  
ATOM   1059  HB3 ASP A  64     -16.168  44.851  14.260  1.00 29.82           H  
ATOM   1060  O   ASP A  64     -12.818  45.440  16.158  1.00 29.82           O  
ATOM   1061  CG  ASP A  64     -16.402  45.936  16.059  1.00 29.82           C  
ATOM   1062  OD1 ASP A  64     -16.389  47.189  16.040  1.00 29.82           O  
ATOM   1063  OD2 ASP A  64     -17.143  45.235  16.785  1.00 29.82           O  
ATOM   1064  N   ASN A  65     -12.736  47.567  15.444  1.00 34.19           N  
ATOM   1065  H   ASN A  65     -12.950  48.155  14.650  1.00 34.19           H  
ATOM   1066  CA  ASN A  65     -12.279  48.226  16.664  1.00 34.19           C  
ATOM   1067  HA  ASN A  65     -13.148  48.255  17.321  1.00 34.19           H  
ATOM   1068  C   ASN A  65     -11.848  49.683  16.448  1.00 34.19           C  
ATOM   1069  CB  ASN A  65     -11.150  47.435  17.372  1.00 34.19           C  
ATOM   1070  HB2 ASN A  65     -10.635  46.795  16.656  1.00 34.19           H  
ATOM   1071  HB3 ASN A  65     -10.408  48.116  17.791  1.00 34.19           H  
ATOM   1072  O   ASN A  65     -11.157  50.047  15.498  1.00 34.19           O  
ATOM   1073  CG  ASN A  65     -11.690  46.606  18.530  1.00 34.19           C  
ATOM   1074  ND2 ASN A  65     -11.178  45.419  18.746  1.00 34.19           N  
ATOM   1075 HD21 ASN A  65     -11.702  44.858  19.402  1.00 34.19           H  
ATOM   1076 HD22 ASN A  65     -10.681  44.994  17.976  1.00 34.19           H  
ATOM   1077  OD1 ASN A  65     -12.544  47.038  19.288  1.00 34.19           O  
ATOM   1078  N   THR A  66     -12.124  50.467  17.491  1.00 32.98           N  
ATOM   1079  H   THR A  66     -12.673  50.009  18.204  1.00 32.98           H  
ATOM   1080  CA  THR A  66     -11.495  51.742  17.886  1.00 32.98           C  
ATOM   1081  HA  THR A  66     -11.808  51.822  18.927  1.00 32.98           H  
ATOM   1082  C   THR A  66     -12.021  53.064  17.299  1.00 32.98           C  
ATOM   1083  CB  THR A  66      -9.949  51.690  17.997  1.00 32.98           C  
ATOM   1084  HB  THR A  66      -9.522  52.620  17.620  1.00 32.98           H  
ATOM   1085  O   THR A  66     -11.483  53.648  16.366  1.00 32.98           O  
ATOM   1086  CG2 THR A  66      -9.528  51.527  19.459  1.00 32.98           C  
ATOM   1087 HG21 THR A  66      -9.965  50.620  19.877  1.00 32.98           H  
ATOM   1088 HG22 THR A  66      -9.845  52.396  20.035  1.00 32.98           H  
ATOM   1089 HG23 THR A  66      -8.442  51.456  19.513  1.00 32.98           H  
ATOM   1090  OG1 THR A  66      -9.326  50.615  17.337  1.00 32.98           O  
ATOM   1091  HG1 THR A  66      -9.765  50.500  16.492  1.00 32.98           H  
ATOM   1092  N   LEU A  67     -13.049  53.588  17.980  1.00 36.57           N  
ATOM   1093  H   LEU A  67     -13.627  52.888  18.424  1.00 36.57           H  
ATOM   1094  CA  LEU A  67     -13.028  54.865  18.722  1.00 36.57           C  
ATOM   1095  HA  LEU A  67     -14.065  55.187  18.811  1.00 36.57           H  
ATOM   1096  C   LEU A  67     -12.268  56.058  18.086  1.00 36.57           C  
ATOM   1097  CB  LEU A  67     -12.536  54.582  20.161  1.00 36.57           C  
ATOM   1098  HB2 LEU A  67     -12.326  55.528  20.661  1.00 36.57           H  
ATOM   1099  HB3 LEU A  67     -11.589  54.047  20.097  1.00 36.57           H  
ATOM   1100  O   LEU A  67     -11.057  56.213  18.201  1.00 36.57           O  
ATOM   1101  CG  LEU A  67     -13.537  53.777  21.021  1.00 36.57           C  
ATOM   1102  HG  LEU A  67     -14.113  53.105  20.384  1.00 36.57           H  
ATOM   1103  CD1 LEU A  67     -12.808  52.921  22.054  1.00 36.57           C  
ATOM   1104 HD11 LEU A  67     -13.531  52.362  22.649  1.00 36.57           H  
ATOM   1105 HD12 LEU A  67     -12.210  53.553  22.712  1.00 36.57           H  
ATOM   1106 HD13 LEU A  67     -12.154  52.208  21.550  1.00 36.57           H  
ATOM   1107  CD2 LEU A  67     -14.504  54.706  21.758  1.00 36.57           C  
ATOM   1108 HD21 LEU A  67     -13.955  55.355  22.440  1.00 36.57           H  
ATOM   1109 HD22 LEU A  67     -15.049  55.318  21.039  1.00 36.57           H  
ATOM   1110 HD23 LEU A  67     -15.220  54.113  22.326  1.00 36.57           H  
ATOM   1111  N   THR A  68     -13.063  56.974  17.532  1.00 30.80           N  
ATOM   1112  H   THR A  68     -14.027  56.688  17.435  1.00 30.80           H  
ATOM   1113  CA  THR A  68     -12.845  58.423  17.308  1.00 30.80           C  
ATOM   1114  HA  THR A  68     -12.115  58.585  16.514  1.00 30.80           H  
ATOM   1115  C   THR A  68     -12.430  59.211  18.577  1.00 30.80           C  
ATOM   1116  CB  THR A  68     -14.237  58.954  16.906  1.00 30.80           C  
ATOM   1117  HB  THR A  68     -14.243  60.044  16.933  1.00 30.80           H  
ATOM   1118  O   THR A  68     -12.620  58.665  19.664  1.00 30.80           O  
ATOM   1119  CG2 THR A  68     -14.671  58.548  15.502  1.00 30.80           C  
ATOM   1120 HG21 THR A  68     -14.749  57.463  15.428  1.00 30.80           H  
ATOM   1121 HG22 THR A  68     -15.644  58.987  15.283  1.00 30.80           H  
ATOM   1122 HG23 THR A  68     -13.945  58.906  14.772  1.00 30.80           H  
ATOM   1123  OG1 THR A  68     -15.228  58.512  17.813  1.00 30.80           O  
ATOM   1124  HG1 THR A  68     -14.845  58.500  18.694  1.00 30.80           H  
ATOM   1125  N   PRO A  69     -12.128  60.541  18.547  1.00 36.30           N  
ATOM   1126  CA  PRO A  69     -11.736  61.461  17.455  1.00 36.30           C  
ATOM   1127  HA  PRO A  69     -11.427  60.912  16.565  1.00 36.30           H  
ATOM   1128  C   PRO A  69     -10.618  62.482  17.857  1.00 36.30           C  
ATOM   1129  CB  PRO A  69     -13.037  62.256  17.184  1.00 36.30           C  
ATOM   1130  HB2 PRO A  69     -13.595  61.822  16.354  1.00 36.30           H  
ATOM   1131  HB3 PRO A  69     -12.858  63.296  16.914  1.00 36.30           H  
ATOM   1132  O   PRO A  69     -10.134  62.516  18.981  1.00 36.30           O  
ATOM   1133  CG  PRO A  69     -13.832  62.168  18.501  1.00 36.30           C  
ATOM   1134  HG2 PRO A  69     -14.054  63.151  18.916  1.00 36.30           H  
ATOM   1135  HG3 PRO A  69     -14.765  61.628  18.340  1.00 36.30           H  
ATOM   1136  CD  PRO A  69     -12.926  61.374  19.440  1.00 36.30           C  
ATOM   1137  HD2 PRO A  69     -12.288  62.047  20.013  1.00 36.30           H  
ATOM   1138  HD3 PRO A  69     -13.538  60.802  20.137  1.00 36.30           H  
ATOM   1139  N   THR A  70     -10.347  63.434  16.950  1.00 32.98           N  
ATOM   1140  H   THR A  70     -10.714  63.244  16.029  1.00 32.98           H  
ATOM   1141  CA  THR A  70      -9.877  64.828  17.172  1.00 32.98           C  
ATOM   1142  HA  THR A  70     -10.272  65.350  16.301  1.00 32.98           H  
ATOM   1143  C   THR A  70      -8.375  65.161  17.149  1.00 32.98           C  
ATOM   1144  CB  THR A  70     -10.557  65.578  18.343  1.00 32.98           C  
ATOM   1145  HB  THR A  70     -10.212  66.611  18.303  1.00 32.98           H  
ATOM   1146  O   THR A  70      -7.616  64.854  18.054  1.00 32.98           O  
ATOM   1147  CG2 THR A  70     -12.079  65.621  18.258  1.00 32.98           C  
ATOM   1148 HG21 THR A  70     -12.445  66.425  18.897  1.00 32.98           H  
ATOM   1149 HG22 THR A  70     -12.491  64.684  18.634  1.00 32.98           H  
ATOM   1150 HG23 THR A  70     -12.406  65.802  17.235  1.00 32.98           H  
ATOM   1151  OG1 THR A  70     -10.236  65.076  19.612  1.00 32.98           O  
ATOM   1152  HG1 THR A  70     -10.057  64.136  19.532  1.00 32.98           H  
ATOM   1153  N   GLY A  71      -8.015  66.015  16.180  1.00 30.83           N  
ATOM   1154  H   GLY A  71      -8.574  65.980  15.339  1.00 30.83           H  
ATOM   1155  CA  GLY A  71      -7.512  67.349  16.527  1.00 30.83           C  
ATOM   1156  HA2 GLY A  71      -7.708  67.528  17.584  1.00 30.83           H  
ATOM   1157  HA3 GLY A  71      -8.095  68.085  15.973  1.00 30.83           H  
ATOM   1158  C   GLY A  71      -6.027  67.654  16.303  1.00 30.83           C  
ATOM   1159  O   GLY A  71      -5.228  67.518  17.217  1.00 30.83           O  
ATOM   1160  N   ARG A  72      -5.752  68.293  15.154  1.00 38.33           N  
ATOM   1161  H   ARG A  72      -6.360  68.036  14.389  1.00 38.33           H  
ATOM   1162  CA  ARG A  72      -4.998  69.560  14.953  1.00 38.33           C  
ATOM   1163  HA  ARG A  72      -5.745  70.246  14.553  1.00 38.33           H  
ATOM   1164  C   ARG A  72      -3.846  69.486  13.927  1.00 38.33           C  
ATOM   1165  CB  ARG A  72      -4.493  70.251  16.236  1.00 38.33           C  
ATOM   1166  HB2 ARG A  72      -3.935  69.557  16.864  1.00 38.33           H  
ATOM   1167  HB3 ARG A  72      -3.796  71.037  15.944  1.00 38.33           H  
ATOM   1168  O   ARG A  72      -2.983  68.623  14.044  1.00 38.33           O  
ATOM   1169  CG  ARG A  72      -5.633  70.921  17.018  1.00 38.33           C  
ATOM   1170  HG2 ARG A  72      -6.128  71.645  16.372  1.00 38.33           H  
ATOM   1171  HG3 ARG A  72      -6.359  70.175  17.340  1.00 38.33           H  
ATOM   1172  CD  ARG A  72      -5.083  71.644  18.249  1.00 38.33           C  
ATOM   1173  HD2 ARG A  72      -4.690  70.901  18.943  1.00 38.33           H  
ATOM   1174  HD3 ARG A  72      -4.267  72.295  17.933  1.00 38.33           H  
ATOM   1175  NE  ARG A  72      -6.128  72.450  18.911  1.00 38.33           N  
ATOM   1176  HE  ARG A  72      -7.081  72.288  18.620  1.00 38.33           H  
ATOM   1177  NH1 ARG A  72      -4.745  73.571  20.359  1.00 38.33           N  
ATOM   1178 HH11 ARG A  72      -3.968  73.023  20.019  1.00 38.33           H  
ATOM   1179 HH12 ARG A  72      -4.611  74.232  21.111  1.00 38.33           H  
ATOM   1180  NH2 ARG A  72      -6.934  74.011  20.363  1.00 38.33           N  
ATOM   1181 HH21 ARG A  72      -7.874  73.839  20.035  1.00 38.33           H  
ATOM   1182 HH22 ARG A  72      -6.780  74.671  21.112  1.00 38.33           H  
ATOM   1183  CZ  ARG A  72      -5.932  73.338  19.870  1.00 38.33           C  
ATOM   1184  N   PRO A  73      -3.805  70.423  12.953  1.00 37.65           N  
ATOM   1185  CA  PRO A  73      -2.737  70.562  11.959  1.00 37.65           C  
ATOM   1186  HA  PRO A  73      -2.193  69.626  11.829  1.00 37.65           H  
ATOM   1187  C   PRO A  73      -1.740  71.686  12.311  1.00 37.65           C  
ATOM   1188  CB  PRO A  73      -3.518  70.898  10.681  1.00 37.65           C  
ATOM   1189  HB2 PRO A  73      -2.903  71.373   9.916  1.00 37.65           H  
ATOM   1190  HB3 PRO A  73      -3.968  69.988  10.284  1.00 37.65           H  
ATOM   1191  O   PRO A  73      -1.985  72.425  13.264  1.00 37.65           O  
ATOM   1192  CG  PRO A  73      -4.619  71.833  11.185  1.00 37.65           C  
ATOM   1193  HG2 PRO A  73      -4.253  72.860  11.224  1.00 37.65           H  
ATOM   1194  HG3 PRO A  73      -5.509  71.773  10.560  1.00 37.65           H  
ATOM   1195  CD  PRO A  73      -4.892  71.338  12.602  1.00 37.65           C  
ATOM   1196  HD2 PRO A  73      -4.932  72.177  13.296  1.00 37.65           H  
ATOM   1197  HD3 PRO A  73      -5.843  70.806  12.590  1.00 37.65           H  
ATOM   1198  N   MET A  74      -0.727  71.858  11.433  1.00 40.69           N  
ATOM   1199  H   MET A  74      -0.570  71.073  10.816  1.00 40.69           H  
ATOM   1200  CA  MET A  74       0.125  73.050  11.146  1.00 40.69           C  
ATOM   1201  HA  MET A  74       0.052  73.187  10.067  1.00 40.69           H  
ATOM   1202  C   MET A  74       1.660  72.837  11.382  1.00 40.69           C  
ATOM   1203  CB  MET A  74      -0.500  74.338  11.745  1.00 40.69           C  
ATOM   1204  HB2 MET A  74       0.130  75.220  11.625  1.00 40.69           H  
ATOM   1205  HB3 MET A  74      -0.598  74.250  12.827  1.00 40.69           H  
ATOM   1206  O   MET A  74       2.024  71.909  12.094  1.00 40.69           O  
ATOM   1207  CG  MET A  74      -1.834  74.742  11.098  1.00 40.69           C  
ATOM   1208  HG2 MET A  74      -2.302  73.863  10.655  1.00 40.69           H  
ATOM   1209  HG3 MET A  74      -2.494  75.100  11.888  1.00 40.69           H  
ATOM   1210  SD  MET A  74      -1.748  76.041   9.822  1.00 40.69           S  
ATOM   1211  CE  MET A  74      -1.168  77.464  10.795  1.00 40.69           C  
ATOM   1212  HE1 MET A  74      -1.209  78.360  10.177  1.00 40.69           H  
ATOM   1213  HE2 MET A  74      -0.140  77.310  11.123  1.00 40.69           H  
ATOM   1214  HE3 MET A  74      -1.812  77.601  11.664  1.00 40.69           H  
ATOM   1215  N   PRO A  75       2.575  73.632  10.758  1.00 42.96           N  
ATOM   1216  CA  PRO A  75       3.205  73.373   9.440  1.00 42.96           C  
ATOM   1217  HA  PRO A  75       3.139  72.319   9.169  1.00 42.96           H  
ATOM   1218  C   PRO A  75       4.708  73.822   9.422  1.00 42.96           C  
ATOM   1219  CB  PRO A  75       2.324  74.236   8.503  1.00 42.96           C  
ATOM   1220  HB2 PRO A  75       2.839  74.604   7.616  1.00 42.96           H  
ATOM   1221  HB3 PRO A  75       1.465  73.647   8.181  1.00 42.96           H  
ATOM   1222  O   PRO A  75       5.325  73.837  10.479  1.00 42.96           O  
ATOM   1223  CG  PRO A  75       1.830  75.390   9.389  1.00 42.96           C  
ATOM   1224  HG2 PRO A  75       2.105  76.374   9.008  1.00 42.96           H  
ATOM   1225  HG3 PRO A  75       0.744  75.328   9.452  1.00 42.96           H  
ATOM   1226  CD  PRO A  75       2.475  75.080  10.741  1.00 42.96           C  
ATOM   1227  HD2 PRO A  75       1.987  75.512  11.614  1.00 42.96           H  
ATOM   1228  HD3 PRO A  75       3.474  75.516  10.770  1.00 42.96           H  
ATOM   1229  N   VAL A  76       5.225  74.317   8.267  1.00 43.71           N  
ATOM   1230  H   VAL A  76       4.666  74.149   7.443  1.00 43.71           H  
ATOM   1231  CA  VAL A  76       6.392  75.248   8.084  1.00 43.71           C  
ATOM   1232  HA  VAL A  76       6.245  75.766   7.136  1.00 43.71           H  
ATOM   1233  C   VAL A  76       7.741  74.509   7.935  1.00 43.71           C  
ATOM   1234  CB  VAL A  76       6.344  76.354   9.191  1.00 43.71           C  
ATOM   1235  HB  VAL A  76       6.352  75.906  10.184  1.00 43.71           H  
ATOM   1236  O   VAL A  76       8.042  73.641   8.733  1.00 43.71           O  
ATOM   1237  CG1 VAL A  76       7.443  77.397   9.241  1.00 43.71           C  
ATOM   1238 HG11 VAL A  76       7.591  77.843   8.258  1.00 43.71           H  
ATOM   1239 HG12 VAL A  76       8.343  76.924   9.636  1.00 43.71           H  
ATOM   1240 HG13 VAL A  76       7.188  78.185   9.949  1.00 43.71           H  
ATOM   1241  CG2 VAL A  76       5.069  77.196   9.053  1.00 43.71           C  
ATOM   1242 HG21 VAL A  76       4.923  77.800   9.949  1.00 43.71           H  
ATOM   1243 HG22 VAL A  76       5.133  77.846   8.180  1.00 43.71           H  
ATOM   1244 HG23 VAL A  76       4.200  76.551   8.931  1.00 43.71           H  
ATOM   1245  N   THR A  77       8.642  74.687   6.954  1.00 38.22           N  
ATOM   1246  H   THR A  77       9.341  73.962   7.037  1.00 38.22           H  
ATOM   1247  CA  THR A  77       9.019  75.654   5.878  1.00 38.22           C  
ATOM   1248  HA  THR A  77       8.162  75.968   5.282  1.00 38.22           H  
ATOM   1249  C   THR A  77      10.062  74.894   5.011  1.00 38.22           C  
ATOM   1250  CB  THR A  77       9.823  76.856   6.436  1.00 38.22           C  
ATOM   1251  HB  THR A  77      10.858  76.788   6.100  1.00 38.22           H  
ATOM   1252  O   THR A  77      10.675  73.971   5.525  1.00 38.22           O  
ATOM   1253  CG2 THR A  77       9.313  78.229   6.005  1.00 38.22           C  
ATOM   1254 HG21 THR A  77       9.931  78.999   6.465  1.00 38.22           H  
ATOM   1255 HG22 THR A  77       9.374  78.336   4.922  1.00 38.22           H  
ATOM   1256 HG23 THR A  77       8.274  78.366   6.305  1.00 38.22           H  
ATOM   1257  OG1 THR A  77       9.874  76.874   7.827  1.00 38.22           O  
ATOM   1258  HG1 THR A  77      10.173  76.016   8.136  1.00 38.22           H  
ATOM   1259  N   GLY A  78      10.442  75.187   3.764  1.00 38.77           N  
ATOM   1260  H   GLY A  78      11.192  74.578   3.470  1.00 38.77           H  
ATOM   1261  CA  GLY A  78      10.173  76.269   2.824  1.00 38.77           C  
ATOM   1262  HA2 GLY A  78      10.160  77.226   3.345  1.00 38.77           H  
ATOM   1263  HA3 GLY A  78       9.207  76.101   2.347  1.00 38.77           H  
ATOM   1264  C   GLY A  78      11.279  76.346   1.747  1.00 38.77           C  
ATOM   1265  O   GLY A  78      12.433  76.085   2.058  1.00 38.77           O  
ATOM   1266  N   LYS A  79      10.881  76.809   0.543  1.00 36.46           N  
ATOM   1267  H   LYS A  79       9.881  76.774   0.404  1.00 36.46           H  
ATOM   1268  CA  LYS A  79      11.624  77.617  -0.472  1.00 36.46           C  
ATOM   1269  HA  LYS A  79      10.931  77.835  -1.284  1.00 36.46           H  
ATOM   1270  C   LYS A  79      12.866  77.014  -1.171  1.00 36.46           C  
ATOM   1271  CB  LYS A  79      12.018  78.952   0.196  1.00 36.46           C  
ATOM   1272  HB2 LYS A  79      12.518  78.747   1.143  1.00 36.46           H  
ATOM   1273  HB3 LYS A  79      12.746  79.468  -0.429  1.00 36.46           H  
ATOM   1274  O   LYS A  79      13.708  76.430  -0.520  1.00 36.46           O  
ATOM   1275  CG  LYS A  79      10.828  79.894   0.434  1.00 36.46           C  
ATOM   1276  HG2 LYS A  79      10.086  79.402   1.063  1.00 36.46           H  
ATOM   1277  HG3 LYS A  79      10.373  80.147  -0.523  1.00 36.46           H  
ATOM   1278  CD  LYS A  79      11.304  81.177   1.131  1.00 36.46           C  
ATOM   1279  HD2 LYS A  79      11.722  80.912   2.102  1.00 36.46           H  
ATOM   1280  HD3 LYS A  79      12.088  81.638   0.530  1.00 36.46           H  
ATOM   1281  CE  LYS A  79      10.154  82.176   1.322  1.00 36.46           C  
ATOM   1282  HE2 LYS A  79       9.360  81.688   1.888  1.00 36.46           H  
ATOM   1283  HE3 LYS A  79       9.752  82.441   0.344  1.00 36.46           H  
ATOM   1284  NZ  LYS A  79      10.606  83.398   2.038  1.00 36.46           N  
ATOM   1285  HZ1 LYS A  79      10.963  83.162   2.953  1.00 36.46           H  
ATOM   1286  HZ2 LYS A  79      11.345  83.867   1.534  1.00 36.46           H  
ATOM   1287  HZ3 LYS A  79       9.845  84.049   2.167  1.00 36.46           H  
ATOM   1288  N   ARG A  80      13.170  77.262  -2.457  1.00 34.84           N  
ATOM   1289  H   ARG A  80      14.110  76.939  -2.638  1.00 34.84           H  
ATOM   1290  CA  ARG A  80      12.516  77.772  -3.698  1.00 34.84           C  
ATOM   1291  HA  ARG A  80      11.668  77.131  -3.937  1.00 34.84           H  
ATOM   1292  C   ARG A  80      13.585  77.641  -4.847  1.00 34.84           C  
ATOM   1293  CB  ARG A  80      12.085  79.258  -3.581  1.00 34.84           C  
ATOM   1294  HB2 ARG A  80      12.283  79.625  -2.574  1.00 34.84           H  
ATOM   1295  HB3 ARG A  80      12.710  79.855  -4.246  1.00 34.84           H  
ATOM   1296  O   ARG A  80      14.749  77.442  -4.515  1.00 34.84           O  
ATOM   1297  CG  ARG A  80      10.604  79.550  -3.919  1.00 34.84           C  
ATOM   1298  HG2 ARG A  80       9.967  79.114  -3.149  1.00 34.84           H  
ATOM   1299  HG3 ARG A  80      10.318  79.099  -4.869  1.00 34.84           H  
ATOM   1300  CD  ARG A  80      10.346  81.067  -3.988  1.00 34.84           C  
ATOM   1301  HD2 ARG A  80      11.297  81.586  -4.105  1.00 34.84           H  
ATOM   1302  HD3 ARG A  80       9.901  81.383  -3.045  1.00 34.84           H  
ATOM   1303  NE  ARG A  80       9.472  81.463  -5.115  1.00 34.84           N  
ATOM   1304  HE  ARG A  80       9.257  80.761  -5.807  1.00 34.84           H  
ATOM   1305  NH1 ARG A  80       9.294  83.688  -4.563  1.00 34.84           N  
ATOM   1306 HH11 ARG A  80       8.996  84.620  -4.813  1.00 34.84           H  
ATOM   1307 HH12 ARG A  80       9.927  83.544  -3.789  1.00 34.84           H  
ATOM   1308  NH2 ARG A  80       8.351  82.953  -6.440  1.00 34.84           N  
ATOM   1309 HH21 ARG A  80       8.065  83.899  -6.649  1.00 34.84           H  
ATOM   1310 HH22 ARG A  80       8.178  82.234  -7.128  1.00 34.84           H  
ATOM   1311  CZ  ARG A  80       9.042  82.692  -5.366  1.00 34.84           C  
ATOM   1312  N   PRO A  81      13.223  77.768  -6.146  1.00 40.60           N  
ATOM   1313  CA  PRO A  81      14.021  77.425  -7.346  1.00 40.60           C  
ATOM   1314  HA  PRO A  81      14.884  76.815  -7.080  1.00 40.60           H  
ATOM   1315  C   PRO A  81      14.500  78.640  -8.200  1.00 40.60           C  
ATOM   1316  CB  PRO A  81      13.013  76.588  -8.144  1.00 40.60           C  
ATOM   1317  HB2 PRO A  81      12.909  75.607  -7.682  1.00 40.60           H  
ATOM   1318  HB3 PRO A  81      13.284  76.478  -9.194  1.00 40.60           H  
ATOM   1319  O   PRO A  81      14.185  79.777  -7.855  1.00 40.60           O  
ATOM   1320  CG  PRO A  81      11.719  77.381  -7.969  1.00 40.60           C  
ATOM   1321  HG2 PRO A  81      11.670  78.180  -8.710  1.00 40.60           H  
ATOM   1322  HG3 PRO A  81      10.845  76.735  -8.048  1.00 40.60           H  
ATOM   1323  CD  PRO A  81      11.853  77.980  -6.578  1.00 40.60           C  
ATOM   1324  HD2 PRO A  81      11.155  77.449  -5.930  1.00 40.60           H  
ATOM   1325  HD3 PRO A  81      11.632  79.047  -6.619  1.00 40.60           H  
ATOM   1326  N   GLY A  82      15.159  78.372  -9.349  1.00 30.19           N  
ATOM   1327  H   GLY A  82      15.439  77.412  -9.490  1.00 30.19           H  
ATOM   1328  CA  GLY A  82      15.623  79.325 -10.398  1.00 30.19           C  
ATOM   1329  HA2 GLY A  82      15.199  80.314 -10.227  1.00 30.19           H  
ATOM   1330  HA3 GLY A  82      15.294  78.977 -11.378  1.00 30.19           H  
ATOM   1331  C   GLY A  82      17.160  79.457 -10.406  1.00 30.19           C  
ATOM   1332  O   GLY A  82      17.750  79.335  -9.347  1.00 30.19           O  
ATOM   1333  N   GLU A  83      17.930  79.663 -11.480  1.00 31.31           N  
ATOM   1334  H   GLU A  83      18.913  79.652 -11.245  1.00 31.31           H  
ATOM   1335  CA  GLU A  83      17.706  80.169 -12.836  1.00 31.31           C  
ATOM   1336  HA  GLU A  83      16.928  79.592 -13.335  1.00 31.31           H  
ATOM   1337  C   GLU A  83      19.055  80.060 -13.611  1.00 31.31           C  
ATOM   1338  CB  GLU A  83      17.284  81.649 -12.714  1.00 31.31           C  
ATOM   1339  HB2 GLU A  83      16.730  81.761 -11.782  1.00 31.31           H  
ATOM   1340  HB3 GLU A  83      18.169  82.282 -12.652  1.00 31.31           H  
ATOM   1341  O   GLU A  83      20.120  80.099 -13.004  1.00 31.31           O  
ATOM   1342  CG  GLU A  83      16.367  82.153 -13.835  1.00 31.31           C  
ATOM   1343  HG2 GLU A  83      15.566  81.425 -13.970  1.00 31.31           H  
ATOM   1344  HG3 GLU A  83      16.935  82.206 -14.764  1.00 31.31           H  
ATOM   1345  CD  GLU A  83      15.738  83.526 -13.512  1.00 31.31           C  
ATOM   1346  OE1 GLU A  83      14.913  83.971 -14.338  1.00 31.31           O  
ATOM   1347  OE2 GLU A  83      16.037  84.091 -12.436  1.00 31.31           O  
ATOM   1348  N   ALA A  84      18.984  79.889 -14.934  1.00 29.50           N  
ATOM   1349  H   ALA A  84      18.038  79.781 -15.270  1.00 29.50           H  
ATOM   1350  CA  ALA A  84      19.923  80.264 -16.007  1.00 29.50           C  
ATOM   1351  HA  ALA A  84      19.743  79.531 -16.793  1.00 29.50           H  
ATOM   1352  C   ALA A  84      21.474  80.320 -15.831  1.00 29.50           C  
ATOM   1353  CB  ALA A  84      19.403  81.597 -16.561  1.00 29.50           C  
ATOM   1354  HB1 ALA A  84      19.942  81.872 -17.467  1.00 29.50           H  
ATOM   1355  HB2 ALA A  84      18.342  81.524 -16.800  1.00 29.50           H  
ATOM   1356  HB3 ALA A  84      19.544  82.382 -15.819  1.00 29.50           H  
ATOM   1357  O   ALA A  84      22.037  81.117 -15.091  1.00 29.50           O  
ATOM   1358  N   SER A  85      22.129  79.698 -16.826  1.00 30.14           N  
ATOM   1359  H   SER A  85      21.602  78.959 -17.270  1.00 30.14           H  
ATOM   1360  CA  SER A  85      23.225  80.249 -17.656  1.00 30.14           C  
ATOM   1361  HA  SER A  85      23.133  79.665 -18.572  1.00 30.14           H  
ATOM   1362  C   SER A  85      24.710  80.097 -17.255  1.00 30.14           C  
ATOM   1363  CB  SER A  85      22.905  81.679 -18.129  1.00 30.14           C  
ATOM   1364  HB2 SER A  85      23.557  81.948 -18.960  1.00 30.14           H  
ATOM   1365  HB3 SER A  85      21.880  81.714 -18.499  1.00 30.14           H  
ATOM   1366  O   SER A  85      25.172  80.474 -16.188  1.00 30.14           O  
ATOM   1367  OG  SER A  85      23.055  82.624 -17.093  1.00 30.14           O  
ATOM   1368  HG  SER A  85      22.805  82.224 -16.257  1.00 30.14           H  
ATOM   1369  N   THR A  86      25.466  79.687 -18.283  1.00 29.27           N  
ATOM   1370  H   THR A  86      24.929  79.364 -19.075  1.00 29.27           H  
ATOM   1371  CA  THR A  86      26.857  80.050 -18.619  1.00 29.27           C  
ATOM   1372  HA  THR A  86      26.959  79.606 -19.609  1.00 29.27           H  
ATOM   1373  C   THR A  86      28.043  79.470 -17.835  1.00 29.27           C  
ATOM   1374  CB  THR A  86      27.067  81.563 -18.882  1.00 29.27           C  
ATOM   1375  HB  THR A  86      27.957  81.918 -18.361  1.00 29.27           H  
ATOM   1376  O   THR A  86      28.454  79.948 -16.789  1.00 29.27           O  
ATOM   1377  CG2 THR A  86      27.232  81.851 -20.377  1.00 29.27           C  
ATOM   1378 HG21 THR A  86      27.412  82.917 -20.516  1.00 29.27           H  
ATOM   1379 HG22 THR A  86      28.078  81.299 -20.785  1.00 29.27           H  
ATOM   1380 HG23 THR A  86      26.323  81.576 -20.912  1.00 29.27           H  
ATOM   1381  OG1 THR A  86      25.977  82.355 -18.497  1.00 29.27           O  
ATOM   1382  HG1 THR A  86      25.875  82.301 -17.544  1.00 29.27           H  
ATOM   1383  N   SER A  87      28.773  78.636 -18.583  1.00 31.06           N  
ATOM   1384  H   SER A  87      28.261  78.160 -19.311  1.00 31.06           H  
ATOM   1385  CA  SER A  87      30.220  78.732 -18.814  1.00 31.06           C  
ATOM   1386  HA  SER A  87      30.367  78.118 -19.703  1.00 31.06           H  
ATOM   1387  C   SER A  87      31.209  78.198 -17.776  1.00 31.06           C  
ATOM   1388  CB  SER A  87      30.630  80.145 -19.266  1.00 31.06           C  
ATOM   1389  HB2 SER A  87      31.637  80.111 -19.682  1.00 31.06           H  
ATOM   1390  HB3 SER A  87      29.957  80.484 -20.054  1.00 31.06           H  
ATOM   1391  O   SER A  87      31.239  78.571 -16.611  1.00 31.06           O  
ATOM   1392  OG  SER A  87      30.615  81.072 -18.204  1.00 31.06           O  
ATOM   1393  HG  SER A  87      30.058  80.751 -17.491  1.00 31.06           H  
ATOM   1394  N   SER A  88      32.181  77.497 -18.362  1.00 31.35           N  
ATOM   1395  H   SER A  88      31.954  77.126 -19.273  1.00 31.35           H  
ATOM   1396  CA  SER A  88      33.611  77.566 -18.063  1.00 31.35           C  
ATOM   1397  HA  SER A  88      34.065  77.377 -19.036  1.00 31.35           H  
ATOM   1398  C   SER A  88      34.216  76.512 -17.131  1.00 31.35           C  
ATOM   1399  CB  SER A  88      34.081  78.998 -17.754  1.00 31.35           C  
ATOM   1400  HB2 SER A  88      33.617  79.692 -18.455  1.00 31.35           H  
ATOM   1401  HB3 SER A  88      35.161  79.051 -17.892  1.00 31.35           H  
ATOM   1402  O   SER A  88      34.009  76.472 -15.927  1.00 31.35           O  
ATOM   1403  OG  SER A  88      33.787  79.405 -16.440  1.00 31.35           O  
ATOM   1404  HG  SER A  88      32.874  79.183 -16.244  1.00 31.35           H  
ATOM   1405  N   GLY A  89      35.132  75.757 -17.745  1.00 35.02           N  
ATOM   1406  H   GLY A  89      35.108  75.746 -18.754  1.00 35.02           H  
ATOM   1407  CA  GLY A  89      36.348  75.257 -17.113  1.00 35.02           C  
ATOM   1408  HA2 GLY A  89      37.151  75.343 -17.845  1.00 35.02           H  
ATOM   1409  HA3 GLY A  89      36.592  75.884 -16.255  1.00 35.02           H  
ATOM   1410  C   GLY A  89      36.275  73.812 -16.623  1.00 35.02           C  
ATOM   1411  O   GLY A  89      35.304  73.395 -16.024  1.00 35.02           O  
ATOM   1412  N   LYS A  90      37.307  72.990 -16.789  1.00 34.83           N  
ATOM   1413  H   LYS A  90      37.155  72.091 -16.353  1.00 34.83           H  
ATOM   1414  CA  LYS A  90      38.643  73.206 -17.352  1.00 34.83           C  
ATOM   1415  HA  LYS A  90      38.574  73.560 -18.381  1.00 34.83           H  
ATOM   1416  C   LYS A  90      39.345  71.843 -17.305  1.00 34.83           C  
ATOM   1417  CB  LYS A  90      39.425  74.197 -16.443  1.00 34.83           C  
ATOM   1418  HB2 LYS A  90      40.234  73.675 -15.932  1.00 34.83           H  
ATOM   1419  HB3 LYS A  90      38.764  74.553 -15.653  1.00 34.83           H  
ATOM   1420  O   LYS A  90      39.299  71.213 -16.259  1.00 34.83           O  
ATOM   1421  CG  LYS A  90      40.024  75.423 -17.155  1.00 34.83           C  
ATOM   1422  HG2 LYS A  90      39.258  75.907 -17.761  1.00 34.83           H  
ATOM   1423  HG3 LYS A  90      40.841  75.116 -17.808  1.00 34.83           H  
ATOM   1424  CD  LYS A  90      40.539  76.430 -16.111  1.00 34.83           C  
ATOM   1425  HD2 LYS A  90      41.314  75.963 -15.503  1.00 34.83           H  
ATOM   1426  HD3 LYS A  90      39.706  76.695 -15.459  1.00 34.83           H  
ATOM   1427  CE  LYS A  90      41.083  77.710 -16.761  1.00 34.83           C  
ATOM   1428  HE2 LYS A  90      40.362  78.046 -17.507  1.00 34.83           H  
ATOM   1429  HE3 LYS A  90      42.015  77.485 -17.280  1.00 34.83           H  
ATOM   1430  NZ  LYS A  90      41.284  78.793 -15.759  1.00 34.83           N  
ATOM   1431  HZ1 LYS A  90      41.914  78.522 -15.017  1.00 34.83           H  
ATOM   1432  HZ2 LYS A  90      40.403  79.034 -15.327  1.00 34.83           H  
ATOM   1433  HZ3 LYS A  90      41.629  79.638 -16.191  1.00 34.83           H  
ATOM   1434  N   LYS A  91      40.116  71.549 -18.363  1.00 38.30           N  
ATOM   1435  H   LYS A  91      39.890  72.052 -19.209  1.00 38.30           H  
ATOM   1436  CA  LYS A  91      41.430  70.862 -18.348  1.00 38.30           C  
ATOM   1437  HA  LYS A  91      41.801  70.869 -19.373  1.00 38.30           H  
ATOM   1438  C   LYS A  91      41.485  69.386 -17.906  1.00 38.30           C  
ATOM   1439  CB  LYS A  91      42.385  71.690 -17.461  1.00 38.30           C  
ATOM   1440  HB2 LYS A  91      41.876  71.998 -16.547  1.00 38.30           H  
ATOM   1441  HB3 LYS A  91      43.209  71.058 -17.131  1.00 38.30           H  
ATOM   1442  O   LYS A  91      40.850  68.991 -16.953  1.00 38.30           O  
ATOM   1443  CG  LYS A  91      42.974  72.916 -18.166  1.00 38.30           C  
ATOM   1444  HG2 LYS A  91      42.173  73.546 -18.552  1.00 38.30           H  
ATOM   1445  HG3 LYS A  91      43.588  72.587 -19.004  1.00 38.30           H  
ATOM   1446  CD  LYS A  91      43.848  73.712 -17.189  1.00 38.30           C  
ATOM   1447  HD2 LYS A  91      44.581  73.034 -16.751  1.00 38.30           H  
ATOM   1448  HD3 LYS A  91      43.226  74.119 -16.392  1.00 38.30           H  
ATOM   1449  CE  LYS A  91      44.583  74.841 -17.920  1.00 38.30           C  
ATOM   1450  HE2 LYS A  91      45.094  74.413 -18.783  1.00 38.30           H  
ATOM   1451  HE3 LYS A  91      43.852  75.557 -18.295  1.00 38.30           H  
ATOM   1452  NZ  LYS A  91      45.573  75.514 -17.039  1.00 38.30           N  
ATOM   1453  HZ1 LYS A  91      46.050  76.256 -17.530  1.00 38.30           H  
ATOM   1454  HZ2 LYS A  91      45.141  75.891 -16.207  1.00 38.30           H  
ATOM   1455  HZ3 LYS A  91      46.277  74.853 -16.743  1.00 38.30           H  
ATOM   1456  N   SER A  92      42.361  68.524 -18.418  1.00 36.18           N  
ATOM   1457  H   SER A  92      42.349  67.675 -17.871  1.00 36.18           H  
ATOM   1458  CA  SER A  92      43.290  68.475 -19.561  1.00 36.18           C  
ATOM   1459  HA  SER A  92      42.751  68.365 -20.502  1.00 36.18           H  
ATOM   1460  C   SER A  92      44.177  67.248 -19.309  1.00 36.18           C  
ATOM   1461  CB  SER A  92      44.281  69.657 -19.628  1.00 36.18           C  
ATOM   1462  HB2 SER A  92      45.013  69.450 -20.408  1.00 36.18           H  
ATOM   1463  HB3 SER A  92      43.762  70.572 -19.915  1.00 36.18           H  
ATOM   1464  O   SER A  92      44.687  67.144 -18.193  1.00 36.18           O  
ATOM   1465  OG  SER A  92      44.969  69.851 -18.404  1.00 36.18           O  
ATOM   1466  HG  SER A  92      45.029  68.993 -17.978  1.00 36.18           H  
ATOM   1467  N   LYS A  93      44.496  66.433 -20.320  1.00 40.88           N  
ATOM   1468  H   LYS A  93      43.805  66.304 -21.045  1.00 40.88           H  
ATOM   1469  CA  LYS A  93      45.894  66.268 -20.767  1.00 40.88           C  
ATOM   1470  HA  LYS A  93      46.233  67.264 -21.055  1.00 40.88           H  
ATOM   1471  C   LYS A  93      46.013  65.395 -22.020  1.00 40.88           C  
ATOM   1472  CB  LYS A  93      46.866  65.756 -19.680  1.00 40.88           C  
ATOM   1473  HB2 LYS A  93      47.451  64.923 -20.069  1.00 40.88           H  
ATOM   1474  HB3 LYS A  93      46.326  65.386 -18.808  1.00 40.88           H  
ATOM   1475  O   LYS A  93      45.622  64.238 -22.058  1.00 40.88           O  
ATOM   1476  CG  LYS A  93      47.840  66.885 -19.289  1.00 40.88           C  
ATOM   1477  HG2 LYS A  93      48.426  67.163 -20.164  1.00 40.88           H  
ATOM   1478  HG3 LYS A  93      47.275  67.755 -18.954  1.00 40.88           H  
ATOM   1479  CD  LYS A  93      48.793  66.455 -18.169  1.00 40.88           C  
ATOM   1480  HD2 LYS A  93      48.209  66.229 -17.277  1.00 40.88           H  
ATOM   1481  HD3 LYS A  93      49.324  65.555 -18.481  1.00 40.88           H  
ATOM   1482  CE  LYS A  93      49.804  67.570 -17.867  1.00 40.88           C  
ATOM   1483  HE2 LYS A  93      49.256  68.477 -17.610  1.00 40.88           H  
ATOM   1484  HE3 LYS A  93      50.382  67.767 -18.770  1.00 40.88           H  
ATOM   1485  NZ  LYS A  93      50.712  67.189 -16.754  1.00 40.88           N  
ATOM   1486  HZ1 LYS A  93      51.387  67.916 -16.567  1.00 40.88           H  
ATOM   1487  HZ2 LYS A  93      51.221  66.349 -16.992  1.00 40.88           H  
ATOM   1488  HZ3 LYS A  93      50.189  67.002 -15.910  1.00 40.88           H  
ATOM   1489  N   THR A  94      46.592  66.059 -23.005  1.00 35.66           N  
ATOM   1490  H   THR A  94      46.765  67.033 -22.799  1.00 35.66           H  
ATOM   1491  CA  THR A  94      47.033  65.703 -24.351  1.00 35.66           C  
ATOM   1492  HA  THR A  94      46.318  65.039 -24.835  1.00 35.66           H  
ATOM   1493  C   THR A  94      48.439  65.086 -24.338  1.00 35.66           C  
ATOM   1494  CB  THR A  94      47.127  67.059 -25.092  1.00 35.66           C  
ATOM   1495  HB  THR A  94      47.973  67.613 -24.686  1.00 35.66           H  
ATOM   1496  O   THR A  94      49.208  65.372 -23.422  1.00 35.66           O  
ATOM   1497  CG2 THR A  94      47.300  67.005 -26.605  1.00 35.66           C  
ATOM   1498 HG21 THR A  94      46.618  66.272 -27.037  1.00 35.66           H  
ATOM   1499 HG22 THR A  94      47.105  67.983 -27.045  1.00 35.66           H  
ATOM   1500 HG23 THR A  94      48.329  66.744 -26.851  1.00 35.66           H  
ATOM   1501  OG1 THR A  94      45.977  67.846 -24.848  1.00 35.66           O  
ATOM   1502  HG1 THR A  94      45.740  68.261 -25.681  1.00 35.66           H  
ATOM   1503  N   SER A  95      48.801  64.358 -25.404  1.00 37.64           N  
ATOM   1504  H   SER A  95      48.053  63.856 -25.861  1.00 37.64           H  
ATOM   1505  CA  SER A  95      49.997  64.544 -26.273  1.00 37.64           C  
ATOM   1506  HA  SER A  95      49.680  65.126 -27.138  1.00 37.64           H  
ATOM   1507  C   SER A  95      50.466  63.183 -26.826  1.00 37.64           C  
ATOM   1508  CB  SER A  95      51.150  65.321 -25.612  1.00 37.64           C  
ATOM   1509  HB2 SER A  95      51.833  65.671 -26.386  1.00 37.64           H  
ATOM   1510  HB3 SER A  95      50.771  66.211 -25.110  1.00 37.64           H  
ATOM   1511  O   SER A  95      50.390  62.196 -26.113  1.00 37.64           O  
ATOM   1512  OG  SER A  95      51.876  64.531 -24.704  1.00 37.64           O  
ATOM   1513  HG  SER A  95      51.250  64.083 -24.130  1.00 37.64           H  
ATOM   1514  N   SER A  96      50.929  63.023 -28.067  1.00 41.25           N  
ATOM   1515  H   SER A  96      51.064  62.060 -28.340  1.00 41.25           H  
ATOM   1516  CA  SER A  96      51.463  63.992 -29.028  1.00 41.25           C  
ATOM   1517  HA  SER A  96      50.909  64.929 -28.964  1.00 41.25           H  
ATOM   1518  C   SER A  96      51.369  63.477 -30.476  1.00 41.25           C  
ATOM   1519  CB  SER A  96      52.942  64.271 -28.716  1.00 41.25           C  
ATOM   1520  HB2 SER A  96      53.024  64.900 -27.829  1.00 41.25           H  
ATOM   1521  HB3 SER A  96      53.401  64.804 -29.549  1.00 41.25           H  
ATOM   1522  O   SER A  96      51.399  62.281 -30.745  1.00 41.25           O  
ATOM   1523  OG  SER A  96      53.657  63.077 -28.480  1.00 41.25           O  
ATOM   1524  HG  SER A  96      53.277  62.606 -27.735  1.00 41.25           H  
ATOM   1525  N   THR A  97      51.261  64.451 -31.376  1.00 35.10           N  
ATOM   1526  H   THR A  97      51.274  65.387 -30.997  1.00 35.10           H  
ATOM   1527  CA  THR A  97      51.285  64.429 -32.844  1.00 35.10           C  
ATOM   1528  HA  THR A  97      50.974  63.462 -33.241  1.00 35.10           H  
ATOM   1529  C   THR A  97      52.681  64.812 -33.333  1.00 35.10           C  
ATOM   1530  CB  THR A  97      50.348  65.566 -33.309  1.00 35.10           C  
ATOM   1531  HB  THR A  97      50.661  66.491 -32.826  1.00 35.10           H  
ATOM   1532  O   THR A  97      53.235  65.712 -32.716  1.00 35.10           O  
ATOM   1533  CG2 THR A  97      50.314  65.843 -34.810  1.00 35.10           C  
ATOM   1534 HG21 THR A  97      50.145  64.915 -35.357  1.00 35.10           H  
ATOM   1535 HG22 THR A  97      51.258  66.287 -35.127  1.00 35.10           H  
ATOM   1536 HG23 THR A  97      49.520  66.552 -35.042  1.00 35.10           H  
ATOM   1537  OG1 THR A  97      49.027  65.316 -32.897  1.00 35.10           O  
ATOM   1538  HG1 THR A  97      48.440  65.685 -33.561  1.00 35.10           H  
ATOM   1539  N   VAL A  98      53.172  64.248 -34.449  1.00 37.82           N  
ATOM   1540  H   VAL A  98      52.818  63.327 -34.665  1.00 37.82           H  
ATOM   1541  CA  VAL A  98      53.882  64.896 -35.598  1.00 37.82           C  
ATOM   1542  HA  VAL A  98      53.149  65.432 -36.201  1.00 37.82           H  
ATOM   1543  C   VAL A  98      54.446  63.773 -36.503  1.00 37.82           C  
ATOM   1544  CB  VAL A  98      55.004  65.897 -35.219  1.00 37.82           C  
ATOM   1545  HB  VAL A  98      55.682  65.911 -36.073  1.00 37.82           H  
ATOM   1546  O   VAL A  98      54.891  62.762 -35.986  1.00 37.82           O  
ATOM   1547  CG1 VAL A  98      54.501  67.344 -35.175  1.00 37.82           C  
ATOM   1548 HG11 VAL A  98      55.346  68.011 -35.003  1.00 37.82           H  
ATOM   1549 HG12 VAL A  98      53.779  67.478 -34.369  1.00 37.82           H  
ATOM   1550 HG13 VAL A  98      54.036  67.605 -36.125  1.00 37.82           H  
ATOM   1551  CG2 VAL A  98      55.862  65.569 -33.989  1.00 37.82           C  
ATOM   1552 HG21 VAL A  98      56.883  65.898 -34.182  1.00 37.82           H  
ATOM   1553 HG22 VAL A  98      55.877  64.494 -33.814  1.00 37.82           H  
ATOM   1554 HG23 VAL A  98      55.523  66.089 -33.093  1.00 37.82           H  
ATOM   1555  N   MET A  99      54.401  63.785 -37.841  1.00 41.00           N  
ATOM   1556  H   MET A  99      54.450  62.849 -38.219  1.00 41.00           H  
ATOM   1557  CA  MET A  99      54.957  64.770 -38.777  1.00 41.00           C  
ATOM   1558  HA  MET A  99      54.805  65.790 -38.422  1.00 41.00           H  
ATOM   1559  C   MET A  99      54.351  64.591 -40.185  1.00 41.00           C  
ATOM   1560  CB  MET A  99      56.464  64.484 -38.954  1.00 41.00           C  
ATOM   1561  HB2 MET A  99      56.837  65.048 -39.809  1.00 41.00           H  
ATOM   1562  HB3 MET A  99      56.582  63.427 -39.194  1.00 41.00           H  
ATOM   1563  O   MET A  99      54.234  63.475 -40.686  1.00 41.00           O  
ATOM   1564  CG  MET A  99      57.378  64.789 -37.767  1.00 41.00           C  
ATOM   1565  HG2 MET A  99      56.924  64.467 -36.830  1.00 41.00           H  
ATOM   1566  HG3 MET A  99      58.267  64.169 -37.881  1.00 41.00           H  
ATOM   1567  SD  MET A  99      57.929  66.512 -37.665  1.00 41.00           S  
ATOM   1568  CE  MET A  99      59.603  66.270 -38.321  1.00 41.00           C  
ATOM   1569  HE1 MET A  99      60.160  65.594 -37.673  1.00 41.00           H  
ATOM   1570  HE2 MET A  99      59.549  65.850 -39.325  1.00 41.00           H  
ATOM   1571  HE3 MET A  99      60.118  67.230 -38.363  1.00 41.00           H  
ATOM   1572  N   SER A 100      54.067  65.711 -40.848  1.00 31.19           N  
ATOM   1573  H   SER A 100      54.254  66.581 -40.369  1.00 31.19           H  
ATOM   1574  CA  SER A 100      53.851  65.844 -42.291  1.00 31.19           C  
ATOM   1575  HA  SER A 100      53.894  64.868 -42.774  1.00 31.19           H  
ATOM   1576  C   SER A 100      54.965  66.735 -42.849  1.00 31.19           C  
ATOM   1577  CB  SER A 100      52.464  66.466 -42.551  1.00 31.19           C  
ATOM   1578  HB2 SER A 100      51.729  65.666 -42.643  1.00 31.19           H  
ATOM   1579  HB3 SER A 100      52.183  67.091 -41.703  1.00 31.19           H  
ATOM   1580  O   SER A 100      55.163  67.828 -42.323  1.00 31.19           O  
ATOM   1581  OG  SER A 100      52.434  67.276 -43.713  1.00 31.19           O  
ATOM   1582  HG  SER A 100      52.915  68.085 -43.525  1.00 31.19           H  
ATOM   1583  N   GLY A 101      55.599  66.309 -43.948  1.00 32.59           N  
ATOM   1584  H   GLY A 101      55.410  65.362 -44.241  1.00 32.59           H  
ATOM   1585  CA  GLY A 101      56.269  67.182 -44.923  1.00 32.59           C  
ATOM   1586  HA2 GLY A 101      56.092  66.772 -45.917  1.00 32.59           H  
ATOM   1587  HA3 GLY A 101      55.794  68.163 -44.896  1.00 32.59           H  
ATOM   1588  C   GLY A 101      57.777  67.414 -44.750  1.00 32.59           C  
ATOM   1589  O   GLY A 101      58.216  67.937 -43.733  1.00 32.59           O  
ATOM   1590  N   GLY A 102      58.551  67.132 -45.811  1.00 34.08           N  
ATOM   1591  H   GLY A 102      58.149  66.600 -46.569  1.00 34.08           H  
ATOM   1592  CA  GLY A 102      59.876  67.742 -46.010  1.00 34.08           C  
ATOM   1593  HA2 GLY A 102      59.751  68.688 -46.535  1.00 34.08           H  
ATOM   1594  HA3 GLY A 102      60.305  67.977 -45.036  1.00 34.08           H  
ATOM   1595  C   GLY A 102      60.932  66.908 -46.750  1.00 34.08           C  
ATOM   1596  O   GLY A 102      61.710  66.232 -46.103  1.00 34.08           O  
ATOM   1597  N   LYS A 103      60.960  67.041 -48.087  1.00 32.93           N  
ATOM   1598  H   LYS A 103      60.107  67.435 -48.460  1.00 32.93           H  
ATOM   1599  CA  LYS A 103      62.117  67.160 -49.015  1.00 32.93           C  
ATOM   1600  HA  LYS A 103      61.736  66.892 -50.000  1.00 32.93           H  
ATOM   1601  C   LYS A 103      63.413  66.321 -48.853  1.00 32.93           C  
ATOM   1602  CB  LYS A 103      62.528  68.648 -49.066  1.00 32.93           C  
ATOM   1603  HB2 LYS A 103      62.448  69.084 -48.070  1.00 32.93           H  
ATOM   1604  HB3 LYS A 103      63.575  68.723 -49.362  1.00 32.93           H  
ATOM   1605  O   LYS A 103      64.082  66.397 -47.834  1.00 32.93           O  
ATOM   1606  CG  LYS A 103      61.710  69.468 -50.070  1.00 32.93           C  
ATOM   1607  HG2 LYS A 103      60.650  69.400 -49.826  1.00 32.93           H  
ATOM   1608  HG3 LYS A 103      61.872  69.066 -51.070  1.00 32.93           H  
ATOM   1609  CD  LYS A 103      62.149  70.938 -50.033  1.00 32.93           C  
ATOM   1610  HD2 LYS A 103      61.881  71.363 -49.065  1.00 32.93           H  
ATOM   1611  HD3 LYS A 103      63.231  70.991 -50.153  1.00 32.93           H  
ATOM   1612  CE  LYS A 103      61.477  71.730 -51.160  1.00 32.93           C  
ATOM   1613  HE2 LYS A 103      60.396  71.618 -51.071  1.00 32.93           H  
ATOM   1614  HE3 LYS A 103      61.781  71.296 -52.113  1.00 32.93           H  
ATOM   1615  NZ  LYS A 103      61.850  73.166 -51.111  1.00 32.93           N  
ATOM   1616  HZ1 LYS A 103      61.421  73.673 -51.871  1.00 32.93           H  
ATOM   1617  HZ2 LYS A 103      61.560  73.583 -50.238  1.00 32.93           H  
ATOM   1618  HZ3 LYS A 103      62.852  73.268 -51.192  1.00 32.93           H  
ATOM   1619  N   ALA A 104      63.859  65.858 -50.038  1.00 35.93           N  
ATOM   1620  H   ALA A 104      63.167  65.791 -50.770  1.00 35.93           H  
ATOM   1621  CA  ALA A 104      65.245  65.602 -50.487  1.00 35.93           C  
ATOM   1622  HA  ALA A 104      65.202  65.518 -51.573  1.00 35.93           H  
ATOM   1623  C   ALA A 104      65.858  64.268 -49.996  1.00 35.93           C  
ATOM   1624  CB  ALA A 104      66.085  66.860 -50.192  1.00 35.93           C  
ATOM   1625  HB1 ALA A 104      65.514  67.761 -50.414  1.00 35.93           H  
ATOM   1626  HB2 ALA A 104      66.384  66.865 -49.144  1.00 35.93           H  
ATOM   1627  HB3 ALA A 104      66.977  66.887 -50.819  1.00 35.93           H  
ATOM   1628  O   ALA A 104      65.611  63.858 -48.876  1.00 35.93           O  
ATOM   1629  N   ASP A 105      66.641  63.498 -50.749  1.00 38.30           N  
ATOM   1630  H   ASP A 105      66.938  62.658 -50.273  1.00 38.30           H  
ATOM   1631  CA  ASP A 105      67.303  63.677 -52.040  1.00 38.30           C  
ATOM   1632  HA  ASP A 105      66.616  64.090 -52.780  1.00 38.30           H  
ATOM   1633  C   ASP A 105      67.834  62.300 -52.487  1.00 38.30           C  
ATOM   1634  CB  ASP A 105      68.534  64.589 -51.844  1.00 38.30           C  
ATOM   1635  HB2 ASP A 105      69.370  64.001 -51.465  1.00 38.30           H  
ATOM   1636  HB3 ASP A 105      68.330  65.338 -51.078  1.00 38.30           H  
ATOM   1637  O   ASP A 105      68.256  61.534 -51.624  1.00 38.30           O  
ATOM   1638  CG  ASP A 105      68.982  65.309 -53.115  1.00 38.30           C  
ATOM   1639  OD1 ASP A 105      68.460  64.956 -54.200  1.00 38.30           O  
ATOM   1640  OD2 ASP A 105      69.805  66.236 -52.978  1.00 38.30           O  
ATOM   1641  N   SER A 106      67.935  62.073 -53.805  1.00 40.08           N  
ATOM   1642  H   SER A 106      67.634  62.857 -54.365  1.00 40.08           H  
ATOM   1643  CA  SER A 106      68.981  61.249 -54.450  1.00 40.08           C  
ATOM   1644  HA  SER A 106      68.826  61.338 -55.525  1.00 40.08           H  
ATOM   1645  C   SER A 106      69.009  59.721 -54.128  1.00 40.08           C  
ATOM   1646  CB  SER A 106      70.301  61.982 -54.146  1.00 40.08           C  
ATOM   1647  HB2 SER A 106      71.026  61.848 -54.949  1.00 40.08           H  
ATOM   1648  HB3 SER A 106      70.128  63.057 -54.098  1.00 40.08           H  
ATOM   1649  O   SER A 106      68.847  59.285 -53.004  1.00 40.08           O  
ATOM   1650  OG  SER A 106      70.830  61.551 -52.908  1.00 40.08           O  
ATOM   1651  HG  SER A 106      70.096  61.417 -52.304  1.00 40.08           H  
ATOM   1652  N   THR A 107      69.248  58.755 -55.013  1.00 44.86           N  
ATOM   1653  H   THR A 107      69.188  57.842 -54.584  1.00 44.86           H  
ATOM   1654  CA  THR A 107      69.744  58.721 -56.387  1.00 44.86           C  
ATOM   1655  HA  THR A 107      69.204  59.430 -57.014  1.00 44.86           H  
ATOM   1656  C   THR A 107      69.560  57.281 -56.889  1.00 44.86           C  
ATOM   1657  CB  THR A 107      71.272  58.965 -56.452  1.00 44.86           C  
ATOM   1658  HB  THR A 107      71.804  58.013 -56.443  1.00 44.86           H  
ATOM   1659  O   THR A 107      69.749  56.353 -56.113  1.00 44.86           O  
ATOM   1660  CG2 THR A 107      71.668  59.748 -57.701  1.00 44.86           C  
ATOM   1661 HG21 THR A 107      71.286  59.263 -58.599  1.00 44.86           H  
ATOM   1662 HG22 THR A 107      71.264  60.759 -57.644  1.00 44.86           H  
ATOM   1663 HG23 THR A 107      72.755  59.806 -57.762  1.00 44.86           H  
ATOM   1664  OG1 THR A 107      71.767  59.720 -55.388  1.00 44.86           O  
ATOM   1665  HG1 THR A 107      71.586  59.271 -54.559  1.00 44.86           H  
ATOM   1666  N   SER A 108      69.328  57.121 -58.198  1.00 40.50           N  
ATOM   1667  H   SER A 108      69.025  57.949 -58.691  1.00 40.50           H  
ATOM   1668  CA  SER A 108      69.967  56.096 -59.051  1.00 40.50           C  
ATOM   1669  HA  SER A 108      69.573  56.220 -60.059  1.00 40.50           H  
ATOM   1670  C   SER A 108      69.792  54.609 -58.669  1.00 40.50           C  
ATOM   1671  CB  SER A 108      71.460  56.447 -59.122  1.00 40.50           C  
ATOM   1672  HB2 SER A 108      71.589  57.362 -59.701  1.00 40.50           H  
ATOM   1673  HB3 SER A 108      71.853  56.601 -58.118  1.00 40.50           H  
ATOM   1674  O   SER A 108      70.384  54.126 -57.718  1.00 40.50           O  
ATOM   1675  OG  SER A 108      72.212  55.423 -59.717  1.00 40.50           O  
ATOM   1676  HG  SER A 108      72.267  54.699 -59.088  1.00 40.50           H  
ATOM   1677  N   GLY A 109      69.143  53.757 -59.455  1.00 43.84           N  
ATOM   1678  H   GLY A 109      69.137  52.811 -59.103  1.00 43.84           H  
ATOM   1679  CA  GLY A 109      68.751  53.886 -60.849  1.00 43.84           C  
ATOM   1680  HA2 GLY A 109      69.590  54.237 -61.449  1.00 43.84           H  
ATOM   1681  HA3 GLY A 109      67.929  54.597 -60.931  1.00 43.84           H  
ATOM   1682  C   GLY A 109      68.309  52.524 -61.395  1.00 43.84           C  
ATOM   1683  O   GLY A 109      68.689  51.486 -60.866  1.00 43.84           O  
ATOM   1684  N   THR A 110      67.479  52.586 -62.443  1.00 44.96           N  
ATOM   1685  H   THR A 110      67.105  53.510 -62.601  1.00 44.96           H  
ATOM   1686  CA  THR A 110      67.565  51.794 -63.691  1.00 44.96           C  
ATOM   1687  HA  THR A 110      66.587  51.822 -64.170  1.00 44.96           H  
ATOM   1688  C   THR A 110      67.951  50.312 -63.550  1.00 44.96           C  
ATOM   1689  CB  THR A 110      68.568  52.502 -64.626  1.00 44.96           C  
ATOM   1690  HB  THR A 110      68.731  51.903 -65.523  1.00 44.96           H  
ATOM   1691  O   THR A 110      69.067  49.989 -63.184  1.00 44.96           O  
ATOM   1692  CG2 THR A 110      68.070  53.891 -65.040  1.00 44.96           C  
ATOM   1693 HG21 THR A 110      67.078  53.816 -65.484  1.00 44.96           H  
ATOM   1694 HG22 THR A 110      68.756  54.304 -65.780  1.00 44.96           H  
ATOM   1695 HG23 THR A 110      68.041  54.563 -64.182  1.00 44.96           H  
ATOM   1696  OG1 THR A 110      69.801  52.692 -63.976  1.00 44.96           O  
ATOM   1697  HG1 THR A 110      70.062  51.845 -63.608  1.00 44.96           H  
ATOM   1698  N   SER A 111      67.183  49.317 -63.986  1.00 40.20           N  
ATOM   1699  H   SER A 111      67.477  48.416 -63.638  1.00 40.20           H  
ATOM   1700  CA  SER A 111      66.435  49.229 -65.241  1.00 40.20           C  
ATOM   1701  HA  SER A 111      65.593  49.921 -65.251  1.00 40.20           H  
ATOM   1702  C   SER A 111      65.918  47.786 -65.367  1.00 40.20           C  
ATOM   1703  CB  SER A 111      67.372  49.521 -66.427  1.00 40.20           C  
ATOM   1704  HB2 SER A 111      66.918  49.167 -67.352  1.00 40.20           H  
ATOM   1705  HB3 SER A 111      67.495  50.600 -66.524  1.00 40.20           H  
ATOM   1706  O   SER A 111      66.659  46.844 -65.125  1.00 40.20           O  
ATOM   1707  OG  SER A 111      68.647  48.923 -66.302  1.00 40.20           O  
ATOM   1708  HG  SER A 111      68.831  48.721 -65.381  1.00 40.20           H  
ATOM   1709  N   LEU A 112      64.628  47.636 -65.658  1.00 52.29           N  
ATOM   1710  H   LEU A 112      64.110  47.405 -64.822  1.00 52.29           H  
ATOM   1711  CA  LEU A 112      64.059  46.939 -66.824  1.00 52.29           C  
ATOM   1712  HA  LEU A 112      63.162  47.531 -67.005  1.00 52.29           H  
ATOM   1713  C   LEU A 112      63.571  45.493 -66.564  1.00 52.29           C  
ATOM   1714  CB  LEU A 112      64.911  47.063 -68.104  1.00 52.29           C  
ATOM   1715  HB2 LEU A 112      65.952  46.854 -67.857  1.00 52.29           H  
ATOM   1716  HB3 LEU A 112      64.604  46.293 -68.811  1.00 52.29           H  
ATOM   1717  O   LEU A 112      64.201  44.749 -65.818  1.00 52.29           O  
ATOM   1718  CG  LEU A 112      64.800  48.427 -68.809  1.00 52.29           C  
ATOM   1719  HG  LEU A 112      64.892  49.229 -68.077  1.00 52.29           H  
ATOM   1720  CD1 LEU A 112      65.921  48.571 -69.837  1.00 52.29           C  
ATOM   1721 HD11 LEU A 112      65.794  47.833 -70.628  1.00 52.29           H  
ATOM   1722 HD12 LEU A 112      65.902  49.570 -70.272  1.00 52.29           H  
ATOM   1723 HD13 LEU A 112      66.894  48.409 -69.373  1.00 52.29           H  
ATOM   1724  CD2 LEU A 112      63.471  48.604 -69.549  1.00 52.29           C  
ATOM   1725 HD21 LEU A 112      62.647  48.664 -68.838  1.00 52.29           H  
ATOM   1726 HD22 LEU A 112      63.307  47.771 -70.233  1.00 52.29           H  
ATOM   1727 HD23 LEU A 112      63.489  49.532 -70.120  1.00 52.29           H  
ATOM   1728  N   PRO A 113      62.408  45.113 -67.136  1.00 42.81           N  
ATOM   1729  CA  PRO A 113      61.622  43.962 -66.709  1.00 42.81           C  
ATOM   1730  HA  PRO A 113      61.849  43.714 -65.672  1.00 42.81           H  
ATOM   1731  C   PRO A 113      61.844  42.720 -67.585  1.00 42.81           C  
ATOM   1732  CB  PRO A 113      60.177  44.456 -66.812  1.00 42.81           C  
ATOM   1733  HB2 PRO A 113      59.944  45.080 -65.949  1.00 42.81           H  
ATOM   1734  HB3 PRO A 113      59.462  43.638 -66.895  1.00 42.81           H  
ATOM   1735  O   PRO A 113      62.032  42.822 -68.793  1.00 42.81           O  
ATOM   1736  CG  PRO A 113      60.203  45.318 -68.075  1.00 42.81           C  
ATOM   1737  HG2 PRO A 113      60.021  44.698 -68.953  1.00 42.81           H  
ATOM   1738  HG3 PRO A 113      59.468  46.121 -68.022  1.00 42.81           H  
ATOM   1739  CD  PRO A 113      61.627  45.865 -68.119  1.00 42.81           C  
ATOM   1740  HD2 PRO A 113      62.047  45.738 -69.117  1.00 42.81           H  
ATOM   1741  HD3 PRO A 113      61.559  46.924 -67.871  1.00 42.81           H  
ATOM   1742  N   GLY A 114      61.688  41.546 -66.964  1.00 36.78           N  
ATOM   1743  H   GLY A 114      61.591  41.569 -65.959  1.00 36.78           H  
ATOM   1744  CA  GLY A 114      61.510  40.259 -67.636  1.00 36.78           C  
ATOM   1745  HA2 GLY A 114      60.949  39.593 -66.981  1.00 36.78           H  
ATOM   1746  HA3 GLY A 114      60.915  40.414 -68.536  1.00 36.78           H  
ATOM   1747  C   GLY A 114      62.802  39.565 -68.064  1.00 36.78           C  
ATOM   1748  O   GLY A 114      63.370  39.910 -69.082  1.00 36.78           O  
ATOM   1749  N   THR A 115      63.195  38.514 -67.342  1.00 43.96           N  
ATOM   1750  H   THR A 115      62.911  38.509 -66.372  1.00 43.96           H  
ATOM   1751  CA  THR A 115      63.446  37.177 -67.914  1.00 43.96           C  
ATOM   1752  HA  THR A 115      62.528  36.865 -68.412  1.00 43.96           H  
ATOM   1753  C   THR A 115      63.726  36.179 -66.794  1.00 43.96           C  
ATOM   1754  CB  THR A 115      64.588  37.054 -68.945  1.00 43.96           C  
ATOM   1755  HB  THR A 115      64.949  36.026 -68.904  1.00 43.96           H  
ATOM   1756  O   THR A 115      64.526  36.418 -65.898  1.00 43.96           O  
ATOM   1757  CG2 THR A 115      64.134  37.286 -70.393  1.00 43.96           C  
ATOM   1758 HG21 THR A 115      63.094  36.993 -70.536  1.00 43.96           H  
ATOM   1759 HG22 THR A 115      64.260  38.331 -70.676  1.00 43.96           H  
ATOM   1760 HG23 THR A 115      64.762  36.692 -71.055  1.00 43.96           H  
ATOM   1761  OG1 THR A 115      65.670  37.897 -68.650  1.00 43.96           O  
ATOM   1762  HG1 THR A 115      65.774  37.934 -67.696  1.00 43.96           H  
ATOM   1763  N   ALA A 116      63.015  35.061 -66.879  1.00 40.96           N  
ATOM   1764  H   ALA A 116      62.379  35.003 -67.662  1.00 40.96           H  
ATOM   1765  CA  ALA A 116      63.067  33.868 -66.052  1.00 40.96           C  
ATOM   1766  HA  ALA A 116      62.408  34.000 -65.194  1.00 40.96           H  
ATOM   1767  C   ALA A 116      64.459  33.435 -65.556  1.00 40.96           C  
ATOM   1768  CB  ALA A 116      62.509  32.762 -66.959  1.00 40.96           C  
ATOM   1769  HB1 ALA A 116      63.135  32.651 -67.844  1.00 40.96           H  
ATOM   1770  HB2 ALA A 116      61.492  33.002 -67.267  1.00 40.96           H  
ATOM   1771  HB3 ALA A 116      62.493  31.815 -66.418  1.00 40.96           H  
ATOM   1772  O   ALA A 116      65.388  33.323 -66.352  1.00 40.96           O  
ATOM   1773  N   ARG A 117      64.526  33.006 -64.287  1.00 42.07           N  
ATOM   1774  H   ARG A 117      63.935  33.509 -63.642  1.00 42.07           H  
ATOM   1775  CA  ARG A 117      64.890  31.635 -63.850  1.00 42.07           C  
ATOM   1776  HA  ARG A 117      64.017  30.990 -63.945  1.00 42.07           H  
ATOM   1777  C   ARG A 117      65.302  31.640 -62.377  1.00 42.07           C  
ATOM   1778  CB  ARG A 117      66.056  31.024 -64.658  1.00 42.07           C  
ATOM   1779  HB2 ARG A 117      66.760  31.799 -64.961  1.00 42.07           H  
ATOM   1780  HB3 ARG A 117      66.609  30.335 -64.019  1.00 42.07           H  
ATOM   1781  O   ARG A 117      66.245  32.322 -62.005  1.00 42.07           O  
ATOM   1782  CG  ARG A 117      65.562  30.212 -65.867  1.00 42.07           C  
ATOM   1783  HG2 ARG A 117      65.024  29.338 -65.499  1.00 42.07           H  
ATOM   1784  HG3 ARG A 117      64.887  30.802 -66.486  1.00 42.07           H  
ATOM   1785  CD  ARG A 117      66.753  29.759 -66.714  1.00 42.07           C  
ATOM   1786  HD2 ARG A 117      67.134  30.616 -67.269  1.00 42.07           H  
ATOM   1787  HD3 ARG A 117      67.537  29.403 -66.045  1.00 42.07           H  
ATOM   1788  NE  ARG A 117      66.382  28.672 -67.642  1.00 42.07           N  
ATOM   1789  HE  ARG A 117      65.398  28.464 -67.733  1.00 42.07           H  
ATOM   1790  NH1 ARG A 117      68.509  28.163 -68.335  1.00 42.07           N  
ATOM   1791 HH11 ARG A 117      68.857  28.947 -67.801  1.00 42.07           H  
ATOM   1792 HH12 ARG A 117      69.146  27.594 -68.874  1.00 42.07           H  
ATOM   1793  NH2 ARG A 117      66.792  26.939 -69.066  1.00 42.07           N  
ATOM   1794 HH21 ARG A 117      65.806  26.724 -69.100  1.00 42.07           H  
ATOM   1795 HH22 ARG A 117      67.444  26.380 -69.598  1.00 42.07           H  
ATOM   1796  CZ  ARG A 117      67.225  27.933 -68.342  1.00 42.07           C  
ATOM   1797  N   GLY A 118      64.643  30.816 -61.567  1.00 46.12           N  
ATOM   1798  H   GLY A 118      63.830  30.329 -61.916  1.00 46.12           H  
ATOM   1799  CA  GLY A 118      65.055  30.569 -60.185  1.00 46.12           C  
ATOM   1800  HA2 GLY A 118      65.944  29.939 -60.171  1.00 46.12           H  
ATOM   1801  HA3 GLY A 118      65.304  31.514 -59.702  1.00 46.12           H  
ATOM   1802  C   GLY A 118      63.963  29.899 -59.363  1.00 46.12           C  
ATOM   1803  O   GLY A 118      63.348  30.534 -58.521  1.00 46.12           O  
ATOM   1804  N   ILE A 119      63.690  28.632 -59.669  1.00 42.53           N  
ATOM   1805  H   ILE A 119      64.291  28.196 -60.354  1.00 42.53           H  
ATOM   1806  CA  ILE A 119      62.853  27.718 -58.881  1.00 42.53           C  
ATOM   1807  HA  ILE A 119      61.816  28.053 -58.892  1.00 42.53           H  
ATOM   1808  C   ILE A 119      63.358  27.692 -57.428  1.00 42.53           C  
ATOM   1809  CB  ILE A 119      62.968  26.317 -59.540  1.00 42.53           C  
ATOM   1810  HB  ILE A 119      64.026  26.117 -59.711  1.00 42.53           H  
ATOM   1811  O   ILE A 119      64.540  27.429 -57.216  1.00 42.53           O  
ATOM   1812  CG1 ILE A 119      62.247  26.308 -60.911  1.00 42.53           C  
ATOM   1813 HG12 ILE A 119      62.443  27.238 -61.443  1.00 42.53           H  
ATOM   1814 HG13 ILE A 119      61.170  26.243 -60.753  1.00 42.53           H  
ATOM   1815  CG2 ILE A 119      62.438  25.179 -58.649  1.00 42.53           C  
ATOM   1816 HG21 ILE A 119      63.024  25.107 -57.733  1.00 42.53           H  
ATOM   1817 HG22 ILE A 119      62.523  24.220 -59.159  1.00 42.53           H  
ATOM   1818 HG23 ILE A 119      61.393  25.354 -58.393  1.00 42.53           H  
ATOM   1819  CD1 ILE A 119      62.690  25.165 -61.835  1.00 42.53           C  
ATOM   1820 HD11 ILE A 119      62.435  24.198 -61.403  1.00 42.53           H  
ATOM   1821 HD12 ILE A 119      63.766  25.218 -62.001  1.00 42.53           H  
ATOM   1822 HD13 ILE A 119      62.180  25.260 -62.793  1.00 42.53           H  
ATOM   1823  N   GLY A 120      62.477  27.911 -56.445  1.00 45.18           N  
ATOM   1824  H   GLY A 120      61.553  28.251 -56.670  1.00 45.18           H  
ATOM   1825  CA  GLY A 120      62.826  27.711 -55.037  1.00 45.18           C  
ATOM   1826  HA2 GLY A 120      63.743  28.260 -54.827  1.00 45.18           H  
ATOM   1827  HA3 GLY A 120      63.038  26.655 -54.868  1.00 45.18           H  
ATOM   1828  C   GLY A 120      61.784  28.179 -54.017  1.00 45.18           C  
ATOM   1829  O   GLY A 120      61.826  29.322 -53.592  1.00 45.18           O  
ATOM   1830  N   ALA A 121      60.946  27.230 -53.589  1.00 45.52           N  
ATOM   1831  H   ALA A 121      60.964  26.370 -54.118  1.00 45.52           H  
ATOM   1832  CA  ALA A 121      60.385  27.085 -52.237  1.00 45.52           C  
ATOM   1833  HA  ALA A 121      59.865  26.128 -52.250  1.00 45.52           H  
ATOM   1834  C   ALA A 121      59.321  28.084 -51.718  1.00 45.52           C  
ATOM   1835  CB  ALA A 121      61.540  26.861 -51.256  1.00 45.52           C  
ATOM   1836  HB1 ALA A 121      62.124  27.777 -51.162  1.00 45.52           H  
ATOM   1837  HB2 ALA A 121      62.182  26.048 -51.597  1.00 45.52           H  
ATOM   1838  HB3 ALA A 121      61.136  26.607 -50.276  1.00 45.52           H  
ATOM   1839  O   ALA A 121      59.606  29.114 -51.120  1.00 45.52           O  
ATOM   1840  N   ASP A 122      58.075  27.654 -51.914  1.00 41.59           N  
ATOM   1841  H   ASP A 122      57.998  26.938 -52.623  1.00 41.59           H  
ATOM   1842  CA  ASP A 122      56.956  27.573 -50.959  1.00 41.59           C  
ATOM   1843  HA  ASP A 122      56.199  28.281 -51.297  1.00 41.59           H  
ATOM   1844  C   ASP A 122      57.245  27.855 -49.458  1.00 41.59           C  
ATOM   1845  CB  ASP A 122      56.421  26.123 -51.109  1.00 41.59           C  
ATOM   1846  HB2 ASP A 122      56.826  25.670 -52.014  1.00 41.59           H  
ATOM   1847  HB3 ASP A 122      56.776  25.512 -50.278  1.00 41.59           H  
ATOM   1848  O   ASP A 122      58.220  27.357 -48.893  1.00 41.59           O  
ATOM   1849  CG  ASP A 122      54.903  25.986 -51.210  1.00 41.59           C  
ATOM   1850  OD1 ASP A 122      54.204  27.011 -51.053  1.00 41.59           O  
ATOM   1851  OD2 ASP A 122      54.468  24.846 -51.485  1.00 41.59           O  
ATOM   1852  N   GLY A 123      56.315  28.561 -48.794  1.00 48.50           N  
ATOM   1853  H   GLY A 123      55.511  28.841 -49.337  1.00 48.50           H  
ATOM   1854  CA  GLY A 123      56.310  28.890 -47.354  1.00 48.50           C  
ATOM   1855  HA2 GLY A 123      55.331  28.641 -46.945  1.00 48.50           H  
ATOM   1856  HA3 GLY A 123      57.061  28.295 -46.835  1.00 48.50           H  
ATOM   1857  C   GLY A 123      56.616  30.375 -47.090  1.00 48.50           C  
ATOM   1858  O   GLY A 123      57.643  30.883 -47.505  1.00 48.50           O  
ATOM   1859  N   ALA A 124      55.802  31.167 -46.395  1.00 48.49           N  
ATOM   1860  H   ALA A 124      56.005  32.149 -46.513  1.00 48.49           H  
ATOM   1861  CA  ALA A 124      55.261  30.851 -45.090  1.00 48.49           C  
ATOM   1862  HA  ALA A 124      54.847  29.843 -45.088  1.00 48.49           H  
ATOM   1863  C   ALA A 124      54.171  31.859 -44.664  1.00 48.49           C  
ATOM   1864  CB  ALA A 124      56.444  30.915 -44.107  1.00 48.49           C  
ATOM   1865  HB1 ALA A 124      56.886  31.911 -44.123  1.00 48.49           H  
ATOM   1866  HB2 ALA A 124      56.111  30.705 -43.090  1.00 48.49           H  
ATOM   1867  HB3 ALA A 124      57.204  30.183 -44.379  1.00 48.49           H  
ATOM   1868  O   ALA A 124      54.311  33.071 -44.816  1.00 48.49           O  
ATOM   1869  N   THR A 125      53.141  31.292 -44.030  1.00 51.03           N  
ATOM   1870  H   THR A 125      53.106  30.286 -44.119  1.00 51.03           H  
ATOM   1871  CA  THR A 125      52.447  31.804 -42.836  1.00 51.03           C  
ATOM   1872  HA  THR A 125      51.725  31.030 -42.577  1.00 51.03           H  
ATOM   1873  C   THR A 125      51.608  33.071 -42.967  1.00 51.03           C  
ATOM   1874  CB  THR A 125      53.379  31.848 -41.616  1.00 51.03           C  
ATOM   1875  HB  THR A 125      52.839  32.274 -40.770  1.00 51.03           H  
ATOM   1876  O   THR A 125      52.045  34.186 -42.700  1.00 51.03           O  
ATOM   1877  CG2 THR A 125      53.834  30.434 -41.241  1.00 51.03           C  
ATOM   1878 HG21 THR A 125      54.553  30.500 -40.425  1.00 51.03           H  
ATOM   1879 HG22 THR A 125      52.976  29.854 -40.901  1.00 51.03           H  
ATOM   1880 HG23 THR A 125      54.299  29.923 -42.084  1.00 51.03           H  
ATOM   1881  OG1 THR A 125      54.527  32.620 -41.859  1.00 51.03           O  
ATOM   1882  HG1 THR A 125      54.238  33.436 -42.275  1.00 51.03           H  
ATOM   1883  N   SER A 126      50.334  32.813 -43.266  1.00 53.99           N  
ATOM   1884  H   SER A 126      50.119  31.852 -43.491  1.00 53.99           H  
ATOM   1885  CA  SER A 126      49.167  33.609 -42.899  1.00 53.99           C  
ATOM   1886  HA  SER A 126      48.992  34.368 -43.662  1.00 53.99           H  
ATOM   1887  C   SER A 126      49.298  34.278 -41.528  1.00 53.99           C  
ATOM   1888  CB  SER A 126      47.959  32.663 -42.840  1.00 53.99           C  
ATOM   1889  HB2 SER A 126      47.743  32.283 -43.839  1.00 53.99           H  
ATOM   1890  HB3 SER A 126      47.088  33.207 -42.475  1.00 53.99           H  
ATOM   1891  O   SER A 126      49.477  33.606 -40.511  1.00 53.99           O  
ATOM   1892  OG  SER A 126      48.244  31.574 -41.976  1.00 53.99           O  
ATOM   1893  HG  SER A 126      48.579  31.952 -41.160  1.00 53.99           H  
ATOM   1894  N   ASP A 127      49.121  35.591 -41.533  1.00 53.77           N  
ATOM   1895  H   ASP A 127      49.045  36.049 -42.429  1.00 53.77           H  
ATOM   1896  CA  ASP A 127      48.980  36.467 -40.377  1.00 53.77           C  
ATOM   1897  HA  ASP A 127      49.879  36.396 -39.765  1.00 53.77           H  
ATOM   1898  C   ASP A 127      47.753  36.041 -39.539  1.00 53.77           C  
ATOM   1899  CB  ASP A 127      48.881  37.892 -40.960  1.00 53.77           C  
ATOM   1900  HB2 ASP A 127      47.872  38.075 -41.330  1.00 53.77           H  
ATOM   1901  HB3 ASP A 127      49.554  37.967 -41.814  1.00 53.77           H  
ATOM   1902  O   ASP A 127      46.602  36.332 -39.867  1.00 53.77           O  
ATOM   1903  CG  ASP A 127      49.281  39.007 -39.999  1.00 53.77           C  
ATOM   1904  OD1 ASP A 127      49.535  38.704 -38.811  1.00 53.77           O  
ATOM   1905  OD2 ASP A 127      49.322  40.162 -40.474  1.00 53.77           O  
ATOM   1906  N   SER A 128      47.982  35.241 -38.496  1.00 55.41           N  
ATOM   1907  H   SER A 128      48.937  34.959 -38.327  1.00 55.41           H  
ATOM   1908  CA  SER A 128      46.941  34.596 -37.684  1.00 55.41           C  
ATOM   1909  HA  SER A 128      46.042  34.511 -38.295  1.00 55.41           H  
ATOM   1910  C   SER A 128      46.548  35.427 -36.453  1.00 55.41           C  
ATOM   1911  CB  SER A 128      47.364  33.163 -37.332  1.00 55.41           C  
ATOM   1912  HB2 SER A 128      46.547  32.656 -36.819  1.00 55.41           H  
ATOM   1913  HB3 SER A 128      47.591  32.620 -38.249  1.00 55.41           H  
ATOM   1914  O   SER A 128      46.445  34.887 -35.352  1.00 55.41           O  
ATOM   1915  OG  SER A 128      48.509  33.173 -36.503  1.00 55.41           O  
ATOM   1916  HG  SER A 128      48.256  33.616 -35.690  1.00 55.41           H  
ATOM   1917  N   SER A 129      46.348  36.741 -36.615  1.00 59.22           N  
ATOM   1918  H   SER A 129      46.499  37.128 -37.536  1.00 59.22           H  
ATOM   1919  CA  SER A 129      45.944  37.665 -35.533  1.00 59.22           C  
ATOM   1920  HA  SER A 129      46.068  37.143 -34.584  1.00 59.22           H  
ATOM   1921  C   SER A 129      44.460  38.077 -35.565  1.00 59.22           C  
ATOM   1922  CB  SER A 129      46.882  38.876 -35.462  1.00 59.22           C  
ATOM   1923  HB2 SER A 129      47.918  38.538 -35.452  1.00 59.22           H  
ATOM   1924  HB3 SER A 129      46.685  39.421 -34.538  1.00 59.22           H  
ATOM   1925  O   SER A 129      44.056  39.041 -34.916  1.00 59.22           O  
ATOM   1926  OG  SER A 129      46.677  39.747 -36.553  1.00 59.22           O  
ATOM   1927  HG  SER A 129      47.417  39.665 -37.159  1.00 59.22           H  
ATOM   1928  N   GLY A 130      43.618  37.339 -36.296  1.00 68.83           N  
ATOM   1929  H   GLY A 130      43.996  36.545 -36.793  1.00 68.83           H  
ATOM   1930  CA  GLY A 130      42.165  37.534 -36.273  1.00 68.83           C  
ATOM   1931  HA2 GLY A 130      41.960  38.587 -36.465  1.00 68.83           H  
ATOM   1932  HA3 GLY A 130      41.700  36.941 -37.060  1.00 68.83           H  
ATOM   1933  C   GLY A 130      41.544  37.127 -34.925  1.00 68.83           C  
ATOM   1934  O   GLY A 130      42.063  36.222 -34.267  1.00 68.83           O  
ATOM   1935  N   PRO A 131      40.437  37.763 -34.488  1.00 71.07           N  
ATOM   1936  CA  PRO A 131      39.745  37.364 -33.264  1.00 71.07           C  
ATOM   1937  HA  PRO A 131      40.390  37.535 -32.403  1.00 71.07           H  
ATOM   1938  C   PRO A 131      39.378  35.878 -33.335  1.00 71.07           C  
ATOM   1939  CB  PRO A 131      38.506  38.266 -33.172  1.00 71.07           C  
ATOM   1940  HB2 PRO A 131      37.650  37.749 -32.740  1.00 71.07           H  
ATOM   1941  HB3 PRO A 131      38.749  39.152 -32.585  1.00 71.07           H  
ATOM   1942  O   PRO A 131      38.921  35.405 -34.375  1.00 71.07           O  
ATOM   1943  CG  PRO A 131      38.249  38.675 -34.623  1.00 71.07           C  
ATOM   1944  HG2 PRO A 131      37.734  39.633 -34.690  1.00 71.07           H  
ATOM   1945  HG3 PRO A 131      37.677  37.896 -35.127  1.00 71.07           H  
ATOM   1946  CD  PRO A 131      39.654  38.744 -35.221  1.00 71.07           C  
ATOM   1947  HD2 PRO A 131      40.078  39.735 -35.063  1.00 71.07           H  
ATOM   1948  HD3 PRO A 131      39.614  38.515 -36.286  1.00 71.07           H  
ATOM   1949  N   VAL A 132      39.576  35.139 -32.238  1.00 75.45           N  
ATOM   1950  H   VAL A 132      39.995  35.575 -31.429  1.00 75.45           H  
ATOM   1951  CA  VAL A 132      39.178  33.727 -32.150  1.00 75.45           C  
ATOM   1952  HA  VAL A 132      39.700  33.168 -32.927  1.00 75.45           H  
ATOM   1953  C   VAL A 132      37.672  33.632 -32.409  1.00 75.45           C  
ATOM   1954  CB  VAL A 132      39.549  33.115 -30.781  1.00 75.45           C  
ATOM   1955  HB  VAL A 132      39.071  33.690 -29.987  1.00 75.45           H  
ATOM   1956  O   VAL A 132      36.866  34.040 -31.574  1.00 75.45           O  
ATOM   1957  CG1 VAL A 132      39.094  31.652 -30.665  1.00 75.45           C  
ATOM   1958 HG11 VAL A 132      39.410  31.242 -29.706  1.00 75.45           H  
ATOM   1959 HG12 VAL A 132      38.007  31.588 -30.718  1.00 75.45           H  
ATOM   1960 HG13 VAL A 132      39.530  31.059 -31.469  1.00 75.45           H  
ATOM   1961  CG2 VAL A 132      41.066  33.148 -30.548  1.00 75.45           C  
ATOM   1962 HG21 VAL A 132      41.578  32.594 -31.335  1.00 75.45           H  
ATOM   1963 HG22 VAL A 132      41.304  32.700 -29.583  1.00 75.45           H  
ATOM   1964 HG23 VAL A 132      41.429  34.175 -30.547  1.00 75.45           H  
ATOM   1965  N   VAL A 133      37.287  33.110 -33.575  1.00 79.70           N  
ATOM   1966  H   VAL A 133      38.000  32.897 -34.258  1.00 79.70           H  
ATOM   1967  CA  VAL A 133      35.891  32.825 -33.920  1.00 79.70           C  
ATOM   1968  HA  VAL A 133      35.239  33.520 -33.390  1.00 79.70           H  
ATOM   1969  C   VAL A 133      35.582  31.408 -33.446  1.00 79.70           C  
ATOM   1970  CB  VAL A 133      35.627  32.993 -35.432  1.00 79.70           C  
ATOM   1971  HB  VAL A 133      36.243  32.288 -35.990  1.00 79.70           H  
ATOM   1972  O   VAL A 133      36.105  30.441 -33.998  1.00 79.70           O  
ATOM   1973  CG1 VAL A 133      34.153  32.729 -35.770  1.00 79.70           C  
ATOM   1974 HG11 VAL A 133      33.988  32.867 -36.838  1.00 79.70           H  
ATOM   1975 HG12 VAL A 133      33.509  33.413 -35.216  1.00 79.70           H  
ATOM   1976 HG13 VAL A 133      33.886  31.702 -35.519  1.00 79.70           H  
ATOM   1977  CG2 VAL A 133      35.960  34.410 -35.917  1.00 79.70           C  
ATOM   1978 HG21 VAL A 133      35.685  34.520 -36.966  1.00 79.70           H  
ATOM   1979 HG22 VAL A 133      37.031  34.590 -35.831  1.00 79.70           H  
ATOM   1980 HG23 VAL A 133      35.423  35.149 -35.321  1.00 79.70           H  
ATOM   1981  N   SER A 134      34.750  31.259 -32.413  1.00 84.79           N  
ATOM   1982  H   SER A 134      34.358  32.073 -31.961  1.00 84.79           H  
ATOM   1983  CA  SER A 134      34.260  29.936 -32.018  1.00 84.79           C  
ATOM   1984  HA  SER A 134      35.095  29.236 -32.038  1.00 84.79           H  
ATOM   1985  C   SER A 134      33.205  29.455 -33.010  1.00 84.79           C  
ATOM   1986  CB  SER A 134      33.695  29.933 -30.597  1.00 84.79           C  
ATOM   1987  HB2 SER A 134      34.486  30.177 -29.888  1.00 84.79           H  
ATOM   1988  HB3 SER A 134      33.318  28.936 -30.367  1.00 84.79           H  
ATOM   1989  O   SER A 134      32.222  30.155 -33.255  1.00 84.79           O  
ATOM   1990  OG  SER A 134      32.648  30.873 -30.478  1.00 84.79           O  
ATOM   1991  HG  SER A 134      32.089  30.793 -31.254  1.00 84.79           H  
ATOM   1992  N   VAL A 135      33.391  28.251 -33.543  1.00 86.71           N  
ATOM   1993  H   VAL A 135      34.225  27.738 -33.295  1.00 86.71           H  
ATOM   1994  CA  VAL A 135      32.412  27.586 -34.408  1.00 86.71           C  
ATOM   1995  HA  VAL A 135      31.982  28.327 -35.083  1.00 86.71           H  
ATOM   1996  C   VAL A 135      31.286  27.016 -33.545  1.00 86.71           C  
ATOM   1997  CB  VAL A 135      33.086  26.496 -35.264  1.00 86.71           C  
ATOM   1998  HB  VAL A 135      33.505  25.733 -34.608  1.00 86.71           H  
ATOM   1999  O   VAL A 135      31.544  26.380 -32.522  1.00 86.71           O  
ATOM   2000  CG1 VAL A 135      32.096  25.827 -36.224  1.00 86.71           C  
ATOM   2001 HG11 VAL A 135      32.616  25.097 -36.844  1.00 86.71           H  
ATOM   2002 HG12 VAL A 135      31.325  25.299 -35.663  1.00 86.71           H  
ATOM   2003 HG13 VAL A 135      31.627  26.573 -36.866  1.00 86.71           H  
ATOM   2004  CG2 VAL A 135      34.224  27.087 -36.110  1.00 86.71           C  
ATOM   2005 HG21 VAL A 135      34.668  26.307 -36.729  1.00 86.71           H  
ATOM   2006 HG22 VAL A 135      33.841  27.879 -36.753  1.00 86.71           H  
ATOM   2007 HG23 VAL A 135      35.007  27.496 -35.471  1.00 86.71           H  
ATOM   2008  N   GLU A 136      30.037  27.246 -33.947  1.00 89.03           N  
ATOM   2009  H   GLU A 136      29.875  27.768 -34.796  1.00 89.03           H  
ATOM   2010  CA  GLU A 136      28.874  26.683 -33.264  1.00 89.03           C  
ATOM   2011  HA  GLU A 136      28.959  26.922 -32.204  1.00 89.03           H  
ATOM   2012  C   GLU A 136      28.853  25.155 -33.413  1.00 89.03           C  
ATOM   2013  CB  GLU A 136      27.589  27.343 -33.785  1.00 89.03           C  
ATOM   2014  HB2 GLU A 136      27.450  27.088 -34.835  1.00 89.03           H  
ATOM   2015  HB3 GLU A 136      27.707  28.424 -33.699  1.00 89.03           H  
ATOM   2016  O   GLU A 136      29.018  24.612 -34.507  1.00 89.03           O  
ATOM   2017  CG  GLU A 136      26.350  26.918 -32.980  1.00 89.03           C  
ATOM   2018  HG2 GLU A 136      26.169  25.857 -33.148  1.00 89.03           H  
ATOM   2019  HG3 GLU A 136      26.563  27.059 -31.920  1.00 89.03           H  
ATOM   2020  CD  GLU A 136      25.080  27.706 -33.348  1.00 89.03           C  
ATOM   2021  OE1 GLU A 136      24.082  27.545 -32.610  1.00 89.03           O  
ATOM   2022  OE2 GLU A 136      25.113  28.471 -34.339  1.00 89.03           O  
ATOM   2023  N   ARG A 137      28.663  24.448 -32.295  1.00 91.63           N  
ATOM   2024  H   ARG A 137      28.471  24.958 -31.445  1.00 91.63           H  
ATOM   2025  CA  ARG A 137      28.516  22.989 -32.296  1.00 91.63           C  
ATOM   2026  HA  ARG A 137      29.144  22.608 -33.101  1.00 91.63           H  
ATOM   2027  C   ARG A 137      27.067  22.602 -32.609  1.00 91.63           C  
ATOM   2028  CB  ARG A 137      29.018  22.381 -30.978  1.00 91.63           C  
ATOM   2029  HB2 ARG A 137      30.044  22.709 -30.811  1.00 91.63           H  
ATOM   2030  HB3 ARG A 137      29.022  21.295 -31.073  1.00 91.63           H  
ATOM   2031  O   ARG A 137      26.157  23.276 -32.129  1.00 91.63           O  
ATOM   2032  CG  ARG A 137      28.155  22.765 -29.767  1.00 91.63           C  
ATOM   2033  HG2 ARG A 137      27.140  22.393 -29.904  1.00 91.63           H  
ATOM   2034  HG3 ARG A 137      28.127  23.850 -29.662  1.00 91.63           H  
ATOM   2035  CD  ARG A 137      28.722  22.149 -28.489  1.00 91.63           C  
ATOM   2036  HD2 ARG A 137      28.753  21.067 -28.614  1.00 91.63           H  
ATOM   2037  HD3 ARG A 137      29.735  22.521 -28.335  1.00 91.63           H  
ATOM   2038  NE  ARG A 137      27.883  22.494 -27.329  1.00 91.63           N  
ATOM   2039  HE  ARG A 137      27.136  23.152 -27.498  1.00 91.63           H  
ATOM   2040  NH1 ARG A 137      28.899  21.107 -25.810  1.00 91.63           N  
ATOM   2041 HH11 ARG A 137      29.523  20.792 -26.538  1.00 91.63           H  
ATOM   2042 HH12 ARG A 137      28.952  20.710 -24.882  1.00 91.63           H  
ATOM   2043  NH2 ARG A 137      27.168  22.367 -25.173  1.00 91.63           N  
ATOM   2044 HH21 ARG A 137      27.232  21.962 -24.250  1.00 91.63           H  
ATOM   2045 HH22 ARG A 137      26.434  23.029 -25.383  1.00 91.63           H  
ATOM   2046  CZ  ARG A 137      27.988  21.991 -26.113  1.00 91.63           C  
ATOM   2047  N   PRO A 138      26.826  21.490 -33.318  1.00 87.78           N  
ATOM   2048  CA  PRO A 138      25.478  20.961 -33.464  1.00 87.78           C  
ATOM   2049  HA  PRO A 138      24.828  21.720 -33.899  1.00 87.78           H  
ATOM   2050  C   PRO A 138      24.919  20.545 -32.096  1.00 87.78           C  
ATOM   2051  CB  PRO A 138      25.607  19.786 -34.436  1.00 87.78           C  
ATOM   2052  HB2 PRO A 138      24.881  18.998 -34.233  1.00 87.78           H  
ATOM   2053  HB3 PRO A 138      25.495  20.149 -35.458  1.00 87.78           H  
ATOM   2054  O   PRO A 138      25.626  19.965 -31.269  1.00 87.78           O  
ATOM   2055  CG  PRO A 138      27.043  19.305 -34.223  1.00 87.78           C  
ATOM   2056  HG2 PRO A 138      27.438  18.805 -35.108  1.00 87.78           H  
ATOM   2057  HG3 PRO A 138      27.083  18.642 -33.359  1.00 87.78           H  
ATOM   2058  CD  PRO A 138      27.803  20.594 -33.916  1.00 87.78           C  
ATOM   2059  HD2 PRO A 138      28.176  21.034 -34.841  1.00 87.78           H  
ATOM   2060  HD3 PRO A 138      28.630  20.381 -33.238  1.00 87.78           H  
ATOM   2061  N   ILE A 139      23.640  20.830 -31.869  1.00 82.90           N  
ATOM   2062  H   ILE A 139      23.119  21.318 -32.584  1.00 82.90           H  
ATOM   2063  CA  ILE A 139      22.893  20.403 -30.685  1.00 82.90           C  
ATOM   2064  HA  ILE A 139      23.516  19.754 -30.070  1.00 82.90           H  
ATOM   2065  C   ILE A 139      21.708  19.583 -31.188  1.00 82.90           C  
ATOM   2066  CB  ILE A 139      22.468  21.614 -29.818  1.00 82.90           C  
ATOM   2067  HB  ILE A 139      21.849  22.273 -30.426  1.00 82.90           H  
ATOM   2068  O   ILE A 139      20.879  20.087 -31.942  1.00 82.90           O  
ATOM   2069  CG1 ILE A 139      23.710  22.409 -29.340  1.00 82.90           C  
ATOM   2070 HG12 ILE A 139      24.322  21.777 -28.697  1.00 82.90           H  
ATOM   2071 HG13 ILE A 139      24.311  22.688 -30.205  1.00 82.90           H  
ATOM   2072  CG2 ILE A 139      21.631  21.140 -28.611  1.00 82.90           C  
ATOM   2073 HG21 ILE A 139      20.742  20.608 -28.948  1.00 82.90           H  
ATOM   2074 HG22 ILE A 139      21.286  21.994 -28.028  1.00 82.90           H  
ATOM   2075 HG23 ILE A 139      22.219  20.480 -27.974  1.00 82.90           H  
ATOM   2076  CD1 ILE A 139      23.383  23.712 -28.601  1.00 82.90           C  
ATOM   2077 HD11 ILE A 139      22.715  24.324 -29.208  1.00 82.90           H  
ATOM   2078 HD12 ILE A 139      24.305  24.267 -28.426  1.00 82.90           H  
ATOM   2079 HD13 ILE A 139      22.916  23.502 -27.639  1.00 82.90           H  
ATOM   2080  N   SER A 140      21.643  18.315 -30.782  1.00 78.60           N  
ATOM   2081  H   SER A 140      22.339  17.982 -30.131  1.00 78.60           H  
ATOM   2082  CA  SER A 140      20.442  17.499 -30.953  1.00 78.60           C  
ATOM   2083  HA  SER A 140      19.947  17.755 -31.890  1.00 78.60           H  
ATOM   2084  C   SER A 140      19.509  17.806 -29.789  1.00 78.60           C  
ATOM   2085  CB  SER A 140      20.784  16.007 -30.989  1.00 78.60           C  
ATOM   2086  HB2 SER A 140      21.144  15.689 -30.011  1.00 78.60           H  
ATOM   2087  HB3 SER A 140      21.558  15.825 -31.735  1.00 78.60           H  
ATOM   2088  O   SER A 140      19.897  17.659 -28.630  1.00 78.60           O  
ATOM   2089  OG  SER A 140      19.629  15.271 -31.333  1.00 78.60           O  
ATOM   2090  HG  SER A 140      19.768  14.347 -31.112  1.00 78.60           H  
ATOM   2091  N   SER A 141      18.300  18.277 -30.080  1.00 72.88           N  
ATOM   2092  H   SER A 141      18.050  18.417 -31.048  1.00 72.88           H  
ATOM   2093  CA  SER A 141      17.233  18.354 -29.085  1.00 72.88           C  
ATOM   2094  HA  SER A 141      17.662  18.462 -28.089  1.00 72.88           H  
ATOM   2095  C   SER A 141      16.435  17.055 -29.129  1.00 72.88           C  
ATOM   2096  CB  SER A 141      16.343  19.577 -29.327  1.00 72.88           C  
ATOM   2097  HB2 SER A 141      16.942  20.482 -29.223  1.00 72.88           H  
ATOM   2098  HB3 SER A 141      15.546  19.592 -28.584  1.00 72.88           H  
ATOM   2099  O   SER A 141      15.787  16.775 -30.139  1.00 72.88           O  
ATOM   2100  OG  SER A 141      15.779  19.538 -30.623  1.00 72.88           O  
ATOM   2101  HG  SER A 141      15.456  18.644 -30.754  1.00 72.88           H  
ATOM   2102  N   GLY A 142      16.475  16.268 -28.053  1.00 74.97           N  
ATOM   2103  H   GLY A 142      17.058  16.535 -27.272  1.00 74.97           H  
ATOM   2104  CA  GLY A 142      15.548  15.148 -27.884  1.00 74.97           C  
ATOM   2105  HA2 GLY A 142      15.741  14.629 -26.945  1.00 74.97           H  
ATOM   2106  HA3 GLY A 142      15.677  14.443 -28.704  1.00 74.97           H  
ATOM   2107  C   GLY A 142      14.099  15.640 -27.868  1.00 74.97           C  
ATOM   2108  O   GLY A 142      13.829  16.774 -27.463  1.00 74.97           O  
ATOM   2109  N   TYR A 143      13.167  14.796 -28.311  1.00 78.17           N  
ATOM   2110  H   TYR A 143      13.439  13.856 -28.563  1.00 78.17           H  
ATOM   2111  CA  TYR A 143      11.743  15.089 -28.179  1.00 78.17           C  
ATOM   2112  HA  TYR A 143      11.592  16.168 -28.213  1.00 78.17           H  
ATOM   2113  C   TYR A 143      11.263  14.582 -26.824  1.00 78.17           C  
ATOM   2114  CB  TYR A 143      10.933  14.481 -29.329  1.00 78.17           C  
ATOM   2115  HB2 TYR A 143      11.092  13.403 -29.349  1.00 78.17           H  
ATOM   2116  HB3 TYR A 143       9.874  14.652 -29.133  1.00 78.17           H  
ATOM   2117  O   TYR A 143      11.298  13.382 -26.553  1.00 78.17           O  
ATOM   2118  CG  TYR A 143      11.267  15.060 -30.689  1.00 78.17           C  
ATOM   2119  CD1 TYR A 143      10.669  16.262 -31.118  1.00 78.17           C  
ATOM   2120  HD1 TYR A 143       9.968  16.773 -30.474  1.00 78.17           H  
ATOM   2121  CD2 TYR A 143      12.195  14.400 -31.516  1.00 78.17           C  
ATOM   2122  HD2 TYR A 143      12.667  13.490 -31.175  1.00 78.17           H  
ATOM   2123  CE1 TYR A 143      10.997  16.800 -32.377  1.00 78.17           C  
ATOM   2124  HE1 TYR A 143      10.551  17.724 -32.715  1.00 78.17           H  
ATOM   2125  CE2 TYR A 143      12.527  14.936 -32.774  1.00 78.17           C  
ATOM   2126  HE2 TYR A 143      13.252  14.433 -33.397  1.00 78.17           H  
ATOM   2127  OH  TYR A 143      12.251  16.662 -34.417  1.00 78.17           O  
ATOM   2128  HH  TYR A 143      12.934  16.140 -34.844  1.00 78.17           H  
ATOM   2129  CZ  TYR A 143      11.928  16.139 -33.205  1.00 78.17           C  
ATOM   2130  N   GLU A 144      10.791  15.497 -25.987  1.00 84.83           N  
ATOM   2131  H   GLU A 144      10.828  16.473 -26.244  1.00 84.83           H  
ATOM   2132  CA  GLU A 144      10.095  15.157 -24.755  1.00 84.83           C  
ATOM   2133  HA  GLU A 144      10.298  14.115 -24.507  1.00 84.83           H  
ATOM   2134  C   GLU A 144       8.593  15.318 -24.979  1.00 84.83           C  
ATOM   2135  CB  GLU A 144      10.641  15.995 -23.599  1.00 84.83           C  
ATOM   2136  HB2 GLU A 144      11.727  15.903 -23.600  1.00 84.83           H  
ATOM   2137  HB3 GLU A 144      10.376  17.042 -23.748  1.00 84.83           H  
ATOM   2138  O   GLU A 144       8.135  16.335 -25.506  1.00 84.83           O  
ATOM   2139  CG  GLU A 144      10.111  15.508 -22.245  1.00 84.83           C  
ATOM   2140  HG2 GLU A 144       9.041  15.708 -22.187  1.00 84.83           H  
ATOM   2141  HG3 GLU A 144      10.256  14.430 -22.181  1.00 84.83           H  
ATOM   2142  CD  GLU A 144      10.824  16.180 -21.063  1.00 84.83           C  
ATOM   2143  OE1 GLU A 144      10.669  15.648 -19.946  1.00 84.83           O  
ATOM   2144  OE2 GLU A 144      11.526  17.197 -21.278  1.00 84.83           O  
ATOM   2145  N   SER A 145       7.820  14.296 -24.623  1.00 88.89           N  
ATOM   2146  H   SER A 145       8.256  13.514 -24.155  1.00 88.89           H  
ATOM   2147  CA  SER A 145       6.360  14.380 -24.647  1.00 88.89           C  
ATOM   2148  HA  SER A 145       6.076  15.416 -24.833  1.00 88.89           H  
ATOM   2149  C   SER A 145       5.793  14.026 -23.287  1.00 88.89           C  
ATOM   2150  CB  SER A 145       5.748  13.564 -25.789  1.00 88.89           C  
ATOM   2151  HB2 SER A 145       6.179  13.902 -26.731  1.00 88.89           H  
ATOM   2152  HB3 SER A 145       4.673  13.740 -25.820  1.00 88.89           H  
ATOM   2153  O   SER A 145       6.289  13.128 -22.609  1.00 88.89           O  
ATOM   2154  OG  SER A 145       5.977  12.183 -25.651  1.00 88.89           O  
ATOM   2155  HG  SER A 145       6.865  12.069 -25.302  1.00 88.89           H  
ATOM   2156  N   THR A 146       4.753  14.751 -22.892  1.00 92.80           N  
ATOM   2157  H   THR A 146       4.426  15.502 -23.482  1.00 92.80           H  
ATOM   2158  CA  THR A 146       4.082  14.565 -21.609  1.00 92.80           C  
ATOM   2159  HA  THR A 146       4.632  13.835 -21.016  1.00 92.80           H  
ATOM   2160  C   THR A 146       2.677  14.038 -21.859  1.00 92.80           C  
ATOM   2161  CB  THR A 146       4.045  15.872 -20.809  1.00 92.80           C  
ATOM   2162  HB  THR A 146       3.370  16.573 -21.301  1.00 92.80           H  
ATOM   2163  O   THR A 146       1.911  14.638 -22.614  1.00 92.80           O  
ATOM   2164  CG2 THR A 146       3.572  15.648 -19.380  1.00 92.80           C  
ATOM   2165 HG21 THR A 146       4.218  14.923 -18.885  1.00 92.80           H  
ATOM   2166 HG22 THR A 146       3.608  16.590 -18.833  1.00 92.80           H  
ATOM   2167 HG23 THR A 146       2.546  15.280 -19.382  1.00 92.80           H  
ATOM   2168  OG1 THR A 146       5.321  16.464 -20.742  1.00 92.80           O  
ATOM   2169  HG1 THR A 146       5.874  15.955 -20.145  1.00 92.80           H  
ATOM   2170  N   ILE A 147       2.330  12.926 -21.216  1.00 94.23           N  
ATOM   2171  H   ILE A 147       3.005  12.519 -20.585  1.00 94.23           H  
ATOM   2172  CA  ILE A 147       0.993  12.331 -21.249  1.00 94.23           C  
ATOM   2173  HA  ILE A 147       0.371  12.890 -21.949  1.00 94.23           H  
ATOM   2174  C   ILE A 147       0.377  12.469 -19.861  1.00 94.23           C  
ATOM   2175  CB  ILE A 147       1.028  10.864 -21.733  1.00 94.23           C  
ATOM   2176  HB  ILE A 147       1.594  10.270 -21.015  1.00 94.23           H  
ATOM   2177  O   ILE A 147       1.025  12.181 -18.859  1.00 94.23           O  
ATOM   2178  CG1 ILE A 147       1.724  10.762 -23.111  1.00 94.23           C  
ATOM   2179 HG12 ILE A 147       2.761  11.084 -23.012  1.00 94.23           H  
ATOM   2180 HG13 ILE A 147       1.229  11.428 -23.817  1.00 94.23           H  
ATOM   2181  CG2 ILE A 147      -0.410  10.312 -21.797  1.00 94.23           C  
ATOM   2182 HG21 ILE A 147      -0.879  10.332 -20.813  1.00 94.23           H  
ATOM   2183 HG22 ILE A 147      -1.010  10.891 -22.499  1.00 94.23           H  
ATOM   2184 HG23 ILE A 147      -0.404   9.269 -22.112  1.00 94.23           H  
ATOM   2185  CD1 ILE A 147       1.744   9.349 -23.704  1.00 94.23           C  
ATOM   2186 HD11 ILE A 147       2.137   8.641 -22.974  1.00 94.23           H  
ATOM   2187 HD12 ILE A 147       2.366   9.343 -24.600  1.00 94.23           H  
ATOM   2188 HD13 ILE A 147       0.741   9.044 -24.001  1.00 94.23           H  
ATOM   2189  N   VAL A 148      -0.881  12.904 -19.799  1.00 96.02           N  
ATOM   2190  H   VAL A 148      -1.377  13.082 -20.660  1.00 96.02           H  
ATOM   2191  CA  VAL A 148      -1.624  13.029 -18.542  1.00 96.02           C  
ATOM   2192  HA  VAL A 148      -0.984  12.727 -17.713  1.00 96.02           H  
ATOM   2193  C   VAL A 148      -2.818  12.089 -18.572  1.00 96.02           C  
ATOM   2194  CB  VAL A 148      -2.053  14.481 -18.266  1.00 96.02           C  
ATOM   2195  HB  VAL A 148      -2.707  14.826 -19.067  1.00 96.02           H  
ATOM   2196  O   VAL A 148      -3.679  12.197 -19.444  1.00 96.02           O  
ATOM   2197  CG1 VAL A 148      -2.805  14.594 -16.931  1.00 96.02           C  
ATOM   2198 HG11 VAL A 148      -3.734  14.026 -16.969  1.00 96.02           H  
ATOM   2199 HG12 VAL A 148      -3.046  15.638 -16.731  1.00 96.02           H  
ATOM   2200 HG13 VAL A 148      -2.182  14.213 -16.122  1.00 96.02           H  
ATOM   2201  CG2 VAL A 148      -0.838  15.415 -18.193  1.00 96.02           C  
ATOM   2202 HG21 VAL A 148      -0.175  15.092 -17.391  1.00 96.02           H  
ATOM   2203 HG22 VAL A 148      -0.291  15.407 -19.136  1.00 96.02           H  
ATOM   2204 HG23 VAL A 148      -1.163  16.436 -17.994  1.00 96.02           H  
ATOM   2205  N   PHE A 149      -2.890  11.200 -17.587  1.00 96.78           N  
ATOM   2206  H   PHE A 149      -2.145  11.189 -16.905  1.00 96.78           H  
ATOM   2207  CA  PHE A 149      -4.035  10.330 -17.361  1.00 96.78           C  
ATOM   2208  HA  PHE A 149      -4.673  10.342 -18.244  1.00 96.78           H  
ATOM   2209  C   PHE A 149      -4.850  10.838 -16.178  1.00 96.78           C  
ATOM   2210  CB  PHE A 149      -3.580   8.887 -17.148  1.00 96.78           C  
ATOM   2211  HB2 PHE A 149      -3.002   8.818 -16.227  1.00 96.78           H  
ATOM   2212  HB3 PHE A 149      -4.471   8.268 -17.040  1.00 96.78           H  
ATOM   2213  O   PHE A 149      -4.297  11.320 -15.188  1.00 96.78           O  
ATOM   2214  CG  PHE A 149      -2.774   8.329 -18.297  1.00 96.78           C  
ATOM   2215  CD1 PHE A 149      -3.427   7.915 -19.474  1.00 96.78           C  
ATOM   2216  HD1 PHE A 149      -4.502   7.986 -19.559  1.00 96.78           H  
ATOM   2217  CD2 PHE A 149      -1.373   8.236 -18.199  1.00 96.78           C  
ATOM   2218  HD2 PHE A 149      -0.865   8.574 -17.308  1.00 96.78           H  
ATOM   2219  CE1 PHE A 149      -2.681   7.397 -20.544  1.00 96.78           C  
ATOM   2220  HE1 PHE A 149      -3.180   7.073 -21.446  1.00 96.78           H  
ATOM   2221  CE2 PHE A 149      -0.630   7.705 -19.266  1.00 96.78           C  
ATOM   2222  HE2 PHE A 149       0.445   7.625 -19.188  1.00 96.78           H  
ATOM   2223  CZ  PHE A 149      -1.285   7.278 -20.434  1.00 96.78           C  
ATOM   2224  HZ  PHE A 149      -0.717   6.861 -21.253  1.00 96.78           H  
ATOM   2225  N   LYS A 150      -6.176  10.727 -16.268  1.00 96.91           N  
ATOM   2226  H   LYS A 150      -6.564  10.312 -17.104  1.00 96.91           H  
ATOM   2227  CA  LYS A 150      -7.097  11.106 -15.195  1.00 96.91           C  
ATOM   2228  HA  LYS A 150      -6.557  11.062 -14.249  1.00 96.91           H  
ATOM   2229  C   LYS A 150      -8.253  10.121 -15.116  1.00 96.91           C  
ATOM   2230  CB  LYS A 150      -7.575  12.548 -15.417  1.00 96.91           C  
ATOM   2231  HB2 LYS A 150      -8.148  12.600 -16.343  1.00 96.91           H  
ATOM   2232  HB3 LYS A 150      -6.701  13.193 -15.514  1.00 96.91           H  
ATOM   2233  O   LYS A 150      -8.877   9.830 -16.136  1.00 96.91           O  
ATOM   2234  CG  LYS A 150      -8.434  13.053 -14.250  1.00 96.91           C  
ATOM   2235  HG2 LYS A 150      -7.866  12.975 -13.323  1.00 96.91           H  
ATOM   2236  HG3 LYS A 150      -9.336  12.446 -14.165  1.00 96.91           H  
ATOM   2237  CD  LYS A 150      -8.838  14.513 -14.476  1.00 96.91           C  
ATOM   2238  HD2 LYS A 150      -7.938  15.123 -14.557  1.00 96.91           H  
ATOM   2239  HD3 LYS A 150      -9.411  14.589 -15.400  1.00 96.91           H  
ATOM   2240  CE  LYS A 150      -9.684  14.989 -13.294  1.00 96.91           C  
ATOM   2241  HE2 LYS A 150      -9.099  14.858 -12.383  1.00 96.91           H  
ATOM   2242  HE3 LYS A 150     -10.565  14.351 -13.214  1.00 96.91           H  
ATOM   2243  NZ  LYS A 150     -10.082  16.408 -13.445  1.00 96.91           N  
ATOM   2244  HZ1 LYS A 150     -10.645  16.694 -12.657  1.00 96.91           H  
ATOM   2245  HZ2 LYS A 150      -9.260  16.994 -13.488  1.00 96.91           H  
ATOM   2246  HZ3 LYS A 150     -10.618  16.532 -14.292  1.00 96.91           H  
ATOM   2247  N   LYS A 151      -8.556   9.654 -13.904  1.00 97.13           N  
ATOM   2248  H   LYS A 151      -7.979   9.951 -13.131  1.00 97.13           H  
ATOM   2249  CA  LYS A 151      -9.670   8.746 -13.601  1.00 97.13           C  
ATOM   2250  HA  LYS A 151     -10.362   8.739 -14.443  1.00 97.13           H  
ATOM   2251  C   LYS A 151     -10.441   9.255 -12.388  1.00 97.13           C  
ATOM   2252  CB  LYS A 151      -9.161   7.306 -13.376  1.00 97.13           C  
ATOM   2253  HB2 LYS A 151      -8.543   7.298 -12.478  1.00 97.13           H  
ATOM   2254  HB3 LYS A 151     -10.004   6.638 -13.199  1.00 97.13           H  
ATOM   2255  O   LYS A 151      -9.889   9.936 -11.523  1.00 97.13           O  
ATOM   2256  CG  LYS A 151      -8.316   6.747 -14.532  1.00 97.13           C  
ATOM   2257  HG2 LYS A 151      -7.897   5.790 -14.222  1.00 97.13           H  
ATOM   2258  HG3 LYS A 151      -7.492   7.444 -14.682  1.00 97.13           H  
ATOM   2259  CD  LYS A 151      -9.035   6.551 -15.877  1.00 97.13           C  
ATOM   2260  HD2 LYS A 151      -9.650   5.653 -15.811  1.00 97.13           H  
ATOM   2261  HD3 LYS A 151      -9.661   7.413 -16.109  1.00 97.13           H  
ATOM   2262  CE  LYS A 151      -7.997   6.336 -16.983  1.00 97.13           C  
ATOM   2263  HE2 LYS A 151      -7.694   5.289 -16.970  1.00 97.13           H  
ATOM   2264  HE3 LYS A 151      -7.111   6.929 -16.755  1.00 97.13           H  
ATOM   2265  NZ  LYS A 151      -8.479   6.698 -18.337  1.00 97.13           N  
ATOM   2266  HZ1 LYS A 151      -7.770   6.470 -19.019  1.00 97.13           H  
ATOM   2267  HZ2 LYS A 151      -9.296   6.162 -18.593  1.00 97.13           H  
ATOM   2268  HZ3 LYS A 151      -8.664   7.687 -18.422  1.00 97.13           H  
ATOM   2269  N   VAL A 152     -11.732   8.943 -12.354  1.00 96.72           N  
ATOM   2270  H   VAL A 152     -12.099   8.342 -13.079  1.00 96.72           H  
ATOM   2271  CA  VAL A 152     -12.621   9.211 -11.222  1.00 96.72           C  
ATOM   2272  HA  VAL A 152     -12.040   9.614 -10.393  1.00 96.72           H  
ATOM   2273  C   VAL A 152     -13.218   7.882 -10.785  1.00 96.72           C  
ATOM   2274  CB  VAL A 152     -13.719  10.236 -11.566  1.00 96.72           C  
ATOM   2275  HB  VAL A 152     -14.345   9.842 -12.367  1.00 96.72           H  
ATOM   2276  O   VAL A 152     -13.788   7.162 -11.602  1.00 96.72           O  
ATOM   2277  CG1 VAL A 152     -14.604  10.527 -10.346  1.00 96.72           C  
ATOM   2278 HG11 VAL A 152     -13.991  10.879  -9.516  1.00 96.72           H  
ATOM   2279 HG12 VAL A 152     -15.136   9.627 -10.039  1.00 96.72           H  
ATOM   2280 HG13 VAL A 152     -15.338  11.295 -10.590  1.00 96.72           H  
ATOM   2281  CG2 VAL A 152     -13.113  11.566 -12.037  1.00 96.72           C  
ATOM   2282 HG21 VAL A 152     -12.455  11.962 -11.263  1.00 96.72           H  
ATOM   2283 HG22 VAL A 152     -12.546  11.417 -12.957  1.00 96.72           H  
ATOM   2284 HG23 VAL A 152     -13.909  12.284 -12.232  1.00 96.72           H  
ATOM   2285  N   HIS A 153     -13.082   7.576  -9.502  1.00 96.54           N  
ATOM   2286  H   HIS A 153     -12.583   8.225  -8.910  1.00 96.54           H  
ATOM   2287  CA  HIS A 153     -13.546   6.347  -8.873  1.00 96.54           C  
ATOM   2288  HA  HIS A 153     -14.025   5.714  -9.620  1.00 96.54           H  
ATOM   2289  C   HIS A 153     -14.568   6.678  -7.793  1.00 96.54           C  
ATOM   2290  CB  HIS A 153     -12.348   5.571  -8.320  1.00 96.54           C  
ATOM   2291  HB2 HIS A 153     -11.853   6.162  -7.550  1.00 96.54           H  
ATOM   2292  HB3 HIS A 153     -12.693   4.642  -7.866  1.00 96.54           H  
ATOM   2293  O   HIS A 153     -14.462   7.691  -7.100  1.00 96.54           O  
ATOM   2294  CG  HIS A 153     -11.351   5.231  -9.396  1.00 96.54           C  
ATOM   2295  CD2 HIS A 153     -10.083   5.718  -9.492  1.00 96.54           C  
ATOM   2296  HD2 HIS A 153      -9.598   6.390  -8.800  1.00 96.54           H  
ATOM   2297  ND1 HIS A 153     -11.596   4.385 -10.478  1.00 96.54           N  
ATOM   2298  CE1 HIS A 153     -10.442   4.320 -11.160  1.00 96.54           C  
ATOM   2299  HE1 HIS A 153     -10.277   3.707 -12.033  1.00 96.54           H  
ATOM   2300  NE2 HIS A 153      -9.523   5.121 -10.595  1.00 96.54           N  
ATOM   2301  HE2 HIS A 153      -8.559   5.205 -10.885  1.00 96.54           H  
ATOM   2302  N   ARG A 154     -15.587   5.831  -7.670  1.00 96.31           N  
ATOM   2303  H   ARG A 154     -15.577   4.989  -8.228  1.00 96.31           H  
ATOM   2304  CA  ARG A 154     -16.684   5.985  -6.711  1.00 96.31           C  
ATOM   2305  HA  ARG A 154     -16.578   6.910  -6.143  1.00 96.31           H  
ATOM   2306  C   ARG A 154     -16.590   4.832  -5.727  1.00 96.31           C  
ATOM   2307  CB  ARG A 154     -18.015   6.014  -7.474  1.00 96.31           C  
ATOM   2308  HB2 ARG A 154     -18.840   5.936  -6.765  1.00 96.31           H  
ATOM   2309  HB3 ARG A 154     -18.060   5.157  -8.146  1.00 96.31           H  
ATOM   2310  O   ARG A 154     -16.853   3.694  -6.098  1.00 96.31           O  
ATOM   2311  CG  ARG A 154     -18.161   7.311  -8.284  1.00 96.31           C  
ATOM   2312  HG2 ARG A 154     -17.242   7.516  -8.832  1.00 96.31           H  
ATOM   2313  HG3 ARG A 154     -18.342   8.141  -7.601  1.00 96.31           H  
ATOM   2314  CD  ARG A 154     -19.297   7.202  -9.304  1.00 96.31           C  
ATOM   2315  HD2 ARG A 154     -20.220   6.870  -8.829  1.00 96.31           H  
ATOM   2316  HD3 ARG A 154     -19.001   6.444 -10.029  1.00 96.31           H  
ATOM   2317  NE  ARG A 154     -19.503   8.485 -10.001  1.00 96.31           N  
ATOM   2318  HE  ARG A 154     -18.980   9.276  -9.654  1.00 96.31           H  
ATOM   2319  NH1 ARG A 154     -20.889   7.744 -11.687  1.00 96.31           N  
ATOM   2320 HH11 ARG A 154     -21.371   7.879 -12.564  1.00 96.31           H  
ATOM   2321 HH12 ARG A 154     -20.955   6.841 -11.239  1.00 96.31           H  
ATOM   2322  NH2 ARG A 154     -20.137   9.812 -11.739  1.00 96.31           N  
ATOM   2323 HH21 ARG A 154     -19.586  10.569 -11.362  1.00 96.31           H  
ATOM   2324 HH22 ARG A 154     -20.633   9.921 -12.612  1.00 96.31           H  
ATOM   2325  CZ  ARG A 154     -20.172   8.665 -11.128  1.00 96.31           C  
ATOM   2326  N   ILE A 155     -16.163   5.127  -4.507  1.00 96.46           N  
ATOM   2327  H   ILE A 155     -16.025   6.097  -4.262  1.00 96.46           H  
ATOM   2328  CA  ILE A 155     -15.780   4.115  -3.523  1.00 96.46           C  
ATOM   2329  HA  ILE A 155     -15.898   3.128  -3.971  1.00 96.46           H  
ATOM   2330  C   ILE A 155     -16.709   4.193  -2.321  1.00 96.46           C  
ATOM   2331  CB  ILE A 155     -14.298   4.244  -3.107  1.00 96.46           C  
ATOM   2332  HB  ILE A 155     -14.182   5.122  -2.471  1.00 96.46           H  
ATOM   2333  O   ILE A 155     -17.007   5.279  -1.824  1.00 96.46           O  
ATOM   2334  CG1 ILE A 155     -13.392   4.427  -4.343  1.00 96.46           C  
ATOM   2335 HG12 ILE A 155     -13.615   5.389  -4.804  1.00 96.46           H  
ATOM   2336 HG13 ILE A 155     -13.612   3.647  -5.071  1.00 96.46           H  
ATOM   2337  CG2 ILE A 155     -13.900   3.000  -2.295  1.00 96.46           C  
ATOM   2338 HG21 ILE A 155     -14.053   2.103  -2.894  1.00 96.46           H  
ATOM   2339 HG22 ILE A 155     -14.491   2.924  -1.383  1.00 96.46           H  
ATOM   2340 HG23 ILE A 155     -12.855   3.050  -1.990  1.00 96.46           H  
ATOM   2341  CD1 ILE A 155     -11.893   4.422  -4.039  1.00 96.46           C  
ATOM   2342 HD11 ILE A 155     -11.677   5.068  -3.188  1.00 96.46           H  
ATOM   2343 HD12 ILE A 155     -11.367   4.790  -4.920  1.00 96.46           H  
ATOM   2344 HD13 ILE A 155     -11.550   3.410  -3.826  1.00 96.46           H  
ATOM   2345  N   LEU A 156     -17.144   3.037  -1.840  1.00 95.44           N  
ATOM   2346  H   LEU A 156     -16.871   2.193  -2.324  1.00 95.44           H  
ATOM   2347  CA  LEU A 156     -17.860   2.886  -0.584  1.00 95.44           C  
ATOM   2348  HA  LEU A 156     -18.229   3.859  -0.261  1.00 95.44           H  
ATOM   2349  C   LEU A 156     -16.901   2.366   0.488  1.00 95.44           C  
ATOM   2350  CB  LEU A 156     -19.067   1.954  -0.777  1.00 95.44           C  
ATOM   2351  HB2 LEU A 156     -18.703   0.975  -1.089  1.00 95.44           H  
ATOM   2352  HB3 LEU A 156     -19.567   1.826   0.183  1.00 95.44           H  
ATOM   2353  O   LEU A 156     -16.209   1.371   0.266  1.00 95.44           O  
ATOM   2354  CG  LEU A 156     -20.090   2.443  -1.816  1.00 95.44           C  
ATOM   2355  HG  LEU A 156     -19.592   2.646  -2.764  1.00 95.44           H  
ATOM   2356  CD1 LEU A 156     -21.137   1.357  -2.061  1.00 95.44           C  
ATOM   2357 HD11 LEU A 156     -21.660   1.122  -1.134  1.00 95.44           H  
ATOM   2358 HD12 LEU A 156     -20.645   0.455  -2.425  1.00 95.44           H  
ATOM   2359 HD13 LEU A 156     -21.851   1.685  -2.816  1.00 95.44           H  
ATOM   2360  CD2 LEU A 156     -20.814   3.709  -1.354  1.00 95.44           C  
ATOM   2361 HD21 LEU A 156     -21.612   3.941  -2.059  1.00 95.44           H  
ATOM   2362 HD22 LEU A 156     -20.107   4.538  -1.327  1.00 95.44           H  
ATOM   2363 HD23 LEU A 156     -21.232   3.554  -0.359  1.00 95.44           H  
ATOM   2364  N   SER A 157     -16.898   3.024   1.646  1.00 95.00           N  
ATOM   2365  H   SER A 157     -17.522   3.813   1.743  1.00 95.00           H  
ATOM   2366  CA  SER A 157     -16.268   2.521   2.871  1.00 95.00           C  
ATOM   2367  HA  SER A 157     -15.806   1.556   2.664  1.00 95.00           H  
ATOM   2368  C   SER A 157     -17.324   2.306   3.951  1.00 95.00           C  
ATOM   2369  CB  SER A 157     -15.158   3.456   3.367  1.00 95.00           C  
ATOM   2370  HB2 SER A 157     -14.472   2.891   3.998  1.00 95.00           H  
ATOM   2371  HB3 SER A 157     -14.600   3.844   2.515  1.00 95.00           H  
ATOM   2372  O   SER A 157     -18.383   2.937   3.922  1.00 95.00           O  
ATOM   2373  OG  SER A 157     -15.688   4.535   4.122  1.00 95.00           O  
ATOM   2374  HG  SER A 157     -15.884   4.198   4.999  1.00 95.00           H  
ATOM   2375  N   PHE A 158     -17.007   1.480   4.941  1.00 93.96           N  
ATOM   2376  H   PHE A 158     -16.103   1.029   4.934  1.00 93.96           H  
ATOM   2377  CA  PHE A 158     -17.898   1.133   6.043  1.00 93.96           C  
ATOM   2378  HA  PHE A 158     -18.859   1.627   5.898  1.00 93.96           H  
ATOM   2379  C   PHE A 158     -17.345   1.614   7.385  1.00 93.96           C  
ATOM   2380  CB  PHE A 158     -18.167  -0.374   6.024  1.00 93.96           C  
ATOM   2381  HB2 PHE A 158     -18.824  -0.630   6.855  1.00 93.96           H  
ATOM   2382  HB3 PHE A 158     -17.226  -0.905   6.171  1.00 93.96           H  
ATOM   2383  O   PHE A 158     -16.136   1.784   7.555  1.00 93.96           O  
ATOM   2384  CG  PHE A 158     -18.817  -0.842   4.736  1.00 93.96           C  
ATOM   2385  CD1 PHE A 158     -20.181  -0.586   4.504  1.00 93.96           C  
ATOM   2386  HD1 PHE A 158     -20.770  -0.085   5.258  1.00 93.96           H  
ATOM   2387  CD2 PHE A 158     -18.057  -1.516   3.763  1.00 93.96           C  
ATOM   2388  HD2 PHE A 158     -17.019  -1.747   3.948  1.00 93.96           H  
ATOM   2389  CE1 PHE A 158     -20.783  -0.998   3.301  1.00 93.96           C  
ATOM   2390  HE1 PHE A 158     -21.834  -0.816   3.134  1.00 93.96           H  
ATOM   2391  CE2 PHE A 158     -18.659  -1.935   2.565  1.00 93.96           C  
ATOM   2392  HE2 PHE A 158     -18.079  -2.497   1.848  1.00 93.96           H  
ATOM   2393  CZ  PHE A 158     -20.021  -1.673   2.330  1.00 93.96           C  
ATOM   2394  HZ  PHE A 158     -20.489  -2.019   1.420  1.00 93.96           H  
ATOM   2395  N   GLY A 159     -18.249   1.852   8.333  1.00 92.95           N  
ATOM   2396  H   GLY A 159     -19.218   1.681   8.106  1.00 92.95           H  
ATOM   2397  CA  GLY A 159     -17.943   2.222   9.709  1.00 92.95           C  
ATOM   2398  HA2 GLY A 159     -17.128   2.946   9.712  1.00 92.95           H  
ATOM   2399  HA3 GLY A 159     -18.819   2.674  10.174  1.00 92.95           H  
ATOM   2400  C   GLY A 159     -17.520   1.018  10.539  1.00 92.95           C  
ATOM   2401  O   GLY A 159     -18.255   0.613  11.434  1.00 92.95           O  
ATOM   2402  N   LEU A 160     -16.366   0.431  10.217  1.00 93.06           N  
ATOM   2403  H   LEU A 160     -15.827   0.826   9.460  1.00 93.06           H  
ATOM   2404  CA  LEU A 160     -15.908  -0.808  10.843  1.00 93.06           C  
ATOM   2405  HA  LEU A 160     -16.753  -1.496  10.882  1.00 93.06           H  
ATOM   2406  C   LEU A 160     -15.436  -0.601  12.281  1.00 93.06           C  
ATOM   2407  CB  LEU A 160     -14.795  -1.463  10.019  1.00 93.06           C  
ATOM   2408  HB2 LEU A 160     -14.510  -2.391  10.516  1.00 93.06           H  
ATOM   2409  HB3 LEU A 160     -13.925  -0.807  10.018  1.00 93.06           H  
ATOM   2410  O   LEU A 160     -14.735   0.365  12.595  1.00 93.06           O  
ATOM   2411  CG  LEU A 160     -15.181  -1.780   8.569  1.00 93.06           C  
ATOM   2412  HG  LEU A 160     -15.338  -0.854   8.016  1.00 93.06           H  
ATOM   2413  CD1 LEU A 160     -14.022  -2.528   7.932  1.00 93.06           C  
ATOM   2414 HD11 LEU A 160     -13.902  -3.496   8.419  1.00 93.06           H  
ATOM   2415 HD12 LEU A 160     -13.103  -1.954   8.051  1.00 93.06           H  
ATOM   2416 HD13 LEU A 160     -14.221  -2.651   6.867  1.00 93.06           H  
ATOM   2417  CD2 LEU A 160     -16.440  -2.645   8.466  1.00 93.06           C  
ATOM   2418 HD21 LEU A 160     -17.316  -2.057   8.739  1.00 93.06           H  
ATOM   2419 HD22 LEU A 160     -16.580  -3.000   7.445  1.00 93.06           H  
ATOM   2420 HD23 LEU A 160     -16.374  -3.494   9.146  1.00 93.06           H  
ATOM   2421  N   ALA A 161     -15.799  -1.545  13.143  1.00 91.71           N  
ATOM   2422  H   ALA A 161     -16.348  -2.320  12.799  1.00 91.71           H  
ATOM   2423  CA  ALA A 161     -15.365  -1.587  14.525  1.00 91.71           C  
ATOM   2424  HA  ALA A 161     -15.610  -0.636  14.999  1.00 91.71           H  
ATOM   2425  C   ALA A 161     -13.854  -1.821  14.624  1.00 91.71           C  
ATOM   2426  CB  ALA A 161     -16.133  -2.698  15.234  1.00 91.71           C  
ATOM   2427  HB1 ALA A 161     -15.891  -2.692  16.297  1.00 91.71           H  
ATOM   2428  HB2 ALA A 161     -15.853  -3.663  14.812  1.00 91.71           H  
ATOM   2429  HB3 ALA A 161     -17.203  -2.546  15.086  1.00 91.71           H  
ATOM   2430  O   ALA A 161     -13.297  -2.684  13.945  1.00 91.71           O  
ATOM   2431  N   THR A 162     -13.201  -1.083  15.519  1.00 92.72           N  
ATOM   2432  H   THR A 162     -13.698  -0.357  16.013  1.00 92.72           H  
ATOM   2433  CA  THR A 162     -11.794  -1.311  15.851  1.00 92.72           C  
ATOM   2434  HA  THR A 162     -11.244  -1.490  14.927  1.00 92.72           H  
ATOM   2435  C   THR A 162     -11.683  -2.547  16.739  1.00 92.72           C  
ATOM   2436  CB  THR A 162     -11.195  -0.078  16.541  1.00 92.72           C  
ATOM   2437  HB  THR A 162     -11.733   0.108  17.471  1.00 92.72           H  
ATOM   2438  O   THR A 162     -12.003  -2.482  17.927  1.00 92.72           O  
ATOM   2439  CG2 THR A 162      -9.708  -0.204  16.860  1.00 92.72           C  
ATOM   2440 HG21 THR A 162      -9.356   0.697  17.362  1.00 92.72           H  
ATOM   2441 HG22 THR A 162      -9.130  -0.362  15.950  1.00 92.72           H  
ATOM   2442 HG23 THR A 162      -9.555  -1.047  17.535  1.00 92.72           H  
ATOM   2443  OG1 THR A 162     -11.320   1.064  15.721  1.00 92.72           O  
ATOM   2444  HG1 THR A 162     -10.569   1.624  15.931  1.00 92.72           H  
ATOM   2445  N   THR A 163     -11.251  -3.675  16.175  1.00 90.96           N  
ATOM   2446  H   THR A 163     -11.077  -3.688  15.180  1.00 90.96           H  
ATOM   2447  CA  THR A 163     -11.099  -4.947  16.895  1.00 90.96           C  
ATOM   2448  HA  THR A 163     -11.156  -4.735  17.963  1.00 90.96           H  
ATOM   2449  C   THR A 163      -9.740  -5.596  16.622  1.00 90.96           C  
ATOM   2450  CB  THR A 163     -12.228  -5.943  16.574  1.00 90.96           C  
ATOM   2451  HB  THR A 163     -12.017  -6.884  17.082  1.00 90.96           H  
ATOM   2452  O   THR A 163      -9.193  -5.454  15.524  1.00 90.96           O  
ATOM   2453  CG2 THR A 163     -13.585  -5.425  17.051  1.00 90.96           C  
ATOM   2454 HG21 THR A 163     -14.308  -6.240  17.034  1.00 90.96           H  
ATOM   2455 HG22 THR A 163     -13.925  -4.618  16.402  1.00 90.96           H  
ATOM   2456 HG23 THR A 163     -13.502  -5.056  18.073  1.00 90.96           H  
ATOM   2457  OG1 THR A 163     -12.319  -6.178  15.190  1.00 90.96           O  
ATOM   2458  HG1 THR A 163     -12.742  -7.027  15.043  1.00 90.96           H  
ATOM   2459  N   PRO A 164      -9.162  -6.305  17.609  1.00 91.81           N  
ATOM   2460  CA  PRO A 164      -7.970  -7.107  17.386  1.00 91.81           C  
ATOM   2461  HA  PRO A 164      -7.249  -6.552  16.785  1.00 91.81           H  
ATOM   2462  C   PRO A 164      -8.333  -8.415  16.671  1.00 91.81           C  
ATOM   2463  CB  PRO A 164      -7.380  -7.343  18.777  1.00 91.81           C  
ATOM   2464  HB2 PRO A 164      -6.746  -6.499  19.047  1.00 91.81           H  
ATOM   2465  HB3 PRO A 164      -6.817  -8.274  18.832  1.00 91.81           H  
ATOM   2466  O   PRO A 164      -9.229  -9.137  17.107  1.00 91.81           O  
ATOM   2467  CG  PRO A 164      -8.614  -7.366  19.681  1.00 91.81           C  
ATOM   2468  HG2 PRO A 164      -9.050  -8.366  19.683  1.00 91.81           H  
ATOM   2469  HG3 PRO A 164      -8.374  -7.056  20.697  1.00 91.81           H  
ATOM   2470  CD  PRO A 164      -9.577  -6.388  19.005  1.00 91.81           C  
ATOM   2471  HD2 PRO A 164     -10.601  -6.752  19.093  1.00 91.81           H  
ATOM   2472  HD3 PRO A 164      -9.482  -5.406  19.467  1.00 91.81           H  
ATOM   2473  N   LEU A 165      -7.596  -8.746  15.615  1.00 90.98           N  
ATOM   2474  H   LEU A 165      -6.910  -8.078  15.292  1.00 90.98           H  
ATOM   2475  CA  LEU A 165      -7.621 -10.045  14.947  1.00 90.98           C  
ATOM   2476  HA  LEU A 165      -8.343 -10.695  15.443  1.00 90.98           H  
ATOM   2477  C   LEU A 165      -6.258 -10.724  15.074  1.00 90.98           C  
ATOM   2478  CB  LEU A 165      -8.032  -9.889  13.472  1.00 90.98           C  
ATOM   2479  HB2 LEU A 165      -7.919 -10.856  12.983  1.00 90.98           H  
ATOM   2480  HB3 LEU A 165      -7.345  -9.191  12.993  1.00 90.98           H  
ATOM   2481  O   LEU A 165      -5.219 -10.064  15.086  1.00 90.98           O  
ATOM   2482  CG  LEU A 165      -9.474  -9.400  13.245  1.00 90.98           C  
ATOM   2483  HG  LEU A 165      -9.593  -8.399  13.658  1.00 90.98           H  
ATOM   2484  CD1 LEU A 165      -9.753  -9.351  11.742  1.00 90.98           C  
ATOM   2485 HD11 LEU A 165     -10.737  -8.913  11.574  1.00 90.98           H  
ATOM   2486 HD12 LEU A 165      -8.998  -8.749  11.235  1.00 90.98           H  
ATOM   2487 HD13 LEU A 165      -9.747 -10.359  11.328  1.00 90.98           H  
ATOM   2488  CD2 LEU A 165     -10.515 -10.329  13.873  1.00 90.98           C  
ATOM   2489 HD21 LEU A 165     -10.380 -11.353  13.523  1.00 90.98           H  
ATOM   2490 HD22 LEU A 165     -11.516 -10.000  13.595  1.00 90.98           H  
ATOM   2491 HD23 LEU A 165     -10.448 -10.297  14.960  1.00 90.98           H  
ATOM   2492  N   ILE A 166      -6.256 -12.053  15.155  1.00 86.49           N  
ATOM   2493  H   ILE A 166      -7.134 -12.547  15.084  1.00 86.49           H  
ATOM   2494  CA  ILE A 166      -5.017 -12.835  15.174  1.00 86.49           C  
ATOM   2495  HA  ILE A 166      -4.263 -12.273  15.726  1.00 86.49           H  
ATOM   2496  C   ILE A 166      -4.512 -12.978  13.732  1.00 86.49           C  
ATOM   2497  CB  ILE A 166      -5.206 -14.173  15.924  1.00 86.49           C  
ATOM   2498  HB  ILE A 166      -5.981 -14.750  15.419  1.00 86.49           H  
ATOM   2499  O   ILE A 166      -5.252 -13.365  12.825  1.00 86.49           O  
ATOM   2500  CG1 ILE A 166      -5.650 -13.903  17.384  1.00 86.49           C  
ATOM   2501 HG12 ILE A 166      -4.871 -13.343  17.901  1.00 86.49           H  
ATOM   2502 HG13 ILE A 166      -6.553 -13.292  17.381  1.00 86.49           H  
ATOM   2503  CG2 ILE A 166      -3.897 -14.985  15.903  1.00 86.49           C  
ATOM   2504 HG21 ILE A 166      -3.097 -14.425  16.388  1.00 86.49           H  
ATOM   2505 HG22 ILE A 166      -4.028 -15.941  16.409  1.00 86.49           H  
ATOM   2506 HG23 ILE A 166      -3.605 -15.205  14.876  1.00 86.49           H  
ATOM   2507  CD1 ILE A 166      -5.975 -15.162  18.197  1.00 86.49           C  
ATOM   2508 HD11 ILE A 166      -6.694 -15.778  17.657  1.00 86.49           H  
ATOM   2509 HD12 ILE A 166      -6.406 -14.869  19.155  1.00 86.49           H  
ATOM   2510 HD13 ILE A 166      -5.069 -15.737  18.392  1.00 86.49           H  
ATOM   2511  N   GLY A 167      -3.257 -12.597  13.520  1.00 79.08           N  
ATOM   2512  H   GLY A 167      -2.721 -12.307  14.325  1.00 79.08           H  
ATOM   2513  CA  GLY A 167      -2.520 -12.706  12.269  1.00 79.08           C  
ATOM   2514  HA2 GLY A 167      -3.186 -12.564  11.417  1.00 79.08           H  
ATOM   2515  HA3 GLY A 167      -1.769 -11.916  12.238  1.00 79.08           H  
ATOM   2516  C   GLY A 167      -1.822 -14.052  12.110  1.00 79.08           C  
ATOM   2517  O   GLY A 167      -2.244 -15.078  12.652  1.00 79.08           O  
ATOM   2518  N   SER A 168      -0.730 -14.048  11.351  1.00 72.67           N  
ATOM   2519  H   SER A 168      -0.344 -13.167  11.043  1.00 72.67           H  
ATOM   2520  CA  SER A 168       0.081 -15.247  11.168  1.00 72.67           C  
ATOM   2521  HA  SER A 168      -0.577 -16.073  10.896  1.00 72.67           H  
ATOM   2522  C   SER A 168       0.797 -15.606  12.474  1.00 72.67           C  
ATOM   2523  CB  SER A 168       1.074 -15.046  10.025  1.00 72.67           C  
ATOM   2524  HB2 SER A 168       1.673 -15.949   9.901  1.00 72.67           H  
ATOM   2525  HB3 SER A 168       1.735 -14.211  10.258  1.00 72.67           H  
ATOM   2526  O   SER A 168       1.240 -14.742  13.230  1.00 72.67           O  
ATOM   2527  OG  SER A 168       0.375 -14.780   8.825  1.00 72.67           O  
ATOM   2528  HG  SER A 168       0.583 -13.876   8.577  1.00 72.67           H  
ATOM   2529  N   SER A 169       0.921 -16.900  12.761  1.00 66.87           N  
ATOM   2530  H   SER A 169       0.573 -17.578  12.099  1.00 66.87           H  
ATOM   2531  CA  SER A 169       1.663 -17.388  13.929  1.00 66.87           C  
ATOM   2532  HA  SER A 169       1.889 -16.565  14.606  1.00 66.87           H  
ATOM   2533  C   SER A 169       2.988 -17.997  13.481  1.00 66.87           C  
ATOM   2534  CB  SER A 169       0.821 -18.392  14.718  1.00 66.87           C  
ATOM   2535  HB2 SER A 169       1.405 -18.775  15.554  1.00 66.87           H  
ATOM   2536  HB3 SER A 169       0.544 -19.223  14.070  1.00 66.87           H  
ATOM   2537  O   SER A 169       3.004 -18.921  12.669  1.00 66.87           O  
ATOM   2538  OG  SER A 169      -0.348 -17.767  15.215  1.00 66.87           O  
ATOM   2539  HG  SER A 169      -0.703 -17.190  14.534  1.00 66.87           H  
ATOM   2540  N   LEU A 170       4.098 -17.497  14.021  1.00 58.30           N  
ATOM   2541  H   LEU A 170       3.997 -16.768  14.713  1.00 58.30           H  
ATOM   2542  CA  LEU A 170       5.441 -18.041  13.818  1.00 58.30           C  
ATOM   2543  HA  LEU A 170       5.393 -18.907  13.158  1.00 58.30           H  
ATOM   2544  C   LEU A 170       5.967 -18.529  15.170  1.00 58.30           C  
ATOM   2545  CB  LEU A 170       6.339 -16.978  13.149  1.00 58.30           C  
ATOM   2546  HB2 LEU A 170       7.353 -17.054  13.539  1.00 58.30           H  
ATOM   2547  HB3 LEU A 170       5.971 -15.989  13.420  1.00 58.30           H  
ATOM   2548  O   LEU A 170       6.363 -17.746  16.033  1.00 58.30           O  
ATOM   2549  CG  LEU A 170       6.383 -17.119  11.612  1.00 58.30           C  
ATOM   2550  HG  LEU A 170       5.452 -17.560  11.256  1.00 58.30           H  
ATOM   2551  CD1 LEU A 170       6.543 -15.758  10.939  1.00 58.30           C  
ATOM   2552 HD11 LEU A 170       5.691 -15.125  11.188  1.00 58.30           H  
ATOM   2553 HD12 LEU A 170       6.573 -15.881   9.856  1.00 58.30           H  
ATOM   2554 HD13 LEU A 170       7.460 -15.273  11.275  1.00 58.30           H  
ATOM   2555  CD2 LEU A 170       7.558 -18.005  11.183  1.00 58.30           C  
ATOM   2556 HD21 LEU A 170       7.539 -18.128  10.100  1.00 58.30           H  
ATOM   2557 HD22 LEU A 170       7.467 -18.986  11.649  1.00 58.30           H  
ATOM   2558 HD23 LEU A 170       8.502 -17.545  11.474  1.00 58.30           H  
ATOM   2559  N   ASN A 171       5.990 -19.850  15.357  1.00 64.43           N  
ATOM   2560  H   ASN A 171       5.614 -20.432  14.623  1.00 64.43           H  
ATOM   2561  CA  ASN A 171       6.352 -20.495  16.624  1.00 64.43           C  
ATOM   2562  HA  ASN A 171       6.127 -21.556  16.524  1.00 64.43           H  
ATOM   2563  C   ASN A 171       5.482 -19.996  17.798  1.00 64.43           C  
ATOM   2564  CB  ASN A 171       7.877 -20.368  16.858  1.00 64.43           C  
ATOM   2565  HB2 ASN A 171       8.152 -19.321  16.980  1.00 64.43           H  
ATOM   2566  HB3 ASN A 171       8.153 -20.906  17.764  1.00 64.43           H  
ATOM   2567  O   ASN A 171       4.260 -20.096  17.749  1.00 64.43           O  
ATOM   2568  CG  ASN A 171       8.692 -20.964  15.732  1.00 64.43           C  
ATOM   2569  ND2 ASN A 171       9.639 -20.233  15.192  1.00 64.43           N  
ATOM   2570 HD21 ASN A 171      10.144 -20.658  14.427  1.00 64.43           H  
ATOM   2571 HD22 ASN A 171       9.770 -19.271  15.469  1.00 64.43           H  
ATOM   2572  OD1 ASN A 171       8.496 -22.097  15.336  1.00 64.43           O  
ATOM   2573  N   LYS A 172       6.115 -19.481  18.861  1.00 66.24           N  
ATOM   2574  H   LYS A 172       7.120 -19.399  18.800  1.00 66.24           H  
ATOM   2575  CA  LYS A 172       5.462 -18.941  20.066  1.00 66.24           C  
ATOM   2576  HA  LYS A 172       4.535 -19.486  20.243  1.00 66.24           H  
ATOM   2577  C   LYS A 172       5.048 -17.464  19.932  1.00 66.24           C  
ATOM   2578  CB  LYS A 172       6.378 -19.130  21.290  1.00 66.24           C  
ATOM   2579  HB2 LYS A 172       5.864 -18.719  22.159  1.00 66.24           H  
ATOM   2580  HB3 LYS A 172       7.288 -18.548  21.140  1.00 66.24           H  
ATOM   2581  O   LYS A 172       4.497 -16.904  20.874  1.00 66.24           O  
ATOM   2582  CG  LYS A 172       6.759 -20.587  21.612  1.00 66.24           C  
ATOM   2583  HG2 LYS A 172       5.856 -21.189  21.718  1.00 66.24           H  
ATOM   2584  HG3 LYS A 172       7.376 -20.996  20.811  1.00 66.24           H  
ATOM   2585  CD  LYS A 172       7.547 -20.606  22.932  1.00 66.24           C  
ATOM   2586  HD2 LYS A 172       6.905 -20.225  23.726  1.00 66.24           H  
ATOM   2587  HD3 LYS A 172       8.400 -19.932  22.842  1.00 66.24           H  
ATOM   2588  CE  LYS A 172       8.060 -21.991  23.339  1.00 66.24           C  
ATOM   2589  HE2 LYS A 172       7.213 -22.667  23.456  1.00 66.24           H  
ATOM   2590  HE3 LYS A 172       8.703 -22.368  22.544  1.00 66.24           H  
ATOM   2591  NZ  LYS A 172       8.824 -21.894  24.612  1.00 66.24           N  
ATOM   2592  HZ1 LYS A 172       9.456 -21.106  24.618  1.00 66.24           H  
ATOM   2593  HZ2 LYS A 172       8.250 -21.641  25.403  1.00 66.24           H  
ATOM   2594  HZ3 LYS A 172       9.338 -22.729  24.856  1.00 66.24           H  
ATOM   2595  N   LEU A 173       5.344 -16.826  18.796  1.00 66.41           N  
ATOM   2596  H   LEU A 173       5.720 -17.359  18.025  1.00 66.41           H  
ATOM   2597  CA  LEU A 173       4.978 -15.441  18.506  1.00 66.41           C  
ATOM   2598  HA  LEU A 173       4.742 -14.917  19.432  1.00 66.41           H  
ATOM   2599  C   LEU A 173       3.721 -15.426  17.634  1.00 66.41           C  
ATOM   2600  CB  LEU A 173       6.159 -14.724  17.821  1.00 66.41           C  
ATOM   2601  HB2 LEU A 173       6.535 -15.361  17.020  1.00 66.41           H  
ATOM   2602  HB3 LEU A 173       5.800 -13.806  17.357  1.00 66.41           H  
ATOM   2603  O   LEU A 173       3.711 -15.980  16.532  1.00 66.41           O  
ATOM   2604  CG  LEU A 173       7.308 -14.376  18.783  1.00 66.41           C  
ATOM   2605  HG  LEU A 173       7.466 -15.194  19.487  1.00 66.41           H  
ATOM   2606  CD1 LEU A 173       8.608 -14.135  18.017  1.00 66.41           C  
ATOM   2607 HD11 LEU A 173       8.471 -13.332  17.292  1.00 66.41           H  
ATOM   2608 HD12 LEU A 173       8.896 -15.045  17.490  1.00 66.41           H  
ATOM   2609 HD13 LEU A 173       9.401 -13.859  18.712  1.00 66.41           H  
ATOM   2610  CD2 LEU A 173       6.992 -13.096  19.551  1.00 66.41           C  
ATOM   2611 HD21 LEU A 173       7.022 -12.239  18.877  1.00 66.41           H  
ATOM   2612 HD22 LEU A 173       5.989 -13.147  19.974  1.00 66.41           H  
ATOM   2613 HD23 LEU A 173       7.727 -12.944  20.341  1.00 66.41           H  
ATOM   2614  N   GLN A 174       2.669 -14.785  18.133  1.00 75.17           N  
ATOM   2615  H   GLN A 174       2.737 -14.358  19.047  1.00 75.17           H  
ATOM   2616  CA  GLN A 174       1.448 -14.522  17.383  1.00 75.17           C  
ATOM   2617  HA  GLN A 174       1.420 -15.140  16.486  1.00 75.17           H  
ATOM   2618  C   GLN A 174       1.439 -13.063  16.942  1.00 75.17           C  
ATOM   2619  CB  GLN A 174       0.212 -14.867  18.225  1.00 75.17           C  
ATOM   2620  HB2 GLN A 174      -0.680 -14.604  17.656  1.00 75.17           H  
ATOM   2621  HB3 GLN A 174       0.219 -14.286  19.147  1.00 75.17           H  
ATOM   2622  O   GLN A 174       1.595 -12.155  17.758  1.00 75.17           O  
ATOM   2623  CG  GLN A 174       0.164 -16.364  18.559  1.00 75.17           C  
ATOM   2624  HG2 GLN A 174       0.271 -16.935  17.636  1.00 75.17           H  
ATOM   2625  HG3 GLN A 174       0.994 -16.625  19.215  1.00 75.17           H  
ATOM   2626  CD  GLN A 174      -1.131 -16.776  19.247  1.00 75.17           C  
ATOM   2627  NE2 GLN A 174      -1.607 -17.977  19.007  1.00 75.17           N  
ATOM   2628 HE21 GLN A 174      -2.491 -18.193  19.444  1.00 75.17           H  
ATOM   2629 HE22 GLN A 174      -1.178 -18.550  18.294  1.00 75.17           H  
ATOM   2630  OE1 GLN A 174      -1.731 -16.052  20.024  1.00 75.17           O  
ATOM   2631  N   GLU A 175       1.257 -12.827  15.650  1.00 81.44           N  
ATOM   2632  H   GLU A 175       1.172 -13.596  15.000  1.00 81.44           H  
ATOM   2633  CA  GLU A 175       0.948 -11.498  15.138  1.00 81.44           C  
ATOM   2634  HA  GLU A 175       1.652 -10.769  15.541  1.00 81.44           H  
ATOM   2635  C   GLU A 175      -0.476 -11.124  15.572  1.00 81.44           C  
ATOM   2636  CB  GLU A 175       1.094 -11.545  13.615  1.00 81.44           C  
ATOM   2637  HB2 GLU A 175       2.062 -11.980  13.366  1.00 81.44           H  
ATOM   2638  HB3 GLU A 175       0.312 -12.201  13.233  1.00 81.44           H  
ATOM   2639  O   GLU A 175      -1.401 -11.924  15.435  1.00 81.44           O  
ATOM   2640  CG  GLU A 175       0.993 -10.184  12.921  1.00 81.44           C  
ATOM   2641  HG2 GLU A 175       0.095  -9.672  13.267  1.00 81.44           H  
ATOM   2642  HG3 GLU A 175       1.862  -9.593  13.212  1.00 81.44           H  
ATOM   2643  CD  GLU A 175       0.929 -10.317  11.386  1.00 81.44           C  
ATOM   2644  OE1 GLU A 175       0.801  -9.271  10.712  1.00 81.44           O  
ATOM   2645  OE2 GLU A 175       0.881 -11.464  10.875  1.00 81.44           O  
ATOM   2646  N   VAL A 176      -0.672  -9.919  16.101  1.00 87.52           N  
ATOM   2647  H   VAL A 176       0.122  -9.304  16.210  1.00 87.52           H  
ATOM   2648  CA  VAL A 176      -1.997  -9.377  16.415  1.00 87.52           C  
ATOM   2649  HA  VAL A 176      -2.758 -10.080  16.074  1.00 87.52           H  
ATOM   2650  C   VAL A 176      -2.182  -8.088  15.633  1.00 87.52           C  
ATOM   2651  CB  VAL A 176      -2.223  -9.171  17.923  1.00 87.52           C  
ATOM   2652  HB  VAL A 176      -1.557  -8.390  18.291  1.00 87.52           H  
ATOM   2653  O   VAL A 176      -1.345  -7.187  15.669  1.00 87.52           O  
ATOM   2654  CG1 VAL A 176      -3.679  -8.765  18.209  1.00 87.52           C  
ATOM   2655 HG11 VAL A 176      -4.356  -9.546  17.862  1.00 87.52           H  
ATOM   2656 HG12 VAL A 176      -3.817  -8.622  19.281  1.00 87.52           H  
ATOM   2657 HG13 VAL A 176      -3.930  -7.834  17.700  1.00 87.52           H  
ATOM   2658  CG2 VAL A 176      -1.955 -10.460  18.708  1.00 87.52           C  
ATOM   2659 HG21 VAL A 176      -0.904 -10.734  18.615  1.00 87.52           H  
ATOM   2660 HG22 VAL A 176      -2.183 -10.312  19.764  1.00 87.52           H  
ATOM   2661 HG23 VAL A 176      -2.565 -11.273  18.315  1.00 87.52           H  
ATOM   2662  N   LEU A 177      -3.300  -8.007  14.927  1.00 90.92           N  
ATOM   2663  H   LEU A 177      -3.945  -8.783  14.975  1.00 90.92           H  
ATOM   2664  CA  LEU A 177      -3.649  -6.921  14.029  1.00 90.92           C  
ATOM   2665  HA  LEU A 177      -2.806  -6.241  13.905  1.00 90.92           H  
ATOM   2666  C   LEU A 177      -4.811  -6.142  14.628  1.00 90.92           C  
ATOM   2667  CB  LEU A 177      -4.016  -7.532  12.667  1.00 90.92           C  
ATOM   2668  HB2 LEU A 177      -4.805  -8.267  12.824  1.00 90.92           H  
ATOM   2669  HB3 LEU A 177      -4.421  -6.754  12.020  1.00 90.92           H  
ATOM   2670  O   LEU A 177      -5.926  -6.651  14.709  1.00 90.92           O  
ATOM   2671  CG  LEU A 177      -2.838  -8.217  11.954  1.00 90.92           C  
ATOM   2672  HG  LEU A 177      -2.350  -8.929  12.621  1.00 90.92           H  
ATOM   2673  CD1 LEU A 177      -3.367  -8.985  10.749  1.00 90.92           C  
ATOM   2674 HD11 LEU A 177      -2.538  -9.489  10.252  1.00 90.92           H  
ATOM   2675 HD12 LEU A 177      -4.078  -9.736  11.093  1.00 90.92           H  
ATOM   2676 HD13 LEU A 177      -3.868  -8.305  10.060  1.00 90.92           H  
ATOM   2677  CD2 LEU A 177      -1.814  -7.192  11.471  1.00 90.92           C  
ATOM   2678 HD21 LEU A 177      -1.045  -7.696  10.886  1.00 90.92           H  
ATOM   2679 HD22 LEU A 177      -1.327  -6.724  12.327  1.00 90.92           H  
ATOM   2680 HD23 LEU A 177      -2.292  -6.431  10.854  1.00 90.92           H  
ATOM   2681  N   MET A 178      -4.571  -4.899  15.031  1.00 93.55           N  
ATOM   2682  H   MET A 178      -3.633  -4.535  14.944  1.00 93.55           H  
ATOM   2683  CA  MET A 178      -5.650  -3.986  15.392  1.00 93.55           C  
ATOM   2684  HA  MET A 178      -6.422  -4.538  15.928  1.00 93.55           H  
ATOM   2685  C   MET A 178      -6.258  -3.423  14.109  1.00 93.55           C  
ATOM   2686  CB  MET A 178      -5.120  -2.885  16.314  1.00 93.55           C  
ATOM   2687  HB2 MET A 178      -4.417  -2.258  15.765  1.00 93.55           H  
ATOM   2688  HB3 MET A 178      -4.586  -3.337  17.150  1.00 93.55           H  
ATOM   2689  O   MET A 178      -5.644  -2.580  13.451  1.00 93.55           O  
ATOM   2690  CG  MET A 178      -6.252  -2.007  16.855  1.00 93.55           C  
ATOM   2691  HG2 MET A 178      -6.801  -1.579  16.016  1.00 93.55           H  
ATOM   2692  HG3 MET A 178      -5.807  -1.183  17.413  1.00 93.55           H  
ATOM   2693  SD  MET A 178      -7.432  -2.857  17.943  1.00 93.55           S  
ATOM   2694  CE  MET A 178      -6.349  -3.267  19.335  1.00 93.55           C  
ATOM   2695  HE1 MET A 178      -6.948  -3.668  20.153  1.00 93.55           H  
ATOM   2696  HE2 MET A 178      -5.627  -4.022  19.024  1.00 93.55           H  
ATOM   2697  HE3 MET A 178      -5.822  -2.375  19.674  1.00 93.55           H  
ATOM   2698  N   ILE A 179      -7.445  -3.902  13.742  1.00 94.08           N  
ATOM   2699  H   ILE A 179      -7.903  -4.581  14.333  1.00 94.08           H  
ATOM   2700  CA  ILE A 179      -8.155  -3.441  12.549  1.00 94.08           C  
ATOM   2701  HA  ILE A 179      -7.439  -3.371  11.730  1.00 94.08           H  
ATOM   2702  C   ILE A 179      -8.712  -2.044  12.790  1.00 94.08           C  
ATOM   2703  CB  ILE A 179      -9.263  -4.431  12.140  1.00 94.08           C  
ATOM   2704  HB  ILE A 179     -10.012  -4.465  12.930  1.00 94.08           H  
ATOM   2705  O   ILE A 179      -9.171  -1.727  13.884  1.00 94.08           O  
ATOM   2706  CG1 ILE A 179      -8.735  -5.868  11.938  1.00 94.08           C  
ATOM   2707 HG12 ILE A 179      -9.546  -6.477  11.539  1.00 94.08           H  
ATOM   2708 HG13 ILE A 179      -8.468  -6.288  12.908  1.00 94.08           H  
ATOM   2709  CG2 ILE A 179      -9.957  -3.949  10.855  1.00 94.08           C  
ATOM   2710 HG21 ILE A 179     -10.591  -3.088  11.066  1.00 94.08           H  
ATOM   2711 HG22 ILE A 179     -10.593  -4.745  10.467  1.00 94.08           H  
ATOM   2712 HG23 ILE A 179      -9.223  -3.684  10.094  1.00 94.08           H  
ATOM   2713  CD1 ILE A 179      -7.518  -5.999  11.011  1.00 94.08           C  
ATOM   2714 HD11 ILE A 179      -7.685  -5.476  10.070  1.00 94.08           H  
ATOM   2715 HD12 ILE A 179      -6.638  -5.587  11.505  1.00 94.08           H  
ATOM   2716 HD13 ILE A 179      -7.330  -7.053  10.805  1.00 94.08           H  
ATOM   2717  N   THR A 180      -8.683  -1.200  11.763  1.00 94.47           N  
ATOM   2718  H   THR A 180      -8.298  -1.515  10.884  1.00 94.47           H  
ATOM   2719  CA  THR A 180      -9.190   0.170  11.833  1.00 94.47           C  
ATOM   2720  HA  THR A 180      -9.695   0.307  12.789  1.00 94.47           H  
ATOM   2721  C   THR A 180     -10.209   0.423  10.719  1.00 94.47           C  
ATOM   2722  CB  THR A 180      -8.042   1.190  11.766  1.00 94.47           C  
ATOM   2723  HB  THR A 180      -8.429   2.175  12.026  1.00 94.47           H  
ATOM   2724  O   THR A 180     -10.136  -0.206   9.663  1.00 94.47           O  
ATOM   2725  CG2 THR A 180      -6.867   0.880  12.693  1.00 94.47           C  
ATOM   2726 HG21 THR A 180      -6.440  -0.097  12.469  1.00 94.47           H  
ATOM   2727 HG22 THR A 180      -6.088   1.626  12.537  1.00 94.47           H  
ATOM   2728 HG23 THR A 180      -7.198   0.898  13.731  1.00 94.47           H  
ATOM   2729  OG1 THR A 180      -7.529   1.264  10.465  1.00 94.47           O  
ATOM   2730  HG1 THR A 180      -7.229   0.386  10.220  1.00 94.47           H  
ATOM   2731  N   PRO A 181     -11.128   1.388  10.887  1.00 94.56           N  
ATOM   2732  CA  PRO A 181     -12.048   1.809   9.824  1.00 94.56           C  
ATOM   2733  HA  PRO A 181     -12.545   0.938   9.396  1.00 94.56           H  
ATOM   2734  C   PRO A 181     -11.383   2.585   8.670  1.00 94.56           C  
ATOM   2735  CB  PRO A 181     -13.080   2.683  10.532  1.00 94.56           C  
ATOM   2736  HB2 PRO A 181     -13.915   2.074  10.879  1.00 94.56           H  
ATOM   2737  HB3 PRO A 181     -13.429   3.480   9.877  1.00 94.56           H  
ATOM   2738  O   PRO A 181     -12.074   3.099   7.791  1.00 94.56           O  
ATOM   2739  CG  PRO A 181     -12.308   3.252  11.716  1.00 94.56           C  
ATOM   2740  HG2 PRO A 181     -11.664   4.060  11.368  1.00 94.56           H  
ATOM   2741  HG3 PRO A 181     -12.964   3.576  12.524  1.00 94.56           H  
ATOM   2742  CD  PRO A 181     -11.416   2.096  12.127  1.00 94.56           C  
ATOM   2743  HD2 PRO A 181     -10.515   2.476  12.610  1.00 94.56           H  
ATOM   2744  HD3 PRO A 181     -11.958   1.434  12.803  1.00 94.56           H  
ATOM   2745  N   LEU A 182     -10.056   2.724   8.670  1.00 95.72           N  
ATOM   2746  H   LEU A 182      -9.522   2.199   9.348  1.00 95.72           H  
ATOM   2747  CA  LEU A 182      -9.303   3.457   7.659  1.00 95.72           C  
ATOM   2748  HA  LEU A 182      -9.845   4.360   7.377  1.00 95.72           H  
ATOM   2749  C   LEU A 182      -9.133   2.603   6.396  1.00 95.72           C  
ATOM   2750  CB  LEU A 182      -7.949   3.850   8.270  1.00 95.72           C  
ATOM   2751  HB2 LEU A 182      -7.498   2.959   8.708  1.00 95.72           H  
ATOM   2752  HB3 LEU A 182      -7.265   4.160   7.481  1.00 95.72           H  
ATOM   2753  O   LEU A 182      -8.259   1.740   6.327  1.00 95.72           O  
ATOM   2754  CG  LEU A 182      -8.002   4.960   9.328  1.00 95.72           C  
ATOM   2755  HG  LEU A 182      -8.730   4.708  10.099  1.00 95.72           H  
ATOM   2756  CD1 LEU A 182      -6.627   5.078   9.979  1.00 95.72           C  
ATOM   2757 HD11 LEU A 182      -5.873   5.325   9.231  1.00 95.72           H  
ATOM   2758 HD12 LEU A 182      -6.652   5.852  10.746  1.00 95.72           H  
ATOM   2759 HD13 LEU A 182      -6.362   4.130  10.447  1.00 95.72           H  
ATOM   2760  CD2 LEU A 182      -8.366   6.316   8.712  1.00 95.72           C  
ATOM   2761 HD21 LEU A 182      -8.251   7.099   9.463  1.00 95.72           H  
ATOM   2762 HD22 LEU A 182      -7.708   6.540   7.873  1.00 95.72           H  
ATOM   2763 HD23 LEU A 182      -9.401   6.308   8.370  1.00 95.72           H  
ATOM   2764  N   MET A 183      -9.953   2.862   5.383  1.00 95.91           N  
ATOM   2765  H   MET A 183     -10.623   3.611   5.484  1.00 95.91           H  
ATOM   2766  CA  MET A 183      -9.856   2.234   4.068  1.00 95.91           C  
ATOM   2767  HA  MET A 183      -9.715   1.161   4.197  1.00 95.91           H  
ATOM   2768  C   MET A 183      -8.664   2.813   3.302  1.00 95.91           C  
ATOM   2769  CB  MET A 183     -11.173   2.457   3.322  1.00 95.91           C  
ATOM   2770  HB2 MET A 183     -11.993   2.042   3.909  1.00 95.91           H  
ATOM   2771  HB3 MET A 183     -11.341   3.530   3.229  1.00 95.91           H  
ATOM   2772  O   MET A 183      -8.495   4.031   3.211  1.00 95.91           O  
ATOM   2773  CG  MET A 183     -11.234   1.858   1.919  1.00 95.91           C  
ATOM   2774  HG2 MET A 183     -10.307   2.052   1.380  1.00 95.91           H  
ATOM   2775  HG3 MET A 183     -11.371   0.780   2.002  1.00 95.91           H  
ATOM   2776  SD  MET A 183     -12.611   2.573   0.982  1.00 95.91           S  
ATOM   2777  CE  MET A 183     -11.912   4.182   0.532  1.00 95.91           C  
ATOM   2778  HE1 MET A 183     -12.648   4.755  -0.032  1.00 95.91           H  
ATOM   2779  HE2 MET A 183     -11.641   4.732   1.432  1.00 95.91           H  
ATOM   2780  HE3 MET A 183     -11.020   4.033  -0.077  1.00 95.91           H  
ATOM   2781  N   GLU A 184      -7.831   1.947   2.736  1.00 94.79           N  
ATOM   2782  H   GLU A 184      -8.067   0.966   2.770  1.00 94.79           H  
ATOM   2783  CA  GLU A 184      -6.716   2.360   1.891  1.00 94.79           C  
ATOM   2784  HA  GLU A 184      -6.229   3.230   2.332  1.00 94.79           H  
ATOM   2785  C   GLU A 184      -7.199   2.740   0.491  1.00 94.79           C  
ATOM   2786  CB  GLU A 184      -5.692   1.229   1.788  1.00 94.79           C  
ATOM   2787  HB2 GLU A 184      -5.374   0.920   2.784  1.00 94.79           H  
ATOM   2788  HB3 GLU A 184      -6.147   0.377   1.283  1.00 94.79           H  
ATOM   2789  O   GLU A 184      -7.821   1.936  -0.193  1.00 94.79           O  
ATOM   2790  CG  GLU A 184      -4.477   1.722   0.993  1.00 94.79           C  
ATOM   2791  HG2 GLU A 184      -3.874   2.368   1.631  1.00 94.79           H  
ATOM   2792  HG3 GLU A 184      -4.778   2.302   0.121  1.00 94.79           H  
ATOM   2793  CD  GLU A 184      -3.616   0.596   0.477  1.00 94.79           C  
ATOM   2794  OE1 GLU A 184      -2.789   0.876  -0.407  1.00 94.79           O  
ATOM   2795  OE2 GLU A 184      -3.521  -0.453   1.131  1.00 94.79           O  
ATOM   2796  N   VAL A 185      -6.811   3.921   0.013  1.00 95.48           N  
ATOM   2797  H   VAL A 185      -6.265   4.529   0.607  1.00 95.48           H  
ATOM   2798  CA  VAL A 185      -6.919   4.267  -1.407  1.00 95.48           C  
ATOM   2799  HA  VAL A 185      -7.774   3.736  -1.826  1.00 95.48           H  
ATOM   2800  C   VAL A 185      -5.629   3.838  -2.126  1.00 95.48           C  
ATOM   2801  CB  VAL A 185      -7.202   5.767  -1.578  1.00 95.48           C  
ATOM   2802  HB  VAL A 185      -6.376   6.349  -1.169  1.00 95.48           H  
ATOM   2803  O   VAL A 185      -4.570   4.385  -1.807  1.00 95.48           O  
ATOM   2804  CG1 VAL A 185      -7.374   6.132  -3.057  1.00 95.48           C  
ATOM   2805 HG11 VAL A 185      -8.225   5.598  -3.479  1.00 95.48           H  
ATOM   2806 HG12 VAL A 185      -7.535   7.206  -3.146  1.00 95.48           H  
ATOM   2807 HG13 VAL A 185      -6.478   5.875  -3.623  1.00 95.48           H  
ATOM   2808  CG2 VAL A 185      -8.494   6.159  -0.847  1.00 95.48           C  
ATOM   2809 HG21 VAL A 185      -8.736   7.201  -1.053  1.00 95.48           H  
ATOM   2810 HG22 VAL A 185      -8.363   6.042   0.229  1.00 95.48           H  
ATOM   2811 HG23 VAL A 185      -9.318   5.527  -1.177  1.00 95.48           H  
ATOM   2812  N   PRO A 186      -5.680   2.924  -3.119  1.00 93.57           N  
ATOM   2813  CA  PRO A 186      -4.502   2.375  -3.807  1.00 93.57           C  
ATOM   2814  HA  PRO A 186      -3.717   2.170  -3.080  1.00 93.57           H  
ATOM   2815  C   PRO A 186      -3.924   3.338  -4.858  1.00 93.57           C  
ATOM   2816  CB  PRO A 186      -4.981   1.048  -4.397  1.00 93.57           C  
ATOM   2817  HB2 PRO A 186      -4.400   0.713  -5.257  1.00 93.57           H  
ATOM   2818  HB3 PRO A 186      -4.963   0.295  -3.610  1.00 93.57           H  
ATOM   2819  O   PRO A 186      -3.688   2.989  -6.014  1.00 93.57           O  
ATOM   2820  CG  PRO A 186      -6.429   1.357  -4.756  1.00 93.57           C  
ATOM   2821  HG2 PRO A 186      -6.468   1.919  -5.689  1.00 93.57           H  
ATOM   2822  HG3 PRO A 186      -7.026   0.447  -4.823  1.00 93.57           H  
ATOM   2823  CD  PRO A 186      -6.877   2.238  -3.593  1.00 93.57           C  
ATOM   2824  HD2 PRO A 186      -7.636   2.944  -3.929  1.00 93.57           H  
ATOM   2825  HD3 PRO A 186      -7.269   1.610  -2.793  1.00 93.57           H  
ATOM   2826  N   TRP A 187      -3.712   4.591  -4.464  1.00 93.96           N  
ATOM   2827  H   TRP A 187      -3.901   4.806  -3.496  1.00 93.96           H  
ATOM   2828  CA  TRP A 187      -3.175   5.646  -5.322  1.00 93.96           C  
ATOM   2829  HA  TRP A 187      -3.662   5.574  -6.294  1.00 93.96           H  
ATOM   2830  C   TRP A 187      -1.661   5.507  -5.562  1.00 93.96           C  
ATOM   2831  CB  TRP A 187      -3.522   7.003  -4.706  1.00 93.96           C  
ATOM   2832  HB2 TRP A 187      -4.530   6.976  -4.291  1.00 93.96           H  
ATOM   2833  HB3 TRP A 187      -3.535   7.743  -5.507  1.00 93.96           H  
ATOM   2834  O   TRP A 187      -1.078   6.240  -6.351  1.00 93.96           O  
ATOM   2835  CG  TRP A 187      -2.570   7.478  -3.653  1.00 93.96           C  
ATOM   2836  CD1 TRP A 187      -2.253   6.831  -2.505  1.00 93.96           C  
ATOM   2837  HD1 TRP A 187      -2.658   5.883  -2.184  1.00 93.96           H  
ATOM   2838  CD2 TRP A 187      -1.749   8.685  -3.675  1.00 93.96           C  
ATOM   2839  CE2 TRP A 187      -0.991   8.729  -2.475  1.00 93.96           C  
ATOM   2840  CE3 TRP A 187      -1.568   9.757  -4.578  1.00 93.96           C  
ATOM   2841  HE3 TRP A 187      -2.096   9.746  -5.520  1.00 93.96           H  
ATOM   2842  NE1 TRP A 187      -1.297   7.558  -1.827  1.00 93.96           N  
ATOM   2843  HE1 TRP A 187      -0.851   7.280  -0.964  1.00 93.96           H  
ATOM   2844  CH2 TRP A 187      -0.013  10.866  -3.060  1.00 93.96           C  
ATOM   2845  HH2 TRP A 187       0.619  11.708  -2.819  1.00 93.96           H  
ATOM   2846  CZ2 TRP A 187      -0.156   9.806  -2.156  1.00 93.96           C  
ATOM   2847  HZ2 TRP A 187       0.370   9.822  -1.212  1.00 93.96           H  
ATOM   2848  CZ3 TRP A 187      -0.709  10.832  -4.278  1.00 93.96           C  
ATOM   2849  HZ3 TRP A 187      -0.593  11.641  -4.984  1.00 93.96           H  
ATOM   2850  N   ASP A 188      -0.995   4.566  -4.907  1.00 91.10           N  
ATOM   2851  H   ASP A 188      -1.498   3.954  -4.279  1.00 91.10           H  
ATOM   2852  CA  ASP A 188       0.392   4.203  -5.179  1.00 91.10           C  
ATOM   2853  HA  ASP A 188       0.936   5.100  -5.473  1.00 91.10           H  
ATOM   2854  C   ASP A 188       0.523   3.208  -6.345  1.00 91.10           C  
ATOM   2855  CB  ASP A 188       1.046   3.678  -3.886  1.00 91.10           C  
ATOM   2856  HB2 ASP A 188       0.944   4.433  -3.107  1.00 91.10           H  
ATOM   2857  HB3 ASP A 188       2.111   3.530  -4.064  1.00 91.10           H  
ATOM   2858  O   ASP A 188       1.639   2.803  -6.651  1.00 91.10           O  
ATOM   2859  CG  ASP A 188       0.452   2.358  -3.385  1.00 91.10           C  
ATOM   2860  OD1 ASP A 188      -0.759   2.122  -3.594  1.00 91.10           O  
ATOM   2861  OD2 ASP A 188       1.199   1.543  -2.776  1.00 91.10           O  
ATOM   2862  N   ARG A 189      -0.572   2.801  -7.010  1.00 90.91           N  
ATOM   2863  H   ARG A 189      -1.470   3.149  -6.708  1.00 90.91           H  
ATOM   2864  CA  ARG A 189      -0.555   1.782  -8.077  1.00 90.91           C  
ATOM   2865  HA  ARG A 189       0.465   1.410  -8.176  1.00 90.91           H  
ATOM   2866  C   ARG A 189      -1.007   2.325  -9.442  1.00 90.91           C  
ATOM   2867  CB  ARG A 189      -1.411   0.583  -7.665  1.00 90.91           C  
ATOM   2868  HB2 ARG A 189      -1.468  -0.108  -8.506  1.00 90.91           H  
ATOM   2869  HB3 ARG A 189      -2.411   0.925  -7.400  1.00 90.91           H  
ATOM   2870  O   ARG A 189      -1.983   3.077  -9.492  1.00 90.91           O  
ATOM   2871  CG  ARG A 189      -0.778  -0.165  -6.493  1.00 90.91           C  
ATOM   2872  HG2 ARG A 189       0.158  -0.613  -6.827  1.00 90.91           H  
ATOM   2873  HG3 ARG A 189      -0.561   0.548  -5.698  1.00 90.91           H  
ATOM   2874  CD  ARG A 189      -1.688  -1.274  -5.960  1.00 90.91           C  
ATOM   2875  HD2 ARG A 189      -2.571  -0.837  -5.493  1.00 90.91           H  
ATOM   2876  HD3 ARG A 189      -1.992  -1.902  -6.798  1.00 90.91           H  
ATOM   2877  NE  ARG A 189      -1.002  -2.148  -5.009  1.00 90.91           N  
ATOM   2878  HE  ARG A 189      -0.945  -3.119  -5.282  1.00 90.91           H  
ATOM   2879  NH1 ARG A 189      -0.426  -0.576  -3.447  1.00 90.91           N  
ATOM   2880 HH11 ARG A 189       0.218  -0.216  -2.757  1.00 90.91           H  
ATOM   2881 HH12 ARG A 189      -0.981   0.146  -3.883  1.00 90.91           H  
ATOM   2882  NH2 ARG A 189       0.270  -2.656  -3.199  1.00 90.91           N  
ATOM   2883 HH21 ARG A 189       0.680  -2.382  -2.318  1.00 90.91           H  
ATOM   2884 HH22 ARG A 189       0.299  -3.614  -3.518  1.00 90.91           H  
ATOM   2885  CZ  ARG A 189      -0.403  -1.789  -3.894  1.00 90.91           C  
ATOM   2886  N   PRO A 190      -0.367   1.931 -10.565  1.00 92.57           N  
ATOM   2887  CA  PRO A 190      -0.677   2.474 -11.893  1.00 92.57           C  
ATOM   2888  HA  PRO A 190      -0.494   3.548 -11.873  1.00 92.57           H  
ATOM   2889  C   PRO A 190      -2.114   2.230 -12.373  1.00 92.57           C  
ATOM   2890  CB  PRO A 190       0.322   1.825 -12.857  1.00 92.57           C  
ATOM   2891  HB2 PRO A 190       0.619   2.512 -13.650  1.00 92.57           H  
ATOM   2892  HB3 PRO A 190      -0.100   0.917 -13.286  1.00 92.57           H  
ATOM   2893  O   PRO A 190      -2.703   3.115 -12.999  1.00 92.57           O  
ATOM   2894  CG  PRO A 190       1.503   1.452 -11.968  1.00 92.57           C  
ATOM   2895  HG2 PRO A 190       2.150   2.319 -11.836  1.00 92.57           H  
ATOM   2896  HG3 PRO A 190       2.065   0.609 -12.370  1.00 92.57           H  
ATOM   2897  CD  PRO A 190       0.835   1.102 -10.643  1.00 92.57           C  
ATOM   2898  HD2 PRO A 190       0.568   0.046 -10.624  1.00 92.57           H  
ATOM   2899  HD3 PRO A 190       1.542   1.295  -9.836  1.00 92.57           H  
ATOM   2900  N   PHE A 191      -2.705   1.065 -12.074  1.00 93.73           N  
ATOM   2901  H   PHE A 191      -2.155   0.345 -11.626  1.00 93.73           H  
ATOM   2902  CA  PHE A 191      -4.060   0.709 -12.525  1.00 93.73           C  
ATOM   2903  HA  PHE A 191      -4.061   0.700 -13.615  1.00 93.73           H  
ATOM   2904  C   PHE A 191      -5.133   1.716 -12.082  1.00 93.73           C  
ATOM   2905  CB  PHE A 191      -4.429  -0.700 -12.039  1.00 93.73           C  
ATOM   2906  HB2 PHE A 191      -5.213  -1.081 -12.693  1.00 93.73           H  
ATOM   2907  HB3 PHE A 191      -3.573  -1.368 -12.134  1.00 93.73           H  
ATOM   2908  O   PHE A 191      -6.150   1.886 -12.754  1.00 93.73           O  
ATOM   2909  CG  PHE A 191      -4.916  -0.784 -10.611  1.00 93.73           C  
ATOM   2910  CD1 PHE A 191      -3.992  -0.928  -9.567  1.00 93.73           C  
ATOM   2911  HD1 PHE A 191      -2.941  -1.027  -9.795  1.00 93.73           H  
ATOM   2912  CD2 PHE A 191      -6.291  -0.716 -10.323  1.00 93.73           C  
ATOM   2913  HD2 PHE A 191      -7.006  -0.669 -11.131  1.00 93.73           H  
ATOM   2914  CE1 PHE A 191      -4.443  -0.961  -8.239  1.00 93.73           C  
ATOM   2915  HE1 PHE A 191      -3.750  -1.084  -7.420  1.00 93.73           H  
ATOM   2916  CE2 PHE A 191      -6.733  -0.746  -8.990  1.00 93.73           C  
ATOM   2917  HE2 PHE A 191      -7.789  -0.727  -8.762  1.00 93.73           H  
ATOM   2918  CZ  PHE A 191      -5.806  -0.851  -7.946  1.00 93.73           C  
ATOM   2919  HZ  PHE A 191      -6.141  -0.876  -6.920  1.00 93.73           H  
ATOM   2920  N   PHE A 192      -4.895   2.440 -10.988  1.00 94.97           N  
ATOM   2921  H   PHE A 192      -4.051   2.261 -10.462  1.00 94.97           H  
ATOM   2922  CA  PHE A 192      -5.826   3.436 -10.471  1.00 94.97           C  
ATOM   2923  HA  PHE A 192      -6.826   3.003 -10.509  1.00 94.97           H  
ATOM   2924  C   PHE A 192      -5.859   4.727 -11.314  1.00 94.97           C  
ATOM   2925  CB  PHE A 192      -5.467   3.691  -9.003  1.00 94.97           C  
ATOM   2926  HB2 PHE A 192      -4.654   4.415  -8.946  1.00 94.97           H  
ATOM   2927  HB3 PHE A 192      -5.105   2.765  -8.555  1.00 94.97           H  
ATOM   2928  O   PHE A 192      -6.827   5.485 -11.257  1.00 94.97           O  
ATOM   2929  CG  PHE A 192      -6.643   4.147  -8.174  1.00 94.97           C  
ATOM   2930  CD1 PHE A 192      -6.663   5.436  -7.620  1.00 94.97           C  
ATOM   2931  HD1 PHE A 192      -5.833   6.106  -7.787  1.00 94.97           H  
ATOM   2932  CD2 PHE A 192      -7.713   3.264  -7.938  1.00 94.97           C  
ATOM   2933  HD2 PHE A 192      -7.696   2.269  -8.358  1.00 94.97           H  
ATOM   2934  CE1 PHE A 192      -7.748   5.836  -6.823  1.00 94.97           C  
ATOM   2935  HE1 PHE A 192      -7.750   6.813  -6.364  1.00 94.97           H  
ATOM   2936  CE2 PHE A 192      -8.807   3.674  -7.158  1.00 94.97           C  
ATOM   2937  HE2 PHE A 192      -9.638   3.002  -7.000  1.00 94.97           H  
ATOM   2938  CZ  PHE A 192      -8.820   4.961  -6.598  1.00 94.97           C  
ATOM   2939  HZ  PHE A 192      -9.653   5.290  -5.994  1.00 94.97           H  
ATOM   2940  N   TYR A 193      -4.837   4.965 -12.143  1.00 96.20           N  
ATOM   2941  H   TYR A 193      -4.080   4.296 -12.155  1.00 96.20           H  
ATOM   2942  CA  TYR A 193      -4.707   6.151 -12.998  1.00 96.20           C  
ATOM   2943  HA  TYR A 193      -5.405   6.921 -12.666  1.00 96.20           H  
ATOM   2944  C   TYR A 193      -4.991   5.881 -14.472  1.00 96.20           C  
ATOM   2945  CB  TYR A 193      -3.289   6.708 -12.877  1.00 96.20           C  
ATOM   2946  HB2 TYR A 193      -3.190   7.577 -13.528  1.00 96.20           H  
ATOM   2947  HB3 TYR A 193      -2.578   5.957 -13.221  1.00 96.20           H  
ATOM   2948  O   TYR A 193      -5.260   6.823 -15.216  1.00 96.20           O  
ATOM   2949  CG  TYR A 193      -2.932   7.118 -11.473  1.00 96.20           C  
ATOM   2950  CD1 TYR A 193      -3.266   8.404 -11.016  1.00 96.20           C  
ATOM   2951  HD1 TYR A 193      -3.770   9.091 -11.680  1.00 96.20           H  
ATOM   2952  CD2 TYR A 193      -2.285   6.205 -10.625  1.00 96.20           C  
ATOM   2953  HD2 TYR A 193      -2.039   5.213 -10.975  1.00 96.20           H  
ATOM   2954  CE1 TYR A 193      -2.926   8.791  -9.709  1.00 96.20           C  
ATOM   2955  HE1 TYR A 193      -3.148   9.783  -9.345  1.00 96.20           H  
ATOM   2956  CE2 TYR A 193      -1.975   6.576  -9.309  1.00 96.20           C  
ATOM   2957  HE2 TYR A 193      -1.494   5.856  -8.663  1.00 96.20           H  
ATOM   2958  OH  TYR A 193      -2.010   8.269  -7.592  1.00 96.20           O  
ATOM   2959  HH  TYR A 193      -1.573   7.563  -7.110  1.00 96.20           H  
ATOM   2960  CZ  TYR A 193      -2.294   7.873  -8.852  1.00 96.20           C  
ATOM   2961  N   MET A 194      -4.918   4.625 -14.912  1.00 93.97           N  
ATOM   2962  H   MET A 194      -4.692   3.889 -14.259  1.00 93.97           H  
ATOM   2963  CA  MET A 194      -5.080   4.265 -16.317  1.00 93.97           C  
ATOM   2964  HA  MET A 194      -5.711   5.015 -16.793  1.00 93.97           H  
ATOM   2965  C   MET A 194      -5.768   2.914 -16.512  1.00 93.97           C  
ATOM   2966  CB  MET A 194      -3.735   4.336 -17.041  1.00 93.97           C  
ATOM   2967  HB2 MET A 194      -3.290   5.315 -16.862  1.00 93.97           H  
ATOM   2968  HB3 MET A 194      -3.908   4.246 -18.114  1.00 93.97           H  
ATOM   2969  O   MET A 194      -5.609   1.967 -15.738  1.00 93.97           O  
ATOM   2970  CG  MET A 194      -2.760   3.239 -16.617  1.00 93.97           C  
ATOM   2971  HG2 MET A 194      -2.565   3.307 -15.547  1.00 93.97           H  
ATOM   2972  HG3 MET A 194      -3.206   2.267 -16.828  1.00 93.97           H  
ATOM   2973  SD  MET A 194      -1.201   3.344 -17.513  1.00 93.97           S  
ATOM   2974  CE  MET A 194      -0.464   4.723 -16.656  1.00 93.97           C  
ATOM   2975  HE1 MET A 194      -1.081   5.613 -16.778  1.00 93.97           H  
ATOM   2976  HE2 MET A 194      -0.386   4.453 -15.603  1.00 93.97           H  
ATOM   2977  HE3 MET A 194       0.525   4.916 -17.071  1.00 93.97           H  
ATOM   2978  N   THR A 195      -6.515   2.836 -17.603  1.00 94.98           N  
ATOM   2979  H   THR A 195      -6.505   3.640 -18.215  1.00 94.98           H  
ATOM   2980  CA  THR A 195      -7.169   1.622 -18.091  1.00 94.98           C  
ATOM   2981  HA  THR A 195      -7.755   1.195 -17.277  1.00 94.98           H  
ATOM   2982  C   THR A 195      -6.131   0.585 -18.546  1.00 94.98           C  
ATOM   2983  CB  THR A 195      -8.111   1.948 -19.262  1.00 94.98           C  
ATOM   2984  HB  THR A 195      -8.587   1.034 -19.616  1.00 94.98           H  
ATOM   2985  O   THR A 195      -4.990   0.951 -18.855  1.00 94.98           O  
ATOM   2986  CG2 THR A 195      -9.219   2.943 -18.916  1.00 94.98           C  
ATOM   2987 HG21 THR A 195      -9.943   2.459 -18.261  1.00 94.98           H  
ATOM   2988 HG22 THR A 195      -9.735   3.241 -19.829  1.00 94.98           H  
ATOM   2989 HG23 THR A 195      -8.813   3.827 -18.424  1.00 94.98           H  
ATOM   2990  OG1 THR A 195      -7.381   2.490 -20.333  1.00 94.98           O  
ATOM   2991  HG1 THR A 195      -7.054   3.342 -20.033  1.00 94.98           H  
ATOM   2992  N   PRO A 196      -6.513  -0.701 -18.665  1.00 93.37           N  
ATOM   2993  CA  PRO A 196      -5.608  -1.734 -19.172  1.00 93.37           C  
ATOM   2994  HA  PRO A 196      -4.760  -1.841 -18.497  1.00 93.37           H  
ATOM   2995  C   PRO A 196      -5.068  -1.400 -20.570  1.00 93.37           C  
ATOM   2996  CB  PRO A 196      -6.424  -3.036 -19.180  1.00 93.37           C  
ATOM   2997  HB2 PRO A 196      -6.732  -3.280 -20.197  1.00 93.37           H  
ATOM   2998  HB3 PRO A 196      -5.845  -3.864 -18.771  1.00 93.37           H  
ATOM   2999  O   PRO A 196      -3.898  -1.627 -20.867  1.00 93.37           O  
ATOM   3000  CG  PRO A 196      -7.679  -2.776 -18.339  1.00 93.37           C  
ATOM   3001  HG2 PRO A 196      -8.556  -3.221 -18.810  1.00 93.37           H  
ATOM   3002  HG3 PRO A 196      -7.585  -3.186 -17.333  1.00 93.37           H  
ATOM   3003  CD  PRO A 196      -7.810  -1.259 -18.290  1.00 93.37           C  
ATOM   3004  HD2 PRO A 196      -8.110  -0.949 -17.289  1.00 93.37           H  
ATOM   3005  HD3 PRO A 196      -8.570  -0.957 -19.011  1.00 93.37           H  
ATOM   3006  N   SER A 197      -5.911  -0.804 -21.420  1.00 93.34           N  
ATOM   3007  H   SER A 197      -6.836  -0.575 -21.083  1.00 93.34           H  
ATOM   3008  CA  SER A 197      -5.539  -0.416 -22.786  1.00 93.34           C  
ATOM   3009  HA  SER A 197      -5.071  -1.264 -23.285  1.00 93.34           H  
ATOM   3010  C   SER A 197      -4.534   0.736 -22.815  1.00 93.34           C  
ATOM   3011  CB  SER A 197      -6.783  -0.019 -23.580  1.00 93.34           C  
ATOM   3012  HB2 SER A 197      -6.485   0.338 -24.565  1.00 93.34           H  
ATOM   3013  HB3 SER A 197      -7.312   0.780 -23.061  1.00 93.34           H  
ATOM   3014  O   SER A 197      -3.567   0.675 -23.565  1.00 93.34           O  
ATOM   3015  OG  SER A 197      -7.640  -1.133 -23.737  1.00 93.34           O  
ATOM   3016  HG  SER A 197      -7.746  -1.584 -22.896  1.00 93.34           H  
ATOM   3017  N   GLU A 198      -4.732   1.766 -21.988  1.00 94.64           N  
ATOM   3018  H   GLU A 198      -5.525   1.753 -21.362  1.00 94.64           H  
ATOM   3019  CA  GLU A 198      -3.794   2.893 -21.885  1.00 94.64           C  
ATOM   3020  HA  GLU A 198      -3.655   3.349 -22.865  1.00 94.64           H  
ATOM   3021  C   GLU A 198      -2.411   2.430 -21.412  1.00 94.64           C  
ATOM   3022  CB  GLU A 198      -4.353   3.946 -20.918  1.00 94.64           C  
ATOM   3023  HB2 GLU A 198      -4.707   3.414 -20.035  1.00 94.64           H  
ATOM   3024  HB3 GLU A 198      -3.550   4.616 -20.609  1.00 94.64           H  
ATOM   3025  O   GLU A 198      -1.415   2.874 -21.973  1.00 94.64           O  
ATOM   3026  CG  GLU A 198      -5.489   4.804 -21.511  1.00 94.64           C  
ATOM   3027  HG2 GLU A 198      -6.166   4.165 -22.078  1.00 94.64           H  
ATOM   3028  HG3 GLU A 198      -5.058   5.526 -22.204  1.00 94.64           H  
ATOM   3029  CD  GLU A 198      -6.304   5.535 -20.428  1.00 94.64           C  
ATOM   3030  OE1 GLU A 198      -6.914   6.598 -20.667  1.00 94.64           O  
ATOM   3031  OE2 GLU A 198      -6.466   4.995 -19.311  1.00 94.64           O  
ATOM   3032  N   TYR A 199      -2.349   1.508 -20.443  1.00 93.09           N  
ATOM   3033  H   TYR A 199      -3.212   1.198 -20.019  1.00 93.09           H  
ATOM   3034  CA  TYR A 199      -1.090   0.951 -19.937  1.00 93.09           C  
ATOM   3035  HA  TYR A 199      -0.424   1.769 -19.662  1.00 93.09           H  
ATOM   3036  C   TYR A 199      -0.356   0.111 -20.991  1.00 93.09           C  
ATOM   3037  CB  TYR A 199      -1.382   0.117 -18.684  1.00 93.09           C  
ATOM   3038  HB2 TYR A 199      -2.048  -0.701 -18.960  1.00 93.09           H  
ATOM   3039  HB3 TYR A 199      -1.921   0.719 -17.952  1.00 93.09           H  
ATOM   3040  O   TYR A 199       0.837   0.298 -21.221  1.00 93.09           O  
ATOM   3041  CG  TYR A 199      -0.144  -0.464 -18.026  1.00 93.09           C  
ATOM   3042  CD1 TYR A 199       0.275  -1.748 -18.410  1.00 93.09           C  
ATOM   3043  HD1 TYR A 199      -0.273  -2.303 -19.157  1.00 93.09           H  
ATOM   3044  CD2 TYR A 199       0.586   0.252 -17.050  1.00 93.09           C  
ATOM   3045  HD2 TYR A 199       0.271   1.240 -16.748  1.00 93.09           H  
ATOM   3046  CE1 TYR A 199       1.428  -2.309 -17.846  1.00 93.09           C  
ATOM   3047  HE1 TYR A 199       1.765  -3.287 -18.156  1.00 93.09           H  
ATOM   3048  CE2 TYR A 199       1.746  -0.312 -16.475  1.00 93.09           C  
ATOM   3049  HE2 TYR A 199       2.323   0.227 -15.739  1.00 93.09           H  
ATOM   3050  OH  TYR A 199       3.257  -2.211 -16.380  1.00 93.09           O  
ATOM   3051  HH  TYR A 199       3.719  -1.724 -15.693  1.00 93.09           H  
ATOM   3052  CZ  TYR A 199       2.167  -1.596 -16.889  1.00 93.09           C  
ATOM   3053  N   ASN A 200      -1.070  -0.789 -21.673  1.00 91.71           N  
ATOM   3054  H   ASN A 200      -2.041  -0.918 -21.428  1.00 91.71           H  
ATOM   3055  CA  ASN A 200      -0.469  -1.689 -22.661  1.00 91.71           C  
ATOM   3056  HA  ASN A 200       0.410  -2.160 -22.220  1.00 91.71           H  
ATOM   3057  C   ASN A 200       0.020  -0.963 -23.927  1.00 91.71           C  
ATOM   3058  CB  ASN A 200      -1.496  -2.778 -23.014  1.00 91.71           C  
ATOM   3059  HB2 ASN A 200      -2.442  -2.309 -23.286  1.00 91.71           H  
ATOM   3060  HB3 ASN A 200      -1.134  -3.344 -23.872  1.00 91.71           H  
ATOM   3061  O   ASN A 200       0.886  -1.478 -24.631  1.00 91.71           O  
ATOM   3062  CG  ASN A 200      -1.729  -3.771 -21.888  1.00 91.71           C  
ATOM   3063  ND2 ASN A 200      -2.814  -4.507 -21.933  1.00 91.71           N  
ATOM   3064 HD21 ASN A 200      -2.940  -5.147 -21.162  1.00 91.71           H  
ATOM   3065 HD22 ASN A 200      -3.506  -4.364 -22.654  1.00 91.71           H  
ATOM   3066  OD1 ASN A 200      -0.939  -3.931 -20.975  1.00 91.71           O  
ATOM   3067  N   LEU A 201      -0.534   0.216 -24.226  1.00 92.67           N  
ATOM   3068  H   LEU A 201      -1.260   0.564 -23.616  1.00 92.67           H  
ATOM   3069  CA  LEU A 201      -0.169   1.037 -25.386  1.00 92.67           C  
ATOM   3070  HA  LEU A 201       0.300   0.397 -26.133  1.00 92.67           H  
ATOM   3071  C   LEU A 201       0.888   2.107 -25.071  1.00 92.67           C  
ATOM   3072  CB  LEU A 201      -1.444   1.647 -25.994  1.00 92.67           C  
ATOM   3073  HB2 LEU A 201      -1.163   2.358 -26.771  1.00 92.67           H  
ATOM   3074  HB3 LEU A 201      -1.964   2.201 -25.213  1.00 92.67           H  
ATOM   3075  O   LEU A 201       1.192   2.935 -25.933  1.00 92.67           O  
ATOM   3076  CG  LEU A 201      -2.407   0.621 -26.617  1.00 92.67           C  
ATOM   3077  HG  LEU A 201      -2.676  -0.140 -25.884  1.00 92.67           H  
ATOM   3078  CD1 LEU A 201      -3.683   1.337 -27.062  1.00 92.67           C  
ATOM   3079 HD11 LEU A 201      -4.385   0.615 -27.479  1.00 92.67           H  
ATOM   3080 HD12 LEU A 201      -3.447   2.095 -27.810  1.00 92.67           H  
ATOM   3081 HD13 LEU A 201      -4.146   1.813 -26.198  1.00 92.67           H  
ATOM   3082  CD2 LEU A 201      -1.804  -0.079 -27.839  1.00 92.67           C  
ATOM   3083 HD21 LEU A 201      -1.466   0.660 -28.565  1.00 92.67           H  
ATOM   3084 HD22 LEU A 201      -0.962  -0.699 -27.532  1.00 92.67           H  
ATOM   3085 HD23 LEU A 201      -2.552  -0.727 -28.297  1.00 92.67           H  
ATOM   3086  N   LEU A 202       1.456   2.108 -23.863  1.00 90.61           N  
ATOM   3087  H   LEU A 202       1.175   1.410 -23.189  1.00 90.61           H  
ATOM   3088  CA  LEU A 202       2.538   3.018 -23.505  1.00 90.61           C  
ATOM   3089  HA  LEU A 202       2.184   4.035 -23.674  1.00 90.61           H  
ATOM   3090  C   LEU A 202       3.777   2.771 -24.389  1.00 90.61           C  
ATOM   3091  CB  LEU A 202       2.880   2.862 -22.013  1.00 90.61           C  
ATOM   3092  HB2 LEU A 202       3.002   1.801 -21.793  1.00 90.61           H  
ATOM   3093  HB3 LEU A 202       3.843   3.333 -21.817  1.00 90.61           H  
ATOM   3094  O   LEU A 202       4.256   1.636 -24.471  1.00 90.61           O  
ATOM   3095  CG  LEU A 202       1.839   3.457 -21.049  1.00 90.61           C  
ATOM   3096  HG  LEU A 202       0.896   2.924 -21.167  1.00 90.61           H  
ATOM   3097  CD1 LEU A 202       2.309   3.258 -19.608  1.00 90.61           C  
ATOM   3098 HD11 LEU A 202       1.547   3.624 -18.920  1.00 90.61           H  
ATOM   3099 HD12 LEU A 202       3.247   3.787 -19.438  1.00 90.61           H  
ATOM   3100 HD13 LEU A 202       2.452   2.194 -19.423  1.00 90.61           H  
ATOM   3101  CD2 LEU A 202       1.586   4.952 -21.278  1.00 90.61           C  
ATOM   3102 HD21 LEU A 202       1.010   5.352 -20.443  1.00 90.61           H  
ATOM   3103 HD22 LEU A 202       0.995   5.082 -22.184  1.00 90.61           H  
ATOM   3104 HD23 LEU A 202       2.530   5.489 -21.370  1.00 90.61           H  
ATOM   3105  N   PRO A 203       4.344   3.816 -25.026  1.00 87.07           N  
ATOM   3106  CA  PRO A 203       5.620   3.697 -25.720  1.00 87.07           C  
ATOM   3107  HA  PRO A 203       5.490   2.975 -26.526  1.00 87.07           H  
ATOM   3108  C   PRO A 203       6.741   3.255 -24.766  1.00 87.07           C  
ATOM   3109  CB  PRO A 203       5.913   5.079 -26.312  1.00 87.07           C  
ATOM   3110  HB2 PRO A 203       6.418   5.008 -27.275  1.00 87.07           H  
ATOM   3111  HB3 PRO A 203       6.505   5.671 -25.614  1.00 87.07           H  
ATOM   3112  O   PRO A 203       6.679   3.553 -23.574  1.00 87.07           O  
ATOM   3113  CG  PRO A 203       4.524   5.700 -26.443  1.00 87.07           C  
ATOM   3114  HG2 PRO A 203       4.558   6.789 -26.439  1.00 87.07           H  
ATOM   3115  HG3 PRO A 203       4.045   5.336 -27.352  1.00 87.07           H  
ATOM   3116  CD  PRO A 203       3.790   5.146 -25.226  1.00 87.07           C  
ATOM   3117  HD2 PRO A 203       3.992   5.766 -24.353  1.00 87.07           H  
ATOM   3118  HD3 PRO A 203       2.720   5.111 -25.430  1.00 87.07           H  
ATOM   3119  N   PRO A 204       7.801   2.599 -25.262  1.00 82.03           N  
ATOM   3120  CA  PRO A 204       8.978   2.311 -24.449  1.00 82.03           C  
ATOM   3121  HA  PRO A 204       8.684   1.657 -23.628  1.00 82.03           H  
ATOM   3122  C   PRO A 204       9.602   3.595 -23.880  1.00 82.03           C  
ATOM   3123  CB  PRO A 204       9.945   1.567 -25.374  1.00 82.03           C  
ATOM   3124  HB2 PRO A 204      10.649   2.269 -25.823  1.00 82.03           H  
ATOM   3125  HB3 PRO A 204      10.481   0.781 -24.843  1.00 82.03           H  
ATOM   3126  O   PRO A 204       9.707   4.601 -24.577  1.00 82.03           O  
ATOM   3127  CG  PRO A 204       9.038   0.999 -26.467  1.00 82.03           C  
ATOM   3128  HG2 PRO A 204       9.574   0.854 -27.405  1.00 82.03           H  
ATOM   3129  HG3 PRO A 204       8.598   0.062 -26.125  1.00 82.03           H  
ATOM   3130  CD  PRO A 204       7.946   2.055 -26.599  1.00 82.03           C  
ATOM   3131  HD2 PRO A 204       8.265   2.844 -27.279  1.00 82.03           H  
ATOM   3132  HD3 PRO A 204       7.026   1.589 -26.952  1.00 82.03           H  
ATOM   3133  N   GLY A 205      10.053   3.545 -22.630  1.00 81.09           N  
ATOM   3134  H   GLY A 205       9.968   2.665 -22.141  1.00 81.09           H  
ATOM   3135  CA  GLY A 205      10.714   4.647 -21.931  1.00 81.09           C  
ATOM   3136  HA2 GLY A 205      11.343   4.211 -21.156  1.00 81.09           H  
ATOM   3137  HA3 GLY A 205      11.335   5.207 -22.631  1.00 81.09           H  
ATOM   3138  C   GLY A 205       9.791   5.635 -21.223  1.00 81.09           C  
ATOM   3139  O   GLY A 205      10.276   6.644 -20.717  1.00 81.09           O  
ATOM   3140  N   VAL A 206       8.490   5.347 -21.134  1.00 88.70           N  
ATOM   3141  H   VAL A 206       8.153   4.533 -21.627  1.00 88.70           H  
ATOM   3142  CA  VAL A 206       7.543   6.136 -20.330  1.00 88.70           C  
ATOM   3143  HA  VAL A 206       7.609   7.175 -20.651  1.00 88.70           H  
ATOM   3144  C   VAL A 206       7.910   6.071 -18.844  1.00 88.70           C  
ATOM   3145  CB  VAL A 206       6.091   5.669 -20.542  1.00 88.70           C  
ATOM   3146  HB  VAL A 206       6.027   4.602 -20.326  1.00 88.70           H  
ATOM   3147  O   VAL A 206       7.939   4.989 -18.241  1.00 88.70           O  
ATOM   3148  CG1 VAL A 206       5.117   6.412 -19.620  1.00 88.70           C  
ATOM   3149 HG11 VAL A 206       4.091   6.115 -19.840  1.00 88.70           H  
ATOM   3150 HG12 VAL A 206       5.225   7.484 -19.786  1.00 88.70           H  
ATOM   3151 HG13 VAL A 206       5.313   6.178 -18.574  1.00 88.70           H  
ATOM   3152  CG2 VAL A 206       5.613   5.912 -21.979  1.00 88.70           C  
ATOM   3153 HG21 VAL A 206       4.929   5.116 -22.273  1.00 88.70           H  
ATOM   3154 HG22 VAL A 206       6.448   5.922 -22.681  1.00 88.70           H  
ATOM   3155 HG23 VAL A 206       5.071   6.855 -22.055  1.00 88.70           H  
ATOM   3156  N   LYS A 207       8.113   7.249 -18.251  1.00 87.80           N  
ATOM   3157  H   LYS A 207       8.071   8.074 -18.832  1.00 87.80           H  
ATOM   3158  CA  LYS A 207       8.374   7.468 -16.827  1.00 87.80           C  
ATOM   3159  HA  LYS A 207       8.467   6.507 -16.321  1.00 87.80           H  
ATOM   3160  C   LYS A 207       7.211   8.231 -16.194  1.00 87.80           C  
ATOM   3161  CB  LYS A 207       9.710   8.216 -16.700  1.00 87.80           C  
ATOM   3162  HB2 LYS A 207      10.497   7.603 -17.140  1.00 87.80           H  
ATOM   3163  HB3 LYS A 207       9.648   9.148 -17.260  1.00 87.80           H  
ATOM   3164  O   LYS A 207       6.782   9.251 -16.720  1.00 87.80           O  
ATOM   3165  CG  LYS A 207      10.079   8.535 -15.244  1.00 87.80           C  
ATOM   3166  HG2 LYS A 207       9.321   9.192 -14.819  1.00 87.80           H  
ATOM   3167  HG3 LYS A 207      10.121   7.613 -14.664  1.00 87.80           H  
ATOM   3168  CD  LYS A 207      11.437   9.238 -15.168  1.00 87.80           C  
ATOM   3169  HD2 LYS A 207      11.441  10.082 -15.859  1.00 87.80           H  
ATOM   3170  HD3 LYS A 207      12.221   8.536 -15.452  1.00 87.80           H  
ATOM   3171  CE  LYS A 207      11.664   9.752 -13.743  1.00 87.80           C  
ATOM   3172  HE2 LYS A 207      10.884  10.481 -13.526  1.00 87.80           H  
ATOM   3173  HE3 LYS A 207      11.541   8.925 -13.044  1.00 87.80           H  
ATOM   3174  NZ  LYS A 207      13.002  10.379 -13.593  1.00 87.80           N  
ATOM   3175  HZ1 LYS A 207      13.061  10.885 -12.721  1.00 87.80           H  
ATOM   3176  HZ2 LYS A 207      13.739   9.688 -13.609  1.00 87.80           H  
ATOM   3177  HZ3 LYS A 207      13.150  11.040 -14.342  1.00 87.80           H  
ATOM   3178  N   ALA A 208       6.701   7.765 -15.058  1.00 90.65           N  
ATOM   3179  H   ALA A 208       7.134   6.954 -14.640  1.00 90.65           H  
ATOM   3180  CA  ALA A 208       5.763   8.530 -14.242  1.00 90.65           C  
ATOM   3181  HA  ALA A 208       5.060   9.050 -14.893  1.00 90.65           H  
ATOM   3182  C   ALA A 208       6.524   9.584 -13.422  1.00 90.65           C  
ATOM   3183  CB  ALA A 208       4.958   7.569 -13.363  1.00 90.65           C  
ATOM   3184  HB1 ALA A 208       4.458   6.828 -13.988  1.00 90.65           H  
ATOM   3185  HB2 ALA A 208       4.204   8.125 -12.806  1.00 90.65           H  
ATOM   3186  HB3 ALA A 208       5.619   7.058 -12.663  1.00 90.65           H  
ATOM   3187  O   ALA A 208       7.488   9.252 -12.731  1.00 90.65           O  
ATOM   3188  N   GLU A 209       6.099  10.846 -13.502  1.00 90.52           N  
ATOM   3189  H   GLU A 209       5.313  11.053 -14.100  1.00 90.52           H  
ATOM   3190  CA  GLU A 209       6.770  11.976 -12.843  1.00 90.52           C  
ATOM   3191  HA  GLU A 209       7.758  11.683 -12.487  1.00 90.52           H  
ATOM   3192  C   GLU A 209       5.997  12.504 -11.646  1.00 90.52           C  
ATOM   3193  CB  GLU A 209       6.928  13.149 -13.811  1.00 90.52           C  
ATOM   3194  HB2 GLU A 209       7.382  13.977 -13.266  1.00 90.52           H  
ATOM   3195  HB3 GLU A 209       5.947  13.463 -14.166  1.00 90.52           H  
ATOM   3196  O   GLU A 209       6.582  12.825 -10.617  1.00 90.52           O  
ATOM   3197  CG  GLU A 209       7.812  12.808 -15.002  1.00 90.52           C  
ATOM   3198  HG2 GLU A 209       7.281  12.120 -15.659  1.00 90.52           H  
ATOM   3199  HG3 GLU A 209       8.714  12.313 -14.642  1.00 90.52           H  
ATOM   3200  CD  GLU A 209       8.190  14.071 -15.774  1.00 90.52           C  
ATOM   3201  OE1 GLU A 209       9.324  14.054 -16.301  1.00 90.52           O  
ATOM   3202  OE2 GLU A 209       7.354  15.000 -15.847  1.00 90.52           O  
ATOM   3203  N   SER A 210       4.677  12.625 -11.769  1.00 92.84           N  
ATOM   3204  H   SER A 210       4.231  12.319 -12.622  1.00 92.84           H  
ATOM   3205  CA  SER A 210       3.841  13.151 -10.694  1.00 92.84           C  
ATOM   3206  HA  SER A 210       4.324  12.926  -9.743  1.00 92.84           H  
ATOM   3207  C   SER A 210       2.484  12.476 -10.663  1.00 92.84           C  
ATOM   3208  CB  SER A 210       3.696  14.676 -10.777  1.00 92.84           C  
ATOM   3209  HB2 SER A 210       3.044  15.015  -9.972  1.00 92.84           H  
ATOM   3210  HB3 SER A 210       4.675  15.136 -10.640  1.00 92.84           H  
ATOM   3211  O   SER A 210       1.908  12.139 -11.699  1.00 92.84           O  
ATOM   3212  OG  SER A 210       3.157  15.093 -12.018  1.00 92.84           O  
ATOM   3213  HG  SER A 210       3.883  15.101 -12.646  1.00 92.84           H  
ATOM   3214  N   ILE A 211       1.979  12.295  -9.450  1.00 95.02           N  
ATOM   3215  H   ILE A 211       2.537  12.578  -8.657  1.00 95.02           H  
ATOM   3216  CA  ILE A 211       0.653  11.762  -9.160  1.00 95.02           C  
ATOM   3217  HA  ILE A 211       0.086  11.708 -10.090  1.00 95.02           H  
ATOM   3218  C   ILE A 211      -0.095  12.720  -8.236  1.00 95.02           C  
ATOM   3219  CB  ILE A 211       0.726  10.335  -8.578  1.00 95.02           C  
ATOM   3220  HB  ILE A 211      -0.288  10.056  -8.290  1.00 95.02           H  
ATOM   3221  O   ILE A 211       0.501  13.391  -7.392  1.00 95.02           O  
ATOM   3222  CG1 ILE A 211       1.618  10.245  -7.321  1.00 95.02           C  
ATOM   3223 HG12 ILE A 211       1.312  11.013  -6.610  1.00 95.02           H  
ATOM   3224 HG13 ILE A 211       2.658  10.425  -7.593  1.00 95.02           H  
ATOM   3225  CG2 ILE A 211       1.182   9.358  -9.673  1.00 95.02           C  
ATOM   3226 HG21 ILE A 211       2.194   9.590 -10.004  1.00 95.02           H  
ATOM   3227 HG22 ILE A 211       1.149   8.331  -9.307  1.00 95.02           H  
ATOM   3228 HG23 ILE A 211       0.497   9.425 -10.518  1.00 95.02           H  
ATOM   3229  CD1 ILE A 211       1.538   8.897  -6.598  1.00 95.02           C  
ATOM   3230 HD11 ILE A 211       1.937   8.099  -7.224  1.00 95.02           H  
ATOM   3231 HD12 ILE A 211       0.505   8.673  -6.331  1.00 95.02           H  
ATOM   3232 HD13 ILE A 211       2.137   8.952  -5.689  1.00 95.02           H  
ATOM   3233  N   SER A 212      -1.412  12.786  -8.385  1.00 96.15           N  
ATOM   3234  H   SER A 212      -1.832  12.237  -9.121  1.00 96.15           H  
ATOM   3235  CA  SER A 212      -2.300  13.545  -7.507  1.00 96.15           C  
ATOM   3236  HA  SER A 212      -1.792  13.712  -6.557  1.00 96.15           H  
ATOM   3237  C   SER A 212      -3.559  12.742  -7.209  1.00 96.15           C  
ATOM   3238  CB  SER A 212      -2.619  14.913  -8.115  1.00 96.15           C  
ATOM   3239  HB2 SER A 212      -3.004  14.774  -9.125  1.00 96.15           H  
ATOM   3240  HB3 SER A 212      -1.704  15.504  -8.170  1.00 96.15           H  
ATOM   3241  O   SER A 212      -4.077  12.035  -8.078  1.00 96.15           O  
ATOM   3242  OG  SER A 212      -3.586  15.612  -7.357  1.00 96.15           O  
ATOM   3243  HG  SER A 212      -3.267  15.771  -6.466  1.00 96.15           H  
ATOM   3244  N   CYS A 213      -4.028  12.847  -5.968  1.00 96.75           N  
ATOM   3245  H   CYS A 213      -3.554  13.479  -5.338  1.00 96.75           H  
ATOM   3246  CA  CYS A 213      -5.234  12.214  -5.463  1.00 96.75           C  
ATOM   3247  HA  CYS A 213      -5.820  11.825  -6.296  1.00 96.75           H  
ATOM   3248  C   CYS A 213      -6.078  13.252  -4.723  1.00 96.75           C  
ATOM   3249  CB  CYS A 213      -4.842  11.038  -4.564  1.00 96.75           C  
ATOM   3250  HB2 CYS A 213      -4.255  10.323  -5.141  1.00 96.75           H  
ATOM   3251  HB3 CYS A 213      -4.241  11.397  -3.729  1.00 96.75           H  
ATOM   3252  O   CYS A 213      -5.619  13.896  -3.776  1.00 96.75           O  
ATOM   3253  SG  CYS A 213      -6.329  10.209  -3.933  1.00 96.75           S  
ATOM   3254  HG  CYS A 213      -5.694   9.250  -3.254  1.00 96.75           H  
ATOM   3255  N   LYS A 214      -7.329  13.389  -5.159  1.00 97.36           N  
ATOM   3256  H   LYS A 214      -7.607  12.828  -5.951  1.00 97.36           H  
ATOM   3257  CA  LYS A 214      -8.320  14.290  -4.585  1.00 97.36           C  
ATOM   3258  HA  LYS A 214      -7.897  14.759  -3.697  1.00 97.36           H  
ATOM   3259  C   LYS A 214      -9.554  13.501  -4.178  1.00 97.36           C  
ATOM   3260  CB  LYS A 214      -8.620  15.388  -5.606  1.00 97.36           C  
ATOM   3261  HB2 LYS A 214      -9.043  14.947  -6.509  1.00 97.36           H  
ATOM   3262  HB3 LYS A 214      -7.683  15.880  -5.864  1.00 97.36           H  
ATOM   3263  O   LYS A 214     -10.165  12.850  -5.021  1.00 97.36           O  
ATOM   3264  CG  LYS A 214      -9.586  16.425  -5.035  1.00 97.36           C  
ATOM   3265  HG2 LYS A 214      -9.163  16.817  -4.110  1.00 97.36           H  
ATOM   3266  HG3 LYS A 214     -10.555  15.970  -4.831  1.00 97.36           H  
ATOM   3267  CD  LYS A 214      -9.750  17.567  -6.036  1.00 97.36           C  
ATOM   3268  HD2 LYS A 214     -10.194  17.197  -6.960  1.00 97.36           H  
ATOM   3269  HD3 LYS A 214      -8.767  17.991  -6.240  1.00 97.36           H  
ATOM   3270  CE  LYS A 214     -10.642  18.620  -5.398  1.00 97.36           C  
ATOM   3271  HE2 LYS A 214     -10.297  18.748  -4.372  1.00 97.36           H  
ATOM   3272  HE3 LYS A 214     -11.667  18.251  -5.373  1.00 97.36           H  
ATOM   3273  NZ  LYS A 214     -10.549  19.919  -6.092  1.00 97.36           N  
ATOM   3274  HZ1 LYS A 214     -10.823  19.833  -7.060  1.00 97.36           H  
ATOM   3275  HZ2 LYS A 214     -11.119  20.609  -5.624  1.00 97.36           H  
ATOM   3276  HZ3 LYS A 214      -9.590  20.231  -6.043  1.00 97.36           H  
ATOM   3277  N   ILE A 215      -9.939  13.582  -2.910  1.00 97.12           N  
ATOM   3278  H   ILE A 215      -9.400  14.174  -2.294  1.00 97.12           H  
ATOM   3279  CA  ILE A 215     -11.075  12.844  -2.351  1.00 97.12           C  
ATOM   3280  HA  ILE A 215     -11.499  12.207  -3.127  1.00 97.12           H  
ATOM   3281  C   ILE A 215     -12.150  13.836  -1.926  1.00 97.12           C  
ATOM   3282  CB  ILE A 215     -10.646  11.907  -1.200  1.00 97.12           C  
ATOM   3283  HB  ILE A 215     -10.302  12.516  -0.364  1.00 97.12           H  
ATOM   3284  O   ILE A 215     -11.902  14.742  -1.128  1.00 97.12           O  
ATOM   3285  CG1 ILE A 215      -9.490  10.989  -1.667  1.00 97.12           C  
ATOM   3286 HG12 ILE A 215      -8.645  11.600  -1.983  1.00 97.12           H  
ATOM   3287 HG13 ILE A 215      -9.819  10.407  -2.528  1.00 97.12           H  
ATOM   3288  CG2 ILE A 215     -11.863  11.094  -0.715  1.00 97.12           C  
ATOM   3289 HG21 ILE A 215     -11.585  10.449   0.118  1.00 97.12           H  
ATOM   3290 HG22 ILE A 215     -12.256  10.483  -1.528  1.00 97.12           H  
ATOM   3291 HG23 ILE A 215     -12.647  11.759  -0.355  1.00 97.12           H  
ATOM   3292  CD1 ILE A 215      -8.949  10.030  -0.606  1.00 97.12           C  
ATOM   3293 HD11 ILE A 215      -9.708   9.299  -0.324  1.00 97.12           H  
ATOM   3294 HD12 ILE A 215      -8.093   9.497  -1.019  1.00 97.12           H  
ATOM   3295 HD13 ILE A 215      -8.627  10.590   0.272  1.00 97.12           H  
ATOM   3296  N   VAL A 216     -13.353  13.650  -2.458  1.00 96.69           N  
ATOM   3297  H   VAL A 216     -13.458  12.902  -3.130  1.00 96.69           H  
ATOM   3298  CA  VAL A 216     -14.557  14.389  -2.077  1.00 96.69           C  
ATOM   3299  HA  VAL A 216     -14.283  15.220  -1.427  1.00 96.69           H  
ATOM   3300  C   VAL A 216     -15.466  13.459  -1.293  1.00 96.69           C  
ATOM   3301  CB  VAL A 216     -15.268  14.978  -3.307  1.00 96.69           C  
ATOM   3302  HB  VAL A 216     -15.501  14.174  -4.005  1.00 96.69           H  
ATOM   3303  O   VAL A 216     -15.840  12.384  -1.768  1.00 96.69           O  
ATOM   3304  CG1 VAL A 216     -16.577  15.694  -2.945  1.00 96.69           C  
ATOM   3305 HG11 VAL A 216     -17.026  16.117  -3.843  1.00 96.69           H  
ATOM   3306 HG12 VAL A 216     -17.286  14.992  -2.505  1.00 96.69           H  
ATOM   3307 HG13 VAL A 216     -16.383  16.498  -2.235  1.00 96.69           H  
ATOM   3308  CG2 VAL A 216     -14.364  15.984  -4.026  1.00 96.69           C  
ATOM   3309 HG21 VAL A 216     -13.444  15.498  -4.351  1.00 96.69           H  
ATOM   3310 HG22 VAL A 216     -14.129  16.800  -3.343  1.00 96.69           H  
ATOM   3311 HG23 VAL A 216     -14.877  16.376  -4.904  1.00 96.69           H  
ATOM   3312  N   GLN A 217     -15.845  13.885  -0.094  1.00 94.66           N  
ATOM   3313  H   GLN A 217     -15.559  14.803   0.213  1.00 94.66           H  
ATOM   3314  CA  GLN A 217     -16.792  13.150   0.730  1.00 94.66           C  
ATOM   3315  HA  GLN A 217     -16.604  12.080   0.636  1.00 94.66           H  
ATOM   3316  C   GLN A 217     -18.218  13.457   0.264  1.00 94.66           C  
ATOM   3317  CB  GLN A 217     -16.585  13.553   2.188  1.00 94.66           C  
ATOM   3318  HB2 GLN A 217     -16.859  14.603   2.291  1.00 94.66           H  
ATOM   3319  HB3 GLN A 217     -15.532  13.460   2.454  1.00 94.66           H  
ATOM   3320  O   GLN A 217     -18.603  14.617   0.122  1.00 94.66           O  
ATOM   3321  CG  GLN A 217     -17.400  12.693   3.162  1.00 94.66           C  
ATOM   3322  HG2 GLN A 217     -18.167  12.123   2.637  1.00 94.66           H  
ATOM   3323  HG3 GLN A 217     -16.746  11.972   3.653  1.00 94.66           H  
ATOM   3324  CD  GLN A 217     -18.036  13.560   4.226  1.00 94.66           C  
ATOM   3325  NE2 GLN A 217     -19.324  13.465   4.438  1.00 94.66           N  
ATOM   3326 HE21 GLN A 217     -19.888  12.880   3.838  1.00 94.66           H  
ATOM   3327 HE22 GLN A 217     -19.724  14.115   5.099  1.00 94.66           H  
ATOM   3328  OE1 GLN A 217     -17.385  14.367   4.852  1.00 94.66           O  
ATOM   3329  N   ARG A 218     -19.040  12.431   0.045  1.00 94.47           N  
ATOM   3330  H   ARG A 218     -18.673  11.497   0.154  1.00 94.47           H  
ATOM   3331  CA  ARG A 218     -20.492  12.582  -0.138  1.00 94.47           C  
ATOM   3332  HA  ARG A 218     -20.726  13.629  -0.330  1.00 94.47           H  
ATOM   3333  C   ARG A 218     -21.223  12.240   1.168  1.00 94.47           C  
ATOM   3334  CB  ARG A 218     -20.948  11.757  -1.354  1.00 94.47           C  
ATOM   3335  HB2 ARG A 218     -20.772  10.705  -1.131  1.00 94.47           H  
ATOM   3336  HB3 ARG A 218     -22.019  11.891  -1.502  1.00 94.47           H  
ATOM   3337  O   ARG A 218     -20.602  11.941   2.186  1.00 94.47           O  
ATOM   3338  CG  ARG A 218     -20.232  12.079  -2.679  1.00 94.47           C  
ATOM   3339  HG2 ARG A 218     -20.652  11.437  -3.453  1.00 94.47           H  
ATOM   3340  HG3 ARG A 218     -19.168  11.858  -2.592  1.00 94.47           H  
ATOM   3341  CD  ARG A 218     -20.409  13.534  -3.117  1.00 94.47           C  
ATOM   3342  HD2 ARG A 218     -19.877  14.179  -2.416  1.00 94.47           H  
ATOM   3343  HD3 ARG A 218     -21.471  13.777  -3.090  1.00 94.47           H  
ATOM   3344  NE  ARG A 218     -19.888  13.764  -4.480  1.00 94.47           N  
ATOM   3345  HE  ARG A 218     -19.343  13.037  -4.921  1.00 94.47           H  
ATOM   3346  NH1 ARG A 218     -20.666  15.908  -4.725  1.00 94.47           N  
ATOM   3347 HH11 ARG A 218     -20.714  16.756  -5.271  1.00 94.47           H  
ATOM   3348 HH12 ARG A 218     -21.026  15.875  -3.782  1.00 94.47           H  
ATOM   3349  NH2 ARG A 218     -19.497  14.960  -6.370  1.00 94.47           N  
ATOM   3350 HH21 ARG A 218     -19.517  15.812  -6.912  1.00 94.47           H  
ATOM   3351 HH22 ARG A 218     -18.987  14.176  -6.751  1.00 94.47           H  
ATOM   3352  CZ  ARG A 218     -20.020  14.871  -5.185  1.00 94.47           C  
ATOM   3353  N   ASN A 219     -22.549  12.340   1.164  1.00 89.61           N  
ATOM   3354  H   ASN A 219     -23.024  12.568   0.302  1.00 89.61           H  
ATOM   3355  CA  ASN A 219     -23.346  12.156   2.377  1.00 89.61           C  
ATOM   3356  HA  ASN A 219     -22.997  12.872   3.120  1.00 89.61           H  
ATOM   3357  C   ASN A 219     -23.194  10.716   2.927  1.00 89.61           C  
ATOM   3358  CB  ASN A 219     -24.813  12.484   2.052  1.00 89.61           C  
ATOM   3359  HB2 ASN A 219     -24.880  13.473   1.598  1.00 89.61           H  
ATOM   3360  HB3 ASN A 219     -25.199  11.747   1.347  1.00 89.61           H  
ATOM   3361  O   ASN A 219     -23.485   9.772   2.183  1.00 89.61           O  
ATOM   3362  CG  ASN A 219     -25.699  12.489   3.288  1.00 89.61           C  
ATOM   3363  ND2 ASN A 219     -26.991  12.350   3.118  1.00 89.61           N  
ATOM   3364 HD21 ASN A 219     -27.548  12.398   3.959  1.00 89.61           H  
ATOM   3365 HD22 ASN A 219     -27.391  12.268   2.194  1.00 89.61           H  
ATOM   3366  OD1 ASN A 219     -25.261  12.634   4.414  1.00 89.61           O  
ATOM   3367  N   PRO A 220     -22.765  10.515   4.190  1.00 91.00           N  
ATOM   3368  CA  PRO A 220     -22.738   9.192   4.804  1.00 91.00           C  
ATOM   3369  HA  PRO A 220     -22.228   8.487   4.147  1.00 91.00           H  
ATOM   3370  C   PRO A 220     -24.157   8.684   5.081  1.00 91.00           C  
ATOM   3371  CB  PRO A 220     -21.934   9.349   6.095  1.00 91.00           C  
ATOM   3372  HB2 PRO A 220     -22.238   8.639   6.864  1.00 91.00           H  
ATOM   3373  HB3 PRO A 220     -20.871   9.239   5.879  1.00 91.00           H  
ATOM   3374  O   PRO A 220     -25.034   9.429   5.531  1.00 91.00           O  
ATOM   3375  CG  PRO A 220     -22.235  10.793   6.490  1.00 91.00           C  
ATOM   3376  HG2 PRO A 220     -21.468  11.198   7.150  1.00 91.00           H  
ATOM   3377  HG3 PRO A 220     -23.214  10.855   6.965  1.00 91.00           H  
ATOM   3378  CD  PRO A 220     -22.281  11.509   5.143  1.00 91.00           C  
ATOM   3379  HD2 PRO A 220     -21.273  11.812   4.859  1.00 91.00           H  
ATOM   3380  HD3 PRO A 220     -22.931  12.382   5.209  1.00 91.00           H  
ATOM   3381  N   ARG A 221     -24.374   7.388   4.858  1.00 89.69           N  
ATOM   3382  H   ARG A 221     -23.570   6.817   4.639  1.00 89.69           H  
ATOM   3383  CA  ARG A 221     -25.640   6.699   5.120  1.00 89.69           C  
ATOM   3384  HA  ARG A 221     -26.407   7.440   5.348  1.00 89.69           H  
ATOM   3385  C   ARG A 221     -25.497   5.809   6.347  1.00 89.69           C  
ATOM   3386  CB  ARG A 221     -26.103   5.897   3.894  1.00 89.69           C  
ATOM   3387  HB2 ARG A 221     -25.380   5.109   3.685  1.00 89.69           H  
ATOM   3388  HB3 ARG A 221     -27.054   5.423   4.137  1.00 89.69           H  
ATOM   3389  O   ARG A 221     -24.480   5.150   6.517  1.00 89.69           O  
ATOM   3390  CG  ARG A 221     -26.272   6.768   2.639  1.00 89.69           C  
ATOM   3391  HG2 ARG A 221     -26.945   7.597   2.855  1.00 89.69           H  
ATOM   3392  HG3 ARG A 221     -25.303   7.178   2.353  1.00 89.69           H  
ATOM   3393  CD  ARG A 221     -26.819   5.962   1.454  1.00 89.69           C  
ATOM   3394  HD2 ARG A 221     -26.768   6.586   0.561  1.00 89.69           H  
ATOM   3395  HD3 ARG A 221     -26.181   5.091   1.303  1.00 89.69           H  
ATOM   3396  NE  ARG A 221     -28.218   5.536   1.662  1.00 89.69           N  
ATOM   3397  HE  ARG A 221     -28.735   6.014   2.386  1.00 89.69           H  
ATOM   3398  NH1 ARG A 221     -28.285   3.853   0.093  1.00 89.69           N  
ATOM   3399 HH11 ARG A 221     -27.297   3.977  -0.079  1.00 89.69           H  
ATOM   3400 HH12 ARG A 221     -28.778   3.086  -0.339  1.00 89.69           H  
ATOM   3401  NH2 ARG A 221     -30.107   4.321   1.286  1.00 89.69           N  
ATOM   3402 HH21 ARG A 221     -30.579   4.805   2.037  1.00 89.69           H  
ATOM   3403 HH22 ARG A 221     -30.578   3.557   0.824  1.00 89.69           H  
ATOM   3404  CZ  ARG A 221     -28.858   4.577   1.014  1.00 89.69           C  
ATOM   3405  N   VAL A 222     -26.535   5.790   7.169  1.00 87.23           N  
ATOM   3406  H   VAL A 222     -27.364   6.309   6.915  1.00 87.23           H  
ATOM   3407  CA  VAL A 222     -26.674   4.906   8.329  1.00 87.23           C  
ATOM   3408  HA  VAL A 222     -25.805   4.254   8.423  1.00 87.23           H  
ATOM   3409  C   VAL A 222     -27.906   4.050   8.080  1.00 87.23           C  
ATOM   3410  CB  VAL A 222     -26.820   5.718   9.624  1.00 87.23           C  
ATOM   3411  HB  VAL A 222     -27.703   6.352   9.541  1.00 87.23           H  
ATOM   3412  O   VAL A 222     -28.910   4.575   7.587  1.00 87.23           O  
ATOM   3413  CG1 VAL A 222     -26.979   4.841  10.859  1.00 87.23           C  
ATOM   3414 HG11 VAL A 222     -27.830   4.168  10.755  1.00 87.23           H  
ATOM   3415 HG12 VAL A 222     -26.079   4.253  11.038  1.00 87.23           H  
ATOM   3416 HG13 VAL A 222     -27.184   5.476  11.721  1.00 87.23           H  
ATOM   3417  CG2 VAL A 222     -25.605   6.623   9.833  1.00 87.23           C  
ATOM   3418 HG21 VAL A 222     -25.702   7.138  10.789  1.00 87.23           H  
ATOM   3419 HG22 VAL A 222     -24.692   6.028   9.847  1.00 87.23           H  
ATOM   3420 HG23 VAL A 222     -25.546   7.346   9.020  1.00 87.23           H  
ATOM   3421  N   ALA A 223     -27.832   2.752   8.361  1.00 79.17           N  
ATOM   3422  H   ALA A 223     -26.991   2.378   8.778  1.00 79.17           H  
ATOM   3423  CA  ALA A 223     -28.994   1.885   8.259  1.00 79.17           C  
ATOM   3424  HA  ALA A 223     -29.502   2.105   7.321  1.00 79.17           H  
ATOM   3425  C   ALA A 223     -29.966   2.153   9.412  1.00 79.17           C  
ATOM   3426  CB  ALA A 223     -28.573   0.418   8.218  1.00 79.17           C  
ATOM   3427  HB1 ALA A 223     -27.748   0.270   7.521  1.00 79.17           H  
ATOM   3428  HB2 ALA A 223     -28.279   0.103   9.220  1.00 79.17           H  
ATOM   3429  HB3 ALA A 223     -29.415  -0.203   7.911  1.00 79.17           H  
ATOM   3430  O   ALA A 223     -29.572   2.384  10.554  1.00 79.17           O  
ATOM   3431  N   PHE A 224     -31.256   2.101   9.101  1.00 72.80           N  
ATOM   3432  H   PHE A 224     -31.515   1.839   8.160  1.00 72.80           H  
ATOM   3433  CA  PHE A 224     -32.302   2.086  10.108  1.00 72.80           C  
ATOM   3434  HA  PHE A 224     -31.905   2.410  11.070  1.00 72.80           H  
ATOM   3435  C   PHE A 224     -32.788   0.645  10.244  1.00 72.80           C  
ATOM   3436  CB  PHE A 224     -33.399   3.073   9.703  1.00 72.80           C  
ATOM   3437  HB2 PHE A 224     -33.946   2.681   8.846  1.00 72.80           H  
ATOM   3438  HB3 PHE A 224     -32.926   4.003   9.386  1.00 72.80           H  
ATOM   3439  O   PHE A 224     -33.395   0.104   9.318  1.00 72.80           O  
ATOM   3440  CG  PHE A 224     -34.379   3.399  10.809  1.00 72.80           C  
ATOM   3441  CD1 PHE A 224     -35.408   2.498  11.128  1.00 72.80           C  
ATOM   3442  HD1 PHE A 224     -35.423   1.522  10.667  1.00 72.80           H  
ATOM   3443  CD2 PHE A 224     -34.281   4.616  11.508  1.00 72.80           C  
ATOM   3444  HD2 PHE A 224     -33.470   5.297  11.300  1.00 72.80           H  
ATOM   3445  CE1 PHE A 224     -36.398   2.844  12.060  1.00 72.80           C  
ATOM   3446  HE1 PHE A 224     -37.189   2.147  12.292  1.00 72.80           H  
ATOM   3447  CE2 PHE A 224     -35.263   4.962  12.452  1.00 72.80           C  
ATOM   3448  HE2 PHE A 224     -35.205   5.911  12.965  1.00 72.80           H  
ATOM   3449  CZ  PHE A 224     -36.344   4.094  12.692  1.00 72.80           C  
ATOM   3450  HZ  PHE A 224     -37.129   4.374  13.379  1.00 72.80           H  
ATOM   3451  N   GLU A 225     -32.509   0.021  11.383  1.00 66.92           N  
ATOM   3452  H   GLU A 225     -31.944   0.487  12.079  1.00 66.92           H  
ATOM   3453  CA  GLU A 225     -32.990  -1.326  11.685  1.00 66.92           C  
ATOM   3454  HA  GLU A 225     -32.719  -1.999  10.872  1.00 66.92           H  
ATOM   3455  C   GLU A 225     -34.520  -1.301  11.807  1.00 66.92           C  
ATOM   3456  CB  GLU A 225     -32.339  -1.836  12.984  1.00 66.92           C  
ATOM   3457  HB2 GLU A 225     -32.536  -1.121  13.783  1.00 66.92           H  
ATOM   3458  HB3 GLU A 225     -32.803  -2.780  13.271  1.00 66.92           H  
ATOM   3459  O   GLU A 225     -35.068  -0.771  12.771  1.00 66.92           O  
ATOM   3460  CG  GLU A 225     -30.818  -2.034  12.884  1.00 66.92           C  
ATOM   3461  HG2 GLU A 225     -30.453  -2.320  13.871  1.00 66.92           H  
ATOM   3462  HG3 GLU A 225     -30.352  -1.081  12.630  1.00 66.92           H  
ATOM   3463  CD  GLU A 225     -30.398  -3.108  11.872  1.00 66.92           C  
ATOM   3464  OE1 GLU A 225     -29.189  -3.130  11.572  1.00 66.92           O  
ATOM   3465  OE2 GLU A 225     -31.283  -3.882  11.434  1.00 66.92           O  
ATOM   3466  N   THR A 226     -35.233  -1.829  10.808  1.00 65.22           N  
ATOM   3467  H   THR A 226     -34.728  -2.176  10.005  1.00 65.22           H  
ATOM   3468  CA  THR A 226     -36.710  -1.908  10.813  1.00 65.22           C  
ATOM   3469  HA  THR A 226     -37.099  -1.285  11.618  1.00 65.22           H  
ATOM   3470  C   THR A 226     -37.241  -3.311  11.107  1.00 65.22           C  
ATOM   3471  CB  THR A 226     -37.341  -1.388   9.508  1.00 65.22           C  
ATOM   3472  HB  THR A 226     -38.397  -1.657   9.492  1.00 65.22           H  
ATOM   3473  O   THR A 226     -38.443  -3.463  11.303  1.00 65.22           O  
ATOM   3474  CG2 THR A 226     -37.243   0.123   9.333  1.00 65.22           C  
ATOM   3475 HG21 THR A 226     -37.562   0.622  10.248  1.00 65.22           H  
ATOM   3476 HG22 THR A 226     -37.901   0.429   8.520  1.00 65.22           H  
ATOM   3477 HG23 THR A 226     -36.220   0.401   9.077  1.00 65.22           H  
ATOM   3478  OG1 THR A 226     -36.706  -1.945   8.382  1.00 65.22           O  
ATOM   3479  HG1 THR A 226     -35.872  -1.483   8.271  1.00 65.22           H  
ATOM   3480  N   ASN A 227     -36.375  -4.334  11.156  1.00 60.76           N  
ATOM   3481  H   ASN A 227     -35.393  -4.136  11.027  1.00 60.76           H  
ATOM   3482  CA  ASN A 227     -36.799  -5.740  11.174  1.00 60.76           C  
ATOM   3483  HA  ASN A 227     -37.853  -5.772  11.451  1.00 60.76           H  
ATOM   3484  C   ASN A 227     -36.090  -6.618  12.223  1.00 60.76           C  
ATOM   3485  CB  ASN A 227     -36.673  -6.303   9.748  1.00 60.76           C  
ATOM   3486  HB2 ASN A 227     -37.040  -5.572   9.028  1.00 60.76           H  
ATOM   3487  HB3 ASN A 227     -35.624  -6.508   9.536  1.00 60.76           H  
ATOM   3488  O   ASN A 227     -36.063  -7.842  12.100  1.00 60.76           O  
ATOM   3489  CG  ASN A 227     -37.485  -7.574   9.550  1.00 60.76           C  
ATOM   3490  ND2 ASN A 227     -37.144  -8.365   8.561  1.00 60.76           N  
ATOM   3491 HD21 ASN A 227     -37.673  -9.222   8.488  1.00 60.76           H  
ATOM   3492 HD22 ASN A 227     -36.310  -8.176   8.023  1.00 60.76           H  
ATOM   3493  OD1 ASN A 227     -38.456  -7.859  10.230  1.00 60.76           O  
ATOM   3494  N   ALA A 228     -35.509  -6.028  13.267  1.00 58.15           N  
ATOM   3495  H   ALA A 228     -35.565  -5.025  13.370  1.00 58.15           H  
ATOM   3496  CA  ALA A 228     -35.049  -6.826  14.396  1.00 58.15           C  
ATOM   3497  HA  ALA A 228     -34.514  -7.696  14.016  1.00 58.15           H  
ATOM   3498  C   ALA A 228     -36.275  -7.322  15.186  1.00 58.15           C  
ATOM   3499  CB  ALA A 228     -34.056  -6.011  15.230  1.00 58.15           C  
ATOM   3500  HB1 ALA A 228     -33.197  -5.740  14.616  1.00 58.15           H  
ATOM   3501  HB2 ALA A 228     -33.713  -6.603  16.079  1.00 58.15           H  
ATOM   3502  HB3 ALA A 228     -34.533  -5.101  15.593  1.00 58.15           H  
ATOM   3503  O   ALA A 228     -37.123  -6.531  15.595  1.00 58.15           O  
ATOM   3504  N   SER A 229     -36.362  -8.632  15.439  1.00 62.81           N  
ATOM   3505  H   SER A 229     -35.667  -9.250  15.046  1.00 62.81           H  
ATOM   3506  CA  SER A 229     -37.401  -9.234  16.297  1.00 62.81           C  
ATOM   3507  HA  SER A 229     -38.377  -9.031  15.855  1.00 62.81           H  
ATOM   3508  C   SER A 229     -37.415  -8.650  17.719  1.00 62.81           C  
ATOM   3509  CB  SER A 229     -37.197 -10.752  16.347  1.00 62.81           C  
ATOM   3510  HB2 SER A 229     -37.875 -11.196  17.076  1.00 62.81           H  
ATOM   3511  HB3 SER A 229     -37.426 -11.166  15.365  1.00 62.81           H  
ATOM   3512  O   SER A 229     -38.391  -8.791  18.450  1.00 62.81           O  
ATOM   3513  OG  SER A 229     -35.854 -11.074  16.669  1.00 62.81           O  
ATOM   3514  HG  SER A 229     -35.726 -10.989  17.616  1.00 62.81           H  
ATOM   3515  N   SER A 230     -36.332  -7.978  18.110  1.00 58.66           N  
ATOM   3516  H   SER A 230     -35.569  -7.920  17.450  1.00 58.66           H  
ATOM   3517  CA  SER A 230     -36.236  -7.101  19.272  1.00 58.66           C  
ATOM   3518  HA  SER A 230     -37.044  -7.314  19.972  1.00 58.66           H  
ATOM   3519  C   SER A 230     -36.331  -5.640  18.827  1.00 58.66           C  
ATOM   3520  CB  SER A 230     -34.895  -7.356  19.971  1.00 58.66           C  
ATOM   3521  HB2 SER A 230     -34.776  -6.649  20.792  1.00 58.66           H  
ATOM   3522  HB3 SER A 230     -34.884  -8.367  20.376  1.00 58.66           H  
ATOM   3523  O   SER A 230     -35.501  -5.211  18.027  1.00 58.66           O  
ATOM   3524  OG  SER A 230     -33.817  -7.205  19.064  1.00 58.66           O  
ATOM   3525  HG  SER A 230     -33.951  -6.385  18.583  1.00 58.66           H  
ATOM   3526  N   SER A 231     -37.269  -4.853  19.370  1.00 56.37           N  
ATOM   3527  H   SER A 231     -37.933  -5.244  20.023  1.00 56.37           H  
ATOM   3528  CA  SER A 231     -37.315  -3.406  19.121  1.00 56.37           C  
ATOM   3529  HA  SER A 231     -37.355  -3.245  18.043  1.00 56.37           H  
ATOM   3530  C   SER A 231     -36.040  -2.745  19.654  1.00 56.37           C  
ATOM   3531  CB  SER A 231     -38.570  -2.758  19.733  1.00 56.37           C  
ATOM   3532  HB2 SER A 231     -39.461  -3.284  19.389  1.00 56.37           H  
ATOM   3533  HB3 SER A 231     -38.627  -1.726  19.389  1.00 56.37           H  
ATOM   3534  O   SER A 231     -35.921  -2.469  20.851  1.00 56.37           O  
ATOM   3535  OG  SER A 231     -38.535  -2.757  21.147  1.00 56.37           O  
ATOM   3536  HG  SER A 231     -37.639  -2.522  21.399  1.00 56.37           H  
ATOM   3537  N   THR A 232     -35.056  -2.517  18.794  1.00 57.86           N  
ATOM   3538  H   THR A 232     -35.145  -2.821  17.835  1.00 57.86           H  
ATOM   3539  CA  THR A 232     -33.906  -1.683  19.133  1.00 57.86           C  
ATOM   3540  HA  THR A 232     -33.632  -1.872  20.171  1.00 57.86           H  
ATOM   3541  C   THR A 232     -34.319  -0.215  19.036  1.00 57.86           C  
ATOM   3542  CB  THR A 232     -32.678  -2.027  18.277  1.00 57.86           C  
ATOM   3543  HB  THR A 232     -31.901  -1.280  18.443  1.00 57.86           H  
ATOM   3544  O   THR A 232     -35.226   0.153  18.287  1.00 57.86           O  
ATOM   3545  CG2 THR A 232     -32.124  -3.408  18.634  1.00 57.86           C  
ATOM   3546 HG21 THR A 232     -32.864  -4.178  18.417  1.00 57.86           H  
ATOM   3547 HG22 THR A 232     -31.226  -3.605  18.048  1.00 57.86           H  
ATOM   3548 HG23 THR A 232     -31.868  -3.444  19.692  1.00 57.86           H  
ATOM   3549  OG1 THR A 232     -33.020  -2.054  16.915  1.00 57.86           O  
ATOM   3550  HG1 THR A 232     -32.249  -2.303  16.399  1.00 57.86           H  
ATOM   3551  N   LEU A 233     -33.709   0.639  19.861  1.00 64.57           N  
ATOM   3552  H   LEU A 233     -32.969   0.297  20.456  1.00 64.57           H  
ATOM   3553  CA  LEU A 233     -34.000   2.072  19.877  1.00 64.57           C  
ATOM   3554  HA  LEU A 233     -35.070   2.215  20.027  1.00 64.57           H  
ATOM   3555  C   LEU A 233     -33.625   2.695  18.527  1.00 64.57           C  
ATOM   3556  CB  LEU A 233     -33.237   2.739  21.037  1.00 64.57           C  
ATOM   3557  HB2 LEU A 233     -32.232   2.319  21.074  1.00 64.57           H  
ATOM   3558  HB3 LEU A 233     -33.131   3.804  20.834  1.00 64.57           H  
ATOM   3559  O   LEU A 233     -32.449   2.879  18.211  1.00 64.57           O  
ATOM   3560  CG  LEU A 233     -33.926   2.567  22.403  1.00 64.57           C  
ATOM   3561  HG  LEU A 233     -34.355   1.567  22.476  1.00 64.57           H  
ATOM   3562  CD1 LEU A 233     -32.907   2.732  23.529  1.00 64.57           C  
ATOM   3563 HD11 LEU A 233     -32.125   1.979  23.430  1.00 64.57           H  
ATOM   3564 HD12 LEU A 233     -33.397   2.599  24.493  1.00 64.57           H  
ATOM   3565 HD13 LEU A 233     -32.456   3.723  23.485  1.00 64.57           H  
ATOM   3566  CD2 LEU A 233     -35.032   3.608  22.600  1.00 64.57           C  
ATOM   3567 HD21 LEU A 233     -35.510   3.454  23.567  1.00 64.57           H  
ATOM   3568 HD22 LEU A 233     -35.786   3.503  21.820  1.00 64.57           H  
ATOM   3569 HD23 LEU A 233     -34.614   4.614  22.563  1.00 64.57           H  
ATOM   3570  N   ALA A 234     -34.640   3.054  17.749  1.00 61.95           N  
ATOM   3571  H   ALA A 234     -35.568   2.746  18.003  1.00 61.95           H  
ATOM   3572  CA  ALA A 234     -34.484   3.836  16.537  1.00 61.95           C  
ATOM   3573  HA  ALA A 234     -33.792   3.332  15.863  1.00 61.95           H  
ATOM   3574  C   ALA A 234     -33.938   5.232  16.869  1.00 61.95           C  
ATOM   3575  CB  ALA A 234     -35.850   3.930  15.865  1.00 61.95           C  
ATOM   3576  HB1 ALA A 234     -35.817   4.738  15.134  1.00 61.95           H  
ATOM   3577  HB2 ALA A 234     -36.618   4.175  16.599  1.00 61.95           H  
ATOM   3578  HB3 ALA A 234     -36.093   2.982  15.383  1.00 61.95           H  
ATOM   3579  O   ALA A 234     -34.590   6.018  17.559  1.00 61.95           O  
ATOM   3580  N   THR A 235     -32.757   5.565  16.350  1.00 64.63           N  
ATOM   3581  H   THR A 235     -32.275   4.897  15.765  1.00 64.63           H  
ATOM   3582  CA  THR A 235     -32.166   6.900  16.501  1.00 64.63           C  
ATOM   3583  HA  THR A 235     -32.840   7.522  17.090  1.00 64.63           H  
ATOM   3584  C   THR A 235     -32.039   7.579  15.146  1.00 64.63           C  
ATOM   3585  CB  THR A 235     -30.837   6.875  17.266  1.00 64.63           C  
ATOM   3586  HB  THR A 235     -30.342   7.840  17.152  1.00 64.63           H  
ATOM   3587  O   THR A 235     -31.368   7.088  14.246  1.00 64.63           O  
ATOM   3588  CG2 THR A 235     -31.081   6.618  18.750  1.00 64.63           C  
ATOM   3589 HG21 THR A 235     -31.891   7.250  19.114  1.00 64.63           H  
ATOM   3590 HG22 THR A 235     -30.179   6.887  19.299  1.00 64.63           H  
ATOM   3591 HG23 THR A 235     -31.339   5.574  18.928  1.00 64.63           H  
ATOM   3592  OG1 THR A 235     -29.987   5.849  16.820  1.00 64.63           O  
ATOM   3593  HG1 THR A 235     -30.418   5.022  17.047  1.00 64.63           H  
ATOM   3594  N   LEU A 236     -32.721   8.718  14.994  1.00 70.27           N  
ATOM   3595  H   LEU A 236     -33.324   9.016  15.748  1.00 70.27           H  
ATOM   3596  CA  LEU A 236     -32.738   9.488  13.747  1.00 70.27           C  
ATOM   3597  HA  LEU A 236     -32.787   8.792  12.909  1.00 70.27           H  
ATOM   3598  C   LEU A 236     -31.468  10.332  13.572  1.00 70.27           C  
ATOM   3599  CB  LEU A 236     -34.000  10.372  13.753  1.00 70.27           C  
ATOM   3600  HB2 LEU A 236     -33.912  11.089  14.570  1.00 70.27           H  
ATOM   3601  HB3 LEU A 236     -34.870   9.746  13.950  1.00 70.27           H  
ATOM   3602  O   LEU A 236     -31.013  10.547  12.451  1.00 70.27           O  
ATOM   3603  CG  LEU A 236     -34.244  11.149  12.444  1.00 70.27           C  
ATOM   3604  HG  LEU A 236     -33.357  11.722  12.176  1.00 70.27           H  
ATOM   3605  CD1 LEU A 236     -34.610  10.215  11.289  1.00 70.27           C  
ATOM   3606 HD11 LEU A 236     -35.478   9.610  11.551  1.00 70.27           H  
ATOM   3607 HD12 LEU A 236     -34.837  10.803  10.399  1.00 70.27           H  
ATOM   3608 HD13 LEU A 236     -33.768   9.562  11.058  1.00 70.27           H  
ATOM   3609  CD2 LEU A 236     -35.390  12.140  12.644  1.00 70.27           C  
ATOM   3610 HD21 LEU A 236     -36.305  11.609  12.906  1.00 70.27           H  
ATOM   3611 HD22 LEU A 236     -35.138  12.841  13.440  1.00 70.27           H  
ATOM   3612 HD23 LEU A 236     -35.552  12.703  11.725  1.00 70.27           H  
ATOM   3613  N   ASN A 237     -30.908  10.820  14.680  1.00 76.18           N  
ATOM   3614  H   ASN A 237     -31.291  10.550  15.575  1.00 76.18           H  
ATOM   3615  CA  ASN A 237     -29.762  11.717  14.675  1.00 76.18           C  
ATOM   3616  HA  ASN A 237     -29.462  11.910  13.645  1.00 76.18           H  
ATOM   3617  C   ASN A 237     -28.578  11.058  15.386  1.00 76.18           C  
ATOM   3618  CB  ASN A 237     -30.171  13.062  15.300  1.00 76.18           C  
ATOM   3619  HB2 ASN A 237     -30.314  12.943  16.374  1.00 76.18           H  
ATOM   3620  HB3 ASN A 237     -31.103  13.407  14.854  1.00 76.18           H  
ATOM   3621  O   ASN A 237     -28.563  10.956  16.612  1.00 76.18           O  
ATOM   3622  CG  ASN A 237     -29.121  14.128  15.043  1.00 76.18           C  
ATOM   3623  ND2 ASN A 237     -29.065  15.158  15.852  1.00 76.18           N  
ATOM   3624 HD21 ASN A 237     -29.663  15.217  16.665  1.00 76.18           H  
ATOM   3625 HD22 ASN A 237     -28.324  15.818  15.664  1.00 76.18           H  
ATOM   3626  OD1 ASN A 237     -28.357  14.063  14.097  1.00 76.18           O  
ATOM   3627  N   GLN A 238     -27.609  10.596  14.602  1.00 78.19           N  
ATOM   3628  H   GLN A 238     -27.681  10.753  13.607  1.00 78.19           H  
ATOM   3629  CA  GLN A 238     -26.359  10.032  15.095  1.00 78.19           C  
ATOM   3630  HA  GLN A 238     -26.353  10.034  16.185  1.00 78.19           H  
ATOM   3631  C   GLN A 238     -25.192  10.893  14.614  1.00 78.19           C  
ATOM   3632  CB  GLN A 238     -26.193   8.582  14.624  1.00 78.19           C  
ATOM   3633  HB2 GLN A 238     -26.248   8.554  13.536  1.00 78.19           H  
ATOM   3634  HB3 GLN A 238     -25.200   8.245  14.922  1.00 78.19           H  
ATOM   3635  O   GLN A 238     -25.139  11.282  13.443  1.00 78.19           O  
ATOM   3636  CG  GLN A 238     -27.232   7.609  15.211  1.00 78.19           C  
ATOM   3637  HG2 GLN A 238     -27.187   7.646  16.299  1.00 78.19           H  
ATOM   3638  HG3 GLN A 238     -28.235   7.897  14.897  1.00 78.19           H  
ATOM   3639  CD  GLN A 238     -26.981   6.171  14.759  1.00 78.19           C  
ATOM   3640  NE2 GLN A 238     -27.624   5.195  15.351  1.00 78.19           N  
ATOM   3641 HE21 GLN A 238     -28.368   5.403  16.002  1.00 78.19           H  
ATOM   3642 HE22 GLN A 238     -27.402   4.257  15.048  1.00 78.19           H  
ATOM   3643  OE1 GLN A 238     -26.195   5.901  13.870  1.00 78.19           O  
ATOM   3644  N   ASN A 239     -24.242  11.152  15.513  1.00 86.17           N  
ATOM   3645  H   ASN A 239     -24.343  10.785  16.448  1.00 86.17           H  
ATOM   3646  CA  ASN A 239     -22.988  11.805  15.158  1.00 86.17           C  
ATOM   3647  HA  ASN A 239     -23.209  12.689  14.560  1.00 86.17           H  
ATOM   3648  C   ASN A 239     -22.144  10.848  14.313  1.00 86.17           C  
ATOM   3649  CB  ASN A 239     -22.244  12.248  16.427  1.00 86.17           C  
ATOM   3650  HB2 ASN A 239     -21.262  12.630  16.149  1.00 86.17           H  
ATOM   3651  HB3 ASN A 239     -22.102  11.389  17.083  1.00 86.17           H  
ATOM   3652  O   ASN A 239     -21.950   9.690  14.682  1.00 86.17           O  
ATOM   3653  CG  ASN A 239     -22.964  13.353  17.178  1.00 86.17           C  
ATOM   3654  ND2 ASN A 239     -22.730  13.475  18.463  1.00 86.17           N  
ATOM   3655 HD21 ASN A 239     -22.068  12.873  18.930  1.00 86.17           H  
ATOM   3656 HD22 ASN A 239     -23.205  14.240  18.921  1.00 86.17           H  
ATOM   3657  OD1 ASN A 239     -23.743  14.116  16.638  1.00 86.17           O  
ATOM   3658  N   LYS A 240     -21.643  11.344  13.180  1.00 90.67           N  
ATOM   3659  H   LYS A 240     -21.798  12.321  12.978  1.00 90.67           H  
ATOM   3660  CA  LYS A 240     -20.867  10.568  12.210  1.00 90.67           C  
ATOM   3661  HA  LYS A 240     -20.685   9.562  12.589  1.00 90.67           H  
ATOM   3662  C   LYS A 240     -19.529  11.253  12.013  1.00 90.67           C  
ATOM   3663  CB  LYS A 240     -21.639  10.462  10.888  1.00 90.67           C  
ATOM   3664  HB2 LYS A 240     -20.999  10.002  10.135  1.00 90.67           H  
ATOM   3665  HB3 LYS A 240     -21.900  11.465  10.552  1.00 90.67           H  
ATOM   3666  O   LYS A 240     -19.473  12.351  11.461  1.00 90.67           O  
ATOM   3667  CG  LYS A 240     -22.908   9.616  11.049  1.00 90.67           C  
ATOM   3668  HG2 LYS A 240     -22.617   8.573  11.169  1.00 90.67           H  
ATOM   3669  HG3 LYS A 240     -23.460   9.919  11.939  1.00 90.67           H  
ATOM   3670  CD  LYS A 240     -23.857   9.730   9.857  1.00 90.67           C  
ATOM   3671  HD2 LYS A 240     -23.333   9.445   8.945  1.00 90.67           H  
ATOM   3672  HD3 LYS A 240     -24.667   9.026  10.046  1.00 90.67           H  
ATOM   3673  CE  LYS A 240     -24.497  11.115   9.722  1.00 90.67           C  
ATOM   3674  HE2 LYS A 240     -23.724  11.845   9.481  1.00 90.67           H  
ATOM   3675  HE3 LYS A 240     -24.920  11.397  10.686  1.00 90.67           H  
ATOM   3676  NZ  LYS A 240     -25.554  11.115   8.678  1.00 90.67           N  
ATOM   3677  HZ1 LYS A 240     -25.925  12.049   8.576  1.00 90.67           H  
ATOM   3678  HZ2 LYS A 240     -25.187  10.820   7.785  1.00 90.67           H  
ATOM   3679  HZ3 LYS A 240     -26.307  10.496   8.945  1.00 90.67           H  
ATOM   3680  N   PHE A 241     -18.467  10.597  12.459  1.00 93.76           N  
ATOM   3681  H   PHE A 241     -18.590   9.684  12.874  1.00 93.76           H  
ATOM   3682  CA  PHE A 241     -17.114  11.124  12.346  1.00 93.76           C  
ATOM   3683  HA  PHE A 241     -17.164  12.187  12.111  1.00 93.76           H  
ATOM   3684  C   PHE A 241     -16.376  10.435  11.204  1.00 93.76           C  
ATOM   3685  CB  PHE A 241     -16.386  11.008  13.686  1.00 93.76           C  
ATOM   3686  HB2 PHE A 241     -16.289   9.956  13.954  1.00 93.76           H  
ATOM   3687  HB3 PHE A 241     -15.380  11.414  13.574  1.00 93.76           H  
ATOM   3688  O   PHE A 241     -16.362   9.208  11.110  1.00 93.76           O  
ATOM   3689  CG  PHE A 241     -17.083  11.760  14.804  1.00 93.76           C  
ATOM   3690  CD1 PHE A 241     -17.117  13.168  14.785  1.00 93.76           C  
ATOM   3691  HD1 PHE A 241     -16.632  13.710  13.988  1.00 93.76           H  
ATOM   3692  CD2 PHE A 241     -17.723  11.060  15.845  1.00 93.76           C  
ATOM   3693  HD2 PHE A 241     -17.712   9.980  15.858  1.00 93.76           H  
ATOM   3694  CE1 PHE A 241     -17.777  13.871  15.808  1.00 93.76           C  
ATOM   3695  HE1 PHE A 241     -17.797  14.951  15.790  1.00 93.76           H  
ATOM   3696  CE2 PHE A 241     -18.375  11.765  16.872  1.00 93.76           C  
ATOM   3697  HE2 PHE A 241     -18.856  11.225  17.675  1.00 93.76           H  
ATOM   3698  CZ  PHE A 241     -18.400  13.171  16.855  1.00 93.76           C  
ATOM   3699  HZ  PHE A 241     -18.896  13.717  17.644  1.00 93.76           H  
ATOM   3700  N   GLY A 242     -15.776  11.234  10.333  1.00 94.84           N  
ATOM   3701  H   GLY A 242     -15.788  12.227  10.517  1.00 94.84           H  
ATOM   3702  CA  GLY A 242     -14.872  10.770   9.297  1.00 94.84           C  
ATOM   3703  HA2 GLY A 242     -15.152   9.769   8.971  1.00 94.84           H  
ATOM   3704  HA3 GLY A 242     -14.929  11.438   8.437  1.00 94.84           H  
ATOM   3705  C   GLY A 242     -13.445  10.755   9.824  1.00 94.84           C  
ATOM   3706  O   GLY A 242     -13.107  11.505  10.739  1.00 94.84           O  
ATOM   3707  N   LEU A 243     -12.620   9.889   9.247  1.00 95.21           N  
ATOM   3708  H   LEU A 243     -12.981   9.309   8.503  1.00 95.21           H  
ATOM   3709  CA  LEU A 243     -11.216   9.721   9.604  1.00 95.21           C  
ATOM   3710  HA  LEU A 243     -10.913  10.500  10.303  1.00 95.21           H  
ATOM   3711  C   LEU A 243     -10.353   9.856   8.352  1.00 95.21           C  
ATOM   3712  CB  LEU A 243     -11.018   8.348  10.270  1.00 95.21           C  
ATOM   3713  HB2 LEU A 243      -9.956   8.210  10.472  1.00 95.21           H  
ATOM   3714  HB3 LEU A 243     -11.332   7.579   9.565  1.00 95.21           H  
ATOM   3715  O   LEU A 243     -10.676   9.269   7.318  1.00 95.21           O  
ATOM   3716  CG  LEU A 243     -11.789   8.159  11.588  1.00 95.21           C  
ATOM   3717  HG  LEU A 243     -12.840   8.413  11.450  1.00 95.21           H  
ATOM   3718  CD1 LEU A 243     -11.724   6.700  12.015  1.00 95.21           C  
ATOM   3719 HD11 LEU A 243     -10.687   6.371  12.085  1.00 95.21           H  
ATOM   3720 HD12 LEU A 243     -12.214   6.572  12.980  1.00 95.21           H  
ATOM   3721 HD13 LEU A 243     -12.260   6.115  11.267  1.00 95.21           H  
ATOM   3722  CD2 LEU A 243     -11.220   9.016  12.707  1.00 95.21           C  
ATOM   3723 HD21 LEU A 243     -11.776   8.845  13.628  1.00 95.21           H  
ATOM   3724 HD22 LEU A 243     -10.169   8.784  12.879  1.00 95.21           H  
ATOM   3725 HD23 LEU A 243     -11.324  10.065  12.433  1.00 95.21           H  
ATOM   3726  N   ILE A 244      -9.260  10.610   8.448  1.00 96.15           N  
ATOM   3727  H   ILE A 244      -9.106  11.122   9.305  1.00 96.15           H  
ATOM   3728  CA  ILE A 244      -8.244  10.733   7.395  1.00 96.15           C  
ATOM   3729  HA  ILE A 244      -8.437  10.000   6.612  1.00 96.15           H  
ATOM   3730  C   ILE A 244      -6.871  10.434   7.992  1.00 96.15           C  
ATOM   3731  CB  ILE A 244      -8.285  12.135   6.750  1.00 96.15           C  
ATOM   3732  HB  ILE A 244      -8.268  12.861   7.563  1.00 96.15           H  
ATOM   3733  O   ILE A 244      -6.468  11.037   8.984  1.00 96.15           O  
ATOM   3734  CG1 ILE A 244      -9.560  12.358   5.915  1.00 96.15           C  
ATOM   3735 HG12 ILE A 244      -9.401  12.030   4.888  1.00 96.15           H  
ATOM   3736 HG13 ILE A 244     -10.377  11.751   6.306  1.00 96.15           H  
ATOM   3737  CG2 ILE A 244      -7.071  12.401   5.843  1.00 96.15           C  
ATOM   3738 HG21 ILE A 244      -7.166  13.380   5.373  1.00 96.15           H  
ATOM   3739 HG22 ILE A 244      -6.160  12.417   6.440  1.00 96.15           H  
ATOM   3740 HG23 ILE A 244      -6.994  11.631   5.076  1.00 96.15           H  
ATOM   3741  CD1 ILE A 244      -9.977  13.833   5.910  1.00 96.15           C  
ATOM   3742 HD11 ILE A 244     -10.992  13.914   5.522  1.00 96.15           H  
ATOM   3743 HD12 ILE A 244      -9.975  14.231   6.925  1.00 96.15           H  
ATOM   3744 HD13 ILE A 244      -9.296  14.418   5.292  1.00 96.15           H  
ATOM   3745  N   GLY A 245      -6.134   9.528   7.355  1.00 94.36           N  
ATOM   3746  H   GLY A 245      -6.532   9.092   6.535  1.00 94.36           H  
ATOM   3747  CA  GLY A 245      -4.737   9.236   7.659  1.00 94.36           C  
ATOM   3748  HA2 GLY A 245      -4.365   9.880   8.456  1.00 94.36           H  
ATOM   3749  HA3 GLY A 245      -4.654   8.200   7.987  1.00 94.36           H  
ATOM   3750  C   GLY A 245      -3.879   9.416   6.412  1.00 94.36           C  
ATOM   3751  O   GLY A 245      -4.111   8.754   5.401  1.00 94.36           O  
ATOM   3752  N   LEU A 246      -2.885  10.303   6.468  1.00 94.01           N  
ATOM   3753  H   LEU A 246      -2.707  10.771   7.345  1.00 94.01           H  
ATOM   3754  CA  LEU A 246      -1.967  10.565   5.356  1.00 94.01           C  
ATOM   3755  HA  LEU A 246      -2.239   9.949   4.499  1.00 94.01           H  
ATOM   3756  C   LEU A 246      -0.542  10.179   5.751  1.00 94.01           C  
ATOM   3757  CB  LEU A 246      -2.042  12.044   4.926  1.00 94.01           C  
ATOM   3758  HB2 LEU A 246      -1.316  12.206   4.129  1.00 94.01           H  
ATOM   3759  HB3 LEU A 246      -1.745  12.660   5.774  1.00 94.01           H  
ATOM   3760  O   LEU A 246      -0.046  10.604   6.789  1.00 94.01           O  
ATOM   3761  CG  LEU A 246      -3.421  12.523   4.436  1.00 94.01           C  
ATOM   3762  HG  LEU A 246      -4.155  12.379   5.229  1.00 94.01           H  
ATOM   3763  CD1 LEU A 246      -3.361  14.015   4.102  1.00 94.01           C  
ATOM   3764 HD11 LEU A 246      -3.059  14.574   4.988  1.00 94.01           H  
ATOM   3765 HD12 LEU A 246      -2.647  14.197   3.299  1.00 94.01           H  
ATOM   3766 HD13 LEU A 246      -4.348  14.361   3.797  1.00 94.01           H  
ATOM   3767  CD2 LEU A 246      -3.893  11.784   3.185  1.00 94.01           C  
ATOM   3768 HD21 LEU A 246      -4.876  12.157   2.898  1.00 94.01           H  
ATOM   3769 HD22 LEU A 246      -3.991  10.719   3.396  1.00 94.01           H  
ATOM   3770 HD23 LEU A 246      -3.185  11.939   2.371  1.00 94.01           H  
ATOM   3771  N   GLY A 247       0.132   9.401   4.905  1.00 89.64           N  
ATOM   3772  H   GLY A 247      -0.366   9.033   4.107  1.00 89.64           H  
ATOM   3773  CA  GLY A 247       1.519   8.988   5.104  1.00 89.64           C  
ATOM   3774  HA2 GLY A 247       1.866   8.473   4.208  1.00 89.64           H  
ATOM   3775  HA3 GLY A 247       2.138   9.870   5.265  1.00 89.64           H  
ATOM   3776  C   GLY A 247       1.733   8.039   6.282  1.00 89.64           C  
ATOM   3777  O   GLY A 247       2.824   8.036   6.842  1.00 89.64           O  
ATOM   3778  N   LEU A 248       0.728   7.240   6.659  1.00 89.03           N  
ATOM   3779  H   LEU A 248      -0.126   7.261   6.120  1.00 89.03           H  
ATOM   3780  CA  LEU A 248       0.831   6.297   7.782  1.00 89.03           C  
ATOM   3781  HA  LEU A 248       1.174   6.835   8.665  1.00 89.03           H  
ATOM   3782  C   LEU A 248       1.875   5.198   7.535  1.00 89.03           C  
ATOM   3783  CB  LEU A 248      -0.547   5.677   8.081  1.00 89.03           C  
ATOM   3784  HB2 LEU A 248      -0.419   4.948   8.882  1.00 89.03           H  
ATOM   3785  HB3 LEU A 248      -0.895   5.138   7.200  1.00 89.03           H  
ATOM   3786  O   LEU A 248       2.465   4.684   8.469  1.00 89.03           O  
ATOM   3787  CG  LEU A 248      -1.633   6.676   8.518  1.00 89.03           C  
ATOM   3788  HG  LEU A 248      -1.844   7.367   7.701  1.00 89.03           H  
ATOM   3789  CD1 LEU A 248      -2.918   5.932   8.866  1.00 89.03           C  
ATOM   3790 HD11 LEU A 248      -3.698   6.637   9.154  1.00 89.03           H  
ATOM   3791 HD12 LEU A 248      -2.734   5.270   9.713  1.00 89.03           H  
ATOM   3792 HD13 LEU A 248      -3.258   5.344   8.014  1.00 89.03           H  
ATOM   3793  CD2 LEU A 248      -1.232   7.475   9.756  1.00 89.03           C  
ATOM   3794 HD21 LEU A 248      -2.069   8.091  10.085  1.00 89.03           H  
ATOM   3795 HD22 LEU A 248      -0.402   8.141   9.518  1.00 89.03           H  
ATOM   3796 HD23 LEU A 248      -0.944   6.801  10.563  1.00 89.03           H  
ATOM   3797  N   ASN A 249       2.166   4.871   6.278  1.00 83.96           N  
ATOM   3798  H   ASN A 249       1.650   5.320   5.535  1.00 83.96           H  
ATOM   3799  CA  ASN A 249       3.270   3.976   5.916  1.00 83.96           C  
ATOM   3800  HA  ASN A 249       3.203   3.072   6.521  1.00 83.96           H  
ATOM   3801  C   ASN A 249       4.672   4.558   6.169  1.00 83.96           C  
ATOM   3802  CB  ASN A 249       3.119   3.588   4.439  1.00 83.96           C  
ATOM   3803  HB2 ASN A 249       2.131   3.160   4.271  1.00 83.96           H  
ATOM   3804  HB3 ASN A 249       3.860   2.820   4.217  1.00 83.96           H  
ATOM   3805  O   ASN A 249       5.653   3.833   6.056  1.00 83.96           O  
ATOM   3806  CG  ASN A 249       3.321   4.755   3.482  1.00 83.96           C  
ATOM   3807  ND2 ASN A 249       3.799   4.483   2.292  1.00 83.96           N  
ATOM   3808 HD21 ASN A 249       3.875   5.232   1.618  1.00 83.96           H  
ATOM   3809 HD22 ASN A 249       4.129   3.552   2.080  1.00 83.96           H  
ATOM   3810  OD1 ASN A 249       3.010   5.906   3.761  1.00 83.96           O  
ATOM   3811  N   ARG A 250       4.783   5.862   6.443  1.00 80.31           N  
ATOM   3812  H   ARG A 250       3.933   6.402   6.513  1.00 80.31           H  
ATOM   3813  CA  ARG A 250       6.048   6.534   6.773  1.00 80.31           C  
ATOM   3814  HA  ARG A 250       6.886   5.899   6.487  1.00 80.31           H  
ATOM   3815  C   ARG A 250       6.206   6.764   8.278  1.00 80.31           C  
ATOM   3816  CB  ARG A 250       6.148   7.867   6.019  1.00 80.31           C  
ATOM   3817  HB2 ARG A 250       7.092   8.341   6.291  1.00 80.31           H  
ATOM   3818  HB3 ARG A 250       5.344   8.514   6.368  1.00 80.31           H  
ATOM   3819  O   ARG A 250       7.171   7.407   8.680  1.00 80.31           O  
ATOM   3820  CG  ARG A 250       6.097   7.777   4.483  1.00 80.31           C  
ATOM   3821  HG2 ARG A 250       6.970   7.242   4.108  1.00 80.31           H  
ATOM   3822  HG3 ARG A 250       5.184   7.281   4.155  1.00 80.31           H  
ATOM   3823  CD  ARG A 250       6.100   9.225   3.987  1.00 80.31           C  
ATOM   3824  HD2 ARG A 250       5.221   9.715   4.405  1.00 80.31           H  
ATOM   3825  HD3 ARG A 250       6.989   9.716   4.385  1.00 80.31           H  
ATOM   3826  NE  ARG A 250       6.092   9.398   2.522  1.00 80.31           N  
ATOM   3827  HE  ARG A 250       6.297   8.608   1.926  1.00 80.31           H  
ATOM   3828  NH1 ARG A 250       5.791  11.666   2.616  1.00 80.31           N  
ATOM   3829 HH11 ARG A 250       5.690  11.578   3.617  1.00 80.31           H  
ATOM   3830 HH12 ARG A 250       5.769  12.566   2.159  1.00 80.31           H  
ATOM   3831  NH2 ARG A 250       6.182  10.762   0.664  1.00 80.31           N  
ATOM   3832 HH21 ARG A 250       6.340  11.684   0.283  1.00 80.31           H  
ATOM   3833 HH22 ARG A 250       6.416   9.943   0.121  1.00 80.31           H  
ATOM   3834  CZ  ARG A 250       6.021  10.582   1.935  1.00 80.31           C  
ATOM   3835  N   THR A 251       5.241   6.330   9.088  1.00 82.27           N  
ATOM   3836  H   THR A 251       4.513   5.739   8.713  1.00 82.27           H  
ATOM   3837  CA  THR A 251       5.293   6.449  10.546  1.00 82.27           C  
ATOM   3838  HA  THR A 251       6.004   7.230  10.817  1.00 82.27           H  
ATOM   3839  C   THR A 251       5.801   5.154  11.170  1.00 82.27           C  
ATOM   3840  CB  THR A 251       3.932   6.836  11.152  1.00 82.27           C  
ATOM   3841  HB  THR A 251       4.068   7.014  12.219  1.00 82.27           H  
ATOM   3842  O   THR A 251       5.714   4.081  10.577  1.00 82.27           O  
ATOM   3843  CG2 THR A 251       3.324   8.094  10.532  1.00 82.27           C  
ATOM   3844 HG21 THR A 251       3.130   7.935   9.471  1.00 82.27           H  
ATOM   3845 HG22 THR A 251       4.018   8.927  10.648  1.00 82.27           H  
ATOM   3846 HG23 THR A 251       2.386   8.333  11.032  1.00 82.27           H  
ATOM   3847  OG1 THR A 251       2.986   5.814  10.997  1.00 82.27           O  
ATOM   3848  HG1 THR A 251       2.184   6.070  11.459  1.00 82.27           H  
ATOM   3849  N   ASP A 252       6.263   5.239  12.414  1.00 78.67           N  
ATOM   3850  H   ASP A 252       6.421   6.152  12.816  1.00 78.67           H  
ATOM   3851  CA  ASP A 252       6.805   4.098  13.164  1.00 78.67           C  
ATOM   3852  HA  ASP A 252       7.387   3.487  12.474  1.00 78.67           H  
ATOM   3853  C   ASP A 252       5.703   3.182  13.751  1.00 78.67           C  
ATOM   3854  CB  ASP A 252       7.781   4.618  14.235  1.00 78.67           C  
ATOM   3855  HB2 ASP A 252       7.211   5.163  14.988  1.00 78.67           H  
ATOM   3856  HB3 ASP A 252       8.260   3.769  14.722  1.00 78.67           H  
ATOM   3857  O   ASP A 252       5.904   2.495  14.749  1.00 78.67           O  
ATOM   3858  CG  ASP A 252       8.880   5.532  13.674  1.00 78.67           C  
ATOM   3859  OD1 ASP A 252       9.354   5.280  12.545  1.00 78.67           O  
ATOM   3860  OD2 ASP A 252       9.199   6.527  14.364  1.00 78.67           O  
ATOM   3861  N   LEU A 253       4.497   3.189  13.167  1.00 81.05           N  
ATOM   3862  H   LEU A 253       4.415   3.702  12.301  1.00 81.05           H  
ATOM   3863  CA  LEU A 253       3.308   2.510  13.701  1.00 81.05           C  
ATOM   3864  HA  LEU A 253       3.395   2.457  14.786  1.00 81.05           H  
ATOM   3865  C   LEU A 253       3.145   1.056  13.228  1.00 81.05           C  
ATOM   3866  CB  LEU A 253       2.049   3.321  13.346  1.00 81.05           C  
ATOM   3867  HB2 LEU A 253       1.165   2.761  13.651  1.00 81.05           H  
ATOM   3868  HB3 LEU A 253       2.033   3.414  12.260  1.00 81.05           H  
ATOM   3869  O   LEU A 253       2.126   0.449  13.544  1.00 81.05           O  
ATOM   3870  CG  LEU A 253       1.930   4.732  13.931  1.00 81.05           C  
ATOM   3871  HG  LEU A 253       2.787   5.328  13.620  1.00 81.05           H  
ATOM   3872  CD1 LEU A 253       0.650   5.367  13.365  1.00 81.05           C  
ATOM   3873 HD11 LEU A 253      -0.161   5.320  14.091  1.00 81.05           H  
ATOM   3874 HD12 LEU A 253       0.856   6.403  13.093  1.00 81.05           H  
ATOM   3875 HD13 LEU A 253       0.326   4.859  12.457  1.00 81.05           H  
ATOM   3876  CD2 LEU A 253       1.859   4.731  15.453  1.00 81.05           C  
ATOM   3877 HD21 LEU A 253       1.017   4.117  15.773  1.00 81.05           H  
ATOM   3878 HD22 LEU A 253       1.730   5.750  15.818  1.00 81.05           H  
ATOM   3879 HD23 LEU A 253       2.794   4.340  15.855  1.00 81.05           H  
ATOM   3880  N   ASN A 254       4.084   0.496  12.456  1.00 82.60           N  
ATOM   3881  H   ASN A 254       4.926   1.027  12.284  1.00 82.60           H  
ATOM   3882  CA  ASN A 254       3.978  -0.857  11.880  1.00 82.60           C  
ATOM   3883  HA  ASN A 254       4.719  -0.935  11.085  1.00 82.60           H  
ATOM   3884  C   ASN A 254       2.616  -1.112  11.205  1.00 82.60           C  
ATOM   3885  CB  ASN A 254       4.328  -1.910  12.946  1.00 82.60           C  
ATOM   3886  HB2 ASN A 254       3.684  -1.777  13.815  1.00 82.60           H  
ATOM   3887  HB3 ASN A 254       4.143  -2.907  12.547  1.00 82.60           H  
ATOM   3888  O   ASN A 254       1.879  -2.040  11.551  1.00 82.60           O  
ATOM   3889  CG  ASN A 254       5.779  -1.863  13.370  1.00 82.60           C  
ATOM   3890  ND2 ASN A 254       6.068  -2.277  14.580  1.00 82.60           N  
ATOM   3891 HD21 ASN A 254       5.324  -2.557  15.203  1.00 82.60           H  
ATOM   3892 HD22 ASN A 254       7.032  -2.186  14.866  1.00 82.60           H  
ATOM   3893  OD1 ASN A 254       6.668  -1.496  12.618  1.00 82.60           O  
ATOM   3894  N   VAL A 255       2.255  -0.243  10.260  1.00 86.39           N  
ATOM   3895  H   VAL A 255       2.898   0.495  10.010  1.00 86.39           H  
ATOM   3896  CA  VAL A 255       0.961  -0.309   9.574  1.00 86.39           C  
ATOM   3897  HA  VAL A 255       0.228  -0.670  10.296  1.00 86.39           H  
ATOM   3898  C   VAL A 255       0.981  -1.307   8.421  1.00 86.39           C  
ATOM   3899  CB  VAL A 255       0.465   1.068   9.108  1.00 86.39           C  
ATOM   3900  HB  VAL A 255      -0.562   0.953   8.761  1.00 86.39           H  
ATOM   3901  O   VAL A 255       1.940  -1.380   7.655  1.00 86.39           O  
ATOM   3902  CG1 VAL A 255       0.472   2.069  10.266  1.00 86.39           C  
ATOM   3903 HG11 VAL A 255      -0.128   2.942  10.004  1.00 86.39           H  
ATOM   3904 HG12 VAL A 255       0.073   1.610  11.170  1.00 86.39           H  
ATOM   3905 HG13 VAL A 255       1.496   2.392  10.450  1.00 86.39           H  
ATOM   3906  CG2 VAL A 255       1.286   1.673   7.965  1.00 86.39           C  
ATOM   3907 HG21 VAL A 255       1.252   1.030   7.085  1.00 86.39           H  
ATOM   3908 HG22 VAL A 255       0.855   2.636   7.693  1.00 86.39           H  
ATOM   3909 HG23 VAL A 255       2.322   1.809   8.274  1.00 86.39           H  
ATOM   3910  N   LEU A 256      -0.118  -2.034   8.257  1.00 88.05           N  
ATOM   3911  H   LEU A 256      -0.855  -1.933   8.940  1.00 88.05           H  
ATOM   3912  CA  LEU A 256      -0.352  -2.969   7.163  1.00 88.05           C  
ATOM   3913  HA  LEU A 256       0.380  -2.803   6.373  1.00 88.05           H  
ATOM   3914  C   LEU A 256      -1.733  -2.726   6.569  1.00 88.05           C  
ATOM   3915  CB  LEU A 256      -0.230  -4.413   7.680  1.00 88.05           C  
ATOM   3916  HB2 LEU A 256      -0.957  -4.551   8.480  1.00 88.05           H  
ATOM   3917  HB3 LEU A 256      -0.480  -5.105   6.877  1.00 88.05           H  
ATOM   3918  O   LEU A 256      -2.621  -2.200   7.231  1.00 88.05           O  
ATOM   3919  CG  LEU A 256       1.164  -4.770   8.221  1.00 88.05           C  
ATOM   3920  HG  LEU A 256       1.451  -4.077   9.013  1.00 88.05           H  
ATOM   3921  CD1 LEU A 256       1.128  -6.174   8.814  1.00 88.05           C  
ATOM   3922 HD11 LEU A 256       0.903  -6.918   8.050  1.00 88.05           H  
ATOM   3923 HD12 LEU A 256       0.382  -6.233   9.606  1.00 88.05           H  
ATOM   3924 HD13 LEU A 256       2.096  -6.414   9.253  1.00 88.05           H  
ATOM   3925  CD2 LEU A 256       2.223  -4.747   7.120  1.00 88.05           C  
ATOM   3926 HD21 LEU A 256       1.951  -5.430   6.314  1.00 88.05           H  
ATOM   3927 HD22 LEU A 256       2.352  -3.738   6.728  1.00 88.05           H  
ATOM   3928 HD23 LEU A 256       3.171  -5.048   7.565  1.00 88.05           H  
ATOM   3929  N   THR A 257      -1.938  -3.154   5.330  1.00 90.34           N  
ATOM   3930  H   THR A 257      -1.188  -3.629   4.850  1.00 90.34           H  
ATOM   3931  CA  THR A 257      -3.281  -3.228   4.747  1.00 90.34           C  
ATOM   3932  HA  THR A 257      -3.996  -2.691   5.370  1.00 90.34           H  
ATOM   3933  C   THR A 257      -3.692  -4.682   4.678  1.00 90.34           C  
ATOM   3934  CB  THR A 257      -3.348  -2.620   3.351  1.00 90.34           C  
ATOM   3935  HB  THR A 257      -2.764  -3.230   2.662  1.00 90.34           H  
ATOM   3936  O   THR A 257      -2.910  -5.513   4.214  1.00 90.34           O  
ATOM   3937  CG2 THR A 257      -4.794  -2.549   2.846  1.00 90.34           C  
ATOM   3938 HG21 THR A 257      -4.796  -2.342   1.776  1.00 90.34           H  
ATOM   3939 HG22 THR A 257      -5.346  -1.774   3.377  1.00 90.34           H  
ATOM   3940 HG23 THR A 257      -5.308  -3.503   2.968  1.00 90.34           H  
ATOM   3941  OG1 THR A 257      -2.814  -1.319   3.371  1.00 90.34           O  
ATOM   3942  HG1 THR A 257      -3.115  -0.954   2.536  1.00 90.34           H  
ATOM   3943  N   LYS A 258      -4.921  -4.984   5.091  1.00 92.33           N  
ATOM   3944  H   LYS A 258      -5.499  -4.243   5.461  1.00 92.33           H  
ATOM   3945  CA  LYS A 258      -5.525  -6.306   4.951  1.00 92.33           C  
ATOM   3946  HA  LYS A 258      -4.913  -6.922   4.293  1.00 92.33           H  
ATOM   3947  C   LYS A 258      -6.898  -6.193   4.290  1.00 92.33           C  
ATOM   3948  CB  LYS A 258      -5.587  -7.005   6.319  1.00 92.33           C  
ATOM   3949  HB2 LYS A 258      -6.072  -7.971   6.178  1.00 92.33           H  
ATOM   3950  HB3 LYS A 258      -6.209  -6.410   6.988  1.00 92.33           H  
ATOM   3951  O   LYS A 258      -7.605  -5.194   4.433  1.00 92.33           O  
ATOM   3952  CG  LYS A 258      -4.222  -7.247   7.006  1.00 92.33           C  
ATOM   3953  HG2 LYS A 258      -3.678  -6.306   7.086  1.00 92.33           H  
ATOM   3954  HG3 LYS A 258      -4.434  -7.586   8.020  1.00 92.33           H  
ATOM   3955  CD  LYS A 258      -3.316  -8.308   6.337  1.00 92.33           C  
ATOM   3956  HD2 LYS A 258      -3.850  -9.258   6.310  1.00 92.33           H  
ATOM   3957  HD3 LYS A 258      -3.082  -8.007   5.316  1.00 92.33           H  
ATOM   3958  CE  LYS A 258      -2.001  -8.484   7.132  1.00 92.33           C  
ATOM   3959  HE2 LYS A 258      -2.262  -8.646   8.178  1.00 92.33           H  
ATOM   3960  HE3 LYS A 258      -1.433  -7.555   7.087  1.00 92.33           H  
ATOM   3961  NZ  LYS A 258      -1.134  -9.621   6.683  1.00 92.33           N  
ATOM   3962  HZ1 LYS A 258      -0.337  -9.733   7.294  1.00 92.33           H  
ATOM   3963  HZ2 LYS A 258      -0.716  -9.535   5.768  1.00 92.33           H  
ATOM   3964  HZ3 LYS A 258      -1.619 -10.506   6.700  1.00 92.33           H  
ATOM   3965  N   LYS A 259      -7.268  -7.233   3.550  1.00 93.55           N  
ATOM   3966  H   LYS A 259      -6.635  -8.019   3.509  1.00 93.55           H  
ATOM   3967  CA  LYS A 259      -8.623  -7.450   3.051  1.00 93.55           C  
ATOM   3968  HA  LYS A 259      -9.080  -6.487   2.829  1.00 93.55           H  
ATOM   3969  C   LYS A 259      -9.435  -8.138   4.143  1.00 93.55           C  
ATOM   3970  CB  LYS A 259      -8.550  -8.260   1.755  1.00 93.55           C  
ATOM   3971  HB2 LYS A 259      -8.021  -7.667   1.010  1.00 93.55           H  
ATOM   3972  HB3 LYS A 259      -7.974  -9.169   1.932  1.00 93.55           H  
ATOM   3973  O   LYS A 259      -9.039  -9.204   4.605  1.00 93.55           O  
ATOM   3974  CG  LYS A 259      -9.931  -8.628   1.198  1.00 93.55           C  
ATOM   3975  HG2 LYS A 259     -10.480  -9.231   1.921  1.00 93.55           H  
ATOM   3976  HG3 LYS A 259     -10.494  -7.720   0.982  1.00 93.55           H  
ATOM   3977  CD  LYS A 259      -9.740  -9.441  -0.086  1.00 93.55           C  
ATOM   3978  HD2 LYS A 259      -9.131 -10.317   0.141  1.00 93.55           H  
ATOM   3979  HD3 LYS A 259      -9.207  -8.832  -0.815  1.00 93.55           H  
ATOM   3980  CE  LYS A 259     -11.077  -9.894  -0.675  1.00 93.55           C  
ATOM   3981  HE2 LYS A 259     -11.678  -9.014  -0.903  1.00 93.55           H  
ATOM   3982  HE3 LYS A 259     -11.602 -10.488   0.073  1.00 93.55           H  
ATOM   3983  NZ  LYS A 259     -10.851 -10.698  -1.905  1.00 93.55           N  
ATOM   3984  HZ1 LYS A 259     -10.351 -10.161  -2.599  1.00 93.55           H  
ATOM   3985  HZ2 LYS A 259     -10.276 -11.503  -1.700  1.00 93.55           H  
ATOM   3986  HZ3 LYS A 259     -11.718 -11.018  -2.312  1.00 93.55           H  
ATOM   3987  N   LEU A 260     -10.545  -7.535   4.552  1.00 93.25           N  
ATOM   3988  H   LEU A 260     -10.805  -6.663   4.114  1.00 93.25           H  
ATOM   3989  CA  LEU A 260     -11.364  -8.030   5.664  1.00 93.25           C  
ATOM   3990  HA  LEU A 260     -10.742  -8.637   6.321  1.00 93.25           H  
ATOM   3991  C   LEU A 260     -12.509  -8.936   5.196  1.00 93.25           C  
ATOM   3992  CB  LEU A 260     -11.888  -6.845   6.488  1.00 93.25           C  
ATOM   3993  HB2 LEU A 260     -12.560  -6.262   5.859  1.00 93.25           H  
ATOM   3994  HB3 LEU A 260     -12.468  -7.236   7.324  1.00 93.25           H  
ATOM   3995  O   LEU A 260     -13.036  -8.771   4.092  1.00 93.25           O  
ATOM   3996  CG  LEU A 260     -10.791  -5.916   7.037  1.00 93.25           C  
ATOM   3997  HG  LEU A 260     -10.228  -5.485   6.209  1.00 93.25           H  
ATOM   3998  CD1 LEU A 260     -11.463  -4.775   7.788  1.00 93.25           C  
ATOM   3999 HD11 LEU A 260     -12.064  -5.162   8.610  1.00 93.25           H  
ATOM   4000 HD12 LEU A 260     -10.712  -4.091   8.184  1.00 93.25           H  
ATOM   4001 HD13 LEU A 260     -12.098  -4.226   7.093  1.00 93.25           H  
ATOM   4002  CD2 LEU A 260      -9.815  -6.625   7.974  1.00 93.25           C  
ATOM   4003 HD21 LEU A 260      -9.260  -7.391   7.432  1.00 93.25           H  
ATOM   4004 HD22 LEU A 260     -10.354  -7.088   8.801  1.00 93.25           H  
ATOM   4005 HD23 LEU A 260      -9.102  -5.899   8.364  1.00 93.25           H  
ATOM   4006  N   THR A 261     -12.906  -9.863   6.066  1.00 91.74           N  
ATOM   4007  H   THR A 261     -12.385  -9.958   6.926  1.00 91.74           H  
ATOM   4008  CA  THR A 261     -14.122 -10.684   5.963  1.00 91.74           C  
ATOM   4009  HA  THR A 261     -14.696 -10.362   5.094  1.00 91.74           H  
ATOM   4010  C   THR A 261     -15.001 -10.462   7.194  1.00 91.74           C  
ATOM   4011  CB  THR A 261     -13.798 -12.178   5.787  1.00 91.74           C  
ATOM   4012  HB  THR A 261     -14.730 -12.744   5.760  1.00 91.74           H  
ATOM   4013  O   THR A 261     -14.490 -10.152   8.271  1.00 91.74           O  
ATOM   4014  CG2 THR A 261     -13.032 -12.443   4.490  1.00 91.74           C  
ATOM   4015 HG21 THR A 261     -12.056 -11.960   4.526  1.00 91.74           H  
ATOM   4016 HG22 THR A 261     -13.599 -12.058   3.643  1.00 91.74           H  
ATOM   4017 HG23 THR A 261     -12.892 -13.517   4.370  1.00 91.74           H  
ATOM   4018  OG1 THR A 261     -12.995 -12.667   6.834  1.00 91.74           O  
ATOM   4019  HG1 THR A 261     -13.550 -12.838   7.599  1.00 91.74           H  
ATOM   4020  N   TYR A 262     -16.318 -10.612   7.050  1.00 89.62           N  
ATOM   4021  H   TYR A 262     -16.689 -10.967   6.180  1.00 89.62           H  
ATOM   4022  CA  TYR A 262     -17.306 -10.222   8.064  1.00 89.62           C  
ATOM   4023  HA  TYR A 262     -16.800  -9.887   8.969  1.00 89.62           H  
ATOM   4024  C   TYR A 262     -18.203 -11.403   8.441  1.00 89.62           C  
ATOM   4025  CB  TYR A 262     -18.146  -9.048   7.536  1.00 89.62           C  
ATOM   4026  HB2 TYR A 262     -18.804  -9.410   6.746  1.00 89.62           H  
ATOM   4027  HB3 TYR A 262     -18.780  -8.680   8.343  1.00 89.62           H  
ATOM   4028  O   TYR A 262     -18.495 -12.243   7.591  1.00 89.62           O  
ATOM   4029  CG  TYR A 262     -17.319  -7.894   6.999  1.00 89.62           C  
ATOM   4030  CD1 TYR A 262     -16.712  -6.997   7.895  1.00 89.62           C  
ATOM   4031  HD1 TYR A 262     -16.883  -7.106   8.956  1.00 89.62           H  
ATOM   4032  CD2 TYR A 262     -17.124  -7.743   5.611  1.00 89.62           C  
ATOM   4033  HD2 TYR A 262     -17.596  -8.431   4.925  1.00 89.62           H  
ATOM   4034  CE1 TYR A 262     -15.906  -5.952   7.410  1.00 89.62           C  
ATOM   4035  HE1 TYR A 262     -15.435  -5.278   8.110  1.00 89.62           H  
ATOM   4036  CE2 TYR A 262     -16.328  -6.690   5.120  1.00 89.62           C  
ATOM   4037  HE2 TYR A 262     -16.179  -6.557   4.058  1.00 89.62           H  
ATOM   4038  OH  TYR A 262     -14.959  -4.770   5.550  1.00 89.62           O  
ATOM   4039  HH  TYR A 262     -14.630  -4.240   6.280  1.00 89.62           H  
ATOM   4040  CZ  TYR A 262     -15.724  -5.790   6.020  1.00 89.62           C  
ATOM   4041  N   ALA A 263     -18.650 -11.442   9.696  1.00 80.74           N  
ATOM   4042  H   ALA A 263     -18.389 -10.700  10.329  1.00 80.74           H  
ATOM   4043  CA  ALA A 263     -19.626 -12.419  10.174  1.00 80.74           C  
ATOM   4044  HA  ALA A 263     -19.507 -13.343   9.608  1.00 80.74           H  
ATOM   4045  C   ALA A 263     -21.072 -11.926   9.973  1.00 80.74           C  
ATOM   4046  CB  ALA A 263     -19.334 -12.729  11.648  1.00 80.74           C  
ATOM   4047  HB1 ALA A 263     -18.342 -13.170  11.742  1.00 80.74           H  
ATOM   4048  HB2 ALA A 263     -19.380 -11.814  12.239  1.00 80.74           H  
ATOM   4049  HB3 ALA A 263     -20.064 -13.444  12.029  1.00 80.74           H  
ATOM   4050  O   ALA A 263     -21.339 -10.726  10.000  1.00 80.74           O  
ATOM   4051  N   ASP A 264     -22.025 -12.858   9.868  1.00 79.50           N  
ATOM   4052  H   ASP A 264     -21.728 -13.812   9.723  1.00 79.50           H  
ATOM   4053  CA  ASP A 264     -23.432 -12.548   9.552  1.00 79.50           C  
ATOM   4054  HA  ASP A 264     -23.469 -11.979   8.623  1.00 79.50           H  
ATOM   4055  C   ASP A 264     -24.168 -11.728  10.630  1.00 79.50           C  
ATOM   4056  CB  ASP A 264     -24.209 -13.862   9.351  1.00 79.50           C  
ATOM   4057  HB2 ASP A 264     -25.261 -13.624   9.192  1.00 79.50           H  
ATOM   4058  HB3 ASP A 264     -24.139 -14.452  10.265  1.00 79.50           H  
ATOM   4059  O   ASP A 264     -25.125 -11.020  10.327  1.00 79.50           O  
ATOM   4060  CG  ASP A 264     -23.740 -14.708   8.164  1.00 79.50           C  
ATOM   4061  OD1 ASP A 264     -23.260 -14.121   7.173  1.00 79.50           O  
ATOM   4062  OD2 ASP A 264     -23.875 -15.946   8.280  1.00 79.50           O  
ATOM   4063  N   LYS A 265     -23.778 -11.852  11.908  1.00 77.77           N  
ATOM   4064  H   LYS A 265     -22.947 -12.399  12.077  1.00 77.77           H  
ATOM   4065  CA  LYS A 265     -24.560 -11.308  13.040  1.00 77.77           C  
ATOM   4066  HA  LYS A 265     -25.617 -11.354  12.780  1.00 77.77           H  
ATOM   4067  C   LYS A 265     -24.305  -9.828  13.332  1.00 77.77           C  
ATOM   4068  CB  LYS A 265     -24.328 -12.141  14.307  1.00 77.77           C  
ATOM   4069  HB2 LYS A 265     -23.257 -12.217  14.499  1.00 77.77           H  
ATOM   4070  HB3 LYS A 265     -24.788 -11.622  15.148  1.00 77.77           H  
ATOM   4071  O   LYS A 265     -25.210  -9.143  13.791  1.00 77.77           O  
ATOM   4072  CG  LYS A 265     -24.944 -13.542  14.208  1.00 77.77           C  
ATOM   4073  HG2 LYS A 265     -26.009 -13.454  13.992  1.00 77.77           H  
ATOM   4074  HG3 LYS A 265     -24.464 -14.098  13.402  1.00 77.77           H  
ATOM   4075  CD  LYS A 265     -24.754 -14.293  15.530  1.00 77.77           C  
ATOM   4076  HD2 LYS A 265     -23.686 -14.371  15.737  1.00 77.77           H  
ATOM   4077  HD3 LYS A 265     -25.235 -13.735  16.332  1.00 77.77           H  
ATOM   4078  CE  LYS A 265     -25.366 -15.691  15.426  1.00 77.77           C  
ATOM   4079  HE2 LYS A 265     -24.926 -16.194  14.565  1.00 77.77           H  
ATOM   4080  HE3 LYS A 265     -26.435 -15.590  15.240  1.00 77.77           H  
ATOM   4081  NZ  LYS A 265     -25.118 -16.474  16.660  1.00 77.77           N  
ATOM   4082  HZ1 LYS A 265     -24.123 -16.566  16.808  1.00 77.77           H  
ATOM   4083  HZ2 LYS A 265     -25.523 -16.006  17.458  1.00 77.77           H  
ATOM   4084  HZ3 LYS A 265     -25.516 -17.398  16.573  1.00 77.77           H  
ATOM   4085  N   GLU A 266     -23.082  -9.356  13.117  1.00 80.26           N  
ATOM   4086  H   GLU A 266     -22.425  -9.964  12.651  1.00 80.26           H  
ATOM   4087  CA  GLU A 266     -22.662  -7.966  13.341  1.00 80.26           C  
ATOM   4088  HA  GLU A 266     -23.520  -7.296  13.292  1.00 80.26           H  
ATOM   4089  C   GLU A 266     -21.687  -7.601  12.209  1.00 80.26           C  
ATOM   4090  CB  GLU A 266     -22.015  -7.795  14.734  1.00 80.26           C  
ATOM   4091  HB2 GLU A 266     -21.448  -6.864  14.749  1.00 80.26           H  
ATOM   4092  HB3 GLU A 266     -21.305  -8.607  14.889  1.00 80.26           H  
ATOM   4093  O   GLU A 266     -20.472  -7.674  12.399  1.00 80.26           O  
ATOM   4094  CG  GLU A 266     -22.995  -7.774  15.927  1.00 80.26           C  
ATOM   4095  HG2 GLU A 266     -23.630  -8.659  15.891  1.00 80.26           H  
ATOM   4096  HG3 GLU A 266     -22.402  -7.852  16.838  1.00 80.26           H  
ATOM   4097  CD  GLU A 266     -23.863  -6.499  16.045  1.00 80.26           C  
ATOM   4098  OE1 GLU A 266     -24.942  -6.532  16.683  1.00 80.26           O  
ATOM   4099  OE2 GLU A 266     -23.470  -5.407  15.571  1.00 80.26           O  
ATOM   4100  N   PRO A 267     -22.192  -7.246  11.012  1.00 84.40           N  
ATOM   4101  CA  PRO A 267     -21.367  -7.102   9.808  1.00 84.40           C  
ATOM   4102  HA  PRO A 267     -20.826  -8.031   9.627  1.00 84.40           H  
ATOM   4103  C   PRO A 267     -20.335  -5.968   9.903  1.00 84.40           C  
ATOM   4104  CB  PRO A 267     -22.366  -6.873   8.667  1.00 84.40           C  
ATOM   4105  HB2 PRO A 267     -21.969  -6.216   7.893  1.00 84.40           H  
ATOM   4106  HB3 PRO A 267     -22.645  -7.835   8.236  1.00 84.40           H  
ATOM   4107  O   PRO A 267     -19.371  -5.943   9.145  1.00 84.40           O  
ATOM   4108  CG  PRO A 267     -23.580  -6.260   9.363  1.00 84.40           C  
ATOM   4109  HG2 PRO A 267     -24.501  -6.428   8.804  1.00 84.40           H  
ATOM   4110  HG3 PRO A 267     -23.414  -5.194   9.519  1.00 84.40           H  
ATOM   4111  CD  PRO A 267     -23.592  -6.982  10.706  1.00 84.40           C  
ATOM   4112  HD2 PRO A 267     -24.063  -6.345  11.455  1.00 84.40           H  
ATOM   4113  HD3 PRO A 267     -24.131  -7.926  10.615  1.00 84.40           H  
ATOM   4114  N   MET A 268     -20.502  -5.038  10.849  1.00 88.84           N  
ATOM   4115  H   MET A 268     -21.342  -5.085  11.408  1.00 88.84           H  
ATOM   4116  CA  MET A 268     -19.531  -3.974  11.125  1.00 88.84           C  
ATOM   4117  HA  MET A 268     -19.124  -3.622  10.177  1.00 88.84           H  
ATOM   4118  C   MET A 268     -18.329  -4.444  11.957  1.00 88.84           C  
ATOM   4119  CB  MET A 268     -20.237  -2.796  11.812  1.00 88.84           C  
ATOM   4120  HB2 MET A 268     -19.506  -2.034  12.079  1.00 88.84           H  
ATOM   4121  HB3 MET A 268     -20.716  -3.161  12.721  1.00 88.84           H  
ATOM   4122  O   MET A 268     -17.361  -3.694  12.093  1.00 88.84           O  
ATOM   4123  CG  MET A 268     -21.303  -2.153  10.921  1.00 88.84           C  
ATOM   4124  HG2 MET A 268     -21.794  -1.362  11.487  1.00 88.84           H  
ATOM   4125  HG3 MET A 268     -22.056  -2.908  10.693  1.00 88.84           H  
ATOM   4126  SD  MET A 268     -20.681  -1.448   9.362  1.00 88.84           S  
ATOM   4127  CE  MET A 268     -21.829  -2.227   8.192  1.00 88.84           C  
ATOM   4128  HE1 MET A 268     -22.825  -1.797   8.292  1.00 88.84           H  
ATOM   4129  HE2 MET A 268     -21.884  -3.298   8.387  1.00 88.84           H  
ATOM   4130  HE3 MET A 268     -21.474  -2.069   7.173  1.00 88.84           H  
ATOM   4131  N   VAL A 269     -18.361  -5.659  12.512  1.00 91.07           N  
ATOM   4132  H   VAL A 269     -19.152  -6.259  12.323  1.00 91.07           H  
ATOM   4133  CA  VAL A 269     -17.225  -6.271  13.208  1.00 91.07           C  
ATOM   4134  HA  VAL A 269     -16.537  -5.480  13.506  1.00 91.07           H  
ATOM   4135  C   VAL A 269     -16.523  -7.233  12.244  1.00 91.07           C  
ATOM   4136  CB  VAL A 269     -17.653  -6.982  14.504  1.00 91.07           C  
ATOM   4137  HB  VAL A 269     -18.346  -7.792  14.278  1.00 91.07           H  
ATOM   4138  O   VAL A 269     -17.129  -8.218  11.817  1.00 91.07           O  
ATOM   4139  CG1 VAL A 269     -16.428  -7.557  15.225  1.00 91.07           C  
ATOM   4140 HG11 VAL A 269     -16.006  -8.376  14.643  1.00 91.07           H  
ATOM   4141 HG12 VAL A 269     -15.672  -6.782  15.347  1.00 91.07           H  
ATOM   4142 HG13 VAL A 269     -16.716  -7.951  16.200  1.00 91.07           H  
ATOM   4143  CG2 VAL A 269     -18.341  -6.001  15.464  1.00 91.07           C  
ATOM   4144 HG21 VAL A 269     -18.621  -6.519  16.381  1.00 91.07           H  
ATOM   4145 HG22 VAL A 269     -17.668  -5.176  15.702  1.00 91.07           H  
ATOM   4146 HG23 VAL A 269     -19.249  -5.613  15.003  1.00 91.07           H  
ATOM   4147  N   PRO A 270     -15.259  -6.971  11.868  1.00 92.04           N  
ATOM   4148  CA  PRO A 270     -14.512  -7.892  11.023  1.00 92.04           C  
ATOM   4149  HA  PRO A 270     -15.092  -8.140  10.134  1.00 92.04           H  
ATOM   4150  C   PRO A 270     -14.211  -9.188  11.790  1.00 92.04           C  
ATOM   4151  CB  PRO A 270     -13.261  -7.123  10.603  1.00 92.04           C  
ATOM   4152  HB2 PRO A 270     -12.411  -7.780  10.420  1.00 92.04           H  
ATOM   4153  HB3 PRO A 270     -13.494  -6.545   9.709  1.00 92.04           H  
ATOM   4154  O   PRO A 270     -13.852  -9.148  12.965  1.00 92.04           O  
ATOM   4155  CG  PRO A 270     -13.020  -6.172  11.777  1.00 92.04           C  
ATOM   4156  HG2 PRO A 270     -12.499  -5.265  11.471  1.00 92.04           H  
ATOM   4157  HG3 PRO A 270     -12.462  -6.692  12.555  1.00 92.04           H  
ATOM   4158  CD  PRO A 270     -14.426  -5.846  12.271  1.00 92.04           C  
ATOM   4159  HD2 PRO A 270     -14.787  -4.935  11.792  1.00 92.04           H  
ATOM   4160  HD3 PRO A 270     -14.411  -5.722  13.354  1.00 92.04           H  
ATOM   4161  N   ASP A 271     -14.356 -10.321  11.106  1.00 91.11           N  
ATOM   4162  H   ASP A 271     -14.640 -10.248  10.140  1.00 91.11           H  
ATOM   4163  CA  ASP A 271     -14.202 -11.678  11.659  1.00 91.11           C  
ATOM   4164  HA  ASP A 271     -14.164 -11.637  12.747  1.00 91.11           H  
ATOM   4165  C   ASP A 271     -12.911 -12.358  11.174  1.00 91.11           C  
ATOM   4166  CB  ASP A 271     -15.441 -12.488  11.254  1.00 91.11           C  
ATOM   4167  HB2 ASP A 271     -15.468 -12.581  10.169  1.00 91.11           H  
ATOM   4168  HB3 ASP A 271     -16.329 -11.937  11.564  1.00 91.11           H  
ATOM   4169  O   ASP A 271     -12.313 -13.176  11.867  1.00 91.11           O  
ATOM   4170  CG  ASP A 271     -15.484 -13.878  11.898  1.00 91.11           C  
ATOM   4171  OD1 ASP A 271     -15.492 -13.937  13.148  1.00 91.11           O  
ATOM   4172  OD2 ASP A 271     -15.589 -14.861  11.130  1.00 91.11           O  
ATOM   4173  N   GLY A 272     -12.425 -11.972   9.994  1.00 90.67           N  
ATOM   4174  H   GLY A 272     -12.905 -11.238   9.494  1.00 90.67           H  
ATOM   4175  CA  GLY A 272     -11.200 -12.514   9.420  1.00 90.67           C  
ATOM   4176  HA2 GLY A 272     -10.513 -12.793  10.220  1.00 90.67           H  
ATOM   4177  HA3 GLY A 272     -11.432 -13.413   8.848  1.00 90.67           H  
ATOM   4178  C   GLY A 272     -10.492 -11.517   8.516  1.00 90.67           C  
ATOM   4179  O   GLY A 272     -10.995 -10.430   8.215  1.00 90.67           O  
ATOM   4180  N   HIS A 273      -9.285 -11.885   8.096  1.00 92.03           N  
ATOM   4181  H   HIS A 273      -8.933 -12.801   8.337  1.00 92.03           H  
ATOM   4182  CA  HIS A 273      -8.461 -11.061   7.223  1.00 92.03           C  
ATOM   4183  HA  HIS A 273      -9.129 -10.448   6.618  1.00 92.03           H  
ATOM   4184  C   HIS A 273      -7.634 -11.916   6.262  1.00 92.03           C  
ATOM   4185  CB  HIS A 273      -7.585 -10.116   8.060  1.00 92.03           C  
ATOM   4186  HB2 HIS A 273      -8.205  -9.587   8.783  1.00 92.03           H  
ATOM   4187  HB3 HIS A 273      -7.148  -9.371   7.395  1.00 92.03           H  
ATOM   4188  O   HIS A 273      -7.382 -13.096   6.492  1.00 92.03           O  
ATOM   4189  CG  HIS A 273      -6.467 -10.814   8.786  1.00 92.03           C  
ATOM   4190  CD2 HIS A 273      -6.591 -11.453   9.982  1.00 92.03           C  
ATOM   4191  HD2 HIS A 273      -7.485 -11.524  10.582  1.00 92.03           H  
ATOM   4192  ND1 HIS A 273      -5.171 -10.995   8.295  1.00 92.03           N  
ATOM   4193  CE1 HIS A 273      -4.556 -11.771   9.203  1.00 92.03           C  
ATOM   4194  HE1 HIS A 273      -3.539 -12.127   9.118  1.00 92.03           H  
ATOM   4195  NE2 HIS A 273      -5.382 -12.053  10.228  1.00 92.03           N  
ATOM   4196  HE2 HIS A 273      -5.176 -12.639  11.024  1.00 92.03           H  
ATOM   4197  N   SER A 274      -7.228 -11.300   5.160  1.00 91.61           N  
ATOM   4198  H   SER A 274      -7.507 -10.338   5.034  1.00 91.61           H  
ATOM   4199  CA  SER A 274      -6.341 -11.866   4.147  1.00 91.61           C  
ATOM   4200  HA  SER A 274      -5.699 -12.608   4.621  1.00 91.61           H  
ATOM   4201  C   SER A 274      -5.459 -10.758   3.560  1.00 91.61           C  
ATOM   4202  CB  SER A 274      -7.166 -12.567   3.056  1.00 91.61           C  
ATOM   4203  HB2 SER A 274      -7.654 -13.438   3.492  1.00 91.61           H  
ATOM   4204  HB3 SER A 274      -6.514 -12.903   2.250  1.00 91.61           H  
ATOM   4205  O   SER A 274      -5.760  -9.571   3.741  1.00 91.61           O  
ATOM   4206  OG  SER A 274      -8.158 -11.703   2.533  1.00 91.61           O  
ATOM   4207  HG  SER A 274      -8.587 -11.286   3.284  1.00 91.61           H  
ATOM   4208  N   PRO A 275      -4.356 -11.089   2.872  1.00 87.58           N  
ATOM   4209  CA  PRO A 275      -3.599 -10.098   2.116  1.00 87.58           C  
ATOM   4210  HA  PRO A 275      -3.195  -9.378   2.828  1.00 87.58           H  
ATOM   4211  C   PRO A 275      -4.485  -9.383   1.073  1.00 87.58           C  
ATOM   4212  CB  PRO A 275      -2.440 -10.866   1.474  1.00 87.58           C  
ATOM   4213  HB2 PRO A 275      -2.719 -11.200   0.475  1.00 87.58           H  
ATOM   4214  HB3 PRO A 275      -1.530 -10.267   1.435  1.00 87.58           H  
ATOM   4215  O   PRO A 275      -5.397 -10.001   0.518  1.00 87.58           O  
ATOM   4216  CG  PRO A 275      -2.275 -12.084   2.385  1.00 87.58           C  
ATOM   4217  HG2 PRO A 275      -1.687 -11.811   3.262  1.00 87.58           H  
ATOM   4218  HG3 PRO A 275      -1.817 -12.923   1.862  1.00 87.58           H  
ATOM   4219  CD  PRO A 275      -3.711 -12.390   2.800  1.00 87.58           C  
ATOM   4220  HD2 PRO A 275      -4.195 -12.997   2.036  1.00 87.58           H  
ATOM   4221  HD3 PRO A 275      -3.718 -12.904   3.761  1.00 87.58           H  
ATOM   4222  N   PRO A 276      -4.267  -8.081   0.813  1.00 88.92           N  
ATOM   4223  CA  PRO A 276      -5.021  -7.344  -0.194  1.00 88.92           C  
ATOM   4224  HA  PRO A 276      -6.091  -7.450  -0.015  1.00 88.92           H  
ATOM   4225  C   PRO A 276      -4.703  -7.870  -1.597  1.00 88.92           C  
ATOM   4226  CB  PRO A 276      -4.621  -5.877  -0.015  1.00 88.92           C  
ATOM   4227  HB2 PRO A 276      -5.277  -5.411   0.721  1.00 88.92           H  
ATOM   4228  HB3 PRO A 276      -4.651  -5.324  -0.954  1.00 88.92           H  
ATOM   4229  O   PRO A 276      -3.537  -8.058  -1.942  1.00 88.92           O  
ATOM   4230  CG  PRO A 276      -3.204  -5.970   0.551  1.00 88.92           C  
ATOM   4231  HG2 PRO A 276      -2.491  -6.106  -0.263  1.00 88.92           H  
ATOM   4232  HG3 PRO A 276      -2.946  -5.093   1.145  1.00 88.92           H  
ATOM   4233  CD  PRO A 276      -3.243  -7.238   1.402  1.00 88.92           C  
ATOM   4234  HD2 PRO A 276      -3.540  -6.996   2.423  1.00 88.92           H  
ATOM   4235  HD3 PRO A 276      -2.268  -7.725   1.394  1.00 88.92           H  
ATOM   4236  N   ASP A 277      -5.743  -8.053  -2.406  1.00 90.06           N  
ATOM   4237  H   ASP A 277      -6.665  -7.799  -2.080  1.00 90.06           H  
ATOM   4238  CA  ASP A 277      -5.638  -8.526  -3.786  1.00 90.06           C  
ATOM   4239  HA  ASP A 277      -4.617  -8.843  -3.996  1.00 90.06           H  
ATOM   4240  C   ASP A 277      -5.991  -7.374  -4.732  1.00 90.06           C  
ATOM   4241  CB  ASP A 277      -6.533  -9.755  -3.974  1.00 90.06           C  
ATOM   4242  HB2 ASP A 277      -7.578  -9.470  -3.853  1.00 90.06           H  
ATOM   4243  HB3 ASP A 277      -6.291 -10.481  -3.198  1.00 90.06           H  
ATOM   4244  O   ASP A 277      -7.141  -6.932  -4.811  1.00 90.06           O  
ATOM   4245  CG  ASP A 277      -6.347 -10.421  -5.339  1.00 90.06           C  
ATOM   4246  OD1 ASP A 277      -5.878  -9.731  -6.275  1.00 90.06           O  
ATOM   4247  OD2 ASP A 277      -6.743 -11.602  -5.416  1.00 90.06           O  
ATOM   4248  N   TYR A 278      -4.967  -6.828  -5.387  1.00 91.27           N  
ATOM   4249  H   TYR A 278      -4.073  -7.294  -5.338  1.00 91.27           H  
ATOM   4250  CA  TYR A 278      -5.115  -5.683  -6.282  1.00 91.27           C  
ATOM   4251  HA  TYR A 278      -5.943  -5.069  -5.927  1.00 91.27           H  
ATOM   4252  C   TYR A 278      -5.465  -6.083  -7.714  1.00 91.27           C  
ATOM   4253  CB  TYR A 278      -3.851  -4.819  -6.245  1.00 91.27           C  
ATOM   4254  HB2 TYR A 278      -3.955  -4.014  -6.973  1.00 91.27           H  
ATOM   4255  HB3 TYR A 278      -2.996  -5.423  -6.548  1.00 91.27           H  
ATOM   4256  O   TYR A 278      -5.980  -5.236  -8.439  1.00 91.27           O  
ATOM   4257  CG  TYR A 278      -3.590  -4.202  -4.887  1.00 91.27           C  
ATOM   4258  CD1 TYR A 278      -4.310  -3.060  -4.485  1.00 91.27           C  
ATOM   4259  HD1 TYR A 278      -5.039  -2.626  -5.154  1.00 91.27           H  
ATOM   4260  CD2 TYR A 278      -2.658  -4.795  -4.014  1.00 91.27           C  
ATOM   4261  HD2 TYR A 278      -2.151  -5.702  -4.309  1.00 91.27           H  
ATOM   4262  CE1 TYR A 278      -4.082  -2.503  -3.213  1.00 91.27           C  
ATOM   4263  HE1 TYR A 278      -4.628  -1.638  -2.867  1.00 91.27           H  
ATOM   4264  CE2 TYR A 278      -2.432  -4.241  -2.741  1.00 91.27           C  
ATOM   4265  HE2 TYR A 278      -1.743  -4.722  -2.062  1.00 91.27           H  
ATOM   4266  OH  TYR A 278      -2.934  -2.531  -1.130  1.00 91.27           O  
ATOM   4267  HH  TYR A 278      -2.351  -3.040  -0.564  1.00 91.27           H  
ATOM   4268  CZ  TYR A 278      -3.139  -3.086  -2.347  1.00 91.27           C  
ATOM   4269  N   ASP A 279      -5.241  -7.339  -8.103  1.00 90.75           N  
ATOM   4270  H   ASP A 279      -4.947  -8.033  -7.430  1.00 90.75           H  
ATOM   4271  CA  ASP A 279      -5.613  -7.836  -9.429  1.00 90.75           C  
ATOM   4272  HA  ASP A 279      -5.308  -7.120 -10.192  1.00 90.75           H  
ATOM   4273  C   ASP A 279      -7.139  -7.956  -9.513  1.00 90.75           C  
ATOM   4274  CB  ASP A 279      -4.898  -9.169  -9.714  1.00 90.75           C  
ATOM   4275  HB2 ASP A 279      -5.246  -9.546 -10.675  1.00 90.75           H  
ATOM   4276  HB3 ASP A 279      -5.176  -9.894  -8.950  1.00 90.75           H  
ATOM   4277  O   ASP A 279      -7.764  -7.397 -10.410  1.00 90.75           O  
ATOM   4278  CG  ASP A 279      -3.365  -9.052  -9.772  1.00 90.75           C  
ATOM   4279  OD1 ASP A 279      -2.846  -7.994 -10.208  1.00 90.75           O  
ATOM   4280  OD2 ASP A 279      -2.685 -10.024  -9.380  1.00 90.75           O  
ATOM   4281  N   VAL A 280      -7.767  -8.515  -8.472  1.00 90.68           N  
ATOM   4282  H   VAL A 280      -7.200  -8.982  -7.779  1.00 90.68           H  
ATOM   4283  CA  VAL A 280      -9.237  -8.547  -8.357  1.00 90.68           C  
ATOM   4284  HA  VAL A 280      -9.639  -9.053  -9.235  1.00 90.68           H  
ATOM   4285  C   VAL A 280      -9.836  -7.137  -8.333  1.00 90.68           C  
ATOM   4286  CB  VAL A 280      -9.649  -9.332  -7.098  1.00 90.68           C  
ATOM   4287  HB  VAL A 280      -9.141  -8.913  -6.230  1.00 90.68           H  
ATOM   4288  O   VAL A 280     -10.929  -6.904  -8.851  1.00 90.68           O  
ATOM   4289  CG1 VAL A 280     -11.163  -9.296  -6.832  1.00 90.68           C  
ATOM   4290 HG11 VAL A 280     -11.412  -9.966  -6.009  1.00 90.68           H  
ATOM   4291 HG12 VAL A 280     -11.472  -8.285  -6.566  1.00 90.68           H  
ATOM   4292 HG13 VAL A 280     -11.697  -9.610  -7.728  1.00 90.68           H  
ATOM   4293  CG2 VAL A 280      -9.259 -10.807  -7.232  1.00 90.68           C  
ATOM   4294 HG21 VAL A 280      -9.455 -11.342  -6.303  1.00 90.68           H  
ATOM   4295 HG22 VAL A 280      -8.196 -10.900  -7.455  1.00 90.68           H  
ATOM   4296 HG23 VAL A 280      -9.813 -11.269  -8.050  1.00 90.68           H  
ATOM   4297  N   LEU A 281      -9.141  -6.168  -7.731  1.00 92.17           N  
ATOM   4298  H   LEU A 281      -8.228  -6.400  -7.366  1.00 92.17           H  
ATOM   4299  CA  LEU A 281      -9.602  -4.781  -7.717  1.00 92.17           C  
ATOM   4300  HA  LEU A 281     -10.656  -4.793  -7.442  1.00 92.17           H  
ATOM   4301  C   LEU A 281      -9.510  -4.122  -9.103  1.00 92.17           C  
ATOM   4302  CB  LEU A 281      -8.822  -4.006  -6.645  1.00 92.17           C  
ATOM   4303  HB2 LEU A 281      -7.768  -3.994  -6.923  1.00 92.17           H  
ATOM   4304  HB3 LEU A 281      -8.920  -4.532  -5.696  1.00 92.17           H  
ATOM   4305  O   LEU A 281     -10.392  -3.339  -9.457  1.00 92.17           O  
ATOM   4306  CG  LEU A 281      -9.295  -2.554  -6.470  1.00 92.17           C  
ATOM   4307  HG  LEU A 281      -9.117  -1.992  -7.387  1.00 92.17           H  
ATOM   4308  CD1 LEU A 281     -10.772  -2.434  -6.095  1.00 92.17           C  
ATOM   4309 HD11 LEU A 281     -10.987  -3.020  -5.202  1.00 92.17           H  
ATOM   4310 HD12 LEU A 281     -11.393  -2.786  -6.919  1.00 92.17           H  
ATOM   4311 HD13 LEU A 281     -11.010  -1.383  -5.930  1.00 92.17           H  
ATOM   4312  CD2 LEU A 281      -8.493  -1.902  -5.346  1.00 92.17           C  
ATOM   4313 HD21 LEU A 281      -8.784  -0.855  -5.253  1.00 92.17           H  
ATOM   4314 HD22 LEU A 281      -7.428  -1.980  -5.565  1.00 92.17           H  
ATOM   4315 HD23 LEU A 281      -8.689  -2.423  -4.409  1.00 92.17           H  
ATOM   4316  N   ASP A 282      -8.476  -4.434  -9.884  1.00 92.84           N  
ATOM   4317  H   ASP A 282      -7.801  -5.110  -9.557  1.00 92.84           H  
ATOM   4318  CA  ASP A 282      -8.350  -3.988 -11.273  1.00 92.84           C  
ATOM   4319  HA  ASP A 282      -8.416  -2.900 -11.295  1.00 92.84           H  
ATOM   4320  C   ASP A 282      -9.494  -4.536 -12.142  1.00 92.84           C  
ATOM   4321  CB  ASP A 282      -6.968  -4.396 -11.805  1.00 92.84           C  
ATOM   4322  HB2 ASP A 282      -6.893  -5.482 -11.854  1.00 92.84           H  
ATOM   4323  HB3 ASP A 282      -6.204  -4.030 -11.118  1.00 92.84           H  
ATOM   4324  O   ASP A 282     -10.146  -3.768 -12.861  1.00 92.84           O  
ATOM   4325  CG  ASP A 282      -6.685  -3.810 -13.184  1.00 92.84           C  
ATOM   4326  OD1 ASP A 282      -6.977  -2.612 -13.418  1.00 92.84           O  
ATOM   4327  OD2 ASP A 282      -6.083  -4.484 -14.044  1.00 92.84           O  
ATOM   4328  N   ASP A 283      -9.831  -5.817 -11.970  1.00 91.83           N  
ATOM   4329  H   ASP A 283      -9.198  -6.411 -11.453  1.00 91.83           H  
ATOM   4330  CA  ASP A 283     -10.971  -6.459 -12.635  1.00 91.83           C  
ATOM   4331  HA  ASP A 283     -10.858  -6.352 -13.714  1.00 91.83           H  
ATOM   4332  C   ASP A 283     -12.307  -5.812 -12.236  1.00 91.83           C  
ATOM   4333  CB  ASP A 283     -11.006  -7.959 -12.300  1.00 91.83           C  
ATOM   4334  HB2 ASP A 283     -11.950  -8.367 -12.662  1.00 91.83           H  
ATOM   4335  HB3 ASP A 283     -10.986  -8.087 -11.218  1.00 91.83           H  
ATOM   4336  O   ASP A 283     -13.164  -5.571 -13.082  1.00 91.83           O  
ATOM   4337  CG  ASP A 283      -9.874  -8.779 -12.930  1.00 91.83           C  
ATOM   4338  OD1 ASP A 283      -9.253  -8.288 -13.899  1.00 91.83           O  
ATOM   4339  OD2 ASP A 283      -9.694  -9.922 -12.454  1.00 91.83           O  
ATOM   4340  N   ILE A 284     -12.505  -5.451 -10.961  1.00 92.79           N  
ATOM   4341  H   ILE A 284     -11.790  -5.699 -10.293  1.00 92.79           H  
ATOM   4342  CA  ILE A 284     -13.716  -4.728 -10.516  1.00 92.79           C  
ATOM   4343  HA  ILE A 284     -14.599  -5.280 -10.837  1.00 92.79           H  
ATOM   4344  C   ILE A 284     -13.844  -3.362 -11.201  1.00 92.79           C  
ATOM   4345  CB  ILE A 284     -13.751  -4.625  -8.973  1.00 92.79           C  
ATOM   4346  HB  ILE A 284     -12.778  -4.275  -8.629  1.00 92.79           H  
ATOM   4347  O   ILE A 284     -14.950  -2.946 -11.564  1.00 92.79           O  
ATOM   4348  CG1 ILE A 284     -14.033  -6.014  -8.355  1.00 92.79           C  
ATOM   4349 HG12 ILE A 284     -15.078  -6.278  -8.515  1.00 92.79           H  
ATOM   4350 HG13 ILE A 284     -13.432  -6.772  -8.859  1.00 92.79           H  
ATOM   4351  CG2 ILE A 284     -14.822  -3.625  -8.485  1.00 92.79           C  
ATOM   4352 HG21 ILE A 284     -14.574  -2.615  -8.812  1.00 92.79           H  
ATOM   4353 HG22 ILE A 284     -14.861  -3.604  -7.396  1.00 92.79           H  
ATOM   4354 HG23 ILE A 284     -15.801  -3.900  -8.879  1.00 92.79           H  
ATOM   4355  CD1 ILE A 284     -13.722  -6.098  -6.854  1.00 92.79           C  
ATOM   4356 HD11 ILE A 284     -14.398  -5.464  -6.280  1.00 92.79           H  
ATOM   4357 HD12 ILE A 284     -13.849  -7.128  -6.522  1.00 92.79           H  
ATOM   4358 HD13 ILE A 284     -12.691  -5.795  -6.671  1.00 92.79           H  
ATOM   4359  N   LEU A 285     -12.733  -2.650 -11.389  1.00 94.59           N  
ATOM   4360  H   LEU A 285     -11.852  -3.059 -11.112  1.00 94.59           H  
ATOM   4361  CA  LEU A 285     -12.749  -1.320 -11.991  1.00 94.59           C  
ATOM   4362  HA  LEU A 285     -13.570  -0.749 -11.557  1.00 94.59           H  
ATOM   4363  C   LEU A 285     -13.008  -1.359 -13.497  1.00 94.59           C  
ATOM   4364  CB  LEU A 285     -11.427  -0.604 -11.687  1.00 94.59           C  
ATOM   4365  HB2 LEU A 285     -11.347   0.271 -12.332  1.00 94.59           H  
ATOM   4366  HB3 LEU A 285     -10.603  -1.273 -11.937  1.00 94.59           H  
ATOM   4367  O   LEU A 285     -13.833  -0.579 -13.984  1.00 94.59           O  
ATOM   4368  CG  LEU A 285     -11.276  -0.146 -10.228  1.00 94.59           C  
ATOM   4369  HG  LEU A 285     -11.360  -0.993  -9.547  1.00 94.59           H  
ATOM   4370  CD1 LEU A 285      -9.899   0.490 -10.062  1.00 94.59           C  
ATOM   4371 HD11 LEU A 285      -9.726   0.717  -9.011  1.00 94.59           H  
ATOM   4372 HD12 LEU A 285      -9.152  -0.222 -10.413  1.00 94.59           H  
ATOM   4373 HD13 LEU A 285      -9.830   1.402 -10.656  1.00 94.59           H  
ATOM   4374  CD2 LEU A 285     -12.319   0.901  -9.841  1.00 94.59           C  
ATOM   4375 HD21 LEU A 285     -12.381   1.675 -10.607  1.00 94.59           H  
ATOM   4376 HD22 LEU A 285     -13.290   0.424  -9.708  1.00 94.59           H  
ATOM   4377 HD23 LEU A 285     -12.024   1.366  -8.900  1.00 94.59           H  
ATOM   4378  N   TYR A 286     -12.314  -2.227 -14.232  1.00 94.92           N  
ATOM   4379  H   TYR A 286     -11.661  -2.838 -13.762  1.00 94.92           H  
ATOM   4380  CA  TYR A 286     -12.301  -2.198 -15.700  1.00 94.92           C  
ATOM   4381  HA  TYR A 286     -12.862  -1.328 -16.041  1.00 94.92           H  
ATOM   4382  C   TYR A 286     -12.980  -3.393 -16.363  1.00 94.92           C  
ATOM   4383  CB  TYR A 286     -10.868  -2.012 -16.195  1.00 94.92           C  
ATOM   4384  HB2 TYR A 286     -10.280  -2.885 -15.912  1.00 94.92           H  
ATOM   4385  HB3 TYR A 286     -10.873  -1.959 -17.284  1.00 94.92           H  
ATOM   4386  O   TYR A 286     -13.267  -3.323 -17.560  1.00 94.92           O  
ATOM   4387  CG  TYR A 286     -10.217  -0.757 -15.652  1.00 94.92           C  
ATOM   4388  CD1 TYR A 286     -10.570   0.514 -16.144  1.00 94.92           C  
ATOM   4389  HD1 TYR A 286     -11.327   0.597 -16.910  1.00 94.92           H  
ATOM   4390  CD2 TYR A 286      -9.285  -0.867 -14.610  1.00 94.92           C  
ATOM   4391  HD2 TYR A 286      -9.083  -1.839 -14.187  1.00 94.92           H  
ATOM   4392  CE1 TYR A 286      -9.943   1.666 -15.624  1.00 94.92           C  
ATOM   4393  HE1 TYR A 286     -10.196   2.651 -15.989  1.00 94.92           H  
ATOM   4394  CE2 TYR A 286      -8.647   0.277 -14.100  1.00 94.92           C  
ATOM   4395  HE2 TYR A 286      -7.932   0.167 -13.297  1.00 94.92           H  
ATOM   4396  OH  TYR A 286      -8.305   2.653 -14.182  1.00 94.92           O  
ATOM   4397  HH  TYR A 286      -7.578   2.392 -13.612  1.00 94.92           H  
ATOM   4398  CZ  TYR A 286      -8.958   1.547 -14.623  1.00 94.92           C  
ATOM   4399  N   GLY A 287     -13.342  -4.410 -15.584  1.00 92.10           N  
ATOM   4400  H   GLY A 287     -13.038  -4.428 -14.621  1.00 92.10           H  
ATOM   4401  CA  GLY A 287     -14.017  -5.610 -16.050  1.00 92.10           C  
ATOM   4402  HA2 GLY A 287     -14.838  -5.343 -16.716  1.00 92.10           H  
ATOM   4403  HA3 GLY A 287     -14.428  -6.150 -15.197  1.00 92.10           H  
ATOM   4404  C   GLY A 287     -13.083  -6.547 -16.800  1.00 92.10           C  
ATOM   4405  O   GLY A 287     -11.891  -6.299 -16.966  1.00 92.10           O  
ATOM   4406  N   SER A 288     -13.679  -7.621 -17.288  1.00 90.35           N  
ATOM   4407  H   SER A 288     -14.670  -7.742 -17.139  1.00 90.35           H  
ATOM   4408  CA  SER A 288     -13.014  -8.662 -18.060  1.00 90.35           C  
ATOM   4409  HA  SER A 288     -11.943  -8.638 -17.857  1.00 90.35           H  
ATOM   4410  C   SER A 288     -13.200  -8.458 -19.564  1.00 90.35           C  
ATOM   4411  CB  SER A 288     -13.517 -10.029 -17.600  1.00 90.35           C  
ATOM   4412  HB2 SER A 288     -13.357 -10.760 -18.392  1.00 90.35           H  
ATOM   4413  HB3 SER A 288     -12.958 -10.339 -16.717  1.00 90.35           H  
ATOM   4414  O   SER A 288     -14.029  -7.665 -20.030  1.00 90.35           O  
ATOM   4415  OG  SER A 288     -14.892  -9.985 -17.289  1.00 90.35           O  
ATOM   4416  HG  SER A 288     -14.944  -9.781 -16.352  1.00 90.35           H  
ATOM   4417  N   THR A 289     -12.398  -9.167 -20.358  1.00 89.88           N  
ATOM   4418  H   THR A 289     -11.778  -9.840 -19.930  1.00 89.88           H  
ATOM   4419  CA  THR A 289     -12.504  -9.100 -21.819  1.00 89.88           C  
ATOM   4420  HA  THR A 289     -12.551  -8.046 -22.096  1.00 89.88           H  
ATOM   4421  C   THR A 289     -13.798  -9.754 -22.311  1.00 89.88           C  
ATOM   4422  CB  THR A 289     -11.281  -9.705 -22.522  1.00 89.88           C  
ATOM   4423  HB  THR A 289     -11.385  -9.495 -23.586  1.00 89.88           H  
ATOM   4424  O   THR A 289     -14.359 -10.627 -21.660  1.00 89.88           O  
ATOM   4425  CG2 THR A 289      -9.964  -9.085 -22.062  1.00 89.88           C  
ATOM   4426 HG21 THR A 289      -9.147  -9.475 -22.669  1.00 89.88           H  
ATOM   4427 HG22 THR A 289      -9.773  -9.343 -21.020  1.00 89.88           H  
ATOM   4428 HG23 THR A 289     -10.005  -8.001 -22.161  1.00 89.88           H  
ATOM   4429  OG1 THR A 289     -11.209 -11.104 -22.379  1.00 89.88           O  
ATOM   4430  HG1 THR A 289     -10.747 -11.323 -21.566  1.00 89.88           H  
ATOM   4431  N   ASN A 290     -14.252  -9.413 -23.521  1.00 89.43           N  
ATOM   4432  H   ASN A 290     -13.721  -8.742 -24.057  1.00 89.43           H  
ATOM   4433  CA  ASN A 290     -15.459  -9.989 -24.142  1.00 89.43           C  
ATOM   4434  HA  ASN A 290     -16.283  -9.856 -23.441  1.00 89.43           H  
ATOM   4435  C   ASN A 290     -15.396 -11.508 -24.427  1.00 89.43           C  
ATOM   4436  CB  ASN A 290     -15.782  -9.196 -25.421  1.00 89.43           C  
ATOM   4437  HB2 ASN A 290     -15.885  -8.139 -25.173  1.00 89.43           H  
ATOM   4438  HB3 ASN A 290     -16.744  -9.541 -25.800  1.00 89.43           H  
ATOM   4439  O   ASN A 290     -16.298 -12.050 -25.065  1.00 89.43           O  
ATOM   4440  CG  ASN A 290     -14.744  -9.341 -26.528  1.00 89.43           C  
ATOM   4441  ND2 ASN A 290     -15.089  -8.952 -27.732  1.00 89.43           N  
ATOM   4442 HD21 ASN A 290     -16.026  -8.613 -27.897  1.00 89.43           H  
ATOM   4443 HD22 ASN A 290     -14.380  -9.021 -28.448  1.00 89.43           H  
ATOM   4444  OD1 ASN A 290     -13.608  -9.750 -26.349  1.00 89.43           O  
ATOM   4445  N   ARG A 291     -14.317 -12.181 -24.013  1.00 88.97           N  
ATOM   4446  H   ARG A 291     -13.657 -11.665 -23.450  1.00 88.97           H  
ATOM   4447  CA  ARG A 291     -14.108 -13.630 -24.121  1.00 88.97           C  
ATOM   4448  HA  ARG A 291     -14.887 -14.076 -24.739  1.00 88.97           H  
ATOM   4449  C   ARG A 291     -14.193 -14.348 -22.778  1.00 88.97           C  
ATOM   4450  CB  ARG A 291     -12.735 -13.889 -24.746  1.00 88.97           C  
ATOM   4451  HB2 ARG A 291     -12.545 -14.962 -24.740  1.00 88.97           H  
ATOM   4452  HB3 ARG A 291     -11.967 -13.401 -24.146  1.00 88.97           H  
ATOM   4453  O   ARG A 291     -14.266 -15.572 -22.764  1.00 88.97           O  
ATOM   4454  CG  ARG A 291     -12.663 -13.387 -26.189  1.00 88.97           C  
ATOM   4455  HG2 ARG A 291     -12.791 -12.304 -26.217  1.00 88.97           H  
ATOM   4456  HG3 ARG A 291     -13.451 -13.860 -26.776  1.00 88.97           H  
ATOM   4457  CD  ARG A 291     -11.298 -13.747 -26.770  1.00 88.97           C  
ATOM   4458  HD2 ARG A 291     -10.538 -13.249 -26.168  1.00 88.97           H  
ATOM   4459  HD3 ARG A 291     -11.152 -14.824 -26.688  1.00 88.97           H  
ATOM   4460  NE  ARG A 291     -11.210 -13.350 -28.186  1.00 88.97           N  
ATOM   4461  HE  ARG A 291     -12.052 -13.474 -28.730  1.00 88.97           H  
ATOM   4462  NH1 ARG A 291      -9.044 -12.587 -28.161  1.00 88.97           N  
ATOM   4463 HH11 ARG A 291      -8.250 -12.165 -28.621  1.00 88.97           H  
ATOM   4464 HH12 ARG A 291      -9.006 -12.787 -27.171  1.00 88.97           H  
ATOM   4465  NH2 ARG A 291     -10.217 -12.531 -30.060  1.00 88.97           N  
ATOM   4466 HH21 ARG A 291     -11.069 -12.703 -30.574  1.00 88.97           H  
ATOM   4467 HH22 ARG A 291      -9.413 -12.122 -30.515  1.00 88.97           H  
ATOM   4468  CZ  ARG A 291     -10.161 -12.826 -28.791  1.00 88.97           C  
ATOM   4469  N   GLU A 292     -14.151 -13.612 -21.678  1.00 88.35           N  
ATOM   4470  H   GLU A 292     -14.183 -12.605 -21.755  1.00 88.35           H  
ATOM   4471  CA  GLU A 292     -14.180 -14.149 -20.324  1.00 88.35           C  
ATOM   4472  HA  GLU A 292     -13.825 -15.180 -20.321  1.00 88.35           H  
ATOM   4473  C   GLU A 292     -15.612 -14.141 -19.782  1.00 88.35           C  
ATOM   4474  CB  GLU A 292     -13.240 -13.314 -19.455  1.00 88.35           C  
ATOM   4475  HB2 GLU A 292     -13.430 -12.271 -19.708  1.00 88.35           H  
ATOM   4476  HB3 GLU A 292     -13.465 -13.474 -18.400  1.00 88.35           H  
ATOM   4477  O   GLU A 292     -16.412 -13.259 -20.094  1.00 88.35           O  
ATOM   4478  CG  GLU A 292     -11.758 -13.633 -19.708  1.00 88.35           C  
ATOM   4479  HG2 GLU A 292     -11.613 -13.858 -20.764  1.00 88.35           H  
ATOM   4480  HG3 GLU A 292     -11.481 -14.521 -19.139  1.00 88.35           H  
ATOM   4481  CD  GLU A 292     -10.858 -12.454 -19.324  1.00 88.35           C  
ATOM   4482  OE1 GLU A 292      -9.955 -12.145 -20.136  1.00 88.35           O  
ATOM   4483  OE2 GLU A 292     -11.162 -11.769 -18.330  1.00 88.35           O  
ATOM   4484  N   GLU A 293     -15.942 -15.129 -18.949  1.00 85.82           N  
ATOM   4485  H   GLU A 293     -15.251 -15.830 -18.721  1.00 85.82           H  
ATOM   4486  CA  GLU A 293     -17.279 -15.280 -18.355  1.00 85.82           C  
ATOM   4487  HA  GLU A 293     -18.012 -15.416 -19.150  1.00 85.82           H  
ATOM   4488  C   GLU A 293     -17.702 -14.045 -17.542  1.00 85.82           C  
ATOM   4489  CB  GLU A 293     -17.254 -16.541 -17.481  1.00 85.82           C  
ATOM   4490  HB2 GLU A 293     -16.898 -17.370 -18.092  1.00 85.82           H  
ATOM   4491  HB3 GLU A 293     -16.555 -16.389 -16.659  1.00 85.82           H  
ATOM   4492  O   GLU A 293     -18.877 -13.668 -17.532  1.00 85.82           O  
ATOM   4493  CG  GLU A 293     -18.633 -16.909 -16.915  1.00 85.82           C  
ATOM   4494  HG2 GLU A 293     -19.331 -17.018 -17.745  1.00 85.82           H  
ATOM   4495  HG3 GLU A 293     -18.986 -16.097 -16.279  1.00 85.82           H  
ATOM   4496  CD  GLU A 293     -18.621 -18.206 -16.090  1.00 85.82           C  
ATOM   4497  OE1 GLU A 293     -19.707 -18.556 -15.576  1.00 85.82           O  
ATOM   4498  OE2 GLU A 293     -17.549 -18.845 -15.989  1.00 85.82           O  
ATOM   4499  N   GLY A 294     -16.725 -13.363 -16.934  1.00 84.18           N  
ATOM   4500  H   GLY A 294     -15.780 -13.708 -17.025  1.00 84.18           H  
ATOM   4501  CA  GLY A 294     -16.934 -12.139 -16.168  1.00 84.18           C  
ATOM   4502  HA2 GLY A 294     -15.969 -11.784 -15.806  1.00 84.18           H  
ATOM   4503  HA3 GLY A 294     -17.556 -12.360 -15.300  1.00 84.18           H  
ATOM   4504  C   GLY A 294     -17.596 -11.011 -16.965  1.00 84.18           C  
ATOM   4505  O   GLY A 294     -18.262 -10.170 -16.371  1.00 84.18           O  
ATOM   4506  N   PHE A 295     -17.505 -11.008 -18.300  1.00 88.51           N  
ATOM   4507  H   PHE A 295     -16.955 -11.725 -18.752  1.00 88.51           H  
ATOM   4508  CA  PHE A 295     -18.095  -9.957 -19.131  1.00 88.51           C  
ATOM   4509  HA  PHE A 295     -17.702  -8.994 -18.804  1.00 88.51           H  
ATOM   4510  C   PHE A 295     -19.626  -9.897 -19.008  1.00 88.51           C  
ATOM   4511  CB  PHE A 295     -17.671 -10.195 -20.584  1.00 88.51           C  
ATOM   4512  HB2 PHE A 295     -16.582 -10.232 -20.615  1.00 88.51           H  
ATOM   4513  HB3 PHE A 295     -18.045 -11.165 -20.913  1.00 88.51           H  
ATOM   4514  O   PHE A 295     -20.223  -8.834 -19.174  1.00 88.51           O  
ATOM   4515  CG  PHE A 295     -18.143  -9.125 -21.548  1.00 88.51           C  
ATOM   4516  CD1 PHE A 295     -19.293  -9.332 -22.333  1.00 88.51           C  
ATOM   4517  HD1 PHE A 295     -19.838 -10.260 -22.249  1.00 88.51           H  
ATOM   4518  CD2 PHE A 295     -17.446  -7.906 -21.636  1.00 88.51           C  
ATOM   4519  HD2 PHE A 295     -16.573  -7.745 -21.021  1.00 88.51           H  
ATOM   4520  CE1 PHE A 295     -19.750  -8.320 -23.197  1.00 88.51           C  
ATOM   4521  HE1 PHE A 295     -20.646  -8.476 -23.778  1.00 88.51           H  
ATOM   4522  CE2 PHE A 295     -17.901  -6.895 -22.501  1.00 88.51           C  
ATOM   4523  HE2 PHE A 295     -17.372  -5.954 -22.544  1.00 88.51           H  
ATOM   4524  CZ  PHE A 295     -19.054  -7.100 -23.279  1.00 88.51           C  
ATOM   4525  HZ  PHE A 295     -19.416  -6.315 -23.927  1.00 88.51           H  
ATOM   4526  N   LEU A 296     -20.270 -11.033 -18.713  1.00 88.68           N  
ATOM   4527  H   LEU A 296     -19.712 -11.857 -18.538  1.00 88.68           H  
ATOM   4528  CA  LEU A 296     -21.725 -11.126 -18.554  1.00 88.68           C  
ATOM   4529  HA  LEU A 296     -22.202 -10.345 -19.146  1.00 88.68           H  
ATOM   4530  C   LEU A 296     -22.196 -10.899 -17.112  1.00 88.68           C  
ATOM   4531  CB  LEU A 296     -22.200 -12.499 -19.063  1.00 88.68           C  
ATOM   4532  HB2 LEU A 296     -23.264 -12.598 -18.849  1.00 88.68           H  
ATOM   4533  HB3 LEU A 296     -21.677 -13.272 -18.500  1.00 88.68           H  
ATOM   4534  O   LEU A 296     -23.372 -10.607 -16.901  1.00 88.68           O  
ATOM   4535  CG  LEU A 296     -21.982 -12.747 -20.566  1.00 88.68           C  
ATOM   4536  HG  LEU A 296     -20.922 -12.656 -20.806  1.00 88.68           H  
ATOM   4537  CD1 LEU A 296     -22.432 -14.166 -20.915  1.00 88.68           C  
ATOM   4538 HD11 LEU A 296     -23.492 -14.290 -20.695  1.00 88.68           H  
ATOM   4539 HD12 LEU A 296     -21.858 -14.881 -20.326  1.00 88.68           H  
ATOM   4540 HD13 LEU A 296     -22.250 -14.363 -21.972  1.00 88.68           H  
ATOM   4541  CD2 LEU A 296     -22.773 -11.771 -21.443  1.00 88.68           C  
ATOM   4542 HD21 LEU A 296     -23.830 -11.805 -21.177  1.00 88.68           H  
ATOM   4543 HD22 LEU A 296     -22.395 -10.759 -21.300  1.00 88.68           H  
ATOM   4544 HD23 LEU A 296     -22.650 -12.038 -22.492  1.00 88.68           H  
ATOM   4545  N   THR A 297     -21.313 -11.054 -16.123  1.00 88.98           N  
ATOM   4546  H   THR A 297     -20.358 -11.280 -16.360  1.00 88.98           H  
ATOM   4547  CA  THR A 297     -21.676 -11.057 -14.694  1.00 88.98           C  
ATOM   4548  HA  THR A 297     -22.761 -11.048 -14.592  1.00 88.98           H  
ATOM   4549  C   THR A 297     -21.165  -9.831 -13.942  1.00 88.98           C  
ATOM   4550  CB  THR A 297     -21.163 -12.333 -14.011  1.00 88.98           C  
ATOM   4551  HB  THR A 297     -21.407 -12.296 -12.950  1.00 88.98           H  
ATOM   4552  O   THR A 297     -21.793  -9.398 -12.975  1.00 88.98           O  
ATOM   4553  CG2 THR A 297     -21.774 -13.602 -14.607  1.00 88.98           C  
ATOM   4554 HG21 THR A 297     -21.465 -13.723 -15.645  1.00 88.98           H  
ATOM   4555 HG22 THR A 297     -22.861 -13.542 -14.561  1.00 88.98           H  
ATOM   4556 HG23 THR A 297     -21.444 -14.471 -14.037  1.00 88.98           H  
ATOM   4557  OG1 THR A 297     -19.771 -12.443 -14.164  1.00 88.98           O  
ATOM   4558  HG1 THR A 297     -19.552 -13.377 -14.180  1.00 88.98           H  
ATOM   4559  N   GLN A 298     -20.061  -9.234 -14.388  1.00 87.41           N  
ATOM   4560  H   GLN A 298     -19.590  -9.633 -15.188  1.00 87.41           H  
ATOM   4561  CA  GLN A 298     -19.382  -8.136 -13.717  1.00 87.41           C  
ATOM   4562  HA  GLN A 298     -19.806  -8.010 -12.720  1.00 87.41           H  
ATOM   4563  C   GLN A 298     -19.557  -6.831 -14.495  1.00 87.41           C  
ATOM   4564  CB  GLN A 298     -17.909  -8.516 -13.547  1.00 87.41           C  
ATOM   4565  HB2 GLN A 298     -17.432  -8.538 -14.527  1.00 87.41           H  
ATOM   4566  HB3 GLN A 298     -17.855  -9.516 -13.118  1.00 87.41           H  
ATOM   4567  O   GLN A 298     -19.165  -6.706 -15.652  1.00 87.41           O  
ATOM   4568  CG  GLN A 298     -17.130  -7.559 -12.637  1.00 87.41           C  
ATOM   4569  HG2 GLN A 298     -17.113  -6.558 -13.067  1.00 87.41           H  
ATOM   4570  HG3 GLN A 298     -17.612  -7.517 -11.660  1.00 87.41           H  
ATOM   4571  CD  GLN A 298     -15.692  -8.036 -12.462  1.00 87.41           C  
ATOM   4572  NE2 GLN A 298     -15.012  -7.630 -11.419  1.00 87.41           N  
ATOM   4573 HE21 GLN A 298     -14.045  -7.923 -11.411  1.00 87.41           H  
ATOM   4574 HE22 GLN A 298     -15.391  -6.964 -10.761  1.00 87.41           H  
ATOM   4575  OE1 GLN A 298     -15.160  -8.800 -13.246  1.00 87.41           O  
ATOM   4576  N   THR A 299     -20.121  -5.816 -13.840  1.00 92.06           N  
ATOM   4577  H   THR A 299     -20.373  -5.950 -12.871  1.00 92.06           H  
ATOM   4578  CA  THR A 299     -20.182  -4.463 -14.409  1.00 92.06           C  
ATOM   4579  HA  THR A 299     -20.304  -4.545 -15.488  1.00 92.06           H  
ATOM   4580  C   THR A 299     -18.888  -3.713 -14.078  1.00 92.06           C  
ATOM   4581  CB  THR A 299     -21.393  -3.691 -13.878  1.00 92.06           C  
ATOM   4582  HB  THR A 299     -21.320  -3.591 -12.795  1.00 92.06           H  
ATOM   4583  O   THR A 299     -18.602  -3.544 -12.892  1.00 92.06           O  
ATOM   4584  CG2 THR A 299     -21.528  -2.306 -14.511  1.00 92.06           C  
ATOM   4585 HG21 THR A 299     -21.537  -2.393 -15.598  1.00 92.06           H  
ATOM   4586 HG22 THR A 299     -20.701  -1.667 -14.201  1.00 92.06           H  
ATOM   4587 HG23 THR A 299     -22.464  -1.851 -14.185  1.00 92.06           H  
ATOM   4588  OG1 THR A 299     -22.569  -4.397 -14.195  1.00 92.06           O  
ATOM   4589  HG1 THR A 299     -22.369  -5.335 -14.151  1.00 92.06           H  
ATOM   4590  N   PRO A 300     -18.121  -3.219 -15.069  1.00 94.40           N  
ATOM   4591  CA  PRO A 300     -16.888  -2.485 -14.803  1.00 94.40           C  
ATOM   4592  HA  PRO A 300     -16.249  -3.070 -14.142  1.00 94.40           H  
ATOM   4593  C   PRO A 300     -17.188  -1.139 -14.137  1.00 94.40           C  
ATOM   4594  CB  PRO A 300     -16.194  -2.358 -16.156  1.00 94.40           C  
ATOM   4595  HB2 PRO A 300     -15.555  -3.232 -16.285  1.00 94.40           H  
ATOM   4596  HB3 PRO A 300     -15.619  -1.437 -16.256  1.00 94.40           H  
ATOM   4597  O   PRO A 300     -17.801  -0.243 -14.734  1.00 94.40           O  
ATOM   4598  CG  PRO A 300     -17.305  -2.472 -17.186  1.00 94.40           C  
ATOM   4599  HG2 PRO A 300     -17.712  -1.476 -17.362  1.00 94.40           H  
ATOM   4600  HG3 PRO A 300     -16.944  -2.904 -18.120  1.00 94.40           H  
ATOM   4601  CD  PRO A 300     -18.325  -3.384 -16.502  1.00 94.40           C  
ATOM   4602  HD2 PRO A 300     -18.127  -4.421 -16.773  1.00 94.40           H  
ATOM   4603  HD3 PRO A 300     -19.337  -3.107 -16.797  1.00 94.40           H  
ATOM   4604  N   ALA A 301     -16.765  -1.004 -12.880  1.00 94.73           N  
ATOM   4605  H   ALA A 301     -16.266  -1.777 -12.463  1.00 94.73           H  
ATOM   4606  CA  ALA A 301     -17.177   0.087 -12.007  1.00 94.73           C  
ATOM   4607  HA  ALA A 301     -18.266   0.102 -11.980  1.00 94.73           H  
ATOM   4608  C   ALA A 301     -16.711   1.463 -12.506  1.00 94.73           C  
ATOM   4609  CB  ALA A 301     -16.668  -0.211 -10.592  1.00 94.73           C  
ATOM   4610  HB1 ALA A 301     -17.016   0.561  -9.907  1.00 94.73           H  
ATOM   4611  HB2 ALA A 301     -17.051  -1.176 -10.259  1.00 94.73           H  
ATOM   4612  HB3 ALA A 301     -15.579  -0.239 -10.577  1.00 94.73           H  
ATOM   4613  O   ALA A 301     -17.486   2.421 -12.491  1.00 94.73           O  
ATOM   4614  N   HIS A 302     -15.476   1.572 -13.004  1.00 94.82           N  
ATOM   4615  H   HIS A 302     -14.916   0.736 -13.087  1.00 94.82           H  
ATOM   4616  CA  HIS A 302     -14.932   2.835 -13.501  1.00 94.82           C  
ATOM   4617  HA  HIS A 302     -15.103   3.607 -12.751  1.00 94.82           H  
ATOM   4618  C   HIS A 302     -15.637   3.289 -14.788  1.00 94.82           C  
ATOM   4619  CB  HIS A 302     -13.416   2.703 -13.707  1.00 94.82           C  
ATOM   4620  HB2 HIS A 302     -13.206   1.875 -14.385  1.00 94.82           H  
ATOM   4621  HB3 HIS A 302     -12.936   2.493 -12.751  1.00 94.82           H  
ATOM   4622  O   HIS A 302     -16.090   4.431 -14.875  1.00 94.82           O  
ATOM   4623  CG  HIS A 302     -12.820   3.954 -14.290  1.00 94.82           C  
ATOM   4624  CD2 HIS A 302     -12.455   4.141 -15.596  1.00 94.82           C  
ATOM   4625  HD2 HIS A 302     -12.493   3.392 -16.373  1.00 94.82           H  
ATOM   4626  ND1 HIS A 302     -12.724   5.171 -13.658  1.00 94.82           N  
ATOM   4627  HD1 HIS A 302     -12.986   5.369 -12.703  1.00 94.82           H  
ATOM   4628  CE1 HIS A 302     -12.329   6.068 -14.571  1.00 94.82           C  
ATOM   4629  HE1 HIS A 302     -12.224   7.127 -14.387  1.00 94.82           H  
ATOM   4630  NE2 HIS A 302     -12.131   5.492 -15.765  1.00 94.82           N  
ATOM   4631  N   THR A 303     -15.775   2.390 -15.768  1.00 92.55           N  
ATOM   4632  H   THR A 303     -15.379   1.472 -15.629  1.00 92.55           H  
ATOM   4633  CA  THR A 303     -16.313   2.705 -17.105  1.00 92.55           C  
ATOM   4634  HA  THR A 303     -15.730   3.522 -17.530  1.00 92.55           H  
ATOM   4635  C   THR A 303     -17.773   3.161 -17.059  1.00 92.55           C  
ATOM   4636  CB  THR A 303     -16.175   1.486 -18.030  1.00 92.55           C  
ATOM   4637  HB  THR A 303     -16.820   0.685 -17.668  1.00 92.55           H  
ATOM   4638  O   THR A 303     -18.153   4.077 -17.786  1.00 92.55           O  
ATOM   4639  CG2 THR A 303     -16.518   1.792 -19.488  1.00 92.55           C  
ATOM   4640 HG21 THR A 303     -15.900   2.613 -19.851  1.00 92.55           H  
ATOM   4641 HG22 THR A 303     -17.570   2.065 -19.574  1.00 92.55           H  
ATOM   4642 HG23 THR A 303     -16.342   0.908 -20.100  1.00 92.55           H  
ATOM   4643  OG1 THR A 303     -14.836   1.038 -18.009  1.00 92.55           O  
ATOM   4644  HG1 THR A 303     -14.812   0.152 -18.376  1.00 92.55           H  
ATOM   4645  N   PHE A 304     -18.585   2.569 -16.177  1.00 94.38           N  
ATOM   4646  H   PHE A 304     -18.226   1.795 -15.636  1.00 94.38           H  
ATOM   4647  CA  PHE A 304     -19.996   2.941 -16.000  1.00 94.38           C  
ATOM   4648  HA  PHE A 304     -20.329   3.486 -16.884  1.00 94.38           H  
ATOM   4649  C   PHE A 304     -20.238   3.893 -14.820  1.00 94.38           C  
ATOM   4650  CB  PHE A 304     -20.843   1.667 -15.915  1.00 94.38           C  
ATOM   4651  HB2 PHE A 304     -20.453   1.026 -15.124  1.00 94.38           H  
ATOM   4652  HB3 PHE A 304     -21.867   1.933 -15.651  1.00 94.38           H  
ATOM   4653  O   PHE A 304     -21.371   4.306 -14.572  1.00 94.38           O  
ATOM   4654  CG  PHE A 304     -20.883   0.902 -17.221  1.00 94.38           C  
ATOM   4655  CD1 PHE A 304     -21.686   1.360 -18.282  1.00 94.38           C  
ATOM   4656  HD1 PHE A 304     -22.289   2.248 -18.157  1.00 94.38           H  
ATOM   4657  CD2 PHE A 304     -20.108  -0.256 -17.387  1.00 94.38           C  
ATOM   4658  HD2 PHE A 304     -19.523  -0.623 -16.557  1.00 94.38           H  
ATOM   4659  CE1 PHE A 304     -21.706   0.666 -19.504  1.00 94.38           C  
ATOM   4660  HE1 PHE A 304     -22.327   1.016 -20.315  1.00 94.38           H  
ATOM   4661  CE2 PHE A 304     -20.121  -0.947 -18.614  1.00 94.38           C  
ATOM   4662  HE2 PHE A 304     -19.542  -1.849 -18.745  1.00 94.38           H  
ATOM   4663  CZ  PHE A 304     -20.918  -0.485 -19.672  1.00 94.38           C  
ATOM   4664  HZ  PHE A 304     -20.937  -1.025 -20.607  1.00 94.38           H  
ATOM   4665  N   GLY A 305     -19.188   4.261 -14.079  1.00 93.13           N  
ATOM   4666  H   GLY A 305     -18.275   3.907 -14.326  1.00 93.13           H  
ATOM   4667  CA  GLY A 305     -19.298   5.096 -12.887  1.00 93.13           C  
ATOM   4668  HA2 GLY A 305     -18.295   5.258 -12.493  1.00 93.13           H  
ATOM   4669  HA3 GLY A 305     -19.729   6.054 -13.177  1.00 93.13           H  
ATOM   4670  C   GLY A 305     -20.147   4.460 -11.777  1.00 93.13           C  
ATOM   4671  O   GLY A 305     -20.835   5.163 -11.035  1.00 93.13           O  
ATOM   4672  N   VAL A 306     -20.141   3.140 -11.657  1.00 94.45           N  
ATOM   4673  H   VAL A 306     -19.458   2.626 -12.195  1.00 94.45           H  
ATOM   4674  CA  VAL A 306     -20.860   2.438 -10.591  1.00 94.45           C  
ATOM   4675  HA  VAL A 306     -21.811   2.945 -10.428  1.00 94.45           H  
ATOM   4676  C   VAL A 306     -20.024   2.512  -9.307  1.00 94.45           C  
ATOM   4677  CB  VAL A 306     -21.184   0.995 -11.014  1.00 94.45           C  
ATOM   4678  HB  VAL A 306     -20.258   0.474 -11.261  1.00 94.45           H  
ATOM   4679  O   VAL A 306     -18.805   2.350  -9.370  1.00 94.45           O  
ATOM   4680  CG1 VAL A 306     -21.912   0.196  -9.930  1.00 94.45           C  
ATOM   4681 HG11 VAL A 306     -21.284   0.103  -9.044  1.00 94.45           H  
ATOM   4682 HG12 VAL A 306     -22.108  -0.813 -10.294  1.00 94.45           H  
ATOM   4683 HG13 VAL A 306     -22.860   0.666  -9.672  1.00 94.45           H  
ATOM   4684  CG2 VAL A 306     -22.092   1.002 -12.252  1.00 94.45           C  
ATOM   4685 HG21 VAL A 306     -22.317  -0.022 -12.548  1.00 94.45           H  
ATOM   4686 HG22 VAL A 306     -23.025   1.524 -12.035  1.00 94.45           H  
ATOM   4687 HG23 VAL A 306     -21.594   1.495 -13.087  1.00 94.45           H  
ATOM   4688  N   PRO A 307     -20.626   2.797  -8.138  1.00 94.94           N  
ATOM   4689  CA  PRO A 307     -19.898   2.721  -6.882  1.00 94.94           C  
ATOM   4690  HA  PRO A 307     -18.979   3.300  -6.965  1.00 94.94           H  
ATOM   4691  C   PRO A 307     -19.552   1.270  -6.538  1.00 94.94           C  
ATOM   4692  CB  PRO A 307     -20.809   3.359  -5.837  1.00 94.94           C  
ATOM   4693  HB2 PRO A 307     -20.667   2.928  -4.846  1.00 94.94           H  
ATOM   4694  HB3 PRO A 307     -20.625   4.433  -5.819  1.00 94.94           H  
ATOM   4695  O   PRO A 307     -20.381   0.379  -6.706  1.00 94.94           O  
ATOM   4696  CG  PRO A 307     -22.209   3.079  -6.385  1.00 94.94           C  
ATOM   4697  HG2 PRO A 307     -22.516   2.071  -6.108  1.00 94.94           H  
ATOM   4698  HG3 PRO A 307     -22.937   3.810  -6.032  1.00 94.94           H  
ATOM   4699  CD  PRO A 307     -22.016   3.158  -7.899  1.00 94.94           C  
ATOM   4700  HD2 PRO A 307     -22.186   4.179  -8.242  1.00 94.94           H  
ATOM   4701  HD3 PRO A 307     -22.706   2.475  -8.395  1.00 94.94           H  
ATOM   4702  N   TYR A 308     -18.360   1.047  -5.997  1.00 94.58           N  
ATOM   4703  H   TYR A 308     -17.713   1.816  -5.899  1.00 94.58           H  
ATOM   4704  CA  TYR A 308     -17.925  -0.264  -5.513  1.00 94.58           C  
ATOM   4705  HA  TYR A 308     -18.771  -0.950  -5.519  1.00 94.58           H  
ATOM   4706  C   TYR A 308     -17.432  -0.167  -4.066  1.00 94.58           C  
ATOM   4707  CB  TYR A 308     -16.864  -0.845  -6.457  1.00 94.58           C  
ATOM   4708  HB2 TYR A 308     -17.255  -0.846  -7.475  1.00 94.58           H  
ATOM   4709  HB3 TYR A 308     -16.686  -1.884  -6.182  1.00 94.58           H  
ATOM   4710  O   TYR A 308     -16.950   0.878  -3.628  1.00 94.58           O  
ATOM   4711  CG  TYR A 308     -15.544  -0.102  -6.433  1.00 94.58           C  
ATOM   4712  CD1 TYR A 308     -15.363   1.050  -7.223  1.00 94.58           C  
ATOM   4713  HD1 TYR A 308     -16.161   1.396  -7.863  1.00 94.58           H  
ATOM   4714  CD2 TYR A 308     -14.512  -0.546  -5.585  1.00 94.58           C  
ATOM   4715  HD2 TYR A 308     -14.651  -1.426  -4.974  1.00 94.58           H  
ATOM   4716  CE1 TYR A 308     -14.145   1.751  -7.174  1.00 94.58           C  
ATOM   4717  HE1 TYR A 308     -13.986   2.621  -7.793  1.00 94.58           H  
ATOM   4718  CE2 TYR A 308     -13.298   0.160  -5.525  1.00 94.58           C  
ATOM   4719  HE2 TYR A 308     -12.518  -0.177  -4.858  1.00 94.58           H  
ATOM   4720  OH  TYR A 308     -11.922   1.961  -6.295  1.00 94.58           O  
ATOM   4721  HH  TYR A 308     -11.296   1.503  -5.729  1.00 94.58           H  
ATOM   4722  CZ  TYR A 308     -13.107   1.298  -6.334  1.00 94.58           C  
ATOM   4723  N   SER A 309     -17.564  -1.251  -3.305  1.00 93.26           N  
ATOM   4724  H   SER A 309     -17.958  -2.093  -3.698  1.00 93.26           H  
ATOM   4725  CA  SER A 309     -17.022  -1.352  -1.948  1.00 93.26           C  
ATOM   4726  HA  SER A 309     -17.104  -0.390  -1.442  1.00 93.26           H  
ATOM   4727  C   SER A 309     -15.553  -1.741  -1.985  1.00 93.26           C  
ATOM   4728  CB  SER A 309     -17.801  -2.384  -1.133  1.00 93.26           C  
ATOM   4729  HB2 SER A 309     -17.306  -2.533  -0.174  1.00 93.26           H  
ATOM   4730  HB3 SER A 309     -18.816  -2.025  -0.962  1.00 93.26           H  
ATOM   4731  O   SER A 309     -15.196  -2.736  -2.619  1.00 93.26           O  
ATOM   4732  OG  SER A 309     -17.847  -3.613  -1.832  1.00 93.26           O  
ATOM   4733  HG  SER A 309     -16.944  -3.879  -2.018  1.00 93.26           H  
ATOM   4734  N   LEU A 310     -14.710  -0.999  -1.274  1.00 92.93           N  
ATOM   4735  H   LEU A 310     -15.067  -0.223  -0.736  1.00 92.93           H  
ATOM   4736  CA  LEU A 310     -13.302  -1.345  -1.127  1.00 92.93           C  
ATOM   4737  HA  LEU A 310     -13.042  -2.102  -1.866  1.00 92.93           H  
ATOM   4738  C   LEU A 310     -13.063  -1.945   0.260  1.00 92.93           C  
ATOM   4739  CB  LEU A 310     -12.468  -0.105  -1.448  1.00 92.93           C  
ATOM   4740  HB2 LEU A 310     -12.715   0.208  -2.462  1.00 92.93           H  
ATOM   4741  HB3 LEU A 310     -12.782   0.691  -0.772  1.00 92.93           H  
ATOM   4742  O   LEU A 310     -13.224  -1.283   1.282  1.00 92.93           O  
ATOM   4743  CG  LEU A 310     -10.947  -0.279  -1.349  1.00 92.93           C  
ATOM   4744  HG  LEU A 310     -10.659  -0.539  -0.330  1.00 92.93           H  
ATOM   4745  CD1 LEU A 310     -10.435  -1.352  -2.311  1.00 92.93           C  
ATOM   4746 HD11 LEU A 310      -9.347  -1.393  -2.262  1.00 92.93           H  
ATOM   4747 HD12 LEU A 310     -10.813  -2.334  -2.027  1.00 92.93           H  
ATOM   4748 HD13 LEU A 310     -10.743  -1.124  -3.331  1.00 92.93           H  
ATOM   4749  CD2 LEU A 310     -10.288   1.035  -1.749  1.00 92.93           C  
ATOM   4750 HD21 LEU A 310      -9.213   0.880  -1.842  1.00 92.93           H  
ATOM   4751 HD22 LEU A 310     -10.471   1.789  -0.984  1.00 92.93           H  
ATOM   4752 HD23 LEU A 310     -10.673   1.382  -2.708  1.00 92.93           H  
ATOM   4753  N   ASN A 311     -12.663  -3.217   0.275  1.00 92.36           N  
ATOM   4754  H   ASN A 311     -12.604  -3.701  -0.609  1.00 92.36           H  
ATOM   4755  CA  ASN A 311     -12.500  -4.005   1.502  1.00 92.36           C  
ATOM   4756  HA  ASN A 311     -13.090  -3.535   2.288  1.00 92.36           H  
ATOM   4757  C   ASN A 311     -11.056  -4.015   2.023  1.00 92.36           C  
ATOM   4758  CB  ASN A 311     -13.092  -5.411   1.295  1.00 92.36           C  
ATOM   4759  HB2 ASN A 311     -12.605  -5.896   0.449  1.00 92.36           H  
ATOM   4760  HB3 ASN A 311     -12.916  -6.013   2.186  1.00 92.36           H  
ATOM   4761  O   ASN A 311     -10.700  -4.866   2.833  1.00 92.36           O  
ATOM   4762  CG  ASN A 311     -14.596  -5.390   1.068  1.00 92.36           C  
ATOM   4763  ND2 ASN A 311     -15.160  -6.489   0.632  1.00 92.36           N  
ATOM   4764 HD21 ASN A 311     -14.637  -7.353   0.587  1.00 92.36           H  
ATOM   4765 HD22 ASN A 311     -16.165  -6.457   0.539  1.00 92.36           H  
ATOM   4766  OD1 ASN A 311     -15.283  -4.402   1.258  1.00 92.36           O  
ATOM   4767  N   HIS A 312     -10.216  -3.101   1.534  1.00 94.27           N  
ATOM   4768  H   HIS A 312     -10.596  -2.389   0.927  1.00 94.27           H  
ATOM   4769  CA  HIS A 312      -8.819  -2.961   1.936  1.00 94.27           C  
ATOM   4770  HA  HIS A 312      -8.442  -3.910   2.316  1.00 94.27           H  
ATOM   4771  C   HIS A 312      -8.729  -1.933   3.060  1.00 94.27           C  
ATOM   4772  CB  HIS A 312      -7.970  -2.567   0.718  1.00 94.27           C  
ATOM   4773  HB2 HIS A 312      -8.366  -1.648   0.285  1.00 94.27           H  
ATOM   4774  HB3 HIS A 312      -6.955  -2.356   1.054  1.00 94.27           H  
ATOM   4775  O   HIS A 312      -8.848  -0.732   2.819  1.00 94.27           O  
ATOM   4776  CG  HIS A 312      -7.892  -3.616  -0.367  1.00 94.27           C  
ATOM   4777  CD2 HIS A 312      -8.457  -4.865  -0.362  1.00 94.27           C  
ATOM   4778  HD2 HIS A 312      -9.044  -5.300   0.433  1.00 94.27           H  
ATOM   4779  ND1 HIS A 312      -7.211  -3.493  -1.557  1.00 94.27           N  
ATOM   4780  HD1 HIS A 312      -6.628  -2.715  -1.833  1.00 94.27           H  
ATOM   4781  CE1 HIS A 312      -7.379  -4.629  -2.258  1.00 94.27           C  
ATOM   4782  HE1 HIS A 312      -6.949  -4.838  -3.227  1.00 94.27           H  
ATOM   4783  NE2 HIS A 312      -8.132  -5.496  -1.562  1.00 94.27           N  
ATOM   4784  N   TYR A 313      -8.532  -2.412   4.284  1.00 95.09           N  
ATOM   4785  H   TYR A 313      -8.387  -3.404   4.402  1.00 95.09           H  
ATOM   4786  CA  TYR A 313      -8.473  -1.582   5.482  1.00 95.09           C  
ATOM   4787  HA  TYR A 313      -8.624  -0.537   5.212  1.00 95.09           H  
ATOM   4788  C   TYR A 313      -7.104  -1.676   6.138  1.00 95.09           C  
ATOM   4789  CB  TYR A 313      -9.590  -1.961   6.455  1.00 95.09           C  
ATOM   4790  HB2 TYR A 313      -9.381  -1.518   7.428  1.00 95.09           H  
ATOM   4791  HB3 TYR A 313      -9.585  -3.044   6.578  1.00 95.09           H  
ATOM   4792  O   TYR A 313      -6.411  -2.694   6.061  1.00 95.09           O  
ATOM   4793  CG  TYR A 313     -10.960  -1.499   6.000  1.00 95.09           C  
ATOM   4794  CD1 TYR A 313     -11.475  -0.269   6.452  1.00 95.09           C  
ATOM   4795  HD1 TYR A 313     -10.900   0.323   7.149  1.00 95.09           H  
ATOM   4796  CD2 TYR A 313     -11.707  -2.287   5.107  1.00 95.09           C  
ATOM   4797  HD2 TYR A 313     -11.320  -3.243   4.785  1.00 95.09           H  
ATOM   4798  CE1 TYR A 313     -12.729   0.187   5.998  1.00 95.09           C  
ATOM   4799  HE1 TYR A 313     -13.130   1.130   6.339  1.00 95.09           H  
ATOM   4800  CE2 TYR A 313     -12.952  -1.831   4.642  1.00 95.09           C  
ATOM   4801  HE2 TYR A 313     -13.540  -2.435   3.966  1.00 95.09           H  
ATOM   4802  OH  TYR A 313     -14.639  -0.157   4.566  1.00 95.09           O  
ATOM   4803  HH  TYR A 313     -14.910  -0.757   3.868  1.00 95.09           H  
ATOM   4804  CZ  TYR A 313     -13.456  -0.589   5.072  1.00 95.09           C  
ATOM   4805  N   MET A 314      -6.714  -0.587   6.783  1.00 93.64           N  
ATOM   4806  H   MET A 314      -7.337   0.208   6.811  1.00 93.64           H  
ATOM   4807  CA  MET A 314      -5.473  -0.514   7.525  1.00 93.64           C  
ATOM   4808  HA  MET A 314      -4.691  -0.976   6.923  1.00 93.64           H  
ATOM   4809  C   MET A 314      -5.597  -1.267   8.854  1.00 93.64           C  
ATOM   4810  CB  MET A 314      -5.100   0.953   7.744  1.00 93.64           C  
ATOM   4811  HB2 MET A 314      -5.201   1.508   6.812  1.00 93.64           H  
ATOM   4812  HB3 MET A 314      -5.783   1.384   8.476  1.00 93.64           H  
ATOM   4813  O   MET A 314      -6.583  -1.123   9.583  1.00 93.64           O  
ATOM   4814  CG  MET A 314      -3.665   1.095   8.248  1.00 93.64           C  
ATOM   4815  HG2 MET A 314      -3.411   0.261   8.902  1.00 93.64           H  
ATOM   4816  HG3 MET A 314      -2.984   1.064   7.397  1.00 93.64           H  
ATOM   4817  SD  MET A 314      -3.398   2.622   9.169  1.00 93.64           S  
ATOM   4818  CE  MET A 314      -2.859   1.924  10.744  1.00 93.64           C  
ATOM   4819  HE1 MET A 314      -2.436   2.711  11.368  1.00 93.64           H  
ATOM   4820  HE2 MET A 314      -2.114   1.146  10.577  1.00 93.64           H  
ATOM   4821  HE3 MET A 314      -3.720   1.483  11.246  1.00 93.64           H  
ATOM   4822  N   ALA A 315      -4.555  -2.014   9.191  1.00 92.75           N  
ATOM   4823  H   ALA A 315      -3.788  -2.072   8.536  1.00 92.75           H  
ATOM   4824  CA  ALA A 315      -4.334  -2.627  10.483  1.00 92.75           C  
ATOM   4825  HA  ALA A 315      -5.144  -2.338  11.153  1.00 92.75           H  
ATOM   4826  C   ALA A 315      -3.009  -2.140  11.086  1.00 92.75           C  
ATOM   4827  CB  ALA A 315      -4.366  -4.147  10.317  1.00 92.75           C  
ATOM   4828  HB1 ALA A 315      -3.536  -4.471   9.690  1.00 92.75           H  
ATOM   4829  HB2 ALA A 315      -4.279  -4.613  11.299  1.00 92.75           H  
ATOM   4830  HB3 ALA A 315      -5.306  -4.448   9.853  1.00 92.75           H  
ATOM   4831  O   ALA A 315      -2.036  -1.906  10.368  1.00 92.75           O  
ATOM   4832  N   VAL A 316      -2.968  -2.000  12.408  1.00 92.12           N  
ATOM   4833  H   VAL A 316      -3.808  -2.215  12.926  1.00 92.12           H  
ATOM   4834  CA  VAL A 316      -1.730  -1.785  13.171  1.00 92.12           C  
ATOM   4835  HA  VAL A 316      -0.951  -1.378  12.526  1.00 92.12           H  
ATOM   4836  C   VAL A 316      -1.262  -3.137  13.690  1.00 92.12           C  
ATOM   4837  CB  VAL A 316      -1.961  -0.795  14.324  1.00 92.12           C  
ATOM   4838  HB  VAL A 316      -2.787  -1.152  14.939  1.00 92.12           H  
ATOM   4839  O   VAL A 316      -2.029  -3.831  14.358  1.00 92.12           O  
ATOM   4840  CG1 VAL A 316      -0.743  -0.642  15.235  1.00 92.12           C  
ATOM   4841 HG11 VAL A 316      -0.463  -1.600  15.675  1.00 92.12           H  
ATOM   4842 HG12 VAL A 316       0.101  -0.249  14.669  1.00 92.12           H  
ATOM   4843 HG13 VAL A 316      -0.992   0.041  16.047  1.00 92.12           H  
ATOM   4844  CG2 VAL A 316      -2.337   0.594  13.796  1.00 92.12           C  
ATOM   4845 HG21 VAL A 316      -2.467   1.283  14.630  1.00 92.12           H  
ATOM   4846 HG22 VAL A 316      -1.546   0.965  13.145  1.00 92.12           H  
ATOM   4847 HG23 VAL A 316      -3.278   0.534  13.250  1.00 92.12           H  
ATOM   4848  N   MET A 317      -0.025  -3.516  13.385  1.00 87.65           N  
ATOM   4849  H   MET A 317       0.567  -2.897  12.850  1.00 87.65           H  
ATOM   4850  CA  MET A 317       0.541  -4.797  13.799  1.00 87.65           C  
ATOM   4851  HA  MET A 317      -0.265  -5.521  13.922  1.00 87.65           H  
ATOM   4852  C   MET A 317       1.275  -4.675  15.137  1.00 87.65           C  
ATOM   4853  CB  MET A 317       1.465  -5.312  12.690  1.00 87.65           C  
ATOM   4854  HB2 MET A 317       2.308  -4.629  12.594  1.00 87.65           H  
ATOM   4855  HB3 MET A 317       0.921  -5.322  11.746  1.00 87.65           H  
ATOM   4856  O   MET A 317       2.073  -3.762  15.345  1.00 87.65           O  
ATOM   4857  CG  MET A 317       1.983  -6.726  12.968  1.00 87.65           C  
ATOM   4858  HG2 MET A 317       2.456  -6.760  13.950  1.00 87.65           H  
ATOM   4859  HG3 MET A 317       1.126  -7.400  12.980  1.00 87.65           H  
ATOM   4860  SD  MET A 317       3.182  -7.350  11.757  1.00 87.65           S  
ATOM   4861  CE  MET A 317       4.582  -6.238  12.022  1.00 87.65           C  
ATOM   4862  HE1 MET A 317       4.856  -6.240  13.077  1.00 87.65           H  
ATOM   4863  HE2 MET A 317       4.316  -5.228  11.713  1.00 87.65           H  
ATOM   4864  HE3 MET A 317       5.428  -6.582  11.428  1.00 87.65           H  
ATOM   4865  N   SER A 318       1.052  -5.643  16.022  1.00 85.08           N  
ATOM   4866  H   SER A 318       0.360  -6.343  15.796  1.00 85.08           H  
ATOM   4867  CA  SER A 318       1.868  -5.888  17.211  1.00 85.08           C  
ATOM   4868  HA  SER A 318       2.835  -5.401  17.087  1.00 85.08           H  
ATOM   4869  C   SER A 318       2.125  -7.390  17.366  1.00 85.08           C  
ATOM   4870  CB  SER A 318       1.196  -5.284  18.446  1.00 85.08           C  
ATOM   4871  HB2 SER A 318       0.306  -5.858  18.706  1.00 85.08           H  
ATOM   4872  HB3 SER A 318       0.910  -4.255  18.228  1.00 85.08           H  
ATOM   4873  O   SER A 318       1.501  -8.210  16.692  1.00 85.08           O  
ATOM   4874  OG  SER A 318       2.110  -5.282  19.524  1.00 85.08           O  
ATOM   4875  HG  SER A 318       1.761  -4.739  20.235  1.00 85.08           H  
ATOM   4876  N   ALA A 319       3.060  -7.764  18.232  1.00 77.64           N  
ATOM   4877  H   ALA A 319       3.439  -7.055  18.845  1.00 77.64           H  
ATOM   4878  CA  ALA A 319       3.358  -9.157  18.540  1.00 77.64           C  
ATOM   4879  HA  ALA A 319       2.855  -9.808  17.825  1.00 77.64           H  
ATOM   4880  C   ALA A 319       2.836  -9.511  19.936  1.00 77.64           C  
ATOM   4881  CB  ALA A 319       4.863  -9.403  18.390  1.00 77.64           C  
ATOM   4882  HB1 ALA A 319       5.082 -10.452  18.590  1.00 77.64           H  
ATOM   4883  HB2 ALA A 319       5.413  -8.782  19.096  1.00 77.64           H  
ATOM   4884  HB3 ALA A 319       5.176  -9.162  17.374  1.00 77.64           H  
ATOM   4885  O   ALA A 319       3.014  -8.757  20.890  1.00 77.64           O  
ATOM   4886  N   TYR A 320       2.221 -10.682  20.056  1.00 73.68           N  
ATOM   4887  H   TYR A 320       2.073 -11.231  19.221  1.00 73.68           H  
ATOM   4888  CA  TYR A 320       1.786 -11.269  21.314  1.00 73.68           C  
ATOM   4889  HA  TYR A 320       2.043 -10.603  22.138  1.00 73.68           H  
ATOM   4890  C   TYR A 320       2.505 -12.600  21.533  1.00 73.68           C  
ATOM   4891  CB  TYR A 320       0.263 -11.433  21.299  1.00 73.68           C  
ATOM   4892  HB2 TYR A 320      -0.017 -12.033  20.433  1.00 73.68           H  
ATOM   4893  HB3 TYR A 320      -0.191 -10.448  21.187  1.00 73.68           H  
ATOM   4894  O   TYR A 320       2.432 -13.511  20.707  1.00 73.68           O  
ATOM   4895  CG  TYR A 320      -0.299 -12.079  22.550  1.00 73.68           C  
ATOM   4896  CD1 TYR A 320      -0.874 -13.362  22.487  1.00 73.68           C  
ATOM   4897  HD1 TYR A 320      -0.940 -13.885  21.545  1.00 73.68           H  
ATOM   4898  CD2 TYR A 320      -0.240 -11.393  23.778  1.00 73.68           C  
ATOM   4899  HD2 TYR A 320       0.197 -10.406  23.823  1.00 73.68           H  
ATOM   4900  CE1 TYR A 320      -1.394 -13.955  23.653  1.00 73.68           C  
ATOM   4901  HE1 TYR A 320      -1.885 -14.916  23.606  1.00 73.68           H  
ATOM   4902  CE2 TYR A 320      -0.732 -11.997  24.951  1.00 73.68           C  
ATOM   4903  HE2 TYR A 320      -0.664 -11.474  25.893  1.00 73.68           H  
ATOM   4904  OH  TYR A 320      -1.772 -13.880  26.018  1.00 73.68           O  
ATOM   4905  HH  TYR A 320      -1.647 -13.312  26.782  1.00 73.68           H  
ATOM   4906  CZ  TYR A 320      -1.304 -13.286  24.889  1.00 73.68           C  
ATOM   4907  N   THR A 321       3.203 -12.731  22.658  1.00 66.29           N  
ATOM   4908  H   THR A 321       3.306 -11.936  23.272  1.00 66.29           H  
ATOM   4909  CA  THR A 321       3.746 -14.014  23.114  1.00 66.29           C  
ATOM   4910  HA  THR A 321       3.823 -14.710  22.278  1.00 66.29           H  
ATOM   4911  C   THR A 321       2.802 -14.617  24.137  1.00 66.29           C  
ATOM   4912  CB  THR A 321       5.148 -13.879  23.716  1.00 66.29           C  
ATOM   4913  HB  THR A 321       5.422 -14.820  24.193  1.00 66.29           H  
ATOM   4914  O   THR A 321       2.826 -14.255  25.316  1.00 66.29           O  
ATOM   4915  CG2 THR A 321       6.194 -13.553  22.664  1.00 66.29           C  
ATOM   4916 HG21 THR A 321       6.213 -14.354  21.924  1.00 66.29           H  
ATOM   4917 HG22 THR A 321       5.958 -12.597  22.197  1.00 66.29           H  
ATOM   4918 HG23 THR A 321       7.173 -13.483  23.138  1.00 66.29           H  
ATOM   4919  OG1 THR A 321       5.186 -12.850  24.672  1.00 66.29           O  
ATOM   4920  HG1 THR A 321       4.508 -13.044  25.323  1.00 66.29           H  
ATOM   4921  N   ALA A 322       1.989 -15.575  23.709  1.00 57.43           N  
ATOM   4922  H   ALA A 322       1.992 -15.822  22.729  1.00 57.43           H  
ATOM   4923  CA  ALA A 322       1.331 -16.464  24.646  1.00 57.43           C  
ATOM   4924  HA  ALA A 322       0.895 -15.878  25.455  1.00 57.43           H  
ATOM   4925  C   ALA A 322       2.396 -17.424  25.217  1.00 57.43           C  
ATOM   4926  CB  ALA A 322       0.198 -17.203  23.920  1.00 57.43           C  
ATOM   4927  HB1 ALA A 322      -0.433 -16.499  23.378  1.00 57.43           H  
ATOM   4928  HB2 ALA A 322      -0.408 -17.751  24.642  1.00 57.43           H  
ATOM   4929  HB3 ALA A 322       0.616 -17.906  23.199  1.00 57.43           H  
ATOM   4930  O   ALA A 322       2.965 -18.218  24.474  1.00 57.43           O  
ATOM   4931  N   LEU A 323       2.626 -17.403  26.534  1.00 51.20           N  
ATOM   4932  H   LEU A 323       2.218 -16.642  27.057  1.00 51.20           H  
ATOM   4933  CA  LEU A 323       3.123 -18.570  27.290  1.00 51.20           C  
ATOM   4934  HA  LEU A 323       2.960 -18.335  28.342  1.00 51.20           H  
ATOM   4935  C   LEU A 323       4.627 -18.927  27.209  1.00 51.20           C  
ATOM   4936  CB  LEU A 323       2.240 -19.805  26.972  1.00 51.20           C  
ATOM   4937  HB2 LEU A 323       2.559 -20.641  27.594  1.00 51.20           H  
ATOM   4938  HB3 LEU A 323       2.433 -20.115  25.946  1.00 51.20           H
[truncated: 267,147 more chars]
