# Supplementary material for: Widespread Horizontal Gene Transfer Among Animal Viruses
Source: bioRxiv. 2024 Mar 26:2024.03.25.586562. Preprint. [Version 2] doi: 10.1101/2024.03.25.586562 (PMC11071296; doi:10.1101/2024.03.25.586562)
Supplement: Supplement 7 [file media-7.zip › File7_PDB/Herpes36345_PolB.pdb]

ATOM      1  N   MET A   1      -9.249  28.135  55.584  1.00 26.49           N  
ATOM      2  H   MET A   1     -10.146  27.670  55.573  1.00 26.49           H  
ATOM      3  H2  MET A   1      -9.330  28.987  56.120  1.00 26.49           H  
ATOM      4  H3  MET A   1      -8.984  28.370  54.638  1.00 26.49           H  
ATOM      5  CA  MET A   1      -8.225  27.256  56.194  1.00 26.49           C  
ATOM      6  HA  MET A   1      -7.276  27.793  56.216  1.00 26.49           H  
ATOM      7  C   MET A   1      -7.938  26.017  55.344  1.00 26.49           C  
ATOM      8  CB  MET A   1      -8.560  26.915  57.653  1.00 26.49           C  
ATOM      9  HB2 MET A   1      -8.001  26.034  57.968  1.00 26.49           H  
ATOM     10  HB3 MET A   1      -9.624  26.694  57.742  1.00 26.49           H  
ATOM     11  O   MET A   1      -6.796  25.595  55.334  1.00 26.49           O  
ATOM     12  CG  MET A   1      -8.193  28.085  58.580  1.00 26.49           C  
ATOM     13  HG2 MET A   1      -8.738  27.968  59.516  1.00 26.49           H  
ATOM     14  HG3 MET A   1      -8.520  29.022  58.129  1.00 26.49           H  
ATOM     15  SD  MET A   1      -6.428  28.209  58.967  1.00 26.49           S  
ATOM     16  CE  MET A   1      -6.400  27.325  60.555  1.00 26.49           C  
ATOM     17  HE1 MET A   1      -5.378  27.299  60.934  1.00 26.49           H  
ATOM     18  HE2 MET A   1      -6.754  26.304  60.417  1.00 26.49           H  
ATOM     19  HE3 MET A   1      -7.035  27.839  61.276  1.00 26.49           H  
ATOM     20  N   GLU A   2      -8.884  25.488  54.559  1.00 30.87           N  
ATOM     21  H   GLU A   2      -9.862  25.713  54.677  1.00 30.87           H  
ATOM     22  CA  GLU A   2      -8.635  24.315  53.687  1.00 30.87           C  
ATOM     23  HA  GLU A   2      -7.996  23.607  54.215  1.00 30.87           H  
ATOM     24  C   GLU A   2      -7.897  24.613  52.365  1.00 30.87           C  
ATOM     25  CB  GLU A   2      -9.968  23.603  53.423  1.00 30.87           C  
ATOM     26  HB2 GLU A   2      -9.833  22.851  52.645  1.00 30.87           H  
ATOM     27  HB3 GLU A   2     -10.695  24.339  53.081  1.00 30.87           H  
ATOM     28  O   GLU A   2      -7.451  23.695  51.688  1.00 30.87           O  
ATOM     29  CG  GLU A   2     -10.463  22.900  54.697  1.00 30.87           C  
ATOM     30  HG2 GLU A   2     -10.547  23.633  55.499  1.00 30.87           H  
ATOM     31  HG3 GLU A   2      -9.721  22.159  54.997  1.00 30.87           H  
ATOM     32  CD  GLU A   2     -11.827  22.227  54.513  1.00 30.87           C  
ATOM     33  OE1 GLU A   2     -12.083  21.253  55.251  1.00 30.87           O  
ATOM     34  OE2 GLU A   2     -12.619  22.754  53.701  1.00 30.87           O  
ATOM     35  N   TYR A   3      -7.679  25.885  52.011  1.00 29.73           N  
ATOM     36  H   TYR A   3      -8.081  26.620  52.574  1.00 29.73           H  
ATOM     37  CA  TYR A   3      -6.978  26.255  50.770  1.00 29.73           C  
ATOM     38  HA  TYR A   3      -7.330  25.592  49.980  1.00 29.73           H  
ATOM     39  C   TYR A   3      -5.451  26.063  50.810  1.00 29.73           C  
ATOM     40  CB  TYR A   3      -7.355  27.693  50.370  1.00 29.73           C  
ATOM     41  HB2 TYR A   3      -6.450  28.282  50.224  1.00 29.73           H  
ATOM     42  HB3 TYR A   3      -7.917  28.177  51.168  1.00 29.73           H  
ATOM     43  O   TYR A   3      -4.810  26.099  49.765  1.00 29.73           O  
ATOM     44  CG  TYR A   3      -8.171  27.748  49.095  1.00 29.73           C  
ATOM     45  CD1 TYR A   3      -7.519  27.869  47.853  1.00 29.73           C  
ATOM     46  HD1 TYR A   3      -6.441  27.929  47.812  1.00 29.73           H  
ATOM     47  CD2 TYR A   3      -9.574  27.634  49.145  1.00 29.73           C  
ATOM     48  HD2 TYR A   3     -10.080  27.511  50.092  1.00 29.73           H  
ATOM     49  CE1 TYR A   3      -8.267  27.896  46.660  1.00 29.73           C  
ATOM     50  HE1 TYR A   3      -7.764  27.990  45.709  1.00 29.73           H  
ATOM     51  CE2 TYR A   3     -10.325  27.659  47.955  1.00 29.73           C  
ATOM     52  HE2 TYR A   3     -11.401  27.567  47.976  1.00 29.73           H  
ATOM     53  OH  TYR A   3     -10.407  27.816  45.568  1.00 29.73           O  
ATOM     54  HH  TYR A   3      -9.855  27.914  44.789  1.00 29.73           H  
ATOM     55  CZ  TYR A   3      -9.674  27.793  46.711  1.00 29.73           C  
ATOM     56  N   LEU A   4      -4.851  25.857  51.989  1.00 31.65           N  
ATOM     57  H   LEU A   4      -5.422  25.755  52.816  1.00 31.65           H  
ATOM     58  CA  LEU A   4      -3.389  25.799  52.133  1.00 31.65           C  
ATOM     59  HA  LEU A   4      -2.949  26.367  51.313  1.00 31.65           H  
ATOM     60  C   LEU A   4      -2.780  24.398  51.961  1.00 31.65           C  
ATOM     61  CB  LEU A   4      -2.968  26.496  53.445  1.00 31.65           C  
ATOM     62  HB2 LEU A   4      -2.069  26.024  53.842  1.00 31.65           H  
ATOM     63  HB3 LEU A   4      -3.755  26.367  54.187  1.00 31.65           H  
ATOM     64  O   LEU A   4      -1.565  24.302  51.874  1.00 31.65           O  
ATOM     65  CG  LEU A   4      -2.676  27.995  53.232  1.00 31.65           C  
ATOM     66  HG  LEU A   4      -3.424  28.416  52.561  1.00 31.65           H  
ATOM     67  CD1 LEU A   4      -2.758  28.754  54.557  1.00 31.65           C  
ATOM     68 HD11 LEU A   4      -2.558  29.811  54.386  1.00 31.65           H  
ATOM     69 HD12 LEU A   4      -2.017  28.359  55.252  1.00 31.65           H  
ATOM     70 HD13 LEU A   4      -3.753  28.643  54.988  1.00 31.65           H  
ATOM     71  CD2 LEU A   4      -1.282  28.222  52.640  1.00 31.65           C  
ATOM     72 HD21 LEU A   4      -1.112  29.286  52.480  1.00 31.65           H  
ATOM     73 HD22 LEU A   4      -1.190  27.709  51.682  1.00 31.65           H  
ATOM     74 HD23 LEU A   4      -0.518  27.833  53.312  1.00 31.65           H  
ATOM     75  N   TYR A   5      -3.574  23.327  51.851  1.00 30.53           N  
ATOM     76  H   TYR A   5      -4.576  23.446  51.897  1.00 30.53           H  
ATOM     77  CA  TYR A   5      -3.020  21.962  51.785  1.00 30.53           C  
ATOM     78  HA  TYR A   5      -2.002  21.994  52.174  1.00 30.53           H  
ATOM     79  C   TYR A   5      -2.850  21.378  50.373  1.00 30.53           C  
ATOM     80  CB  TYR A   5      -3.796  21.025  52.724  1.00 30.53           C  
ATOM     81  HB2 TYR A   5      -4.127  20.144  52.175  1.00 30.53           H  
ATOM     82  HB3 TYR A   5      -4.692  21.518  53.101  1.00 30.53           H  
ATOM     83  O   TYR A   5      -2.207  20.345  50.218  1.00 30.53           O  
ATOM     84  CG  TYR A   5      -2.945  20.571  53.894  1.00 30.53           C  
ATOM     85  CD1 TYR A   5      -2.082  19.469  53.744  1.00 30.53           C  
ATOM     86  HD1 TYR A   5      -2.038  18.943  52.801  1.00 30.53           H  
ATOM     87  CD2 TYR A   5      -2.965  21.290  55.106  1.00 30.53           C  
ATOM     88  HD2 TYR A   5      -3.607  22.151  55.209  1.00 30.53           H  
ATOM     89  CE1 TYR A   5      -1.257  19.068  54.811  1.00 30.53           C  
ATOM     90  HE1 TYR A   5      -0.584  18.230  54.702  1.00 30.53           H  
ATOM     91  CE2 TYR A   5      -2.135  20.896  56.174  1.00 30.53           C  
ATOM     92  HE2 TYR A   5      -2.146  21.451  57.101  1.00 30.53           H  
ATOM     93  OH  TYR A   5      -0.483  19.392  57.055  1.00 30.53           O  
ATOM     94  HH  TYR A   5      -0.545  19.990  57.804  1.00 30.53           H  
ATOM     95  CZ  TYR A   5      -1.282  19.780  56.027  1.00 30.53           C  
ATOM     96  N   VAL A   6      -3.384  22.019  49.327  1.00 32.56           N  
ATOM     97  H   VAL A   6      -3.908  22.866  49.492  1.00 32.56           H  
ATOM     98  CA  VAL A   6      -3.305  21.466  47.957  1.00 32.56           C  
ATOM     99  HA  VAL A   6      -3.250  20.380  48.026  1.00 32.56           H  
ATOM    100  C   VAL A   6      -2.026  21.892  47.229  1.00 32.56           C  
ATOM    101  CB  VAL A   6      -4.586  21.781  47.156  1.00 32.56           C  
ATOM    102  HB  VAL A   6      -4.693  22.862  47.062  1.00 32.56           H  
ATOM    103  O   VAL A   6      -1.571  21.190  46.328  1.00 32.56           O  
ATOM    104  CG1 VAL A   6      -4.578  21.164  45.750  1.00 32.56           C  
ATOM    105 HG11 VAL A   6      -3.808  21.631  45.137  1.00 32.56           H  
ATOM    106 HG12 VAL A   6      -5.539  21.330  45.263  1.00 32.56           H  
ATOM    107 HG13 VAL A   6      -4.386  20.093  45.812  1.00 32.56           H  
ATOM    108  CG2 VAL A   6      -5.822  21.226  47.883  1.00 32.56           C  
ATOM    109 HG21 VAL A   6      -6.718  21.422  47.295  1.00 32.56           H  
ATOM    110 HG22 VAL A   6      -5.948  21.708  48.852  1.00 32.56           H  
ATOM    111 HG23 VAL A   6      -5.719  20.150  48.028  1.00 32.56           H  
ATOM    112  N   HIS A   7      -1.394  23.001  47.629  1.00 27.78           N  
ATOM    113  H   HIS A   7      -1.745  23.522  48.420  1.00 27.78           H  
ATOM    114  CA  HIS A   7      -0.248  23.518  46.880  1.00 27.78           C  
ATOM    115  HA  HIS A   7      -0.502  23.414  45.825  1.00 27.78           H  
ATOM    116  C   HIS A   7       1.041  22.701  47.086  1.00 27.78           C  
ATOM    117  CB  HIS A   7      -0.058  25.019  47.147  1.00 27.78           C  
ATOM    118  HB2 HIS A   7       0.675  25.167  47.941  1.00 27.78           H  
ATOM    119  HB3 HIS A   7      -1.002  25.457  47.470  1.00 27.78           H  
ATOM    120  O   HIS A   7       1.818  22.569  46.139  1.00 27.78           O  
ATOM    121  CG  HIS A   7       0.387  25.747  45.903  1.00 27.78           C  
ATOM    122  CD2 HIS A   7      -0.043  26.973  45.469  1.00 27.78           C  
ATOM    123  HD2 HIS A   7      -0.737  27.621  45.982  1.00 27.78           H  
ATOM    124  ND1 HIS A   7       1.226  25.247  44.934  1.00 27.78           N  
ATOM    125  HD1 HIS A   7       1.723  24.369  44.993  1.00 27.78           H  
ATOM    126  CE1 HIS A   7       1.296  26.145  43.939  1.00 27.78           C  
ATOM    127  HE1 HIS A   7       1.890  26.033  43.043  1.00 27.78           H  
ATOM    128  NE2 HIS A   7       0.537  27.216  44.219  1.00 27.78           N  
ATOM    129  N   ASP A   8       1.229  22.091  48.262  1.00 29.62           N  
ATOM    130  H   ASP A   8       0.584  22.274  49.018  1.00 29.62           H  
ATOM    131  CA  ASP A   8       2.437  21.312  48.575  1.00 29.62           C  
ATOM    132  HA  ASP A   8       3.295  21.795  48.108  1.00 29.62           H  
ATOM    133  C   ASP A   8       2.423  19.889  47.997  1.00 29.62           C  
ATOM    134  CB  ASP A   8       2.675  21.292  50.098  1.00 29.62           C  
ATOM    135  HB2 ASP A   8       1.726  21.144  50.612  1.00 29.62           H  
ATOM    136  HB3 ASP A   8       3.317  20.446  50.340  1.00 29.62           H  
ATOM    137  O   ASP A   8       3.479  19.294  47.799  1.00 29.62           O  
ATOM    138  CG  ASP A   8       3.369  22.555  50.630  1.00 29.62           C  
ATOM    139  OD1 ASP A   8       3.938  23.314  49.812  1.00 29.62           O  
ATOM    140  OD2 ASP A   8       3.334  22.742  51.865  1.00 29.62           O  
ATOM    141  N   ILE A   9       1.255  19.339  47.643  1.00 32.43           N  
ATOM    142  H   ILE A   9       0.406  19.862  47.800  1.00 32.43           H  
ATOM    143  CA  ILE A   9       1.190  18.001  47.027  1.00 32.43           C  
ATOM    144  HA  ILE A   9       1.927  17.368  47.520  1.00 32.43           H  
ATOM    145  C   ILE A   9       1.621  18.046  45.548  1.00 32.43           C  
ATOM    146  CB  ILE A   9      -0.193  17.349  47.280  1.00 32.43           C  
ATOM    147  HB  ILE A   9      -0.968  18.015  46.903  1.00 32.43           H  
ATOM    148  O   ILE A   9       2.085  17.045  45.009  1.00 32.43           O  
ATOM    149  CG1 ILE A   9      -0.392  17.162  48.807  1.00 32.43           C  
ATOM    150 HG12 ILE A   9      -0.314  18.131  49.300  1.00 32.43           H  
ATOM    151 HG13 ILE A   9       0.402  16.525  49.199  1.00 32.43           H  
ATOM    152  CG2 ILE A   9      -0.324  15.994  46.556  1.00 32.43           C  
ATOM    153 HG21 ILE A   9      -1.297  15.543  46.750  1.00 32.43           H  
ATOM    154 HG22 ILE A   9      -0.250  16.130  45.478  1.00 32.43           H  
ATOM    155 HG23 ILE A   9       0.464  15.316  46.883  1.00 32.43           H  
ATOM    156  CD1 ILE A   9      -1.743  16.565  49.222  1.00 32.43           C  
ATOM    157 HD11 ILE A   9      -1.843  16.627  50.305  1.00 32.43           H  
ATOM    158 HD12 ILE A   9      -1.807  15.516  48.931  1.00 32.43           H  
ATOM    159 HD13 ILE A   9      -2.554  17.128  48.760  1.00 32.43           H  
ATOM    160  N   LEU A  10       1.557  19.208  44.887  1.00 31.52           N  
ATOM    161  H   LEU A  10       1.243  20.025  45.391  1.00 31.52           H  
ATOM    162  CA  LEU A  10       1.891  19.342  43.461  1.00 31.52           C  
ATOM    163  HA  LEU A  10       1.708  18.381  42.979  1.00 31.52           H  
ATOM    164  C   LEU A  10       3.374  19.628  43.166  1.00 31.52           C  
ATOM    165  CB  LEU A  10       0.955  20.381  42.818  1.00 31.52           C  
ATOM    166  HB2 LEU A  10       1.334  20.645  41.830  1.00 31.52           H  
ATOM    167  HB3 LEU A  10       0.971  21.284  43.428  1.00 31.52           H  
ATOM    168  O   LEU A  10       3.743  19.721  41.997  1.00 31.52           O  
ATOM    169  CG  LEU A  10      -0.497  19.896  42.657  1.00 31.52           C  
ATOM    170  HG  LEU A  10      -0.875  19.532  43.613  1.00 31.52           H  
ATOM    171  CD1 LEU A  10      -1.375  21.065  42.209  1.00 31.52           C  
ATOM    172 HD11 LEU A  10      -1.335  21.853  42.960  1.00 31.52           H  
ATOM    173 HD12 LEU A  10      -1.023  21.457  41.254  1.00 31.52           H  
ATOM    174 HD13 LEU A  10      -2.409  20.734  42.113  1.00 31.52           H  
ATOM    175  CD2 LEU A  10      -0.631  18.783  41.610  1.00 31.52           C  
ATOM    176 HD21 LEU A  10      -0.117  17.884  41.952  1.00 31.52           H  
ATOM    177 HD22 LEU A  10      -1.682  18.534  41.469  1.00 31.52           H  
ATOM    178 HD23 LEU A  10      -0.199  19.105  40.662  1.00 31.52           H  
ATOM    179  N   THR A  11       4.242  19.754  44.174  1.00 28.77           N  
ATOM    180  H   THR A  11       3.915  19.691  45.127  1.00 28.77           H  
ATOM    181  CA  THR A  11       5.675  20.045  43.957  1.00 28.77           C  
ATOM    182  HA  THR A  11       5.790  20.480  42.965  1.00 28.77           H  
ATOM    183  C   THR A  11       6.576  18.807  43.932  1.00 28.77           C  
ATOM    184  CB  THR A  11       6.196  21.104  44.938  1.00 28.77           C  
ATOM    185  HB  THR A  11       7.280  21.189  44.854  1.00 28.77           H  
ATOM    186  O   THR A  11       7.786  18.936  43.735  1.00 28.77           O  
ATOM    187  CG2 THR A  11       5.586  22.475  44.651  1.00 28.77           C  
ATOM    188 HG21 THR A  11       6.009  23.213  45.332  1.00 28.77           H  
ATOM    189 HG22 THR A  11       5.809  22.771  43.626  1.00 28.77           H  
ATOM    190 HG23 THR A  11       4.505  22.442  44.789  1.00 28.77           H  
ATOM    191  OG1 THR A  11       5.859  20.735  46.250  1.00 28.77           O  
ATOM    192  HG1 THR A  11       5.726  21.524  46.781  1.00 28.77           H  
ATOM    193  N   THR A  12       6.033  17.591  44.040  1.00 27.77           N  
ATOM    194  H   THR A  12       5.030  17.501  44.122  1.00 27.77           H  
ATOM    195  CA  THR A  12       6.841  16.370  43.902  1.00 27.77           C  
ATOM    196  HA  THR A  12       7.861  16.619  44.195  1.00 27.77           H  
ATOM    197  C   THR A  12       6.944  15.917  42.441  1.00 27.77           C  
ATOM    198  CB  THR A  12       6.429  15.254  44.877  1.00 27.77           C  
ATOM    199  HB  THR A  12       6.665  14.286  44.435  1.00 27.77           H  
ATOM    200  O   THR A  12       6.031  15.337  41.864  1.00 27.77           O  
ATOM    201  CG2 THR A  12       7.199  15.380  46.194  1.00 27.77           C  
ATOM    202 HG21 THR A  12       6.862  14.605  46.883  1.00 27.77           H  
ATOM    203 HG22 THR A  12       7.026  16.358  46.641  1.00 27.77           H  
ATOM    204 HG23 THR A  12       8.266  15.246  46.015  1.00 27.77           H  
ATOM    205  OG1 THR A  12       5.062  15.287  45.209  1.00 27.77           O  
ATOM    206  HG1 THR A  12       4.876  16.085  45.708  1.00 27.77           H  
ATOM    207  N   THR A  13       8.133  16.156  41.871  1.00 34.15           N  
ATOM    208  H   THR A  13       8.770  16.692  42.442  1.00 34.15           H  
ATOM    209  CA  THR A  13       8.625  15.763  40.532  1.00 34.15           C  
ATOM    210  HA  THR A  13       9.642  16.153  40.498  1.00 34.15           H  
ATOM    211  C   THR A  13       7.926  16.421  39.335  1.00 34.15           C  
ATOM    212  CB  THR A  13       8.782  14.236  40.348  1.00 34.15           C  
ATOM    213  HB  THR A  13       8.531  13.966  39.322  1.00 34.15           H  
ATOM    214  O   THR A  13       6.826  16.070  38.934  1.00 34.15           O  
ATOM    215  CG2 THR A  13      10.224  13.804  40.622  1.00 34.15           C  
ATOM    216 HG21 THR A  13      10.303  12.724  40.499  1.00 34.15           H  
ATOM    217 HG22 THR A  13      10.508  14.069  41.640  1.00 34.15           H  
ATOM    218 HG23 THR A  13      10.897  14.287  39.912  1.00 34.15           H  
ATOM    219  OG1 THR A  13       7.979  13.483  41.222  1.00 34.15           O  
ATOM    220  HG1 THR A  13       7.111  13.892  41.228  1.00 34.15           H  
ATOM    221  N   VAL A  14       8.640  17.373  38.731  1.00 37.33           N  
ATOM    222  H   VAL A  14       9.535  17.586  39.148  1.00 37.33           H  
ATOM    223  CA  VAL A  14       8.294  18.181  37.551  1.00 37.33           C  
ATOM    224  HA  VAL A  14       7.483  18.861  37.810  1.00 37.33           H  
ATOM    225  C   VAL A  14       7.829  17.313  36.364  1.00 37.33           C  
ATOM    226  CB  VAL A  14       9.543  19.025  37.181  1.00 37.33           C  
ATOM    227  HB  VAL A  14      10.350  18.356  36.880  1.00 37.33           H  
ATOM    228  O   VAL A  14       8.641  16.852  35.563  1.00 37.33           O  
ATOM    229  CG1 VAL A  14       9.279  20.004  36.035  1.00 37.33           C  
ATOM    230 HG11 VAL A  14       8.977  19.466  35.137  1.00 37.33           H  
ATOM    231 HG12 VAL A  14      10.182  20.570  35.808  1.00 37.33           H  
ATOM    232 HG13 VAL A  14       8.484  20.693  36.321  1.00 37.33           H  
ATOM    233  CG2 VAL A  14      10.055  19.857  38.372  1.00 37.33           C  
ATOM    234 HG21 VAL A  14       9.250  20.481  38.762  1.00 37.33           H  
ATOM    235 HG22 VAL A  14      10.876  20.499  38.052  1.00 37.33           H  
ATOM    236 HG23 VAL A  14      10.430  19.216  39.170  1.00 37.33           H  
ATOM    237  N   LEU A  15       6.516  17.106  36.229  1.00 47.04           N  
ATOM    238  H   LEU A  15       5.924  17.393  36.995  1.00 47.04           H  
ATOM    239  CA  LEU A  15       5.859  16.462  35.081  1.00 47.04           C  
ATOM    240  HA  LEU A  15       6.609  16.026  34.421  1.00 47.04           H  
ATOM    241  C   LEU A  15       5.104  17.528  34.261  1.00 47.04           C  
ATOM    242  CB  LEU A  15       4.936  15.326  35.576  1.00 47.04           C  
ATOM    243  HB2 LEU A  15       4.291  15.730  36.357  1.00 47.04           H  
ATOM    244  HB3 LEU A  15       4.290  15.016  34.755  1.00 47.04           H  
ATOM    245  O   LEU A  15       3.892  17.682  34.369  1.00 47.04           O  
ATOM    246  CG  LEU A  15       5.647  14.071  36.123  1.00 47.04           C  
ATOM    247  HG  LEU A  15       6.400  14.360  36.856  1.00 47.04           H  
ATOM    248  CD1 LEU A  15       4.628  13.160  36.809  1.00 47.04           C  
ATOM    249 HD11 LEU A  15       3.848  12.871  36.104  1.00 47.04           H  
ATOM    250 HD12 LEU A  15       4.173  13.693  37.644  1.00 47.04           H  
ATOM    251 HD13 LEU A  15       5.126  12.271  37.196  1.00 47.04           H  
ATOM    252  CD2 LEU A  15       6.326  13.265  35.012  1.00 47.04           C  
ATOM    253 HD21 LEU A  15       7.122  13.859  34.563  1.00 47.04           H  
ATOM    254 HD22 LEU A  15       6.763  12.359  35.430  1.00 47.04           H  
ATOM    255 HD23 LEU A  15       5.598  12.994  34.247  1.00 47.04           H  
ATOM    256  N   ASN A  16       5.830  18.307  33.451  1.00 52.65           N  
ATOM    257  H   ASN A  16       6.832  18.178  33.467  1.00 52.65           H  
ATOM    258  CA  ASN A  16       5.277  19.471  32.729  1.00 52.65           C  
ATOM    259  HA  ASN A  16       4.407  19.834  33.276  1.00 52.65           H  
ATOM    260  C   ASN A  16       4.763  19.168  31.302  1.00 52.65           C  
ATOM    261  CB  ASN A  16       6.319  20.613  32.722  1.00 52.65           C  
ATOM    262  HB2 ASN A  16       5.982  21.403  32.050  1.00 52.65           H  
ATOM    263  HB3 ASN A  16       7.273  20.243  32.347  1.00 52.65           H  
ATOM    264  O   ASN A  16       4.421  20.098  30.571  1.00 52.65           O  
ATOM    265  CG  ASN A  16       6.538  21.274  34.071  1.00 52.65           C  
ATOM    266  ND2 ASN A  16       7.436  22.227  34.136  1.00 52.65           N  
ATOM    267 HD21 ASN A  16       7.821  22.613  33.286  1.00 52.65           H  
ATOM    268 HD22 ASN A  16       7.498  22.709  35.022  1.00 52.65           H  
ATOM    269  OD1 ASN A  16       5.930  20.955  35.076  1.00 52.65           O  
ATOM    270  N   LYS A  17       4.749  17.904  30.853  1.00 51.84           N  
ATOM    271  H   LYS A  17       4.904  17.157  31.515  1.00 51.84           H  
ATOM    272  CA  LYS A  17       4.546  17.544  29.434  1.00 51.84           C  
ATOM    273  HA  LYS A  17       4.321  18.445  28.863  1.00 51.84           H  
ATOM    274  C   LYS A  17       3.350  16.610  29.232  1.00 51.84           C  
ATOM    275  CB  LYS A  17       5.836  16.941  28.855  1.00 51.84           C  
ATOM    276  HB2 LYS A  17       6.091  16.043  29.418  1.00 51.84           H  
ATOM    277  HB3 LYS A  17       5.651  16.652  27.820  1.00 51.84           H  
ATOM    278  O   LYS A  17       3.135  15.688  30.017  1.00 51.84           O  
ATOM    279  CG  LYS A  17       7.018  17.926  28.893  1.00 51.84           C  
ATOM    280  HG2 LYS A  17       6.764  18.813  28.312  1.00 51.84           H  
ATOM    281  HG3 LYS A  17       7.219  18.224  29.922  1.00 51.84           H  
ATOM    282  CD  LYS A  17       8.284  17.283  28.318  1.00 51.84           C  
ATOM    283  HD2 LYS A  17       8.525  16.389  28.893  1.00 51.84           H  
ATOM    284  HD3 LYS A  17       8.095  16.995  27.284  1.00 51.84           H  
ATOM    285  CE  LYS A  17       9.455  18.270  28.374  1.00 51.84           C  
ATOM    286  HE2 LYS A  17       9.145  19.205  27.908  1.00 51.84           H  
ATOM    287  HE3 LYS A  17       9.683  18.480  29.419  1.00 51.84           H  
ATOM    288  NZ  LYS A  17      10.648  17.724  27.679  1.00 51.84           N  
ATOM    289  HZ1 LYS A  17      10.919  16.837  28.078  1.00 51.84           H  
ATOM    290  HZ2 LYS A  17      10.440  17.579  26.701  1.00 51.84           H  
ATOM    291  HZ3 LYS A  17      11.421  18.371  27.742  1.00 51.84           H  
ATOM    292  N   LEU A  18       2.595  16.850  28.158  1.00 47.17           N  
ATOM    293  H   LEU A  18       2.838  17.641  27.578  1.00 47.17           H  
ATOM    294  CA  LEU A  18       1.353  16.152  27.823  1.00 47.17           C  
ATOM    295  HA  LEU A  18       1.181  15.348  28.538  1.00 47.17           H  
ATOM    296  C   LEU A  18       1.404  15.529  26.418  1.00 47.17           C  
ATOM    297  CB  LEU A  18       0.195  17.163  27.900  1.00 47.17           C  
ATOM    298  HB2 LEU A  18       0.469  18.021  27.287  1.00 47.17           H  
ATOM    299  HB3 LEU A  18      -0.679  16.708  27.433  1.00 47.17           H  
ATOM    300  O   LEU A  18       1.618  16.243  25.441  1.00 47.17           O  
ATOM    301  CG  LEU A  18      -0.191  17.692  29.292  1.00 47.17           C  
ATOM    302  HG  LEU A  18       0.659  18.218  29.729  1.00 47.17           H  
ATOM    303  CD1 LEU A  18      -1.360  18.669  29.164  1.00 47.17           C  
ATOM    304 HD11 LEU A  18      -1.084  19.489  28.500  1.00 47.17           H  
ATOM    305 HD12 LEU A  18      -1.609  19.070  30.147  1.00 47.17           H  
ATOM    306 HD13 LEU A  18      -2.232  18.151  28.767  1.00 47.17           H  
ATOM    307  CD2 LEU A  18      -0.625  16.578  30.233  1.00 47.17           C  
ATOM    308 HD21 LEU A  18      -1.470  16.024  29.824  1.00 47.17           H  
ATOM    309 HD22 LEU A  18       0.216  15.903  30.392  1.00 47.17           H  
ATOM    310 HD23 LEU A  18      -0.898  17.003  31.199  1.00 47.17           H  
ATOM    311  N   LEU A  19       1.140  14.225  26.308  1.00 43.35           N  
ATOM    312  H   LEU A  19       0.974  13.722  27.168  1.00 43.35           H  
ATOM    313  CA  LEU A  19       0.908  13.491  25.062  1.00 43.35           C  
ATOM    314  HA  LEU A  19       1.567  13.901  24.297  1.00 43.35           H  
ATOM    315  C   LEU A  19      -0.551  13.642  24.612  1.00 43.35           C  
ATOM    316  CB  LEU A  19       1.254  12.003  25.283  1.00 43.35           C  
ATOM    317  HB2 LEU A  19       2.257  11.918  25.701  1.00 43.35           H  
ATOM    318  HB3 LEU A  19       0.559  11.591  26.014  1.00 43.35           H  
ATOM    319  O   LEU A  19      -1.435  13.188  25.330  1.00 43.35           O  
ATOM    320  CG  LEU A  19       1.162  11.180  23.984  1.00 43.35           C  
ATOM    321  HG  LEU A  19       0.281  11.463  23.407  1.00 43.35           H  
ATOM    322  CD1 LEU A  19       2.415  11.411  23.152  1.00 43.35           C  
ATOM    323 HD11 LEU A  19       2.365  10.840  22.225  1.00 43.35           H  
ATOM    324 HD12 LEU A  19       2.529  12.475  22.942  1.00 43.35           H  
ATOM    325 HD13 LEU A  19       3.284  11.095  23.728  1.00 43.35           H  
ATOM    326  CD2 LEU A  19       1.090   9.680  24.250  1.00 43.35           C  
ATOM    327 HD21 LEU A  19       0.284   9.468  24.952  1.00 43.35           H  
ATOM    328 HD22 LEU A  19       0.893   9.149  23.319  1.00 43.35           H  
ATOM    329 HD23 LEU A  19       2.041   9.343  24.662  1.00 43.35           H  
ATOM    330  N   PHE A  20      -0.836  14.221  23.443  1.00 52.98           N  
ATOM    331  H   PHE A  20      -0.076  14.557  22.869  1.00 52.98           H  
ATOM    332  CA  PHE A  20      -2.222  14.520  23.041  1.00 52.98           C  
ATOM    333  HA  PHE A  20      -2.866  14.325  23.898  1.00 52.98           H  
ATOM    334  C   PHE A  20      -2.789  13.646  21.905  1.00 52.98           C  
ATOM    335  CB  PHE A  20      -2.387  16.022  22.761  1.00 52.98           C  
ATOM    336  HB2 PHE A  20      -1.907  16.589  23.559  1.00 52.98           H  
ATOM    337  HB3 PHE A  20      -3.449  16.267  22.776  1.00 52.98           H  
ATOM    338  O   PHE A  20      -2.080  13.145  21.036  1.00 52.98           O  
ATOM    339  CG  PHE A  20      -1.808  16.451  21.436  1.00 52.98           C  
ATOM    340  CD1 PHE A  20      -0.459  16.830  21.359  1.00 52.98           C  
ATOM    341  HD1 PHE A  20       0.139  16.884  22.257  1.00 52.98           H  
ATOM    342  CD2 PHE A  20      -2.592  16.386  20.270  1.00 52.98           C  
ATOM    343  HD2 PHE A  20      -3.630  16.093  20.333  1.00 52.98           H  
ATOM    344  CE1 PHE A  20       0.124  17.096  20.111  1.00 52.98           C  
ATOM    345  HE1 PHE A  20       1.168  17.365  20.045  1.00 52.98           H  
ATOM    346  CE2 PHE A  20      -2.005  16.630  19.019  1.00 52.98           C  
ATOM    347  HE2 PHE A  20      -2.583  16.525  18.113  1.00 52.98           H  
ATOM    348  CZ  PHE A  20      -0.643  16.969  18.942  1.00 52.98           C  
ATOM    349  HZ  PHE A  20      -0.172  17.113  17.981  1.00 52.98           H  
ATOM    350  N   GLN A  21      -4.119  13.551  21.884  1.00 50.08           N  
ATOM    351  H   GLN A  21      -4.596  13.918  22.694  1.00 50.08           H  
ATOM    352  CA  GLN A  21      -4.984  13.095  20.805  1.00 50.08           C  
ATOM    353  HA  GLN A  21      -4.376  12.901  19.921  1.00 50.08           H  
ATOM    354  C   GLN A  21      -5.990  14.215  20.498  1.00 50.08           C  
ATOM    355  CB  GLN A  21      -5.675  11.790  21.223  1.00 50.08           C  
ATOM    356  HB2 GLN A  21      -6.231  11.954  22.146  1.00 50.08           H  
ATOM    357  HB3 GLN A  21      -4.907  11.040  21.415  1.00 50.08           H  
ATOM    358  O   GLN A  21      -6.778  14.637  21.346  1.00 50.08           O  
ATOM    359  CG  GLN A  21      -6.636  11.258  20.148  1.00 50.08           C  
ATOM    360  HG2 GLN A  21      -6.092  11.107  19.216  1.00 50.08           H  
ATOM    361  HG3 GLN A  21      -7.429  11.986  19.976  1.00 50.08           H  
ATOM    362  CD  GLN A  21      -7.285   9.937  20.547  1.00 50.08           C  
ATOM    363  NE2 GLN A  21      -8.297   9.506  19.838  1.00 50.08           N  
ATOM    364 HE21 GLN A  21      -8.699   8.646  20.183  1.00 50.08           H  
ATOM    365 HE22 GLN A  21      -8.727  10.076  19.124  1.00 50.08           H  
ATOM    366  OE1 GLN A  21      -6.899   9.256  21.477  1.00 50.08           O  
ATOM    367  N   TYR A  22      -5.959  14.721  19.266  1.00 50.54           N  
ATOM    368  H   TYR A  22      -5.280  14.357  18.612  1.00 50.54           H  
ATOM    369  CA  TYR A  22      -6.810  15.833  18.847  1.00 50.54           C  
ATOM    370  HA  TYR A  22      -6.902  16.533  19.678  1.00 50.54           H  
ATOM    371  C   TYR A  22      -8.229  15.363  18.479  1.00 50.54           C  
ATOM    372  CB  TYR A  22      -6.127  16.582  17.692  1.00 50.54           C  
ATOM    373  HB2 TYR A  22      -5.909  15.882  16.886  1.00 50.54           H  
ATOM    374  HB3 TYR A  22      -5.180  16.991  18.044  1.00 50.54           H  
ATOM    375  O   TYR A  22      -8.391  14.475  17.636  1.00 50.54           O  
ATOM    376  CG  TYR A  22      -6.983  17.703  17.150  1.00 50.54           C  
ATOM    377  CD1 TYR A  22      -7.956  17.424  16.181  1.00 50.54           C  
ATOM    378  HD1 TYR A  22      -8.061  16.419  15.798  1.00 50.54           H  
ATOM    379  CD2 TYR A  22      -6.882  18.999  17.678  1.00 50.54           C  
ATOM    380  HD2 TYR A  22      -6.067  19.245  18.342  1.00 50.54           H  
ATOM    381  CE1 TYR A  22      -8.839  18.421  15.762  1.00 50.54           C  
ATOM    382  HE1 TYR A  22      -9.567  18.190  14.998  1.00 50.54           H  
ATOM    383  CE2 TYR A  22      -7.840  19.972  17.364  1.00 50.54           C  
ATOM    384  HE2 TYR A  22      -7.817  20.946  17.829  1.00 50.54           H  
ATOM    385  OH  TYR A  22      -9.816  20.548  16.179  1.00 50.54           O  
ATOM    386  HH  TYR A  22     -10.319  20.306  15.398  1.00 50.54           H  
ATOM    387  CZ  TYR A  22      -8.837  19.662  16.428  1.00 50.54           C  
ATOM    388  N   CYS A  23      -9.257  16.017  19.032  1.00 44.18           N  
ATOM    389  H   CYS A  23      -9.073  16.722  19.732  1.00 44.18           H  
ATOM    390  CA  CYS A  23     -10.650  15.863  18.611  1.00 44.18           C  
ATOM    391  HA  CYS A  23     -10.698  15.264  17.702  1.00 44.18           H  
ATOM    392  C   CYS A  23     -11.271  17.235  18.297  1.00 44.18           C  
ATOM    393  CB  CYS A  23     -11.439  15.120  19.699  1.00 44.18           C  
ATOM    394  HB2 CYS A  23     -11.257  15.590  20.665  1.00 44.18           H  
ATOM    395  HB3 CYS A  23     -12.503  15.191  19.477  1.00 44.18           H  
ATOM    396  O   CYS A  23     -11.457  18.069  19.179  1.00 44.18           O  
ATOM    397  SG  CYS A  23     -10.965  13.364  19.752  1.00 44.18           S  
ATOM    398  HG  CYS A  23      -9.739  13.557  20.246  1.00 44.18           H  
ATOM    399  N   SER A  24     -11.645  17.476  17.035  1.00 42.17           N  
ATOM    400  H   SER A  24     -11.526  16.751  16.342  1.00 42.17           H  
ATOM    401  CA  SER A  24     -12.435  18.667  16.694  1.00 42.17           C  
ATOM    402  HA  SER A  24     -12.026  19.526  17.225  1.00 42.17           H  
ATOM    403  C   SER A  24     -13.877  18.458  17.134  1.00 42.17           C  
ATOM    404  CB  SER A  24     -12.414  18.970  15.193  1.00 42.17           C  
ATOM    405  HB2 SER A  24     -12.917  18.168  14.653  1.00 42.17           H  
ATOM    406  HB3 SER A  24     -11.390  19.037  14.824  1.00 42.17           H  
ATOM    407  O   SER A  24     -14.498  17.466  16.747  1.00 42.17           O  
ATOM    408  OG  SER A  24     -13.059  20.196  14.915  1.00 42.17           O  
ATOM    409  HG  SER A  24     -12.671  20.918  15.415  1.00 42.17           H  
ATOM    410  N   VAL A  25     -14.421  19.402  17.902  1.00 38.34           N  
ATOM    411  H   VAL A  25     -13.851  20.179  18.204  1.00 38.34           H  
ATOM    412  CA  VAL A  25     -15.840  19.431  18.255  1.00 38.34           C  
ATOM    413  HA  VAL A  25     -16.339  18.582  17.787  1.00 38.34           H  
ATOM    414  C   VAL A  25     -16.446  20.707  17.684  1.00 38.34           C  
ATOM    415  CB  VAL A  25     -16.055  19.290  19.775  1.00 38.34           C  
ATOM    416  HB  VAL A  25     -15.691  20.181  20.288  1.00 38.34           H  
ATOM    417  O   VAL A  25     -16.004  21.809  17.981  1.00 38.34           O  
ATOM    418  CG1 VAL A  25     -17.546  19.108  20.078  1.00 38.34           C  
ATOM    419 HG11 VAL A  25     -17.918  18.188  19.626  1.00 38.34           H  
ATOM    420 HG12 VAL A  25     -18.108  19.962  19.700  1.00 38.34           H  
ATOM    421 HG13 VAL A  25     -17.696  19.059  21.156  1.00 38.34           H  
ATOM    422  CG2 VAL A  25     -15.322  18.059  20.325  1.00 38.34           C  
ATOM    423 HG21 VAL A  25     -15.660  17.842  21.338  1.00 38.34           H  
ATOM    424 HG22 VAL A  25     -15.526  17.189  19.701  1.00 38.34           H  
ATOM    425 HG23 VAL A  25     -14.247  18.241  20.347  1.00 38.34           H  
ATOM    426  N   ASN A  26     -17.465  20.565  16.836  1.00 35.94           N  
ATOM    427  H   ASN A  26     -17.728  19.629  16.561  1.00 35.94           H  
ATOM    428  CA  ASN A  26     -18.073  21.706  16.145  1.00 35.94           C  
ATOM    429  HA  ASN A  26     -17.284  22.388  15.828  1.00 35.94           H  
ATOM    430  C   ASN A  26     -18.992  22.552  17.042  1.00 35.94           C  
ATOM    431  CB  ASN A  26     -18.803  21.183  14.891  1.00 35.94           C  
ATOM    432  HB2 ASN A  26     -19.468  21.961  14.516  1.00 35.94           H  
ATOM    433  HB3 ASN A  26     -19.404  20.311  15.147  1.00 35.94           H  
ATOM    434  O   ASN A  26     -19.307  23.684  16.681  1.00 35.94           O  
ATOM    435  CG  ASN A  26     -17.842  20.834  13.763  1.00 35.94           C  
ATOM    436  ND2 ASN A  26     -18.270  20.053  12.800  1.00 35.94           N  
ATOM    437 HD21 ASN A  26     -19.191  19.637  12.813  1.00 35.94           H  
ATOM    438 HD22 ASN A  26     -17.610  19.914  12.049  1.00 35.94           H  
ATOM    439  OD1 ASN A  26     -16.701  21.255  13.726  1.00 35.94           O  
ATOM    440  N   LYS A  27     -19.469  22.015  18.176  1.00 37.84           N  
ATOM    441  H   LYS A  27     -19.129  21.103  18.448  1.00 37.84           H  
ATOM    442  CA  LYS A  27     -20.407  22.688  19.091  1.00 37.84           C  
ATOM    443  HA  LYS A  27     -20.181  23.754  19.106  1.00 37.84           H  
ATOM    444  C   LYS A  27     -20.295  22.167  20.518  1.00 37.84           C  
ATOM    445  CB  LYS A  27     -21.855  22.473  18.630  1.00 37.84           C  
ATOM    446  HB2 LYS A  27     -22.045  21.408  18.497  1.00 37.84           H  
ATOM    447  HB3 LYS A  27     -22.518  22.841  19.413  1.00 37.84           H  
ATOM    448  O   LYS A  27     -20.196  20.960  20.721  1.00 37.84           O  
ATOM    449  CG  LYS A  27     -22.172  23.222  17.336  1.00 37.84           C  
ATOM    450  HG2 LYS A  27     -21.867  24.264  17.437  1.00 37.84           H  
ATOM    451  HG3 LYS A  27     -21.650  22.760  16.498  1.00 37.84           H  
ATOM    452  CD  LYS A  27     -23.661  23.160  17.053  1.00 37.84           C  
ATOM    453  HD2 LYS A  27     -23.957  22.126  16.873  1.00 37.84           H  
ATOM    454  HD3 LYS A  27     -24.203  23.556  17.912  1.00 37.84           H  
ATOM    455  CE  LYS A  27     -23.938  24.018  15.828  1.00 37.84           C  
ATOM    456  HE2 LYS A  27     -23.440  23.586  14.960  1.00 37.84           H  
ATOM    457  HE3 LYS A  27     -23.519  25.010  15.999  1.00 37.84           H  
ATOM    458  NZ  LYS A  27     -25.392  24.113  15.625  1.00 37.84           N  
ATOM    459  HZ1 LYS A  27     -25.578  24.800  14.908  1.00 37.84           H  
ATOM    460  HZ2 LYS A  27     -25.781  23.219  15.361  1.00 37.84           H  
ATOM    461  HZ3 LYS A  27     -25.832  24.449  16.469  1.00 37.84           H  
ATOM    462  N   ILE A  28     -20.422  23.074  21.482  1.00 37.40           N  
ATOM    463  H   ILE A  28     -20.542  24.044  21.227  1.00 37.40           H  
ATOM    464  CA  ILE A  28     -20.519  22.754  22.909  1.00 37.40           C  
ATOM    465  HA  ILE A  28     -20.390  21.679  23.042  1.00 37.40           H  
ATOM    466  C   ILE A  28     -21.918  23.117  23.397  1.00 37.40           C  
ATOM    467  CB  ILE A  28     -19.414  23.455  23.725  1.00 37.40           C  
ATOM    468  HB  ILE A  28     -19.590  24.531  23.729  1.00 37.40           H  
ATOM    469  O   ILE A  28     -22.434  24.186  23.064  1.00 37.40           O  
ATOM    470  CG1 ILE A  28     -18.042  23.175  23.077  1.00 37.40           C  
ATOM    471 HG12 ILE A  28     -17.909  22.099  22.962  1.00 37.40           H  
ATOM    472 HG13 ILE A  28     -18.007  23.616  22.081  1.00 37.40           H  
ATOM    473  CG2 ILE A  28     -19.476  22.929  25.171  1.00 37.40           C  
ATOM    474 HG21 ILE A  28     -20.446  23.138  25.622  1.00 37.40           H  
ATOM    475 HG22 ILE A  28     -18.722  23.408  25.796  1.00 37.40           H  
ATOM    476 HG23 ILE A  28     -19.310  21.852  25.197  1.00 37.40           H  
ATOM    477  CD1 ILE A  28     -16.853  23.744  23.837  1.00 37.40           C  
ATOM    478 HD11 ILE A  28     -16.830  23.409  24.874  1.00 37.40           H  
ATOM    479 HD12 ILE A  28     -15.951  23.362  23.359  1.00 37.40           H  
ATOM    480 HD13 ILE A  28     -16.891  24.833  23.811  1.00 37.40           H  
ATOM    481  N   ASP A  29     -22.540  22.227  24.168  1.00 40.04           N  
ATOM    482  H   ASP A  29     -22.049  21.396  24.466  1.00 40.04           H  
ATOM    483  CA  ASP A  29     -23.780  22.547  24.865  1.00 40.04           C  
ATOM    484  HA  ASP A  29     -24.393  23.175  24.219  1.00 40.04           H  
ATOM    485  C   ASP A  29     -23.451  23.341  26.133  1.00 40.04           C  
ATOM    486  CB  ASP A  29     -24.595  21.277  25.160  1.00 40.04           C  
ATOM    487  HB2 ASP A  29     -24.105  20.683  25.931  1.00 40.04           H  
ATOM    488  HB3 ASP A  29     -24.645  20.677  24.251  1.00 40.04           H  
ATOM    489  O   ASP A  29     -23.011  22.780  27.137  1.00 40.04           O  
ATOM    490  CG  ASP A  29     -26.030  21.614  25.594  1.00 40.04           C  
ATOM    491  OD1 ASP A  29     -26.297  22.797  25.917  1.00 40.04           O  
ATOM    492  OD2 ASP A  29     -26.897  20.719  25.505  1.00 40.04           O  
ATOM    493  N   LEU A  30     -23.676  24.658  26.087  1.00 41.55           N  
ATOM    494  H   LEU A  30     -24.004  25.046  25.214  1.00 41.55           H  
ATOM    495  CA  LEU A  30     -23.469  25.562  27.223  1.00 41.55           C  
ATOM    496  HA  LEU A  30     -22.420  25.529  27.516  1.00 41.55           H  
ATOM    497  C   LEU A  30     -24.280  25.154  28.459  1.00 41.55           C  
ATOM    498  CB  LEU A  30     -23.844  27.002  26.823  1.00 41.55           C  
ATOM    499  HB2 LEU A  30     -23.779  27.633  27.710  1.00 41.55           H  
ATOM    500  HB3 LEU A  30     -24.883  27.007  26.494  1.00 41.55           H  
ATOM    501  O   LEU A  30     -23.981  25.627  29.555  1.00 41.55           O  
ATOM    502  CG  LEU A  30     -22.970  27.632  25.727  1.00 41.55           C  
ATOM    503  HG  LEU A  30     -23.018  27.023  24.824  1.00 41.55           H  
ATOM    504  CD1 LEU A  30     -23.497  29.027  25.392  1.00 41.55           C  
ATOM    505 HD11 LEU A  30     -23.407  29.681  26.260  1.00 41.55           H  
ATOM    506 HD12 LEU A  30     -24.543  28.969  25.092  1.00 41.55           H  
ATOM    507 HD13 LEU A  30     -22.919  29.451  24.570  1.00 41.55           H  
ATOM    508  CD2 LEU A  30     -21.514  27.774  26.159  1.00 41.55           C  
ATOM    509 HD21 LEU A  30     -21.455  28.307  27.108  1.00 41.55           H  
ATOM    510 HD22 LEU A  30     -21.060  26.788  26.260  1.00 41.55           H  
ATOM    511 HD23 LEU A  30     -20.961  28.323  25.396  1.00 41.55           H  
ATOM    512  N   ASN A  31     -25.302  24.299  28.312  1.00 40.49           N  
ATOM    513  H   ASN A  31     -25.506  23.907  27.403  1.00 40.49           H  
ATOM    514  CA  ASN A  31     -26.096  23.867  29.449  1.00 40.49           C  
ATOM    515  HA  ASN A  31     -26.205  24.768  30.053  1.00 40.49           H  
ATOM    516  C   ASN A  31     -25.408  22.871  30.376  1.00 40.49           C  
ATOM    517  CB  ASN A  31     -27.481  23.385  29.007  1.00 40.49           C  
ATOM    518  HB2 ASN A  31     -27.381  22.669  28.192  1.00 40.49           H  
ATOM    519  HB3 ASN A  31     -27.969  22.875  29.838  1.00 40.49           H  
ATOM    520  O   ASN A  31     -25.753  22.821  31.555  1.00 40.49           O  
ATOM    521  CG  ASN A  31     -28.376  24.534  28.599  1.00 40.49           C  
ATOM    522  ND2 ASN A  31     -29.291  24.298  27.692  1.00 40.49           N  
ATOM    523 HD21 ASN A  31     -29.295  23.396  27.238  1.00 40.49           H  
ATOM    524 HD22 ASN A  31     -29.912  25.061  27.465  1.00 40.49           H  
ATOM    525  OD1 ASN A  31     -28.285  25.637  29.121  1.00 40.49           O  
ATOM    526  N   ASN A  32     -24.428  22.136  29.855  1.00 39.11           N  
ATOM    527  H   ASN A  32     -24.184  22.277  28.885  1.00 39.11           H  
ATOM    528  CA  ASN A  32     -23.656  21.157  30.613  1.00 39.11           C  
ATOM    529  HA  ASN A  32     -24.216  20.862  31.500  1.00 39.11           H  
ATOM    530  C   ASN A  32     -22.329  21.719  31.129  1.00 39.11           C  
ATOM    531  CB  ASN A  32     -23.459  19.914  29.736  1.00 39.11           C  
ATOM    532  HB2 ASN A  32     -23.033  20.206  28.776  1.00 39.11           H  
ATOM    533  HB3 ASN A  32     -22.763  19.232  30.224  1.00 39.11           H  
ATOM    534  O   ASN A  32     -21.564  20.992  31.755  1.00 39.11           O  
ATOM    535  CG  ASN A  32     -24.753  19.154  29.524  1.00 39.11           C  
ATOM    536  ND2 ASN A  32     -24.914  18.532  28.381  1.00 39.11           N  
ATOM    537 HD21 ASN A  32     -25.799  18.065  28.248  1.00 39.11           H  
ATOM    538 HD22 ASN A  32     -24.231  18.630  27.643  1.00 39.11           H  
ATOM    539  OD1 ASN A  32     -25.628  19.097  30.370  1.00 39.11           O  
ATOM    540  N   ILE A  33     -22.042  22.997  30.874  1.00 39.15           N  
ATOM    541  H   ILE A  33     -22.739  23.567  30.416  1.00 39.15           H  
ATOM    542  CA  ILE A  33     -20.857  23.661  31.407  1.00 39.15           C  
ATOM    543  HA  ILE A  33     -20.123  22.896  31.657  1.00 39.15           H  
ATOM    544  C   ILE A  33     -21.244  24.383  32.697  1.00 39.15           C  
ATOM    545  CB  ILE A  33     -20.202  24.604  30.381  1.00 39.15           C  
ATOM    546  HB  ILE A  33     -20.750  25.546  30.374  1.00 39.15           H  
ATOM    547  O   ILE A  33     -22.324  24.967  32.799  1.00 39.15           O  
ATOM    548  CG1 ILE A  33     -20.173  24.043  28.943  1.00 39.15           C  
ATOM    549 HG12 ILE A  33     -21.199  23.888  28.609  1.00 39.15           H  
ATOM    550 HG13 ILE A  33     -19.655  23.085  28.914  1.00 39.15           H  
ATOM    551  CG2 ILE A  33     -18.762  24.857  30.838  1.00 39.15           C  
ATOM    552 HG21 ILE A  33     -18.751  25.191  31.875  1.00 39.15           H  
ATOM    553 HG22 ILE A  33     -18.178  23.940  30.763  1.00 39.15           H  
ATOM    554 HG23 ILE A  33     -18.295  25.619  30.213  1.00 39.15           H  
ATOM    555  CD1 ILE A  33     -19.516  25.017  27.957  1.00 39.15           C  
ATOM    556 HD11 ILE A  33     -19.930  24.866  26.961  1.00 39.15           H  
ATOM    557 HD12 ILE A  33     -18.437  24.863  27.936  1.00 39.15           H  
ATOM    558 HD13 ILE A  33     -19.730  26.046  28.245  1.00 39.15           H  
ATOM    559  N   ALA A  34     -20.364  24.339  33.694  1.00 39.26           N  
ATOM    560  H   ALA A  34     -19.510  23.815  33.565  1.00 39.26           H  
ATOM    561  CA  ALA A  34     -20.617  24.952  34.984  1.00 39.26           C  
ATOM    562  HA  ALA A  34     -21.433  24.410  35.462  1.00 39.26           H  
ATOM    563  C   ALA A  34     -21.002  26.430  34.900  1.00 39.26           C  
ATOM    564  CB  ALA A  34     -19.380  24.813  35.834  1.00 39.26           C  
ATOM    565  HB1 ALA A  34     -19.584  25.260  36.807  1.00 39.26           H  
ATOM    566  HB2 ALA A  34     -19.147  23.756  35.963  1.00 39.26           H  
ATOM    567  HB3 ALA A  34     -18.556  25.343  35.355  1.00 39.26           H  
ATOM    568  O   ALA A  34     -20.521  27.182  34.051  1.00 39.26           O  
ATOM    569  N   GLU A  35     -21.824  26.845  35.860  1.00 39.51           N  
ATOM    570  H   GLU A  35     -22.140  26.163  36.534  1.00 39.51           H  
ATOM    571  CA  GLU A  35     -22.473  28.152  35.920  1.00 39.51           C  
ATOM    572  HA  GLU A  35     -23.149  28.231  35.069  1.00 39.51           H  
ATOM    573  C   GLU A  35     -21.496  29.335  35.855  1.00 39.51           C  
ATOM    574  CB  GLU A  35     -23.305  28.183  37.207  1.00 39.51           C  
ATOM    575  HB2 GLU A  35     -23.649  27.174  37.432  1.00 39.51           H  
ATOM    576  HB3 GLU A  35     -22.678  28.524  38.032  1.00 39.51           H  
ATOM    577  O   GLU A  35     -21.850  30.379  35.325  1.00 39.51           O  
ATOM    578  CG  GLU A  35     -24.546  29.068  37.076  1.00 39.51           C  
ATOM    579  HG2 GLU A  35     -24.235  30.099  36.907  1.00 39.51           H  
ATOM    580  HG3 GLU A  35     -25.115  28.738  36.207  1.00 39.51           H  
ATOM    581  CD  GLU A  35     -25.433  28.995  38.327  1.00 39.51           C  
ATOM    582  OE1 GLU A  35     -26.636  29.294  38.170  1.00 39.51           O  
ATOM    583  OE2 GLU A  35     -24.910  28.619  39.398  1.00 39.51           O  
ATOM    584  N   HIS A  36     -20.245  29.164  36.297  1.00 35.90           N  
ATOM    585  H   HIS A  36     -20.020  28.287  36.744  1.00 35.90           H  
ATOM    586  CA  HIS A  36     -19.189  30.169  36.147  1.00 35.90           C  
ATOM    587  HA  HIS A  36     -19.585  31.136  36.460  1.00 35.90           H  
ATOM    588  C   HIS A  36     -18.696  30.328  34.697  1.00 35.90           C  
ATOM    589  CB  HIS A  36     -18.021  29.835  37.080  1.00 35.90           C  
ATOM    590  HB2 HIS A  36     -18.317  30.016  38.114  1.00 35.90           H  
ATOM    591  HB3 HIS A  36     -17.766  28.780  36.978  1.00 35.90           H  
ATOM    592  O   HIS A  36     -18.548  31.455  34.231  1.00 35.90           O  
ATOM    593  CG  HIS A  36     -16.794  30.651  36.761  1.00 35.90           C  
ATOM    594  CD2 HIS A  36     -15.671  30.196  36.124  1.00 35.90           C  
ATOM    595  HD2 HIS A  36     -15.478  29.181  35.812  1.00 35.90           H  
ATOM    596  ND1 HIS A  36     -16.649  32.013  36.914  1.00 35.90           N  
ATOM    597  HD1 HIS A  36     -17.297  32.637  37.372  1.00 35.90           H  
ATOM    598  CE1 HIS A  36     -15.457  32.362  36.401  1.00 35.90           C  
ATOM    599  HE1 HIS A  36     -15.040  33.358  36.403  1.00 35.90           H  
ATOM    600  NE2 HIS A  36     -14.833  31.289  35.903  1.00 35.90           N  
ATOM    601  N   ILE A  37     -18.470  29.234  33.960  1.00 39.88           N  
ATOM    602  H   ILE A  37     -18.701  28.331  34.349  1.00 39.88           H  
ATOM    603  CA  ILE A  37     -18.096  29.314  32.537  1.00 39.88           C  
ATOM    604  HA  ILE A  37     -17.306  30.056  32.417  1.00 39.88           H  
ATOM    605  C   ILE A  37     -19.301  29.778  31.733  1.00 39.88           C  
ATOM    606  CB  ILE A  37     -17.586  27.969  31.992  1.00 39.88           C  
ATOM    607  HB  ILE A  37     -18.379  27.239  32.157  1.00 39.88           H  
ATOM    608  O   ILE A  37     -19.154  30.608  30.840  1.00 39.88           O  
ATOM    609  CG1 ILE A  37     -16.320  27.506  32.739  1.00 39.88           C  
ATOM    610 HG12 ILE A  37     -16.465  27.607  33.815  1.00 39.88           H  
ATOM    611 HG13 ILE A  37     -15.482  28.142  32.456  1.00 39.88           H  
ATOM    612  CG2 ILE A  37     -17.309  28.093  30.477  1.00 39.88           C  
ATOM    613 HG21 ILE A  37     -18.252  28.145  29.933  1.00 39.88           H  
ATOM    614 HG22 ILE A  37     -16.725  28.991  30.278  1.00 39.88           H  
ATOM    615 HG23 ILE A  37     -16.749  27.240  30.093  1.00 39.88           H  
ATOM    616  CD1 ILE A  37     -15.949  26.043  32.478  1.00 39.88           C  
ATOM    617 HD11 ILE A  37     -15.035  25.816  33.025  1.00 39.88           H  
ATOM    618 HD12 ILE A  37     -16.738  25.386  32.842  1.00 39.88           H  
ATOM    619 HD13 ILE A  37     -15.776  25.863  31.417  1.00 39.88           H  
ATOM    620  N   ARG A  38     -20.501  29.303  32.098  1.00 41.97           N  
ATOM    621  H   ARG A  38     -20.539  28.598  32.820  1.00 41.97           H  
ATOM    622  CA  ARG A  38     -21.746  29.855  31.579  1.00 41.97           C  
ATOM    623  HA  ARG A  38     -21.731  29.733  30.496  1.00 41.97           H  
ATOM    624  C   ARG A  38     -21.765  31.359  31.836  1.00 41.97           C  
ATOM    625  CB  ARG A  38     -22.971  29.111  32.130  1.00 41.97           C  
ATOM    626  HB2 ARG A  38     -23.098  29.364  33.183  1.00 41.97           H  
ATOM    627  HB3 ARG A  38     -22.823  28.035  32.038  1.00 41.97           H  
ATOM    628  O   ARG A  38     -21.870  32.053  30.855  1.00 41.97           O  
ATOM    629  CG  ARG A  38     -24.235  29.512  31.355  1.00 41.97           C  
ATOM    630  HG2 ARG A  38     -24.305  30.600  31.382  1.00 41.97           H  
ATOM    631  HG3 ARG A  38     -24.161  29.193  30.315  1.00 41.97           H  
ATOM    632  CD  ARG A  38     -25.527  28.983  31.983  1.00 41.97           C  
ATOM    633  HD2 ARG A  38     -26.340  29.635  31.662  1.00 41.97           H  
ATOM    634  HD3 ARG A  38     -25.454  29.077  33.066  1.00 41.97           H  
ATOM    635  NE  ARG A  38     -25.878  27.606  31.579  1.00 41.97           N  
ATOM    636  HE  ARG A  38     -25.761  27.352  30.608  1.00 41.97           H  
ATOM    637  NH1 ARG A  38     -26.465  26.784  33.651  1.00 41.97           N  
ATOM    638 HH11 ARG A  38     -25.967  27.536  34.107  1.00 41.97           H  
ATOM    639 HH12 ARG A  38     -26.949  26.097  34.211  1.00 41.97           H  
ATOM    640  NH2 ARG A  38     -27.157  25.737  31.845  1.00 41.97           N  
ATOM    641 HH21 ARG A  38     -27.426  25.772  30.872  1.00 41.97           H  
ATOM    642 HH22 ARG A  38     -27.423  24.951  32.420  1.00 41.97           H  
ATOM    643  CZ  ARG A  38     -26.471  26.712  32.352  1.00 41.97           C  
ATOM    644  N   SER A  39     -21.523  31.854  33.052  1.00 41.20           N  
ATOM    645  H   SER A  39     -21.453  31.188  33.809  1.00 41.20           H  
ATOM    646  CA  SER A  39     -21.416  33.282  33.413  1.00 41.20           C  
ATOM    647  HA  SER A  39     -22.383  33.758  33.257  1.00 41.20           H  
ATOM    648  C   SER A  39     -20.391  34.042  32.564  1.00 41.20           C  
ATOM    649  CB  SER A  39     -21.120  33.417  34.914  1.00 41.20           C  
ATOM    650  HB2 SER A  39     -20.424  32.636  35.221  1.00 41.20           H  
ATOM    651  HB3 SER A  39     -22.048  33.277  35.468  1.00 41.20           H  
ATOM    652  O   SER A  39     -20.728  35.068  31.977  1.00 41.20           O  
ATOM    653  OG  SER A  39     -20.544  34.663  35.254  1.00 41.20           O  
ATOM    654  HG  SER A  39     -20.689  34.814  36.191  1.00 41.20           H  
ATOM    655  N   HIS A  40     -19.173  33.517  32.407  1.00 41.33           N  
ATOM    656  H   HIS A  40     -18.942  32.685  32.930  1.00 41.33           H  
ATOM    657  CA  HIS A  40     -18.134  34.118  31.563  1.00 41.33           C  
ATOM    658  HA  HIS A  40     -17.975  35.146  31.888  1.00 41.33           H  
ATOM    659  C   HIS A  40     -18.541  34.187  30.083  1.00 41.33           C  
ATOM    660  CB  HIS A  40     -16.817  33.337  31.731  1.00 41.33           C  
ATOM    661  HB2 HIS A  40     -16.429  33.058  30.751  1.00 41.33           H  
ATOM    662  HB3 HIS A  40     -16.982  32.413  32.284  1.00 41.33           H  
ATOM    663  O   HIS A  40     -18.262  35.175  29.404  1.00 41.33           O  
ATOM    664  CG  HIS A  40     -15.760  34.139  32.440  1.00 41.33           C  
ATOM    665  CD2 HIS A  40     -14.587  34.601  31.906  1.00 41.33           C  
ATOM    666  HD2 HIS A  40     -14.241  34.446  30.895  1.00 41.33           H  
ATOM    667  ND1 HIS A  40     -15.817  34.581  33.741  1.00 41.33           N  
ATOM    668  HD1 HIS A  40     -16.556  34.379  34.399  1.00 41.33           H  
ATOM    669  CE1 HIS A  40     -14.701  35.289  33.987  1.00 41.33           C  
ATOM    670  HE1 HIS A  40     -14.450  35.759  34.927  1.00 41.33           H  
ATOM    671  NE2 HIS A  40     -13.924  35.329  32.896  1.00 41.33           N  
ATOM    672  N   LEU A  41     -19.226  33.158  29.578  1.00 39.97           N  
ATOM    673  H   LEU A  41     -19.400  32.365  30.179  1.00 39.97           H  
ATOM    674  CA  LEU A  41     -19.718  33.096  28.201  1.00 39.97           C  
ATOM    675  HA  LEU A  41     -19.005  33.601  27.549  1.00 39.97           H  
ATOM    676  C   LEU A  41     -21.052  33.849  28.017  1.00 39.97           C  
ATOM    677  CB  LEU A  41     -19.812  31.618  27.769  1.00 39.97           C  
ATOM    678  HB2 LEU A  41     -20.289  31.573  26.790  1.00 39.97           H  
ATOM    679  HB3 LEU A  41     -20.460  31.096  28.473  1.00 39.97           H  
ATOM    680  O   LEU A  41     -21.294  34.402  26.951  1.00 39.97           O  
ATOM    681  CG  LEU A  41     -18.457  30.877  27.687  1.00 39.97           C  
ATOM    682  HG  LEU A  41     -17.919  30.969  28.630  1.00 39.97           H  
ATOM    683  CD1 LEU A  41     -18.685  29.392  27.405  1.00 39.97           C  
ATOM    684 HD11 LEU A  41     -19.380  28.984  28.139  1.00 39.97           H  
ATOM    685 HD12 LEU A  41     -17.739  28.857  27.478  1.00 39.97           H  
ATOM    686 HD13 LEU A  41     -19.093  29.264  26.402  1.00 39.97           H  
ATOM    687  CD2 LEU A  41     -17.561  31.418  26.568  1.00 39.97           C  
ATOM    688 HD21 LEU A  41     -17.272  32.443  26.800  1.00 39.97           H  
ATOM    689 HD22 LEU A  41     -16.657  30.812  26.500  1.00 39.97           H  
ATOM    690 HD23 LEU A  41     -18.097  31.392  25.619  1.00 39.97           H  
ATOM    691  N   THR A  42     -21.905  33.937  29.041  1.00 41.61           N  
ATOM    692  H   THR A  42     -21.658  33.453  29.892  1.00 41.61           H  
ATOM    693  CA  THR A  42     -23.211  34.620  29.028  1.00 41.61           C  
ATOM    694  HA  THR A  42     -23.633  34.533  28.026  1.00 41.61           H  
ATOM    695  C   THR A  42     -23.091  36.103  29.311  1.00 41.61           C  
ATOM    696  CB  THR A  42     -24.249  34.058  30.017  1.00 41.61           C  
ATOM    697  HB  THR A  42     -25.109  34.728  30.013  1.00 41.61           H  
ATOM    698  O   THR A  42     -23.955  36.847  28.865  1.00 41.61           O  
ATOM    699  CG2 THR A  42     -24.774  32.685  29.606  1.00 41.61           C  
ATOM    700 HG21 THR A  42     -25.305  32.774  28.658  1.00 41.61           H  
ATOM    701 HG22 THR A  42     -25.469  32.324  30.364  1.00 41.61           H  
ATOM    702 HG23 THR A  42     -23.951  31.982  29.479  1.00 41.61           H  
ATOM    703  OG1 THR A  42     -23.782  33.998  31.342  1.00 41.61           O  
ATOM    704  HG1 THR A  42     -23.484  34.870  31.610  1.00 41.61           H  
ATOM    705  N   ASN A  43     -22.032  36.555  29.990  1.00 39.99           N  
ATOM    706  H   ASN A  43     -21.412  35.894  30.436  1.00 39.99           H  
ATOM    707  CA  ASN A  43     -21.681  37.976  30.047  1.00 39.99           C  
ATOM    708  HA  ASN A  43     -22.570  38.549  30.308  1.00 39.99           H  
ATOM    709  C   ASN A  43     -21.231  38.495  28.668  1.00 39.99           C  
ATOM    710  CB  ASN A  43     -20.618  38.202  31.138  1.00 39.99           C  
ATOM    711  HB2 ASN A  43     -20.194  39.199  31.021  1.00 39.99           H  
ATOM    712  HB3 ASN A  43     -19.810  37.480  31.022  1.00 39.99           H  
ATOM    713  O   ASN A  43     -21.253  39.700  28.426  1.00 39.99           O  
ATOM    714  CG  ASN A  43     -21.184  38.115  32.548  1.00 39.99           C  
ATOM    715  ND2 ASN A  43     -20.336  37.981  33.540  1.00 39.99           N  
ATOM    716 HD21 ASN A  43     -19.351  37.868  33.352  1.00 39.99           H  
ATOM    717 HD22 ASN A  43     -20.741  37.858  34.457  1.00 39.99           H  
ATOM    718  OD1 ASN A  43     -22.379  38.192  32.787  1.00 39.99           O  
ATOM    719  N   HIS A  44     -20.909  37.592  27.733  1.00 37.07           N  
ATOM    720  H   HIS A  44     -20.896  36.618  28.000  1.00 37.07           H  
ATOM    721  CA  HIS A  44     -20.572  37.910  26.347  1.00 37.07           C  
ATOM    722  HA  HIS A  44     -20.881  38.932  26.131  1.00 37.07           H  
ATOM    723  C   HIS A  44     -21.322  37.001  25.354  1.00 37.07           C  
ATOM    724  CB  HIS A  44     -19.046  37.849  26.188  1.00 37.07           C  
ATOM    725  HB2 HIS A  44     -18.699  36.841  26.416  1.00 37.07           H  
ATOM    726  HB3 HIS A  44     -18.783  38.074  25.155  1.00 37.07           H  
ATOM    727  O   HIS A  44     -20.689  36.291  24.573  1.00 37.07           O  
ATOM    728  CG  HIS A  44     -18.334  38.831  27.079  1.00 37.07           C  
ATOM    729  CD2 HIS A  44     -17.493  38.535  28.117  1.00 37.07           C  
ATOM    730  HD2 HIS A  44     -17.190  37.547  28.431  1.00 37.07           H  
ATOM    731  ND1 HIS A  44     -18.488  40.200  27.058  1.00 37.07           N  
ATOM    732  HD1 HIS A  44     -19.157  40.716  26.505  1.00 37.07           H  
ATOM    733  CE1 HIS A  44     -17.757  40.714  28.059  1.00 37.07           C  
ATOM    734  HE1 HIS A  44     -17.713  41.759  28.327  1.00 37.07           H  
ATOM    735  NE2 HIS A  44     -17.130  39.739  28.728  1.00 37.07           N  
ATOM    736  N   PRO A  45     -22.669  37.039  25.312  1.00 36.70           N  
ATOM    737  CA  PRO A  45     -23.478  36.080  24.552  1.00 36.70           C  
ATOM    738  HA  PRO A  45     -23.193  35.068  24.839  1.00 36.70           H  
ATOM    739  C   PRO A  45     -23.296  36.196  23.026  1.00 36.70           C  
ATOM    740  CB  PRO A  45     -24.920  36.339  25.004  1.00 36.70           C  
ATOM    741  HB2 PRO A  45     -25.644  36.135  24.216  1.00 36.70           H  
ATOM    742  HB3 PRO A  45     -25.133  35.724  25.879  1.00 36.70           H  
ATOM    743  O   PRO A  45     -23.712  35.306  22.287  1.00 36.70           O  
ATOM    744  CG  PRO A  45     -24.928  37.811  25.416  1.00 36.70           C  
ATOM    745  HG2 PRO A  45     -25.142  38.428  24.543  1.00 36.70           H  
ATOM    746  HG3 PRO A  45     -25.654  38.004  26.206  1.00 36.70           H  
ATOM    747  CD  PRO A  45     -23.502  38.084  25.887  1.00 36.70           C  
ATOM    748  HD2 PRO A  45     -23.183  39.067  25.540  1.00 36.70           H  
ATOM    749  HD3 PRO A  45     -23.454  38.064  26.976  1.00 36.70           H  
ATOM    750  N   ASN A  46     -22.640  37.266  22.557  1.00 33.86           N  
ATOM    751  H   ASN A  46     -22.319  37.940  23.237  1.00 33.86           H  
ATOM    752  CA  ASN A  46     -22.304  37.497  21.151  1.00 33.86           C  
ATOM    753  HA  ASN A  46     -22.994  36.929  20.527  1.00 33.86           H  
ATOM    754  C   ASN A  46     -20.889  37.018  20.768  1.00 33.86           C  
ATOM    755  CB  ASN A  46     -22.498  38.990  20.834  1.00 33.86           C  
ATOM    756  HB2 ASN A  46     -22.177  39.178  19.810  1.00 33.86           H  
ATOM    757  HB3 ASN A  46     -21.870  39.588  21.495  1.00 33.86           H  
ATOM    758  O   ASN A  46     -20.526  37.077  19.594  1.00 33.86           O  
ATOM    759  CG  ASN A  46     -23.938  39.462  20.948  1.00 33.86           C  
ATOM    760  ND2 ASN A  46     -24.151  40.756  20.906  1.00 33.86           N  
ATOM    761 HD21 ASN A  46     -23.385  41.393  20.744  1.00 33.86           H  
ATOM    762 HD22 ASN A  46     -25.118  41.046  20.931  1.00 33.86           H  
ATOM    763  OD1 ASN A  46     -24.886  38.708  21.078  1.00 33.86           O  
ATOM    764  N   ALA A  47     -20.075  36.545  21.718  1.00 32.77           N  
ATOM    765  H   ALA A  47     -20.418  36.442  22.663  1.00 32.77           H  
ATOM    766  CA  ALA A  47     -18.767  35.980  21.414  1.00 32.77           C  
ATOM    767  HA  ALA A  47     -18.308  36.556  20.611  1.00 32.77           H  
ATOM    768  C   ALA A  47     -18.942  34.533  20.927  1.00 32.77           C  
ATOM    769  CB  ALA A  47     -17.856  36.104  22.644  1.00 32.77           C  
ATOM    770  HB1 ALA A  47     -18.284  35.551  23.481  1.00 32.77           H  
ATOM    771  HB2 ALA A  47     -16.875  35.688  22.416  1.00 32.77           H  
ATOM    772  HB3 ALA A  47     -17.748  37.152  22.924  1.00 32.77           H  
ATOM    773  O   ALA A  47     -19.167  33.615  21.713  1.00 32.77           O  
ATOM    774  N   SER A  48     -18.840  34.311  19.615  1.00 35.23           N  
ATOM    775  H   SER A  48     -18.758  35.102  18.993  1.00 35.23           H  
ATOM    776  CA  SER A  48     -18.695  32.968  19.048  1.00 35.23           C  
ATOM    777  HA  SER A  48     -19.432  32.309  19.506  1.00 35.23           H  
ATOM    778  C   SER A  48     -17.300  32.432  19.385  1.00 35.23           C  
ATOM    779  CB  SER A  48     -18.956  32.988  17.535  1.00 35.23           C  
ATOM    780  HB2 SER A  48     -18.902  31.969  17.151  1.00 35.23           H  
ATOM    781  HB3 SER A  48     -19.953  33.383  17.342  1.00 35.23           H  
ATOM    782  O   SER A  48     -16.389  32.475  18.558  1.00 35.23           O  
ATOM    783  OG  SER A  48     -17.997  33.786  16.869  1.00 35.23           O  
ATOM    784  HG  SER A  48     -17.139  33.490  17.183  1.00 35.23           H  
ATOM    785  N   THR A  49     -17.091  32.001  20.622  1.00 39.39           N  
ATOM    786  H   THR A  49     -17.800  32.153  21.325  1.00 39.39           H  
ATOM    787  CA  THR A  49     -15.795  31.481  21.049  1.00 39.39           C  
ATOM    788  HA  THR A  49     -15.019  32.140  20.660  1.00 39.39           H  
ATOM    789  C   THR A  49     -15.601  30.095  20.431  1.00 39.39           C  
ATOM    790  CB  THR A  49     -15.671  31.466  22.583  1.00 39.39           C  
ATOM    791  HB  THR A  49     -15.981  30.498  22.977  1.00 39.39           H  
ATOM    792  O   THR A  49     -16.334  29.158  20.747  1.00 39.39           O  
ATOM    793  CG2 THR A  49     -14.241  31.764  22.996  1.00 39.39           C  
ATOM    794 HG21 THR A  49     -14.177  31.832  24.082  1.00 39.39           H  
ATOM    795 HG22 THR A  49     -13.907  32.709  22.566  1.00 39.39           H  
ATOM    796 HG23 THR A  49     -13.599  30.959  22.639  1.00 39.39           H  
ATOM    797  OG1 THR A  49     -16.452  32.470  23.195  1.00 39.39           O  
ATOM    798  HG1 THR A  49     -16.639  32.182  24.091  1.00 39.39           H  
ATOM    799  N   GLU A  50     -14.661  29.966  19.490  1.00 43.98           N  
ATOM    800  H   GLU A  50     -14.117  30.778  19.236  1.00 43.98           H  
ATOM    801  CA  GLU A  50     -14.227  28.660  18.984  1.00 43.98           C  
ATOM    802  HA  GLU A  50     -15.096  28.094  18.649  1.00 43.98           H  
ATOM    803  C   GLU A  50     -13.566  27.895  20.130  1.00 43.98           C  
ATOM    804  CB  GLU A  50     -13.237  28.799  17.810  1.00 43.98           C  
ATOM    805  HB2 GLU A  50     -12.452  29.505  18.079  1.00 43.98           H  
ATOM    806  HB3 GLU A  50     -12.780  27.825  17.634  1.00 43.98           H  
ATOM    807  O   GLU A  50     -12.701  28.436  20.814  1.00 43.98           O  
ATOM    808  CG  GLU A  50     -13.910  29.251  16.506  1.00 43.98           C  
ATOM    809  HG2 GLU A  50     -14.414  30.199  16.690  1.00 43.98           H  
ATOM    810  HG3 GLU A  50     -14.675  28.522  16.238  1.00 43.98           H  
ATOM    811  CD  GLU A  50     -12.925  29.426  15.329  1.00 43.98           C  
ATOM    812  OE1 GLU A  50     -13.287  30.196  14.412  1.00 43.98           O  
ATOM    813  OE2 GLU A  50     -11.828  28.814  15.324  1.00 43.98           O  
ATOM    814  N   VAL A  51     -13.960  26.644  20.350  1.00 48.81           N  
ATOM    815  H   VAL A  51     -14.669  26.230  19.761  1.00 48.81           H  
ATOM    816  CA  VAL A  51     -13.350  25.797  21.376  1.00 48.81           C  
ATOM    817  HA  VAL A  51     -12.487  26.308  21.803  1.00 48.81           H  
ATOM    818  C   VAL A  51     -12.851  24.528  20.713  1.00 48.81           C  
ATOM    819  CB  VAL A  51     -14.315  25.506  22.532  1.00 48.81           C  
ATOM    820  HB  VAL A  51     -15.161  24.952  22.125  1.00 48.81           H  
ATOM    821  O   VAL A  51     -13.592  23.853  19.999  1.00 48.81           O  
ATOM    822  CG1 VAL A  51     -13.626  24.687  23.634  1.00 48.81           C  
ATOM    823 HG11 VAL A  51     -14.293  24.554  24.486  1.00 48.81           H  
ATOM    824 HG12 VAL A  51     -12.737  25.210  23.985  1.00 48.81           H  
ATOM    825 HG13 VAL A  51     -13.339  23.705  23.259  1.00 48.81           H  
ATOM    826  CG2 VAL A  51     -14.845  26.797  23.173  1.00 48.81           C  
ATOM    827 HG21 VAL A  51     -15.489  27.325  22.469  1.00 48.81           H  
ATOM    828 HG22 VAL A  51     -14.009  27.444  23.441  1.00 48.81           H  
ATOM    829 HG23 VAL A  51     -15.422  26.575  24.070  1.00 48.81           H  
ATOM    830  N   ALA A  52     -11.585  24.215  20.946  1.00 52.64           N  
ATOM    831  H   ALA A  52     -11.066  24.789  21.595  1.00 52.64           H  
ATOM    832  CA  ALA A  52     -10.971  22.969  20.534  1.00 52.64           C  
ATOM    833  HA  ALA A  52     -11.653  22.409  19.894  1.00 52.64           H  
ATOM    834  C   ALA A  52     -10.671  22.126  21.765  1.00 52.64           C  
ATOM    835  CB  ALA A  52      -9.720  23.282  19.734  1.00 52.64           C  
ATOM    836  HB1 ALA A  52      -9.034  23.856  20.357  1.00 52.64           H  
ATOM    837  HB2 ALA A  52     -10.008  23.867  18.860  1.00 52.64           H  
ATOM    838  HB3 ALA A  52      -9.241  22.356  19.416  1.00 52.64           H  
ATOM    839  O   ALA A  52     -10.301  22.652  22.813  1.00 52.64           O  
ATOM    840  N   ILE A  53     -10.830  20.814  21.640  1.00 54.22           N  
ATOM    841  H   ILE A  53     -11.078  20.411  20.748  1.00 54.22           H  
ATOM    842  CA  ILE A  53     -10.637  19.904  22.762  1.00 54.22           C  
ATOM    843  HA  ILE A  53     -10.323  20.470  23.639  1.00 54.22           H  
ATOM    844  C   ILE A  53      -9.504  18.952  22.415  1.00 54.22           C  
ATOM    845  CB  ILE A  53     -11.938  19.187  23.155  1.00 54.22           C  
ATOM    846  HB  ILE A  53     -12.176  18.444  22.394  1.00 54.22           H  
ATOM    847  O   ILE A  53      -9.542  18.227  21.417  1.00 54.22           O  
ATOM    848  CG1 ILE A  53     -13.113  20.185  23.258  1.00 54.22           C  
ATOM    849 HG12 ILE A  53     -12.897  20.948  24.006  1.00 54.22           H  
ATOM    850 HG13 ILE A  53     -13.266  20.673  22.295  1.00 54.22           H  
ATOM    851  CG2 ILE A  53     -11.703  18.475  24.497  1.00 54.22           C  
ATOM    852 HG21 ILE A  53     -10.903  17.740  24.404  1.00 54.22           H  
ATOM    853 HG22 ILE A  53     -11.435  19.197  25.269  1.00 54.22           H  
ATOM    854 HG23 ILE A  53     -12.603  17.951  24.817  1.00 54.22           H  
ATOM    855  CD1 ILE A  53     -14.422  19.492  23.603  1.00 54.22           C  
ATOM    856 HD11 ILE A  53     -14.507  18.553  23.055  1.00 54.22           H  
ATOM    857 HD12 ILE A  53     -14.441  19.273  24.670  1.00 54.22           H  
ATOM    858 HD13 ILE A  53     -15.248  20.146  23.325  1.00 54.22           H  
ATOM    859  N   LEU A  54      -8.474  18.985  23.248  1.00 57.06           N  
ATOM    860  H   LEU A  54      -8.529  19.582  24.061  1.00 57.06           H  
ATOM    861  CA  LEU A  54      -7.358  18.061  23.203  1.00 57.06           C  
ATOM    862  HA  LEU A  54      -7.365  17.499  22.269  1.00 57.06           H  
ATOM    863  C   LEU A  54      -7.518  17.070  24.347  1.00 57.06           C  
ATOM    864  CB  LEU A  54      -6.035  18.830  23.312  1.00 57.06           C  
ATOM    865  HB2 LEU A  54      -6.058  19.429  24.222  1.00 57.06           H  
ATOM    866  HB3 LEU A  54      -5.226  18.107  23.408  1.00 57.06           H  
ATOM    867  O   LEU A  54      -7.631  17.450  25.510  1.00 57.06           O  
ATOM    868  CG  LEU A  54      -5.716  19.765  22.140  1.00 57.06           C  
ATOM    869  HG  LEU A  54      -6.471  20.547  22.062  1.00 57.06           H  
ATOM    870  CD1 LEU A  54      -4.341  20.400  22.341  1.00 57.06           C  
ATOM    871 HD11 LEU A  54      -3.559  19.663  22.157  1.00 57.06           H  
ATOM    872 HD12 LEU A  54      -4.227  20.743  23.370  1.00 57.06           H  
ATOM    873 HD13 LEU A  54      -4.208  21.236  21.655  1.00 57.06           H  
ATOM    874  CD2 LEU A  54      -5.647  19.011  20.823  1.00 57.06           C  
ATOM    875 HD21 LEU A  54      -5.132  19.648  20.104  1.00 57.06           H  
ATOM    876 HD22 LEU A  54      -6.659  18.781  20.492  1.00 57.06           H  
ATOM    877 HD23 LEU A  54      -5.073  18.092  20.949  1.00 57.06           H  
ATOM    878  N   GLN A  55      -7.511  15.787  24.021  1.00 60.80           N  
ATOM    879  H   GLN A  55      -7.370  15.517  23.058  1.00 60.80           H  
ATOM    880  CA  GLN A  55      -7.401  14.749  25.030  1.00 60.80           C  
ATOM    881  HA  GLN A  55      -7.830  15.090  25.973  1.00 60.80           H  
ATOM    882  C   GLN A  55      -5.920  14.464  25.238  1.00 60.80           C  
ATOM    883  CB  GLN A  55      -8.193  13.539  24.552  1.00 60.80           C  
ATOM    884  HB2 GLN A  55      -7.735  13.133  23.650  1.00 60.80           H  
ATOM    885  HB3 GLN A  55      -9.203  13.868  24.304  1.00 60.80           H  
ATOM    886  O   GLN A  55      -5.235  14.107  24.288  1.00 60.80           O  
ATOM    887  CG  GLN A  55      -8.294  12.445  25.615  1.00 60.80           C  
ATOM    888  HG2 GLN A  55      -8.658  12.874  26.549  1.00 60.80           H  
ATOM    889  HG3 GLN A  55      -7.318  11.991  25.788  1.00 60.80           H  
ATOM    890  CD  GLN A  55      -9.265  11.381  25.128  1.00 60.80           C  
ATOM    891  NE2 GLN A  55     -10.273  11.013  25.881  1.00 60.80           N  
ATOM    892 HE21 GLN A  55     -10.925  10.401  25.412  1.00 60.80           H  
ATOM    893 HE22 GLN A  55     -10.522  11.544  26.703  1.00 60.80           H  
ATOM    894  OE1 GLN A  55      -9.200  10.899  24.017  1.00 60.80           O  
ATOM    895  N   CYS A  56      -5.419  14.646  26.450  1.00 60.59           N  
ATOM    896  H   CYS A  56      -6.027  14.922  27.208  1.00 60.59           H  
ATOM    897  CA  CYS A  56      -4.000  14.587  26.757  1.00 60.59           C  
ATOM    898  HA  CYS A  56      -3.442  14.290  25.869  1.00 60.59           H  
ATOM    899  C   CYS A  56      -3.699  13.554  27.847  1.00 60.59           C  
ATOM    900  CB  CYS A  56      -3.534  15.983  27.169  1.00 60.59           C  
ATOM    901  HB2 CYS A  56      -2.504  15.907  27.518  1.00 60.59           H  
ATOM    902  HB3 CYS A  56      -4.148  16.333  27.999  1.00 60.59           H  
ATOM    903  O   CYS A  56      -4.536  13.257  28.695  1.00 60.59           O  
ATOM    904  SG  CYS A  56      -3.645  17.153  25.782  1.00 60.59           S  
ATOM    905  HG  CYS A  56      -3.191  18.222  26.443  1.00 60.59           H  
ATOM    906  N   TYR A  57      -2.477  13.044  27.860  1.00 64.38           N  
ATOM    907  H   TYR A  57      -1.857  13.272  27.095  1.00 64.38           H  
ATOM    908  CA  TYR A  57      -1.946  12.161  28.890  1.00 64.38           C  
ATOM    909  HA  TYR A  57      -2.649  12.069  29.717  1.00 64.38           H  
ATOM    910  C   TYR A  57      -0.649  12.746  29.422  1.00 64.38           C  
ATOM    911  CB  TYR A  57      -1.690  10.770  28.309  1.00 64.38           C  
ATOM    912  HB2 TYR A  57      -1.306  10.148  29.118  1.00 64.38           H  
ATOM    913  HB3 TYR A  57      -0.925  10.832  27.534  1.00 64.38           H  
ATOM    914  O   TYR A  57       0.188  13.177  28.635  1.00 64.38           O  
ATOM    915  CG  TYR A  57      -2.917  10.102  27.740  1.00 64.38           C  
ATOM    916  CD1 TYR A  57      -3.746   9.361  28.599  1.00 64.38           C  
ATOM    917  HD1 TYR A  57      -3.483   9.249  29.640  1.00 64.38           H  
ATOM    918  CD2 TYR A  57      -3.248  10.256  26.378  1.00 64.38           C  
ATOM    919  HD2 TYR A  57      -2.606  10.833  25.730  1.00 64.38           H  
ATOM    920  CE1 TYR A  57      -4.932   8.800  28.102  1.00 64.38           C  
ATOM    921  HE1 TYR A  57      -5.581   8.231  28.752  1.00 64.38           H  
ATOM    922  CE2 TYR A  57      -4.434   9.690  25.876  1.00 64.38           C  
ATOM    923  HE2 TYR A  57      -4.707   9.825  24.840  1.00 64.38           H  
ATOM    924  OH  TYR A  57      -6.462   8.492  26.303  1.00 64.38           O  
ATOM    925  HH  TYR A  57      -6.474   8.360  25.352  1.00 64.38           H  
ATOM    926  CZ  TYR A  57      -5.283   8.982  26.749  1.00 64.38           C  
ATOM    927  N   GLU A  58      -0.450  12.757  30.735  1.00 64.92           N  
ATOM    928  H   GLU A  58      -1.141  12.361  31.356  1.00 64.92           H  
ATOM    929  CA  GLU A  58       0.851  13.152  31.282  1.00 64.92           C  
ATOM    930  HA  GLU A  58       1.163  14.091  30.824  1.00 64.92           H  
ATOM    931  C   GLU A  58       1.927  12.131  30.900  1.00 64.92           C  
ATOM    932  CB  GLU A  58       0.773  13.386  32.799  1.00 64.92           C  
ATOM    933  HB2 GLU A  58       0.255  12.552  33.271  1.00 64.92           H  
ATOM    934  HB3 GLU A  58       1.787  13.440  33.196  1.00 64.92           H  
ATOM    935  O   GLU A  58       1.692  10.921  30.920  1.00 64.92           O  
ATOM    936  CG  GLU A  58       0.057  14.713  33.116  1.00 64.92           C  
ATOM    937  HG2 GLU A  58      -0.967  14.667  32.745  1.00 64.92           H  
ATOM    938  HG3 GLU A  58       0.579  15.511  32.589  1.00 64.92           H  
ATOM    939  CD  GLU A  58       0.032  15.081  34.608  1.00 64.92           C  
ATOM    940  OE1 GLU A  58      -0.206  16.286  34.912  1.00 64.92           O  
ATOM    941  OE2 GLU A  58       0.175  14.168  35.446  1.00 64.92           O  
ATOM    942  N   CYS A  59       3.115  12.612  30.540  1.00 62.32           N  
ATOM    943  H   CYS A  59       3.262  13.611  30.516  1.00 62.32           H  
ATOM    944  CA  CYS A  59       4.270  11.759  30.291  1.00 62.32           C  
ATOM    945  HA  CYS A  59       4.066  10.774  30.710  1.00 62.32           H  
ATOM    946  C   CYS A  59       5.510  12.278  31.020  1.00 62.32           C  
ATOM    947  CB  CYS A  59       4.494  11.585  28.781  1.00 62.32           C  
ATOM    948  HB2 CYS A  59       3.554  11.304  28.305  1.00 62.32           H  
ATOM    949  HB3 CYS A  59       5.222  10.789  28.625  1.00 62.32           H  
ATOM    950  O   CYS A  59       5.669  13.482  31.242  1.00 62.32           O  
ATOM    951  SG  CYS A  59       5.126  13.121  28.050  1.00 62.32           S  
ATOM    952  HG  CYS A  59       6.171  13.234  28.874  1.00 62.32           H  
ATOM    953  N   ASP A  60       6.410  11.362  31.366  1.00 66.84           N  
ATOM    954  H   ASP A  60       6.240  10.395  31.127  1.00 66.84           H  
ATOM    955  CA  ASP A  60       7.719  11.726  31.899  1.00 66.84           C  
ATOM    956  HA  ASP A  60       7.566  12.527  32.622  1.00 66.84           H  
ATOM    957  C   ASP A  60       8.643  12.310  30.808  1.00 66.84           C  
ATOM    958  CB  ASP A  60       8.322  10.546  32.690  1.00 66.84           C  
ATOM    959  HB2 ASP A  60       9.172  10.920  33.262  1.00 66.84           H  
ATOM    960  HB3 ASP A  60       7.581  10.192  33.406  1.00 66.84           H  
ATOM    961  O   ASP A  60       8.287  12.432  29.630  1.00 66.84           O  
ATOM    962  CG  ASP A  60       8.805   9.360  31.846  1.00 66.84           C  
ATOM    963  OD1 ASP A  60       8.941   9.509  30.611  1.00 66.84           O  
ATOM    964  OD2 ASP A  60       9.110   8.298  32.428  1.00 66.84           O  
ATOM    965  N   SER A  61       9.857  12.704  31.199  1.00 65.76           N  
ATOM    966  H   SER A  61      10.145  12.524  32.150  1.00 65.76           H  
ATOM    967  CA  SER A  61      10.855  13.270  30.283  1.00 65.76           C  
ATOM    968  HA  SER A  61      10.383  14.082  29.729  1.00 65.76           H  
ATOM    969  C   SER A  61      11.387  12.278  29.239  1.00 65.76           C  
ATOM    970  CB  SER A  61      12.019  13.853  31.092  1.00 65.76           C  
ATOM    971  HB2 SER A  61      11.656  14.694  31.682  1.00 65.76           H  
ATOM    972  HB3 SER A  61      12.796  14.205  30.414  1.00 65.76           H  
ATOM    973  O   SER A  61      11.999  12.721  28.266  1.00 65.76           O  
ATOM    974  OG  SER A  61      12.551  12.875  31.963  1.00 65.76           O  
ATOM    975  HG  SER A  61      13.288  13.242  32.457  1.00 65.76           H  
ATOM    976  N   ILE A  62      11.152  10.974  29.420  1.00 65.65           N  
ATOM    977  H   ILE A  62      10.554  10.702  30.187  1.00 65.65           H  
ATOM    978  CA  ILE A  62      11.624   9.882  28.555  1.00 65.65           C  
ATOM    979  HA  ILE A  62      12.430  10.263  27.928  1.00 65.65           H  
ATOM    980  C   ILE A  62      10.504   9.422  27.596  1.00 65.65           C  
ATOM    981  CB  ILE A  62      12.211   8.736  29.425  1.00 65.65           C  
ATOM    982  HB  ILE A  62      11.392   8.263  29.967  1.00 65.65           H  
ATOM    983  O   ILE A  62      10.771   8.743  26.607  1.00 65.65           O  
ATOM    984  CG1 ILE A  62      13.229   9.282  30.464  1.00 65.65           C  
ATOM    985 HG12 ILE A  62      14.054   9.767  29.943  1.00 65.65           H  
ATOM    986 HG13 ILE A  62      12.743  10.029  31.092  1.00 65.65           H  
ATOM    987  CG2 ILE A  62      12.895   7.668  28.546  1.00 65.65           C  
ATOM    988 HG21 ILE A  62      12.168   7.200  27.881  1.00 65.65           H  
ATOM    989 HG22 ILE A  62      13.690   8.119  27.952  1.00 65.65           H  
ATOM    990 HG23 ILE A  62      13.306   6.867  29.160  1.00 65.65           H  
ATOM    991  CD1 ILE A  62      13.796   8.236  31.432  1.00 65.65           C  
ATOM    992 HD11 ILE A  62      14.353   8.742  32.221  1.00 65.65           H  
ATOM    993 HD12 ILE A  62      12.982   7.668  31.883  1.00 65.65           H  
ATOM    994 HD13 ILE A  62      14.476   7.559  30.915  1.00 65.65           H  
ATOM    995  N   GLY A  63       9.261   9.857  27.823  1.00 61.81           N  
ATOM    996  H   GLY A  63       9.094  10.323  28.704  1.00 61.81           H  
ATOM    997  CA  GLY A  63       8.097   9.548  26.994  1.00 61.81           C  
ATOM    998  HA2 GLY A  63       8.414   9.310  25.979  1.00 61.81           H  
ATOM    999  HA3 GLY A  63       7.458  10.430  26.962  1.00 61.81           H  
ATOM   1000  C   GLY A  63       7.251   8.383  27.506  1.00 61.81           C  
ATOM   1001  O   GLY A  63       6.361   7.936  26.776  1.00 61.81           O  
ATOM   1002  N   ASN A  64       7.484   7.908  28.737  1.00 64.61           N  
ATOM   1003  H   ASN A  64       8.167   8.371  29.319  1.00 64.61           H  
ATOM   1004  CA  ASN A  64       6.570   6.967  29.374  1.00 64.61           C  
ATOM   1005  HA  ASN A  64       6.298   6.209  28.639  1.00 64.61           H  
ATOM   1006  C   ASN A  64       5.306   7.705  29.779  1.00 64.61           C  
ATOM   1007  CB  ASN A  64       7.179   6.256  30.583  1.00 64.61           C  
ATOM   1008  HB2 ASN A  64       7.355   6.982  31.377  1.00 64.61           H  
ATOM   1009  HB3 ASN A  64       6.465   5.527  30.966  1.00 64.61           H  
ATOM   1010  O   ASN A  64       5.347   8.717  30.484  1.00 64.61           O  
ATOM   1011  CG  ASN A  64       8.452   5.516  30.256  1.00 64.61           C  
ATOM   1012  ND2 ASN A  64       9.522   5.851  30.934  1.00 64.61           N  
ATOM   1013 HD21 ASN A  64      10.393   5.387  30.717  1.00 64.61           H  
ATOM   1014 HD22 ASN A  64       9.465   6.649  31.551  1.00 64.61           H  
ATOM   1015  OD1 ASN A  64       8.485   4.636  29.404  1.00 64.61           O  
ATOM   1016  N   VAL A  65       4.175   7.200  29.309  1.00 64.06           N  
ATOM   1017  H   VAL A  65       4.200   6.340  28.779  1.00 64.06           H  
ATOM   1018  CA  VAL A  65       2.889   7.844  29.534  1.00 64.06           C  
ATOM   1019  HA  VAL A  65       3.039   8.920  29.620  1.00 64.06           H  
ATOM   1020  C   VAL A  65       2.307   7.336  30.843  1.00 64.06           C  
ATOM   1021  CB  VAL A  65       1.947   7.603  28.354  1.00 64.06           C  
ATOM   1022  HB  VAL A  65       1.700   6.543  28.298  1.00 64.06           H  
ATOM   1023  O   VAL A  65       2.141   6.130  31.031  1.00 64.06           O  
ATOM   1024  CG1 VAL A  65       0.669   8.423  28.540  1.00 64.06           C  
ATOM   1025 HG11 VAL A  65       0.052   8.388  27.642  1.00 64.06           H  
ATOM   1026 HG12 VAL A  65       0.929   9.463  28.736  1.00 64.06           H  
ATOM   1027 HG13 VAL A  65       0.090   8.036  29.379  1.00 64.06           H  
ATOM   1028  CG2 VAL A  65       2.585   8.025  27.027  1.00 64.06           C  
ATOM   1029 HG21 VAL A  65       2.859   9.079  27.058  1.00 64.06           H  
ATOM   1030 HG22 VAL A  65       1.865   7.849  26.228  1.00 64.06           H  
ATOM   1031 HG23 VAL A  65       3.471   7.424  26.819  1.00 64.06           H  
ATOM   1032  N   ASN A  66       1.950   8.249  31.741  1.00 65.48           N  
ATOM   1033  H   ASN A  66       2.044   9.228  31.508  1.00 65.48           H  
ATOM   1034  CA  ASN A  66       1.190   7.901  32.927  1.00 65.48           C  
ATOM   1035  HA  ASN A  66       1.605   6.984  33.347  1.00 65.48           H  
ATOM   1036  C   ASN A  66      -0.265   7.623  32.526  1.00 65.48           C  
ATOM   1037  CB  ASN A  66       1.330   8.996  33.992  1.00 65.48           C  
ATOM   1038  HB2 ASN A  66       0.876   9.922  33.639  1.00 65.48           H  
ATOM   1039  HB3 ASN A  66       2.387   9.178  34.183  1.00 65.48           H  
ATOM   1040  O   ASN A  66      -1.096   8.524  32.429  1.00 65.48           O  
ATOM   1041  CG  ASN A  66       0.665   8.584  35.295  1.00 65.48           C  
ATOM   1042  ND2 ASN A  66       0.937   9.285  36.368  1.00 65.48           N  
ATOM   1043 HD21 ASN A  66       1.529  10.101  36.307  1.00 65.48           H  
ATOM   1044 HD22 ASN A  66       0.482   9.016  37.228  1.00 65.48           H  
ATOM   1045  OD1 ASN A  66      -0.100   7.628  35.373  1.00 65.48           O  
ATOM   1046  N   GLN A  67      -0.579   6.346  32.320  1.00 60.85           N  
ATOM   1047  H   GLN A  67       0.174   5.674  32.340  1.00 60.85           H  
ATOM   1048  CA  GLN A  67      -1.901   5.894  31.878  1.00 60.85           C  
ATOM   1049  HA  GLN A  67      -2.152   6.397  30.944  1.00 60.85           H  
ATOM   1050  C   GLN A  67      -3.025   6.206  32.881  1.00 60.85           C  
ATOM   1051  CB  GLN A  67      -1.847   4.384  31.628  1.00 60.85           C  
ATOM   1052  HB2 GLN A  67      -1.592   3.883  32.562  1.00 60.85           H  
ATOM   1053  HB3 GLN A  67      -2.840   4.050  31.325  1.00 60.85           H  
ATOM   1054  O   GLN A  67      -4.199   6.205  32.508  1.00 60.85           O  
ATOM   1055  CG  GLN A  67      -0.840   3.963  30.544  1.00 60.85           C  
ATOM   1056  HG2 GLN A  67      -1.116   4.412  29.589  1.00 60.85           H  
ATOM   1057  HG3 GLN A  67       0.161   4.301  30.811  1.00 60.85           H  
ATOM   1058  CD  GLN A  67      -0.803   2.449  30.383  1.00 60.85           C  
ATOM   1059  NE2 GLN A  67       0.239   1.901  29.802  1.00 60.85           N  
ATOM   1060 HE21 GLN A  67       1.072   2.435  29.600  1.00 60.85           H  
ATOM   1061 HE22 GLN A  67       0.232   0.891  29.832  1.00 60.85           H  
ATOM   1062  OE1 GLN A  67      -1.684   1.734  30.817  1.00 60.85           O  
ATOM   1063  N   THR A  68      -2.688   6.477  34.148  1.00 59.10           N  
ATOM   1064  H   THR A  68      -1.707   6.507  34.385  1.00 59.10           H  
ATOM   1065  CA  THR A  68      -3.673   6.810  35.189  1.00 59.10           C  
ATOM   1066  HA  THR A  68      -4.589   6.257  34.979  1.00 59.10           H  
ATOM   1067  C   THR A  68      -4.068   8.289  35.197  1.00 59.10           C  
ATOM   1068  CB  THR A  68      -3.209   6.378  36.589  1.00 59.10           C  
ATOM   1069  HB  THR A  68      -4.037   6.547  37.278  1.00 59.10           H  
ATOM   1070  O   THR A  68      -5.157   8.616  35.666  1.00 59.10           O  
ATOM   1071  CG2 THR A  68      -2.845   4.895  36.669  1.00 59.10           C  
ATOM   1072 HG21 THR A  68      -2.628   4.636  37.706  1.00 59.10           H  
ATOM   1073 HG22 THR A  68      -3.679   4.286  36.321  1.00 59.10           H  
ATOM   1074 HG23 THR A  68      -1.964   4.683  36.064  1.00 59.10           H  
ATOM   1075  OG1 THR A  68      -2.107   7.123  37.052  1.00 59.10           O  
ATOM   1076  HG1 THR A  68      -1.396   7.114  36.408  1.00 59.10           H  
ATOM   1077  N   MET A  69      -3.229   9.168  34.637  1.00 56.33           N  
ATOM   1078  H   MET A  69      -2.394   8.810  34.195  1.00 56.33           H  
ATOM   1079  CA  MET A  69      -3.406  10.625  34.621  1.00 56.33           C  
ATOM   1080  HA  MET A  69      -4.207  10.906  35.306  1.00 56.33           H  
ATOM   1081  C   MET A  69      -3.816  11.101  33.221  1.00 56.33           C  
ATOM   1082  CB  MET A  69      -2.121  11.310  35.111  1.00 56.33           C  
ATOM   1083  HB2 MET A  69      -2.168  12.379  34.899  1.00 56.33           H  
ATOM   1084  HB3 MET A  69      -1.273  10.900  34.562  1.00 56.33           H  
ATOM   1085  O   MET A  69      -3.017  11.640  32.450  1.00 56.33           O  
ATOM   1086  CG  MET A  69      -1.876  11.133  36.612  1.00 56.33           C  
ATOM   1087  HG2 MET A  69      -0.811  11.295  36.782  1.00 56.33           H  
ATOM   1088  HG3 MET A  69      -2.106  10.109  36.909  1.00 56.33           H  
ATOM   1089  SD  MET A  69      -2.780  12.287  37.681  1.00 56.33           S  
ATOM   1090  CE  MET A  69      -1.365  13.066  38.512  1.00 56.33           C  
ATOM   1091  HE1 MET A  69      -0.727  13.550  37.773  1.00 56.33           H  
ATOM   1092  HE2 MET A  69      -0.789  12.312  39.048  1.00 56.33           H  
ATOM   1093  HE3 MET A  69      -1.724  13.815  39.218  1.00 56.33           H  
ATOM   1094  N   LYS A  70      -5.090  10.885  32.884  1.00 59.46           N  
ATOM   1095  H   LYS A  70      -5.684  10.462  33.583  1.00 59.46           H  
ATOM   1096  CA  LYS A  70      -5.716  11.404  31.661  1.00 59.46           C  
ATOM   1097  HA  LYS A  70      -4.965  11.457  30.872  1.00 59.46           H  
ATOM   1098  C   LYS A  70      -6.225  12.821  31.928  1.00 59.46           C  
ATOM   1099  CB  LYS A  70      -6.812  10.420  31.222  1.00 59.46           C  
ATOM   1100  HB2 LYS A  70      -7.619  10.428  31.955  1.00 59.46           H  
ATOM   1101  HB3 LYS A  70      -6.372   9.422  31.217  1.00 59.46           H  
ATOM   1102  O   LYS A  70      -6.999  13.037  32.856  1.00 59.46           O  
ATOM   1103  CG  LYS A  70      -7.394  10.694  29.827  1.00 59.46           C  
ATOM   1104  HG2 LYS A  70      -7.999  11.600  29.851  1.00 59.46           H  
ATOM   1105  HG3 LYS A  70      -6.581  10.829  29.114  1.00 59.46           H  
ATOM   1106  CD  LYS A  70      -8.262   9.493  29.398  1.00 59.46           C  
ATOM   1107  HD2 LYS A  70      -9.107   9.392  30.079  1.00 59.46           H  
ATOM   1108  HD3 LYS A  70      -7.666   8.582  29.450  1.00 59.46           H  
ATOM   1109  CE  LYS A  70      -8.780   9.663  27.973  1.00 59.46           C  
ATOM   1110  HE2 LYS A  70      -7.977  10.078  27.363  1.00 59.46           H  
ATOM   1111  HE3 LYS A  70      -9.595  10.386  28.014  1.00 59.46           H  
ATOM   1112  NZ  LYS A  70      -9.250   8.392  27.343  1.00 59.46           N  
ATOM   1113  HZ1 LYS A  70      -9.933   7.891  27.892  1.00 59.46           H  
ATOM   1114  HZ2 LYS A  70      -8.495   7.748  27.154  1.00 59.46           H  
ATOM   1115  HZ3 LYS A  70      -9.641   8.553  26.426  1.00 59.46           H  
ATOM   1116  N   GLN A  71      -5.789  13.792  31.135  1.00 58.05           N  
ATOM   1117  H   GLN A  71      -5.197  13.545  30.354  1.00 58.05           H  
ATOM   1118  CA  GLN A  71      -6.182  15.195  31.267  1.00 58.05           C  
ATOM   1119  HA  GLN A  71      -6.853  15.310  32.118  1.00 58.05           H  
ATOM   1120  C   GLN A  71      -6.948  15.640  30.032  1.00 58.05           C  
ATOM   1121  CB  GLN A  71      -4.965  16.094  31.525  1.00 58.05           C  
ATOM   1122  HB2 GLN A  71      -4.242  15.993  30.715  1.00 58.05           H  
ATOM   1123  HB3 GLN A  71      -5.302  17.129  31.573  1.00 58.05           H  
ATOM   1124  O   GLN A  71      -6.489  15.481  28.902  1.00 58.05           O  
ATOM   1125  CG  GLN A  71      -4.310  15.717  32.857  1.00 58.05           C  
ATOM   1126  HG2 GLN A  71      -3.823  14.747  32.757  1.00 58.05           H  
ATOM   1127  HG3 GLN A  71      -5.081  15.623  33.621  1.00 58.05           H  
ATOM   1128  CD  GLN A  71      -3.271  16.713  33.348  1.00 58.05           C  
ATOM   1129  NE2 GLN A  71      -2.844  16.527  34.572  1.00 58.05           N  
ATOM   1130 HE21 GLN A  71      -1.862  16.730  34.693  1.00 58.05           H  
ATOM   1131 HE22 GLN A  71      -3.158  15.702  35.062  1.00 58.05           H  
ATOM   1132  OE1 GLN A  71      -2.837  17.638  32.677  1.00 58.05           O  
ATOM   1133  N   LEU A  72      -8.121  16.226  30.240  1.00 57.10           N  
ATOM   1134  H   LEU A  72      -8.394  16.440  31.188  1.00 57.10           H  
ATOM   1135  CA  LEU A  72      -8.883  16.824  29.159  1.00 57.10           C  
ATOM   1136  HA  LEU A  72      -8.608  16.342  28.220  1.00 57.10           H  
ATOM   1137  C   LEU A  72      -8.503  18.300  29.067  1.00 57.10           C  
ATOM   1138  CB  LEU A  72     -10.378  16.586  29.402  1.00 57.10           C  
ATOM   1139  HB2 LEU A  72     -10.548  15.531  29.617  1.00 57.10           H  
ATOM   1140  HB3 LEU A  72     -10.685  17.159  30.277  1.00 57.10           H  
ATOM   1141  O   LEU A  72      -8.871  19.108  29.915  1.00 57.10           O  
ATOM   1142  CG  LEU A  72     -11.237  16.994  28.195  1.00 57.10           C  
ATOM   1143  HG  LEU A  72     -11.006  18.018  27.901  1.00 57.10           H  
ATOM   1144  CD1 LEU A  72     -11.001  16.064  27.002  1.00 57.10           C  
ATOM   1145 HD11 LEU A  72     -11.105  15.025  27.313  1.00 57.10           H  
ATOM   1146 HD12 LEU A  72     -11.739  16.276  26.228  1.00 57.10           H  
ATOM   1147 HD13 LEU A  72     -10.010  16.231  26.580  1.00 57.10           H  
ATOM   1148  CD2 LEU A  72     -12.714  16.928  28.570  1.00 57.10           C  
ATOM   1149 HD21 LEU A  72     -13.322  17.202  27.707  1.00 57.10           H  
ATOM   1150 HD22 LEU A  72     -12.918  17.625  29.383  1.00 57.10           H  
ATOM   1151 HD23 LEU A  72     -12.973  15.919  28.891  1.00 57.10           H  
ATOM   1152  N   VAL A  73      -7.757  18.677  28.038  1.00 55.73           N  
ATOM   1153  H   VAL A  73      -7.528  18.006  27.319  1.00 55.73           H  
ATOM   1154  CA  VAL A  73      -7.360  20.068  27.830  1.00 55.73           C  
ATOM   1155  HA  VAL A  73      -7.394  20.600  28.780  1.00 55.73           H  
ATOM   1156  C   VAL A  73      -8.373  20.720  26.896  1.00 55.73           C  
ATOM   1157  CB  VAL A  73      -5.910  20.168  27.338  1.00 55.73           C  
ATOM   1158  HB  VAL A  73      -5.816  19.688  26.364  1.00 55.73           H  
ATOM   1159  O   VAL A  73      -8.420  20.447  25.697  1.00 55.73           O  
ATOM   1160  CG1 VAL A  73      -5.483  21.632  27.220  1.00 55.73           C  
ATOM   1161 HG11 VAL A  73      -4.459  21.684  26.851  1.00 55.73           H  
ATOM   1162 HG12 VAL A  73      -6.130  22.146  26.509  1.00 55.73           H  
ATOM   1163 HG13 VAL A  73      -5.550  22.127  28.189  1.00 55.73           H  
ATOM   1164  CG2 VAL A  73      -4.940  19.481  28.307  1.00 55.73           C  
ATOM   1165 HG21 VAL A  73      -5.050  19.897  29.308  1.00 55.73           H  
ATOM   1166 HG22 VAL A  73      -3.915  19.630  27.967  1.00 55.73           H  
ATOM   1167 HG23 VAL A  73      -5.143  18.410  28.346  1.00 55.73           H  
ATOM   1168  N   THR A  74      -9.211  21.586  27.457  1.00 53.34           N  
ATOM   1169  H   THR A  74      -9.044  21.849  28.418  1.00 53.34           H  
ATOM   1170  CA  THR A  74     -10.174  22.379  26.692  1.00 53.34           C  
ATOM   1171  HA  THR A  74     -10.407  21.868  25.758  1.00 53.34           H  
ATOM   1172  C   THR A  74      -9.548  23.723  26.362  1.00 53.34           C  
ATOM   1173  CB  THR A  74     -11.493  22.549  27.450  1.00 53.34           C  
ATOM   1174  HB  THR A  74     -11.324  23.079  28.387  1.00 53.34           H  
ATOM   1175  O   THR A  74      -9.294  24.548  27.240  1.00 53.34           O  
ATOM   1176  CG2 THR A  74     -12.535  23.291  26.613  1.00 53.34           C  
ATOM   1177 HG21 THR A  74     -12.668  22.785  25.657  1.00 53.34           H  
ATOM   1178 HG22 THR A  74     -12.217  24.320  26.446  1.00 53.34           H  
ATOM   1179 HG23 THR A  74     -13.484  23.300  27.148  1.00 53.34           H  
ATOM   1180  OG1 THR A  74     -12.032  21.276  27.721  1.00 53.34           O  
ATOM   1181  HG1 THR A  74     -11.387  20.807  28.255  1.00 53.34           H  
ATOM   1182  N   ILE A  75      -9.299  23.955  25.080  1.00 53.20           N  
ATOM   1183  H   ILE A  75      -9.569  23.270  24.388  1.00 53.20           H  
ATOM   1184  CA  ILE A  75      -8.697  25.193  24.603  1.00 53.20           C  
ATOM   1185  HA  ILE A  75      -8.217  25.705  25.437  1.00 53.20           H  
ATOM   1186  C   ILE A  75      -9.783  26.094  24.069  1.00 53.20           C  
ATOM   1187  CB  ILE A  75      -7.603  24.917  23.575  1.00 53.20           C  
ATOM   1188  HB  ILE A  75      -8.014  24.295  22.780  1.00 53.20           H  
ATOM   1189  O   ILE A  75     -10.438  25.801  23.068  1.00 53.20           O  
ATOM   1190  CG1 ILE A  75      -6.461  24.184  24.304  1.00 53.20           C  
ATOM   1191 HG12 ILE A  75      -5.628  24.862  24.490  1.00 53.20           H  
ATOM   1192 HG13 ILE A  75      -6.771  23.844  25.292  1.00 53.20           H  
ATOM   1193  CG2 ILE A  75      -7.091  26.232  22.963  1.00 53.20           C  
ATOM   1194 HG21 ILE A  75      -7.887  26.746  22.423  1.00 53.20           H  
ATOM   1195 HG22 ILE A  75      -6.306  26.018  22.238  1.00 53.20           H  
ATOM   1196 HG23 ILE A  75      -6.705  26.883  23.747  1.00 53.20           H  
ATOM   1197  CD1 ILE A  75      -6.003  22.963  23.526  1.00 53.20           C  
ATOM   1198 HD11 ILE A  75      -5.860  23.193  22.470  1.00 53.20           H  
ATOM   1199 HD12 ILE A  75      -6.764  22.188  23.619  1.00 53.20           H  
ATOM   1200 HD13 ILE A  75      -5.077  22.610  23.979  1.00 53.20           H  
ATOM   1201  N   ILE A  76      -9.938  27.222  24.742  1.00 49.53           N  
ATOM   1202  H   ILE A  76      -9.287  27.421  25.489  1.00 49.53           H  
ATOM   1203  CA  ILE A  76     -10.847  28.273  24.332  1.00 49.53           C  
ATOM   1204  HA  ILE A  76     -11.655  27.845  23.740  1.00 49.53           H  
ATOM   1205  C   ILE A  76     -10.039  29.209  23.426  1.00 49.53           C  
ATOM   1206  CB  ILE A  76     -11.479  28.925  25.582  1.00 49.53           C  
ATOM   1207  HB  ILE A  76     -10.690  29.379  26.182  1.00 49.53           H  
ATOM   1208  O   ILE A  76      -9.054  29.820  23.849  1.00 49.53           O  
ATOM   1209  CG1 ILE A  76     -12.219  27.866  26.442  1.00 49.53           C  
ATOM   1210 HG12 ILE A  76     -11.511  27.103  26.765  1.00 49.53           H  
ATOM   1211 HG13 ILE A  76     -12.981  27.379  25.834  1.00 49.53           H  
ATOM   1212  CG2 ILE A  76     -12.460  30.019  25.148  1.00 49.53           C  
ATOM   1213 HG21 ILE A  76     -11.942  30.749  24.527  1.00 49.53           H  
ATOM   1214 HG22 ILE A  76     -13.287  29.578  24.593  1.00 49.53           H  
ATOM   1215 HG23 ILE A  76     -12.839  30.561  26.014  1.00 49.53           H  
ATOM   1216  CD1 ILE A  76     -12.887  28.422  27.708  1.00 49.53           C  
ATOM   1217 HD11 ILE A  76     -13.683  29.122  27.453  1.00 49.53           H  
ATOM   1218 HD12 ILE A  76     -13.343  27.604  28.266  1.00 49.53           H  
ATOM   1219 HD13 ILE A  76     -12.145  28.917  28.334  1.00 49.53           H  
ATOM   1220  N   GLY A  77     -10.417  29.281  22.150  1.00 46.49           N  
ATOM   1221  H   GLY A  77     -11.232  28.764  21.855  1.00 46.49           H  
ATOM   1222  CA  GLY A  77      -9.905  30.295  21.232  1.00 46.49           C  
ATOM   1223  HA2 GLY A  77     -10.368  30.174  20.252  1.00 46.49           H  
ATOM   1224  HA3 GLY A  77      -8.825  30.188  21.137  1.00 46.49           H  
ATOM   1225  C   GLY A  77     -10.234  31.691  21.764  1.00 46.49           C  
ATOM   1226  O   GLY A  77     -11.249  31.874  22.430  1.00 46.49           O  
ATOM   1227  N   GLU A  78      -9.368  32.679  21.533  1.00 39.24           N  
ATOM   1228  H   GLU A  78      -8.544  32.500  20.978  1.00 39.24           H  
ATOM   1229  CA  GLU A  78      -9.540  34.009  22.133  1.00 39.24           C  
ATOM   1230  HA  GLU A  78      -9.450  33.896  23.214  1.00 39.24           H  
ATOM   1231  C   GLU A  78     -10.926  34.621  21.859  1.00 39.24           C  
ATOM   1232  CB  GLU A  78      -8.445  34.984  21.668  1.00 39.24           C  
ATOM   1233  HB2 GLU A  78      -8.699  35.981  22.029  1.00 39.24           H  
ATOM   1234  HB3 GLU A  78      -8.409  35.009  20.579  1.00 39.24           H  
ATOM   1235  O   GLU A  78     -11.415  34.627  20.726  1.00 39.24           O  
ATOM   1236  CG  GLU A  78      -7.067  34.614  22.227  1.00 39.24           C  
ATOM   1237  HG2 GLU A  78      -6.721  33.699  21.747  1.00 39.24           H  
ATOM   1238  HG3 GLU A  78      -7.166  34.415  23.294  1.00 39.24           H  
ATOM   1239  CD  GLU A  78      -6.023  35.720  22.020  1.00 39.24           C  
ATOM   1240  OE1 GLU A  78      -5.172  35.898  22.921  1.00 39.24           O  
ATOM   1241  OE2 GLU A  78      -5.947  36.348  20.938  1.00 39.24           O  
ATOM   1242  N   GLN A  79     -11.527  35.191  22.911  1.00 36.45           N  
ATOM   1243  H   GLN A  79     -11.073  35.128  23.811  1.00 36.45           H  
ATOM   1244  CA  GLN A  79     -12.658  36.108  22.802  1.00 36.45           C  
ATOM   1245  HA  GLN A  79     -13.445  35.647  22.205  1.00 36.45           H  
ATOM   1246  C   GLN A  79     -12.181  37.387  22.105  1.00 36.45           C  
ATOM   1247  CB  GLN A  79     -13.212  36.451  24.199  1.00 36.45           C  
ATOM   1248  HB2 GLN A  79     -12.388  36.756  24.845  1.00 36.45           H  
ATOM   1249  HB3 GLN A  79     -13.889  37.300  24.098  1.00 36.45           H  
ATOM   1250  O   GLN A  79     -11.276  38.068  22.587  1.00 36.45           O  
ATOM   1251  CG  GLN A  79     -13.992  35.308  24.872  1.00 36.45           C  
ATOM   1252  HG2 GLN A  79     -14.804  34.999  24.214  1.00 36.45           H  
ATOM   1253  HG3 GLN A  79     -13.334  34.453  25.026  1.00 36.45           H  
ATOM   1254  CD  GLN A  79     -14.579  35.722  26.224  1.00 36.45           C  
ATOM   1255  NE2 GLN A  79     -15.634  35.082  26.682  1.00 36.45           N  
ATOM   1256 HE21 GLN A  79     -15.991  35.400  27.572  1.00 36.45           H  
ATOM   1257 HE22 GLN A  79     -16.078  34.355  26.140  1.00 36.45           H  
ATOM   1258  OE1 GLN A  79     -14.113  36.628  26.890  1.00 36.45           O  
ATOM   1259  N   TYR A  80     -12.793  37.749  20.978  1.00 29.74           N  
ATOM   1260  H   TYR A  80     -13.479  37.133  20.568  1.00 29.74           H  
ATOM   1261  CA  TYR A  80     -12.537  39.051  20.366  1.00 29.74           C  
ATOM   1262  HA  TYR A  80     -11.459  39.172  20.259  1.00 29.74           H  
ATOM   1263  C   TYR A  80     -13.041  40.165  21.302  1.00 29.74           C  
ATOM   1264  CB  TYR A  80     -13.155  39.104  18.960  1.00 29.74           C  
ATOM   1265  HB2 TYR A  80     -14.203  38.808  19.012  1.00 29.74           H  
ATOM   1266  HB3 TYR A  80     -13.125  40.135  18.608  1.00 29.74           H  
ATOM   1267  O   TYR A  80     -14.227  40.236  21.627  1.00 29.74           O  
ATOM   1268  CG  TYR A  80     -12.421  38.238  17.944  1.00 29.74           C  
ATOM   1269  CD1 TYR A  80     -11.179  38.673  17.444  1.00 29.74           C  
ATOM   1270  HD1 TYR A  80     -10.772  39.616  17.775  1.00 29.74           H  
ATOM   1271  CD2 TYR A  80     -12.945  36.996  17.526  1.00 29.74           C  
ATOM   1272  HD2 TYR A  80     -13.889  36.647  17.918  1.00 29.74           H  
ATOM   1273  CE1 TYR A  80     -10.450  37.865  16.553  1.00 29.74           C  
ATOM   1274  HE1 TYR A  80      -9.482  38.198  16.209  1.00 29.74           H  
ATOM   1275  CE2 TYR A  80     -12.226  36.190  16.616  1.00 29.74           C  
ATOM   1276  HE2 TYR A  80     -12.610  35.224  16.321  1.00 29.74           H  
ATOM   1277  OH  TYR A  80     -10.208  35.846  15.318  1.00 29.74           O  
ATOM   1278  HH  TYR A  80      -9.308  36.168  15.405  1.00 29.74           H  
ATOM   1279  CZ  TYR A  80     -10.969  36.619  16.141  1.00 29.74           C  
ATOM   1280  N   THR A  81     -12.132  41.028  21.765  1.00 24.66           N  
ATOM   1281  H   THR A  81     -11.157  40.858  21.565  1.00 24.66           H  
ATOM   1282  CA  THR A  81     -12.439  42.193  22.609  1.00 24.66           C  
ATOM   1283  HA  THR A  81     -13.039  41.852  23.453  1.00 24.66           H  
ATOM   1284  C   THR A  81     -13.248  43.209  21.797  1.00 24.66           C  
ATOM   1285  CB  THR A  81     -11.152  42.851  23.152  1.00 24.66           C  
ATOM   1286  HB  THR A  81     -10.823  43.626  22.460  1.00 24.66           H  
ATOM   1287  O   THR A  81     -12.824  43.629  20.720  1.00 24.66           O  
ATOM   1288  CG2 THR A  81     -11.360  43.473  24.532  1.00 24.66           C  
ATOM   1289 HG21 THR A  81     -10.425  43.913  24.879  1.00 24.66           H  
ATOM   1290 HG22 THR A  81     -12.113  44.259  24.472  1.00 24.66           H  
ATOM   1291 HG23 THR A  81     -11.686  42.717  25.246  1.00 24.66           H  
ATOM   1292  OG1 THR A  81     -10.102  41.915  23.273  1.00 24.66           O  
ATOM   1293  HG1 THR A  81     -10.343  41.274  23.946  1.00 24.66           H  
ATOM   1294  N   HIS A  82     -14.430  43.588  22.287  1.00 25.38           N  
ATOM   1295  H   HIS A  82     -14.707  43.264  23.203  1.00 25.38           H  
ATOM   1296  CA  HIS A  82     -15.334  44.514  21.601  1.00 25.38           C  
ATOM   1297  HA  HIS A  82     -15.201  44.418  20.523  1.00 25.38           H  
ATOM   1298  C   HIS A  82     -14.999  45.956  22.012  1.00 25.38           C  
ATOM   1299  CB  HIS A  82     -16.796  44.160  21.932  1.00 25.38           C  
ATOM   1300  HB2 HIS A  82     -17.440  44.909  21.472  1.00 25.38           H  
ATOM   1301  HB3 HIS A  82     -16.941  44.225  23.011  1.00 25.38           H  
ATOM   1302  O   HIS A  82     -14.983  46.265  23.201  1.00 25.38           O  
ATOM   1303  CG  HIS A  82     -17.255  42.792  21.473  1.00 25.38           C  
ATOM   1304  CD2 HIS A  82     -18.297  42.528  20.624  1.00 25.38           C  
ATOM   1305  HD2 HIS A  82     -18.924  43.264  20.144  1.00 25.38           H  
ATOM   1306  ND1 HIS A  82     -16.751  41.569  21.865  1.00 25.38           N  
ATOM   1307  HD1 HIS A  82     -15.869  41.390  22.324  1.00 25.38           H  
ATOM   1308  CE1 HIS A  82     -17.463  40.605  21.266  1.00 25.38           C  
ATOM   1309  HE1 HIS A  82     -17.253  39.548  21.336  1.00 25.38           H  
ATOM   1310  NE2 HIS A  82     -18.423  41.141  20.500  1.00 25.38           N  
ATOM   1311  N   TYR A  83     -14.759  46.849  21.049  1.00 25.10           N  
ATOM   1312  H   TYR A  83     -14.785  46.547  20.086  1.00 25.10           H  
ATOM   1313  CA  TYR A  83     -14.591  48.283  21.309  1.00 25.10           C  
ATOM   1314  HA  TYR A  83     -14.397  48.444  22.370  1.00 25.10           H  
ATOM   1315  C   TYR A  83     -15.880  49.020  20.950  1.00 25.10           C  
ATOM   1316  CB  TYR A  83     -13.384  48.839  20.541  1.00 25.10           C  
ATOM   1317  HB2 TYR A  83     -13.496  48.611  19.481  1.00 25.10           H  
ATOM   1318  HB3 TYR A  83     -13.382  49.925  20.640  1.00 25.10           H  
ATOM   1319  O   TYR A  83     -16.311  48.993  19.798  1.00 25.10           O  
ATOM   1320  CG  TYR A  83     -12.050  48.314  21.034  1.00 25.10           C  
ATOM   1321  CD1 TYR A  83     -11.425  48.917  22.143  1.00 25.10           C  
ATOM   1322  HD1 TYR A  83     -11.896  49.754  22.637  1.00 25.10           H  
ATOM   1323  CD2 TYR A  83     -11.450  47.206  20.404  1.00 25.10           C  
ATOM   1324  HD2 TYR A  83     -11.938  46.725  19.569  1.00 25.10           H  
ATOM   1325  CE1 TYR A  83     -10.204  48.411  22.625  1.00 25.10           C  
ATOM   1326  HE1 TYR A  83      -9.738  48.866  23.487  1.00 25.10           H  
ATOM   1327  CE2 TYR A  83     -10.224  46.704  20.878  1.00 25.10           C  
ATOM   1328  HE2 TYR A  83      -9.767  45.842  20.413  1.00 25.10           H  
ATOM   1329  OH  TYR A  83      -8.432  46.800  22.465  1.00 25.10           O  
ATOM   1330  HH  TYR A  83      -8.214  47.178  23.320  1.00 25.10           H  
ATOM   1331  CZ  TYR A  83      -9.601  47.302  21.991  1.00 25.10           C  
ATOM   1332  N   VAL A  84     -16.490  49.690  21.928  1.00 24.08           N  
ATOM   1333  H   VAL A  84     -16.089  49.672  22.855  1.00 24.08           H  
ATOM   1334  CA  VAL A  84     -17.630  50.584  21.696  1.00 24.08           C  
ATOM   1335  HA  VAL A  84     -18.148  50.274  20.789  1.00 24.08           H  
ATOM   1336  C   VAL A  84     -17.083  51.992  21.477  1.00 24.08           C  
ATOM   1337  CB  VAL A  84     -18.658  50.519  22.843  1.00 24.08           C  
ATOM   1338  HB  VAL A  84     -18.191  50.852  23.770  1.00 24.08           H  
ATOM   1339  O   VAL A  84     -16.439  52.564  22.353  1.00 24.08           O  
ATOM   1340  CG1 VAL A  84     -19.872  51.410  22.550  1.00 24.08           C  
ATOM   1341 HG11 VAL A  84     -20.344  51.115  21.613  1.00 24.08           H  
ATOM   1342 HG12 VAL A  84     -19.567  52.455  22.486  1.00 24.08           H  
ATOM   1343 HG13 VAL A  84     -20.596  51.324  23.360  1.00 24.08           H  
ATOM   1344  CG2 VAL A  84     -19.169  49.084  23.040  1.00 24.08           C  
ATOM   1345 HG21 VAL A  84     -18.352  48.429  23.342  1.00 24.08           H  
ATOM   1346 HG22 VAL A  84     -19.924  49.067  23.826  1.00 24.08           H  
ATOM   1347 HG23 VAL A  84     -19.607  48.710  22.114  1.00 24.08           H  
ATOM   1348  N   LEU A  85     -17.311  52.536  20.283  1.00 22.78           N  
ATOM   1349  H   LEU A  85     -17.836  51.995  19.611  1.00 22.78           H  
ATOM   1350  CA  LEU A  85     -17.079  53.945  19.977  1.00 22.78           C  
ATOM   1351  HA  LEU A  85     -16.145  54.279  20.428  1.00 22.78           H  
ATOM   1352  C   LEU A  85     -18.216  54.762  20.592  1.00 22.78           C  
ATOM   1353  CB  LEU A  85     -17.017  54.124  18.443  1.00 22.78           C  
ATOM   1354  HB2 LEU A  85     -17.568  55.022  18.163  1.00 22.78           H  
ATOM   1355  HB3 LEU A  85     -17.532  53.292  17.962  1.00 22.78           H  
ATOM   1356  O   LEU A  85     -19.374  54.573  20.215  1.00 22.78           O  
ATOM   1357  CG  LEU A  85     -15.577  54.237  17.906  1.00 22.78           C  
ATOM   1358  HG  LEU A  85     -14.878  53.812  18.626  1.00 22.78           H  
ATOM   1359  CD1 LEU A  85     -15.405  53.475  16.593  1.00 22.78           C  
ATOM   1360 HD11 LEU A  85     -15.655  52.425  16.744  1.00 22.78           H  
ATOM   1361 HD12 LEU A  85     -14.368  53.545  16.262  1.00 22.78           H  
ATOM   1362 HD13 LEU A  85     -16.059  53.896  15.829  1.00 22.78           H  
ATOM   1363  CD2 LEU A  85     -15.216  55.703  17.666  1.00 22.78           C  
ATOM   1364 HD21 LEU A  85     -14.182  55.786  17.331  1.00 22.78           H  
ATOM   1365 HD22 LEU A  85     -15.322  56.255  18.600  1.00 22.78           H  
ATOM   1366 HD23 LEU A  85     -15.876  56.142  16.918  1.00 22.78           H  
ATOM   1367  N   ASN A  86     -17.898  55.684  21.502  1.00 26.69           N  
ATOM   1368  H   ASN A  86     -16.936  55.802  21.787  1.00 26.69           H  
ATOM   1369  CA  ASN A  86     -18.864  56.720  21.843  1.00 26.69           C  
ATOM   1370  HA  ASN A  86     -19.805  56.212  22.055  1.00 26.69           H  
ATOM   1371  C   ASN A  86     -19.079  57.631  20.622  1.00 26.69           C  
ATOM   1372  CB  ASN A  86     -18.432  57.488  23.103  1.00 26.69           C  
ATOM   1373  HB2 ASN A  86     -18.902  58.471  23.116  1.00 26.69           H  
ATOM   1374  HB3 ASN A  86     -17.354  57.647  23.091  1.00 26.69           H  
ATOM   1375  O   ASN A  86     -18.149  57.820  19.831  1.00 26.69           O  
ATOM   1376  CG  ASN A  86     -18.841  56.783  24.385  1.00 26.69           C  
ATOM   1377  ND2 ASN A  86     -18.179  57.082  25.475  1.00 26.69           N  
ATOM   1378 HD21 ASN A  86     -17.432  57.761  25.437  1.00 26.69           H  
ATOM   1379 HD22 ASN A  86     -18.470  56.623  26.326  1.00 26.69           H  
ATOM   1380  OD1 ASN A  86     -19.770  55.992  24.438  1.00 26.69           O  
ATOM   1381  N   PRO A  87     -20.285  58.207  20.449  1.00 35.13           N  
ATOM   1382  CA  PRO A  87     -20.624  59.028  19.284  1.00 35.13           C  
ATOM   1383  HA  PRO A  87     -20.620  58.391  18.399  1.00 35.13           H  
ATOM   1384  C   PRO A  87     -19.680  60.213  19.034  1.00 35.13           C  
ATOM   1385  CB  PRO A  87     -22.048  59.529  19.546  1.00 35.13           C  
ATOM   1386  HB2 PRO A  87     -22.017  60.486  20.066  1.00 35.13           H  
ATOM   1387  HB3 PRO A  87     -22.618  59.620  18.621  1.00 35.13           H  
ATOM   1388  O   PRO A  87     -19.636  60.721  17.917  1.00 35.13           O  
ATOM   1389  CG  PRO A  87     -22.644  58.477  20.476  1.00 35.13           C  
ATOM   1390  HG2 PRO A  87     -23.438  58.887  21.099  1.00 35.13           H  
ATOM   1391  HG3 PRO A  87     -23.011  57.636  19.887  1.00 35.13           H  
ATOM   1392  CD  PRO A  87     -21.448  58.031  21.307  1.00 35.13           C  
ATOM   1393  HD2 PRO A  87     -21.598  56.992  21.602  1.00 35.13           H  
ATOM   1394  HD3 PRO A  87     -21.350  58.665  22.188  1.00 35.13           H  
ATOM   1395  N   ASP A  88     -18.928  60.650  20.049  1.00 34.77           N  
ATOM   1396  H   ASP A  88     -18.958  60.159  20.931  1.00 34.77           H  
ATOM   1397  CA  ASP A  88     -17.955  61.742  19.948  1.00 34.77           C  
ATOM   1398  HA  ASP A  88     -18.311  62.432  19.184  1.00 34.77           H  
ATOM   1399  C   ASP A  88     -16.549  61.310  19.486  1.00 34.77           C  
ATOM   1400  CB  ASP A  88     -17.930  62.534  21.263  1.00 34.77           C  
ATOM   1401  HB2 ASP A  88     -17.368  63.453  21.097  1.00 34.77           H  
ATOM   1402  HB3 ASP A  88     -18.951  62.821  21.515  1.00 34.77           H  
ATOM   1403  O   ASP A  88     -15.667  62.151  19.327  1.00 34.77           O  
ATOM   1404  CG  ASP A  88     -17.310  61.805  22.465  1.00 34.77           C  
ATOM   1405  OD1 ASP A  88     -16.770  60.678  22.315  1.00 34.77           O  
ATOM   1406  OD2 ASP A  88     -17.392  62.390  23.563  1.00 34.77           O  
ATOM   1407  N   GLY A  89     -16.334  60.019  19.214  1.00 28.99           N  
ATOM   1408  H   GLY A  89     -17.081  59.366  19.407  1.00 28.99           H  
ATOM   1409  CA  GLY A  89     -15.094  59.507  18.632  1.00 28.99           C  
ATOM   1410  HA2 GLY A  89     -14.739  60.209  17.877  1.00 28.99           H  
ATOM   1411  HA3 GLY A  89     -15.311  58.559  18.139  1.00 28.99           H  
ATOM   1412  C   GLY A  89     -13.951  59.272  19.623  1.00 28.99           C  
ATOM   1413  O   GLY A  89     -12.851  58.935  19.187  1.00 28.99           O  
ATOM   1414  N   SER A  90     -14.173  59.411  20.935  1.00 27.40           N  
ATOM   1415  H   SER A  90     -15.088  59.703  21.249  1.00 27.40           H  
ATOM   1416  CA  SER A  90     -13.145  59.109  21.940  1.00 27.40           C  
ATOM   1417  HA  SER A  90     -12.176  59.308  21.482  1.00 27.40           H  
ATOM   1418  C   SER A  90     -13.136  57.623  22.352  1.00 27.40           C  
ATOM   1419  CB  SER A  90     -13.234  60.085  23.117  1.00 27.40           C  
ATOM   1420  HB2 SER A  90     -13.156  61.106  22.743  1.00 27.40           H  
ATOM   1421  HB3 SER A  90     -12.397  59.900  23.790  1.00 27.40           H  
ATOM   1422  O   SER A  90     -14.176  56.990  22.543  1.00 27.40           O  
ATOM   1423  OG  SER A  90     -14.437  59.953  23.842  1.00 27.40           O  
ATOM   1424  HG  SER A  90     -15.183  60.285  23.337  1.00 27.40           H  
ATOM   1425  N   HIS A  91     -11.933  57.040  22.440  1.00 27.05           N  
ATOM   1426  H   HIS A  91     -11.122  57.619  22.277  1.00 27.05           H  
ATOM   1427  CA  HIS A  91     -11.693  55.620  22.727  1.00 27.05           C  
ATOM   1428  HA  HIS A  91     -12.550  55.036  22.392  1.00 27.05           H  
ATOM   1429  C   HIS A  91     -11.491  55.380  24.231  1.00 27.05           C  
ATOM   1430  CB  HIS A  91     -10.440  55.149  21.959  1.00 27.05           C  
ATOM   1431  HB2 HIS A  91     -10.241  54.112  22.229  1.00 27.05           H  
ATOM   1432  HB3 HIS A  91      -9.582  55.740  22.282  1.00 27.05           H  
ATOM   1433  O   HIS A  91     -10.577  55.961  24.814  1.00 27.05           O  
ATOM   1434  CG  HIS A  91     -10.538  55.224  20.455  1.00 27.05           C  
ATOM   1435  CD2 HIS A  91      -9.826  56.047  19.621  1.00 27.05           C  
ATOM   1436  HD2 HIS A  91      -9.101  56.788  19.926  1.00 27.05           H  
ATOM   1437  ND1 HIS A  91     -11.331  54.433  19.657  1.00 27.05           N  
ATOM   1438  HD1 HIS A  91     -12.008  53.754  19.975  1.00 27.05           H  
ATOM   1439  CE1 HIS A  91     -11.108  54.775  18.378  1.00 27.05           C  
ATOM   1440  HE1 HIS A  91     -11.606  54.341  17.523  1.00 27.05           H  
ATOM   1441  NE2 HIS A  91     -10.185  55.744  18.304  1.00 27.05           N  
ATOM   1442  N   VAL A  92     -12.254  54.470  24.849  1.00 29.54           N  
ATOM   1443  H   VAL A  92     -13.027  54.053  24.351  1.00 29.54           H  
ATOM   1444  CA  VAL A  92     -11.941  53.943  26.193  1.00 29.54           C  
ATOM   1445  HA  VAL A  92     -10.965  54.328  26.491  1.00 29.54           H  
ATOM   1446  C   VAL A  92     -11.814  52.420  26.137  1.00 29.54           C  
ATOM   1447  CB  VAL A  92     -12.922  54.425  27.281  1.00 29.54           C  
ATOM   1448  HB  VAL A  92     -13.922  54.053  27.060  1.00 29.54           H  
ATOM   1449  O   VAL A  92     -12.689  51.711  25.641  1.00 29.54           O  
ATOM   1450  CG1 VAL A  92     -12.494  53.922  28.668  1.00 29.54           C  
ATOM   1451 HG11 VAL A  92     -12.532  52.834  28.711  1.00 29.54           H  
ATOM   1452 HG12 VAL A  92     -11.485  54.259  28.904  1.00 29.54           H  
ATOM   1453 HG13 VAL A  92     -13.177  54.306  29.426  1.00 29.54           H  
ATOM   1454  CG2 VAL A  92     -12.962  55.959  27.345  1.00 29.54           C  
ATOM   1455 HG21 VAL A  92     -13.620  56.279  28.153  1.00 29.54           H  
ATOM   1456 HG22 VAL A  92     -11.962  56.357  27.517  1.00 29.54           H  
ATOM   1457 HG23 VAL A  92     -13.352  56.365  26.411  1.00 29.54           H  
ATOM   1458  N   LYS A  93     -10.660  51.938  26.605  1.00 27.35           N  
ATOM   1459  H   LYS A  93     -10.061  52.610  27.063  1.00 27.35           H  
ATOM   1460  CA  LYS A  93     -10.194  50.548  26.619  1.00 27.35           C  
ATOM   1461  HA  LYS A  93     -10.520  50.046  25.708  1.00 27.35           H  
ATOM   1462  C   LYS A  93     -10.803  49.843  27.843  1.00 27.35           C  
ATOM   1463  CB  LYS A  93      -8.645  50.620  26.683  1.00 27.35           C  
ATOM   1464  HB2 LYS A  93      -8.323  51.560  26.236  1.00 27.35           H  
ATOM   1465  HB3 LYS A  93      -8.333  50.654  27.727  1.00 27.35           H  
ATOM   1466  O   LYS A  93     -10.500  50.233  28.962  1.00 27.35           O  
ATOM   1467  CG  LYS A  93      -7.857  49.513  25.966  1.00 27.35           C  
ATOM   1468  HG2 LYS A  93      -8.049  49.572  24.895  1.00 27.35           H  
ATOM   1469  HG3 LYS A  93      -8.159  48.535  26.340  1.00 27.35           H  
ATOM   1470  CD  LYS A  93      -6.355  49.737  26.232  1.00 27.35           C  
ATOM   1471  HD2 LYS A  93      -6.100  50.768  25.988  1.00 27.35           H  
ATOM   1472  HD3 LYS A  93      -6.172  49.583  27.295  1.00 27.35           H  
ATOM   1473  CE  LYS A  93      -5.448  48.801  25.424  1.00 27.35           C  
ATOM   1474  HE2 LYS A  93      -5.741  47.771  25.627  1.00 27.35           H  
ATOM   1475  HE3 LYS A  93      -5.598  48.997  24.362  1.00 27.35           H  
ATOM   1476  NZ  LYS A  93      -4.021  49.005  25.791  1.00 27.35           N  
ATOM   1477  HZ1 LYS A  93      -3.883  48.806  26.772  1.00 27.35           H  
ATOM   1478  HZ2 LYS A  93      -3.738  49.963  25.640  1.00 27.35           H  
ATOM   1479  HZ3 LYS A  93      -3.413  48.395  25.264  1.00 27.35           H  
ATOM   1480  N   TYR A  94     -11.636  48.822  27.644  1.00 23.86           N  
ATOM   1481  H   TYR A  94     -11.891  48.576  26.698  1.00 23.86           H  
ATOM   1482  CA  TYR A  94     -12.096  47.934  28.720  1.00 23.86           C  
ATOM   1483  HA  TYR A  94     -12.013  48.441  29.682  1.00 23.86           H  
ATOM   1484  C   TYR A  94     -11.195  46.691  28.767  1.00 23.86           C  
ATOM   1485  CB  TYR A  94     -13.580  47.559  28.525  1.00 23.86           C  
ATOM   1486  HB2 TYR A  94     -13.849  47.641  27.472  1.00 23.86           H  
ATOM   1487  HB3 TYR A  94     -13.713  46.512  28.795  1.00 23.86           H  
ATOM   1488  O   TYR A  94     -11.224  45.869  27.854  1.00 23.86           O  
ATOM   1489  CG  TYR A  94     -14.560  48.367  29.361  1.00 23.86           C  
ATOM   1490  CD1 TYR A  94     -14.982  47.875  30.613  1.00 23.86           C  
ATOM   1491  HD1 TYR A  94     -14.597  46.937  30.986  1.00 23.86           H  
ATOM   1492  CD2 TYR A  94     -15.065  49.595  28.887  1.00 23.86           C  
ATOM   1493  HD2 TYR A  94     -14.740  49.977  27.931  1.00 23.86           H  
ATOM   1494  CE1 TYR A  94     -15.909  48.600  31.385  1.00 23.86           C  
ATOM   1495  HE1 TYR A  94     -16.233  48.232  32.347  1.00 23.86           H  
ATOM   1496  CE2 TYR A  94     -15.992  50.326  29.660  1.00 23.86           C  
ATOM   1497  HE2 TYR A  94     -16.375  51.267  29.295  1.00 23.86           H  
ATOM   1498  OH  TYR A  94     -17.315  50.516  31.662  1.00 23.86           O  
ATOM   1499  HH  TYR A  94     -17.539  51.367  31.278  1.00 23.86           H  
ATOM   1500  CZ  TYR A  94     -16.417  49.826  30.911  1.00 23.86           C  
ATOM   1501  N   LEU A  95     -10.396  46.560  29.825  1.00 25.41           N  
ATOM   1502  H   LEU A  95     -10.368  47.313  30.497  1.00 25.41           H  
ATOM   1503  CA  LEU A  95      -9.784  45.304  30.263  1.00 25.41           C  
ATOM   1504  HA  LEU A  95     -10.266  44.457  29.773  1.00 25.41           H  
ATOM   1505  C   LEU A  95     -10.048  45.198  31.764  1.00 25.41           C  
ATOM   1506  CB  LEU A  95      -8.268  45.283  29.966  1.00 25.41           C  
ATOM   1507  HB2 LEU A  95      -7.865  46.276  30.164  1.00 25.41           H  
ATOM   1508  HB3 LEU A  95      -7.784  44.600  30.665  1.00 25.41           H  
ATOM   1509  O   LEU A  95      -9.500  45.975  32.535  1.00 25.41           O  
ATOM   1510  CG  LEU A  95      -7.888  44.846  28.540  1.00 25.41           C  
ATOM   1511  HG  LEU A  95      -8.481  45.404  27.816  1.00 25.41           H  
ATOM   1512  CD1 LEU A  95      -6.411  45.153  28.277  1.00 25.41           C  
ATOM   1513 HD11 LEU A  95      -5.793  44.605  28.988  1.00 25.41           H  
ATOM   1514 HD12 LEU A  95      -6.146  44.853  27.263  1.00 25.41           H  
ATOM   1515 HD13 LEU A  95      -6.232  46.221  28.405  1.00 25.41           H  
ATOM   1516  CD2 LEU A  95      -8.100  43.345  28.321  1.00 25.41           C  
ATOM   1517 HD21 LEU A  95      -7.527  42.774  29.051  1.00 25.41           H  
ATOM   1518 HD22 LEU A  95      -9.156  43.098  28.423  1.00 25.41           H  
ATOM   1519 HD23 LEU A  95      -7.780  43.066  27.316  1.00 25.41           H  
ATOM   1520  N   ALA A  96     -10.907  44.267  32.165  1.00 24.89           N  
ATOM   1521  H   ALA A  96     -11.342  43.671  31.475  1.00 24.89           H  
ATOM   1522  CA  ALA A  96     -11.054  43.868  33.557  1.00 24.89           C  
ATOM   1523  HA  ALA A  96     -10.493  44.538  34.209  1.00 24.89           H  
ATOM   1524  C   ALA A  96     -10.448  42.467  33.692  1.00 24.89           C  
ATOM   1525  CB  ALA A  96     -12.532  43.957  33.963  1.00 24.89           C  
ATOM   1526  HB1 ALA A  96     -12.640  43.645  35.001  1.00 24.89           H  
ATOM   1527  HB2 ALA A  96     -12.878  44.986  33.865  1.00 24.89           H  
ATOM   1528  HB3 ALA A  96     -13.137  43.306  33.332  1.00 24.89           H  
ATOM   1529  O   ALA A  96     -11.102  41.468  33.400  1.00 24.89           O  
ATOM   1530  N   THR A  97      -9.169  42.399  34.057  1.00 25.18           N  
ATOM   1531  H   THR A  97      -8.664  43.259  34.218  1.00 25.18           H  
ATOM   1532  CA  THR A  97      -8.533  41.180  34.576  1.00 25.18           C  
ATOM   1533  HA  THR A  97      -9.026  40.308  34.147  1.00 25.18           H  
ATOM   1534  C   THR A  97      -8.744  41.135  36.088  1.00 25.18           C  
ATOM   1535  CB  THR A  97      -7.044  41.108  34.204  1.00 25.18           C  
ATOM   1536  HB  THR A  97      -6.542  40.373  34.833  1.00 25.18           H  
ATOM   1537  O   THR A  97      -8.621  42.150  36.766  1.00 25.18           O  
ATOM   1538  CG2 THR A  97      -6.873  40.703  32.738  1.00 25.18           C  
ATOM   1539 HG21 THR A  97      -5.810  40.660  32.501  1.00 25.18           H  
ATOM   1540 HG22 THR A  97      -7.356  41.434  32.089  1.00 25.18           H  
ATOM   1541 HG23 THR A  97      -7.313  39.720  32.572  1.00 25.18           H  
ATOM   1542  OG1 THR A  97      -6.423  42.365  34.350  1.00 25.18           O  
ATOM   1543  HG1 THR A  97      -6.351  42.569  35.285  1.00 25.18           H  
ATOM   1544  N   ALA A  98      -9.125  39.970  36.604  1.00 28.11           N  
ATOM   1545  H   ALA A  98      -9.098  39.156  36.006  1.00 28.11           H  
ATOM   1546  CA  ALA A  98      -9.841  39.791  37.867  1.00 28.11           C  
ATOM   1547  HA  ALA A  98     -10.565  40.602  37.945  1.00 28.11           H  
ATOM   1548  C   ALA A  98      -9.012  39.859  39.172  1.00 28.11           C  
ATOM   1549  CB  ALA A  98     -10.634  38.479  37.740  1.00 28.11           C  
ATOM   1550  HB1 ALA A  98     -11.238  38.486  36.833  1.00 28.11           H  
ATOM   1551  HB2 ALA A  98      -9.944  37.635  37.719  1.00 28.11           H  
ATOM   1552  HB3 ALA A  98     -11.295  38.365  38.600  1.00 28.11           H  
ATOM   1553  O   ALA A  98      -9.511  39.402  40.195  1.00 28.11           O  
ATOM   1554  N   ASP A  99      -7.813  40.450  39.195  1.00 27.98           N  
ATOM   1555  H   ASP A  99      -7.459  40.878  38.351  1.00 27.98           H  
ATOM   1556  CA  ASP A  99      -6.899  40.299  40.348  1.00 27.98           C  
ATOM   1557  HA  ASP A  99      -7.357  39.616  41.063  1.00 27.98           H  
ATOM   1558  C   ASP A  99      -6.656  41.555  41.213  1.00 27.98           C  
ATOM   1559  CB  ASP A  99      -5.607  39.592  39.901  1.00 27.98           C  
ATOM   1560  HB2 ASP A  99      -4.864  39.655  40.695  1.00 27.98           H  
ATOM   1561  HB3 ASP A  99      -5.204  40.102  39.026  1.00 27.98           H  
ATOM   1562  O   ASP A  99      -5.899  41.490  42.177  1.00 27.98           O  
ATOM   1563  CG  ASP A  99      -5.820  38.101  39.593  1.00 27.98           C  
ATOM   1564  OD1 ASP A  99      -6.674  37.462  40.250  1.00 27.98           O  
ATOM   1565  OD2 ASP A  99      -5.123  37.599  38.684  1.00 27.98           O  
ATOM   1566  N   GLU A 100      -7.338  42.683  40.984  1.00 24.93           N  
ATOM   1567  H   GLU A 100      -7.946  42.720  40.178  1.00 24.93           H  
ATOM   1568  CA  GLU A 100      -7.132  43.910  41.785  1.00 24.93           C  
ATOM   1569  HA  GLU A 100      -6.362  43.716  42.531  1.00 24.93           H  
ATOM   1570  C   GLU A 100      -8.352  44.312  42.634  1.00 24.93           C  
ATOM   1571  CB  GLU A 100      -6.553  45.045  40.930  1.00 24.93           C  
ATOM   1572  HB2 GLU A 100      -7.195  45.220  40.066  1.00 24.93           H  
ATOM   1573  HB3 GLU A 100      -6.521  45.948  41.540  1.00 24.93           H  
ATOM   1574  O   GLU A 100      -8.840  45.439  42.600  1.00 24.93           O  
ATOM   1575  CG  GLU A 100      -5.117  44.727  40.472  1.00 24.93           C  
ATOM   1576  HG2 GLU A 100      -4.533  44.426  41.342  1.00 24.93           H  
ATOM   1577  HG3 GLU A 100      -5.143  43.889  39.775  1.00 24.93           H  
ATOM   1578  CD  GLU A 100      -4.418  45.919  39.801  1.00 24.93           C  
ATOM   1579  OE1 GLU A 100      -3.209  45.779  39.506  1.00 24.93           O  
ATOM   1580  OE2 GLU A 100      -5.082  46.960  39.600  1.00 24.93           O  
ATOM   1581  N   PHE A 101      -8.845  43.386  43.460  1.00 23.95           N  
ATOM   1582  H   PHE A 101      -8.435  42.464  43.414  1.00 23.95           H  
ATOM   1583  CA  PHE A 101      -9.743  43.699  44.579  1.00 23.95           C  
ATOM   1584  HA  PHE A 101     -10.135  44.710  44.467  1.00 23.95           H  
ATOM   1585  C   PHE A 101      -8.961  43.679  45.898  1.00 23.95           C  
ATOM   1586  CB  PHE A 101     -10.955  42.747  44.606  1.00 23.95           C  
ATOM   1587  HB2 PHE A 101     -10.657  41.764  44.241  1.00 23.95           H  
ATOM   1588  HB3 PHE A 101     -11.284  42.611  45.636  1.00 23.95           H  
ATOM   1589  O   PHE A 101      -9.016  42.690  46.620  1.00 23.95           O  
ATOM   1590  CG  PHE A 101     -12.165  43.237  43.841  1.00 23.95           C  
ATOM   1591  CD1 PHE A 101     -13.085  44.104  44.463  1.00 23.95           C  
ATOM   1592  HD1 PHE A 101     -12.911  44.438  45.475  1.00 23.95           H  
ATOM   1593  CD2 PHE A 101     -12.396  42.800  42.525  1.00 23.95           C  
ATOM   1594  HD2 PHE A 101     -11.691  42.139  42.045  1.00 23.95           H  
ATOM   1595  CE1 PHE A 101     -14.234  44.531  43.772  1.00 23.95           C  
ATOM   1596  HE1 PHE A 101     -14.937  45.197  44.249  1.00 23.95           H  
ATOM   1597  CE2 PHE A 101     -13.545  43.225  41.835  1.00 23.95           C  
ATOM   1598  HE2 PHE A 101     -13.715  42.891  40.822  1.00 23.95           H  
ATOM   1599  CZ  PHE A 101     -14.464  44.089  42.457  1.00 23.95           C  
ATOM   1600  HZ  PHE A 101     -15.343  44.417  41.922  1.00 23.95           H  
ATOM   1601  N   ASN A 102      -8.213  44.748  46.202  1.00 25.45           N  
ATOM   1602  H   ASN A 102      -8.065  45.399  45.444  1.00 25.45           H  
ATOM   1603  CA  ASN A 102      -7.926  45.240  47.566  1.00 25.45           C  
ATOM   1604  HA  ASN A 102      -8.788  45.806  47.920  1.00 25.45           H  
ATOM   1605  C   ASN A 102      -6.723  46.193  47.576  1.00 25.45           C  
ATOM   1606  CB  ASN A 102      -7.619  44.107  48.590  1.00 25.45           C  
ATOM   1607  HB2 ASN A 102      -7.120  43.271  48.100  1.00 25.45           H  
ATOM   1608  HB3 ASN A 102      -6.934  44.462  49.361  1.00 25.45           H  
ATOM   1609  O   ASN A 102      -5.614  45.740  47.826  1.00 25.45           O  
ATOM   1610  CG  ASN A 102      -8.826  43.652  49.378  1.00 25.45           C  
ATOM   1611  ND2 ASN A 102      -8.930  42.376  49.659  1.00 25.45           N  
ATOM   1612 HD21 ASN A 102      -9.789  42.087  50.105  1.00 25.45           H  
ATOM   1613 HD22 ASN A 102      -8.354  41.736  49.131  1.00 25.45           H  
ATOM   1614  OD1 ASN A 102      -9.646  44.446  49.813  1.00 25.45           O  
ATOM   1615  N   VAL A 103      -6.919  47.510  47.455  1.00 26.74           N  
ATOM   1616  H   VAL A 103      -7.810  47.845  47.115  1.00 26.74           H  
ATOM   1617  CA  VAL A 103      -6.047  48.468  48.164  1.00 26.74           C  
ATOM   1618  HA  VAL A 103      -5.725  47.986  49.087  1.00 26.74           H  
ATOM   1619  C   VAL A 103      -6.845  49.716  48.539  1.00 26.74           C  
ATOM   1620  CB  VAL A 103      -4.745  48.868  47.423  1.00 26.74           C  
ATOM   1621  HB  VAL A 103      -4.994  49.496  46.568  1.00 26.74           H  
ATOM   1622  O   VAL A 103      -7.149  50.582  47.724  1.00 26.74           O  
ATOM   1623  CG1 VAL A 103      -3.847  49.666  48.386  1.00 26.74           C  
ATOM   1624 HG11 VAL A 103      -4.349  50.574  48.718  1.00 26.74           H  
ATOM   1625 HG12 VAL A 103      -2.936  49.968  47.870  1.00 26.74           H  
ATOM   1626 HG13 VAL A 103      -3.579  49.058  49.251  1.00 26.74           H  
ATOM   1627  CG2 VAL A 103      -3.855  47.723  46.925  1.00 26.74           C  
ATOM   1628 HG21 VAL A 103      -2.967  48.130  46.439  1.00 26.74           H  
ATOM   1629 HG22 VAL A 103      -4.384  47.138  46.172  1.00 26.74           H  
ATOM   1630 HG23 VAL A 103      -3.538  47.085  47.750  1.00 26.74           H  
ATOM   1631  N   ASN A 104      -7.169  49.807  49.825  1.00 24.18           N  
ATOM   1632  H   ASN A 104      -6.884  49.043  50.421  1.00 24.18           H  
ATOM   1633  CA  ASN A 104      -7.599  51.034  50.471  1.00 24.18           C  
ATOM   1634  HA  ASN A 104      -8.404  51.481  49.887  1.00 24.18           H  
ATOM   1635  C   ASN A 104      -6.434  52.040  50.553  1.00 24.18           C  
ATOM   1636  CB  ASN A 104      -8.108  50.690  51.891  1.00 24.18           C  
ATOM   1637  HB2 ASN A 104      -7.952  51.547  52.546  1.00 24.18           H  
ATOM   1638  HB3 ASN A 104      -7.532  49.863  52.306  1.00 24.18           H  
ATOM   1639  O   ASN A 104      -5.361  51.717  51.054  1.00 24.18           O  
ATOM   1640  CG  ASN A 104      -9.591  50.380  51.954  1.00 24.18           C  
ATOM   1641  ND2 ASN A 104      -9.995  49.368  52.686  1.00 24.18           N  
ATOM   1642 HD21 ASN A 104     -10.985  49.173  52.656  1.00 24.18           H  
ATOM   1643 HD22 ASN A 104      -9.334  48.740  53.121  1.00 24.18           H  
ATOM   1644  OD1 ASN A 104     -10.408  51.086  51.393  1.00 24.18           O  
ATOM   1645  N   SER A 105      -6.751  53.305  50.267  1.00 24.31           N  
ATOM   1646  H   SER A 105      -7.601  53.420  49.734  1.00 24.31           H  
ATOM   1647  CA  SER A 105      -6.191  54.515  50.894  1.00 24.31           C  
ATOM   1648  HA  SER A 105      -6.965  55.258  50.700  1.00 24.31           H  
ATOM   1649  C   SER A 105      -4.883  55.157  50.371  1.00 24.31           C  
ATOM   1650  CB  SER A 105      -6.199  54.378  52.428  1.00 24.31           C  
ATOM   1651  HB2 SER A 105      -7.121  53.888  52.740  1.00 24.31           H  
ATOM   1652  HB3 SER A 105      -6.182  55.370  52.878  1.00 24.31           H  
ATOM   1653  O   SER A 105      -3.814  54.567  50.341  1.00 24.31           O  
ATOM   1654  OG  SER A 105      -5.099  53.648  52.922  1.00 24.31           O  
ATOM   1655  HG  SER A 105      -4.912  52.937  52.304  1.00 24.31           H  
ATOM   1656  N   LYS A 106      -5.021  56.481  50.158  1.00 23.03           N  
ATOM   1657  H   LYS A 106      -5.983  56.765  50.046  1.00 23.03           H  
ATOM   1658  CA  LYS A 106      -4.056  57.593  50.325  1.00 23.03           C  
ATOM   1659  HA  LYS A 106      -4.673  58.492  50.296  1.00 23.03           H  
ATOM   1660  C   LYS A 106      -2.971  57.857  49.258  1.00 23.03           C  
ATOM   1661  CB  LYS A 106      -3.464  57.584  51.748  1.00 23.03           C  
ATOM   1662  HB2 LYS A 106      -2.614  58.266  51.780  1.00 23.03           H  
ATOM   1663  HB3 LYS A 106      -3.092  56.587  51.986  1.00 23.03           H  
ATOM   1664  O   LYS A 106      -1.921  57.241  49.228  1.00 23.03           O  
ATOM   1665  CG  LYS A 106      -4.483  58.041  52.804  1.00 23.03           C  
ATOM   1666  HG2 LYS A 106      -5.378  57.421  52.749  1.00 23.03           H  
ATOM   1667  HG3 LYS A 106      -4.763  59.076  52.607  1.00 23.03           H  
ATOM   1668  CD  LYS A 106      -3.887  57.939  54.213  1.00 23.03           C  
ATOM   1669  HD2 LYS A 106      -2.978  58.539  54.263  1.00 23.03           H  
ATOM   1670  HD3 LYS A 106      -3.630  56.897  54.405  1.00 23.03           H  
ATOM   1671  CE  LYS A 106      -4.892  58.425  55.265  1.00 23.03           C  
ATOM   1672  HE2 LYS A 106      -5.809  57.846  55.156  1.00 23.03           H  
ATOM   1673  HE3 LYS A 106      -5.129  59.472  55.071  1.00 23.03           H  
ATOM   1674  NZ  LYS A 106      -4.355  58.261  56.640  1.00 23.03           N  
ATOM   1675  HZ1 LYS A 106      -4.153  57.287  56.816  1.00 23.03           H  
ATOM   1676  HZ2 LYS A 106      -3.497  58.779  56.762  1.00 23.03           H  
ATOM   1677  HZ3 LYS A 106      -5.025  58.566  57.331  1.00 23.03           H  
ATOM   1678  N   ARG A 107      -3.209  58.982  48.558  1.00 22.76           N  
ATOM   1679  H   ARG A 107      -4.188  59.224  48.505  1.00 22.76           H  
ATOM   1680  CA  ARG A 107      -2.277  60.063  48.154  1.00 22.76           C  
ATOM   1681  HA  ARG A 107      -2.744  60.621  47.342  1.00 22.76           H  
ATOM   1682  C   ARG A 107      -0.902  59.645  47.610  1.00 22.76           C  
ATOM   1683  CB  ARG A 107      -2.063  61.047  49.330  1.00 22.76           C  
ATOM   1684  HB2 ARG A 107      -1.220  61.692  49.079  1.00 22.76           H  
ATOM   1685  HB3 ARG A 107      -1.788  60.485  50.223  1.00 22.76           H  
ATOM   1686  O   ARG A 107       0.048  59.546  48.374  1.00 22.76           O  
ATOM   1687  CG  ARG A 107      -3.245  61.971  49.649  1.00 22.76           C  
ATOM   1688  HG2 ARG A 107      -4.097  61.379  49.982  1.00 22.76           H  
ATOM   1689  HG3 ARG A 107      -3.519  62.525  48.751  1.00 22.76           H  
ATOM   1690  CD  ARG A 107      -2.837  62.958  50.755  1.00 22.76           C  
ATOM   1691  HD2 ARG A 107      -1.946  63.496  50.432  1.00 22.76           H  
ATOM   1692  HD3 ARG A 107      -2.593  62.391  51.653  1.00 22.76           H  
ATOM   1693  NE  ARG A 107      -3.904  63.934  51.055  1.00 22.76           N  
ATOM   1694  HE  ARG A 107      -4.693  63.954  50.424  1.00 22.76           H  
ATOM   1695  NH1 ARG A 107      -2.903  64.930  52.871  1.00 22.76           N  
ATOM   1696 HH11 ARG A 107      -2.896  65.652  53.578  1.00 22.76           H  
ATOM   1697 HH12 ARG A 107      -2.087  64.353  52.732  1.00 22.76           H  
ATOM   1698  NH2 ARG A 107      -4.890  65.661  52.172  1.00 22.76           N  
ATOM   1699 HH21 ARG A 107      -4.864  66.366  52.894  1.00 22.76           H  
ATOM   1700 HH22 ARG A 107      -5.663  65.650  51.522  1.00 22.76           H  
ATOM   1701  CZ  ARG A 107      -3.894  64.833  52.028  1.00 22.76           C  
ATOM   1702  N   PHE A 108      -0.765  59.677  46.284  1.00 22.69           N  
ATOM   1703  H   PHE A 108      -1.588  59.689  45.699  1.00 22.69           H  
ATOM   1704  CA  PHE A 108       0.508  59.997  45.635  1.00 22.69           C  
ATOM   1705  HA  PHE A 108       1.190  60.395  46.387  1.00 22.69           H  
ATOM   1706  C   PHE A 108       0.319  61.105  44.595  1.00 22.69           C  
ATOM   1707  CB  PHE A 108       1.184  58.740  45.080  1.00 22.69           C  
ATOM   1708  HB2 PHE A 108       1.872  59.030  44.286  1.00 22.69           H  
ATOM   1709  HB3 PHE A 108       0.440  58.074  44.642  1.00 22.69           H  
ATOM   1710  O   PHE A 108      -0.461  60.996  43.653  1.00 22.69           O  
ATOM   1711  CG  PHE A 108       1.979  58.011  46.147  1.00 22.69           C  
ATOM   1712  CD1 PHE A 108       3.303  58.405  46.424  1.00 22.69           C  
ATOM   1713  HD1 PHE A 108       3.764  59.195  45.849  1.00 22.69           H  
ATOM   1714  CD2 PHE A 108       1.386  56.982  46.903  1.00 22.69           C  
ATOM   1715  HD2 PHE A 108       0.366  56.683  46.711  1.00 22.69           H  
ATOM   1716  CE1 PHE A 108       4.032  57.768  47.444  1.00 22.69           C  
ATOM   1717  HE1 PHE A 108       5.050  58.065  47.648  1.00 22.69           H  
ATOM   1718  CE2 PHE A 108       2.115  56.347  47.923  1.00 22.69           C  
ATOM   1719  HE2 PHE A 108       1.654  55.558  48.500  1.00 22.69           H  
ATOM   1720  CZ  PHE A 108       3.438  56.737  48.193  1.00 22.69           C  
ATOM   1721  HZ  PHE A 108       3.998  56.242  48.972  1.00 22.69           H  
ATOM   1722  N   THR A 109       1.012  62.211  44.839  1.00 23.26           N  
ATOM   1723  H   THR A 109       1.599  62.216  45.660  1.00 23.26           H  
ATOM   1724  CA  THR A 109       1.183  63.380  43.976  1.00 23.26           C  
ATOM   1725  HA  THR A 109       0.278  63.539  43.391  1.00 23.26           H  
ATOM   1726  C   THR A 109       2.362  63.176  43.014  1.00 23.26           C  
ATOM   1727  CB  THR A 109       1.451  64.624  44.853  1.00 23.26           C  
ATOM   1728  HB  THR A 109       1.967  65.384  44.266  1.00 23.26           H  
ATOM   1729  O   THR A 109       3.410  62.702  43.434  1.00 23.26           O  
ATOM   1730  CG2 THR A 109       0.159  65.232  45.398  1.00 23.26           C  
ATOM   1731 HG21 THR A 109       0.402  66.097  46.015  1.00 23.26           H  
ATOM   1732 HG22 THR A 109      -0.472  65.556  44.571  1.00 23.26           H  
ATOM   1733 HG23 THR A 109      -0.375  64.496  45.999  1.00 23.26           H  
ATOM   1734  OG1 THR A 109       2.237  64.279  45.978  1.00 23.26           O  
ATOM   1735  HG1 THR A 109       3.121  64.096  45.651  1.00 23.26           H  
ATOM   1736  N   GLU A 110       2.177  63.613  41.761  1.00 21.53           N  
ATOM   1737  H   GLU A 110       1.234  63.913  41.556  1.00 21.53           H  
ATOM   1738  CA  GLU A 110       3.176  63.988  40.735  1.00 21.53           C  
ATOM   1739  HA  GLU A 110       2.601  64.222  39.839  1.00 21.53           H  
ATOM   1740  C   GLU A 110       4.234  62.964  40.254  1.00 21.53           C  
ATOM   1741  CB  GLU A 110       3.860  65.312  41.119  1.00 21.53           C  
ATOM   1742  HB2 GLU A 110       4.623  65.525  40.370  1.00 21.53           H  
ATOM   1743  HB3 GLU A 110       4.345  65.204  42.089  1.00 21.53           H  
ATOM   1744  O   GLU A 110       5.338  62.890  40.784  1.00 21.53           O  
ATOM   1745  CG  GLU A 110       2.892  66.504  41.154  1.00 21.53           C  
ATOM   1746  HG2 GLU A 110       2.160  66.348  41.946  1.00 21.53           H  
ATOM   1747  HG3 GLU A 110       2.358  66.540  40.205  1.00 21.53           H  
ATOM   1748  CD  GLU A 110       3.608  67.846  41.381  1.00 21.53           C  
ATOM   1749  OE1 GLU A 110       2.922  68.877  41.215  1.00 21.53           O  
ATOM   1750  OE2 GLU A 110       4.825  67.836  41.674  1.00 21.53           O  
ATOM   1751  N   ARG A 111       3.976  62.320  39.100  1.00 20.55           N  
ATOM   1752  H   ARG A 111       3.017  62.021  38.993  1.00 20.55           H  
ATOM   1753  CA  ARG A 111       4.731  62.480  37.826  1.00 20.55           C  
ATOM   1754  HA  ARG A 111       4.543  63.487  37.453  1.00 20.55           H  
ATOM   1755  C   ARG A 111       4.231  61.487  36.762  1.00 20.55           C  
ATOM   1756  CB  ARG A 111       6.262  62.309  37.991  1.00 20.55           C  
ATOM   1757  HB2 ARG A 111       6.476  61.641  38.826  1.00 20.55           H  
ATOM   1758  HB3 ARG A 111       6.674  61.847  37.094  1.00 20.55           H  
ATOM   1759  O   ARG A 111       4.313  60.284  36.949  1.00 20.55           O  
ATOM   1760  CG  ARG A 111       6.973  63.664  38.181  1.00 20.55           C  
ATOM   1761  HG2 ARG A 111       6.533  64.203  39.020  1.00 20.55           H  
ATOM   1762  HG3 ARG A 111       6.839  64.266  37.282  1.00 20.55           H  
ATOM   1763  CD  ARG A 111       8.473  63.486  38.439  1.00 20.55           C  
ATOM   1764  HD2 ARG A 111       8.597  62.848  39.314  1.00 20.55           H  
ATOM   1765  HD3 ARG A 111       8.922  62.994  37.576  1.00 20.55           H  
ATOM   1766  NE  ARG A 111       9.133  64.784  38.685  1.00 20.55           N  
ATOM   1767  HE  ARG A 111       8.522  65.563  38.884  1.00 20.55           H  
ATOM   1768  NH1 ARG A 111      11.300  64.022  38.724  1.00 20.55           N  
ATOM   1769 HH11 ARG A 111      10.956  63.081  38.594  1.00 20.55           H  
ATOM   1770 HH12 ARG A 111      12.282  64.185  38.894  1.00 20.55           H  
ATOM   1771  NH2 ARG A 111      10.883  66.184  39.087  1.00 20.55           N  
ATOM   1772 HH21 ARG A 111      11.872  66.330  39.236  1.00 20.55           H  
ATOM   1773 HH22 ARG A 111      10.236  66.940  39.255  1.00 20.55           H  
ATOM   1774  CZ  ARG A 111      10.431  64.990  38.827  1.00 20.55           C  
ATOM   1775  N   ARG A 112       3.746  62.048  35.643  1.00 21.36           N  
ATOM   1776  H   ARG A 112       3.631  63.050  35.704  1.00 21.36           H  
ATOM   1777  CA  ARG A 112       3.559  61.469  34.292  1.00 21.36           C  
ATOM   1778  HA  ARG A 112       2.580  61.758  33.910  1.00 21.36           H  
ATOM   1779  C   ARG A 112       3.605  59.932  34.185  1.00 21.36           C  
ATOM   1780  CB  ARG A 112       4.650  62.040  33.355  1.00 21.36           C  
ATOM   1781  HB2 ARG A 112       5.618  61.973  33.852  1.00 21.36           H  
ATOM   1782  HB3 ARG A 112       4.696  61.417  32.462  1.00 21.36           H  
ATOM   1783  O   ARG A 112       4.670  59.400  33.923  1.00 21.36           O  
ATOM   1784  CG  ARG A 112       4.422  63.470  32.860  1.00 21.36           C  
ATOM   1785  HG2 ARG A 112       4.354  64.154  33.706  1.00 21.36           H  
ATOM   1786  HG3 ARG A 112       3.496  63.506  32.287  1.00 21.36           H  
ATOM   1787  CD  ARG A 112       5.605  63.869  31.966  1.00 21.36           C  
ATOM   1788  HD2 ARG A 112       5.762  63.090  31.220  1.00 21.36           H  
ATOM   1789  HD3 ARG A 112       6.497  63.937  32.588  1.00 21.36           H  
ATOM   1790  NE  ARG A 112       5.365  65.146  31.267  1.00 21.36           N  
ATOM   1791  HE  ARG A 112       4.401  65.423  31.149  1.00 21.36           H  
ATOM   1792  NH1 ARG A 112       7.557  65.659  30.792  1.00 21.36           N  
ATOM   1793 HH11 ARG A 112       8.239  66.258  30.350  1.00 21.36           H  
ATOM   1794 HH12 ARG A 112       7.848  64.801  31.239  1.00 21.36           H  
ATOM   1795  NH2 ARG A 112       5.928  67.005  30.078  1.00 21.36           N  
ATOM   1796 HH21 ARG A 112       6.629  67.597  29.656  1.00 21.36           H  
ATOM   1797 HH22 ARG A 112       4.952  67.247  29.986  1.00 21.36           H  
ATOM   1798  CZ  ARG A 112       6.282  65.927  30.720  1.00 21.36           C  
ATOM   1799  N   PHE A 113       2.447  59.280  34.230  1.00 21.56           N  
ATOM   1800  H   PHE A 113       1.676  59.716  34.716  1.00 21.56           H  
ATOM   1801  CA  PHE A 113       2.021  58.260  33.262  1.00 21.56           C  
ATOM   1802  HA  PHE A 113       2.303  58.611  32.269  1.00 21.56           H  
ATOM   1803  C   PHE A 113       0.482  58.205  33.256  1.00 21.56           C  
ATOM   1804  CB  PHE A 113       2.710  56.892  33.456  1.00 21.56           C  
ATOM   1805  HB2 PHE A 113       3.070  56.801  34.481  1.00 21.56           H  
ATOM   1806  HB3 PHE A 113       1.983  56.094  33.306  1.00 21.56           H  
ATOM   1807  O   PHE A 113      -0.173  58.860  34.064  1.00 21.56           O  
ATOM   1808  CG  PHE A 113       3.858  56.668  32.474  1.00 21.56           C  
ATOM   1809  CD1 PHE A 113       3.592  56.331  31.130  1.00 21.56           C  
ATOM   1810  HD1 PHE A 113       2.577  56.171  30.798  1.00 21.56           H  
ATOM   1811  CD2 PHE A 113       5.196  56.827  32.884  1.00 21.56           C  
ATOM   1812  HD2 PHE A 113       5.415  57.050  33.918  1.00 21.56           H  
ATOM   1813  CE1 PHE A 113       4.648  56.191  30.210  1.00 21.56           C  
ATOM   1814  HE1 PHE A 113       4.429  55.924  29.187  1.00 21.56           H  
ATOM   1815  CE2 PHE A 113       6.250  56.719  31.960  1.00 21.56           C  
ATOM   1816  HE2 PHE A 113       7.269  56.856  32.289  1.00 21.56           H  
ATOM   1817  CZ  PHE A 113       5.976  56.398  30.620  1.00 21.56           C  
ATOM   1818  HZ  PHE A 113       6.784  56.286  29.912  1.00 21.56           H  
ATOM   1819  N   GLU A 114      -0.055  57.582  32.217  1.00 21.09           N  
ATOM   1820  H   GLU A 114       0.554  56.951  31.715  1.00 21.09           H  
ATOM   1821  CA  GLU A 114      -1.350  57.803  31.573  1.00 21.09           C  
ATOM   1822  HA  GLU A 114      -1.387  58.849  31.267  1.00 21.09           H  
ATOM   1823  C   GLU A 114      -2.608  57.559  32.430  1.00 21.09           C  
ATOM   1824  CB  GLU A 114      -1.345  56.949  30.298  1.00 21.09           C  
ATOM   1825  HB2 GLU A 114      -2.350  56.905  29.876  1.00 21.09           H  
ATOM   1826  HB3 GLU A 114      -1.038  55.938  30.565  1.00 21.09           H  
ATOM   1827  O   GLU A 114      -2.627  56.780  33.373  1.00 21.09           O  
ATOM   1828  CG  GLU A 114      -0.396  57.558  29.242  1.00 21.09           C  
ATOM   1829  HG2 GLU A 114      -0.916  58.395  28.776  1.00 21.09           H  
ATOM   1830  HG3 GLU A 114       0.493  57.964  29.725  1.00 21.09           H  
ATOM   1831  CD  GLU A 114       0.073  56.579  28.156  1.00 21.09           C  
ATOM   1832  OE1 GLU A 114       0.530  57.092  27.111  1.00 21.09           O  
ATOM   1833  OE2 GLU A 114       0.012  55.352  28.380  1.00 21.09           O  
ATOM   1834  N   LYS A 115      -3.664  58.300  32.070  1.00 22.56           N  
ATOM   1835  H   LYS A 115      -3.580  58.775  31.183  1.00 22.56           H  
ATOM   1836  CA  LYS A 115      -4.933  58.482  32.785  1.00 22.56           C  
ATOM   1837  HA  LYS A 115      -4.729  58.727  33.828  1.00 22.56           H  
ATOM   1838  C   LYS A 115      -5.813  57.226  32.769  1.00 22.56           C  
ATOM   1839  CB  LYS A 115      -5.709  59.631  32.111  1.00 22.56           C  
ATOM   1840  HB2 LYS A 115      -5.761  59.430  31.040  1.00 22.56           H  
ATOM   1841  HB3 LYS A 115      -6.730  59.618  32.494  1.00 22.56           H  
ATOM   1842  O   LYS A 115      -6.416  56.916  31.743  1.00 22.56           O  
ATOM   1843  CG  LYS A 115      -5.151  61.044  32.336  1.00 22.56           C  
ATOM   1844  HG2 LYS A 115      -5.321  61.331  33.374  1.00 22.56           H  
ATOM   1845  HG3 LYS A 115      -4.081  61.064  32.130  1.00 22.56           H  
ATOM   1846  CD  LYS A 115      -5.868  62.025  31.395  1.00 22.56           C  
ATOM   1847  HD2 LYS A 115      -5.566  61.808  30.370  1.00 22.56           H  
ATOM   1848  HD3 LYS A 115      -6.944  61.874  31.482  1.00 22.56           H  
ATOM   1849  CE  LYS A 115      -5.539  63.481  31.740  1.00 22.56           C  
ATOM   1850  HE2 LYS A 115      -4.457  63.607  31.734  1.00 22.56           H  
ATOM   1851  HE3 LYS A 115      -5.895  63.679  32.750  1.00 22.56           H  
ATOM   1852  NZ  LYS A 115      -6.178  64.412  30.775  1.00 22.56           N  
ATOM   1853  HZ1 LYS A 115      -7.178  64.271  30.773  1.00 22.56           H  
ATOM   1854  HZ2 LYS A 115      -5.836  64.239  29.841  1.00 22.56           H  
ATOM   1855  HZ3 LYS A 115      -5.992  65.372  31.025  1.00 22.56           H  
ATOM   1856  N   GLU A 116      -5.992  56.617  33.933  1.00 19.61           N  
ATOM   1857  H   GLU A 116      -5.360  56.837  34.690  1.00 19.61           H  
ATOM   1858  CA  GLU A 116      -7.143  55.778  34.275  1.00 19.61           C  
ATOM   1859  HA  GLU A 116      -7.532  55.302  33.375  1.00 19.61           H  
ATOM   1860  C   GLU A 116      -8.246  56.656  34.889  1.00 19.61           C  
ATOM   1861  CB  GLU A 116      -6.724  54.672  35.252  1.00 19.61           C  
ATOM   1862  HB2 GLU A 116      -6.209  55.127  36.098  1.00 19.61           H  
ATOM   1863  HB3 GLU A 116      -7.620  54.168  35.614  1.00 19.61           H  
ATOM   1864  O   GLU A 116      -8.005  57.403  35.839  1.00 19.61           O  
ATOM   1865  CG  GLU A 116      -5.817  53.635  34.571  1.00 19.61           C  
ATOM   1866  HG2 GLU A 116      -4.941  54.139  34.163  1.00 19.61           H  
ATOM   1867  HG3 GLU A 116      -6.366  53.193  33.740  1.00 19.61           H  
ATOM   1868  CD  GLU A 116      -5.346  52.532  35.527  1.00 19.61           C  
ATOM   1869  OE1 GLU A 116      -4.967  51.468  34.991  1.00 19.61           O  
ATOM   1870  OE2 GLU A 116      -5.352  52.782  36.754  1.00 19.61           O  
ATOM   1871  N   CYS A 117      -9.460  56.586  34.336  1.00 20.50           N  
ATOM   1872  H   CYS A 117      -9.595  55.941  33.571  1.00 20.50           H  
ATOM   1873  CA  CYS A 117     -10.662  57.202  34.901  1.00 20.50           C  
ATOM   1874  HA  CYS A 117     -10.437  57.575  35.900  1.00 20.50           H  
ATOM   1875  C   CYS A 117     -11.762  56.141  35.032  1.00 20.50           C  
ATOM   1876  CB  CYS A 117     -11.134  58.394  34.053  1.00 20.50           C  
ATOM   1877  HB2 CYS A 117     -11.076  58.134  32.997  1.00 20.50           H  
ATOM   1878  HB3 CYS A 117     -12.175  58.601  34.301  1.00 20.50           H  
ATOM   1879  O   CYS A 117     -12.210  55.564  34.043  1.00 20.50           O  
ATOM   1880  SG  CYS A 117     -10.153  59.887  34.399  1.00 20.50           S  
ATOM   1881  HG  CYS A 117     -10.899  60.718  33.666  1.00 20.50           H  
ATOM   1882  N   PHE A 118     -12.177  55.932  36.278  1.00 22.46           N  
ATOM   1883  H   PHE A 118     -11.733  56.491  36.993  1.00 22.46           H  
ATOM   1884  CA  PHE A 118     -13.174  54.991  36.784  1.00 22.46           C  
ATOM   1885  HA  PHE A 118     -13.139  54.053  36.229  1.00 22.46           H  
ATOM   1886  C   PHE A 118     -14.582  55.592  36.737  1.00 22.46           C  
ATOM   1887  CB  PHE A 118     -12.840  54.755  38.271  1.00 22.46           C  
ATOM   1888  HB2 PHE A 118     -12.861  55.706  38.801  1.00 22.46           H  
ATOM   1889  HB3 PHE A 118     -13.629  54.139  38.703  1.00 22.46           H  
ATOM   1890  O   PHE A 118     -14.725  56.712  37.215  1.00 22.46           O  
ATOM   1891  CG  PHE A 118     -11.508  54.093  38.557  1.00 22.46           C  
ATOM   1892  CD1 PHE A 118     -11.480  52.715  38.835  1.00 22.46           C  
ATOM   1893  HD1 PHE A 118     -12.392  52.136  38.840  1.00 22.46           H  
ATOM   1894  CD2 PHE A 118     -10.307  54.833  38.562  1.00 22.46           C  
ATOM   1895  HD2 PHE A 118     -10.310  55.895  38.366  1.00 22.46           H  
ATOM   1896  CE1 PHE A 118     -10.258  52.073  39.092  1.00 22.46           C  
ATOM   1897  HE1 PHE A 118     -10.228  51.010  39.285  1.00 22.46           H  
ATOM   1898  CE2 PHE A 118      -9.083  54.184  38.801  1.00 22.46           C  
ATOM   1899  HE2 PHE A 118      -8.153  54.731  38.762  1.00 22.46           H  
ATOM   1900  CZ  PHE A 118      -9.059  52.804  39.063  1.00 22.46           C  
ATOM   1901  HZ  PHE A 118      -8.116  52.302  39.218  1.00 22.46           H  
ATOM   1902  N   PHE A 119     -15.617  54.854  36.301  1.00 24.65           N  
ATOM   1903  H   PHE A 119     -15.436  53.946  35.898  1.00 24.65           H  
ATOM   1904  CA  PHE A 119     -17.023  55.166  36.634  1.00 24.65           C  
ATOM   1905  HA  PHE A 119     -17.025  55.582  37.642  1.00 24.65           H  
ATOM   1906  C   PHE A 119     -17.931  53.919  36.697  1.00 24.65           C  
ATOM   1907  CB  PHE A 119     -17.611  56.246  35.705  1.00 24.65           C  
ATOM   1908  HB2 PHE A 119     -18.694  56.272  35.833  1.00 24.65           H  
ATOM   1909  HB3 PHE A 119     -17.413  55.975  34.669  1.00 24.65           H  
ATOM   1910  O   PHE A 119     -17.686  52.913  36.037  1.00 24.65           O  
ATOM   1911  CG  PHE A 119     -17.084  57.643  35.991  1.00 24.65           C  
ATOM   1912  CD1 PHE A 119     -17.470  58.317  37.168  1.00 24.65           C  
ATOM   1913  HD1 PHE A 119     -18.197  57.872  37.832  1.00 24.65           H  
ATOM   1914  CD2 PHE A 119     -16.117  58.221  35.146  1.00 24.65           C  
ATOM   1915  HD2 PHE A 119     -15.792  57.695  34.261  1.00 24.65           H  
ATOM   1916  CE1 PHE A 119     -16.880  59.549  37.506  1.00 24.65           C  
ATOM   1917  HE1 PHE A 119     -17.166  60.050  38.419  1.00 24.65           H  
ATOM   1918  CE2 PHE A 119     -15.521  59.449  35.489  1.00 24.65           C  
ATOM   1919  HE2 PHE A 119     -14.759  59.874  34.852  1.00 24.65           H  
ATOM   1920  CZ  PHE A 119     -15.900  60.111  36.670  1.00 24.65           C  
ATOM   1921  HZ  PHE A 119     -15.434  61.048  36.938  1.00 24.65           H  
ATOM   1922  N   SER A 120     -18.967  54.023  37.538  1.00 26.77           N  
ATOM   1923  H   SER A 120     -19.128  54.939  37.932  1.00 26.77           H  
ATOM   1924  CA  SER A 120     -19.754  52.972  38.205  1.00 26.77           C  
ATOM   1925  HA  SER A 120     -19.204  52.032  38.162  1.00 26.77           H  
ATOM   1926  C   SER A 120     -21.178  52.737  37.651  1.00 26.77           C  
ATOM   1927  CB  SER A 120     -19.887  53.406  39.673  1.00 26.77           C  
ATOM   1928  HB2 SER A 120     -20.543  52.720  40.209  1.00 26.77           H  
ATOM   1929  HB3 SER A 120     -18.905  53.391  40.145  1.00 26.77           H  
ATOM   1930  O   SER A 120     -21.801  53.665  37.150  1.00 26.77           O  
ATOM   1931  OG  SER A 120     -20.411  54.728  39.735  1.00 26.77           O  
ATOM   1932  HG  SER A 120     -21.262  54.731  39.291  1.00 26.77           H  
ATOM   1933  N   GLU A 121     -21.675  51.501  37.835  1.00 28.02           N  
ATOM   1934  H   GLU A 121     -20.995  50.842  38.185  1.00 28.02           H  
ATOM   1935  CA  GLU A 121     -23.066  50.975  37.907  1.00 28.02           C  
ATOM   1936  HA  GLU A 121     -23.139  50.133  37.218  1.00 28.02           H  
ATOM   1937  C   GLU A 121     -24.284  51.899  37.616  1.00 28.02           C  
ATOM   1938  CB  GLU A 121     -23.271  50.425  39.335  1.00 28.02           C  
ATOM   1939  HB2 GLU A 121     -23.004  51.200  40.054  1.00 28.02           H  
ATOM   1940  HB3 GLU A 121     -24.330  50.204  39.462  1.00 28.02           H  
ATOM   1941  O   GLU A 121     -24.452  52.914  38.286  1.00 28.02           O  
ATOM   1942  CG  GLU A 121     -22.500  49.137  39.665  1.00 28.02           C  
ATOM   1943  HG2 GLU A 121     -21.431  49.351  39.664  1.00 28.02           H  
ATOM   1944  HG3 GLU A 121     -22.702  48.409  38.879  1.00 28.02           H  
ATOM   1945  CD  GLU A 121     -22.913  48.549  41.029  1.00 28.02           C  
ATOM   1946  OE1 GLU A 121     -22.786  47.317  41.185  1.00 28.02           O  
ATOM   1947  OE2 GLU A 121     -23.430  49.310  41.883  1.00 28.02           O  
ATOM   1948  N   LYS A 122     -25.240  51.461  36.754  1.00 26.93           N  
ATOM   1949  H   LYS A 122     -24.834  51.083  35.910  1.00 26.93           H  
ATOM   1950  CA  LYS A 122     -26.480  50.719  37.156  1.00 26.93           C  
ATOM   1951  HA  LYS A 122     -26.148  49.694  37.322  1.00 26.93           H  
ATOM   1952  C   LYS A 122     -27.618  50.551  36.108  1.00 26.93           C  
ATOM   1953  CB  LYS A 122     -27.109  51.213  38.493  1.00 26.93           C  
ATOM   1954  HB2 LYS A 122     -26.477  51.943  38.998  1.00 26.93           H  
ATOM   1955  HB3 LYS A 122     -28.061  51.711  38.306  1.00 26.93           H  
ATOM   1956  O   LYS A 122     -28.602  49.908  36.455  1.00 26.93           O  
ATOM   1957  CG  LYS A 122     -27.323  50.031  39.459  1.00 26.93           C  
ATOM   1958  HG2 LYS A 122     -26.413  49.432  39.497  1.00 26.93           H  
ATOM   1959  HG3 LYS A 122     -28.131  49.398  39.092  1.00 26.93           H  
ATOM   1960  CD  LYS A 122     -27.645  50.499  40.882  1.00 26.93           C  
ATOM   1961  HD2 LYS A 122     -26.911  51.248  41.179  1.00 26.93           H  
ATOM   1962  HD3 LYS A 122     -28.642  50.938  40.907  1.00 26.93           H  
ATOM   1963  CE  LYS A 122     -27.551  49.302  41.835  1.00 26.93           C  
ATOM   1964  HE2 LYS A 122     -28.328  48.581  41.585  1.00 26.93           H  
ATOM   1965  HE3 LYS A 122     -26.584  48.824  41.674  1.00 26.93           H  
ATOM   1966  NZ  LYS A 122     -27.648  49.726  43.250  1.00 26.93           N  
ATOM   1967  HZ1 LYS A 122     -27.540  48.926  43.857  1.00 26.93           H  
ATOM   1968  HZ2 LYS A 122     -28.523  50.196  43.436  1.00 26.93           H  
ATOM   1969  HZ3 LYS A 122     -26.880  50.350  43.449  1.00 26.93           H  
ATOM   1970  N   ASP A 123     -27.527  51.003  34.849  1.00 25.42           N  
ATOM   1971  H   ASP A 123     -26.759  51.617  34.621  1.00 25.42           H  
ATOM   1972  CA  ASP A 123     -28.715  51.001  33.943  1.00 25.42           C  
ATOM   1973  HA  ASP A 123     -29.585  50.727  34.540  1.00 25.42           H  
ATOM   1974  C   ASP A 123     -28.795  49.935  32.823  1.00 25.42           C  
ATOM   1975  CB  ASP A 123     -28.988  52.428  33.423  1.00 25.42           C  
ATOM   1976  HB2 ASP A 123     -28.051  52.983  33.380  1.00 25.42           H  
ATOM   1977  HB3 ASP A 123     -29.374  52.382  32.404  1.00 25.42           H  
ATOM   1978  O   ASP A 123     -29.775  49.882  32.079  1.00 25.42           O  
ATOM   1979  CG  ASP A 123     -30.016  53.205  34.263  1.00 25.42           C  
ATOM   1980  OD1 ASP A 123     -30.848  52.570  34.953  1.00 25.42           O  
ATOM   1981  OD2 ASP A 123     -29.980  54.450  34.175  1.00 25.42           O  
ATOM   1982  N   SER A 124     -27.835  49.018  32.693  1.00 28.66           N  
ATOM   1983  H   SER A 124     -27.016  49.070  33.281  1.00 28.66           H  
ATOM   1984  CA  SER A 124     -27.830  48.035  31.588  1.00 28.66           C  
ATOM   1985  HA  SER A 124     -28.410  48.446  30.762  1.00 28.66           H  
ATOM   1986  C   SER A 124     -28.493  46.683  31.898  1.00 28.66           C  
ATOM   1987  CB  SER A 124     -26.408  47.873  31.038  1.00 28.66           C  
ATOM   1988  HB2 SER A 124     -26.206  48.697  30.353  1.00 28.66           H  
ATOM   1989  HB3 SER A 124     -26.325  46.936  30.488  1.00 28.66           H  
ATOM   1990  O   SER A 124     -28.791  45.925  30.975  1.00 28.66           O  
ATOM   1991  OG  SER A 124     -25.450  47.917  32.080  1.00 28.66           O  
ATOM   1992  HG  SER A 124     -24.578  47.769  31.708  1.00 28.66           H  
ATOM   1993  N   SER A 125     -28.797  46.364  33.159  1.00 24.28           N  
ATOM   1994  H   SER A 125     -28.580  47.018  33.898  1.00 24.28           H  
ATOM   1995  CA  SER A 125     -29.255  45.019  33.547  1.00 24.28           C  
ATOM   1996  HA  SER A 125     -28.716  44.297  32.934  1.00 24.28           H  
ATOM   1997  C   SER A 125     -30.744  44.733  33.288  1.00 24.28           C  
ATOM   1998  CB  SER A 125     -28.850  44.723  34.996  1.00 24.28           C  
ATOM   1999  HB2 SER A 125     -27.776  44.537  35.023  1.00 24.28           H  
ATOM   2000  HB3 SER A 125     -29.367  43.833  35.355  1.00 24.28           H  
ATOM   2001  O   SER A 125     -31.115  43.570  33.148  1.00 24.28           O  
ATOM   2002  OG  SER A 125     -29.135  45.828  35.833  1.00 24.28           O  
ATOM   2003  HG  SER A 125     -28.714  45.688  36.683  1.00 24.28           H  
ATOM   2004  N   LYS A 126     -31.616  45.743  33.131  1.00 23.99           N  
ATOM   2005  H   LYS A 126     -31.274  46.685  33.251  1.00 23.99           H  
ATOM   2006  CA  LYS A 126     -33.067  45.497  32.950  1.00 23.99           C  
ATOM   2007  HA  LYS A 126     -33.327  44.621  33.544  1.00 23.99           H  
ATOM   2008  C   LYS A 126     -33.501  45.084  31.540  1.00 23.99           C  
ATOM   2009  CB  LYS A 126     -33.903  46.673  33.482  1.00 23.99           C  
ATOM   2010  HB2 LYS A 126     -33.355  47.609  33.374  1.00 23.99           H  
ATOM   2011  HB3 LYS A 126     -34.825  46.749  32.905  1.00 23.99           H  
ATOM   2012  O   LYS A 126     -34.535  44.443  31.410  1.00 23.99           O  
ATOM   2013  CG  LYS A 126     -34.282  46.439  34.952  1.00 23.99           C  
ATOM   2014  HG2 LYS A 126     -34.816  45.493  35.037  1.00 23.99           H  
ATOM   2015  HG3 LYS A 126     -33.376  46.389  35.556  1.00 23.99           H  
ATOM   2016  CD  LYS A 126     -35.183  47.562  35.477  1.00 23.99           C  
ATOM   2017  HD2 LYS A 126     -34.631  48.501  35.448  1.00 23.99           H  
ATOM   2018  HD3 LYS A 126     -36.064  47.644  34.840  1.00 23.99           H  
ATOM   2019  CE  LYS A 126     -35.616  47.253  36.915  1.00 23.99           C  
ATOM   2020  HE2 LYS A 126     -34.722  47.108  37.521  1.00 23.99           H  
ATOM   2021  HE3 LYS A 126     -36.176  46.318  36.916  1.00 23.99           H  
ATOM   2022  NZ  LYS A 126     -36.442  48.350  37.476  1.00 23.99           N  
ATOM   2023  HZ1 LYS A 126     -36.722  48.136  38.422  1.00 23.99           H  
ATOM   2024  HZ2 LYS A 126     -35.918  49.214  37.482  1.00 23.99           H  
ATOM   2025  HZ3 LYS A 126     -37.273  48.485  36.918  1.00 23.99           H  
ATOM   2026  N   ARG A 127     -32.735  45.387  30.486  1.00 26.20           N  
ATOM   2027  H   ARG A 127     -31.872  45.885  30.655  1.00 26.20           H  
ATOM   2028  CA  ARG A 127     -33.127  45.040  29.100  1.00 26.20           C  
ATOM   2029  HA  ARG A 127     -34.214  44.968  29.064  1.00 26.20           H  
ATOM   2030  C   ARG A 127     -32.685  43.650  28.643  1.00 26.20           C  
ATOM   2031  CB  ARG A 127     -32.690  46.149  28.125  1.00 26.20           C  
ATOM   2032  HB2 ARG A 127     -32.044  46.863  28.635  1.00 26.20           H  
ATOM   2033  HB3 ARG A 127     -32.126  45.719  27.297  1.00 26.20           H  
ATOM   2034  O   ARG A 127     -33.152  43.176  27.615  1.00 26.20           O  
ATOM   2035  CG  ARG A 127     -33.919  46.877  27.565  1.00 26.20           C  
ATOM   2036  HG2 ARG A 127     -34.535  47.232  28.392  1.00 26.20           H  
ATOM   2037  HG3 ARG A 127     -34.502  46.184  26.959  1.00 26.20           H  
ATOM   2038  CD  ARG A 127     -33.493  48.075  26.715  1.00 26.20           C  
ATOM   2039  HD2 ARG A 127     -32.916  48.753  27.343  1.00 26.20           H  
ATOM   2040  HD3 ARG A 127     -32.861  47.723  25.900  1.00 26.20           H  
ATOM   2041  NE  ARG A 127     -34.665  48.777  26.159  1.00 26.20           N  
ATOM   2042  HE  ARG A 127     -35.537  48.267  26.168  1.00 26.20           H  
ATOM   2043  NH1 ARG A 127     -33.611  50.745  25.618  1.00 26.20           N  
ATOM   2044 HH11 ARG A 127     -33.646  51.691  25.265  1.00 26.20           H  
ATOM   2045 HH12 ARG A 127     -32.750  50.375  25.993  1.00 26.20           H  
ATOM   2046  NH2 ARG A 127     -35.790  50.504  25.196  1.00 26.20           N  
ATOM   2047 HH21 ARG A 127     -36.642  49.963  25.236  1.00 26.20           H  
ATOM   2048 HH22 ARG A 127     -35.809  51.449  24.838  1.00 26.20           H  
ATOM   2049  CZ  ARG A 127     -34.682  50.001  25.662  1.00 26.20           C  
ATOM   2050  N   VAL A 128     -31.800  42.995  29.393  1.00 26.12           N  
ATOM   2051  H   VAL A 128     -31.451  43.444  30.229  1.00 26.12           H  
ATOM   2052  CA  VAL A 128     -31.230  41.698  28.997  1.00 26.12           C  
ATOM   2053  HA  VAL A 128     -31.267  41.617  27.911  1.00 26.12           H  
ATOM   2054  C   VAL A 128     -32.061  40.524  29.525  1.00 26.12           C  
ATOM   2055  CB  VAL A 128     -29.741  41.626  29.390  1.00 26.12           C  
ATOM   2056  HB  VAL A 128     -29.649  41.727  30.471  1.00 26.12           H  
ATOM   2057  O   VAL A 128     -32.144  39.497  28.856  1.00 26.12           O  
ATOM   2058  CG1 VAL A 128     -29.088  40.307  28.962  1.00 26.12           C  
ATOM   2059 HG11 VAL A 128     -28.025  40.321  29.205  1.00 26.12           H  
ATOM   2060 HG12 VAL A 128     -29.540  39.471  29.495  1.00 26.12           H  
ATOM   2061 HG13 VAL A 128     -29.209  40.155  27.889  1.00 26.12           H  
ATOM   2062  CG2 VAL A 128     -28.956  42.765  28.716  1.00 26.12           C  
ATOM   2063 HG21 VAL A 128     -29.077  42.718  27.634  1.00 26.12           H  
ATOM   2064 HG22 VAL A 128     -29.297  43.735  29.079  1.00 26.12           H  
ATOM   2065 HG23 VAL A 128     -27.898  42.676  28.960  1.00 26.12           H  
ATOM   2066  N   VAL A 129     -32.759  40.681  30.657  1.00 24.44           N  
ATOM   2067  H   VAL A 129     -32.684  41.554  31.160  1.00 24.44           H  
ATOM   2068  CA  VAL A 129     -33.531  39.584  31.272  1.00 24.44           C  
ATOM   2069  HA  VAL A 129     -32.878  38.713  31.334  1.00 24.44           H  
ATOM   2070  C   VAL A 129     -34.721  39.140  30.407  1.00 24.44           C  
ATOM   2071  CB  VAL A 129     -33.939  39.936  32.718  1.00 24.44           C  
ATOM   2072  HB  VAL A 129     -34.540  40.845  32.708  1.00 24.44           H  
ATOM   2073  O   VAL A 129     -34.965  37.942  30.305  1.00 24.44           O  
ATOM   2074  CG1 VAL A 129     -34.746  38.819  33.389  1.00 24.44           C  
ATOM   2075 HG11 VAL A 129     -35.697  38.677  32.876  1.00 24.44           H  
ATOM   2076 HG12 VAL A 129     -34.189  37.883  33.364  1.00 24.44           H  
ATOM   2077 HG13 VAL A 129     -34.961  39.082  34.425  1.00 24.44           H  
ATOM   2078  CG2 VAL A 129     -32.690  40.177  33.583  1.00 24.44           C  
ATOM   2079 HG21 VAL A 129     -32.989  40.402  34.607  1.00 24.44           H  
ATOM   2080 HG22 VAL A 129     -32.116  41.023  33.205  1.00 24.44           H  
ATOM   2081 HG23 VAL A 129     -32.060  39.287  33.586  1.00 24.44           H  
ATOM   2082  N   GLU A 130     -35.385  40.038  29.670  1.00 24.95           N  
ATOM   2083  H   GLU A 130     -35.173  41.021  29.771  1.00 24.95           H  
ATOM   2084  CA  GLU A 130     -36.503  39.650  28.781  1.00 24.95           C  
ATOM   2085  HA  GLU A 130     -37.207  39.040  29.346  1.00 24.95           H  
ATOM   2086  C   GLU A 130     -36.075  38.786  27.578  1.00 24.95           C  
ATOM   2087  CB  GLU A 130     -37.247  40.900  28.283  1.00 24.95           C  
ATOM   2088  HB2 GLU A 130     -36.520  41.650  27.972  1.00 24.95           H  
ATOM   2089  HB3 GLU A 130     -37.852  40.629  27.418  1.00 24.95           H  
ATOM   2090  O   GLU A 130     -36.902  38.119  26.956  1.00 24.95           O  
ATOM   2091  CG  GLU A 130     -38.189  41.480  29.350  1.00 24.95           C  
ATOM   2092  HG2 GLU A 130     -37.595  41.796  30.207  1.00 24.95           H  
ATOM   2093  HG3 GLU A 130     -38.867  40.692  29.679  1.00 24.95           H  
ATOM   2094  CD  GLU A 130     -39.012  42.676  28.837  1.00 24.95           C  
ATOM   2095  OE1 GLU A 130     -40.031  42.996  29.487  1.00 24.95           O  
ATOM   2096  OE2 GLU A 130     -38.600  43.297  27.827  1.00 24.95           O  
ATOM   2097  N   LEU A 131     -34.785  38.753  27.228  1.00 26.84           N  
ATOM   2098  H   LEU A 131     -34.120  39.257  27.796  1.00 26.84           H  
ATOM   2099  CA  LEU A 131     -34.309  37.998  26.063  1.00 26.84           C  
ATOM   2100  HA  LEU A 131     -35.152  37.834  25.392  1.00 26.84           H  
ATOM   2101  C   LEU A 131     -33.820  36.583  26.402  1.00 26.84           C  
ATOM   2102  CB  LEU A 131     -33.274  38.849  25.308  1.00 26.84           C  
ATOM   2103  HB2 LEU A 131     -32.580  39.276  26.032  1.00 26.84           H  
ATOM   2104  HB3 LEU A 131     -32.700  38.213  24.635  1.00 26.84           H  
ATOM   2105  O   LEU A 131     -33.699  35.760  25.487  1.00 26.84           O  
ATOM   2106  CG  LEU A 131     -33.930  39.978  24.486  1.00 26.84           C  
ATOM   2107  HG  LEU A 131     -34.674  40.497  25.090  1.00 26.84           H  
ATOM   2108  CD1 LEU A 131     -32.873  40.995  24.057  1.00 26.84           C  
ATOM   2109 HD11 LEU A 131     -32.420  41.434  24.946  1.00 26.84           H  
ATOM   2110 HD12 LEU A 131     -32.100  40.513  23.460  1.00 26.84           H  
ATOM   2111 HD13 LEU A 131     -33.340  41.797  23.485  1.00 26.84           H  
ATOM   2112  CD2 LEU A 131     -34.603  39.441  23.213  1.00 26.84           C  
ATOM   2113 HD21 LEU A 131     -33.874  38.900  22.610  1.00 26.84           H  
ATOM   2114 HD22 LEU A 131     -35.007  40.279  22.645  1.00 26.84           H  
ATOM   2115 HD23 LEU A 131     -35.430  38.784  23.485  1.00 26.84           H  
ATOM   2116  N   VAL A 132     -33.594  36.273  27.684  1.00 27.14           N  
ATOM   2117  H   VAL A 132     -33.783  36.975  28.384  1.00 27.14           H  
ATOM   2118  CA  VAL A 132     -33.033  34.982  28.124  1.00 27.14           C  
ATOM   2119  HA  VAL A 132     -32.294  34.671  27.385  1.00 27.14           H  
ATOM   2120  C   VAL A 132     -34.075  33.857  28.151  1.00 27.14           C  
ATOM   2121  CB  VAL A 132     -32.275  35.137  29.460  1.00 27.14           C  
ATOM   2122  HB  VAL A 132     -32.947  35.558  30.208  1.00 27.14           H  
ATOM   2123  O   VAL A 132     -33.711  32.702  27.947  1.00 27.14           O  
ATOM   2124  CG1 VAL A 132     -31.711  33.813  29.994  1.00 27.14           C  
ATOM   2125 HG11 VAL A 132     -31.093  33.332  29.237  1.00 27.14           H  
ATOM   2126 HG12 VAL A 132     -32.526  33.145  30.273  1.00 27.14           H  
ATOM   2127 HG13 VAL A 132     -31.114  33.997  30.887  1.00 27.14           H  
ATOM   2128  CG2 VAL A 132     -31.075  36.081  29.279  1.00 27.14           C  
ATOM   2129 HG21 VAL A 132     -30.558  36.207  30.230  1.00 27.14           H  
ATOM   2130 HG22 VAL A 132     -30.380  35.673  28.544  1.00 27.14           H  
ATOM   2131 HG23 VAL A 132     -31.411  37.063  28.947  1.00 27.14           H  
ATOM   2132  N   GLU A 133     -35.375  34.151  28.250  1.00 27.91           N  
ATOM   2133  H   GLU A 133     -35.657  35.099  28.456  1.00 27.91           H  
ATOM   2134  CA  GLU A 133     -36.403  33.091  28.274  1.00 27.91           C  
ATOM   2135  HA  GLU A 133     -36.108  32.349  29.017  1.00 27.91           H  
ATOM   2136  C   GLU A 133     -36.543  32.304  26.956  1.00 27.91           C  
ATOM   2137  CB  GLU A 133     -37.759  33.658  28.719  1.00 27.91           C  
ATOM   2138  HB2 GLU A 133     -38.525  32.906  28.533  1.00 27.91           H  
ATOM   2139  HB3 GLU A 133     -37.995  34.548  28.135  1.00 27.91           H  
ATOM   2140  O   GLU A 133     -37.168  31.249  26.923  1.00 27.91           O  
ATOM   2141  CG  GLU A 133     -37.763  33.983  30.220  1.00 27.91           C  
ATOM   2142  HG2 GLU A 133     -37.128  34.851  30.397  1.00 27.91           H  
ATOM   2143  HG3 GLU A 133     -37.335  33.138  30.760  1.00 27.91           H  
ATOM   2144  CD  GLU A 133     -39.174  34.257  30.760  1.00 27.91           C  
ATOM   2145  OE1 GLU A 133     -39.373  34.028  31.973  1.00 27.91           O  
ATOM   2146  OE2 GLU A 133     -40.036  34.682  29.958  1.00 27.91           O  
ATOM   2147  N   ASN A 134     -35.922  32.741  25.856  1.00 27.21           N  
ATOM   2148  H   ASN A 134     -35.337  33.558  25.951  1.00 27.21           H  
ATOM   2149  CA  ASN A 134     -36.194  32.172  24.532  1.00 27.21           C  
ATOM   2150  HA  ASN A 134     -37.038  31.488  24.630  1.00 27.21           H  
ATOM   2151  C   ASN A 134     -35.106  31.245  23.946  1.00 27.21           C  
ATOM   2152  CB  ASN A 134     -36.690  33.303  23.615  1.00 27.21           C  
ATOM   2153  HB2 ASN A 134     -36.073  34.190  23.753  1.00 27.21           H  
ATOM   2154  HB3 ASN A 134     -36.645  32.987  22.572  1.00 27.21           H  
ATOM   2155  O   ASN A 134     -35.012  31.152  22.720  1.00 27.21           O  
ATOM   2156  CG  ASN A 134     -38.151  33.620  23.891  1.00 27.21           C  
ATOM   2157  ND2 ASN A 134     -38.503  34.866  24.090  1.00 27.21           N  
ATOM   2158 HD21 ASN A 134     -37.828  35.526  24.448  1.00 27.21           H  
ATOM   2159 HD22 ASN A 134     -39.465  34.963  24.380  1.00 27.21           H  
ATOM   2160  OD1 ASN A 134     -39.006  32.762  23.839  1.00 27.21           O  
ATOM   2161  N   ASN A 135     -34.308  30.555  24.779  1.00 23.63           N  
ATOM   2162  H   ASN A 135     -34.433  30.744  25.763  1.00 23.63           H  
ATOM   2163  CA  ASN A 135     -33.502  29.359  24.430  1.00 23.63           C  
ATOM   2164  HA  ASN A 135     -32.656  29.357  25.117  1.00 23.63           H  
ATOM   2165  C   ASN A 135     -32.833  29.378  23.023  1.00 23.63           C  
ATOM   2166  CB  ASN A 135     -34.350  28.086  24.718  1.00 23.63           C  
ATOM   2167  HB2 ASN A 135     -34.171  27.320  23.964  1.00 23.63           H  
ATOM   2168  HB3 ASN A 135     -35.411  28.332  24.676  1.00 23.63           H  
ATOM   2169  O   ASN A 135     -33.022  28.479  22.196  1.00 23.63           O  
ATOM   2170  CG  ASN A 135     -34.048  27.423  26.055  1.00 23.63           C  
ATOM   2171  ND2 ASN A 135     -34.950  26.620  26.566  1.00 23.63           N  
ATOM   2172 HD21 ASN A 135     -34.741  26.269  27.490  1.00 23.63           H  
ATOM   2173 HD22 ASN A 135     -35.878  26.567  26.172  1.00 23.63           H  
ATOM   2174  OD1 ASN A 135     -32.984  27.565  26.626  1.00 23.63           O  
ATOM   2175  N   ARG A 136     -32.054  30.427  22.712  1.00 24.36           N  
ATOM   2176  H   ARG A 136     -31.874  31.099  23.444  1.00 24.36           H  
ATOM   2177  CA  ARG A 136     -31.455  30.662  21.377  1.00 24.36           C  
ATOM   2178  HA  ARG A 136     -32.065  30.130  20.647  1.00 24.36           H  
ATOM   2179  C   ARG A 136     -30.033  30.082  21.274  1.00 24.36           C  
ATOM   2180  CB  ARG A 136     -31.496  32.162  21.019  1.00 24.36           C  
ATOM   2181  HB2 ARG A 136     -31.105  32.287  20.009  1.00 24.36           H  
ATOM   2182  HB3 ARG A 136     -30.851  32.713  21.703  1.00 24.36           H  
ATOM   2183  O   ARG A 136     -29.219  30.292  22.164  1.00 24.36           O  
ATOM   2184  CG  ARG A 136     -32.916  32.749  21.083  1.00 24.36           C  
ATOM   2185  HG2 ARG A 136     -33.226  32.772  22.128  1.00 24.36           H  
ATOM   2186  HG3 ARG A 136     -33.599  32.115  20.517  1.00 24.36           H  
ATOM   2187  CD  ARG A 136     -32.997  34.185  20.554  1.00 24.36           C  
ATOM   2188  HD2 ARG A 136     -32.291  34.795  21.118  1.00 24.36           H  
ATOM   2189  HD3 ARG A 136     -32.705  34.200  19.504  1.00 24.36           H  
ATOM   2190  NE  ARG A 136     -34.359  34.735  20.730  1.00 24.36           N  
ATOM   2191  HE  ARG A 136     -34.947  34.244  21.388  1.00 24.36           H  
ATOM   2192  NH1 ARG A 136     -34.022  36.742  19.659  1.00 24.36           N  
ATOM   2193 HH11 ARG A 136     -33.043  36.525  19.543  1.00 24.36           H  
ATOM   2194 HH12 ARG A 136     -34.322  37.688  19.473  1.00 24.36           H  
ATOM   2195  NH2 ARG A 136     -35.972  36.348  20.673  1.00 24.36           N  
ATOM   2196 HH21 ARG A 136     -36.246  37.300  20.479  1.00 24.36           H  
ATOM   2197 HH22 ARG A 136     -36.550  35.818  21.310  1.00 24.36           H  
ATOM   2198  CZ  ARG A 136     -34.774  35.938  20.361  1.00 24.36           C  
ATOM   2199  N   LYS A 137     -29.737  29.367  20.175  1.00 24.00           N  
ATOM   2200  H   LYS A 137     -30.456  29.304  19.468  1.00 24.00           H  
ATOM   2201  CA  LYS A 137     -28.453  28.687  19.883  1.00 24.00           C  
ATOM   2202  HA  LYS A 137     -27.830  28.718  20.777  1.00 24.00           H  
ATOM   2203  C   LYS A 137     -27.673  29.401  18.765  1.00 24.00           C  
ATOM   2204  CB  LYS A 137     -28.705  27.208  19.510  1.00 24.00           C  
ATOM   2205  HB2 LYS A 137     -27.766  26.779  19.161  1.00 24.00           H  
ATOM   2206  HB3 LYS A 137     -29.425  27.158  18.693  1.00 24.00           H  
ATOM   2207  O   LYS A 137     -28.257  29.698  17.726  1.00 24.00           O  
ATOM   2208  CG  LYS A 137     -29.209  26.364  20.693  1.00 24.00           C  
ATOM   2209  HG2 LYS A 137     -28.494  26.454  21.510  1.00 24.00           H  
ATOM   2210  HG3 LYS A 137     -30.168  26.756  21.032  1.00 24.00           H  
ATOM   2211  CD  LYS A 137     -29.374  24.875  20.339  1.00 24.00           C  
ATOM   2212  HD2 LYS A 137     -30.143  24.764  19.575  1.00 24.00           H  
ATOM   2213  HD3 LYS A 137     -28.425  24.489  19.968  1.00 24.00           H  
ATOM   2214  CE  LYS A 137     -29.779  24.118  21.614  1.00 24.00           C  
ATOM   2215  HE2 LYS A 137     -29.056  24.355  22.394  1.00 24.00           H  
ATOM   2216  HE3 LYS A 137     -30.744  24.497  21.952  1.00 24.00           H  
ATOM   2217  NZ  LYS A 137     -29.838  22.646  21.435  1.00 24.00           N  
ATOM   2218  HZ1 LYS A 137     -30.066  22.219  22.322  1.00 24.00           H  
ATOM   2219  HZ2 LYS A 137     -30.539  22.386  20.756  1.00 24.00           H  
ATOM   2220  HZ3 LYS A 137     -28.930  22.288  21.175  1.00 24.00           H  
ATOM   2221  N   VAL A 138     -26.365  29.602  18.966  1.00 23.98           N  
ATOM   2222  H   VAL A 138     -25.982  29.286  19.846  1.00 23.98           H  
ATOM   2223  CA  VAL A 138     -25.408  30.303  18.073  1.00 23.98           C  
ATOM   2224  HA  VAL A 138     -25.956  30.733  17.234  1.00 23.98           H  
ATOM   2225  C   VAL A 138     -24.375  29.307  17.500  1.00 23.98           C  
ATOM   2226  CB  VAL A 138     -24.736  31.472  18.839  1.00 23.98           C  
ATOM   2227  HB  VAL A 138     -24.200  31.064  19.695  1.00 23.98           H  
ATOM   2228  O   VAL A 138     -24.085  28.289  18.129  1.00 23.98           O  
ATOM   2229  CG1 VAL A 138     -23.741  32.266  17.984  1.00 23.98           C  
ATOM   2230 HG11 VAL A 138     -23.356  33.109  18.558  1.00 23.98           H  
ATOM   2231 HG12 VAL A 138     -24.227  32.650  17.087  1.00 23.98           H  
ATOM   2232 HG13 VAL A 138     -22.887  31.646  17.708  1.00 23.98           H  
ATOM   2233  CG2 VAL A 138     -25.787  32.468  19.358  1.00 23.98           C  
ATOM   2234 HG21 VAL A 138     -26.457  31.989  20.072  1.00 23.98           H  
ATOM   2235 HG22 VAL A 138     -25.290  33.289  19.876  1.00 23.98           H  
ATOM   2236 HG23 VAL A 138     -26.364  32.875  18.528  1.00 23.98           H  
ATOM   2237  N   TYR A 139     -23.858  29.551  16.287  1.00 24.11           N  
ATOM   2238  H   TYR A 139     -24.057  30.446  15.864  1.00 24.11           H  
ATOM   2239  CA  TYR A 139     -22.955  28.664  15.529  1.00 24.11           C  
ATOM   2240  HA  TYR A 139     -22.853  27.711  16.049  1.00 24.11           H  
ATOM   2241  C   TYR A 139     -21.550  29.300  15.419  1.00 24.11           C  
ATOM   2242  CB  TYR A 139     -23.551  28.392  14.126  1.00 24.11           C  
ATOM   2243  HB2 TYR A 139     -22.794  27.868  13.542  1.00 24.11           H  
ATOM   2244  HB3 TYR A 139     -23.718  29.347  13.630  1.00 24.11           H  
ATOM   2245  O   TYR A 139     -21.432  30.406  14.903  1.00 24.11           O  
ATOM   2246  CG  TYR A 139     -24.853  27.591  14.059  1.00 24.11           C  
ATOM   2247  CD1 TYR A 139     -24.875  26.322  13.444  1.00 24.11           C  
ATOM   2248  HD1 TYR A 139     -23.967  25.934  13.006  1.00 24.11           H  
ATOM   2249  CD2 TYR A 139     -26.065  28.149  14.513  1.00 24.11           C  
ATOM   2250  HD2 TYR A 139     -26.083  29.149  14.920  1.00 24.11           H  
ATOM   2251  CE1 TYR A 139     -26.092  25.623  13.290  1.00 24.11           C  
ATOM   2252  HE1 TYR A 139     -26.114  24.693  12.740  1.00 24.11           H  
ATOM   2253  CE2 TYR A 139     -27.265  27.416  14.446  1.00 24.11           C  
ATOM   2254  HE2 TYR A 139     -28.181  27.844  14.825  1.00 24.11           H  
ATOM   2255  OH  TYR A 139     -28.430  25.419  13.809  1.00 24.11           O  
ATOM   2256  HH  TYR A 139     -28.433  24.765  13.107  1.00 24.11           H  
ATOM   2257  CZ  TYR A 139     -27.283  26.148  13.838  1.00 24.11           C  
ATOM   2258  N   GLY A 140     -20.500  28.620  15.905  1.00 25.78           N  
ATOM   2259  H   GLY A 140     -20.657  27.699  16.288  1.00 25.78           H  
ATOM   2260  CA  GLY A 140     -19.098  29.078  15.876  1.00 25.78           C  
ATOM   2261  HA2 GLY A 140     -19.058  30.128  15.588  1.00 25.78           H  
ATOM   2262  HA3 GLY A 140     -18.667  28.991  16.874  1.00 25.78           H  
ATOM   2263  C   GLY A 140     -18.223  28.271  14.907  1.00 25.78           C  
ATOM   2264  O   GLY A 140     -18.496  27.104  14.637  1.00 25.78           O  
ATOM   2265  N   ASN A 141     -17.183  28.904  14.366  1.00 27.78           N  
ATOM   2266  H   ASN A 141     -16.945  29.815  14.730  1.00 27.78           H  
ATOM   2267  CA  ASN A 141     -16.470  28.500  13.150  1.00 27.78           C  
ATOM   2268  HA  ASN A 141     -17.129  27.838  12.589  1.00 27.78           H  
ATOM   2269  C   ASN A 141     -15.190  27.678  13.439  1.00 27.78           C  
ATOM   2270  CB  ASN A 141     -16.250  29.797  12.322  1.00 27.78           C  
ATOM   2271  HB2 ASN A 141     -15.224  30.149  12.423  1.00 27.78           H  
ATOM   2272  HB3 ASN A 141     -16.881  30.593  12.717  1.00 27.78           H  
ATOM   2273  O   ASN A 141     -14.138  28.005  12.915  1.00 27.78           O  
ATOM   2274  CG  ASN A 141     -16.604  29.697  10.850  1.00 27.78           C  
ATOM   2275  ND2 ASN A 141     -16.502  30.796  10.139  1.00 27.78           N  
ATOM   2276 HD21 ASN A 141     -16.794  30.735   9.174  1.00 27.78           H  
ATOM   2277 HD22 ASN A 141     -16.165  31.643  10.575  1.00 27.78           H  
ATOM   2278  OD1 ASN A 141     -17.021  28.684  10.317  1.00 27.78           O  
ATOM   2279  N   SER A 142     -15.293  26.617  14.257  1.00 35.32           N  
ATOM   2280  H   SER A 142     -16.237  26.411  14.549  1.00 35.32           H  
ATOM   2281  CA  SER A 142     -14.239  25.765  14.887  1.00 35.32           C  
ATOM   2282  HA  SER A 142     -13.988  26.215  15.847  1.00 35.32           H  
ATOM   2283  C   SER A 142     -12.885  25.507  14.177  1.00 35.32           C  
ATOM   2284  CB  SER A 142     -14.840  24.372  15.171  1.00 35.32           C  
ATOM   2285  HB2 SER A 142     -15.707  24.465  15.825  1.00 35.32           H  
ATOM   2286  HB3 SER A 142     -14.105  23.744  15.673  1.00 35.32           H  
ATOM   2287  O   SER A 142     -11.969  25.008  14.824  1.00 35.32           O  
ATOM   2288  OG  SER A 142     -15.218  23.784  13.936  1.00 35.32           O  
ATOM   2289  HG  SER A 142     -15.418  22.850  14.032  1.00 35.32           H  
ATOM   2290  N   HIS A 143     -12.715  25.775  12.881  1.00 42.90           N  
ATOM   2291  H   HIS A 143     -13.457  26.296  12.434  1.00 42.90           H  
ATOM   2292  CA  HIS A 143     -11.581  25.339  12.067  1.00 42.90           C  
ATOM   2293  HA  HIS A 143     -11.320  24.324  12.369  1.00 42.90           H  
ATOM   2294  C   HIS A 143     -10.296  26.170  12.210  1.00 42.90           C  
ATOM   2295  CB  HIS A 143     -12.035  25.285  10.602  1.00 42.90           C  
ATOM   2296  HB2 HIS A 143     -12.455  26.249  10.312  1.00 42.90           H  
ATOM   2297  HB3 HIS A 143     -11.169  25.092   9.969  1.00 42.90           H  
ATOM   2298  O   HIS A 143      -9.222  25.657  11.891  1.00 42.90           O  
ATOM   2299  CG  HIS A 143     -13.044  24.194  10.351  1.00 42.90           C  
ATOM   2300  CD2 HIS A 143     -14.401  24.330  10.230  1.00 42.90           C  
ATOM   2301  HD2 HIS A 143     -14.956  25.255  10.288  1.00 42.90           H  
ATOM   2302  ND1 HIS A 143     -12.759  22.852  10.240  1.00 42.90           N  
ATOM   2303  HD1 HIS A 143     -11.846  22.427  10.311  1.00 42.90           H  
ATOM   2304  CE1 HIS A 143     -13.916  22.197  10.046  1.00 42.90           C  
ATOM   2305  HE1 HIS A 143     -14.014  21.129   9.918  1.00 42.90           H  
ATOM   2306  NE2 HIS A 143     -14.945  23.057  10.026  1.00 42.90           N  
ATOM   2307  N   LYS A 144     -10.338  27.433  12.659  1.00 44.10           N  
ATOM   2308  H   LYS A 144     -11.201  27.800  13.036  1.00 44.10           H  
ATOM   2309  CA  LYS A 144      -9.153  28.306  12.576  1.00 44.10           C  
ATOM   2310  HA  LYS A 144      -8.721  28.183  11.583  1.00 44.10           H  
ATOM   2311  C   LYS A 144      -8.057  27.904  13.566  1.00 44.10           C  
ATOM   2312  CB  LYS A 144      -9.578  29.767  12.729  1.00 44.10           C  
ATOM   2313  HB2 LYS A 144     -10.447  29.948  12.096  1.00 44.10           H  
ATOM   2314  HB3 LYS A 144      -9.868  29.953  13.763  1.00 44.10           H  
ATOM   2315  O   LYS A 144      -6.899  27.815  13.156  1.00 44.10           O  
ATOM   2316  CG  LYS A 144      -8.456  30.732  12.317  1.00 44.10           C  
ATOM   2317  HG2 LYS A 144      -8.178  30.554  11.278  1.00 44.10           H  
ATOM   2318  HG3 LYS A 144      -7.586  30.582  12.956  1.00 44.10           H  
ATOM   2319  CD  LYS A 144      -8.958  32.167  12.477  1.00 44.10           C  
ATOM   2320  HD2 LYS A 144      -9.810  32.326  11.816  1.00 44.10           H  
ATOM   2321  HD3 LYS A 144      -9.290  32.299  13.507  1.00 44.10           H  
ATOM   2322  CE  LYS A 144      -7.857  33.180  12.169  1.00 44.10           C  
ATOM   2323  HE2 LYS A 144      -6.991  32.939  12.785  1.00 44.10           H  
ATOM   2324  HE3 LYS A 144      -7.577  33.094  11.119  1.00 44.10           H  
ATOM   2325  NZ  LYS A 144      -8.339  34.546  12.481  1.00 44.10           N  
ATOM   2326  HZ1 LYS A 144      -8.652  34.570  13.441  1.00 44.10           H  
ATOM   2327  HZ2 LYS A 144      -7.606  35.231  12.366  1.00 44.10           H  
ATOM   2328  HZ3 LYS A 144      -9.138  34.784  11.910  1.00 44.10           H  
ATOM   2329  N   PHE A 145      -8.422  27.597  14.814  1.00 50.59           N  
ATOM   2330  H   PHE A 145      -9.388  27.733  15.073  1.00 50.59           H  
ATOM   2331  CA  PHE A 145      -7.476  27.098  15.822  1.00 50.59           C  
ATOM   2332  HA  PHE A 145      -6.670  27.821  15.951  1.00 50.59           H  
ATOM   2333  C   PHE A 145      -6.829  25.774  15.400  1.00 50.59           C  
ATOM   2334  CB  PHE A 145      -8.185  26.916  17.171  1.00 50.59           C  
ATOM   2335  HB2 PHE A 145      -8.436  27.894  17.581  1.00 50.59           H  
ATOM   2336  HB3 PHE A 145      -9.117  26.370  17.022  1.00 50.59           H  
ATOM   2337  O   PHE A 145      -5.611  25.638  15.449  1.00 50.59           O  
ATOM   2338  CG  PHE A 145      -7.326  26.156  18.165  1.00 50.59           C  
ATOM   2339  CD1 PHE A 145      -7.444  24.758  18.271  1.00 50.59           C  
ATOM   2340  HD1 PHE A 145      -8.174  24.233  17.674  1.00 50.59           H  
ATOM   2341  CD2 PHE A 145      -6.312  26.820  18.873  1.00 50.59           C  
ATOM   2342  HD2 PHE A 145      -6.176  27.882  18.735  1.00 50.59           H  
ATOM   2343  CE1 PHE A 145      -6.591  24.033  19.118  1.00 50.59           C  
ATOM   2344  HE1 PHE A 145      -6.678  22.960  19.197  1.00 50.59           H  
ATOM   2345  CE2 PHE A 145      -5.442  26.095  19.707  1.00 50.59           C  
ATOM   2346  HE2 PHE A 145      -4.638  26.596  20.224  1.00 50.59           H  
ATOM   2347  CZ  PHE A 145      -5.593  24.703  19.834  1.00 50.59           C  
ATOM   2348  HZ  PHE A 145      -4.912  24.125  20.442  1.00 50.59           H  
ATOM   2349  N   VAL A 146      -7.638  24.810  14.943  1.00 51.32           N  
ATOM   2350  H   VAL A 146      -8.631  24.993  14.943  1.00 51.32           H  
ATOM   2351  CA  VAL A 146      -7.172  23.481  14.494  1.00 51.32           C  
ATOM   2352  HA  VAL A 146      -6.780  22.924  15.346  1.00 51.32           H  
ATOM   2353  C   VAL A 146      -6.084  23.629  13.454  1.00 51.32           C  
ATOM   2354  CB  VAL A 146      -8.297  22.682  13.809  1.00 51.32           C  
ATOM   2355  HB  VAL A 146      -8.488  23.089  12.817  1.00 51.32           H  
ATOM   2356  O   VAL A 146      -5.053  22.962  13.497  1.00 51.32           O  
ATOM   2357  CG1 VAL A 146      -7.890  21.219  13.603  1.00 51.32           C  
ATOM   2358 HG11 VAL A 146      -7.469  20.811  14.522  1.00 51.32           H  
ATOM   2359 HG12 VAL A 146      -7.129  21.156  12.824  1.00 51.32           H  
ATOM   2360 HG13 VAL A 146      -8.749  20.627  13.287  1.00 51.32           H  
ATOM   2361  CG2 VAL A 146      -9.605  22.853  14.565  1.00 51.32           C  
ATOM   2362 HG21 VAL A 146      -9.445  22.844  15.644  1.00 51.32           H  
ATOM   2363 HG22 VAL A 146     -10.001  23.834  14.302  1.00 51.32           H  
ATOM   2364 HG23 VAL A 146     -10.343  22.118  14.244  1.00 51.32           H  
ATOM   2365  N   ASN A 147      -6.341  24.543  12.526  1.00 51.33           N  
ATOM   2366  H   ASN A 147      -7.229  25.022  12.561  1.00 51.33           H  
ATOM   2367  CA  ASN A 147      -5.473  24.802  11.412  1.00 51.33           C  
ATOM   2368  HA  ASN A 147      -5.213  23.837  10.977  1.00 51.33           H  
ATOM   2369  C   ASN A 147      -4.156  25.444  11.865  1.00 51.33           C  
ATOM   2370  CB  ASN A 147      -6.276  25.649  10.407  1.00 51.33           C  
ATOM   2371  HB2 ASN A 147      -6.738  26.490  10.924  1.00 51.33           H  
ATOM   2372  HB3 ASN A 147      -5.600  26.055   9.655  1.00 51.33           H  
ATOM   2373  O   ASN A 147      -3.099  25.072  11.371  1.00 51.33           O  
ATOM   2374  CG  ASN A 147      -7.360  24.864   9.673  1.00 51.33           C  
ATOM   2375  ND2 ASN A 147      -8.215  25.546   8.947  1.00 51.33           N  
ATOM   2376 HD21 ASN A 147      -8.251  26.554   9.010  1.00 51.33           H  
ATOM   2377 HD22 ASN A 147      -8.951  24.996   8.528  1.00 51.33           H  
ATOM   2378  OD1 ASN A 147      -7.462  23.648   9.709  1.00 51.33           O  
ATOM   2379  N   GLU A 148      -4.200  26.363  12.830  1.00 56.00           N  
ATOM   2380  H   GLU A 148      -5.095  26.600  13.232  1.00 56.00           H  
ATOM   2381  CA  GLU A 148      -3.009  26.984  13.422  1.00 56.00           C  
ATOM   2382  HA  GLU A 148      -2.354  27.323  12.620  1.00 56.00           H  
ATOM   2383  C   GLU A 148      -2.191  26.007  14.286  1.00 56.00           C  
ATOM   2384  CB  GLU A 148      -3.462  28.220  14.206  1.00 56.00           C  
ATOM   2385  HB2 GLU A 148      -4.030  27.917  15.085  1.00 56.00           H  
ATOM   2386  HB3 GLU A 148      -4.117  28.792  13.548  1.00 56.00           H  
ATOM   2387  O   GLU A 148      -0.966  25.989  14.212  1.00 56.00           O  
ATOM   2388  CG  GLU A 148      -2.291  29.118  14.629  1.00 56.00           C  
ATOM   2389  HG2 GLU A 148      -1.708  28.604  15.393  1.00 56.00           H  
ATOM   2390  HG3 GLU A 148      -1.653  29.282  13.761  1.00 56.00           H  
ATOM   2391  CD  GLU A 148      -2.754  30.485  15.162  1.00 56.00           C  
ATOM   2392  OE1 GLU A 148      -1.873  31.261  15.589  1.00 56.00           O  
ATOM   2393  OE2 GLU A 148      -3.963  30.804  15.044  1.00 56.00           O  
ATOM   2394  N   PHE A 149      -2.851  25.123  15.033  1.00 59.64           N  
ATOM   2395  H   PHE A 149      -3.855  25.205  15.102  1.00 59.64           H  
ATOM   2396  CA  PHE A 149      -2.184  24.079  15.806  1.00 59.64           C  
ATOM   2397  HA  PHE A 149      -1.401  24.538  16.410  1.00 59.64           H  
ATOM   2398  C   PHE A 149      -1.504  23.035  14.904  1.00 59.64           C  
ATOM   2399  CB  PHE A 149      -3.207  23.442  16.750  1.00 59.64           C  
ATOM   2400  HB2 PHE A 149      -3.606  24.212  17.410  1.00 59.64           H  
ATOM   2401  HB3 PHE A 149      -4.038  23.044  16.168  1.00 59.64           H  
ATOM   2402  O   PHE A 149      -0.318  22.753  15.072  1.00 59.64           O  
ATOM   2403  CG  PHE A 149      -2.615  22.341  17.600  1.00 59.64           C  
ATOM   2404  CD1 PHE A 149      -2.921  20.996  17.324  1.00 59.64           C  
ATOM   2405  HD1 PHE A 149      -3.583  20.742  16.509  1.00 59.64           H  
ATOM   2406  CD2 PHE A 149      -1.735  22.661  18.651  1.00 59.64           C  
ATOM   2407  HD2 PHE A 149      -1.488  23.691  18.859  1.00 59.64           H  
ATOM   2408  CE1 PHE A 149      -2.371  19.979  18.119  1.00 59.64           C  
ATOM   2409  HE1 PHE A 149      -2.619  18.948  17.918  1.00 59.64           H  
ATOM   2410  CE2 PHE A 149      -1.164  21.639  19.427  1.00 59.64           C  
ATOM   2411  HE2 PHE A 149      -0.475  21.881  20.222  1.00 59.64           H  
ATOM   2412  CZ  PHE A 149      -1.490  20.299  19.167  1.00 59.64           C  
ATOM   2413  HZ  PHE A 149      -1.064  19.519  19.781  1.00 59.64           H  
ATOM   2414  N   CYS A 150      -2.213  22.515  13.891  1.00 57.78           N  
ATOM   2415  H   CYS A 150      -3.182  22.783  13.796  1.00 57.78           H  
ATOM   2416  CA  CYS A 150      -1.629  21.607  12.893  1.00 57.78           C  
ATOM   2417  HA  CYS A 150      -1.210  20.737  13.398  1.00 57.78           H  
ATOM   2418  C   CYS A 150      -0.481  22.276  12.123  1.00 57.78           C  
ATOM   2419  CB  CYS A 150      -2.706  21.132  11.907  1.00 57.78           C  
ATOM   2420  HB2 CYS A 150      -3.169  21.994  11.426  1.00 57.78           H  
ATOM   2421  HB3 CYS A 150      -2.229  20.513  11.148  1.00 57.78           H  
ATOM   2422  O   CYS A 150       0.505  21.625  11.782  1.00 57.78           O  
ATOM   2423  SG  CYS A 150      -3.976  20.135  12.737  1.00 57.78           S  
ATOM   2424  HG  CYS A 150      -4.502  21.143  13.438  1.00 57.78           H  
ATOM   2425  N   TYR A 151      -0.593  23.583  11.879  1.00 60.05           N  
ATOM   2426  H   TYR A 151      -1.448  24.052  12.143  1.00 60.05           H  
ATOM   2427  CA  TYR A 151       0.472  24.398  11.309  1.00 60.05           C  
ATOM   2428  HA  TYR A 151       0.783  23.959  10.361  1.00 60.05           H  
ATOM   2429  C   TYR A 151       1.717  24.428  12.211  1.00 60.05           C  
ATOM   2430  CB  TYR A 151      -0.090  25.798  11.022  1.00 60.05           C  
ATOM   2431  HB2 TYR A 151      -0.775  25.733  10.177  1.00 60.05           H  
ATOM   2432  HB3 TYR A 151      -0.678  26.144  11.872  1.00 60.05           H  
ATOM   2433  O   TYR A 151       2.808  24.146  11.724  1.00 60.05           O  
ATOM   2434  CG  TYR A 151       0.954  26.845  10.745  1.00 60.05           C  
ATOM   2435  CD1 TYR A 151       1.581  27.498  11.815  1.00 60.05           C  
ATOM   2436  HD1 TYR A 151       1.259  27.306  12.827  1.00 60.05           H  
ATOM   2437  CD2 TYR A 151       1.321  27.149   9.431  1.00 60.05           C  
ATOM   2438  HD2 TYR A 151       0.729  26.764   8.614  1.00 60.05           H  
ATOM   2439  CE1 TYR A 151       2.650  28.367  11.576  1.00 60.05           C  
ATOM   2440  HE1 TYR A 151       3.145  28.831  12.416  1.00 60.05           H  
ATOM   2441  CE2 TYR A 151       2.419  27.979   9.174  1.00 60.05           C  
ATOM   2442  HE2 TYR A 151       2.744  28.154   8.159  1.00 60.05           H  
ATOM   2443  OH  TYR A 151       4.118  29.428  10.072  1.00 60.05           O  
ATOM   2444  HH  TYR A 151       4.457  29.674  10.937  1.00 60.05           H  
ATOM   2445  CZ  TYR A 151       3.086  28.584  10.258  1.00 60.05           C  
ATOM   2446  N   ASN A 152       1.570  24.707  13.512  1.00 63.01           N  
ATOM   2447  H   ASN A 152       0.656  24.961  13.857  1.00 63.01           H  
ATOM   2448  CA  ASN A 152       2.707  24.764  14.437  1.00 63.01           C  
ATOM   2449  HA  ASN A 152       3.455  25.448  14.036  1.00 63.01           H  
ATOM   2450  C   ASN A 152       3.394  23.389  14.569  1.00 63.01           C  
ATOM   2451  CB  ASN A 152       2.240  25.305  15.801  1.00 63.01           C  
ATOM   2452  HB2 ASN A 152       1.407  24.703  16.165  1.00 63.01           H  
ATOM   2453  HB3 ASN A 152       3.077  25.241  16.497  1.00 63.01           H  
ATOM   2454  O   ASN A 152       4.620  23.316  14.559  1.00 63.01           O  
ATOM   2455  CG  ASN A 152       1.836  26.764  15.829  1.00 63.01           C  
ATOM   2456  ND2 ASN A 152       1.075  27.166  16.820  1.00 63.01           N  
ATOM   2457 HD21 ASN A 152       0.801  26.530  17.555  1.00 63.01           H  
ATOM   2458 HD22 ASN A 152       0.827  28.145  16.825  1.00 63.01           H  
ATOM   2459  OD1 ASN A 152       2.228  27.571  15.003  1.00 63.01           O  
ATOM   2460  N   LEU A 153       2.621  22.292  14.596  1.00 63.74           N  
ATOM   2461  H   LEU A 153       1.621  22.419  14.644  1.00 63.74           H  
ATOM   2462  CA  LEU A 153       3.163  20.922  14.557  1.00 63.74           C  
ATOM   2463  HA  LEU A 153       3.836  20.773  15.402  1.00 63.74           H  
ATOM   2464  C   LEU A 153       3.970  20.663  13.281  1.00 63.74           C  
ATOM   2465  CB  LEU A 153       2.007  19.904  14.596  1.00 63.74           C  
ATOM   2466  HB2 LEU A 153       2.408  18.920  14.354  1.00 63.74           H  
ATOM   2467  HB3 LEU A 153       1.295  20.166  13.813  1.00 63.74           H  
ATOM   2468  O   LEU A 153       4.978  19.958  13.286  1.00 63.74           O  
ATOM   2469  CG  LEU A 153       1.252  19.785  15.925  1.00 63.74           C  
ATOM   2470  HG  LEU A 153       0.927  20.767  16.269  1.00 63.74           H  
ATOM   2471  CD1 LEU A 153       0.024  18.901  15.709  1.00 63.74           C  
ATOM   2472 HD11 LEU A 153      -0.632  19.347  14.962  1.00 63.74           H  
ATOM   2473 HD12 LEU A 153       0.323  17.903  15.387  1.00 63.74           H  
ATOM   2474 HD13 LEU A 153      -0.527  18.829  16.646  1.00 63.74           H  
ATOM   2475  CD2 LEU A 153       2.107  19.116  16.998  1.00 63.74           C  
ATOM   2476 HD21 LEU A 153       2.318  18.092  16.693  1.00 63.74           H  
ATOM   2477 HD22 LEU A 153       1.568  19.108  17.946  1.00 63.74           H  
ATOM   2478 HD23 LEU A 153       3.054  19.638  17.135  1.00 63.74           H  
ATOM   2479  N   TYR A 154       3.499  21.192  12.156  1.00 63.60           N  
ATOM   2480  H   TYR A 154       2.656  21.747  12.188  1.00 63.60           H  
ATOM   2481  CA  TYR A 154       4.177  21.009  10.888  1.00 63.60           C  
ATOM   2482  HA  TYR A 154       4.473  19.963  10.811  1.00 63.60           H  
ATOM   2483  C   TYR A 154       5.466  21.836  10.785  1.00 63.60           C  
ATOM   2484  CB  TYR A 154       3.202  21.311   9.752  1.00 63.60           C  
ATOM   2485  HB2 TYR A 154       2.351  20.633   9.822  1.00 63.60           H  
ATOM   2486  HB3 TYR A 154       2.832  22.331   9.850  1.00 63.60           H  
ATOM   2487  O   TYR A 154       6.459  21.335  10.262  1.00 63.60           O  
ATOM   2488  CG  TYR A 154       3.849  21.137   8.401  1.00 63.60           C  
ATOM   2489  CD1 TYR A 154       4.013  22.243   7.548  1.00 63.60           C  
ATOM   2490  HD1 TYR A 154       3.648  23.214   7.849  1.00 63.60           H  
ATOM   2491  CD2 TYR A 154       4.383  19.884   8.051  1.00 63.60           C  
ATOM   2492  HD2 TYR A 154       4.307  19.050   8.733  1.00 63.60           H  
ATOM   2493  CE1 TYR A 154       4.651  22.080   6.307  1.00 63.60           C  
ATOM   2494  HE1 TYR A 154       4.739  22.921   5.635  1.00 63.60           H  
ATOM   2495  CE2 TYR A 154       5.096  19.747   6.851  1.00 63.60           C  
ATOM   2496  HE2 TYR A 154       5.626  18.833   6.625  1.00 63.60           H  
ATOM   2497  OH  TYR A 154       5.780  20.642   4.755  1.00 63.60           O  
ATOM   2498  HH  TYR A 154       5.810  21.466   4.265  1.00 63.60           H  
ATOM   2499  CZ  TYR A 154       5.186  20.824   5.958  1.00 63.60           C  
ATOM   2500  N   GLU A 155       5.481  23.066  11.299  1.00 66.02           N  
ATOM   2501  H   GLU A 155       4.636  23.432  11.714  1.00 66.02           H  
ATOM   2502  CA  GLU A 155       6.690  23.897  11.322  1.00 66.02           C  
ATOM   2503  HA  GLU A 155       7.102  23.948  10.314  1.00 66.02           H  
ATOM   2504  C   GLU A 155       7.795  23.268  12.185  1.00 66.02           C  
ATOM   2505  CB  GLU A 155       6.342  25.327  11.761  1.00 66.02           C  
ATOM   2506  HB2 GLU A 155       5.691  25.281  12.634  1.00 66.02           H  
ATOM   2507  HB3 GLU A 155       7.253  25.849  12.054  1.00 66.02           H  
ATOM   2508  O   GLU A 155       8.917  23.136  11.700  1.00 66.02           O  
ATOM   2509  CG  GLU A 155       5.638  26.138  10.651  1.00 66.02           C  
ATOM   2510  HG2 GLU A 155       5.223  27.030  11.120  1.00 66.02           H  
ATOM   2511  HG3 GLU A 155       4.806  25.564  10.243  1.00 66.02           H  
ATOM   2512  CD  GLU A 155       6.568  26.602   9.506  1.00 66.02           C  
ATOM   2513  OE1 GLU A 155       6.205  26.556   8.302  1.00 66.02           O  
ATOM   2514  OE2 GLU A 155       7.640  27.177   9.791  1.00 66.02           O  
ATOM   2515  N   GLU A 156       7.474  22.750  13.376  1.00 68.36           N  
ATOM   2516  H   GLU A 156       6.551  22.906  13.753  1.00 68.36           H  
ATOM   2517  CA  GLU A 156       8.442  21.994  14.195  1.00 68.36           C  
ATOM   2518  HA  GLU A 156       9.309  22.619  14.406  1.00 68.36           H  
ATOM   2519  C   GLU A 156       8.975  20.746  13.475  1.00 68.36           C  
ATOM   2520  CB  GLU A 156       7.786  21.583  15.521  1.00 68.36           C  
ATOM   2521  HB2 GLU A 156       6.737  21.344  15.347  1.00 68.36           H  
ATOM   2522  HB3 GLU A 156       8.270  20.686  15.906  1.00 68.36           H  
ATOM   2523  O   GLU A 156      10.164  20.439  13.533  1.00 68.36           O  
ATOM   2524  CG  GLU A 156       7.882  22.678  16.590  1.00 68.36           C  
ATOM   2525  HG2 GLU A 156       7.472  23.603  16.185  1.00 68.36           H  
ATOM   2526  HG3 GLU A 156       7.255  22.380  17.430  1.00 68.36           H  
ATOM   2527  CD  GLU A 156       9.315  22.919  17.109  1.00 68.36           C  
ATOM   2528  OE1 GLU A 156       9.477  23.894  17.871  1.00 68.36           O  
ATOM   2529  OE2 GLU A 156      10.224  22.097  16.829  1.00 68.36           O  
ATOM   2530  N   TYR A 157       8.134  20.047  12.707  1.00 67.14           N  
ATOM   2531  H   TYR A 157       7.163  20.324  12.696  1.00 67.14           H  
ATOM   2532  CA  TYR A 157       8.580  18.910  11.894  1.00 67.14           C  
ATOM   2533  HA  TYR A 157       9.144  18.225  12.527  1.00 67.14           H  
ATOM   2534  C   TYR A 157       9.519  19.306  10.745  1.00 67.14           C  
ATOM   2535  CB  TYR A 157       7.352  18.176  11.356  1.00 67.14           C  
ATOM   2536  HB2 TYR A 157       6.669  18.896  10.906  1.00 67.14           H  
ATOM   2537  HB3 TYR A 157       6.830  17.712  12.193  1.00 67.14           H  
ATOM   2538  O   TYR A 157      10.466  18.580  10.402  1.00 67.14           O  
ATOM   2539  CG  TYR A 157       7.681  17.106  10.341  1.00 67.14           C  
ATOM   2540  CD1 TYR A 157       7.308  17.297   8.999  1.00 67.14           C  
ATOM   2541  HD1 TYR A 157       6.773  18.191   8.715  1.00 67.14           H  
ATOM   2542  CD2 TYR A 157       8.431  15.974  10.719  1.00 67.14           C  
ATOM   2543  HD2 TYR A 157       8.764  15.857  11.740  1.00 67.14           H  
ATOM   2544  CE1 TYR A 157       7.667  16.345   8.029  1.00 67.14           C  
ATOM   2545  HE1 TYR A 157       7.398  16.485   6.992  1.00 67.14           H  
ATOM   2546  CE2 TYR A 157       8.826  15.040   9.741  1.00 67.14           C  
ATOM   2547  HE2 TYR A 157       9.450  14.201  10.012  1.00 67.14           H  
ATOM   2548  OH  TYR A 157       8.836  14.368   7.422  1.00 67.14           O  
ATOM   2549  HH  TYR A 157       9.698  14.001   7.634  1.00 67.14           H  
ATOM   2550  CZ  TYR A 157       8.437  15.224   8.395  1.00 67.14           C  
ATOM   2551  N   LEU A 158       9.267  20.454  10.112  1.00 66.10           N  
ATOM   2552  H   LEU A 158       8.502  21.027  10.441  1.00 66.10           H  
ATOM   2553  CA  LEU A 158      10.160  20.973   9.082  1.00 66.10           C  
ATOM   2554  HA  LEU A 158      10.322  20.192   8.339  1.00 66.10           H  
ATOM   2555  C   LEU A 158      11.538  21.281   9.669  1.00 66.10           C  
ATOM   2556  CB  LEU A 158       9.545  22.205   8.402  1.00 66.10           C  
ATOM   2557  HB2 LEU A 158       9.166  22.886   9.163  1.00 66.10           H  
ATOM   2558  HB3 LEU A 158      10.338  22.726   7.866  1.00 66.10           H  
ATOM   2559  O   LEU A 158      12.537  20.868   9.069  1.00 66.10           O  
ATOM   2560  CG  LEU A 158       8.421  21.887   7.403  1.00 66.10           C  
ATOM   2561  HG  LEU A 158       7.586  21.399   7.905  1.00 66.10           H  
ATOM   2562  CD1 LEU A 158       7.935  23.200   6.790  1.00 66.10           C  
ATOM   2563 HD11 LEU A 158       8.770  23.723   6.324  1.00 66.10           H  
ATOM   2564 HD12 LEU A 158       7.506  23.824   7.573  1.00 66.10           H  
ATOM   2565 HD13 LEU A 158       7.172  22.994   6.039  1.00 66.10           H  
ATOM   2566  CD2 LEU A 158       8.913  20.981   6.266  1.00 66.10           C  
ATOM   2567 HD21 LEU A 158       9.042  19.964   6.635  1.00 66.10           H  
ATOM   2568 HD22 LEU A 158       8.183  20.954   5.457  1.00 66.10           H  
ATOM   2569 HD23 LEU A 158       9.857  21.358   5.872  1.00 66.10           H  
ATOM   2570  N   GLU A 159      11.577  21.907  10.846  1.00 69.47           N  
ATOM   2571  H   GLU A 159      10.707  22.204  11.264  1.00 69.47           H  
ATOM   2572  CA  GLU A 159      12.806  22.234  11.575  1.00 69.47           C  
ATOM   2573  HA  GLU A 159      13.509  22.703  10.886  1.00 69.47           H  
ATOM   2574  C   GLU A 159      13.516  20.983  12.119  1.00 69.47           C  
ATOM   2575  CB  GLU A 159      12.492  23.258  12.684  1.00 69.47           C  
ATOM   2576  HB2 GLU A 159      13.389  23.394  13.288  1.00 69.47           H  
ATOM   2577  HB3 GLU A 159      11.690  22.882  13.318  1.00 69.47           H  
ATOM   2578  O   GLU A 159      14.738  20.875  12.006  1.00 69.47           O  
ATOM   2579  CG  GLU A 159      12.090  24.616  12.072  1.00 69.47           C  
ATOM   2580  HG2 GLU A 159      11.193  24.488  11.466  1.00 69.47           H  
ATOM   2581  HG3 GLU A 159      12.887  24.931  11.397  1.00 69.47           H  
ATOM   2582  CD  GLU A 159      11.845  25.746  13.087  1.00 69.47           C  
ATOM   2583  OE1 GLU A 159      11.416  26.834  12.621  1.00 69.47           O  
ATOM   2584  OE2 GLU A 159      12.162  25.562  14.279  1.00 69.47           O  
ATOM   2585  N   ASN A 160      12.772  19.981  12.599  1.00 69.02           N  
ATOM   2586  H   ASN A 160      11.787  20.151  12.741  1.00 69.02           H  
ATOM   2587  CA  ASN A 160      13.325  18.744  13.142  1.00 69.02           C  
ATOM   2588  HA  ASN A 160      14.368  18.662  12.837  1.00 69.02           H  
ATOM   2589  C   ASN A 160      12.591  17.497  12.615  1.00 69.02           C  
ATOM   2590  CB  ASN A 160      13.312  18.856  14.672  1.00 69.02           C  
ATOM   2591  HB2 ASN A 160      12.291  18.785  15.047  1.00 69.02           H  
ATOM   2592  HB3 ASN A 160      13.709  19.829  14.958  1.00 69.02           H  
ATOM   2593  O   ASN A 160      11.431  17.253  12.915  1.00 69.02           O  
ATOM   2594  CG  ASN A 160      14.167  17.783  15.311  1.00 69.02           C  
ATOM   2595  ND2 ASN A 160      14.718  18.060  16.470  1.00 69.02           N  
ATOM   2596 HD21 ASN A 160      15.219  17.302  16.912  1.00 69.02           H  
ATOM   2597 HD22 ASN A 160      14.516  18.928  16.944  1.00 69.02           H  
ATOM   2598  OD1 ASN A 160      14.407  16.720  14.749  1.00 69.02           O  
ATOM   2599  N   SER A 161      13.274  16.653  11.833  1.00 65.29           N  
ATOM   2600  H   SER A 161      14.273  16.778  11.754  1.00 65.29           H  
ATOM   2601  CA  SER A 161      12.662  15.434  11.265  1.00 65.29           C  
ATOM   2602  HA  SER A 161      11.746  15.703  10.739  1.00 65.29           H  
ATOM   2603  C   SER A 161      12.286  14.372  12.294  1.00 65.29           C  
ATOM   2604  CB  SER A 161      13.613  14.757  10.284  1.00 65.29           C  
ATOM   2605  HB2 SER A 161      13.183  13.804   9.976  1.00 65.29           H  
ATOM   2606  HB3 SER A 161      13.728  15.386   9.401  1.00 65.29           H  
ATOM   2607  O   SER A 161      11.446  13.523  12.005  1.00 65.29           O  
ATOM   2608  OG  SER A 161      14.891  14.531  10.868  1.00 65.29           O  
ATOM   2609  HG  SER A 161      14.769  13.984  11.647  1.00 65.29           H  
ATOM   2610  N   GLU A 162      12.943  14.382  13.453  1.00 67.55           N  
ATOM   2611  H   GLU A 162      13.565  15.146  13.675  1.00 67.55           H  
ATOM   2612  CA  GLU A 162      12.646  13.444  14.538  1.00 67.55           C  
ATOM   2613  HA  GLU A 162      12.389  12.470  14.122  1.00 67.55           H  
ATOM   2614  C   GLU A 162      11.422  13.894  15.351  1.00 67.55           C  
ATOM   2615  CB  GLU A 162      13.891  13.265  15.417  1.00 67.55           C  
ATOM   2616  HB2 GLU A 162      13.645  12.624  16.264  1.00 67.55           H  
ATOM   2617  HB3 GLU A 162      14.180  14.246  15.792  1.00 67.55           H  
ATOM   2618  O   GLU A 162      10.914  13.128  16.168  1.00 67.55           O  
ATOM   2619  CG  GLU A 162      15.115  12.685  14.691  1.00 67.55           C  
ATOM   2620  HG2 GLU A 162      15.461  13.415  13.959  1.00 67.55           H  
ATOM   2621  HG3 GLU A 162      15.917  12.553  15.417  1.00 67.55           H  
ATOM   2622  CD  GLU A 162      14.848  11.345  13.989  1.00 67.55           C  
ATOM   2623  OE1 GLU A 162      15.376  11.184  12.860  1.00 67.55           O  
ATOM   2624  OE2 GLU A 162      14.102  10.504  14.539  1.00 67.55           O  
ATOM   2625  N   PHE A 163      10.904  15.099  15.084  1.00 64.98           N  
ATOM   2626  H   PHE A 163      11.355  15.683  14.395  1.00 64.98           H  
ATOM   2627  CA  PHE A 163       9.722  15.638  15.736  1.00 64.98           C  
ATOM   2628  HA  PHE A 163       9.870  15.572  16.814  1.00 64.98           H  
ATOM   2629  C   PHE A 163       8.472  14.834  15.363  1.00 64.98           C  
ATOM   2630  CB  PHE A 163       9.573  17.111  15.373  1.00 64.98           C  
ATOM   2631  HB2 PHE A 163      10.474  17.649  15.668  1.00 64.98           H  
ATOM   2632  HB3 PHE A 163       9.455  17.184  14.292  1.00 64.98           H  
ATOM   2633  O   PHE A 163       8.040  14.749  14.203  1.00 64.98           O  
ATOM   2634  CG  PHE A 163       8.386  17.770  16.014  1.00 64.98           C  
ATOM   2635  CD1 PHE A 163       7.221  17.982  15.262  1.00 64.98           C  
ATOM   2636  HD1 PHE A 163       7.188  17.674  14.228  1.00 64.98           H  
ATOM   2637  CD2 PHE A 163       8.432  18.126  17.370  1.00 64.98           C  
ATOM   2638  HD2 PHE A 163       9.328  17.937  17.942  1.00 64.98           H  
ATOM   2639  CE1 PHE A 163       6.099  18.562  15.859  1.00 64.98           C  
ATOM   2640  HE1 PHE A 163       5.183  18.694  15.302  1.00 64.98           H  
ATOM   2641  CE2 PHE A 163       7.304  18.702  17.972  1.00 64.98           C  
ATOM   2642  HE2 PHE A 163       7.311  18.961  19.021  1.00 64.98           H  
ATOM   2643  CZ  PHE A 163       6.152  18.923  17.208  1.00 64.98           C  
ATOM   2644  HZ  PHE A 163       5.251  19.287  17.679  1.00 64.98           H  
ATOM   2645  N   LYS A 164       7.864  14.247  16.387  1.00 63.95           N  
ATOM   2646  H   LYS A 164       8.231  14.450  17.306  1.00 63.95           H  
ATOM   2647  CA  LYS A 164       6.684  13.389  16.295  1.00 63.95           C  
ATOM   2648  HA  LYS A 164       6.676  12.888  15.327  1.00 63.95           H  
ATOM   2649  C   LYS A 164       5.406  14.205  16.382  1.00 63.95           C  
ATOM   2650  CB  LYS A 164       6.747  12.335  17.402  1.00 63.95           C  
ATOM   2651  HB2 LYS A 164       6.739  12.826  18.375  1.00 63.95           H  
ATOM   2652  HB3 LYS A 164       5.871  11.691  17.331  1.00 63.95           H  
ATOM   2653  O   LYS A 164       4.403  13.800  15.798  1.00 63.95           O  
ATOM   2654  CG  LYS A 164       8.015  11.488  17.269  1.00 63.95           C  
ATOM   2655  HG2 LYS A 164       8.902  12.121  17.295  1.00 63.95           H  
ATOM   2656  HG3 LYS A 164       7.989  10.937  16.329  1.00 63.95           H  
ATOM   2657  CD  LYS A 164       8.113  10.525  18.437  1.00 63.95           C  
ATOM   2658  HD2 LYS A 164       7.221   9.899  18.466  1.00 63.95           H  
ATOM   2659  HD3 LYS A 164       8.209  11.093  19.362  1.00 63.95           H  
ATOM   2660  CE  LYS A 164       9.343   9.660  18.234  1.00 63.95           C  
ATOM   2661  HE2 LYS A 164       9.259   9.138  17.281  1.00 63.95           H  
ATOM   2662  HE3 LYS A 164      10.228  10.296  18.203  1.00 63.95           H  
ATOM   2663  NZ  LYS A 164       9.437   8.715  19.350  1.00 63.95           N  
ATOM   2664  HZ1 LYS A 164       8.535   8.370  19.647  1.00 63.95           H  
ATOM   2665  HZ2 LYS A 164      10.081   7.966  19.140  1.00 63.95           H  
ATOM   2666  HZ3 LYS A 164       9.873   9.219  20.109  1.00 63.95           H  
ATOM   2667  N   GLY A 165       5.455  15.362  17.040  1.00 62.13           N  
ATOM   2668  H   GLY A 165       6.297  15.575  17.556  1.00 62.13           H  
ATOM   2669  CA  GLY A 165       4.318  16.263  17.158  1.00 62.13           C  
ATOM   2670  HA2 GLY A 165       4.642  17.175  17.659  1.00 62.13           H  
ATOM   2671  HA3 GLY A 165       3.911  16.495  16.174  1.00 62.13           H  
ATOM   2672  C   GLY A 165       3.224  15.725  18.049  1.00 62.13           C  
ATOM   2673  O   GLY A 165       2.050  15.827  17.705  1.00 62.13           O  
ATOM   2674  N   ARG A 166       3.616  15.138  19.179  1.00 65.04           N  
ATOM   2675  H   ARG A 166       4.606  15.060  19.361  1.00 65.04           H  
ATOM   2676  CA  ARG A 166       2.672  14.583  20.145  1.00 65.04           C  
ATOM   2677  HA  ARG A 166       1.653  14.786  19.817  1.00 65.04           H  
ATOM   2678  C   ARG A 166       2.765  15.207  21.524  1.00 65.04           C  
ATOM   2679  CB  ARG A 166       2.829  13.071  20.220  1.00 65.04           C  
ATOM   2680  HB2 ARG A 166       3.791  12.819  20.665  1.00 65.04           H  
ATOM   2681  HB3 ARG A 166       2.018  12.716  20.855  1.00 65.04           H  
ATOM   2682  O   ARG A 166       1.841  14.995  22.302  1.00 65.04           O  
ATOM   2683  CG  ARG A 166       2.677  12.372  18.870  1.00 65.04           C  
ATOM   2684  HG2 ARG A 166       3.524  12.593  18.221  1.00 65.04           H  
ATOM   2685  HG3 ARG A 166       1.753  12.702  18.395  1.00 65.04           H  
ATOM   2686  CD  ARG A 166       2.606  10.874  19.142  1.00 65.04           C  
ATOM   2687  HD2 ARG A 166       1.881  10.700  19.936  1.00 65.04           H  
ATOM   2688  HD3 ARG A 166       3.584  10.522  19.470  1.00 65.04           H  
ATOM   2689  NE  ARG A 166       2.183  10.127  17.958  1.00 65.04           N  
ATOM   2690  HE  ARG A 166       2.038  10.628  17.093  1.00 65.04           H  
ATOM   2691  NH1 ARG A 166       1.875   8.093  19.007  1.00 65.04           N  
ATOM   2692 HH11 ARG A 166       1.420   7.196  18.917  1.00 65.04           H  
ATOM   2693 HH12 ARG A 166       2.143   8.477  19.902  1.00 65.04           H  
ATOM   2694  NH2 ARG A 166       1.252   8.367  16.928  1.00 65.04           N  
ATOM   2695 HH21 ARG A 166       0.699   9.057  16.439  1.00 65.04           H  
ATOM   2696 HH22 ARG A 166       1.926   8.190  16.197  1.00 65.04           H  
ATOM   2697  CZ  ARG A 166       1.791   8.875  17.972  1.00 65.04           C  
ATOM   2698  N   LEU A 167       3.820  15.968  21.827  1.00 65.48           N  
ATOM   2699  H   LEU A 167       4.557  16.077  21.146  1.00 65.48           H  
ATOM   2700  CA  LEU A 167       3.926  16.674  23.101  1.00 65.48           C  
ATOM   2701  HA  LEU A 167       3.232  16.207  23.800  1.00 65.48           H  
ATOM   2702  C   LEU A 167       3.503  18.136  23.020  1.00 65.48           C  
ATOM   2703  CB  LEU A 167       5.319  16.540  23.721  1.00 65.48           C  
ATOM   2704  HB2 LEU A 167       5.321  17.143  24.629  1.00 65.48           H  
ATOM   2705  HB3 LEU A 167       6.058  16.951  23.033  1.00 65.48           H  
ATOM   2706  O   LEU A 167       3.960  18.896  22.168  1.00 65.48           O  
ATOM   2707  CG  LEU A 167       5.720  15.115  24.109  1.00 65.48           C  
ATOM   2708  HG  LEU A 167       5.886  14.528  23.206  1.00 65.48           H  
ATOM   2709  CD1 LEU A 167       7.018  15.174  24.905  1.00 65.48           C  
ATOM   2710 HD11 LEU A 167       7.849  15.458  24.260  1.00 65.48           H  
ATOM   2711 HD12 LEU A 167       7.201  14.204  25.369  1.00 65.48           H  
ATOM   2712 HD13 LEU A 167       6.912  15.902  25.710  1.00 65.48           H  
ATOM   2713  CD2 LEU A 167       4.681  14.399  24.967  1.00 65.48           C  
ATOM   2714 HD21 LEU A 167       5.057  13.427  25.286  1.00 65.48           H  
ATOM   2715 HD22 LEU A 167       3.778  14.217  24.385  1.00 65.48           H  
ATOM   2716 HD23 LEU A 167       4.431  15.000  25.841  1.00 65.48           H  
ATOM   2717  N   ILE A 168       2.689  18.536  23.988  1.00 65.93           N  
ATOM   2718  H   ILE A 168       2.342  17.838  24.632  1.00 65.93           H  
ATOM   2719  CA  ILE A 168       2.467  19.934  24.346  1.00 65.93           C  
ATOM   2720  HA  ILE A 168       3.087  20.562  23.707  1.00 65.93           H  
ATOM   2721  C   ILE A 168       2.953  20.169  25.776  1.00 65.93           C  
ATOM   2722  CB  ILE A 168       1.003  20.370  24.117  1.00 65.93           C  
ATOM   2723  HB  ILE A 168       0.941  21.427  24.376  1.00 65.93           H  
ATOM   2724  O   ILE A 168       2.931  19.267  26.618  1.00 65.93           O  
ATOM   2725  CG1 ILE A 168       0.017  19.610  25.031  1.00 65.93           C  
ATOM   2726 HG12 ILE A 168       0.290  19.827  26.064  1.00 65.93           H  
ATOM   2727 HG13 ILE A 168       0.099  18.537  24.861  1.00 65.93           H  
ATOM   2728  CG2 ILE A 168       0.646  20.241  22.625  1.00 65.93           C  
ATOM   2729 HG21 ILE A 168      -0.333  20.678  22.430  1.00 65.93           H  
ATOM   2730 HG22 ILE A 168       0.637  19.192  22.327  1.00 65.93           H  
ATOM   2731 HG23 ILE A 168       1.387  20.771  22.027  1.00 65.93           H  
ATOM   2732  CD1 ILE A 168      -1.449  20.020  24.870  1.00 65.93           C  
ATOM   2733 HD11 ILE A 168      -1.839  19.653  23.921  1.00 65.93           H  
ATOM   2734 HD12 ILE A 168      -2.033  19.588  25.683  1.00 65.93           H  
ATOM   2735 HD13 ILE A 168      -1.541  21.105  24.915  1.00 65.93           H  
ATOM   2736  N   GLU A 169       3.412  21.380  26.054  1.00 67.55           N  
ATOM   2737  H   GLU A 169       3.414  22.079  25.324  1.00 67.55           H  
ATOM   2738  CA  GLU A 169       3.640  21.838  27.415  1.00 67.55           C  
ATOM   2739  HA  GLU A 169       4.222  21.087  27.949  1.00 67.55           H  
ATOM   2740  C   GLU A 169       2.280  21.979  28.088  1.00 67.55           C  
ATOM   2741  CB  GLU A 169       4.426  23.155  27.420  1.00 67.55           C  
ATOM   2742  HB2 GLU A 169       5.293  23.051  26.767  1.00 67.55           H  
ATOM   2743  HB3 GLU A 169       3.790  23.955  27.042  1.00 67.55           H  
ATOM   2744  O   GLU A 169       1.314  22.435  27.467  1.00 67.55           O  
ATOM   2745  CG  GLU A 169       4.918  23.498  28.834  1.00 67.55           C  
ATOM   2746  HG2 GLU A 169       5.435  22.628  29.239  1.00 67.55           H  
ATOM   2747  HG3 GLU A 169       4.058  23.704  29.472  1.00 67.55           H  
ATOM   2748  CD  GLU A 169       5.867  24.703  28.867  1.00 67.55           C  
ATOM   2749  OE1 GLU A 169       6.637  24.788  29.852  1.00 67.55           O  
ATOM   2750  OE2 GLU A 169       5.828  25.510  27.914  1.00 67.55           O  
ATOM   2751  N   LYS A 170       2.192  21.545  29.346  1.00 64.59           N  
ATOM   2752  H   LYS A 170       3.027  21.198  29.796  1.00 64.59           H  
ATOM   2753  CA  LYS A 170       0.979  21.692  30.144  1.00 64.59           C  
ATOM   2754  HA  LYS A 170       0.184  21.123  29.661  1.00 64.59           H  
ATOM   2755  C   LYS A 170       0.612  23.184  30.186  1.00 64.59           C  
ATOM   2756  CB  LYS A 170       1.237  21.099  31.531  1.00 64.59           C  
ATOM   2757  HB2 LYS A 170       1.613  20.085  31.398  1.00 64.59           H  
ATOM   2758  HB3 LYS A 170       2.006  21.681  32.041  1.00 64.59           H  
ATOM   2759  O   LYS A 170       1.378  23.964  30.751  1.00 64.59           O  
ATOM   2760  CG  LYS A 170      -0.025  21.042  32.402  1.00 64.59           C  
ATOM   2761  HG2 LYS A 170      -0.811  20.509  31.866  1.00 64.59           H  
ATOM   2762  HG3 LYS A 170      -0.369  22.049  32.639  1.00 64.59           H  
ATOM   2763  CD  LYS A 170       0.313  20.287  33.692  1.00 64.59           C  
ATOM   2764  HD2 LYS A 170       0.772  19.335  33.424  1.00 64.59           H  
ATOM   2765  HD3 LYS A 170       1.033  20.865  34.272  1.00 64.59           H  
ATOM   2766  CE  LYS A 170      -0.923  19.997  34.543  1.00 64.59           C  
ATOM   2767  HE2 LYS A 170      -1.689  19.567  33.898  1.00 64.59           H  
ATOM   2768  HE3 LYS A 170      -1.300  20.930  34.963  1.00 64.59           H  
ATOM   2769  NZ  LYS A 170      -0.588  19.018  35.612  1.00 64.59           N  
ATOM   2770  HZ1 LYS A 170      -0.299  18.135  35.217  1.00 64.59           H  
ATOM   2771  HZ2 LYS A 170       0.183  19.333  36.183  1.00 64.59           H  
ATOM   2772  HZ3 LYS A 170      -1.386  18.806  36.194  1.00 64.59           H  
ATOM   2773  N   PRO A 171      -0.512  23.606  29.577  1.00 59.26           N  
ATOM   2774  CA  PRO A 171      -0.837  25.022  29.496  1.00 59.26           C  
ATOM   2775  HA  PRO A 171      -0.011  25.558  29.028  1.00 59.26           H  
ATOM   2776  C   PRO A 171      -1.068  25.589  30.899  1.00 59.26           C  
ATOM   2777  CB  PRO A 171      -2.071  25.120  28.593  1.00 59.26           C  
ATOM   2778  HB2 PRO A 171      -2.760  25.898  28.921  1.00 59.26           H  
ATOM   2779  HB3 PRO A 171      -1.749  25.309  27.569  1.00 59.26           H  
ATOM   2780  O   PRO A 171      -1.669  24.927  31.749  1.00 59.26           O  
ATOM   2781  CG  PRO A 171      -2.706  23.733  28.673  1.00 59.26           C  
ATOM   2782  HG2 PRO A 171      -3.382  23.693  29.528  1.00 59.26           H  
ATOM   2783  HG3 PRO A 171      -3.235  23.487  27.753  1.00 59.26           H  
ATOM   2784  CD  PRO A 171      -1.526  22.798  28.916  1.00 59.26           C  
ATOM   2785  HD2 PRO A 171      -1.145  22.436  27.961  1.00 59.26           H  
ATOM   2786  HD3 PRO A 171      -1.839  21.962  29.541  1.00 59.26           H  
ATOM   2787  N   PHE A 172      -0.621  26.828  31.131  1.00 53.13           N  
ATOM   2788  H   PHE A 172      -0.089  27.294  30.410  1.00 53.13           H  
ATOM   2789  CA  PHE A 172      -0.982  27.576  32.336  1.00 53.13           C  
ATOM   2790  HA  PHE A 172      -0.713  26.981  33.208  1.00 53.13           H  
ATOM   2791  C   PHE A 172      -2.501  27.777  32.346  1.00 53.13           C  
ATOM   2792  CB  PHE A 172      -0.228  28.916  32.415  1.00 53.13           C  
ATOM   2793  HB2 PHE A 172       0.130  29.203  31.426  1.00 53.13           H  
ATOM   2794  HB3 PHE A 172      -0.919  29.696  32.734  1.00 53.13           H  
ATOM   2795  O   PHE A 172      -3.050  28.540  31.551  1.00 53.13           O  
ATOM   2796  CG  PHE A 172       0.930  28.914  33.395  1.00 53.13           C  
ATOM   2797  CD1 PHE A 172       0.706  29.229  34.750  1.00 53.13           C  
ATOM   2798  HD1 PHE A 172      -0.289  29.471  35.093  1.00 53.13           H  
ATOM   2799  CD2 PHE A 172       2.231  28.598  32.960  1.00 53.13           C  
ATOM   2800  HD2 PHE A 172       2.412  28.340  31.927  1.00 53.13           H  
ATOM   2801  CE1 PHE A 172       1.777  29.236  35.662  1.00 53.13           C  
ATOM   2802  HE1 PHE A 172       1.601  29.479  36.700  1.00 53.13           H  
ATOM   2803  CE2 PHE A 172       3.302  28.608  33.872  1.00 53.13           C  
ATOM   2804  HE2 PHE A 172       4.297  28.359  33.534  1.00 53.13           H  
ATOM   2805  CZ  PHE A 172       3.075  28.928  35.222  1.00 53.13           C  
ATOM   2806  HZ  PHE A 172       3.898  28.930  35.922  1.00 53.13           H  
ATOM   2807  N   GLY A 173      -3.175  27.059  33.236  1.00 50.49           N  
ATOM   2808  H   GLY A 173      -2.669  26.390  33.798  1.00 50.49           H  
ATOM   2809  CA  GLY A 173      -4.617  27.104  33.404  1.00 50.49           C  
ATOM   2810  HA2 GLY A 173      -5.092  26.425  32.696  1.00 50.49           H  
ATOM   2811  HA3 GLY A 173      -4.983  28.114  33.220  1.00 50.49           H  
ATOM   2812  C   GLY A 173      -4.983  26.681  34.816  1.00 50.49           C  
ATOM   2813  O   GLY A 173      -4.294  25.865  35.430  1.00 50.49           O  
ATOM   2814  N   PHE A 174      -6.066  27.241  35.346  1.00 44.03           N  
ATOM   2815  H   PHE A 174      -6.600  27.904  34.802  1.00 44.03           H  
ATOM   2816  CA  PHE A 174      -6.605  26.779  36.617  1.00 44.03           C  
ATOM   2817  HA  PHE A 174      -5.791  26.754  37.342  1.00 44.03           H  
ATOM   2818  C   PHE A 174      -7.170  25.367  36.406  1.00 44.03           C  
ATOM   2819  CB  PHE A 174      -7.666  27.762  37.134  1.00 44.03           C  
ATOM   2820  HB2 PHE A 174      -8.434  27.901  36.374  1.00 44.03           H  
ATOM   2821  HB3 PHE A 174      -8.148  27.324  38.008  1.00 44.03           H  
ATOM   2822  O   PHE A 174      -8.023  25.201  35.525  1.00 44.03           O  
ATOM   2823  CG  PHE A 174      -7.090  29.110  37.527  1.00 44.03           C  
ATOM   2824  CD1 PHE A 174      -6.569  29.301  38.822  1.00 44.03           C  
ATOM   2825  HD1 PHE A 174      -6.597  28.496  39.541  1.00 44.03           H  
ATOM   2826  CD2 PHE A 174      -7.043  30.167  36.596  1.00 44.03           C  
ATOM   2827  HD2 PHE A 174      -7.443  30.034  35.602  1.00 44.03           H  
ATOM   2828  CE1 PHE A 174      -6.008  30.539  39.183  1.00 44.03           C  
ATOM   2829  HE1 PHE A 174      -5.612  30.687  40.177  1.00 44.03           H  
ATOM   2830  CE2 PHE A 174      -6.478  31.403  36.958  1.00 44.03           C  
ATOM   2831  HE2 PHE A 174      -6.446  32.217  36.249  1.00 44.03           H  
ATOM   2832  CZ  PHE A 174      -5.962  31.590  38.252  1.00 44.03           C  
ATOM   2833  HZ  PHE A 174      -5.539  32.543  38.532  1.00 44.03           H  
ATOM   2834  N   PRO A 175      -6.745  24.344  37.178  1.00 42.73           N  
ATOM   2835  CA  PRO A 175      -7.552  23.143  37.302  1.00 42.73           C  
ATOM   2836  HA  PRO A 175      -7.743  22.683  36.333  1.00 42.73           H  
ATOM   2837  C   PRO A 175      -8.854  23.623  37.928  1.00 42.73           C  
ATOM   2838  CB  PRO A 175      -6.757  22.193  38.205  1.00 42.73           C  
ATOM   2839  HB2 PRO A 175      -7.405  21.561  38.812  1.00 42.73           H  
ATOM   2840  HB3 PRO A 175      -6.105  21.577  37.584  1.00 42.73           H  
ATOM   2841  O   PRO A 175      -8.867  23.999  39.091  1.00 42.73           O  
ATOM   2842  CG  PRO A 175      -5.898  23.124  39.063  1.00 42.73           C  
ATOM   2843  HG2 PRO A 175      -6.448  23.414  39.959  1.00 42.73           H  
ATOM   2844  HG3 PRO A 175      -4.953  22.657  39.338  1.00 42.73           H  
ATOM   2845  CD  PRO A 175      -5.681  24.352  38.175  1.00 42.73           C  
ATOM   2846  HD2 PRO A 175      -5.714  25.249  38.794  1.00 42.73           H  
ATOM   2847  HD3 PRO A 175      -4.716  24.279  37.672  1.00 42.73           H  
ATOM   2848  N   PHE A 176      -9.923  23.729  37.148  1.00 37.18           N  
ATOM   2849  H   PHE A 176      -9.842  23.488  36.171  1.00 37.18           H  
ATOM   2850  CA  PHE A 176     -11.232  24.028  37.704  1.00 37.18           C  
ATOM   2851  HA  PHE A 176     -11.138  24.748  38.517  1.00 37.18           H  
ATOM   2852  C   PHE A 176     -11.749  22.699  38.259  1.00 37.18           C  
ATOM   2853  CB  PHE A 176     -12.137  24.645  36.620  1.00 37.18           C  
ATOM   2854  HB2 PHE A 176     -11.691  24.502  35.636  1.00 37.18           H  
ATOM   2855  HB3 PHE A 176     -13.088  24.112  36.595  1.00 37.18           H  
ATOM   2856  O   PHE A 176     -12.141  21.845  37.459  1.00 37.18           O  
ATOM   2857  CG  PHE A 176     -12.422  26.122  36.826  1.00 37.18           C  
ATOM   2858  CD1 PHE A 176     -13.466  26.535  37.679  1.00 37.18           C  
ATOM   2859  HD1 PHE A 176     -14.062  25.801  38.203  1.00 37.18           H  
ATOM   2860  CD2 PHE A 176     -11.625  27.087  36.185  1.00 37.18           C  
ATOM   2861  HD2 PHE A 176     -10.811  26.777  35.545  1.00 37.18           H  
ATOM   2862  CE1 PHE A 176     -13.714  27.904  37.884  1.00 37.18           C  
ATOM   2863  HE1 PHE A 176     -14.499  28.222  38.554  1.00 37.18           H  
ATOM   2864  CE2 PHE A 176     -11.870  28.455  36.392  1.00 37.18           C  
ATOM   2865  HE2 PHE A 176     -11.252  29.197  35.908  1.00 37.18           H  
ATOM   2866  CZ  PHE A 176     -12.909  28.863  37.245  1.00 37.18           C  
ATOM   2867  HZ  PHE A 176     -13.078  29.916  37.417  1.00 37.18           H  
ATOM   2868  N   PRO A 177     -11.772  22.468  39.589  1.00 32.72           N  
ATOM   2869  CA  PRO A 177     -12.498  21.338  40.132  1.00 32.72           C  
ATOM   2870  HA  PRO A 177     -12.367  20.442  39.526  1.00 32.72           H  
ATOM   2871  C   PRO A 177     -13.962  21.766  40.111  1.00 32.72           C  
ATOM   2872  CB  PRO A 177     -11.917  21.109  41.526  1.00 32.72           C  
ATOM   2873  HB2 PRO A 177     -11.052  20.450  41.447  1.00 32.72           H  
ATOM   2874  HB3 PRO A 177     -12.648  20.684  42.214  1.00 32.72           H  
ATOM   2875  O   PRO A 177     -14.521  22.222  41.106  1.00 32.72           O  
ATOM   2876  CG  PRO A 177     -11.451  22.497  41.970  1.00 32.72           C  
ATOM   2877  HG2 PRO A 177     -10.453  22.440  42.404  1.00 32.72           H  
ATOM   2878  HG3 PRO A 177     -12.150  22.918  42.692  1.00 32.72           H  
ATOM   2879  CD  PRO A 177     -11.442  23.355  40.701  1.00 32.72           C  
ATOM   2880  HD2 PRO A 177     -10.467  23.835  40.615  1.00 32.72           H  
ATOM   2881  HD3 PRO A 177     -12.207  24.127  40.783  1.00 32.72           H  
ATOM   2882  N   LEU A 178     -14.570  21.769  38.927  1.00 37.35           N  
ATOM   2883  H   LEU A 178     -14.061  21.440  38.118  1.00 37.35           H  
ATOM   2884  CA  LEU A 178     -15.980  22.074  38.834  1.00 37.35           C  
ATOM   2885  HA  LEU A 178     -16.168  22.975  39.417  1.00 37.35           H  
ATOM   2886  C   LEU A 178     -16.733  20.943  39.514  1.00 37.35           C  
ATOM   2887  CB  LEU A 178     -16.403  22.327  37.379  1.00 37.35           C  
ATOM   2888  HB2 LEU A 178     -17.469  22.131  37.264  1.00 37.35           H  
ATOM   2889  HB3 LEU A 178     -15.861  21.647  36.722  1.00 37.35           H  
ATOM   2890  O   LEU A 178     -16.606  19.785  39.127  1.00 37.35           O  
ATOM   2891  CG  LEU A 178     -16.113  23.785  36.994  1.00 37.35           C  
ATOM   2892  HG  LEU A 178     -15.093  24.020  37.298  1.00 37.35           H  
ATOM   2893  CD1 LEU A 178     -16.163  23.966  35.478  1.00 37.35           C  
ATOM   2894 HD11 LEU A 178     -16.062  25.022  35.228  1.00 37.35           H  
ATOM   2895 HD12 LEU A 178     -15.324  23.430  35.034  1.00 37.35           H  
ATOM   2896 HD13 LEU A 178     -17.083  23.552  35.063  1.00 37.35           H  
ATOM   2897  CD2 LEU A 178     -17.028  24.757  37.751  1.00 37.35           C  
ATOM   2898 HD21 LEU A 178     -17.137  25.692  37.201  1.00 37.35           H  
ATOM   2899 HD22 LEU A 178     -16.564  25.006  38.705  1.00 37.35           H  
ATOM   2900 HD23 LEU A 178     -17.991  24.296  37.972  1.00 37.35           H  
ATOM   2901  N   LEU A 179     -17.533  21.344  40.502  1.00 30.54           N  
ATOM   2902  H   LEU A 179     -17.381  22.294  40.810  1.00 30.54           H  
ATOM   2903  CA  LEU A 179     -18.666  20.661  41.125  1.00 30.54           C  
ATOM   2904  HA  LEU A 179     -18.305  19.777  41.651  1.00 30.54           H  
ATOM   2905  C   LEU A 179     -19.718  20.182  40.094  1.00 30.54           C  
ATOM   2906  CB  LEU A 179     -19.284  21.658  42.136  1.00 30.54           C  
ATOM   2907  HB2 LEU A 179     -20.279  21.322  42.431  1.00 30.54           H  
ATOM   2908  HB3 LEU A 179     -19.420  22.612  41.627  1.00 30.54           H  
ATOM   2909  O   LEU A 179     -20.920  20.278  40.318  1.00 30.54           O  
ATOM   2910  CG  LEU A 179     -18.474  21.874  43.427  1.00 30.54           C  
ATOM   2911  HG  LEU A 179     -17.407  21.801  43.215  1.00 30.54           H  
ATOM   2912  CD1 LEU A 179     -18.757  23.262  44.003  1.00 30.54           C  
ATOM   2913 HD11 LEU A 179     -18.193  23.396  44.926  1.00 30.54           H  
ATOM   2914 HD12 LEU A 179     -19.821  23.373  44.213  1.00 30.54           H  
ATOM   2915 HD13 LEU A 179     -18.445  24.028  43.294  1.00 30.54           H  
ATOM   2916  CD2 LEU A 179     -18.859  20.830  44.477  1.00 30.54           C  
ATOM   2917 HD21 LEU A 179     -18.255  20.975  45.373  1.00 30.54           H  
ATOM   2918 HD22 LEU A 179     -19.913  20.922  44.738  1.00 30.54           H  
ATOM   2919 HD23 LEU A 179     -18.669  19.829  44.088  1.00 30.54           H  
ATOM   2920  N   MET A 180     -19.301  19.661  38.942  1.00 31.17           N  
ATOM   2921  H   MET A 180     -18.300  19.576  38.832  1.00 31.17           H  
ATOM   2922  CA  MET A 180     -20.072  18.644  38.249  1.00 31.17           C  
ATOM   2923  HA  MET A 180     -21.115  18.951  38.174  1.00 31.17           H  
ATOM   2924  C   MET A 180     -19.965  17.399  39.119  1.00 31.17           C  
ATOM   2925  CB  MET A 180     -19.512  18.398  36.843  1.00 31.17           C  
ATOM   2926  HB2 MET A 180     -20.068  17.579  36.386  1.00 31.17           H  
ATOM   2927  HB3 MET A 180     -18.461  18.113  36.903  1.00 31.17           H  
ATOM   2928  O   MET A 180     -18.856  17.061  39.524  1.00 31.17           O  
ATOM   2929  CG  MET A 180     -19.650  19.650  35.971  1.00 31.17           C  
ATOM   2930  HG2 MET A 180     -18.922  20.386  36.312  1.00 31.17           H  
ATOM   2931  HG3 MET A 180     -20.646  20.073  36.103  1.00 31.17           H  
ATOM   2932  SD  MET A 180     -19.383  19.371  34.202  1.00 31.17           S  
ATOM   2933  CE  MET A 180     -20.982  18.643  33.746  1.00 31.17           C  
ATOM   2934  HE1 MET A 180     -21.137  17.709  34.286  1.00 31.17           H  
ATOM   2935  HE2 MET A 180     -20.988  18.444  32.674  1.00 31.17           H  
ATOM   2936  HE3 MET A 180     -21.783  19.345  33.978  1.00 31.17           H  
ATOM   2937  N   ASN A 181     -21.108  16.792  39.459  1.00 31.89           N  
ATOM   2938  H   ASN A 181     -21.965  17.213  39.131  1.00 31.89           H  
ATOM   2939  CA  ASN A 181     -21.231  15.616  40.328  1.00 31.89           C  
ATOM   2940  HA  ASN A 181     -21.420  15.963  41.344  1.00 31.89           H  
ATOM   2941  C   ASN A 181     -19.934  14.795  40.340  1.00 31.89           C  
ATOM   2942  CB  ASN A 181     -22.421  14.764  39.821  1.00 31.89           C  
ATOM   2943  HB2 ASN A 181     -22.810  15.171  38.887  1.00 31.89           H  
ATOM   2944  HB3 ASN A 181     -22.093  13.747  39.607  1.00 31.89           H  
ATOM   2945  O   ASN A 181     -19.585  14.199  39.320  1.00 31.89           O  
ATOM   2946  CG  ASN A 181     -23.558  14.653  40.816  1.00 31.89           C  
ATOM   2947  ND2 ASN A 181     -24.757  14.401  40.350  1.00 31.89           N  
ATOM   2948 HD21 ASN A 181     -24.913  14.268  39.361  1.00 31.89           H  
ATOM   2949 HD22 ASN A 181     -25.490  14.324  41.041  1.00 31.89           H  
ATOM   2950  OD1 ASN A 181     -23.390  14.771  42.016  1.00 31.89           O  
ATOM   2951  N   ALA A 182     -19.192  14.828  41.454  1.00 30.85           N  
ATOM   2952  H   ALA A 182     -19.517  15.392  42.226  1.00 30.85           H  
ATOM   2953  CA  ALA A 182     -17.822  14.310  41.531  1.00 30.85           C  
ATOM   2954  HA  ALA A 182     -17.190  14.910  40.877  1.00 30.85           H  
ATOM   2955  C   ALA A 182     -17.710  12.845  41.065  1.00 30.85           C  
ATOM   2956  CB  ALA A 182     -17.335  14.479  42.976  1.00 30.85           C  
ATOM   2957  HB1 ALA A 182     -16.305  14.132  43.053  1.00 30.85           H  
ATOM   2958  HB2 ALA A 182     -17.958  13.897  43.656  1.00 30.85           H  
ATOM   2959  HB3 ALA A 182     -17.371  15.531  43.259  1.00 30.85           H  
ATOM   2960  O   ALA A 182     -16.657  12.416  40.604  1.00 30.85           O  
ATOM   2961  N   SER A 183     -18.821  12.102  41.093  1.00 36.47           N  
ATOM   2962  H   SER A 183     -19.673  12.539  41.413  1.00 36.47           H  
ATOM   2963  CA  SER A 183     -18.942  10.755  40.541  1.00 36.47           C  
ATOM   2964  HA  SER A 183     -18.208  10.116  41.031  1.00 36.47           H  
ATOM   2965  C   SER A 183     -18.685  10.644  39.029  1.00 36.47           C  
ATOM   2966  CB  SER A 183     -20.337  10.208  40.866  1.00 36.47           C  
ATOM   2967  HB2 SER A 183     -20.451   9.222  40.416  1.00 36.47           H  
ATOM   2968  HB3 SER A 183     -20.436  10.107  41.947  1.00 36.47           H  
ATOM   2969  O   SER A 183     -18.362   9.554  38.567  1.00 36.47           O  
ATOM   2970  OG  SER A 183     -21.357  11.072  40.387  1.00 36.47           O  
ATOM   2971  HG  SER A 183     -22.204  10.658  40.567  1.00 36.47           H  
ATOM   2972  N   MET A 184     -18.797  11.718  38.236  1.00 36.15           N  
ATOM   2973  H   MET A 184     -19.076  12.592  38.659  1.00 36.15           H  
ATOM   2974  CA  MET A 184     -18.716  11.633  36.769  1.00 36.15           C  
ATOM   2975  HA  MET A 184     -18.927  10.605  36.475  1.00 36.15           H  
ATOM   2976  C   MET A 184     -17.332  11.944  36.179  1.00 36.15           C  
ATOM   2977  CB  MET A 184     -19.803  12.503  36.116  1.00 36.15           C  
ATOM   2978  HB2 MET A 184     -19.666  13.546  36.401  1.00 36.15           H  
ATOM   2979  HB3 MET A 184     -19.703  12.426  35.033  1.00 36.15           H  
ATOM   2980  O   MET A 184     -17.052  11.488  35.071  1.00 36.15           O  
ATOM   2981  CG  MET A 184     -21.214  12.047  36.507  1.00 36.15           C  
ATOM   2982  HG2 MET A 184     -21.273  10.959  36.453  1.00 36.15           H  
ATOM   2983  HG3 MET A 184     -21.390  12.338  37.542  1.00 36.15           H  
ATOM   2984  SD  MET A 184     -22.543  12.748  35.486  1.00 36.15           S  
ATOM   2985  CE  MET A 184     -22.646  11.506  34.167  1.00 36.15           C  
ATOM   2986  HE1 MET A 184     -21.691  11.442  33.646  1.00 36.15           H  
ATOM   2987  HE2 MET A 184     -22.893  10.535  34.596  1.00 36.15           H  
ATOM   2988  HE3 MET A 184     -23.424  11.793  33.460  1.00 36.15           H  
ATOM   2989  N   ILE A 185     -16.468  12.683  36.889  1.00 38.65           N  
ATOM   2990  H   ILE A 185     -16.772  13.015  37.793  1.00 38.65           H  
ATOM   2991  CA  ILE A 185     -15.168  13.170  36.368  1.00 38.65           C  
ATOM   2992  HA  ILE A 185     -14.967  12.659  35.426  1.00 38.65           H  
ATOM   2993  C   ILE A 185     -14.001  12.791  37.299  1.00 38.65           C  
ATOM   2994  CB  ILE A 185     -15.207  14.697  36.037  1.00 38.65           C  
ATOM   2995  HB  ILE A 185     -15.150  15.253  36.973  1.00 38.65           H  
ATOM   2996  O   ILE A 185     -12.894  13.267  37.109  1.00 38.65           O  
ATOM   2997  CG1 ILE A 185     -16.523  15.095  35.322  1.00 38.65           C  
ATOM   2998 HG12 ILE A 185     -16.645  14.492  34.422  1.00 38.65           H  
ATOM   2999 HG13 ILE A 185     -17.362  14.888  35.986  1.00 38.65           H  
ATOM   3000  CG2 ILE A 185     -14.037  15.143  35.130  1.00 38.65           C  
ATOM   3001 HG21 ILE A 185     -13.063  14.964  35.584  1.00 38.65           H  
ATOM   3002 HG22 ILE A 185     -14.059  16.220  34.963  1.00 38.65           H  
ATOM   3003 HG23 ILE A 185     -14.083  14.633  34.168  1.00 38.65           H  
ATOM   3004  CD1 ILE A 185     -16.642  16.577  34.939  1.00 38.65           C  
ATOM   3005 HD11 ILE A 185     -16.376  17.206  35.789  1.00 38.65           H  
ATOM   3006 HD12 ILE A 185     -16.001  16.810  34.088  1.00 38.65           H  
ATOM   3007 HD13 ILE A 185     -17.672  16.787  34.650  1.00 38.65           H  
ATOM   3008  N   ALA A 186     -14.200  11.909  38.287  1.00 37.28           N  
ATOM   3009  H   ALA A 186     -15.136  11.547  38.396  1.00 37.28           H  
ATOM   3010  CA  ALA A 186     -13.288  11.675  39.424  1.00 37.28           C  
ATOM   3011  HA  ALA A 186     -13.320  12.567  40.050  1.00 37.28           H  
ATOM   3012  C   ALA A 186     -11.784  11.413  39.130  1.00 37.28           C  
ATOM   3013  CB  ALA A 186     -13.863  10.510  40.246  1.00 37.28           C  
ATOM   3014  HB1 ALA A 186     -14.904  10.697  40.511  1.00 37.28           H  
ATOM   3015  HB2 ALA A 186     -13.292  10.394  41.167  1.00 37.28           H  
ATOM   3016  HB3 ALA A 186     -13.804   9.585  39.674  1.00 37.28           H  
ATOM   3017  O   ALA A 186     -11.008  11.298  40.074  1.00 37.28           O  
ATOM   3018  N   LYS A 187     -11.340  11.302  37.870  1.00 45.09           N  
ATOM   3019  H   LYS A 187     -12.002  11.552  37.150  1.00 45.09           H  
ATOM   3020  CA  LYS A 187      -9.924  11.153  37.489  1.00 45.09           C  
ATOM   3021  HA  LYS A 187      -9.300  11.480  38.321  1.00 45.09           H  
ATOM   3022  C   LYS A 187      -9.455  12.024  36.313  1.00 45.09           C  
ATOM   3023  CB  LYS A 187      -9.622   9.667  37.230  1.00 45.09           C  
ATOM   3024  HB2 LYS A 187      -8.595   9.571  36.878  1.00 45.09           H  
ATOM   3025  HB3 LYS A 187     -10.286   9.288  36.453  1.00 45.09           H  
ATOM   3026  O   LYS A 187      -8.313  11.876  35.897  1.00 45.09           O  
ATOM   3027  CG  LYS A 187      -9.763   8.816  38.500  1.00 45.09           C  
ATOM   3028  HG2 LYS A 187     -10.805   8.796  38.820  1.00 45.09           H  
ATOM   3029  HG3 LYS A 187      -9.154   9.251  39.292  1.00 45.09           H  
ATOM   3030  CD  LYS A 187      -9.301   7.379  38.248  1.00 45.09           C  
ATOM   3031  HD2 LYS A 187      -9.929   6.931  37.478  1.00 45.09           H  
ATOM   3032  HD3 LYS A 187      -8.266   7.390  37.907  1.00 45.09           H  
ATOM   3033  CE  LYS A 187      -9.409   6.574  39.546  1.00 45.09           C  
ATOM   3034  HE2 LYS A 187      -8.767   7.039  40.295  1.00 45.09           H  
ATOM   3035  HE3 LYS A 187     -10.435   6.632  39.908  1.00 45.09           H  
ATOM   3036  NZ  LYS A 187      -9.019   5.155  39.345  1.00 45.09           N  
ATOM   3037  HZ1 LYS A 187      -9.087   4.642  40.212  1.00 45.09           H  
ATOM   3038  HZ2 LYS A 187      -9.628   4.708  38.675  1.00 45.09           H  
ATOM   3039  HZ3 LYS A 187      -8.068   5.090  39.012  1.00 45.09           H  
ATOM   3040  N   GLU A 188     -10.295  12.896  35.754  1.00 49.50           N  
ATOM   3041  H   GLU A 188     -11.174  13.098  36.208  1.00 49.50           H  
ATOM   3042  CA  GLU A 188      -9.926  13.715  34.589  1.00 49.50           C  
ATOM   3043  HA  GLU A 188      -8.956  13.400  34.207  1.00 49.50           H  
ATOM   3044  C   GLU A 188      -9.782  15.186  34.987  1.00 49.50           C  
ATOM   3045  CB  GLU A 188     -10.931  13.515  33.442  1.00 49.50           C  
ATOM   3046  HB2 GLU A 188     -11.944  13.586  33.837  1.00 49.50           H  
ATOM   3047  HB3 GLU A 188     -10.785  14.298  32.698  1.00 49.50           H  
ATOM   3048  O   GLU A 188     -10.755  15.857  35.323  1.00 49.50           O  
ATOM   3049  CG  GLU A 188     -10.741  12.149  32.762  1.00 49.50           C  
ATOM   3050  HG2 GLU A 188     -10.667  11.377  33.528  1.00 49.50           H  
ATOM   3051  HG3 GLU A 188      -9.804  12.155  32.206  1.00 49.50           H  
ATOM   3052  CD  GLU A 188     -11.892  11.788  31.817  1.00 49.50           C  
ATOM   3053  OE1 GLU A 188     -12.200  10.569  31.754  1.00 49.50           O  
ATOM   3054  OE2 GLU A 188     -12.491  12.700  31.215  1.00 49.50           O  
ATOM   3055  N   THR A 189      -8.559  15.712  34.941  1.00 51.32           N  
ATOM   3056  H   THR A 189      -7.769  15.113  34.748  1.00 51.32           H  
ATOM   3057  CA  THR A 189      -8.336  17.150  35.134  1.00 51.32           C  
ATOM   3058  HA  THR A 189      -8.957  17.493  35.961  1.00 51.32           H  
ATOM   3059  C   THR A 189      -8.751  17.879  33.862  1.00 51.32           C  
ATOM   3060  CB  THR A 189      -6.877  17.469  35.486  1.00 51.32           C  
ATOM   3061  HB  THR A 189      -6.235  17.246  34.634  1.00 51.32           H  
ATOM   3062  O   THR A 189      -8.139  17.673  32.811  1.00 51.32           O  
ATOM   3063  CG2 THR A 189      -6.683  18.931  35.893  1.00 51.32           C  
ATOM   3064 HG21 THR A 189      -7.294  19.157  36.767  1.00 51.32           H  
ATOM   3065 HG22 THR A 189      -5.634  19.111  36.127  1.00 51.32           H  
ATOM   3066 HG23 THR A 189      -6.973  19.590  35.074  1.00 51.32           H  
ATOM   3067  OG1 THR A 189      -6.476  16.687  36.586  1.00 51.32           O  
ATOM   3068  HG1 THR A 189      -5.554  16.875  36.775  1.00 51.32           H  
ATOM   3069  N   VAL A 190      -9.774  18.735  33.951  1.00 53.53           N  
ATOM   3070  H   VAL A 190     -10.279  18.801  34.823  1.00 53.53           H  
ATOM   3071  CA  VAL A 190     -10.130  19.654  32.864  1.00 53.53           C  
ATOM   3072  HA  VAL A 190      -9.881  19.157  31.926  1.00 53.53           H  
ATOM   3073  C   VAL A 190      -9.284  20.916  32.997  1.00 53.53           C  
ATOM   3074  CB  VAL A 190     -11.634  19.969  32.784  1.00 53.53           C  
ATOM   3075  HB  VAL A 190     -11.944  20.521  33.671  1.00 53.53           H  
ATOM   3076  O   VAL A 190      -9.447  21.683  33.947  1.00 53.53           O  
ATOM   3077  CG1 VAL A 190     -11.936  20.813  31.534  1.00 53.53           C  
ATOM   3078 HG11 VAL A 190     -13.006  21.018  31.477  1.00 53.53           H  
ATOM   3079 HG12 VAL A 190     -11.625  20.277  30.638  1.00 53.53           H  
ATOM   3080 HG13 VAL A 190     -11.408  21.765  31.583  1.00 53.53           H  
ATOM   3081  CG2 VAL A 190     -12.472  18.686  32.686  1.00 53.53           C  
ATOM   3082 HG21 VAL A 190     -12.339  18.080  33.582  1.00 53.53           H  
ATOM   3083 HG22 VAL A 190     -13.529  18.938  32.599  1.00 53.53           H  
ATOM   3084 HG23 VAL A 190     -12.170  18.101  31.817  1.00 53.53           H  
ATOM   3085  N   LEU A 191      -8.367  21.127  32.054  1.00 53.71           N  
ATOM   3086  H   LEU A 191      -8.303  20.454  31.303  1.00 53.71           H  
ATOM   3087  CA  LEU A 191      -7.551  22.339  31.985  1.00 53.71           C  
ATOM   3088  HA  LEU A 191      -7.574  22.853  32.946  1.00 53.71           H  
ATOM   3089  C   LEU A 191      -8.145  23.291  30.952  1.00 53.71           C  
ATOM   3090  CB  LEU A 191      -6.086  21.993  31.663  1.00 53.71           C  
ATOM   3091  HB2 LEU A 191      -5.538  22.919  31.494  1.00 53.71           H  
ATOM   3092  HB3 LEU A 191      -6.066  21.421  30.736  1.00 53.71           H  
ATOM   3093  O   LEU A 191      -8.306  22.917  29.790  1.00 53.71           O  
ATOM   3094  CG  LEU A 191      -5.362  21.191  32.759  1.00 53.71           C  
ATOM   3095  HG  LEU A 191      -5.909  20.271  32.963  1.00 53.71           H  
ATOM   3096  CD1 LEU A 191      -3.962  20.815  32.276  1.00 53.71           C  
ATOM   3097 HD11 LEU A 191      -4.029  20.206  31.374  1.00 53.71           H  
ATOM   3098 HD12 LEU A 191      -3.378  21.711  32.071  1.00 53.71           H  
ATOM   3099 HD13 LEU A 191      -3.465  20.219  33.042  1.00 53.71           H  
ATOM   3100  CD2 LEU A 191      -5.211  21.983  34.062  1.00 53.71           C  
ATOM   3101 HD21 LEU A 191      -4.633  21.404  34.782  1.00 53.71           H  
ATOM   3102 HD22 LEU A 191      -4.703  22.928  33.873  1.00 53.71           H  
ATOM   3103 HD23 LEU A 191      -6.191  22.182  34.497  1.00 53.71           H  
ATOM   3104  N   PHE A 192      -8.448  24.518  31.373  1.00 53.26           N  
ATOM   3105  H   PHE A 192      -8.285  24.750  32.342  1.00 53.26           H  
ATOM   3106  CA  PHE A 192      -8.852  25.597  30.475  1.00 53.26           C  
ATOM   3107  HA  PHE A 192      -9.233  25.168  29.548  1.00 53.26           H  
ATOM   3108  C   PHE A 192      -7.640  26.457  30.133  1.00 53.26           C  
ATOM   3109  CB  PHE A 192      -9.991  26.414  31.090  1.00 53.26           C  
ATOM   3110  HB2 PHE A 192      -9.722  26.715  32.103  1.00 53.26           H  
ATOM   3111  HB3 PHE A 192     -10.128  27.322  30.503  1.00 53.26           H  
ATOM   3112  O   PHE A 192      -7.010  27.021  31.026  1.00 53.26           O  
ATOM   3113  CG  PHE A 192     -11.301  25.656  31.109  1.00 53.26           C  
ATOM   3114  CD1 PHE A 192     -12.112  25.641  29.960  1.00 53.26           C  
ATOM   3115  HD1 PHE A 192     -11.792  26.173  29.076  1.00 53.26           H  
ATOM   3116  CD2 PHE A 192     -11.681  24.918  32.243  1.00 53.26           C  
ATOM   3117  HD2 PHE A 192     -11.050  24.907  33.120  1.00 53.26           H  
ATOM   3118  CE1 PHE A 192     -13.310  24.906  29.948  1.00 53.26           C  
ATOM   3119  HE1 PHE A 192     -13.927  24.889  29.062  1.00 53.26           H  
ATOM   3120  CE2 PHE A 192     -12.869  24.167  32.227  1.00 53.26           C  
ATOM   3121  HE2 PHE A 192     -13.147  23.585  33.093  1.00 53.26           H  
ATOM   3122  CZ  PHE A 192     -13.679  24.156  31.078  1.00 53.26           C  
ATOM   3123  HZ  PHE A 192     -14.583  23.565  31.063  1.00 53.26           H  
ATOM   3124  N   GLY A 193      -7.325  26.556  28.843  1.00 52.85           N  
ATOM   3125  H   GLY A 193      -7.883  26.048  28.172  1.00 52.85           H  
ATOM   3126  CA  GLY A 193      -6.202  27.350  28.347  1.00 52.85           C  
ATOM   3127  HA2 GLY A 193      -5.823  28.002  29.134  1.00 52.85           H  
ATOM   3128  HA3 GLY A 193      -5.389  26.686  28.052  1.00 52.85           H  
ATOM   3129  C   GLY A 193      -6.583  28.208  27.145  1.00 52.85           C  
ATOM   3130  O   GLY A 193      -7.473  27.858  26.367  1.00 52.85           O  
ATOM   3131  N   SER A 194      -5.882  29.330  26.979  1.00 55.93           N  
ATOM   3132  H   SER A 194      -5.157  29.528  27.654  1.00 55.93           H  
ATOM   3133  CA  SER A 194      -5.898  30.086  25.721  1.00 55.93           C  
ATOM   3134  HA  SER A 194      -6.929  30.209  25.390  1.00 55.93           H  
ATOM   3135  C   SER A 194      -5.133  29.309  24.653  1.00 55.93           C  
ATOM   3136  CB  SER A 194      -5.282  31.478  25.919  1.00 55.93           C  
ATOM   3137  HB2 SER A 194      -4.324  31.380  26.430  1.00 55.93           H  
ATOM   3138  HB3 SER A 194      -5.951  32.076  26.539  1.00 55.93           H  
ATOM   3139  O   SER A 194      -4.117  28.681  24.953  1.00 55.93           O  
ATOM   3140  OG  SER A 194      -5.071  32.132  24.676  1.00 55.93           O  
ATOM   3141  HG  SER A 194      -5.127  33.079  24.818  1.00 55.93           H  
ATOM   3142  N   ALA A 195      -5.540  29.415  23.389  1.00 55.19           N  
ATOM   3143  H   ALA A 195      -6.407  29.901  23.209  1.00 55.19           H  
ATOM   3144  CA  ALA A 195      -4.767  28.891  22.261  1.00 55.19           C  
ATOM   3145  HA  ALA A 195      -4.786  27.802  22.289  1.00 55.19           H  
ATOM   3146  C   ALA A 195      -3.285  29.322  22.287  1.00 55.19           C  
ATOM   3147  CB  ALA A 195      -5.444  29.376  20.977  1.00 55.19           C  
ATOM   3148  HB1 ALA A 195      -6.445  28.950  20.907  1.00 55.19           H  
ATOM   3149  HB2 ALA A 195      -4.848  29.068  20.118  1.00 55.19           H  
ATOM   3150  HB3 ALA A 195      -5.512  30.464  20.977  1.00 55.19           H  
ATOM   3151  O   ALA A 195      -2.415  28.541  21.915  1.00 55.19           O  
ATOM   3152  N   LYS A 196      -2.991  30.531  22.793  1.00 55.33           N  
ATOM   3153  H   LYS A 196      -3.759  31.093  23.130  1.00 55.33           H  
ATOM   3154  CA  LYS A 196      -1.622  31.063  22.933  1.00 55.33           C  
ATOM   3155  HA  LYS A 196      -1.067  30.864  22.017  1.00 55.33           H  
ATOM   3156  C   LYS A 196      -0.803  30.412  24.052  1.00 55.33           C  
ATOM   3157  CB  LYS A 196      -1.677  32.580  23.167  1.00 55.33           C  
ATOM   3158  HB2 LYS A 196      -0.668  32.936  23.377  1.00 55.33           H  
ATOM   3159  HB3 LYS A 196      -2.299  32.791  24.037  1.00 55.33           H  
ATOM   3160  O   LYS A 196       0.410  30.574  24.076  1.00 55.33           O  
ATOM   3161  CG  LYS A 196      -2.209  33.347  21.952  1.00 55.33           C  
ATOM   3162  HG2 LYS A 196      -3.238  33.048  21.752  1.00 55.33           H  
ATOM   3163  HG3 LYS A 196      -1.595  33.119  21.080  1.00 55.33           H  
ATOM   3164  CD  LYS A 196      -2.166  34.853  22.227  1.00 55.33           C  
ATOM   3165  HD2 LYS A 196      -1.140  35.172  22.410  1.00 55.33           H  
ATOM   3166  HD3 LYS A 196      -2.763  35.055  23.116  1.00 55.33           H  
ATOM   3167  CE  LYS A 196      -2.738  35.607  21.024  1.00 55.33           C  
ATOM   3168  HE2 LYS A 196      -3.588  35.037  20.650  1.00 55.33           H  
ATOM   3169  HE3 LYS A 196      -1.992  35.670  20.232  1.00 55.33           H  
ATOM   3170  NZ  LYS A 196      -3.234  36.942  21.420  1.00 55.33           N  
ATOM   3171  HZ1 LYS A 196      -3.869  37.301  20.722  1.00 55.33           H  
ATOM   3172  HZ2 LYS A 196      -3.874  36.788  22.186  1.00 55.33           H  
ATOM   3173  HZ3 LYS A 196      -2.512  37.590  21.699  1.00 55.33           H  
ATOM   3174  N   SER A 197      -1.454  29.717  24.988  1.00 58.42           N  
ATOM   3175  H   SER A 197      -2.448  29.587  24.872  1.00 58.42           H  
ATOM   3176  CA  SER A 197      -0.786  29.031  26.105  1.00 58.42           C  
ATOM   3177  HA  SER A 197       0.089  29.612  26.394  1.00 58.42           H  
ATOM   3178  C   SER A 197      -0.271  27.639  25.739  1.00 58.42           C  
ATOM   3179  CB  SER A 197      -1.702  28.958  27.333  1.00 58.42           C  
ATOM   3180  HB2 SER A 197      -1.126  28.591  28.183  1.00 58.42           H  
ATOM   3181  HB3 SER A 197      -2.059  29.960  27.573  1.00 58.42           H  
ATOM   3182  O   SER A 197       0.521  27.074  26.484  1.00 58.42           O  
ATOM   3183  OG  SER A 197      -2.813  28.101  27.138  1.00 58.42           O  
ATOM   3184  HG  SER A 197      -3.227  28.275  26.290  1.00 58.42           H  
ATOM   3185  N   ILE A 198      -0.701  27.083  24.600  1.00 61.61           N  
ATOM   3186  H   ILE A 198      -1.296  27.617  23.983  1.00 61.61           H  
ATOM   3187  CA  ILE A 198      -0.213  25.788  24.132  1.00 61.61           C  
ATOM   3188  HA  ILE A 198      -0.088  25.121  24.985  1.00 61.61           H  
ATOM   3189  C   ILE A 198       1.133  26.001  23.462  1.00 61.61           C  
ATOM   3190  CB  ILE A 198      -1.171  25.125  23.137  1.00 61.61           C  
ATOM   3191  HB  ILE A 198      -1.189  25.743  22.239  1.00 61.61           H  
ATOM   3192  O   ILE A 198       1.211  26.525  22.349  1.00 61.61           O  
ATOM   3193  CG1 ILE A 198      -2.602  25.043  23.686  1.00 61.61           C  
ATOM   3194 HG12 ILE A 198      -2.669  24.340  24.516  1.00 61.61           H  
ATOM   3195 HG13 ILE A 198      -2.940  26.025  24.017  1.00 61.61           H  
ATOM   3196  CG2 ILE A 198      -0.657  23.720  22.753  1.00 61.61           C  
ATOM   3197 HG21 ILE A 198      -0.639  23.082  23.637  1.00 61.61           H  
ATOM   3198 HG22 ILE A 198      -1.294  23.264  21.996  1.00 61.61           H  
ATOM   3199 HG23 ILE A 198       0.349  23.776  22.338  1.00 61.61           H  
ATOM   3200  CD1 ILE A 198      -3.501  24.609  22.539  1.00 61.61           C  
ATOM   3201 HD11 ILE A 198      -4.502  25.009  22.701  1.00 61.61           H  
ATOM   3202 HD12 ILE A 198      -3.156  25.037  21.598  1.00 61.61           H  
ATOM   3203 HD13 ILE A 198      -3.514  23.523  22.455  1.00 61.61           H  
ATOM   3204  N   GLN A 199       2.183  25.536  24.121  1.00 65.98           N  
ATOM   3205  H   GLN A 199       2.063  25.168  25.053  1.00 65.98           H  
ATOM   3206  CA  GLN A 199       3.487  25.412  23.497  1.00 65.98           C  
ATOM   3207  HA  GLN A 199       3.529  26.037  22.605  1.00 65.98           H  
ATOM   3208  C   GLN A 199       3.675  23.971  23.056  1.00 65.98           C  
ATOM   3209  CB  GLN A 199       4.590  25.914  24.428  1.00 65.98           C  
ATOM   3210  HB2 GLN A 199       5.543  25.823  23.907  1.00 65.98           H  
ATOM   3211  HB3 GLN A 199       4.628  25.311  25.336  1.00 65.98           H  
ATOM   3212  O   GLN A 199       3.462  23.033  23.820  1.00 65.98           O  
ATOM   3213  CG  GLN A 199       4.339  27.385  24.793  1.00 65.98           C  
ATOM   3214  HG2 GLN A 199       4.098  27.950  23.892  1.00 65.98           H  
ATOM   3215  HG3 GLN A 199       3.492  27.449  25.476  1.00 65.98           H  
ATOM   3216  CD  GLN A 199       5.533  28.057  25.455  1.00 65.98           C  
ATOM   3217  NE2 GLN A 199       5.383  29.286  25.894  1.00 65.98           N  
ATOM   3218 HE21 GLN A 199       6.181  29.626  26.411  1.00 65.98           H  
ATOM   3219 HE22 GLN A 199       4.462  29.699  25.933  1.00 65.98           H  
ATOM   3220  OE1 GLN A 199       6.638  27.558  25.522  1.00 65.98           O  
ATOM   3221  N   ILE A 200       4.027  23.784  21.792  1.00 69.70           N  
ATOM   3222  H   ILE A 200       4.254  24.592  21.230  1.00 69.70           H  
ATOM   3223  CA  ILE A 200       4.395  22.472  21.281  1.00 69.70           C  
ATOM   3224  HA  ILE A 200       3.715  21.715  21.672  1.00 69.70           H  
ATOM   3225  C   ILE A 200       5.795  22.168  21.796  1.00 69.70           C  
ATOM   3226  CB  ILE A 200       4.287  22.477  19.754  1.00 69.70           C  
ATOM   3227  HB  ILE A 200       4.827  23.341  19.367  1.00 69.70           H  
ATOM   3228  O   ILE A 200       6.708  22.973  21.637  1.00 69.70           O  
ATOM   3229  CG1 ILE A 200       2.796  22.589  19.366  1.00 69.70           C  
ATOM   3230 HG12 ILE A 200       2.248  21.723  19.735  1.00 69.70           H  
ATOM   3231 HG13 ILE A 200       2.367  23.484  19.818  1.00 69.70           H  
ATOM   3232  CG2 ILE A 200       4.911  21.222  19.156  1.00 69.70           C  
ATOM   3233 HG21 ILE A 200       4.372  20.335  19.489  1.00 69.70           H  
ATOM   3234 HG22 ILE A 200       5.961  21.140  19.437  1.00 69.70           H  
ATOM   3235 HG23 ILE A 200       4.891  21.317  18.070  1.00 69.70           H  
ATOM   3236  CD1 ILE A 200       2.594  22.701  17.862  1.00 69.70           C  
ATOM   3237 HD11 ILE A 200       2.775  21.737  17.387  1.00 69.70           H  
ATOM   3238 HD12 ILE A 200       1.571  23.011  17.653  1.00 69.70           H  
ATOM   3239 HD13 ILE A 200       3.318  23.413  17.466  1.00 69.70           H  
ATOM   3240  N   VAL A 201       5.960  21.017  22.438  1.00 69.82           N  
ATOM   3241  H   VAL A 201       5.200  20.352  22.447  1.00 69.82           H  
ATOM   3242  CA  VAL A 201       7.251  20.613  22.989  1.00 69.82           C  
ATOM   3243  HA  VAL A 201       7.858  21.499  23.176  1.00 69.82           H  
ATOM   3244  C   VAL A 201       7.956  19.763  21.957  1.00 69.82           C  
ATOM   3245  CB  VAL A 201       7.088  19.880  24.326  1.00 69.82           C  
ATOM   3246  HB  VAL A 201       6.351  19.086  24.209  1.00 69.82           H  
ATOM   3247  O   VAL A 201       7.424  18.746  21.515  1.00 69.82           O  
ATOM   3248  CG1 VAL A 201       8.400  19.271  24.838  1.00 69.82           C  
ATOM   3249 HG11 VAL A 201       9.170  20.040  24.895  1.00 69.82           H  
ATOM   3250 HG12 VAL A 201       8.727  18.476  24.167  1.00 69.82           H  
ATOM   3251 HG13 VAL A 201       8.226  18.843  25.826  1.00 69.82           H  
ATOM   3252  CG2 VAL A 201       6.589  20.848  25.398  1.00 69.82           C  
ATOM   3253 HG21 VAL A 201       7.367  21.565  25.660  1.00 69.82           H  
ATOM   3254 HG22 VAL A 201       6.278  20.301  26.288  1.00 69.82           H  
ATOM   3255 HG23 VAL A 201       5.740  21.413  25.014  1.00 69.82           H  
ATOM   3256  N   ASN A 202       9.182  20.152  21.614  1.00 69.32           N  
ATOM   3257  H   ASN A 202       9.523  21.048  21.933  1.00 69.32           H  
ATOM   3258  CA  ASN A 202      10.016  19.351  20.740  1.00 69.32           C  
ATOM   3259  HA  ASN A 202       9.460  19.197  19.815  1.00 69.32           H  
ATOM   3260  C   ASN A 202      10.278  17.974  21.381  1.00 69.32           C  
ATOM   3261  CB  ASN A 202      11.286  20.133  20.383  1.00 69.32           C  
ATOM   3262  HB2 ASN A 202      11.015  21.154  20.114  1.00 69.32           H  
ATOM   3263  HB3 ASN A 202      11.975  20.160  21.227  1.00 69.32           H  
ATOM   3264  O   ASN A 202      10.934  17.856  22.420  1.00 69.32           O  
ATOM   3265  CG  ASN A 202      11.974  19.494  19.196  1.00 69.32           C  
ATOM   3266  ND2 ASN A 202      12.294  20.249  18.176  1.00 69.32           N  
ATOM   3267 HD21 ASN A 202      11.864  21.160  18.102  1.00 69.32           H  
ATOM   3268 HD22 ASN A 202      12.454  19.788  17.291  1.00 69.32           H  
ATOM   3269  OD1 ASN A 202      12.169  18.289  19.143  1.00 69.32           O  
ATOM   3270  N   ASP A 203       9.726  16.933  20.767  1.00 70.60           N  
ATOM   3271  H   ASP A 203       9.157  17.100  19.950  1.00 70.60           H  
ATOM   3272  CA  ASP A 203       9.726  15.556  21.258  1.00 70.60           C  
ATOM   3273  HA  ASP A 203      10.067  15.557  22.294  1.00 70.60           H  
ATOM   3274  C   ASP A 203      10.700  14.641  20.503  1.00 70.60           C  
ATOM   3275  CB  ASP A 203       8.291  15.029  21.271  1.00 70.60           C  
ATOM   3276  HB2 ASP A 203       7.713  15.636  21.968  1.00 70.60           H  
ATOM   3277  HB3 ASP A 203       8.336  14.011  21.659  1.00 70.60           H  
ATOM   3278  O   ASP A 203      10.672  13.419  20.649  1.00 70.60           O  
ATOM   3279  CG  ASP A 203       7.570  15.048  19.914  1.00 70.60           C  
ATOM   3280  OD1 ASP A 203       8.223  15.298  18.879  1.00 70.60           O  
ATOM   3281  OD2 ASP A 203       6.333  14.851  19.885  1.00 70.60           O  
ATOM   3282  N   SER A 204      11.620  15.242  19.755  1.00 70.73           N  
ATOM   3283  H   SER A 204      11.556  16.246  19.667  1.00 70.73           H  
ATOM   3284  CA  SER A 204      12.593  14.550  18.906  1.00 70.73           C  
ATOM   3285  HA  SER A 204      12.062  13.958  18.160  1.00 70.73           H  
ATOM   3286  C   SER A 204      13.532  13.610  19.659  1.00 70.73           C  
ATOM   3287  CB  SER A 204      13.430  15.605  18.203  1.00 70.73           C  
ATOM   3288  HB2 SER A 204      14.203  15.131  17.598  1.00 70.73           H  
ATOM   3289  HB3 SER A 204      13.923  16.237  18.942  1.00 70.73           H  
ATOM   3290  O   SER A 204      14.014  12.632  19.098  1.00 70.73           O  
ATOM   3291  OG  SER A 204      12.574  16.391  17.405  1.00 70.73           O  
ATOM   3292  HG  SER A 204      12.301  17.133  17.950  1.00 70.73           H  
ATOM   3293  N   ASN A 205      13.787  13.889  20.939  1.00 68.37           N  
ATOM   3294  H   ASN A 205      13.347  14.709  21.334  1.00 68.37           H  
ATOM   3295  CA  ASN A 205      14.652  13.062  21.786  1.00 68.37           C  
ATOM   3296  HA  ASN A 205      15.475  12.680  21.183  1.00 68.37           H  
ATOM   3297  C   ASN A 205      13.931  11.835  22.362  1.00 68.37           C  
ATOM   3298  CB  ASN A 205      15.233  13.935  22.908  1.00 68.37           C  
ATOM   3299  HB2 ASN A 205      15.808  13.305  23.587  1.00 68.37           H  
ATOM   3300  HB3 ASN A 205      14.419  14.389  23.472  1.00 68.37           H  
ATOM   3301  O   ASN A 205      14.579  10.948  22.914  1.00 68.37           O  
ATOM   3302  CG  ASN A 205      16.166  15.020  22.402  1.00 68.37           C  
ATOM   3303  ND2 ASN A 205      16.366  16.059  23.176  1.00 68.37           N  
ATOM   3304 HD21 ASN A 205      16.990  16.763  22.808  1.00 68.37           H  
ATOM   3305 HD22 ASN A 205      15.929  16.120  24.084  1.00 68.37           H  
ATOM   3306  OD1 ASN A 205      16.727  14.966  21.323  1.00 68.37           O  
ATOM   3307  N   ILE A 206      12.601  11.775  22.267  1.00 65.82           N  
ATOM   3308  H   ILE A 206      12.118  12.470  21.716  1.00 65.82           H  
ATOM   3309  CA  ILE A 206      11.837  10.618  22.728  1.00 65.82           C  
ATOM   3310  HA  ILE A 206      12.289  10.221  23.637  1.00 65.82           H  
ATOM   3311  C   ILE A 206      11.942   9.566  21.640  1.00 65.82           C  
ATOM   3312  CB  ILE A 206      10.380  11.008  23.049  1.00 65.82           C  
ATOM   3313  HB  ILE A 206       9.937  11.505  22.186  1.00 65.82           H  
ATOM   3314  O   ILE A 206      11.491   9.790  20.523  1.00 65.82           O  
ATOM   3315  CG1 ILE A 206      10.411  11.992  24.237  1.00 65.82           C  
ATOM   3316 HG12 ILE A 206      11.027  12.854  23.980  1.00 65.82           H  
ATOM   3317 HG13 ILE A 206      10.860  11.503  25.101  1.00 65.82           H  
ATOM   3318  CG2 ILE A 206       9.535   9.757  23.361  1.00 65.82           C  
ATOM   3319 HG21 ILE A 206       9.971   9.210  24.197  1.00 65.82           H  
ATOM   3320 HG22 ILE A 206       9.481   9.097  22.494  1.00 65.82           H  
ATOM   3321 HG23 ILE A 206       8.514  10.037  23.618  1.00 65.82           H  
ATOM   3322  CD1 ILE A 206       9.047  12.531  24.641  1.00 65.82           C  
ATOM   3323 HD11 ILE A 206       8.431  11.741  25.070  1.00 65.82           H  
ATOM   3324 HD12 ILE A 206       9.204  13.296  25.402  1.00 65.82           H  
ATOM   3325 HD13 ILE A 206       8.549  12.964  23.773  1.00 65.82           H  
ATOM   3326  N   THR A 207      12.485   8.393  21.940  1.00 61.28           N  
ATOM   3327  H   THR A 207      12.879   8.248  22.859  1.00 61.28           H  
ATOM   3328  CA  THR A 207      12.653   7.320  20.948  1.00 61.28           C  
ATOM   3329  HA  THR A 207      13.029   7.752  20.020  1.00 61.28           H  
ATOM   3330  C   THR A 207      11.324   6.633  20.625  1.00 61.28           C  
ATOM   3331  CB  THR A 207      13.685   6.301  21.434  1.00 61.28           C  
ATOM   3332  HB  THR A 207      13.661   5.423  20.788  1.00 61.28           H  
ATOM   3333  O   THR A 207      10.995   6.420  19.454  1.00 61.28           O  
ATOM   3334  CG2 THR A 207      15.098   6.880  21.435  1.00 61.28           C  
ATOM   3335 HG21 THR A 207      15.156   7.745  22.096  1.00 61.28           H  
ATOM   3336 HG22 THR A 207      15.802   6.122  21.778  1.00 61.28           H  
ATOM   3337 HG23 THR A 207      15.372   7.184  20.425  1.00 61.28           H  
ATOM   3338  OG1 THR A 207      13.385   5.933  22.755  1.00 61.28           O  
ATOM   3339  HG1 THR A 207      13.653   5.015  22.841  1.00 61.28           H  
ATOM   3340  N   HIS A 208      10.464   6.422  21.622  1.00 60.25           N  
ATOM   3341  H   HIS A 208      10.788   6.594  22.563  1.00 60.25           H  
ATOM   3342  CA  HIS A 208       9.148   5.785  21.478  1.00 60.25           C  
ATOM   3343  HA  HIS A 208       8.682   6.130  20.555  1.00 60.25           H  
ATOM   3344  C   HIS A 208       8.223   6.184  22.633  1.00 60.25           C  
ATOM   3345  CB  HIS A 208       9.289   4.249  21.382  1.00 60.25           C  
ATOM   3346  HB2 HIS A 208       8.497   3.764  21.953  1.00 60.25           H  
ATOM   3347  HB3 HIS A 208       9.156   3.962  20.339  1.00 60.25           H  
ATOM   3348  O   HIS A 208       8.674   6.301  23.766  1.00 60.25           O  
ATOM   3349  CG  HIS A 208      10.621   3.704  21.840  1.00 60.25           C  
ATOM   3350  CD2 HIS A 208      11.637   3.260  21.035  1.00 60.25           C  
ATOM   3351  HD2 HIS A 208      11.614   3.188  19.958  1.00 60.25           H  
ATOM   3352  ND1 HIS A 208      11.085   3.674  23.135  1.00 60.25           N  
ATOM   3353  HD1 HIS A 208      10.583   3.971  23.959  1.00 60.25           H  
ATOM   3354  CE1 HIS A 208      12.338   3.192  23.114  1.00 60.25           C  
ATOM   3355  HE1 HIS A 208      12.957   3.038  23.987  1.00 60.25           H  
ATOM   3356  NE2 HIS A 208      12.734   2.972  21.852  1.00 60.25           N  
ATOM   3357  N   TYR A 209       6.933   6.370  22.340  1.00 60.89           N  
ATOM   3358  H   TYR A 209       6.602   6.168  21.407  1.00 60.89           H  
ATOM   3359  CA  TYR A 209       5.913   6.534  23.376  1.00 60.89           C  
ATOM   3360  HA  TYR A 209       6.349   7.011  24.254  1.00 60.89           H  
ATOM   3361  C   TYR A 209       5.399   5.160  23.779  1.00 60.89           C  
ATOM   3362  CB  TYR A 209       4.763   7.413  22.880  1.00 60.89           C  
ATOM   3363  HB2 TYR A 209       4.310   6.961  21.997  1.00 60.89           H  
ATOM   3364  HB3 TYR A 209       3.998   7.457  23.656  1.00 60.89           H  
ATOM   3365  O   TYR A 209       4.838   4.443  22.947  1.00 60.89           O  
ATOM   3366  CG  TYR A 209       5.199   8.820  22.566  1.00 60.89           C  
ATOM   3367  CD1 TYR A 209       5.503   9.697  23.625  1.00 60.89           C  
ATOM   3368  HD1 TYR A 209       5.421   9.363  24.649  1.00 60.89           H  
ATOM   3369  CD2 TYR A 209       5.322   9.233  21.226  1.00 60.89           C  
ATOM   3370  HD2 TYR A 209       5.080   8.556  20.421  1.00 60.89           H  
ATOM   3371  CE1 TYR A 209       5.905  11.014  23.348  1.00 60.89           C  
ATOM   3372  HE1 TYR A 209       6.126  11.699  24.153  1.00 60.89           H  
ATOM   3373  CE2 TYR A 209       5.726  10.547  20.950  1.00 60.89           C  
ATOM   3374  HE2 TYR A 209       5.784  10.927  19.941  1.00 60.89           H  
ATOM   3375  OH  TYR A 209       6.347  12.677  21.690  1.00 60.89           O  
ATOM   3376  HH  TYR A 209       6.466  13.258  22.445  1.00 60.89           H  
ATOM   3377  CZ  TYR A 209       6.003  11.426  22.008  1.00 60.89           C  
ATOM   3378  N   SER A 210       5.593   4.794  25.040  1.00 57.71           N  
ATOM   3379  H   SER A 210       6.076   5.415  25.674  1.00 57.71           H  
ATOM   3380  CA  SER A 210       5.018   3.589  25.633  1.00 57.71           C  
ATOM   3381  HA  SER A 210       4.915   2.817  24.871  1.00 57.71           H  
ATOM   3382  C   SER A 210       3.619   3.925  26.151  1.00 57.71           C  
ATOM   3383  CB  SER A 210       5.955   3.030  26.715  1.00 57.71           C  
ATOM   3384  HB2 SER A 210       5.457   2.229  27.261  1.00 57.71           H  
ATOM   3385  HB3 SER A 210       6.852   2.634  26.238  1.00 57.71           H  
ATOM   3386  O   SER A 210       3.417   4.280  27.309  1.00 57.71           O  
ATOM   3387  OG  SER A 210       6.327   4.060  27.604  1.00 57.71           O  
ATOM   3388  HG  SER A 210       7.065   3.807  28.162  1.00 57.71           H  
ATOM   3389  N   TYR A 211       2.632   3.871  25.257  1.00 64.33           N  
ATOM   3390  H   TYR A 211       2.851   3.621  24.303  1.00 64.33           H  
ATOM   3391  CA  TYR A 211       1.228   3.964  25.640  1.00 64.33           C  
ATOM   3392  HA  TYR A 211       1.148   4.138  26.713  1.00 64.33           H  
ATOM   3393  C   TYR A 211       0.522   2.646  25.342  1.00 64.33           C  
ATOM   3394  CB  TYR A 211       0.560   5.150  24.951  1.00 64.33           C  
ATOM   3395  HB2 TYR A 211       0.552   4.989  23.873  1.00 64.33           H  
ATOM   3396  HB3 TYR A 211       1.142   6.051  25.146  1.00 64.33           H  
ATOM   3397  O   TYR A 211       0.432   2.226  24.186  1.00 64.33           O  
ATOM   3398  CG  TYR A 211      -0.851   5.367  25.448  1.00 64.33           C  
ATOM   3399  CD1 TYR A 211      -1.932   4.926  24.678  1.00 64.33           C  
ATOM   3400  HD1 TYR A 211      -1.710   4.384  23.771  1.00 64.33           H  
ATOM   3401  CD2 TYR A 211      -1.080   5.942  26.709  1.00 64.33           C  
ATOM   3402  HD2 TYR A 211      -0.240   6.205  27.335  1.00 64.33           H  
ATOM   3403  CE1 TYR A 211      -3.251   5.145  25.123  1.00 64.33           C  
ATOM   3404  HE1 TYR A 211      -4.123   4.827  24.571  1.00 64.33           H  
ATOM   3405  CE2 TYR A 211      -2.388   6.150  27.171  1.00 64.33           C  
ATOM   3406  HE2 TYR A 211      -2.564   6.608  28.133  1.00 64.33           H  
ATOM   3407  OH  TYR A 211      -4.732   5.977  26.778  1.00 64.33           O  
ATOM   3408  HH  TYR A 211      -4.789   6.375  27.650  1.00 64.33           H  
ATOM   3409  CZ  TYR A 211      -3.472   5.760  26.365  1.00 64.33           C  
ATOM   3410  N   GLU A 212       0.031   1.984  26.385  1.00 68.86           N  
ATOM   3411  H   GLU A 212       0.110   2.369  27.315  1.00 68.86           H  
ATOM   3412  CA  GLU A 212      -0.782   0.781  26.242  1.00 68.86           C  
ATOM   3413  HA  GLU A 212      -0.478   0.239  25.346  1.00 68.86           H  
ATOM   3414  C   GLU A 212      -2.234   1.222  26.061  1.00 68.86           C  
ATOM   3415  CB  GLU A 212      -0.585  -0.178  27.426  1.00 68.86           C  
ATOM   3416  HB2 GLU A 212      -0.951   0.296  28.337  1.00 68.86           H  
ATOM   3417  HB3 GLU A 212      -1.197  -1.065  27.266  1.00 68.86           H  
ATOM   3418  O   GLU A 212      -2.923   1.583  27.011  1.00 68.86           O  
ATOM   3419  CG  GLU A 212       0.880  -0.634  27.579  1.00 68.86           C  
ATOM   3420  HG2 GLU A 212       1.148  -1.223  26.702  1.00 68.86           H  
ATOM   3421  HG3 GLU A 212       1.534   0.238  27.606  1.00 68.86           H  
ATOM   3422  CD  GLU A 212       1.140  -1.452  28.852  1.00 68.86           C  
ATOM   3423  OE1 GLU A 212       2.142  -2.197  28.895  1.00 68.86           O  
ATOM   3424  OE2 GLU A 212       0.427  -1.263  29.860  1.00 68.86           O  
ATOM   3425  N   HIS A 213      -2.681   1.256  24.806  1.00 75.28           N  
ATOM   3426  H   HIS A 213      -2.036   1.047  24.058  1.00 75.28           H  
ATOM   3427  CA  HIS A 213      -4.031   1.694  24.470  1.00 75.28           C  
ATOM   3428  HA  HIS A 213      -4.168   2.708  24.844  1.00 75.28           H  
ATOM   3429  C   HIS A 213      -5.091   0.818  25.145  1.00 75.28           C  
ATOM   3430  CB  HIS A 213      -4.215   1.689  22.946  1.00 75.28           C  
ATOM   3431  HB2 HIS A 213      -5.256   1.930  22.730  1.00 75.28           H  
ATOM   3432  HB3 HIS A 213      -4.035   0.682  22.570  1.00 75.28           H  
ATOM   3433  O   HIS A 213      -5.050  -0.413  25.033  1.00 75.28           O  
ATOM   3434  CG  HIS A 213      -3.339   2.661  22.188  1.00 75.28           C  
ATOM   3435  CD2 HIS A 213      -2.296   2.353  21.359  1.00 75.28           C  
ATOM   3436  HD2 HIS A 213      -1.932   1.358  21.149  1.00 75.28           H  
ATOM   3437  ND1 HIS A 213      -3.477   4.028  22.150  1.00 75.28           N  
ATOM   3438  HD1 HIS A 213      -4.096   4.567  22.739  1.00 75.28           H  
ATOM   3439  CE1 HIS A 213      -2.547   4.534  21.327  1.00 75.28           C  
ATOM   3440  HE1 HIS A 213      -2.394   5.585  21.132  1.00 75.28           H  
ATOM   3441  NE2 HIS A 213      -1.805   3.546  20.806  1.00 75.28           N  
ATOM   3442  N   LYS A 214      -6.082   1.460  25.773  1.00 85.05           N  
ATOM   3443  H   LYS A 214      -6.052   2.468  25.839  1.00 85.05           H  
ATOM   3444  CA  LYS A 214      -7.264   0.798  26.321  1.00 85.05           C  
ATOM   3445  HA  LYS A 214      -6.964  -0.117  26.833  1.00 85.05           H  
ATOM   3446  C   LYS A 214      -8.189   0.430  25.175  1.00 85.05           C  
ATOM   3447  CB  LYS A 214      -7.949   1.731  27.327  1.00 85.05           C  
ATOM   3448  HB2 LYS A 214      -8.875   1.284  27.688  1.00 85.05           H  
ATOM   3449  HB3 LYS A 214      -8.233   2.668  26.848  1.00 85.05           H  
ATOM   3450  O   LYS A 214      -8.809   1.298  24.559  1.00 85.05           O  
ATOM   3451  CG  LYS A 214      -7.026   2.017  28.511  1.00 85.05           C  
ATOM   3452  HG2 LYS A 214      -6.703   1.070  28.945  1.00 85.05           H  
ATOM   3453  HG3 LYS A 214      -6.147   2.574  28.186  1.00 85.05           H  
ATOM   3454  CD  LYS A 214      -7.771   2.832  29.560  1.00 85.05           C  
ATOM   3455  HD2 LYS A 214      -8.729   2.358  29.777  1.00 85.05           H  
ATOM   3456  HD3 LYS A 214      -7.951   3.839  29.183  1.00 85.05           H  
ATOM   3457  CE  LYS A 214      -6.917   2.871  30.823  1.00 85.05           C  
ATOM   3458  HE2 LYS A 214      -6.027   3.475  30.646  1.00 85.05           H  
ATOM   3459  HE3 LYS A 214      -6.591   1.857  31.055  1.00 85.05           H  
ATOM   3460  NZ  LYS A 214      -7.714   3.393  31.947  1.00 85.05           N  
ATOM   3461  HZ1 LYS A 214      -7.993   4.347  31.770  1.00 85.05           H  
ATOM   3462  HZ2 LYS A 214      -7.175   3.316  32.797  1.00 85.05           H  
ATOM   3463  HZ3 LYS A 214      -8.539   2.817  32.041  1.00 85.05           H  
ATOM   3464  N   THR A 215      -8.263  -0.855  24.869  1.00 89.62           N  
ATOM   3465  H   THR A 215      -7.758  -1.515  25.444  1.00 89.62           H  
ATOM   3466  CA  THR A 215      -9.014  -1.365  23.722  1.00 89.62           C  
ATOM   3467  HA  THR A 215      -9.423  -0.536  23.144  1.00 89.62           H  
ATOM   3468  C   THR A 215     -10.168  -2.221  24.211  1.00 89.62           C  
ATOM   3469  CB  THR A 215      -8.097  -2.158  22.787  1.00 89.62           C  
ATOM   3470  HB  THR A 215      -7.748  -3.056  23.297  1.00 89.62           H  
ATOM   3471  O   THR A 215      -9.952  -3.163  24.971  1.00 89.62           O  
ATOM   3472  CG2 THR A 215      -8.809  -2.561  21.499  1.00 89.62           C  
ATOM   3473 HG21 THR A 215      -9.619  -3.254  21.728  1.00 89.62           H  
ATOM   3474 HG22 THR A 215      -8.097  -3.061  20.844  1.00 89.62           H  
ATOM   3475 HG23 THR A 215      -9.210  -1.680  20.998  1.00 89.62           H  
ATOM   3476  OG1 THR A 215      -6.975  -1.379  22.429  1.00 89.62           O  
ATOM   3477  HG1 THR A 215      -6.484  -1.209  23.236  1.00 89.62           H  
ATOM   3478  N   LEU A 216     -11.382  -1.903  23.766  1.00 94.67           N  
ATOM   3479  H   LEU A 216     -11.481  -1.100  23.161  1.00 94.67           H  
ATOM   3480  CA  LEU A 216     -12.581  -2.690  24.030  1.00 94.67           C  
ATOM   3481  HA  LEU A 216     -12.328  -3.506  24.707  1.00 94.67           H  
ATOM   3482  C   LEU A 216     -13.066  -3.307  22.717  1.00 94.67           C  
ATOM   3483  CB  LEU A 216     -13.620  -1.797  24.729  1.00 94.67           C  
ATOM   3484  HB2 LEU A 216     -13.124  -1.290  25.556  1.00 94.67           H  
ATOM   3485  HB3 LEU A 216     -13.971  -1.042  24.025  1.00 94.67           H  
ATOM   3486  O   LEU A 216     -13.615  -2.617  21.853  1.00 94.67           O  
ATOM   3487  CG  LEU A 216     -14.828  -2.549  25.316  1.00 94.67           C  
ATOM   3488  HG  LEU A 216     -15.340  -3.106  24.532  1.00 94.67           H  
ATOM   3489  CD1 LEU A 216     -14.395  -3.494  26.438  1.00 94.67           C  
ATOM   3490 HD11 LEU A 216     -15.263  -3.826  27.008  1.00 94.67           H  
ATOM   3491 HD12 LEU A 216     -13.905  -4.373  26.017  1.00 94.67           H  
ATOM   3492 HD13 LEU A 216     -13.715  -2.980  27.118  1.00 94.67           H  
ATOM   3493  CD2 LEU A 216     -15.800  -1.548  25.939  1.00 94.67           C  
ATOM   3494 HD21 LEU A 216     -15.372  -1.114  26.843  1.00 94.67           H  
ATOM   3495 HD22 LEU A 216     -16.005  -0.739  25.238  1.00 94.67           H  
ATOM   3496 HD23 LEU A 216     -16.735  -2.049  26.190  1.00 94.67           H  
ATOM   3497  N   ALA A 217     -12.805  -4.601  22.554  1.00 94.99           N  
ATOM   3498  H   ALA A 217     -12.388  -5.105  23.324  1.00 94.99           H  
ATOM   3499  CA  ALA A 217     -13.374  -5.397  21.477  1.00 94.99           C  
ATOM   3500  HA  ALA A 217     -13.442  -4.793  20.571  1.00 94.99           H  
ATOM   3501  C   ALA A 217     -14.783  -5.817  21.870  1.00 94.99           C  
ATOM   3502  CB  ALA A 217     -12.471  -6.600  21.193  1.00 94.99           C  
ATOM   3503  HB1 ALA A 217     -11.454  -6.274  20.977  1.00 94.99           H  
ATOM   3504  HB2 ALA A 217     -12.452  -7.257  22.063  1.00 94.99           H  
ATOM   3505  HB3 ALA A 217     -12.865  -7.156  20.343  1.00 94.99           H  
ATOM   3506  O   ALA A 217     -14.958  -6.297  22.983  1.00 94.99           O  
ATOM   3507  N   PHE A 218     -15.771  -5.650  20.998  1.00 95.42           N  
ATOM   3508  H   PHE A 218     -15.595  -5.253  20.086  1.00 95.42           H  
ATOM   3509  CA  PHE A 218     -17.133  -6.086  21.292  1.00 95.42           C  
ATOM   3510  HA  PHE A 218     -17.078  -6.907  22.008  1.00 95.42           H  
ATOM   3511  C   PHE A 218     -17.824  -6.656  20.055  1.00 95.42           C  
ATOM   3512  CB  PHE A 218     -17.935  -4.946  21.945  1.00 95.42           C  
ATOM   3513  HB2 PHE A 218     -17.313  -4.434  22.679  1.00 95.42           H  
ATOM   3514  HB3 PHE A 218     -18.771  -5.380  22.492  1.00 95.42           H  
ATOM   3515  O   PHE A 218     -17.432  -6.346  18.926  1.00 95.42           O  
ATOM   3516  CG  PHE A 218     -18.499  -3.935  20.970  1.00 95.42           C  
ATOM   3517  CD1 PHE A 218     -17.667  -2.951  20.408  1.00 95.42           C  
ATOM   3518  HD1 PHE A 218     -16.622  -2.914  20.675  1.00 95.42           H  
ATOM   3519  CD2 PHE A 218     -19.853  -4.010  20.594  1.00 95.42           C  
ATOM   3520  HD2 PHE A 218     -20.486  -4.784  21.003  1.00 95.42           H  
ATOM   3521  CE1 PHE A 218     -18.190  -2.047  19.467  1.00 95.42           C  
ATOM   3522  HE1 PHE A 218     -17.541  -1.312  19.015  1.00 95.42           H  
ATOM   3523  CE2 PHE A 218     -20.378  -3.098  19.664  1.00 95.42           C  
ATOM   3524  HE2 PHE A 218     -21.416  -3.168  19.376  1.00 95.42           H  
ATOM   3525  CZ  PHE A 218     -19.545  -2.120  19.095  1.00 95.42           C  
ATOM   3526  HZ  PHE A 218     -19.947  -1.436  18.362  1.00 95.42           H  
ATOM   3527  N   ASP A 219     -18.828  -7.488  20.303  1.00 95.70           N  
ATOM   3528  H   ASP A 219     -19.049  -7.712  21.263  1.00 95.70           H  
ATOM   3529  CA  ASP A 219     -19.656  -8.154  19.299  1.00 95.70           C  
ATOM   3530  HA  ASP A 219     -19.723  -7.545  18.397  1.00 95.70           H  
ATOM   3531  C   ASP A 219     -21.074  -8.349  19.863  1.00 95.70           C  
ATOM   3532  CB  ASP A 219     -18.990  -9.488  18.936  1.00 95.70           C  
ATOM   3533  HB2 ASP A 219     -18.910 -10.112  19.827  1.00 95.70           H  
ATOM   3534  HB3 ASP A 219     -17.980  -9.297  18.576  1.00 95.70           H  
ATOM   3535  O   ASP A 219     -21.239  -8.570  21.070  1.00 95.70           O  
ATOM   3536  CG  ASP A 219     -19.764 -10.244  17.862  1.00 95.70           C  
ATOM   3537  OD1 ASP A 219     -19.518  -9.940  16.671  1.00 95.70           O  
ATOM   3538  OD2 ASP A 219     -20.555 -11.125  18.262  1.00 95.70           O  
ATOM   3539  N   ILE A 220     -22.105  -8.230  19.021  1.00 94.60           N  
ATOM   3540  H   ILE A 220     -21.913  -8.080  18.041  1.00 94.60           H  
ATOM   3541  CA  ILE A 220     -23.503  -8.427  19.433  1.00 94.60           C  
ATOM   3542  HA  ILE A 220     -23.519  -8.696  20.489  1.00 94.60           H  
ATOM   3543  C   ILE A 220     -24.170  -9.593  18.707  1.00 94.60           C  
ATOM   3544  CB  ILE A 220     -24.358  -7.148  19.296  1.00 94.60           C  
ATOM   3545  HB  ILE A 220     -25.377  -7.420  19.573  1.00 94.60           H  
ATOM   3546  O   ILE A 220     -24.057  -9.748  17.494  1.00 94.60           O  
ATOM   3547  CG1 ILE A 220     -24.397  -6.575  17.866  1.00 94.60           C  
ATOM   3548 HG12 ILE A 220     -24.428  -7.376  17.128  1.00 94.60           H  
ATOM   3549 HG13 ILE A 220     -23.487  -5.999  17.702  1.00 94.60           H  
ATOM   3550  CG2 ILE A 220     -23.882  -6.075  20.285  1.00 94.60           C  
ATOM   3551 HG21 ILE A 220     -24.513  -5.188  20.224  1.00 94.60           H  
ATOM   3552 HG22 ILE A 220     -22.846  -5.806  20.078  1.00 94.60           H  
ATOM   3553 HG23 ILE A 220     -23.946  -6.489  21.292  1.00 94.60           H  
ATOM   3554  CD1 ILE A 220     -25.595  -5.665  17.595  1.00 94.60           C  
ATOM   3555 HD11 ILE A 220     -26.516  -6.158  17.907  1.00 94.60           H  
ATOM   3556 HD12 ILE A 220     -25.486  -4.720  18.127  1.00 94.60           H  
ATOM   3557 HD13 ILE A 220     -25.647  -5.478  16.523  1.00 94.60           H  
ATOM   3558  N   GLU A 221     -25.017 -10.316  19.438  1.00 93.23           N  
ATOM   3559  H   GLU A 221     -25.083 -10.122  20.427  1.00 93.23           H  
ATOM   3560  CA  GLU A 221     -25.952 -11.271  18.852  1.00 93.23           C  
ATOM   3561  HA  GLU A 221     -25.718 -11.370  17.792  1.00 93.23           H  
ATOM   3562  C   GLU A 221     -27.382 -10.756  18.914  1.00 93.23           C  
ATOM   3563  CB  GLU A 221     -25.828 -12.663  19.478  1.00 93.23           C  
ATOM   3564  HB2 GLU A 221     -25.873 -12.573  20.563  1.00 93.23           H  
ATOM   3565  HB3 GLU A 221     -26.675 -13.274  19.167  1.00 93.23           H  
ATOM   3566  O   GLU A 221     -27.838 -10.169  19.903  1.00 93.23           O  
ATOM   3567  CG  GLU A 221     -24.530 -13.373  19.068  1.00 93.23           C  
ATOM   3568  HG2 GLU A 221     -23.682 -12.798  19.439  1.00 93.23           H  
ATOM   3569  HG3 GLU A 221     -24.511 -14.353  19.545  1.00 93.23           H  
ATOM   3570  CD  GLU A 221     -24.394 -13.552  17.548  1.00 93.23           C  
ATOM   3571  OE1 GLU A 221     -23.262 -13.761  17.075  1.00 93.23           O  
ATOM   3572  OE2 GLU A 221     -25.440 -13.541  16.851  1.00 93.23           O  
ATOM   3573  N   THR A 222     -28.110 -10.987  17.825  1.00 90.49           N  
ATOM   3574  H   THR A 222     -27.722 -11.604  17.126  1.00 90.49           H  
ATOM   3575  CA  THR A 222     -29.438 -10.409  17.610  1.00 90.49           C  
ATOM   3576  HA  THR A 222     -29.807 -10.020  18.558  1.00 90.49           H  
ATOM   3577  C   THR A 222     -30.433 -11.454  17.137  1.00 90.49           C  
ATOM   3578  CB  THR A 222     -29.414  -9.241  16.612  1.00 90.49           C  
ATOM   3579  HB  THR A 222     -30.425  -8.844  16.525  1.00 90.49           H  
ATOM   3580  O   THR A 222     -30.079 -12.430  16.474  1.00 90.49           O  
ATOM   3581  CG2 THR A 222     -28.483  -8.103  17.022  1.00 90.49           C  
ATOM   3582 HG21 THR A 222     -28.848  -7.651  17.944  1.00 90.49           H  
ATOM   3583 HG22 THR A 222     -27.467  -8.467  17.178  1.00 90.49           H  
ATOM   3584 HG23 THR A 222     -28.463  -7.354  16.231  1.00 90.49           H  
ATOM   3585  OG1 THR A 222     -28.990  -9.676  15.339  1.00 90.49           O  
ATOM   3586  HG1 THR A 222     -28.136 -10.090  15.484  1.00 90.49           H  
ATOM   3587  N   ILE A 223     -31.710 -11.220  17.427  1.00 85.72           N  
ATOM   3588  H   ILE A 223     -31.925 -10.415  17.998  1.00 85.72           H  
ATOM   3589  CA  ILE A 223     -32.813 -12.031  16.912  1.00 85.72           C  
ATOM   3590  HA  ILE A 223     -32.409 -12.710  16.161  1.00 85.72           H  
ATOM   3591  C   ILE A 223     -33.837 -11.168  16.186  1.00 85.72           C  
ATOM   3592  CB  ILE A 223     -33.450 -12.918  17.999  1.00 85.72           C  
ATOM   3593  HB  ILE A 223     -34.326 -13.404  17.569  1.00 85.72           H  
ATOM   3594  O   ILE A 223     -34.192 -10.071  16.611  1.00 85.72           O  
ATOM   3595  CG1 ILE A 223     -33.905 -12.083  19.210  1.00 85.72           C  
ATOM   3596 HG12 ILE A 223     -33.028 -11.630  19.673  1.00 85.72           H  
ATOM   3597 HG13 ILE A 223     -34.553 -11.272  18.876  1.00 85.72           H  
ATOM   3598  CG2 ILE A 223     -32.449 -14.020  18.386  1.00 85.72           C  
ATOM   3599 HG21 ILE A 223     -32.111 -14.549  17.495  1.00 85.72           H  
ATOM   3600 HG22 ILE A 223     -32.899 -14.749  19.059  1.00 85.72           H  
ATOM   3601 HG23 ILE A 223     -31.577 -13.572  18.863  1.00 85.72           H  
ATOM   3602  CD1 ILE A 223     -34.665 -12.909  20.251  1.00 85.72           C  
ATOM   3603 HD11 ILE A 223     -34.896 -12.288  21.117  1.00 85.72           H  
ATOM   3604 HD12 ILE A 223     -35.576 -13.300  19.800  1.00 85.72           H  
ATOM   3605 HD13 ILE A 223     -34.065 -13.748  20.602  1.00 85.72           H  
ATOM   3606  N   MET A 224     -34.328 -11.709  15.073  1.00 74.64           N  
ATOM   3607  H   MET A 224     -33.928 -12.590  14.782  1.00 74.64           H  
ATOM   3608  CA  MET A 224     -35.342 -11.095  14.204  1.00 74.64           C  
ATOM   3609  HA  MET A 224     -35.555 -10.079  14.536  1.00 74.64           H  
ATOM   3610  C   MET A 224     -36.668 -11.865  14.222  1.00 74.64           C  
ATOM   3611  CB  MET A 224     -34.796 -11.050  12.770  1.00 74.64           C  
ATOM   3612  HB2 MET A 224     -34.530 -12.062  12.464  1.00 74.64           H  
ATOM   3613  HB3 MET A 224     -35.575 -10.696  12.094  1.00 74.64           H  
ATOM   3614  O   MET A 224     -37.611 -11.504  13.519  1.00 74.64           O  
ATOM   3615  CG  MET A 224     -33.565 -10.156  12.606  1.00 74.64           C  
ATOM   3616  HG2 MET A 224     -33.169 -10.297  11.600  1.00 74.64           H  
ATOM   3617  HG3 MET A 224     -32.794 -10.475  13.307  1.00 74.64           H  
ATOM   3618  SD  MET A 224     -33.855  -8.390  12.851  1.00 74.64           S  
ATOM   3619  CE  MET A 224     -34.992  -7.975  11.511  1.00 74.64           C  
ATOM   3620  HE1 MET A 224     -34.561  -8.285  10.559  1.00 74.64           H  
ATOM   3621  HE2 MET A 224     -35.946  -8.476  11.674  1.00 74.64           H  
ATOM   3622  HE3 MET A 224     -35.155  -6.898  11.504  1.00 74.64           H  
ATOM   3623  N   VAL A 225     -36.726 -12.966  14.969  1.00 68.38           N  
ATOM   3624  H   VAL A 225     -35.957 -13.168  15.591  1.00 68.38           H  
ATOM   3625  CA  VAL A 225     -37.890 -13.845  15.082  1.00 68.38           C  
ATOM   3626  HA  VAL A 225     -38.758 -13.316  14.690  1.00 68.38           H  
ATOM   3627  C   VAL A 225     -38.174 -14.126  16.549  1.00 68.38           C  
ATOM   3628  CB  VAL A 225     -37.734 -15.150  14.276  1.00 68.38           C  
ATOM   3629  HB  VAL A 225     -38.594 -15.785  14.487  1.00 68.38           H  
ATOM   3630  O   VAL A 225     -37.243 -14.177  17.355  1.00 68.38           O  
ATOM   3631  CG1 VAL A 225     -37.734 -14.862  12.768  1.00 68.38           C  
ATOM   3632 HG11 VAL A 225     -36.861 -14.269  12.493  1.00 68.38           H  
ATOM   3633 HG12 VAL A 225     -37.722 -15.805  12.220  1.00 68.38           H  
ATOM   3634 HG13 VAL A 225     -38.643 -14.320  12.507  1.00 68.38           H  
ATOM   3635  CG2 VAL A 225     -36.460 -15.934  14.622  1.00 68.38           C  
ATOM   3636 HG21 VAL A 225     -35.569 -15.354  14.380  1.00 68.38           H  
ATOM   3637 HG22 VAL A 225     -36.460 -16.173  15.685  1.00 68.38           H  
ATOM   3638 HG23 VAL A 225     -36.445 -16.870  14.064  1.00 68.38           H  
ATOM   3639  N   ASP A 226     -39.450 -14.251  16.892  1.00 70.80           N  
ATOM   3640  H   ASP A 226     -40.161 -14.188  16.178  1.00 70.80           H  
ATOM   3641  CA  ASP A 226     -39.876 -14.725  18.207  1.00 70.80           C  
ATOM   3642  HA  ASP A 226     -39.152 -14.383  18.947  1.00 70.80           H  
ATOM   3643  C   ASP A 226     -39.864 -16.265  18.297  1.00 70.80           C  
ATOM   3644  CB  ASP A 226     -41.217 -14.072  18.589  1.00 70.80           C  
ATOM   3645  HB2 ASP A 226     -41.081 -12.991  18.584  1.00 70.80           H  
ATOM   3646  HB3 ASP A 226     -41.475 -14.357  19.609  1.00 70.80           H  
ATOM   3647  O   ASP A 226     -39.476 -16.964  17.356  1.00 70.80           O  
ATOM   3648  CG  ASP A 226     -42.389 -14.422  17.672  1.00 70.80           C  
ATOM   3649  OD1 ASP A 226     -42.382 -15.510  17.050  1.00 70.80           O  
ATOM   3650  OD2 ASP A 226     -43.302 -13.580  17.563  1.00 70.80           O  
ATOM   3651  N   ASP A 227     -40.266 -16.792  19.453  1.00 69.50           N  
ATOM   3652  H   ASP A 227     -40.736 -16.187  20.111  1.00 69.50           H  
ATOM   3653  CA  ASP A 227     -40.380 -18.222  19.760  1.00 69.50           C  
ATOM   3654  HA  ASP A 227     -39.410 -18.692  19.593  1.00 69.50           H  
ATOM   3655  C   ASP A 227     -41.399 -18.954  18.868  1.00 69.50           C  
ATOM   3656  CB  ASP A 227     -40.738 -18.379  21.253  1.00 69.50           C  
ATOM   3657  HB2 ASP A 227     -40.798 -19.443  21.481  1.00 69.50           H  
ATOM   3658  HB3 ASP A 227     -39.922 -17.965  21.845  1.00 69.50           H  
ATOM   3659  O   ASP A 227     -41.245 -20.145  18.591  1.00 69.50           O  
ATOM   3660  CG  ASP A 227     -42.047 -17.697  21.695  1.00 69.50           C  
ATOM   3661  OD1 ASP A 227     -42.503 -16.758  21.001  1.00 69.50           O  
ATOM   3662  OD2 ASP A 227     -42.565 -18.093  22.760  1.00 69.50           O  
ATOM   3663  N   SER A 228     -42.396 -18.231  18.350  1.00 64.71           N  
ATOM   3664  H   SER A 228     -42.474 -17.273  18.659  1.00 64.71           H  
ATOM   3665  CA  SER A 228     -43.359 -18.732  17.364  1.00 64.71           C  
ATOM   3666  HA  SER A 228     -43.564 -19.775  17.605  1.00 64.71           H  
ATOM   3667  C   SER A 228     -42.832 -18.711  15.919  1.00 64.71           C  
ATOM   3668  CB  SER A 228     -44.681 -17.969  17.505  1.00 64.71           C  
ATOM   3669  HB2 SER A 228     -45.475 -18.568  17.059  1.00 64.71           H  
ATOM   3670  HB3 SER A 228     -44.910 -17.838  18.563  1.00 64.71           H  
ATOM   3671  O   SER A 228     -43.485 -19.227  15.008  1.00 64.71           O  
ATOM   3672  OG  SER A 228     -44.669 -16.708  16.866  1.00 64.71           O  
ATOM   3673  HG  SER A 228     -43.870 -16.231  17.099  1.00 64.71           H  
ATOM   3674  N   GLY A 229     -41.647 -18.132  15.691  1.00 65.01           N  
ATOM   3675  H   GLY A 229     -41.179 -17.714  16.482  1.00 65.01           H  
ATOM   3676  CA  GLY A 229     -41.051 -17.931  14.370  1.00 65.01           C  
ATOM   3677  HA2 GLY A 229     -39.979 -17.789  14.500  1.00 65.01           H  
ATOM   3678  HA3 GLY A 229     -41.217 -18.819  13.761  1.00 65.01           H  
ATOM   3679  C   GLY A 229     -41.602 -16.717  13.612  1.00 65.01           C  
ATOM   3680  O   GLY A 229     -41.258 -16.518  12.442  1.00 65.01           O  
ATOM   3681  N   CYS A 230     -42.440 -15.890  14.243  1.00 63.27           N  
ATOM   3682  H   CYS A 230     -42.591 -16.021  15.233  1.00 63.27           H  
ATOM   3683  CA  CYS A 230     -42.949 -14.662  13.646  1.00 63.27           C  
ATOM   3684  HA  CYS A 230     -43.225 -14.879  12.614  1.00 63.27           H  
ATOM   3685  C   CYS A 230     -41.855 -13.589  13.626  1.00 63.27           C  
ATOM   3686  CB  CYS A 230     -44.213 -14.182  14.371  1.00 63.27           C  
ATOM   3687  HB2 CYS A 230     -44.032 -14.135  15.445  1.00 63.27           H  
ATOM   3688  HB3 CYS A 230     -44.483 -13.183  14.029  1.00 63.27           H  
ATOM   3689  O   CYS A 230     -41.059 -13.456  14.554  1.00 63.27           O  
ATOM   3690  SG  CYS A 230     -45.592 -15.316  14.054  1.00 63.27           S  
ATOM   3691  HG  CYS A 230     -45.288 -16.144  15.058  1.00 63.27           H  
ATOM   3692  N   LYS A 231     -41.798 -12.803  12.543  1.00 64.14           N  
ATOM   3693  H   LYS A 231     -42.518 -12.914  11.843  1.00 64.14           H  
ATOM   3694  CA  LYS A 231     -40.828 -11.708  12.420  1.00 64.14           C  
ATOM   3695  HA  LYS A 231     -39.836 -12.095  12.653  1.00 64.14           H  
ATOM   3696  C   LYS A 231     -41.136 -10.618  13.441  1.00 64.14           C  
ATOM   3697  CB  LYS A 231     -40.817 -11.108  11.010  1.00 64.14           C  
ATOM   3698  HB2 LYS A 231     -41.841 -10.937  10.677  1.00 64.14           H  
ATOM   3699  HB3 LYS A 231     -40.303 -10.148  11.048  1.00 64.14           H  
ATOM   3700  O   LYS A 231     -42.215 -10.032  13.395  1.00 64.14           O  
ATOM   3701  CG  LYS A 231     -40.077 -12.009  10.020  1.00 64.14           C  
ATOM   3702  HG2 LYS A 231     -40.582 -12.973   9.957  1.00 64.14           H  
ATOM   3703  HG3 LYS A 231     -39.057 -12.164  10.370  1.00 64.14           H  
ATOM   3704  CD  LYS A 231     -40.048 -11.353   8.638  1.00 64.14           C  
ATOM   3705  HD2 LYS A 231     -41.071 -11.220   8.287  1.00 64.14           H  
ATOM   3706  HD3 LYS A 231     -39.556 -10.383   8.709  1.00 64.14           H  
ATOM   3707  CE  LYS A 231     -39.276 -12.266   7.687  1.00 64.14           C  
ATOM   3708  HE2 LYS A 231     -39.727 -13.258   7.720  1.00 64.14           H  
ATOM   3709  HE3 LYS A 231     -38.254 -12.360   8.054  1.00 64.14           H  
ATOM   3710  NZ  LYS A 231     -39.291 -11.739   6.305  1.00 64.14           N  
ATOM   3711  HZ1 LYS A 231     -40.244 -11.686   5.976  1.00 64.14           H  
ATOM   3712  HZ2 LYS A 231     -38.873 -10.819   6.289  1.00 64.14           H  
ATOM   3713  HZ3 LYS A 231     -38.773 -12.363   5.703  1.00 64.14           H  
ATOM   3714  N   LYS A 232     -40.150 -10.294  14.270  1.00 68.85           N  
ATOM   3715  H   LYS A 232     -39.281 -10.801  14.176  1.00 68.85           H  
ATOM   3716  CA  LYS A 232     -40.160  -9.138  15.166  1.00 68.85           C  
ATOM   3717  HA  LYS A 232     -41.116  -8.624  15.066  1.00 68.85           H  
ATOM   3718  C   LYS A 232     -39.088  -8.132  14.754  1.00 68.85           C  
ATOM   3719  CB  LYS A 232     -40.061  -9.605  16.628  1.00 68.85           C  
ATOM   3720  HB2 LYS A 232     -40.201  -8.736  17.270  1.00 68.85           H  
ATOM   3721  HB3 LYS A 232     -40.874 -10.300  16.833  1.00 68.85           H  
ATOM   3722  O   LYS A 232     -38.276  -8.392  13.863  1.00 68.85           O  
ATOM   3723  CG  LYS A 232     -38.730 -10.281  16.988  1.00 68.85           C  
ATOM   3724  HG2 LYS A 232     -38.647 -11.236  16.470  1.00 68.85           H  
ATOM   3725  HG3 LYS A 232     -37.897  -9.645  16.686  1.00 68.85           H  
ATOM   3726  CD  LYS A 232     -38.664 -10.510  18.501  1.00 68.85           C  
ATOM   3727  HD2 LYS A 232     -38.905  -9.581  19.017  1.00 68.85           H  
ATOM   3728  HD3 LYS A 232     -39.385 -11.276  18.785  1.00 68.85           H  
ATOM   3729  CE  LYS A 232     -37.259 -10.940  18.911  1.00 68.85           C  
ATOM   3730  HE2 LYS A 232     -37.036 -11.902  18.449  1.00 68.85           H  
ATOM   3731  HE3 LYS A 232     -36.543 -10.205  18.541  1.00 68.85           H  
ATOM   3732  NZ  LYS A 232     -37.145 -11.045  20.382  1.00 68.85           N  
ATOM   3733  HZ1 LYS A 232     -36.223 -11.361  20.648  1.00 68.85           H  
ATOM   3734  HZ2 LYS A 232     -37.191 -10.147  20.843  1.00 68.85           H  
ATOM   3735  HZ3 LYS A 232     -37.830 -11.673  20.777  1.00 68.85           H  
ATOM   3736  N   GLU A 233     -39.111  -6.954  15.368  1.00 71.22           N  
ATOM   3737  H   GLU A 233     -39.757  -6.812  16.131  1.00 71.22           H  
ATOM   3738  CA  GLU A 233     -38.007  -6.013  15.201  1.00 71.22           C  
ATOM   3739  HA  GLU A 233     -37.860  -5.837  14.135  1.00 71.22           H  
ATOM   3740  C   GLU A 233     -36.702  -6.598  15.764  1.00 71.22           C  
ATOM   3741  CB  GLU A 233     -38.292  -4.667  15.870  1.00 71.22           C  
ATOM   3742  HB2 GLU A 233     -37.415  -4.056  15.659  1.00 71.22           H  
ATOM   3743  HB3 GLU A 233     -38.388  -4.802  16.948  1.00 71.22           H  
ATOM   3744  O   GLU A 233     -36.735  -7.376  16.714  1.00 71.22           O  
ATOM   3745  CG  GLU A 233     -39.508  -3.903  15.333  1.00 71.22           C  
ATOM   3746  HG2 GLU A 233     -39.471  -3.920  14.243  1.00 71.22           H  
ATOM   3747  HG3 GLU A 233     -40.419  -4.410  15.652  1.00 71.22           H  
ATOM   3748  CD  GLU A 233     -39.533  -2.437  15.811  1.00 71.22           C  
ATOM   3749  OE1 GLU A 233     -40.304  -1.655  15.218  1.00 71.22           O  
ATOM   3750  OE2 GLU A 233     -38.727  -2.074  16.706  1.00 71.22           O  
ATOM   3751  N   CYS A 234     -35.562  -6.199  15.189  1.00 80.46           N  
ATOM   3752  H   CYS A 234     -35.602  -5.563  14.406  1.00 80.46           H  
ATOM   3753  CA  CYS A 234     -34.241  -6.616  15.664  1.00 80.46           C  
ATOM   3754  HA  CYS A 234     -34.144  -7.695  15.545  1.00 80.46           H  
ATOM   3755  C   CYS A 234     -34.077  -6.275  17.147  1.00 80.46           C  
ATOM   3756  CB  CYS A 234     -33.154  -5.904  14.840  1.00 80.46           C  
ATOM   3757  HB2 CYS A 234     -33.040  -4.881  15.201  1.00 80.46           H  
ATOM   3758  HB3 CYS A 234     -33.420  -5.882  13.784  1.00 80.46           H  
ATOM   3759  O   CYS A 234     -34.227  -5.104  17.515  1.00 80.46           O  
ATOM   3760  SG  CYS A 234     -31.580  -6.785  15.035  1.00 80.46           S  
ATOM   3761  HG  CYS A 234     -30.753  -5.802  14.669  1.00 80.46           H  
ATOM   3762  N   GLU A 235     -33.778  -7.285  17.959  1.00 85.73           N  
ATOM   3763  H   GLU A 235     -33.719  -8.213  17.566  1.00 85.73           H  
ATOM   3764  CA  GLU A 235     -33.484  -7.165  19.388  1.00 85.73           C  
ATOM   3765  HA  GLU A 235     -33.457  -6.113  19.674  1.00 85.73           H  
ATOM   3766  C   GLU A 235     -32.110  -7.776  19.675  1.00 85.73           C  
ATOM   3767  CB  GLU A 235     -34.595  -7.850  20.201  1.00 85.73           C  
ATOM   3768  HB2 GLU A 235     -34.619  -8.910  19.945  1.00 85.73           H  
ATOM   3769  HB3 GLU A 235     -35.551  -7.407  19.923  1.00 85.73           H  
ATOM   3770  O   GLU A 235     -31.813  -8.882  19.213  1.00 85.73           O  
ATOM   3771  CG  GLU A 235     -34.407  -7.697  21.722  1.00 85.73           C  
ATOM   3772  HG2 GLU A 235     -34.358  -6.633  21.953  1.00 85.73           H  
ATOM   3773  HG3 GLU A 235     -33.464  -8.159  22.013  1.00 85.73           H  
ATOM   3774  CD  GLU A 235     -35.537  -8.335  22.548  1.00 85.73           C  
ATOM   3775  OE1 GLU A 235     -35.608  -8.056  23.766  1.00 85.73           O  
ATOM   3776  OE2 GLU A 235     -36.343  -9.108  21.966  1.00 85.73           O  
ATOM   3777  N   ILE A 236     -31.283  -7.056  20.434  1.00 93.21           N  
ATOM   3778  H   ILE A 236     -31.600  -6.153  20.755  1.00 93.21           H  
ATOM   3779  CA  ILE A 236     -29.993  -7.529  20.940  1.00 93.21           C  
ATOM   3780  HA  ILE A 236     -29.487  -8.091  20.155  1.00 93.21           H  
ATOM   3781  C   ILE A 236     -30.252  -8.464  22.121  1.00 93.21           C  
ATOM   3782  CB  ILE A 236     -29.081  -6.352  21.359  1.00 93.21           C  
ATOM   3783  HB  ILE A 236     -29.536  -5.847  22.212  1.00 93.21           H  
ATOM   3784  O   ILE A 236     -30.859  -8.060  23.112  1.00 93.21           O  
ATOM   3785  CG1 ILE A 236     -28.915  -5.320  20.222  1.00 93.21           C  
ATOM   3786 HG12 ILE A 236     -28.345  -5.765  19.406  1.00 93.21           H  
ATOM   3787 HG13 ILE A 236     -29.893  -5.036  19.831  1.00 93.21           H  
ATOM   3788  CG2 ILE A 236     -27.708  -6.899  21.795  1.00 93.21           C  
ATOM   3789 HG21 ILE A 236     -27.812  -7.557  22.658  1.00 93.21           H  
ATOM   3790 HG22 ILE A 236     -27.038  -6.089  22.084  1.00 93.21           H  
ATOM   3791 HG23 ILE A 236     -27.251  -7.466  20.984  1.00 93.21           H  
ATOM   3792  CD1 ILE A 236     -28.232  -4.022  20.663  1.00 93.21           C  
ATOM   3793 HD11 ILE A 236     -27.179  -4.196  20.884  1.00 93.21           H  
ATOM   3794 HD12 ILE A 236     -28.733  -3.614  21.541  1.00 93.21           H  
ATOM   3795 HD13 ILE A 236     -28.305  -3.302  19.848  1.00 93.21           H  
ATOM   3796  N   ILE A 237     -29.776  -9.704  22.023  1.00 93.34           N  
ATOM   3797  H   ILE A 237     -29.244  -9.941  21.197  1.00 93.34           H  
ATOM   3798  CA  ILE A 237     -29.958 -10.730  23.062  1.00 93.34           C  
ATOM   3799  HA  ILE A 237     -30.689 -10.376  23.789  1.00 93.34           H  
ATOM   3800  C   ILE A 237     -28.699 -11.003  23.867  1.00 93.34           C  
ATOM   3801  CB  ILE A 237     -30.490 -12.044  22.471  1.00 93.34           C  
ATOM   3802  HB  ILE A 237     -30.418 -12.805  23.248  1.00 93.34           H  
ATOM   3803  O   ILE A 237     -28.797 -11.366  25.042  1.00 93.34           O  
ATOM   3804  CG1 ILE A 237     -29.698 -12.539  21.239  1.00 93.34           C  
ATOM   3805 HG12 ILE A 237     -28.632 -12.364  21.384  1.00 93.34           H  
ATOM   3806 HG13 ILE A 237     -30.015 -11.989  20.353  1.00 93.34           H  
ATOM   3807  CG2 ILE A 237     -31.972 -11.839  22.155  1.00 93.34           C  
ATOM   3808 HG21 ILE A 237     -32.513 -11.605  23.072  1.00 93.34           H  
ATOM   3809 HG22 ILE A 237     -32.092 -11.003  21.465  1.00 93.34           H  
ATOM   3810 HG23 ILE A 237     -32.382 -12.760  21.741  1.00 93.34           H  
ATOM   3811  CD1 ILE A 237     -29.871 -14.039  20.991  1.00 93.34           C  
ATOM   3812 HD11 ILE A 237     -29.443 -14.595  21.825  1.00 93.34           H  
ATOM   3813 HD12 ILE A 237     -30.925 -14.301  20.899  1.00 93.34           H  
ATOM   3814 HD13 ILE A 237     -29.345 -14.312  20.076  1.00 93.34           H  
ATOM   3815  N   GLN A 238     -27.533 -10.839  23.245  1.00 95.06           N  
ATOM   3816  H   GLN A 238     -27.526 -10.521  22.286  1.00 95.06           H  
ATOM   3817  CA  GLN A 238     -26.238 -10.999  23.887  1.00 95.06           C  
ATOM   3818  HA  GLN A 238     -26.367 -10.816  24.954  1.00 95.06           H  
ATOM   3819  C   GLN A 238     -25.262  -9.955  23.358  1.00 95.06           C  
ATOM   3820  CB  GLN A 238     -25.677 -12.419  23.706  1.00 95.06           C  
ATOM   3821  HB2 GLN A 238     -24.732 -12.490  24.244  1.00 95.06           H  
ATOM   3822  HB3 GLN A 238     -25.478 -12.610  22.652  1.00 95.06           H  
ATOM   3823  O   GLN A 238     -25.369  -9.505  22.216  1.00 95.06           O  
ATOM   3824  CG  GLN A 238     -26.632 -13.488  24.253  1.00 95.06           C  
ATOM   3825  HG2 GLN A 238     -27.550 -13.509  23.667  1.00 95.06           H  
ATOM   3826  HG3 GLN A 238     -26.881 -13.232  25.283  1.00 95.06           H  
ATOM   3827  CD  GLN A 238     -26.047 -14.886  24.224  1.00 95.06           C  
ATOM   3828  NE2 GLN A 238     -26.408 -15.727  25.168  1.00 95.06           N  
ATOM   3829 HE21 GLN A 238     -25.979 -16.641  25.158  1.00 95.06           H  
ATOM   3830 HE22 GLN A 238     -26.973 -15.391  25.935  1.00 95.06           H  
ATOM   3831  OE1 GLN A 238     -25.281 -15.251  23.358  1.00 95.06           O  
ATOM   3832  N   LEU A 239     -24.332  -9.561  24.216  1.00 96.79           N  
ATOM   3833  H   LEU A 239     -24.314  -9.994  25.128  1.00 96.79           H  
ATOM   3834  CA  LEU A 239     -23.224  -8.683  23.881  1.00 96.79           C  
ATOM   3835  HA  LEU A 239     -23.028  -8.746  22.810  1.00 96.79           H  
ATOM   3836  C   LEU A 239     -21.990  -9.182  24.618  1.00 96.79           C  
ATOM   3837  CB  LEU A 239     -23.610  -7.234  24.229  1.00 96.79           C  
ATOM   3838  HB2 LEU A 239     -24.510  -7.020  23.653  1.00 96.79           H  
ATOM   3839  HB3 LEU A 239     -23.857  -7.157  25.288  1.00 96.79           H  
ATOM   3840  O   LEU A 239     -22.013  -9.326  25.842  1.00 96.79           O  
ATOM   3841  CG  LEU A 239     -22.559  -6.166  23.868  1.00 96.79           C  
ATOM   3842  HG  LEU A 239     -22.103  -6.409  22.909  1.00 96.79           H  
ATOM   3843  CD1 LEU A 239     -23.252  -4.803  23.747  1.00 96.79           C  
ATOM   3844 HD11 LEU A 239     -24.000  -4.834  22.955  1.00 96.79           H  
ATOM   3845 HD12 LEU A 239     -22.516  -4.038  23.500  1.00 96.79           H  
ATOM   3846 HD13 LEU A 239     -23.743  -4.551  24.687  1.00 96.79           H  
ATOM   3847  CD2 LEU A 239     -21.462  -5.997  24.922  1.00 96.79           C  
ATOM   3848 HD21 LEU A 239     -20.730  -5.278  24.555  1.00 96.79           H  
ATOM   3849 HD22 LEU A 239     -21.892  -5.661  25.865  1.00 96.79           H  
ATOM   3850 HD23 LEU A 239     -20.929  -6.932  25.092  1.00 96.79           H  
ATOM   3851  N   SER A 240     -20.904  -9.382  23.889  1.00 95.57           N  
ATOM   3852  H   SER A 240     -20.951  -9.276  22.886  1.00 95.57           H  
ATOM   3853  CA  SER A 240     -19.607  -9.707  24.458  1.00 95.57           C  
ATOM   3854  HA  SER A 240     -19.729  -9.991  25.503  1.00 95.57           H  
ATOM   3855  C   SER A 240     -18.700  -8.498  24.394  1.00 95.57           C  
ATOM   3856  CB  SER A 240     -18.958 -10.888  23.753  1.00 95.57           C  
ATOM   3857  HB2 SER A 240     -17.981 -11.060  24.204  1.00 95.57           H  
ATOM   3858  HB3 SER A 240     -19.565 -11.782  23.895  1.00 95.57           H  
ATOM   3859  O   SER A 240     -18.759  -7.690  23.466  1.00 95.57           O  
ATOM   3860  OG  SER A 240     -18.798 -10.610  22.381  1.00 95.57           O  
ATOM   3861  HG  SER A 240     -18.727 -11.443  21.909  1.00 95.57           H  
ATOM   3862  N   ALA A 241     -17.852  -8.358  25.406  1.00 96.28           N  
ATOM   3863  H   ALA A 241     -17.872  -9.043  26.148  1.00 96.28           H  
ATOM   3864  CA  ALA A 241     -16.840  -7.326  25.444  1.00 96.28           C  
ATOM   3865  HA  ALA A 241     -16.645  -7.010  24.419  1.00 96.28           H  
ATOM   3866  C   ALA A 241     -15.539  -7.883  26.027  1.00 96.28           C  
ATOM   3867  CB  ALA A 241     -17.379  -6.110  26.203  1.00 96.28           C  
ATOM   3868  HB1 ALA A 241     -16.664  -5.291  26.126  1.00 96.28           H  
ATOM   3869  HB2 ALA A 241     -18.323  -5.791  25.762  1.00 96.28           H  
ATOM   3870  HB3 ALA A 241     -17.539  -6.362  27.252  1.00 96.28           H  
ATOM   3871  O   ALA A 241     -15.513  -8.485  27.098  1.00 96.28           O  
ATOM   3872  N   THR A 242     -14.433  -7.658  25.332  1.00 93.93           N  
ATOM   3873  H   THR A 242     -14.528  -7.178  24.449  1.00 93.93           H  
ATOM   3874  CA  THR A 242     -13.093  -8.048  25.760  1.00 93.93           C  
ATOM   3875  HA  THR A 242     -13.146  -8.522  26.740  1.00 93.93           H  
ATOM   3876  C   THR A 242     -12.236  -6.801  25.893  1.00 93.93           C  
ATOM   3877  CB  THR A 242     -12.479  -9.063  24.792  1.00 93.93           C  
ATOM   3878  HB  THR A 242     -12.322  -8.613  23.813  1.00 93.93           H  
ATOM   3879  O   THR A 242     -12.000  -6.084  24.918  1.00 93.93           O  
ATOM   3880  CG2 THR A 242     -11.161  -9.584  25.336  1.00 93.93           C  
ATOM   3881 HG21 THR A 242     -10.764 -10.353  24.673  1.00 93.93           H  
ATOM   3882 HG22 THR A 242     -11.347 -10.013  26.321  1.00 93.93           H  
ATOM   3883 HG23 THR A 242     -10.433  -8.777  25.409  1.00 93.93           H  
ATOM   3884  OG1 THR A 242     -13.321 -10.187  24.662  1.00 93.93           O  
ATOM   3885  HG1 THR A 242     -13.589 -10.458  25.543  1.00 93.93           H  
ATOM   3886  N   TYR A 243     -11.788  -6.534  27.116  1.00 94.65           N  
ATOM   3887  H   TYR A 243     -11.964  -7.207  27.849  1.00 94.65           H  
ATOM   3888  CA  TYR A 243     -11.015  -5.351  27.461  1.00 94.65           C  
ATOM   3889  HA  TYR A 243     -11.101  -4.625  26.652  1.00 94.65           H  
ATOM   3890  C   TYR A 243      -9.537  -5.698  27.643  1.00 94.65           C  
ATOM   3891  CB  TYR A 243     -11.595  -4.714  28.728  1.00 94.65           C  
ATOM   3892  HB2 TYR A 243     -12.631  -4.423  28.556  1.00 94.65           H  
ATOM   3893  HB3 TYR A 243     -11.586  -5.470  29.514  1.00 94.65           H  
ATOM   3894  O   TYR A 243      -9.190  -6.547  28.470  1.00 94.65           O  
ATOM   3895  CG  TYR A 243     -10.815  -3.511  29.213  1.00 94.65           C  
ATOM   3896  CD1 TYR A 243     -10.362  -3.453  30.545  1.00 94.65           C  
ATOM   3897  HD1 TYR A 243     -10.618  -4.239  31.239  1.00 94.65           H  
ATOM   3898  CD2 TYR A 243     -10.496  -2.478  28.315  1.00 94.65           C  
ATOM   3899  HD2 TYR A 243     -10.851  -2.510  27.295  1.00 94.65           H  
ATOM   3900  CE1 TYR A 243      -9.572  -2.371  30.976  1.00 94.65           C  
ATOM   3901  HE1 TYR A 243      -9.216  -2.308  31.993  1.00 94.65           H  
ATOM   3902  CE2 TYR A 243      -9.688  -1.414  28.735  1.00 94.65           C  
ATOM   3903  HE2 TYR A 243      -9.425  -0.647  28.021  1.00 94.65           H  
ATOM   3904  OH  TYR A 243      -8.493  -0.296  30.482  1.00 94.65           O  
ATOM   3905  HH  TYR A 243      -8.183   0.228  29.740  1.00 94.65           H  
ATOM   3906  CZ  TYR A 243      -9.234  -1.350  30.068  1.00 94.65           C  
ATOM   3907  N   GLN A 244      -8.668  -5.006  26.906  1.00 90.25           N  
ATOM   3908  H   GLN A 244      -9.027  -4.314  26.264  1.00 90.25           H  
ATOM   3909  CA  GLN A 244      -7.217  -5.123  27.039  1.00 90.25           C  
ATOM   3910  HA  GLN A 244      -7.011  -5.661  27.964  1.00 90.25           H  
ATOM   3911  C   GLN A 244      -6.533  -3.757  27.180  1.00 90.25           C  
ATOM   3912  CB  GLN A 244      -6.627  -5.972  25.894  1.00 90.25           C  
ATOM   3913  HB2 GLN A 244      -7.141  -6.933  25.871  1.00 90.25           H  
ATOM   3914  HB3 GLN A 244      -5.576  -6.162  26.114  1.00 90.25           H  
ATOM   3915  O   GLN A 244      -6.948  -2.765  26.575  1.00 90.25           O  
ATOM   3916  CG  GLN A 244      -6.716  -5.315  24.504  1.00 90.25           C  
ATOM   3917  HG2 GLN A 244      -7.763  -5.161  24.241  1.00 90.25           H  
ATOM   3918  HG3 GLN A 244      -6.216  -4.348  24.535  1.00 90.25           H  
ATOM   3919  CD  GLN A 244      -6.062  -6.150  23.403  1.00 90.25           C  
ATOM   3920  NE2 GLN A 244      -5.569  -5.538  22.350  1.00 90.25           N  
ATOM   3921 HE21 GLN A 244      -5.485  -4.531  22.355  1.00 90.25           H  
ATOM   3922 HE22 GLN A 244      -5.007  -6.116  21.742  1.00 90.25           H  
ATOM   3923  OE1 GLN A 244      -5.969  -7.364  23.461  1.00 90.25           O  
ATOM   3924  N   GLU A 245      -5.450  -3.728  27.952  1.00 87.33           N  
ATOM   3925  H   GLU A 245      -5.174  -4.592  28.396  1.00 87.33           H  
ATOM   3926  CA  GLU A 245      -4.509  -2.609  28.060  1.00 87.33           C  
ATOM   3927  HA  GLU A 245      -4.908  -1.722  27.566  1.00 87.33           H  
ATOM   3928  C   GLU A 245      -3.216  -3.016  27.352  1.00 87.33           C  
ATOM   3929  CB  GLU A 245      -4.249  -2.258  29.533  1.00 87.33           C  
ATOM   3930  HB2 GLU A 245      -3.921  -3.154  30.058  1.00 87.33           H  
ATOM   3931  HB3 GLU A 245      -3.452  -1.515  29.577  1.00 87.33           H  
ATOM   3932  O   GLU A 245      -2.436  -3.828  27.857  1.00 87.33           O  
ATOM   3933  CG  GLU A 245      -5.491  -1.684  30.228  1.00 87.33           C  
ATOM   3934  HG2 GLU A 245      -5.814  -0.805  29.670  1.00 87.33           H  
ATOM   3935  HG3 GLU A 245      -6.295  -2.418  30.193  1.00 87.33           H  
ATOM   3936  CD  GLU A 245      -5.231  -1.299  31.695  1.00 87.33           C  
ATOM   3937  OE1 GLU A 245      -5.951  -0.401  32.192  1.00 87.33           O  
ATOM   3938  OE2 GLU A 245      -4.359  -1.939  32.342  1.00 87.33           O  
ATOM   3939  N   GLY A 246      -3.019  -2.530  26.123  1.00 80.51           N  
ATOM   3940  H   GLY A 246      -3.712  -1.909  25.730  1.00 80.51           H  
ATOM   3941  CA  GLY A 246      -1.953  -3.057  25.270  1.00 80.51           C  
ATOM   3942  HA2 GLY A 246      -0.989  -2.913  25.758  1.00 80.51           H  
ATOM   3943  HA3 GLY A 246      -1.952  -2.529  24.316  1.00 80.51           H  
ATOM   3944  C   GLY A 246      -2.175  -4.549  25.004  1.00 80.51           C  
ATOM   3945  O   GLY A 246      -3.164  -4.911  24.373  1.00 80.51           O  
ATOM   3946  N   LYS A 247      -1.270  -5.410  25.488  1.00 83.65           N  
ATOM   3947  H   LYS A 247      -0.523  -5.032  26.054  1.00 83.65           H  
ATOM   3948  CA  LYS A 247      -1.383  -6.879  25.389  1.00 83.65           C  
ATOM   3949  HA  LYS A 247      -2.112  -7.138  24.621  1.00 83.65           H  
ATOM   3950  C   LYS A 247      -1.884  -7.558  26.667  1.00 83.65           C  
ATOM   3951  CB  LYS A 247      -0.032  -7.473  24.995  1.00 83.65           C  
ATOM   3952  HB2 LYS A 247       0.734  -7.111  25.681  1.00 83.65           H  
ATOM   3953  HB3 LYS A 247      -0.092  -8.557  25.091  1.00 83.65           H  
ATOM   3954  O   LYS A 247      -2.011  -8.784  26.694  1.00 83.65           O  
ATOM   3955  CG  LYS A 247       0.367  -7.147  23.555  1.00 83.65           C  
ATOM   3956  HG2 LYS A 247      -0.432  -7.452  22.878  1.00 83.65           H  
ATOM   3957  HG3 LYS A 247       0.560  -6.080  23.442  1.00 83.65           H  
ATOM   3958  CD  LYS A 247       1.630  -7.948  23.252  1.00 83.65           C  
ATOM   3959  HD2 LYS A 247       2.445  -7.584  23.879  1.00 83.65           H  
ATOM   3960  HD3 LYS A 247       1.444  -8.994  23.498  1.00 83.65           H  
ATOM   3961  CE  LYS A 247       2.030  -7.848  21.788  1.00 83.65           C  
ATOM   3962  HE2 LYS A 247       1.151  -8.055  21.177  1.00 83.65           H  
ATOM   3963  HE3 LYS A 247       2.377  -6.834  21.588  1.00 83.65           H  
ATOM   3964  NZ  LYS A 247       3.085  -8.851  21.528  1.00 83.65           N  
ATOM   3965  HZ1 LYS A 247       3.338  -8.897  20.552  1.00 83.65           H  
ATOM   3966  HZ2 LYS A 247       2.730  -9.758  21.794  1.00 83.65           H  
ATOM   3967  HZ3 LYS A 247       3.885  -8.677  22.120  1.00 83.65           H  
ATOM   3968  N   ARG A 248      -2.141  -6.797  27.733  1.00 87.02           N  
ATOM   3969  H   ARG A 248      -2.062  -5.794  27.648  1.00 87.02           H  
ATOM   3970  CA  ARG A 248      -2.660  -7.341  28.990  1.00 87.02           C  
ATOM   3971  HA  ARG A 248      -2.256  -8.339  29.157  1.00 87.02           H  
ATOM   3972  C   ARG A 248      -4.169  -7.452  28.892  1.00 87.02           C  
ATOM   3973  CB  ARG A 248      -2.243  -6.475  30.181  1.00 87.02           C  
ATOM   3974  HB2 ARG A 248      -2.621  -5.461  30.047  1.00 87.02           H  
ATOM   3975  HB3 ARG A 248      -2.681  -6.891  31.088  1.00 87.02           H  
ATOM   3976  O   ARG A 248      -4.870  -6.444  28.808  1.00 87.02           O  
ATOM   3977  CG  ARG A 248      -0.720  -6.435  30.343  1.00 87.02           C  
ATOM   3978  HG2 ARG A 248      -0.326  -7.445  30.462  1.00 87.02           H  
ATOM   3979  HG3 ARG A 248      -0.270  -5.974  29.464  1.00 87.02           H  
ATOM   3980  CD  ARG A 248      -0.374  -5.603  31.575  1.00 87.02           C  
ATOM   3981  HD2 ARG A 248      -0.651  -6.153  32.475  1.00 87.02           H  
ATOM   3982  HD3 ARG A 248      -0.970  -4.691  31.541  1.00 87.02           H  
ATOM   3983  NE  ARG A 248       1.064  -5.288  31.590  1.00 87.02           N  
ATOM   3984  HE  ARG A 248       1.686  -6.057  31.384  1.00 87.02           H  
ATOM   3985  NH1 ARG A 248       0.868  -3.038  31.920  1.00 87.02           N  
ATOM   3986 HH11 ARG A 248       1.002  -2.209  31.360  1.00 87.02           H  
ATOM   3987 HH12 ARG A 248      -0.085  -3.205  32.208  1.00 87.02           H  
ATOM   3988  NH2 ARG A 248       2.725  -3.869  31.012  1.00 87.02           N  
ATOM   3989 HH21 ARG A 248       2.756  -3.023  30.462  1.00 87.02           H  
ATOM   3990 HH22 ARG A 248       3.167  -4.662  30.568  1.00 87.02           H  
ATOM   3991  CZ  ARG A 248       1.561  -4.072  31.543  1.00 87.02           C  
ATOM   3992  N   LEU A 249      -4.659  -8.682  28.883  1.00 88.50           N  
ATOM   3993  H   LEU A 249      -4.019  -9.457  28.981  1.00 88.50           H  
ATOM   3994  CA  LEU A 249      -6.083  -8.976  28.884  1.00 88.50           C  
ATOM   3995  HA  LEU A 249      -6.582  -8.299  28.191  1.00 88.50           H  
ATOM   3996  C   LEU A 249      -6.634  -8.749  30.294  1.00 88.50           C  
ATOM   3997  CB  LEU A 249      -6.248 -10.420  28.395  1.00 88.50           C  
ATOM   3998  HB2 LEU A 249      -5.746 -11.094  29.090  1.00 88.50           H  
ATOM   3999  HB3 LEU A 249      -5.755 -10.509  27.427  1.00 88.50           H  
ATOM   4000  O   LEU A 249      -6.265  -9.462  31.220  1.00 88.50           O  
ATOM   4001  CG  LEU A 249      -7.699 -10.879  28.235  1.00 88.50           C  
ATOM   4002  HG  LEU A 249      -8.199 -10.879  29.204  1.00 88.50           H  
ATOM   4003  CD1 LEU A 249      -8.485  -9.989  27.282  1.00 88.50           C  
ATOM   4004 HD11 LEU A 249      -7.997  -9.939  26.309  1.00 88.50           H  
ATOM   4005 HD12 LEU A 249      -8.614  -8.990  27.700  1.00 88.50           H  
ATOM   4006 HD13 LEU A 249      -9.473 -10.438  27.181  1.00 88.50           H  
ATOM   4007  CD2 LEU A 249      -7.705 -12.297  27.669  1.00 88.50           C  
ATOM   4008 HD21 LEU A 249      -7.102 -12.347  26.763  1.00 88.50           H  
ATOM   4009 HD22 LEU A 249      -7.296 -12.989  28.404  1.00 88.50           H  
ATOM   4010 HD23 LEU A 249      -8.722 -12.601  27.422  1.00 88.50           H  
ATOM   4011  N   ARG A 250      -7.477  -7.729  30.471  1.00 90.84           N  
ATOM   4012  H   ARG A 250      -7.777  -7.208  29.659  1.00 90.84           H  
ATOM   4013  CA  ARG A 250      -7.951  -7.303  31.796  1.00 90.84           C  
ATOM   4014  HA  ARG A 250      -7.282  -7.686  32.567  1.00 90.84           H  
ATOM   4015  C   ARG A 250      -9.308  -7.881  32.154  1.00 90.84           C  
ATOM   4016  CB  ARG A 250      -7.996  -5.771  31.872  1.00 90.84           C  
ATOM   4017  HB2 ARG A 250      -8.492  -5.479  32.798  1.00 90.84           H  
ATOM   4018  HB3 ARG A 250      -8.589  -5.400  31.037  1.00 90.84           H  
ATOM   4019  O   ARG A 250      -9.506  -8.261  33.300  1.00 90.84           O  
ATOM   4020  CG  ARG A 250      -6.629  -5.083  31.829  1.00 90.84           C  
ATOM   4021  HG2 ARG A 250      -6.796  -4.012  31.950  1.00 90.84           H  
ATOM   4022  HG3 ARG A 250      -6.157  -5.247  30.860  1.00 90.84           H  
ATOM   4023  CD  ARG A 250      -5.695  -5.569  32.940  1.00 90.84           C  
ATOM   4024  HD2 ARG A 250      -5.321  -6.560  32.683  1.00 90.84           H  
ATOM   4025  HD3 ARG A 250      -6.250  -5.631  33.876  1.00 90.84           H  
ATOM   4026  NE  ARG A 250      -4.579  -4.634  33.108  1.00 90.84           N  
ATOM   4027  HE  ARG A 250      -4.685  -3.706  32.724  1.00 90.84           H  
ATOM   4028  NH1 ARG A 250      -3.164  -5.938  34.381  1.00 90.84           N  
ATOM   4029 HH11 ARG A 250      -3.712  -6.762  34.181  1.00 90.84           H  
ATOM   4030 HH12 ARG A 250      -2.215  -6.143  34.658  1.00 90.84           H  
ATOM   4031  NH2 ARG A 250      -2.658  -3.805  33.853  1.00 90.84           N  
ATOM   4032 HH21 ARG A 250      -2.987  -2.952  33.424  1.00 90.84           H  
ATOM   4033 HH22 ARG A 250      -1.855  -3.839  34.465  1.00 90.84           H  
ATOM   4034  CZ  ARG A 250      -3.473  -4.814  33.790  1.00 90.84           C  
ATOM   4035  N   ARG A 251     -10.240  -7.916  31.197  1.00 92.53           N  
ATOM   4036  H   ARG A 251      -9.985  -7.602  30.271  1.00 92.53           H  
ATOM   4037  CA  ARG A 251     -11.606  -8.415  31.419  1.00 92.53           C  
ATOM   4038  HA  ARG A 251     -11.591  -9.139  32.233  1.00 92.53           H  
ATOM   4039  C   ARG A 251     -12.132  -9.127  30.182  1.00 92.53           C  
ATOM   4040  CB  ARG A 251     -12.566  -7.280  31.829  1.00 92.53           C  
ATOM   4041  HB2 ARG A 251     -13.543  -7.720  32.031  1.00 92.53           H  
ATOM   4042  HB3 ARG A 251     -12.686  -6.584  30.999  1.00 92.53           H  
ATOM   4043  O   ARG A 251     -11.922  -8.665  29.058  1.00 92.53           O  
ATOM   4044  CG  ARG A 251     -12.119  -6.508  33.083  1.00 92.53           C  
ATOM   4045  HG2 ARG A 251     -11.112  -6.118  32.940  1.00 92.53           H  
ATOM   4046  HG3 ARG A 251     -12.117  -7.176  33.945  1.00 92.53           H  
ATOM   4047  CD  ARG A 251     -13.008  -5.300  33.369  1.00 92.53           C  
ATOM   4048  HD2 ARG A 251     -12.560  -4.735  34.186  1.00 92.53           H  
ATOM   4049  HD3 ARG A 251     -13.037  -4.668  32.481  1.00 92.53           H  
ATOM   4050  NE  ARG A 251     -14.372  -5.680  33.756  1.00 92.53           N  
ATOM   4051  HE  ARG A 251     -14.529  -6.636  34.044  1.00 92.53           H  
ATOM   4052  NH1 ARG A 251     -15.228  -3.569  33.740  1.00 92.53           N  
ATOM   4053 HH11 ARG A 251     -14.306  -3.251  33.478  1.00 92.53           H  
ATOM   4054 HH12 ARG A 251     -15.706  -2.906  34.334  1.00 92.53           H  
ATOM   4055  NH2 ARG A 251     -16.516  -5.260  34.392  1.00 92.53           N  
ATOM   4056 HH21 ARG A 251     -17.266  -4.610  34.579  1.00 92.53           H  
ATOM   4057 HH22 ARG A 251     -16.608  -6.234  34.643  1.00 92.53           H  
ATOM   4058  CZ  ARG A 251     -15.370  -4.844  33.957  1.00 92.53           C  
ATOM   4059  N   ILE A 252     -12.855 -10.217  30.405  1.00 92.33           N  
ATOM   4060  H   ILE A 252     -12.989 -10.511  31.362  1.00 92.33           H  
ATOM   4061  CA  ILE A 252     -13.676 -10.893  29.401  1.00 92.33           C  
ATOM   4062  HA  ILE A 252     -13.652 -10.346  28.459  1.00 92.33           H  
ATOM   4063  C   ILE A 252     -15.100 -10.880  29.943  1.00 92.33           C  
ATOM   4064  CB  ILE A 252     -13.195 -12.337  29.157  1.00 92.33           C  
ATOM   4065  HB  ILE A 252     -13.278 -12.881  30.098  1.00 92.33           H  
ATOM   4066  O   ILE A 252     -15.342 -11.398  31.028  1.00 92.33           O  
ATOM   4067  CG1 ILE A 252     -11.730 -12.424  28.672  1.00 92.33           C  
ATOM   4068 HG12 ILE A 252     -11.096 -11.747  29.245  1.00 92.33           H  
ATOM   4069 HG13 ILE A 252     -11.674 -12.132  27.623  1.00 92.33           H  
ATOM   4070  CG2 ILE A 252     -14.115 -12.994  28.110  1.00 92.33           C  
ATOM   4071 HG21 ILE A 252     -14.049 -12.461  27.161  1.00 92.33           H  
ATOM   4072 HG22 ILE A 252     -15.152 -12.988  28.446  1.00 92.33           H  
ATOM   4073 HG23 ILE A 252     -13.842 -14.037  27.952  1.00 92.33           H  
ATOM   4074  CD1 ILE A 252     -11.152 -13.839  28.835  1.00 92.33           C  
ATOM   4075 HD11 ILE A 252     -11.783 -14.586  28.353  1.00 92.33           H  
ATOM   4076 HD12 ILE A 252     -10.162 -13.895  28.382  1.00 92.33           H  
ATOM   4077 HD13 ILE A 252     -11.064 -14.079  29.894  1.00 92.33           H  
ATOM   4078  N   ILE A 253     -16.026 -10.270  29.212  1.00 94.64           N  
ATOM   4079  H   ILE A 253     -15.769  -9.848  28.331  1.00 94.64           H  
ATOM   4080  CA  ILE A 253     -17.375  -9.998  29.697  1.00 94.64           C  
ATOM   4081  HA  ILE A 253     -17.521 -10.516  30.645  1.00 94.64           H  
ATOM   4082  C   ILE A 253     -18.386 -10.546  28.696  1.00 94.64           C  
ATOM   4083  CB  ILE A 253     -17.584  -8.488  29.957  1.00 94.64           C  
ATOM   4084  HB  ILE A 253     -17.606  -7.978  28.994  1.00 94.64           H  
ATOM   4085  O   ILE A 253     -18.276 -10.295  27.496  1.00 94.64           O  
ATOM   4086  CG1 ILE A 253     -16.448  -7.861  30.807  1.00 94.64           C  
ATOM   4087 HG12 ILE A 253     -15.476  -8.163  30.417  1.00 94.64           H  
ATOM   4088 HG13 ILE A 253     -16.516  -8.204  31.839  1.00 94.64           H  
ATOM   4089  CG2 ILE A 253     -18.949  -8.295  30.646  1.00 94.64           C  
ATOM   4090 HG21 ILE A 253     -19.761  -8.531  29.959  1.00 94.64           H  
ATOM   4091 HG22 ILE A 253     -19.068  -7.265  30.981  1.00 94.64           H  
ATOM   4092 HG23 ILE A 253     -19.020  -8.940  31.522  1.00 94.64           H  
ATOM   4093  CD1 ILE A 253     -16.436  -6.331  30.781  1.00 94.64           C  
ATOM   4094 HD11 ILE A 253     -17.281  -5.938  31.348  1.00 94.64           H  
ATOM   4095 HD12 ILE A 253     -16.479  -5.979  29.750  1.00 94.64           H  
ATOM   4096 HD13 ILE A 253     -15.513  -5.969  31.234  1.00 94.64           H  
ATOM   4097  N   GLY A 254     -19.381 -11.271  29.196  1.00 94.77           N  
ATOM   4098  H   GLY A 254     -19.379 -11.445  30.191  1.00 94.77           H  
ATOM   4099  CA  GLY A 254     -20.556 -11.692  28.443  1.00 94.77           C  
ATOM   4100  HA2 GLY A 254     -20.507 -11.341  27.412  1.00 94.77           H  
ATOM   4101  HA3 GLY A 254     -20.606 -12.781  28.434  1.00 94.77           H  
ATOM   4102  C   GLY A 254     -21.827 -11.168  29.097  1.00 94.77           C  
ATOM   4103  O   GLY A 254     -22.122 -11.501  30.243  1.00 94.77           O  
ATOM   4104  N   ILE A 255     -22.599 -10.370  28.368  1.00 96.67           N  
ATOM   4105  H   ILE A 255     -22.301 -10.137  27.431  1.00 96.67           H  
ATOM   4106  CA  ILE A 255     -23.907  -9.868  28.790  1.00 96.67           C  
ATOM   4107  HA  ILE A 255     -24.023 -10.043  29.859  1.00 96.67           H  
ATOM   4108  C   ILE A 255     -24.969 -10.660  28.035  1.00 96.67           C  
ATOM   4109  CB  ILE A 255     -24.060  -8.353  28.535  1.00 96.67           C  
ATOM   4110  HB  ILE A 255     -24.209  -8.202  27.466  1.00 96.67           H  
ATOM   4111  O   ILE A 255     -24.921 -10.741  26.811  1.00 96.67           O  
ATOM   4112  CG1 ILE A 255     -22.804  -7.553  28.948  1.00 96.67           C  
ATOM   4113 HG12 ILE A 255     -22.604  -7.683  30.011  1.00 96.67           H  
ATOM   4114 HG13 ILE A 255     -21.944  -7.924  28.390  1.00 96.67           H  
ATOM   4115  CG2 ILE A 255     -25.313  -7.841  29.275  1.00 96.67           C  
ATOM   4116 HG21 ILE A 255     -25.197  -7.981  30.349  1.00 96.67           H  
ATOM   4117 HG22 ILE A 255     -25.467  -6.782  29.071  1.00 96.67           H  
ATOM   4118 HG23 ILE A 255     -26.199  -8.382  28.941  1.00 96.67           H  
ATOM   4119  CD1 ILE A 255     -22.916  -6.061  28.624  1.00 96.67           C  
ATOM   4120 HD11 ILE A 255     -21.915  -5.643  28.514  1.00 96.67           H  
ATOM   4121 HD12 ILE A 255     -23.443  -5.541  29.424  1.00 96.67           H  
ATOM   4122 HD13 ILE A 255     -23.449  -5.916  27.684  1.00 96.67           H  
ATOM   4123  N   THR A 256     -25.938 -11.236  28.739  1.00 96.19           N  
ATOM   4124  H   THR A 256     -25.939 -11.126  29.743  1.00 96.19           H  
ATOM   4125  CA  THR A 256     -27.007 -12.027  28.116  1.00 96.19           C  
ATOM   4126  HA  THR A 256     -27.071 -11.767  27.059  1.00 96.19           H  
ATOM   4127  C   THR A 256     -28.360 -11.705  28.725  1.00 96.19           C  
ATOM   4128  CB  THR A 256     -26.698 -13.533  28.184  1.00 96.19           C  
ATOM   4129  HB  THR A 256     -25.760 -13.700  27.656  1.00 96.19           H  
ATOM   4130  O   THR A 256     -28.479 -11.499  29.933  1.00 96.19           O  
ATOM   4131  CG2 THR A 256     -26.530 -14.075  29.602  1.00 96.19           C  
ATOM   4132 HG21 THR A 256     -27.345 -13.749  30.248  1.00 96.19           H  
ATOM   4133 HG22 THR A 256     -26.528 -15.164  29.574  1.00 96.19           H  
ATOM   4134 HG23 THR A 256     -25.588 -13.724  30.023  1.00 96.19           H  
ATOM   4135  OG1 THR A 256     -27.684 -14.311  27.530  1.00 96.19           O  
ATOM   4136  HG1 THR A 256     -28.464 -14.335  28.088  1.00 96.19           H  
ATOM   4137  N   ILE A 257     -29.402 -11.692  27.895  1.00 93.99           N  
ATOM   4138  H   ILE A 257     -29.237 -11.814  26.907  1.00 93.99           H  
ATOM   4139  CA  ILE A 257     -30.780 -11.721  28.384  1.00 93.99           C  
ATOM   4140  HA  ILE A 257     -30.847 -11.051  29.241  1.00 93.99           H  
ATOM   4141  C   ILE A 257     -31.093 -13.145  28.865  1.00 93.99           C  
ATOM   4142  CB  ILE A 257     -31.772 -11.200  27.322  1.00 93.99           C  
ATOM   4143  HB  ILE A 257     -31.679 -11.813  26.425  1.00 93.99           H  
ATOM   4144  O   ILE A 257     -30.925 -14.108  28.117  1.00 93.99           O  
ATOM   4145  CG1 ILE A 257     -31.444  -9.736  26.947  1.00 93.99           C  
ATOM   4146 HG12 ILE A 257     -31.517  -9.104  27.832  1.00 93.99           H  
ATOM   4147 HG13 ILE A 257     -30.422  -9.682  26.574  1.00 93.99           H  
ATOM   4148  CG2 ILE A 257     -33.217 -11.316  27.847  1.00 93.99           C  
ATOM   4149 HG21 ILE A 257     -33.334 -10.727  28.757  1.00 93.99           H  
ATOM   4150 HG22 ILE A 257     -33.463 -12.357  28.057  1.00 93.99           H  
ATOM   4151 HG23 ILE A 257     -33.927 -10.969  27.096  1.00 93.99           H  
ATOM   4152  CD1 ILE A 257     -32.352  -9.155  25.858  1.00 93.99           C  
ATOM   4153 HD11 ILE A 257     -32.430  -9.847  25.020  1.00 93.99           H  
ATOM   4154 HD12 ILE A 257     -33.350  -8.959  26.252  1.00 93.99           H  
ATOM   4155 HD13 ILE A 257     -31.927  -8.216  25.504  1.00 93.99           H  
ATOM   4156  N   GLY A 258     -31.555 -13.276  30.109  1.00 91.42           N  
ATOM   4157  H   GLY A 258     -31.591 -12.443  30.679  1.00 91.42           H  
ATOM   4158  CA  GLY A 258     -31.811 -14.567  30.756  1.00 91.42           C  
ATOM   4159  HA2 GLY A 258     -32.509 -14.418  31.579  1.00 91.42           H  
ATOM   4160  HA3 GLY A 258     -32.271 -15.248  30.040  1.00 91.42           H  
ATOM   4161  C   GLY A 258     -30.554 -15.242  31.321  1.00 91.42           C  
ATOM   4162  O   GLY A 258     -29.448 -14.725  31.205  1.00 91.42           O  
ATOM   4163  N   ASP A 259     -30.733 -16.398  31.963  1.00 89.18           N  
ATOM   4164  H   ASP A 259     -31.675 -16.726  32.118  1.00 89.18           H  
ATOM   4165  CA  ASP A 259     -29.650 -17.055  32.708  1.00 89.18           C  
ATOM   4166  HA  ASP A 259     -29.075 -16.287  33.225  1.00 89.18           H  
ATOM   4167  C   ASP A 259     -28.702 -17.836  31.786  1.00 89.18           C  
ATOM   4168  CB  ASP A 259     -30.223 -17.998  33.778  1.00 89.18           C  
ATOM   4169  HB2 ASP A 259     -30.709 -18.840  33.285  1.00 89.18           H  
ATOM   4170  HB3 ASP A 259     -29.399 -18.393  34.372  1.00 89.18           H  
ATOM   4171  O   ASP A 259     -29.161 -18.652  30.979  1.00 89.18           O  
ATOM   4172  CG  ASP A 259     -31.224 -17.324  34.719  1.00 89.18           C  
ATOM   4173  OD1 ASP A 259     -30.967 -16.175  35.136  1.00 89.18           O  
ATOM   4174  OD2 ASP A 259     -32.267 -17.966  34.974  1.00 89.18           O  
ATOM   4175  N   ALA A 260     -27.392 -17.666  31.962  1.00 88.41           N  
ATOM   4176  H   ALA A 260     -27.083 -16.969  32.624  1.00 88.41           H  
ATOM   4177  CA  ALA A 260     -26.343 -18.485  31.350  1.00 88.41           C  
ATOM   4178  HA  ALA A 260     -26.743 -19.471  31.115  1.00 88.41           H  
ATOM   4179  C   ALA A 260     -25.169 -18.667  32.324  1.00 88.41           C  
ATOM   4180  CB  ALA A 260     -25.871 -17.832  30.049  1.00 88.41           C  
ATOM   4181  HB1 ALA A 260     -26.719 -17.646  29.390  1.00 88.41           H  
ATOM   4182  HB2 ALA A 260     -25.367 -16.894  30.283  1.00 88.41           H  
ATOM   4183  HB3 ALA A 260     -25.163 -18.488  29.544  1.00 88.41           H  
ATOM   4184  O   ALA A 260     -24.994 -17.873  33.246  1.00 88.41           O  
ATOM   4185  N   ASN A 261     -24.358 -19.705  32.121  1.00 85.69           N  
ATOM   4186  H   ASN A 261     -24.525 -20.320  31.337  1.00 85.69           H  
ATOM   4187  CA  ASN A 261     -23.164 -19.962  32.918  1.00 85.69           C  
ATOM   4188  HA  ASN A 261     -22.788 -19.014  33.303  1.00 85.69           H  
ATOM   4189  C   ASN A 261     -22.059 -20.596  32.058  1.00 85.69           C  
ATOM   4190  CB  ASN A 261     -23.548 -20.857  34.108  1.00 85.69           C  
ATOM   4191  HB2 ASN A 261     -23.776 -21.862  33.753  1.00 85.69           H  
ATOM   4192  HB3 ASN A 261     -24.429 -20.447  34.601  1.00 85.69           H  
ATOM   4193  O   ASN A 261     -22.317 -21.549  31.327  1.00 85.69           O  
ATOM   4194  CG  ASN A 261     -22.441 -20.928  35.141  1.00 85.69           C  
ATOM   4195  ND2 ASN A 261     -22.567 -21.783  36.126  1.00 85.69           N  
ATOM   4196 HD21 ASN A 261     -21.799 -21.796  36.782  1.00 85.69           H  
ATOM   4197 HD22 ASN A 261     -23.372 -22.390  36.187  1.00 85.69           H  
ATOM   4198  OD1 ASN A 261     -21.458 -20.214  35.092  1.00 85.69           O  
ATOM   4199  N   ILE A 262     -20.828 -20.097  32.146  1.00 80.96           N  
ATOM   4200  H   ILE A 262     -20.632 -19.436  32.885  1.00 80.96           H  
ATOM   4201  CA  ILE A 262     -19.682 -20.616  31.388  1.00 80.96           C  
ATOM   4202  HA  ILE A 262     -20.017 -21.433  30.750  1.00 80.96           H  
ATOM   4203  C   ILE A 262     -18.672 -21.203  32.367  1.00 80.96           C  
ATOM   4204  CB  ILE A 262     -19.061 -19.549  30.456  1.00 80.96           C  
ATOM   4205  HB  ILE A 262     -18.744 -18.693  31.051  1.00 80.96           H  
ATOM   4206  O   ILE A 262     -18.309 -20.571  33.353  1.00 80.96           O  
ATOM   4207  CG1 ILE A 262     -20.114 -19.092  29.421  1.00 80.96           C  
ATOM   4208 HG12 ILE A 262     -21.010 -18.746  29.938  1.00 80.96           H  
ATOM   4209 HG13 ILE A 262     -20.397 -19.936  28.792  1.00 80.96           H  
ATOM   4210  CG2 ILE A 262     -17.812 -20.108  29.746  1.00 80.96           C  
ATOM   4211 HG21 ILE A 262     -18.065 -21.002  29.176  1.00 80.96           H  
ATOM   4212 HG22 ILE A 262     -17.040 -20.354  30.476  1.00 80.96           H  
ATOM   4213 HG23 ILE A 262     -17.382 -19.366  29.073  1.00 80.96           H  
ATOM   4214  CD1 ILE A 262     -19.649 -17.944  28.526  1.00 80.96           C  
ATOM   4215 HD11 ILE A 262     -19.355 -17.096  29.145  1.00 80.96           H  
ATOM   4216 HD12 ILE A 262     -20.476 -17.653  27.878  1.00 80.96           H  
ATOM   4217 HD13 ILE A 262     -18.821 -18.253  27.888  1.00 80.96           H  
ATOM   4218  N   ASP A 263     -18.204 -22.412  32.065  1.00 73.50           N  
ATOM   4219  H   ASP A 263     -18.539 -22.869  31.229  1.00 73.50           H  
ATOM   4220  CA  ASP A 263     -17.155 -23.082  32.828  1.00 73.50           C  
ATOM   4221  HA  ASP A 263     -17.472 -23.133  33.869  1.00 73.50           H  
ATOM   4222  C   ASP A 263     -15.814 -22.315  32.708  1.00 73.50           C  
ATOM   4223  CB  ASP A 263     -17.044 -24.527  32.324  1.00 73.50           C  
ATOM   4224  HB2 ASP A 263     -18.039 -24.973  32.337  1.00 73.50           H  
ATOM   4225  HB3 ASP A 263     -16.696 -24.526  31.291  1.00 73.50           H  
ATOM   4226  O   ASP A 263     -15.326 -22.127  31.584  1.00 73.50           O  
ATOM   4227  CG  ASP A 263     -16.109 -25.408  33.160  1.00 73.50           C  
ATOM   4228  OD1 ASP A 263     -15.140 -24.888  33.761  1.00 73.50           O  
ATOM   4229  OD2 ASP A 263     -16.315 -26.635  33.143  1.00 73.50           O  
ATOM   4230  N   PRO A 264     -15.186 -21.899  33.829  1.00 66.21           N  
ATOM   4231  CA  PRO A 264     -13.890 -21.215  33.830  1.00 66.21           C  
ATOM   4232  HA  PRO A 264     -14.012 -20.241  33.356  1.00 66.21           H  
ATOM   4233  C   PRO A 264     -12.767 -21.982  33.116  1.00 66.21           C  
ATOM   4234  CB  PRO A 264     -13.540 -21.015  35.311  1.00 66.21           C  
ATOM   4235  HB2 PRO A 264     -12.987 -20.089  35.471  1.00 66.21           H  
ATOM   4236  HB3 PRO A 264     -12.966 -21.865  35.681  1.00 66.21           H  
ATOM   4237  O   PRO A 264     -11.839 -21.371  32.586  1.00 66.21           O  
ATOM   4238  CG  PRO A 264     -14.896 -20.989  36.007  1.00 66.21           C  
ATOM   4239  HG2 PRO A 264     -15.332 -19.993  35.925  1.00 66.21           H  
ATOM   4240  HG3 PRO A 264     -14.824 -21.292  37.052  1.00 66.21           H  
ATOM   4241  CD  PRO A 264     -15.717 -21.974  35.185  1.00 66.21           C  
ATOM   4242  HD2 PRO A 264     -16.767 -21.683  35.223  1.00 66.21           H  
ATOM   4243  HD3 PRO A 264     -15.587 -22.983  35.574  1.00 66.21           H  
ATOM   4244  N   SER A 265     -12.842 -23.317  33.062  1.00 66.20           N  
ATOM   4245  H   SER A 265     -13.659 -23.766  33.449  1.00 66.20           H  
ATOM   4246  CA  SER A 265     -11.826 -24.164  32.422  1.00 66.20           C  
ATOM   4247  HA  SER A 265     -10.848 -23.843  32.782  1.00 66.20           H  
ATOM   4248  C   SER A 265     -11.787 -24.054  30.892  1.00 66.20           C  
ATOM   4249  CB  SER A 265     -12.015 -25.625  32.839  1.00 66.20           C  
ATOM   4250  HB2 SER A 265     -11.182 -26.213  32.453  1.00 66.20           H  
ATOM   4251  HB3 SER A 265     -12.017 -25.699  33.926  1.00 66.20           H  
ATOM   4252  O   SER A 265     -10.841 -24.523  30.264  1.00 66.20           O  
ATOM   4253  OG  SER A 265     -13.223 -26.151  32.333  1.00 66.20           O  
ATOM   4254  HG  SER A 265     -13.947 -25.861  32.893  1.00 66.20           H  
ATOM   4255  N   PHE A 266     -12.778 -23.415  30.262  1.00 66.60           N  
ATOM   4256  H   PHE A 266     -13.545 -23.055  30.812  1.00 66.60           H  
ATOM   4257  CA  PHE A 266     -12.828 -23.302  28.805  1.00 66.60           C  
ATOM   4258  HA  PHE A 266     -12.718 -24.300  28.382  1.00 66.60           H  
ATOM   4259  C   PHE A 266     -11.674 -22.454  28.233  1.00 66.60           C  
ATOM   4260  CB  PHE A 266     -14.204 -22.753  28.401  1.00 66.60           C  
ATOM   4261  HB2 PHE A 266     -14.971 -23.484  28.660  1.00 66.60           H  
ATOM   4262  HB3 PHE A 266     -14.405 -21.846  28.970  1.00 66.60           H  
ATOM   4263  O   PHE A 266     -10.996 -22.867  27.285  1.00 66.60           O  
ATOM   4264  CG  PHE A 266     -14.299 -22.440  26.922  1.00 66.60           C  
ATOM   4265  CD1 PHE A 266     -14.511 -21.118  26.501  1.00 66.60           C  
ATOM   4266  HD1 PHE A 266     -14.686 -20.348  27.238  1.00 66.60           H  
ATOM   4267  CD2 PHE A 266     -14.064 -23.444  25.966  1.00 66.60           C  
ATOM   4268  HD2 PHE A 266     -13.861 -24.457  26.283  1.00 66.60           H  
ATOM   4269  CE1 PHE A 266     -14.463 -20.783  25.138  1.00 66.60           C  
ATOM   4270  HE1 PHE A 266     -14.605 -19.759  24.827  1.00 66.60           H  
ATOM   4271  CE2 PHE A 266     -13.991 -23.110  24.600  1.00 66.60           C  
ATOM   4272  HE2 PHE A 266     -13.742 -23.864  23.869  1.00 66.60           H  
ATOM   4273  CZ  PHE A 266     -14.183 -21.777  24.187  1.00 66.60           C  
ATOM   4274  HZ  PHE A 266     -14.097 -21.515  23.143  1.00 66.60           H  
ATOM   4275  N   TYR A 267     -11.411 -21.289  28.830  1.00 62.73           N  
ATOM   4276  H   TYR A 267     -11.969 -21.023  29.629  1.00 62.73           H  
ATOM   4277  CA  TYR A 267     -10.414 -20.337  28.322  1.00 62.73           C  
ATOM   4278  HA  TYR A 267     -10.415 -20.383  27.233  1.00 62.73           H  
ATOM   4279  C   TYR A 267      -8.983 -20.648  28.769  1.00 62.73           C  
ATOM   4280  CB  TYR A 267     -10.798 -18.910  28.720  1.00 62.73           C  
ATOM   4281  HB2 TYR A 267     -10.052 -18.226  28.316  1.00 62.73           H  
ATOM   4282  HB3 TYR A 267     -10.771 -18.821  29.806  1.00 62.73           H  
ATOM   4283  O   TYR A 267      -8.039 -20.107  28.198  1.00 62.73           O  
ATOM   4284  CG  TYR A 267     -12.157 -18.484  28.211  1.00 62.73           C  
ATOM   4285  CD1 TYR A 267     -12.313 -18.045  26.881  1.00 62.73           C  
ATOM   4286  HD1 TYR A 267     -11.459 -18.003  26.221  1.00 62.73           H  
ATOM   4287  CD2 TYR A 267     -13.270 -18.557  29.065  1.00 62.73           C  
ATOM   4288  HD2 TYR A 267     -13.150 -18.895  30.084  1.00 62.73           H  
ATOM   4289  CE1 TYR A 267     -13.584 -17.660  26.412  1.00 62.73           C  
ATOM   4290  HE1 TYR A 267     -13.719 -17.319  25.396  1.00 62.73           H  
ATOM   4291  CE2 TYR A 267     -14.543 -18.191  28.595  1.00 62.73           C  
ATOM   4292  HE2 TYR A 267     -15.392 -18.251  29.259  1.00 62.73           H  
ATOM   4293  OH  TYR A 267     -15.935 -17.412  26.812  1.00 62.73           O  
ATOM   4294  HH  TYR A 267     -16.597 -17.436  27.508  1.00 62.73           H  
ATOM   4295  CZ  TYR A 267     -14.700 -17.731  27.271  1.00 62.73           C  
ATOM   4296  N   SER A 268      -8.800 -21.538  29.750  1.00 54.25           N  
ATOM   4297  H   SER A 268      -9.604 -21.982  30.172  1.00 54.25           H  
ATOM   4298  CA  SER A 268      -7.471 -22.004  30.164  1.00 54.25           C  
ATOM   4299  HA  SER A 268      -6.808 -21.141  30.213  1.00 54.25           H  
ATOM   4300  C   SER A 268      -6.842 -22.975  29.161  1.00 54.25           C  
ATOM   4301  CB  SER A 268      -7.524 -22.617  31.564  1.00 54.25           C  
ATOM   4302  HB2 SER A 268      -6.519 -22.905  31.872  1.00 54.25           H  
ATOM   4303  HB3 SER A 268      -7.906 -21.872  32.263  1.00 54.25           H  
ATOM   4304  O   SER A 268      -5.675 -23.340  29.302  1.00 54.25           O  
ATOM   4305  OG  SER A 268      -8.365 -23.748  31.582  1.00 54.25           O  
ATOM   4306  HG  SER A 268      -8.458 -24.052  32.488  1.00 54.25           H  
ATOM   4307  N   SER A 269      -7.569 -23.373  28.110  1.00 53.14           N  
ATOM   4308  H   SER A 269      -8.524 -23.052  28.036  1.00 53.14           H  
ATOM   4309  CA  SER A 269      -6.947 -24.025  26.964  1.00 53.14           C  
ATOM   4310  HA  SER A 269      -6.364 -24.863  27.346  1.00 53.14           H  
ATOM   4311  C   SER A 269      -5.971 -23.039  26.299  1.00 53.14           C  
ATOM   4312  CB  SER A 269      -7.996 -24.626  26.016  1.00 53.14           C  
ATOM   4313  HB2 SER A 269      -7.474 -25.158  25.220  1.00 53.14           H  
ATOM   4314  HB3 SER A 269      -8.598 -25.347  26.568  1.00 53.14           H  
ATOM   4315  O   SER A 269      -6.365 -22.034  25.716  1.00 53.14           O  
ATOM   4316  OG  SER A 269      -8.855 -23.674  25.425  1.00 53.14           O  
ATOM   4317  HG  SER A 269      -9.525 -23.393  26.053  1.00 53.14           H  
ATOM   4318  N   ASN A 270      -4.671 -23.329  26.419  1.00 54.74           N  
ATOM   4319  H   ASN A 270      -4.479 -24.064  27.085  1.00 54.74           H  
ATOM   4320  CA  ASN A 270      -3.502 -22.502  26.060  1.00 54.74           C  
ATOM   4321  HA  ASN A 270      -3.441 -21.678  26.771  1.00 54.74           H  
ATOM   4322  C   ASN A 270      -3.478 -21.871  24.639  1.00 54.74           C  
ATOM   4323  CB  ASN A 270      -2.253 -23.399  26.237  1.00 54.74           C  
ATOM   4324  HB2 ASN A 270      -2.361 -24.289  25.617  1.00 54.74           H  
ATOM   4325  HB3 ASN A 270      -1.372 -22.857  25.895  1.00 54.74           H  
ATOM   4326  O   ASN A 270      -2.499 -21.222  24.275  1.00 54.74           O  
ATOM   4327  CG  ASN A 270      -1.965 -23.808  27.671  1.00 54.74           C  
ATOM   4328  ND2 ASN A 270      -1.350 -24.947  27.884  1.00 54.74           N  
ATOM   4329 HD21 ASN A 270      -1.187 -25.156  28.858  1.00 54.74           H  
ATOM   4330 HD22 ASN A 270      -1.048 -25.533  27.118  1.00 54.74           H  
ATOM   4331  OD1 ASN A 270      -2.264 -23.125  28.624  1.00 54.74           O  
ATOM   4332  N   GLN A 271      -4.503 -22.061  23.805  1.00 66.52           N  
ATOM   4333  H   GLN A 271      -5.350 -22.439  24.206  1.00 66.52           H  
ATOM   4334  CA  GLN A 271      -4.538 -21.663  22.397  1.00 66.52           C  
ATOM   4335  HA  GLN A 271      -3.658 -22.068  21.897  1.00 66.52           H  
ATOM   4336  C   GLN A 271      -4.493 -20.140  22.195  1.00 66.52           C  
ATOM   4337  CB  GLN A 271      -5.791 -22.265  21.743  1.00 66.52           C  
ATOM   4338  HB2 GLN A 271      -6.681 -21.980  22.304  1.00 66.52           H  
ATOM   4339  HB3 GLN A 271      -5.882 -21.858  20.736  1.00 66.52           H  
ATOM   4340  O   GLN A 271      -3.707 -19.651  21.378  1.00 66.52           O  
ATOM   4341  CG  GLN A 271      -5.720 -23.796  21.631  1.00 66.52           C  
ATOM   4342  HG2 GLN A 271      -5.809 -24.239  22.623  1.00 66.52           H  
ATOM   4343  HG3 GLN A 271      -4.753 -24.076  21.214  1.00 66.52           H  
ATOM   4344  CD  GLN A 271      -6.809 -24.385  20.735  1.00 66.52           C  
ATOM   4345  NE2 GLN A 271      -6.738 -25.660  20.425  1.00 66.52           N  
ATOM   4346 HE21 GLN A 271      -6.005 -26.249  20.793  1.00 66.52           H  
ATOM   4347 HE22 GLN A 271      -7.505 -25.997  19.860  1.00 66.52           H  
ATOM   4348  OE1 GLN A 271      -7.733 -23.740  20.280  1.00 66.52           O  
ATOM   4349  N   HIS A 272      -5.286 -19.380  22.960  1.00 67.93           N  
ATOM   4350  H   HIS A 272      -5.927 -19.840  23.591  1.00 67.93           H  
ATOM   4351  CA  HIS A 272      -5.305 -17.913  22.878  1.00 67.93           C  
ATOM   4352  HA  HIS A 272      -5.168 -17.617  21.838  1.00 67.93           H  
ATOM   4353  C   HIS A 272      -4.182 -17.254  23.693  1.00 67.93           C  
ATOM   4354  CB  HIS A 272      -6.665 -17.383  23.345  1.00 67.93           C  
ATOM   4355  HB2 HIS A 272      -6.805 -17.644  24.394  1.00 67.93           H  
ATOM   4356  HB3 HIS A 272      -6.664 -16.297  23.263  1.00 67.93           H  
ATOM   4357  O   HIS A 272      -3.805 -16.117  23.410  1.00 67.93           O  
ATOM   4358  CG  HIS A 272      -7.843 -17.898  22.566  1.00 67.93           C  
ATOM   4359  CD2 HIS A 272      -8.744 -18.837  22.991  1.00 67.93           C  
ATOM   4360  HD2 HIS A 272      -8.714 -19.374  23.927  1.00 67.93           H  
ATOM   4361  ND1 HIS A 272      -8.280 -17.435  21.346  1.00 67.93           N  
ATOM   4362  HD1 HIS A 272      -7.865 -16.693  20.802  1.00 67.93           H  
ATOM   4363  CE1 HIS A 272      -9.430 -18.071  21.059  1.00 67.93           C  
ATOM   4364  HE1 HIS A 272     -10.051 -17.888  20.194  1.00 67.93           H  
ATOM   4365  NE2 HIS A 272      -9.741 -18.943  22.021  1.00 67.93           N  
ATOM   4366  N   GLN A 273      -3.637 -17.957  24.694  1.00 67.10           N  
ATOM   4367  H   GLN A 273      -3.967 -18.898  24.849  1.00 67.10           H  
ATOM   4368  CA  GLN A 273      -2.756 -17.373  25.709  1.00 67.10           C  
ATOM   4369  HA  GLN A 273      -3.277 -16.514  26.133  1.00 67.10           H  
ATOM   4370  C   GLN A 273      -1.455 -16.802  25.152  1.00 67.10           C  
ATOM   4371  CB  GLN A 273      -2.533 -18.389  26.836  1.00 67.10           C  
ATOM   4372  HB2 GLN A 273      -1.888 -19.196  26.487  1.00 67.10           H  
ATOM   4373  HB3 GLN A 273      -3.498 -18.812  27.114  1.00 67.10           H  
ATOM   4374  O   GLN A 273      -0.972 -15.787  25.636  1.00 67.10           O  
ATOM   4375  CG  GLN A 273      -1.918 -17.729  28.081  1.00 67.10           C  
ATOM   4376  HG2 GLN A 273      -0.892 -17.429  27.870  1.00 67.10           H  
ATOM   4377  HG3 GLN A 273      -2.490 -16.837  28.335  1.00 67.10           H  
ATOM   4378  CD  GLN A 273      -1.916 -18.645  29.298  1.00 67.10           C  
ATOM   4379  NE2 GLN A 273      -1.525 -18.148  30.451  1.00 67.10           N  
ATOM   4380 HE21 GLN A 273      -1.220 -17.187  30.512  1.00 67.10           H  
ATOM   4381 HE22 GLN A 273      -1.523 -18.796  31.225  1.00 67.10           H  
ATOM   4382  OE1 GLN A 273      -2.259 -19.810  29.247  1.00 67.10           O  
ATOM   4383  N   GLN A 274      -0.945 -17.376  24.065  1.00 72.90           N  
ATOM   4384  H   GLN A 274      -1.399 -18.208  23.715  1.00 72.90           H  
ATOM   4385  CA  GLN A 274       0.255 -16.889  23.381  1.00 72.90           C  
ATOM   4386  HA  GLN A 274       1.071 -16.877  24.103  1.00 72.90           H  
ATOM   4387  C   GLN A 274       0.145 -15.451  22.825  1.00 72.90           C  
ATOM   4388  CB  GLN A 274       0.617 -17.890  22.273  1.00 72.90           C  
ATOM   4389  HB2 GLN A 274       0.720 -18.883  22.711  1.00 72.90           H  
ATOM   4390  HB3 GLN A 274       1.577 -17.608  21.842  1.00 72.90           H  
ATOM   4391  O   GLN A 274       1.166 -14.848  22.497  1.00 72.90           O  
ATOM   4392  CG  GLN A 274      -0.440 -17.937  21.159  1.00 72.90           C  
ATOM   4393  HG2 GLN A 274      -1.424 -18.122  21.589  1.00 72.90           H  
ATOM   4394  HG3 GLN A 274      -0.465 -16.975  20.648  1.00 72.90           H  
ATOM   4395  CD  GLN A 274      -0.157 -19.007  20.114  1.00 72.90           C  
ATOM   4396  NE2 GLN A 274      -1.178 -19.682  19.634  1.00 72.90           N  
ATOM   4397 HE21 GLN A 274      -2.100 -19.548  20.023  1.00 72.90           H  
ATOM   4398 HE22 GLN A 274      -0.989 -20.333  18.886  1.00 72.90           H  
ATOM   4399  OE1 GLN A 274       0.970 -19.248  19.711  1.00 72.90           O  
ATOM   4400  N   TYR A 275      -1.066 -14.890  22.701  1.00 77.42           N  
ATOM   4401  H   TYR A 275      -1.875 -15.419  22.994  1.00 77.42           H  
ATOM   4402  CA  TYR A 275      -1.290 -13.538  22.166  1.00 77.42           C  
ATOM   4403  HA  TYR A 275      -0.412 -13.250  21.588  1.00 77.42           H  
ATOM   4404  C   TYR A 275      -1.441 -12.457  23.247  1.00 77.42           C  
ATOM   4405  CB  TYR A 275      -2.476 -13.554  21.191  1.00 77.42           C  
ATOM   4406  HB2 TYR A 275      -2.603 -12.559  20.764  1.00 77.42           H  
ATOM   4407  HB3 TYR A 275      -3.386 -13.793  21.742  1.00 77.42           H  
ATOM   4408  O   TYR A 275      -1.594 -11.280  22.906  1.00 77.42           O  
ATOM   4409  CG  TYR A 275      -2.290 -14.540  20.054  1.00 77.42           C  
ATOM   4410  CD1 TYR A 275      -1.315 -14.297  19.066  1.00 77.42           C  
ATOM   4411  HD1 TYR A 275      -0.745 -13.380  19.090  1.00 77.42           H  
ATOM   4412  CD2 TYR A 275      -3.036 -15.732  20.030  1.00 77.42           C  
ATOM   4413  HD2 TYR A 275      -3.786 -15.915  20.785  1.00 77.42           H  
ATOM   4414  CE1 TYR A 275      -1.051 -15.268  18.080  1.00 77.42           C  
ATOM   4415  HE1 TYR A 275      -0.281 -15.102  17.341  1.00 77.42           H  
ATOM   4416  CE2 TYR A 275      -2.779 -16.703  19.046  1.00 77.42           C  
ATOM   4417  HE2 TYR A 275      -3.333 -17.630  19.028  1.00 77.42           H  
ATOM   4418  OH  TYR A 275      -1.486 -17.454  17.179  1.00 77.42           O  
ATOM   4419  HH  TYR A 275      -0.800 -17.206  16.554  1.00 77.42           H  
ATOM   4420  CZ  TYR A 275      -1.764 -16.486  18.090  1.00 77.42           C  
ATOM   4421  N   PHE A 276      -1.362 -12.838  24.524  1.00 82.52           N  
ATOM   4422  H   PHE A 276      -1.150 -13.803  24.732  1.00 82.52           H  
ATOM   4423  CA  PHE A 276      -1.494 -11.952  25.680  1.00 82.52           C  
ATOM   4424  HA  PHE A 276      -1.484 -10.915  25.344  1.00 82.52           H  
ATOM   4425  C   PHE A 276      -0.299 -12.137  26.632  1.00 82.52           C  
ATOM   4426  CB  PHE A 276      -2.847 -12.211  26.359  1.00 82.52           C  
ATOM   4427  HB2 PHE A 276      -2.964 -11.512  27.187  1.00 82.52           H  
ATOM   4428  HB3 PHE A 276      -2.842 -13.216  26.780  1.00 82.52           H  
ATOM   4429  O   PHE A 276       0.341 -13.183  26.639  1.00 82.52           O  
ATOM   4430  CG  PHE A 276      -4.043 -12.066  25.428  1.00 82.52           C  
ATOM   4431  CD1 PHE A 276      -4.551 -10.792  25.112  1.00 82.52           C  
ATOM   4432  HD1 PHE A 276      -4.096  -9.909  25.533  1.00 82.52           H  
ATOM   4433  CD2 PHE A 276      -4.639 -13.205  24.854  1.00 82.52           C  
ATOM   4434  HD2 PHE A 276      -4.230 -14.183  25.061  1.00 82.52           H  
ATOM   4435  CE1 PHE A 276      -5.675 -10.667  24.275  1.00 82.52           C  
ATOM   4436  HE1 PHE A 276      -6.087  -9.691  24.063  1.00 82.52           H  
ATOM   4437  CE2 PHE A 276      -5.755 -13.078  24.006  1.00 82.52           C  
ATOM   4438  HE2 PHE A 276      -6.209 -13.956  23.572  1.00 82.52           H  
ATOM   4439  CZ  PHE A 276      -6.283 -11.807  23.726  1.00 82.52           C  
ATOM   4440  HZ  PHE A 276      -7.152 -11.707  23.094  1.00 82.52           H  
ATOM   4441  N   GLU A 277       0.051 -11.104  27.402  1.00 78.16           N  
ATOM   4442  H   GLU A 277      -0.502 -10.261  27.359  1.00 78.16           H  
ATOM   4443  CA  GLU A 277       1.250 -11.125  28.269  1.00 78.16           C  
ATOM   4444  HA  GLU A 277       2.022 -11.734  27.798  1.00 78.16           H  
ATOM   4445  C   GLU A 277       1.019 -11.771  29.651  1.00 78.16           C  
ATOM   4446  CB  GLU A 277       1.807  -9.694  28.413  1.00 78.16           C  
ATOM   4447  HB2 GLU A 277       0.984  -9.014  28.633  1.00 78.16           H  
ATOM   4448  HB3 GLU A 277       2.514  -9.663  29.242  1.00 78.16           H  
ATOM   4449  O   GLU A 277       1.981 -12.151  30.314  1.00 78.16           O  
ATOM   4450  CG  GLU A 277       2.542  -9.237  27.140  1.00 78.16           C  
ATOM   4451  HG2 GLU A 277       3.406  -9.884  26.988  1.00 78.16           H  
ATOM   4452  HG3 GLU A 277       1.882  -9.373  26.283  1.00 78.16           H  
ATOM   4453  CD  GLU A 277       3.014  -7.771  27.163  1.00 78.16           C  
ATOM   4454  OE1 GLU A 277       3.548  -7.349  26.106  1.00 78.16           O  
ATOM   4455  OE2 GLU A 277       2.792  -7.067  28.175  1.00 78.16           O  
ATOM   4456  N   GLU A 278      -0.237 -11.917  30.086  1.00 71.45           N  
ATOM   4457  H   GLU A 278      -0.986 -11.724  29.437  1.00 71.45           H  
ATOM   4458  CA  GLU A 278      -0.622 -12.358  31.438  1.00 71.45           C  
ATOM   4459  HA  GLU A 278       0.265 -12.700  31.971  1.00 71.45           H  
ATOM   4460  C   GLU A 278      -1.598 -13.553  31.404  1.00 71.45           C  
ATOM   4461  CB  GLU A 278      -1.209 -11.165  32.231  1.00 71.45           C  
ATOM   4462  HB2 GLU A 278      -2.021 -10.722  31.654  1.00 71.45           H  
ATOM   4463  HB3 GLU A 278      -1.616 -11.528  33.174  1.00 71.45           H  
ATOM   4464  O   GLU A 278      -2.082 -13.969  30.347  1.00 71.45           O  
ATOM   4465  CG  GLU A 278      -0.157 -10.085  32.556  1.00 71.45           C  
ATOM   4466  HG2 GLU A 278       0.644 -10.552  33.128  1.00 71.45           H  
ATOM   4467  HG3 GLU A 278       0.269  -9.718  31.623  1.00 71.45           H  
ATOM   4468  CD  GLU A 278      -0.694  -8.871  33.346  1.00 71.45           C  
ATOM   4469  OE1 GLU A 278       0.137  -8.021  33.738  1.00 71.45           O  
ATOM   4470  OE2 GLU A 278      -1.926  -8.706  33.509  1.00 71.45           O  
ATOM   4471  N   THR A 279      -1.886 -14.135  32.573  1.00 69.45           N  
ATOM   4472  H   THR A 279      -1.503 -13.740  33.421  1.00 69.45           H  
ATOM   4473  CA  THR A 279      -2.947 -15.141  32.744  1.00 69.45           C  
ATOM   4474  HA  THR A 279      -2.767 -15.960  32.048  1.00 69.45           H  
ATOM   4475  C   THR A 279      -4.320 -14.562  32.424  1.00 69.45           C  
ATOM   4476  CB  THR A 279      -2.976 -15.704  34.173  1.00 69.45           C  
ATOM   4477  HB  THR A 279      -3.950 -16.150  34.374  1.00 69.45           H  
ATOM   4478  O   THR A 279      -4.595 -13.401  32.719  1.00 69.45           O  
ATOM   4479  CG2 THR A 279      -1.908 -16.780  34.357  1.00 69.45           C  
ATOM   4480 HG21 THR A 279      -0.921 -16.363  34.159  1.00 69.45           H  
ATOM   4481 HG22 THR A 279      -2.100 -17.611  33.678  1.00 69.45           H  
ATOM   4482 HG23 THR A 279      -1.944 -17.147  35.383  1.00 69.45           H  
ATOM   4483  OG1 THR A 279      -2.721 -14.686  35.116  1.00 69.45           O  
ATOM   4484  HG1 THR A 279      -3.436 -14.048  35.051  1.00 69.45           H  
ATOM   4485  N   PHE A 280      -5.192 -15.390  31.850  1.00 78.70           N  
ATOM   4486  H   PHE A 280      -4.935 -16.352  31.685  1.00 78.70           H  
ATOM   4487  CA  PHE A 280      -6.543 -14.978  31.480  1.00 78.70           C  
ATOM   4488  HA  PHE A 280      -6.453 -14.107  30.831  1.00 78.70           H  
ATOM   4489  C   PHE A 280      -7.348 -14.592  32.727  1.00 78.70           C  
ATOM   4490  CB  PHE A 280      -7.244 -16.096  30.691  1.00 78.70           C  
ATOM   4491  HB2 PHE A 280      -8.318 -16.000  30.848  1.00 78.70           H  
ATOM   4492  HB3 PHE A 280      -6.949 -17.072  31.078  1.00 78.70           H  
ATOM   4493  O   PHE A 280      -7.338 -15.355  33.696  1.00 78.70           O  
ATOM   4494  CG  PHE A 280      -6.977 -16.039  29.201  1.00 78.70           C  
ATOM   4495  CD1 PHE A 280      -8.055 -16.038  28.298  1.00 78.70           C  
ATOM   4496  HD1 PHE A 280      -9.066 -16.147  28.664  1.00 78.70           H  
ATOM   4497  CD2 PHE A 280      -5.668 -15.872  28.716  1.00 78.70           C  
ATOM   4498  HD2 PHE A 280      -4.823 -15.827  29.388  1.00 78.70           H  
ATOM   4499  CE1 PHE A 280      -7.827 -15.878  26.921  1.00 78.70           C  
ATOM   4500  HE1 PHE A 280      -8.664 -15.877  26.239  1.00 78.70           H  
ATOM   4501  CE2 PHE A 280      -5.454 -15.634  27.356  1.00 78.70           C  
ATOM   4502  HE2 PHE A 280      -4.471 -15.320  27.037  1.00 78.70           H  
ATOM   4503  CZ  PHE A 280      -6.523 -15.665  26.450  1.00 78.70           C  
ATOM   4504  HZ  PHE A 280      -6.353 -15.460  25.403  1.00 78.70           H  
ATOM   4505  N   PRO A 281      -8.045 -13.442  32.716  1.00 82.18           N  
ATOM   4506  CA  PRO A 281      -8.988 -13.111  33.773  1.00 82.18           C  
ATOM   4507  HA  PRO A 281      -8.502 -13.175  34.747  1.00 82.18           H  
ATOM   4508  C   PRO A 281     -10.172 -14.085  33.738  1.00 82.18           C  
ATOM   4509  CB  PRO A 281      -9.407 -11.664  33.500  1.00 82.18           C  
ATOM   4510  HB2 PRO A 281      -8.687 -10.984  33.956  1.00 82.18           H  
ATOM   4511  HB3 PRO A 281     -10.414 -11.448  33.858  1.00 82.18           H  
ATOM   4512  O   PRO A 281     -10.490 -14.661  32.692  1.00 82.18           O  
ATOM   4513  CG  PRO A 281      -9.310 -11.565  31.979  1.00 82.18           C  
ATOM   4514  HG2 PRO A 281      -9.145 -10.542  31.640  1.00 82.18           H  
ATOM   4515  HG3 PRO A 281     -10.214 -11.977  31.531  1.00 82.18           H  
ATOM   4516  CD  PRO A 281      -8.118 -12.457  31.645  1.00 82.18           C  
ATOM   4517  HD2 PRO A 281      -7.201 -11.868  31.636  1.00 82.18           H  
ATOM   4518  HD3 PRO A 281      -8.279 -12.932  30.677  1.00 82.18           H  
ATOM   4519  N   GLU A 282     -10.845 -14.249  34.877  1.00 83.28           N  
ATOM   4520  H   GLU A 282     -10.561 -13.742  35.703  1.00 83.28           H  
ATOM   4521  CA  GLU A 282     -12.122 -14.961  34.915  1.00 83.28           C  
ATOM   4522  HA  GLU A 282     -11.975 -15.953  34.486  1.00 83.28           H  
ATOM   4523  C   GLU A 282     -13.163 -14.238  34.049  1.00 83.28           C  
ATOM   4524  CB  GLU A 282     -12.630 -15.137  36.354  1.00 83.28           C  
ATOM   4525  HB2 GLU A 282     -13.637 -15.552  36.311  1.00 83.28           H  
ATOM   4526  HB3 GLU A 282     -12.672 -14.164  36.845  1.00 83.28           H  
ATOM   4527  O   GLU A 282     -13.131 -13.015  33.890  1.00 83.28           O  
ATOM   4528  CG  GLU A 282     -11.743 -16.095  37.167  1.00 83.28           C  
ATOM   4529  HG2 GLU A 282     -10.753 -15.652  37.275  1.00 83.28           H  
ATOM   4530  HG3 GLU A 282     -11.637 -17.023  36.606  1.00 83.28           H  
ATOM   4531  CD  GLU A 282     -12.303 -16.420  38.564  1.00 83.28           C  
ATOM   4532  OE1 GLU A 282     -11.706 -17.303  39.221  1.00 83.28           O  
ATOM   4533  OE2 GLU A 282     -13.308 -15.798  38.974  1.00 83.28           O  
ATOM   4534  N   VAL A 283     -14.082 -15.006  33.462  1.00 88.07           N  
ATOM   4535  H   VAL A 283     -14.108 -15.992  33.679  1.00 88.07           H  
ATOM   4536  CA  VAL A 283     -15.131 -14.449  32.605  1.00 88.07           C  
ATOM   4537  HA  VAL A 283     -14.710 -13.599  32.067  1.00 88.07           H  
ATOM   4538  C   VAL A 283     -16.275 -13.920  33.452  1.00 88.07           C  
ATOM   4539  CB  VAL A 283     -15.606 -15.457  31.553  1.00 88.07           C  
ATOM   4540  HB  VAL A 283     -15.960 -16.365  32.041  1.00 88.07           H  
ATOM   4541  O   VAL A 283     -16.907 -14.657  34.205  1.00 88.07           O  
ATOM   4542  CG1 VAL A 283     -16.744 -14.907  30.685  1.00 88.07           C  
ATOM   4543 HG11 VAL A 283     -17.017 -15.643  29.930  1.00 88.07           H  
ATOM   4544 HG12 VAL A 283     -17.624 -14.712  31.299  1.00 88.07           H  
ATOM   4545 HG13 VAL A 283     -16.435 -13.977  30.207  1.00 88.07           H  
ATOM   4546  CG2 VAL A 283     -14.413 -15.810  30.656  1.00 88.07           C  
ATOM   4547 HG21 VAL A 283     -13.664 -15.018  30.669  1.00 88.07           H  
ATOM   4548 HG22 VAL A 283     -14.735 -15.925  29.621  1.00 88.07           H  
ATOM   4549 HG23 VAL A 283     -13.942 -16.721  31.024  1.00 88.07           H  
ATOM   4550  N   GLU A 284     -16.571 -12.640  33.280  1.00 91.86           N  
ATOM   4551  H   GLU A 284     -16.010 -12.106  32.631  1.00 91.86           H  
ATOM   4552  CA  GLU A 284     -17.668 -11.955  33.944  1.00 91.86           C  
ATOM   4553  HA  GLU A 284     -17.795 -12.363  34.947  1.00 91.86           H  
ATOM   4554  C   GLU A 284     -18.962 -12.167  33.152  1.00 91.86           C  
ATOM   4555  CB  GLU A 284     -17.342 -10.463  34.071  1.00 91.86           C  
ATOM   4556  HB2 GLU A 284     -18.204  -9.962  34.510  1.00 91.86           H  
ATOM   4557  HB3 GLU A 284     -17.179 -10.053  33.074  1.00 91.86           H  
ATOM   4558  O   GLU A 284     -19.083 -11.726  32.007  1.00 91.86           O  
ATOM   4559  CG  GLU A 284     -16.101 -10.174  34.933  1.00 91.86           C  
ATOM   4560  HG2 GLU A 284     -15.247 -10.730  34.548  1.00 91.86           H  
ATOM   4561  HG3 GLU A 284     -16.293 -10.498  35.956  1.00 91.86           H  
ATOM   4562  CD  GLU A 284     -15.774  -8.677  34.918  1.00 91.86           C  
ATOM   4563  OE1 GLU A 284     -14.611  -8.290  34.660  1.00 91.86           O  
ATOM   4564  OE2 GLU A 284     -16.699  -7.854  35.100  1.00 91.86           O  
ATOM   4565  N   ILE A 285     -19.948 -12.832  33.756  1.00 92.74           N  
ATOM   4566  H   ILE A 285     -19.791 -13.193  34.686  1.00 92.74           H  
ATOM   4567  CA  ILE A 285     -21.255 -13.068  33.131  1.00 92.74           C  
ATOM   4568  HA  ILE A 285     -21.195 -12.801  32.076  1.00 92.74           H  
ATOM   4569  C   ILE A 285     -22.295 -12.163  33.783  1.00 92.74           C  
ATOM   4570  CB  ILE A 285     -21.660 -14.553  33.177  1.00 92.74           C  
ATOM   4571  HB  ILE A 285     -21.747 -14.859  34.220  1.00 92.74           H  
ATOM   4572  O   ILE A 285     -22.573 -12.274  34.976  1.00 92.74           O  
ATOM   4573  CG1 ILE A 285     -20.578 -15.422  32.499  1.00 92.74           C  
ATOM   4574 HG12 ILE A 285     -20.483 -15.148  31.449  1.00 92.74           H  
ATOM   4575 HG13 ILE A 285     -19.617 -15.249  32.984  1.00 92.74           H  
ATOM   4576  CG2 ILE A 285     -23.030 -14.741  32.494  1.00 92.74           C  
ATOM   4577 HG21 ILE A 285     -23.798 -14.182  33.028  1.00 92.74           H  
ATOM   4578 HG22 ILE A 285     -22.989 -14.388  31.463  1.00 92.74           H  
ATOM   4579 HG23 ILE A 285     -23.329 -15.789  32.510  1.00 92.74           H  
ATOM   4580  CD1 ILE A 285     -20.859 -16.919  32.609  1.00 92.74           C  
ATOM   4581 HD11 ILE A 285     -21.645 -17.212  31.912  1.00 92.74           H  
ATOM   4582 HD12 ILE A 285     -21.151 -17.174  33.628  1.00 92.74           H  
ATOM   4583 HD13 ILE A 285     -19.943 -17.459  32.368  1.00 92.74           H  
ATOM   4584  N   ILE A 286     -22.904 -11.292  32.983  1.00 94.56           N  
ATOM   4585  H   ILE A 286     -22.629 -11.276  32.012  1.00 94.56           H  
ATOM   4586  CA  ILE A 286     -23.947 -10.366  33.423  1.00 94.56           C  
ATOM   4587  HA  ILE A 286     -24.039 -10.420  34.508  1.00 94.56           H  
ATOM   4588  C   ILE A 286     -25.277 -10.818  32.816  1.00 94.56           C  
ATOM   4589  CB  ILE A 286     -23.575  -8.905  33.082  1.00 94.56           C  
ATOM   4590  HB  ILE A 286     -23.553  -8.795  31.998  1.00 94.56           H  
ATOM   4591  O   ILE A 286     -25.547 -10.607  31.633  1.00 94.56           O  
ATOM   4592  CG1 ILE A 286     -22.177  -8.535  33.637  1.00 94.56           C  
ATOM   4593 HG12 ILE A 286     -22.167  -8.661  34.720  1.00 94.56           H  
ATOM   4594 HG13 ILE A 286     -21.431  -9.208  33.214  1.00 94.56           H  
ATOM   4595  CG2 ILE A 286     -24.650  -7.961  33.657  1.00 94.56           C  
ATOM   4596 HG21 ILE A 286     -24.623  -7.983  34.746  1.00 94.56           H  
ATOM   4597 HG22 ILE A 286     -24.477  -6.941  33.313  1.00 94.56           H  
ATOM   4598 HG23 ILE A 286     -25.642  -8.258  33.318  1.00 94.56           H  
ATOM   4599  CD1 ILE A 286     -21.722  -7.111  33.298  1.00 94.56           C  
ATOM   4600 HD11 ILE A 286     -22.318  -6.378  33.842  1.00 94.56           H  
ATOM   4601 HD12 ILE A 286     -20.678  -6.989  33.584  1.00 94.56           H  
ATOM   4602 HD13 ILE A 286     -21.819  -6.939  32.226  1.00 94.56           H  
ATOM   4603  N   CYS A 287     -26.119 -11.445  33.637  1.00 94.77           N  
ATOM   4604  H   CYS A 287     -25.838 -11.591  34.596  1.00 94.77           H  
ATOM   4605  CA  CYS A 287     -27.467 -11.850  33.240  1.00 94.77           C  
ATOM   4606  HA  CYS A 287     -27.474 -12.086  32.176  1.00 94.77           H  
ATOM   4607  C   CYS A 287     -28.448 -10.695  33.483  1.00 94.77           C  
ATOM   4608  CB  CYS A 287     -27.878 -13.125  33.989  1.00 94.77           C  
ATOM   4609  HB2 CYS A 287     -27.877 -12.943  35.064  1.00 94.77           H  
ATOM   4610  HB3 CYS A 287     -28.886 -13.409  33.686  1.00 94.77           H  
ATOM   4611  O   CYS A 287     -28.592 -10.215  34.609  1.00 94.77           O  
ATOM   4612  SG  CYS A 287     -26.751 -14.495  33.593  1.00 94.77           S  
ATOM   4613  HG  CYS A 287     -25.620 -13.926  34.020  1.00 94.77           H  
ATOM   4614  N   VAL A 288     -29.138 -10.251  32.434  1.00 96.45           N  
ATOM   4615  H   VAL A 288     -28.975 -10.700  31.544  1.00 96.45           H  
ATOM   4616  CA  VAL A 288     -30.106  -9.143  32.476  1.00 96.45           C  
ATOM   4617  HA  VAL A 288     -30.205  -8.801  33.506  1.00 96.45           H  
ATOM   4618  C   VAL A 288     -31.498  -9.595  32.037  1.00 96.45           C  
ATOM   4619  CB  VAL A 288     -29.624  -7.936  31.655  1.00 96.45           C  
ATOM   4620  HB  VAL A 288     -30.400  -7.173  31.714  1.00 96.45           H  
ATOM   4621  O   VAL A 288     -31.673 -10.661  31.449  1.00 96.45           O  
ATOM   4622  CG1 VAL A 288     -28.334  -7.331  32.215  1.00 96.45           C  
ATOM   4623 HG11 VAL A 288     -27.512  -8.032  32.079  1.00 96.45           H  
ATOM   4624 HG12 VAL A 288     -28.095  -6.407  31.687  1.00 96.45           H  
ATOM   4625 HG13 VAL A 288     -28.452  -7.113  33.276  1.00 96.45           H  
ATOM   4626  CG2 VAL A 288     -29.407  -8.263  30.180  1.00 96.45           C  
ATOM   4627 HG21 VAL A 288     -30.308  -8.694  29.743  1.00 96.45           H  
ATOM   4628 HG22 VAL A 288     -29.164  -7.339  29.656  1.00 96.45           H  
ATOM   4629 HG23 VAL A 288     -28.573  -8.954  30.061  1.00 96.45           H  
ATOM   4630  N   LYS A 289     -32.528  -8.794  32.330  1.00 94.07           N  
ATOM   4631  H   LYS A 289     -32.341  -7.932  32.823  1.00 94.07           H  
ATOM   4632  CA  LYS A 289     -33.928  -9.173  32.058  1.00 94.07           C  
ATOM   4633  HA  LYS A 289     -34.013 -10.259  32.092  1.00 94.07           H  
ATOM   4634  C   LYS A 289     -34.425  -8.778  30.669  1.00 94.07           C  
ATOM   4635  CB  LYS A 289     -34.852  -8.585  33.132  1.00 94.07           C  
ATOM   4636  HB2 LYS A 289     -35.879  -8.864  32.896  1.00 94.07           H  
ATOM   4637  HB3 LYS A 289     -34.781  -7.497  33.116  1.00 94.07           H  
ATOM   4638  O   LYS A 289     -35.401  -9.351  30.202  1.00 94.07           O  
ATOM   4639  CG  LYS A 289     -34.509  -9.110  34.531  1.00 94.07           C  
ATOM   4640  HG2 LYS A 289     -34.555 -10.199  34.527  1.00 94.07           H  
ATOM   4641  HG3 LYS A 289     -33.500  -8.801  34.804  1.00 94.07           H  
ATOM   4642  CD  LYS A 289     -35.492  -8.567  35.573  1.00 94.07           C  
ATOM   4643  HD2 LYS A 289     -35.460  -7.477  35.565  1.00 94.07           H  
ATOM   4644  HD3 LYS A 289     -36.498  -8.906  35.326  1.00 94.07           H  
ATOM   4645  CE  LYS A 289     -35.081  -9.098  36.948  1.00 94.07           C  
ATOM   4646  HE2 LYS A 289     -35.078 -10.187  36.908  1.00 94.07           H  
ATOM   4647  HE3 LYS A 289     -34.058  -8.780  37.151  1.00 94.07           H  
ATOM   4648  NZ  LYS A 289     -35.991  -8.625  38.019  1.00 94.07           N  
ATOM   4649  HZ1 LYS A 289     -36.932  -8.943  37.841  1.00 94.07           H  
ATOM   4650  HZ2 LYS A 289     -35.980  -7.616  38.074  1.00 94.07           H  
ATOM   4651  HZ3 LYS A 289     -35.691  -8.999  38.908  1.00 94.07           H  
ATOM   4652  N   ASN A 290     -33.832  -7.759  30.052  1.00 93.65           N  
ATOM   4653  H   ASN A 290     -32.994  -7.364  30.454  1.00 93.65           H  
ATOM   4654  CA  ASN A 290     -34.294  -7.196  28.783  1.00 93.65           C  
ATOM   4655  HA  ASN A 290     -34.602  -8.011  28.129  1.00 93.65           H  
ATOM   4656  C   ASN A 290     -33.173  -6.438  28.051  1.00 93.65           C  
ATOM   4657  CB  ASN A 290     -35.524  -6.299  29.054  1.00 93.65           C  
ATOM   4658  HB2 ASN A 290     -36.335  -6.931  29.418  1.00 93.65           H  
ATOM   4659  HB3 ASN A 290     -35.863  -5.853  28.119  1.00 93.65           H  
ATOM   4660  O   ASN A 290     -32.135  -6.130  28.639  1.00 93.65           O  
ATOM   4661  CG  ASN A 290     -35.283  -5.177  30.052  1.00 93.65           C  
ATOM   4662  ND2 ASN A 290     -36.216  -4.924  30.939  1.00 93.65           N  
ATOM   4663 HD21 ASN A 290     -36.067  -4.103  31.509  1.00 93.65           H  
ATOM   4664 HD22 ASN A 290     -37.084  -5.439  30.913  1.00 93.65           H  
ATOM   4665  OD1 ASN A 290     -34.276  -4.495  30.050  1.00 93.65           O  
ATOM   4666  N   GLU A 291     -33.415  -6.103  26.780  1.00 94.53           N  
ATOM   4667  H   GLU A 291     -34.230  -6.488  26.324  1.00 94.53           H  
ATOM   4668  CA  GLU A 291     -32.479  -5.363  25.917  1.00 94.53           C  
ATOM   4669  HA  GLU A 291     -31.569  -5.948  25.787  1.00 94.53           H  
ATOM   4670  C   GLU A 291     -32.074  -4.003  26.516  1.00 94.53           C  
ATOM   4671  CB  GLU A 291     -33.141  -5.192  24.535  1.00 94.53           C  
ATOM   4672  HB2 GLU A 291     -33.394  -6.180  24.150  1.00 94.53           H  
ATOM   4673  HB3 GLU A 291     -34.064  -4.625  24.656  1.00 94.53           H  
ATOM   4674  O   GLU A 291     -30.920  -3.595  26.410  1.00 94.53           O  
ATOM   4675  CG  GLU A 291     -32.244  -4.486  23.505  1.00 94.53           C  
ATOM   4676  HG2 GLU A 291     -31.323  -5.059  23.397  1.00 94.53           H  
ATOM   4677  HG3 GLU A 291     -31.981  -3.497  23.881  1.00 94.53           H  
ATOM   4678  CD  GLU A 291     -32.911  -4.298  22.130  1.00 94.53           C  
ATOM   4679  OE1 GLU A 291     -32.224  -4.494  21.102  1.00 94.53           O  
ATOM   4680  OE2 GLU A 291     -34.076  -3.830  22.065  1.00 94.53           O  
ATOM   4681  N   GLN A 292     -32.987  -3.316  27.211  1.00 95.44           N  
ATOM   4682  H   GLN A 292     -33.914  -3.704  27.307  1.00 95.44           H  
ATOM   4683  CA  GLN A 292     -32.678  -2.040  27.860  1.00 95.44           C  
ATOM   4684  HA  GLN A 292     -32.303  -1.356  27.099  1.00 95.44           H  
ATOM   4685  C   GLN A 292     -31.575  -2.205  28.918  1.00 95.44           C  
ATOM   4686  CB  GLN A 292     -33.961  -1.445  28.464  1.00 95.44           C  
ATOM   4687  HB2 GLN A 292     -34.739  -1.419  27.701  1.00 95.44           H  
ATOM   4688  HB3 GLN A 292     -34.304  -2.068  29.289  1.00 95.44           H  
ATOM   4689  O   GLN A 292     -30.596  -1.464  28.904  1.00 95.44           O  
ATOM   4690  CG  GLN A 292     -33.728  -0.019  28.980  1.00 95.44           C  
ATOM   4691  HG2 GLN A 292     -32.882  -0.002  29.667  1.00 95.44           H  
ATOM   4692  HG3 GLN A 292     -33.500   0.623  28.129  1.00 95.44           H  
ATOM   4693  CD  GLN A 292     -34.925   0.592  29.693  1.00 95.44           C  
ATOM   4694  NE2 GLN A 292     -34.741   1.739  30.309  1.00 95.44           N  
ATOM   4695 HE21 GLN A 292     -35.548   2.139  30.765  1.00 95.44           H  
ATOM   4696 HE22 GLN A 292     -33.832   2.180  30.291  1.00 95.44           H  
ATOM   4697  OE1 GLN A 292     -36.029   0.073  29.731  1.00 95.44           O  
ATOM   4698  N   GLN A 293     -31.703  -3.195  29.808  1.00 97.30           N  
ATOM   4699  H   GLN A 293     -32.509  -3.799  29.737  1.00 97.30           H  
ATOM   4700  CA  GLN A 293     -30.692  -3.500  30.824  1.00 97.30           C  
ATOM   4701  HA  GLN A 293     -30.461  -2.592  31.381  1.00 97.30           H  
ATOM   4702  C   GLN A 293     -29.378  -3.998  30.213  1.00 97.30           C  
ATOM   4703  CB  GLN A 293     -31.234  -4.551  31.799  1.00 97.30           C  
ATOM   4704  HB2 GLN A 293     -31.665  -5.376  31.232  1.00 97.30           H  
ATOM   4705  HB3 GLN A 293     -30.407  -4.927  32.401  1.00 97.30           H  
ATOM   4706  O   GLN A 293     -28.319  -3.734  30.775  1.00 97.30           O  
ATOM   4707  CG  GLN A 293     -32.289  -3.985  32.753  1.00 97.30           C  
ATOM   4708  HG2 GLN A 293     -31.840  -3.184  33.340  1.00 97.30           H  
ATOM   4709  HG3 GLN A 293     -33.116  -3.562  32.182  1.00 97.30           H  
ATOM   4710  CD  GLN A 293     -32.843  -5.034  33.711  1.00 97.30           C  
ATOM   4711  NE2 GLN A 293     -33.762  -4.649  34.569  1.00 97.30           N  
ATOM   4712 HE21 GLN A 293     -34.018  -5.332  35.267  1.00 97.30           H  
ATOM   4713 HE22 GLN A 293     -34.012  -3.671  34.615  1.00 97.30           H  
ATOM   4714  OE1 GLN A 293     -32.493  -6.206  33.731  1.00 97.30           O  
ATOM   4715  N   LEU A 294     -29.431  -4.677  29.062  1.00 97.44           N  
ATOM   4716  H   LEU A 294     -30.337  -4.892  28.669  1.00 97.44           H  
ATOM   4717  CA  LEU A 294     -28.238  -5.098  28.322  1.00 97.44           C  
ATOM   4718  HA  LEU A 294     -27.598  -5.672  28.992  1.00 97.44           H  
ATOM   4719  C   LEU A 294     -27.427  -3.883  27.853  1.00 97.44           C  
ATOM   4720  CB  LEU A 294     -28.678  -6.013  27.160  1.00 97.44           C  
ATOM   4721  HB2 LEU A 294     -29.315  -5.461  26.469  1.00 97.44           H  
ATOM   4722  HB3 LEU A 294     -29.290  -6.818  27.567  1.00 97.44           H  
ATOM   4723  O   LEU A 294     -26.217  -3.823  28.068  1.00 97.44           O  
ATOM   4724  CG  LEU A 294     -27.518  -6.636  26.361  1.00 97.44           C  
ATOM   4725  HG  LEU A 294     -26.665  -6.812  27.016  1.00 97.44           H  
ATOM   4726  CD1 LEU A 294     -27.956  -7.979  25.777  1.00 97.44           C  
ATOM   4727 HD11 LEU A 294     -27.140  -8.408  25.196  1.00 97.44           H  
ATOM   4728 HD12 LEU A 294     -28.826  -7.849  25.133  1.00 97.44           H  
ATOM   4729 HD13 LEU A 294     -28.198  -8.673  26.582  1.00 97.44           H  
ATOM   4730  CD2 LEU A 294     -27.083  -5.738  25.200  1.00 97.44           C  
ATOM   4731 HD21 LEU A 294     -26.601  -4.832  25.567  1.00 97.44           H  
ATOM   4732 HD22 LEU A 294     -26.360  -6.271  24.583  1.00 97.44           H  
ATOM   4733 HD23 LEU A 294     -27.942  -5.476  24.582  1.00 97.44           H  
ATOM   4734  N   ILE A 295     -28.098  -2.893  27.258  1.00 96.49           N  
ATOM   4735  H   ILE A 295     -29.087  -3.021  27.096  1.00 96.49           H  
ATOM   4736  CA  ILE A 295     -27.457  -1.654  26.797  1.00 96.49           C  
ATOM   4737  HA  ILE A 295     -26.596  -1.920  26.183  1.00 96.49           H  
ATOM   4738  C   ILE A 295     -26.924  -0.842  27.987  1.00 96.49           C  
ATOM   4739  CB  ILE A 295     -28.435  -0.832  25.926  1.00 96.49           C  
ATOM   4740  HB  ILE A 295     -29.334  -0.640  26.512  1.00 96.49           H  
ATOM   4741  O   ILE A 295     -25.819  -0.310  27.912  1.00 96.49           O  
ATOM   4742  CG1 ILE A 295     -28.830  -1.616  24.654  1.00 96.49           C  
ATOM   4743 HG12 ILE A 295     -27.970  -1.685  23.987  1.00 96.49           H  
ATOM   4744 HG13 ILE A 295     -29.114  -2.636  24.914  1.00 96.49           H  
ATOM   4745  CG2 ILE A 295     -27.811   0.519  25.521  1.00 96.49           C  
ATOM   4746 HG21 ILE A 295     -28.498   1.093  24.898  1.00 96.49           H  
ATOM   4747 HG22 ILE A 295     -27.596   1.116  26.407  1.00 96.49           H  
ATOM   4748 HG23 ILE A 295     -26.883   0.348  24.975  1.00 96.49           H  
ATOM   4749  CD1 ILE A 295     -30.008  -1.001  23.892  1.00 96.49           C  
ATOM   4750 HD11 ILE A 295     -30.849  -0.845  24.568  1.00 96.49           H  
ATOM   4751 HD12 ILE A 295     -29.719  -0.057  23.431  1.00 96.49           H  
ATOM   4752 HD13 ILE A 295     -30.310  -1.696  23.108  1.00 96.49           H  
ATOM   4753  N   GLU A 296     -27.674  -0.766  29.091  1.00 96.79           N  
ATOM   4754  H   GLU A 296     -28.586  -1.201  29.079  1.00 96.79           H  
ATOM   4755  CA  GLU A 296     -27.229  -0.123  30.338  1.00 96.79           C  
ATOM   4756  HA  GLU A 296     -26.981   0.921  30.147  1.00 96.79           H  
ATOM   4757  C   GLU A 296     -25.955  -0.778  30.894  1.00 96.79           C  
ATOM   4758  CB  GLU A 296     -28.360  -0.173  31.379  1.00 96.79           C  
ATOM   4759  HB2 GLU A 296     -28.737  -1.195  31.433  1.00 96.79           H  
ATOM   4760  HB3 GLU A 296     -27.961   0.067  32.364  1.00 96.79           H  
ATOM   4761  O   GLU A 296     -24.978  -0.080  31.154  1.00 96.79           O  
ATOM   4762  CG  GLU A 296     -29.543   0.765  31.069  1.00 96.79           C  
ATOM   4763  HG2 GLU A 296     -30.379   0.486  31.711  1.00 96.79           H  
ATOM   4764  HG3 GLU A 296     -29.859   0.634  30.035  1.00 96.79           H  
ATOM   4765  CD  GLU A 296     -29.230   2.244  31.296  1.00 96.79           C  
ATOM   4766  OE1 GLU A 296     -29.968   3.121  30.791  1.00 96.79           O  
ATOM   4767  OE2 GLU A 296     -28.230   2.574  31.963  1.00 96.79           O  
ATOM   4768  N   ALA A 297     -25.909  -2.111  30.968  1.00 96.31           N  
ATOM   4769  H   ALA A 297     -26.736  -2.645  30.742  1.00 96.31           H  
ATOM   4770  CA  ALA A 297     -24.723  -2.840  31.417  1.00 96.31           C  
ATOM   4771  HA  ALA A 297     -24.457  -2.488  32.414  1.00 96.31           H  
ATOM   4772  C   ALA A 297     -23.508  -2.591  30.504  1.00 96.31           C  
ATOM   4773  CB  ALA A 297     -25.077  -4.330  31.503  1.00 96.31           C  
ATOM   4774  HB1 ALA A 297     -24.201  -4.894  31.823  1.00 96.31           H  
ATOM   4775  HB2 ALA A 297     -25.406  -4.696  30.530  1.00 96.31           H  
ATOM   4776  HB3 ALA A 297     -25.878  -4.476  32.227  1.00 96.31           H  
ATOM   4777  O   ALA A 297     -22.394  -2.392  30.988  1.00 96.31           O  
ATOM   4778  N   PHE A 298     -23.709  -2.530  29.182  1.00 96.44           N  
ATOM   4779  H   PHE A 298     -24.629  -2.738  28.822  1.00 96.44           H  
ATOM   4780  CA  PHE A 298     -22.637  -2.176  28.248  1.00 96.44           C  
ATOM   4781  HA  PHE A 298     -21.792  -2.842  28.425  1.00 96.44           H  
ATOM   4782  C   PHE A 298     -22.126  -0.742  28.451  1.00 96.44           C  
ATOM   4783  CB  PHE A 298     -23.115  -2.384  26.809  1.00 96.44           C  
ATOM   4784  HB2 PHE A 298     -23.994  -1.766  26.627  1.00 96.44           H  
ATOM   4785  HB3 PHE A 298     -23.412  -3.426  26.691  1.00 96.44           H  
ATOM   4786  O   PHE A 298     -20.918  -0.495  28.401  1.00 96.44           O  
ATOM   4787  CG  PHE A 298     -22.049  -2.063  25.778  1.00 96.44           C  
ATOM   4788  CD1 PHE A 298     -22.218  -0.994  24.877  1.00 96.44           C  
ATOM   4789  HD1 PHE A 298     -23.114  -0.392  24.916  1.00 96.44           H  
ATOM   4790  CD2 PHE A 298     -20.867  -2.825  25.738  1.00 96.44           C  
ATOM   4791  HD2 PHE A 298     -20.721  -3.635  26.437  1.00 96.44           H  
ATOM   4792  CE1 PHE A 298     -21.222  -0.715  23.922  1.00 96.44           C  
ATOM   4793  HE1 PHE A 298     -21.347   0.101  23.226  1.00 96.44           H  
ATOM   4794  CE2 PHE A 298     -19.882  -2.558  24.771  1.00 96.44           C  
ATOM   4795  HE2 PHE A 298     -18.993  -3.170  24.723  1.00 96.44           H  
ATOM   4796  CZ  PHE A 298     -20.064  -1.509  23.856  1.00 96.44           C  
ATOM   4797  HZ  PHE A 298     -19.316  -1.316  23.101  1.00 96.44           H  
ATOM   4798  N   ILE A 299     -23.025   0.208  28.719  1.00 93.71           N  
ATOM   4799  H   ILE A 299     -23.998  -0.060  28.766  1.00 93.71           H  
ATOM   4800  CA  ILE A 299     -22.661   1.590  29.048  1.00 93.71           C  
ATOM   4801  HA  ILE A 299     -22.020   1.980  28.257  1.00 93.71           H  
ATOM   4802  C   ILE A 299     -21.858   1.653  30.349  1.00 93.71           C  
ATOM   4803  CB  ILE A 299     -23.923   2.468  29.139  1.00 93.71           C  
ATOM   4804  HB  ILE A 299     -24.665   1.969  29.762  1.00 93.71           H  
ATOM   4805  O   ILE A 299     -20.886   2.412  30.418  1.00 93.71           O  
ATOM   4806  CG1 ILE A 299     -24.525   2.695  27.738  1.00 93.71           C  
ATOM   4807 HG12 ILE A 299     -24.548   1.754  27.187  1.00 93.71           H  
ATOM   4808 HG13 ILE A 299     -23.887   3.382  27.182  1.00 93.71           H  
ATOM   4809  CG2 ILE A 299     -23.598   3.825  29.782  1.00 93.71           C  
ATOM   4810 HG21 ILE A 299     -23.337   3.693  30.832  1.00 93.71           H  
ATOM   4811 HG22 ILE A 299     -22.773   4.305  29.254  1.00 93.71           H  
ATOM   4812 HG23 ILE A 299     -24.488   4.453  29.742  1.00 93.71           H  
ATOM   4813  CD1 ILE A 299     -25.953   3.252  27.769  1.00 93.71           C  
ATOM   4814 HD11 ILE A 299     -26.590   2.617  28.385  1.00 93.71           H  
ATOM   4815 HD12 ILE A 299     -26.344   3.264  26.751  1.00 93.71           H  
ATOM   4816 HD13 ILE A 299     -25.968   4.272  28.152  1.00 93.71           H  
ATOM   4817  N   ASP A 300     -22.244   0.882  31.364  1.00 93.80           N  
ATOM   4818  H   ASP A 300     -23.104   0.358  31.280  1.00 93.80           H  
ATOM   4819  CA  ASP A 300     -21.543   0.833  32.646  1.00 93.80           C  
ATOM   4820  HA  ASP A 300     -21.455   1.845  33.041  1.00 93.80           H  
ATOM   4821  C   ASP A 300     -20.118   0.300  32.464  1.00 93.80           C  
ATOM   4822  CB  ASP A 300     -22.345   0.003  33.661  1.00 93.80           C  
ATOM   4823  HB2 ASP A 300     -21.721  -0.158  34.540  1.00 93.80           H  
ATOM   4824  HB3 ASP A 300     -22.577  -0.972  33.233  1.00 93.80           H  
ATOM   4825  O   ASP A 300     -19.173   0.921  32.948  1.00 93.80           O  
ATOM   4826  CG  ASP A 300     -23.641   0.686  34.123  1.00 93.80           C  
ATOM   4827  OD1 ASP A 300     -23.770   1.925  33.936  1.00 93.80           O  
ATOM   4828  OD2 ASP A 300     -24.477  -0.032  34.715  1.00 93.80           O  
ATOM   4829  N   ILE A 301     -19.934  -0.750  31.654  1.00 93.44           N  
ATOM   4830  H   ILE A 301     -20.756  -1.226  31.310  1.00 93.44           H  
ATOM   4831  CA  ILE A 301     -18.606  -1.260  31.278  1.00 93.44           C  
ATOM   4832  HA  ILE A 301     -18.062  -1.521  32.186  1.00 93.44           H  
ATOM   4833  C   ILE A 301     -17.793  -0.185  30.555  1.00 93.44           C  
ATOM   4834  CB  ILE A 301     -18.732  -2.524  30.403  1.00 93.44           C  
ATOM   4835  HB  ILE A 301     -19.390  -2.291  29.566  1.00 93.44           H  
ATOM   4836  O   ILE A 301     -16.652   0.073  30.932  1.00 93.44           O  
ATOM   4837  CG1 ILE A 301     -19.350  -3.678  31.218  1.00 93.44           C  
ATOM   4838 HG12 ILE A 301     -20.159  -3.310  31.848  1.00 93.44           H  
ATOM   4839 HG13 ILE A 301     -18.602  -4.116  31.878  1.00 93.44           H  
ATOM   4840  CG2 ILE A 301     -17.368  -2.964  29.827  1.00 93.44           C  
ATOM   4841 HG21 ILE A 301     -16.956  -2.198  29.170  1.00 93.44           H  
ATOM   4842 HG22 ILE A 301     -16.666  -3.160  30.638  1.00 93.44           H  
ATOM   4843 HG23 ILE A 301     -17.486  -3.867  29.228  1.00 93.44           H  
ATOM   4844  CD1 ILE A 301     -19.940  -4.755  30.307  1.00 93.44           C  
ATOM   4845 HD11 ILE A 301     -19.159  -5.268  29.746  1.00 93.44           H  
ATOM   4846 HD12 ILE A 301     -20.490  -5.477  30.911  1.00 93.44           H  
ATOM   4847 HD13 ILE A 301     -20.633  -4.283  29.611  1.00 93.44           H  
ATOM   4848  N   CYS A 302     -18.365   0.475  29.542  1.00 91.11           N  
ATOM   4849  H   CYS A 302     -19.300   0.212  29.265  1.00 91.11           H  
ATOM   4850  CA  CYS A 302     -17.676   1.547  28.816  1.00 91.11           C  
ATOM   4851  HA  CYS A 302     -16.761   1.150  28.376  1.00 91.11           H  
ATOM   4852  C   CYS A 302     -17.274   2.701  29.748  1.00 91.11           C  
ATOM   4853  CB  CYS A 302     -18.578   2.077  27.693  1.00 91.11           C  
ATOM   4854  HB2 CYS A 302     -19.548   2.361  28.100  1.00 91.11           H  
ATOM   4855  HB3 CYS A 302     -18.108   2.957  27.254  1.00 91.11           H  
ATOM   4856  O   CYS A 302     -16.193   3.267  29.599  1.00 91.11           O  
ATOM   4857  SG  CYS A 302     -18.800   0.831  26.394  1.00 91.11           S  
ATOM   4858  HG  CYS A 302     -19.587   0.000  27.085  1.00 91.11           H  
ATOM   4859  N   THR A 303     -18.130   3.033  30.717  1.00 85.30           N  
ATOM   4860  H   THR A 303     -18.981   2.494  30.789  1.00 85.30           H  
ATOM   4861  CA  THR A 303     -17.895   4.089  31.712  1.00 85.30           C  
ATOM   4862  HA  THR A 303     -17.577   4.996  31.198  1.00 85.30           H  
ATOM   4863  C   THR A 303     -16.800   3.715  32.706  1.00 85.30           C  
ATOM   4864  CB  THR A 303     -19.185   4.385  32.492  1.00 85.30           C  
ATOM   4865  HB  THR A 303     -19.526   3.484  33.001  1.00 85.30           H  
ATOM   4866  O   THR A 303     -16.032   4.587  33.115  1.00 85.30           O  
ATOM   4867  CG2 THR A 303     -19.011   5.497  33.532  1.00 85.30           C  
ATOM   4868 HG21 THR A 303     -18.459   6.334  33.105  1.00 85.30           H  
ATOM   4869 HG22 THR A 303     -18.447   5.105  34.379  1.00 85.30           H  
ATOM   4870 HG23 THR A 303     -19.987   5.813  33.900  1.00 85.30           H  
ATOM   4871  OG1 THR A 303     -20.200   4.812  31.611  1.00 85.30           O  
ATOM   4872  HG1 THR A 303     -20.493   4.016  31.161  1.00 85.30           H  
ATOM   4873  N   ASP A 304     -16.742   2.444  33.094  1.00 86.31           N  
ATOM   4874  H   ASP A 304     -17.460   1.809  32.775  1.00 86.31           H  
ATOM   4875  CA  ASP A 304     -15.765   1.895  34.028  1.00 86.31           C  
ATOM   4876  HA  ASP A 304     -15.676   2.550  34.894  1.00 86.31           H  
ATOM   4877  C   ASP A 304     -14.374   1.788  33.384  1.00 86.31           C  
ATOM   4878  CB  ASP A 304     -16.304   0.539  34.510  1.00 86.31           C  
ATOM   4879  HB2 ASP A 304     -17.267   0.696  34.996  1.00 86.31           H  
ATOM   4880  HB3 ASP A 304     -16.463  -0.111  33.650  1.00 86.31           H  
ATOM   4881  O   ASP A 304     -13.405   2.372  33.875  1.00 86.31           O  
ATOM   4882  CG  ASP A 304     -15.377  -0.157  35.502  1.00 86.31           C  
ATOM   4883  OD1 ASP A 304     -14.853   0.536  36.400  1.00 86.31           O  
ATOM   4884  OD2 ASP A 304     -15.213  -1.389  35.339  1.00 86.31           O  
ATOM   4885  N   VAL A 305     -14.276   1.128  32.222  1.00 86.96           N  
ATOM   4886  H   VAL A 305     -15.106   0.688  31.853  1.00 86.96           H  
ATOM   4887  CA  VAL A 305     -12.979   0.894  31.559  1.00 86.96           C  
ATOM   4888  HA  VAL A 305     -12.252   0.688  32.344  1.00 86.96           H  
ATOM   4889  C   VAL A 305     -12.454   2.124  30.813  1.00 86.96           C  
ATOM   4890  CB  VAL A 305     -12.993  -0.352  30.648  1.00 86.96           C  
ATOM   4891  HB  VAL A 305     -11.955  -0.575  30.398  1.00 86.96           H  
ATOM   4892  O   VAL A 305     -11.238   2.274  30.668  1.00 86.96           O  
ATOM   4893  CG1 VAL A 305     -13.544  -1.587  31.371  1.00 86.96           C  
ATOM   4894 HG11 VAL A 305     -14.611  -1.474  31.563  1.00 86.96           H  
ATOM   4895 HG12 VAL A 305     -13.020  -1.715  32.318  1.00 86.96           H  
ATOM   4896 HG13 VAL A 305     -13.387  -2.473  30.756  1.00 86.96           H  
ATOM   4897  CG2 VAL A 305     -13.732  -0.154  29.320  1.00 86.96           C  
ATOM   4898 HG21 VAL A 305     -13.116   0.459  28.662  1.00 86.96           H  
ATOM   4899 HG22 VAL A 305     -14.696   0.330  29.481  1.00 86.96           H  
ATOM   4900 HG23 VAL A 305     -13.887  -1.118  28.837  1.00 86.96           H  
ATOM   4901  N   LYS A 306     -13.353   3.011  30.355  1.00 82.45           N  
ATOM   4902  H   LYS A 306     -14.325   2.815  30.548  1.00 82.45           H  
ATOM   4903  CA  LYS A 306     -13.060   4.212  29.548  1.00 82.45           C  
ATOM   4904  HA  LYS A 306     -13.995   4.575  29.121  1.00 82.45           H  
ATOM   4905  C   LYS A 306     -12.128   3.910  28.368  1.00 82.45           C  
ATOM   4906  CB  LYS A 306     -12.506   5.332  30.434  1.00 82.45           C  
ATOM   4907  HB2 LYS A 306     -11.585   5.001  30.915  1.00 82.45           H  
ATOM   4908  HB3 LYS A 306     -12.273   6.182  29.792  1.00 82.45           H  
ATOM   4909  O   LYS A 306     -10.972   4.348  28.374  1.00 82.45           O  
ATOM   4910  CG  LYS A 306     -13.497   5.788  31.505  1.00 82.45           C  
ATOM   4911  HG2 LYS A 306     -14.448   6.045  31.037  1.00 82.45           H  
ATOM   4912  HG3 LYS A 306     -13.645   4.992  32.234  1.00 82.45           H  
ATOM   4913  CD  LYS A 306     -12.915   7.017  32.203  1.00 82.45           C  
ATOM   4914  HD2 LYS A 306     -12.021   6.732  32.757  1.00 82.45           H  
ATOM   4915  HD3 LYS A 306     -12.645   7.753  31.446  1.00 82.45           H  
ATOM   4916  CE  LYS A 306     -13.938   7.638  33.144  1.00 82.45           C  
ATOM   4917  HE2 LYS A 306     -14.118   6.966  33.983  1.00 82.45           H  
ATOM   4918  HE3 LYS A 306     -14.873   7.750  32.595  1.00 82.45           H  
ATOM   4919  NZ  LYS A 306     -13.452   8.965  33.589  1.00 82.45           N  
ATOM   4920  HZ1 LYS A 306     -13.168   9.512  32.789  1.00 82.45           H  
ATOM   4921  HZ2 LYS A 306     -14.173   9.489  34.065  1.00 82.45           H  
ATOM   4922  HZ3 LYS A 306     -12.623   8.884  34.160  1.00 82.45           H  
ATOM   4923  N   PRO A 307     -12.590   3.137  27.368  1.00 87.02           N  
ATOM   4924  CA  PRO A 307     -11.724   2.689  26.288  1.00 87.02           C  
ATOM   4925  HA  PRO A 307     -10.852   2.179  26.698  1.00 87.02           H  
ATOM   4926  C   PRO A 307     -11.254   3.871  25.438  1.00 87.02           C  
ATOM   4927  CB  PRO A 307     -12.565   1.694  25.492  1.00 87.02           C  
ATOM   4928  HB2 PRO A 307     -12.455   0.714  25.955  1.00 87.02           H  
ATOM   4929  HB3 PRO A 307     -12.284   1.657  24.440  1.00 87.02           H  
ATOM   4930  O   PRO A 307     -12.005   4.816  25.211  1.00 87.02           O  
ATOM   4931  CG  PRO A 307     -13.998   2.193  25.686  1.00 87.02           C  
ATOM   4932  HG2 PRO A 307     -14.724   1.385  25.598  1.00 87.02           H  
ATOM   4933  HG3 PRO A 307     -14.210   2.976  24.958  1.00 87.02           H  
ATOM   4934  CD  PRO A 307     -13.983   2.791  27.095  1.00 87.02           C  
ATOM   4935  HD2 PRO A 307     -14.345   2.058  27.817  1.00 87.02           H  
ATOM   4936  HD3 PRO A 307     -14.619   3.676  27.126  1.00 87.02           H  
ATOM   4937  N   ASP A 308     -10.026   3.812  24.932  1.00 77.63           N  
ATOM   4938  H   ASP A 308      -9.445   3.017  25.155  1.00 77.63           H
[truncated: 1,294,470 more chars]
