# Supplementary material for: Widespread Horizontal Gene Transfer Among Animal Viruses
Source: bioRxiv. 2024 Mar 26:2024.03.25.586562. Preprint. [Version 2] doi: 10.1101/2024.03.25.586562 (PMC11071296; doi:10.1101/2024.03.25.586562)
Supplement: Supplement 7 [file media-7.zip › File7_PDB/Adinto10555_Penton_one_halfsmoke.pdb]

ATOM      1  N   LEU A   1     -47.848  -2.504  86.907  1.00 33.99           N  
ATOM      2  H   LEU A   1     -48.120  -1.957  87.711  1.00 33.99           H  
ATOM      3  H2  LEU A   1     -47.479  -1.894  86.192  1.00 33.99           H  
ATOM      4  H3  LEU A   1     -48.661  -2.966  86.524  1.00 33.99           H  
ATOM      5  CA  LEU A   1     -46.847  -3.534  87.278  1.00 33.99           C  
ATOM      6  HA  LEU A   1     -45.925  -3.050  87.601  1.00 33.99           H  
ATOM      7  C   LEU A   1     -46.536  -4.360  86.038  1.00 33.99           C  
ATOM      8  CB  LEU A   1     -47.363  -4.433  88.425  1.00 33.99           C  
ATOM      9  HB2 LEU A   1     -48.446  -4.522  88.339  1.00 33.99           H  
ATOM     10  HB3 LEU A   1     -46.953  -5.437  88.320  1.00 33.99           H  
ATOM     11  O   LEU A   1     -47.474  -4.861  85.438  1.00 33.99           O  
ATOM     12  CG  LEU A   1     -46.989  -3.890  89.820  1.00 33.99           C  
ATOM     13  HG  LEU A   1     -46.969  -2.801  89.782  1.00 33.99           H  
ATOM     14  CD1 LEU A   1     -48.015  -4.308  90.869  1.00 33.99           C  
ATOM     15 HD11 LEU A   1     -48.999  -3.910  90.620  1.00 33.99           H  
ATOM     16 HD12 LEU A   1     -48.074  -5.394  90.934  1.00 33.99           H  
ATOM     17 HD13 LEU A   1     -47.727  -3.915  91.844  1.00 33.99           H  
ATOM     18  CD2 LEU A   1     -45.612  -4.401  90.251  1.00 33.99           C  
ATOM     19 HD21 LEU A   1     -45.622  -5.487  90.347  1.00 33.99           H  
ATOM     20 HD22 LEU A   1     -45.354  -3.974  91.220  1.00 33.99           H  
ATOM     21 HD23 LEU A   1     -44.848  -4.105  89.533  1.00 33.99           H  
ATOM     22  N   ARG A   2     -45.241  -4.490  85.715  1.00 35.33           N  
ATOM     23  H   ARG A   2     -44.580  -4.035  86.328  1.00 35.33           H  
ATOM     24  CA  ARG A   2     -44.618  -5.164  84.553  1.00 35.33           C  
ATOM     25  HA  ARG A   2     -43.587  -5.359  84.849  1.00 35.33           H  
ATOM     26  C   ARG A   2     -44.431  -4.298  83.299  1.00 35.33           C  
ATOM     27  CB  ARG A   2     -45.166  -6.578  84.298  1.00 35.33           C  
ATOM     28  HB2 ARG A   2     -44.606  -7.014  83.471  1.00 35.33           H  
ATOM     29  HB3 ARG A   2     -46.218  -6.546  84.012  1.00 35.33           H  
ATOM     30  O   ARG A   2     -45.228  -4.286  82.371  1.00 35.33           O  
ATOM     31  CG  ARG A   2     -44.971  -7.452  85.549  1.00 35.33           C  
ATOM     32  HG2 ARG A   2     -45.655  -7.129  86.333  1.00 35.33           H  
ATOM     33  HG3 ARG A   2     -43.946  -7.344  85.905  1.00 35.33           H  
ATOM     34  CD  ARG A   2     -45.220  -8.928  85.251  1.00 35.33           C  
ATOM     35  HD2 ARG A   2     -46.247  -9.054  84.910  1.00 35.33           H  
ATOM     36  HD3 ARG A   2     -44.544  -9.237  84.454  1.00 35.33           H  
ATOM     37  NE  ARG A   2     -44.990  -9.752  86.455  1.00 35.33           N  
ATOM     38  HE  ARG A   2     -44.939  -9.268  87.340  1.00 35.33           H  
ATOM     39  NH1 ARG A   2     -44.870 -11.787  85.402  1.00 35.33           N  
ATOM     40 HH11 ARG A   2     -44.734 -12.788  85.434  1.00 35.33           H  
ATOM     41 HH12 ARG A   2     -44.999 -11.331  84.510  1.00 35.33           H  
ATOM     42  NH2 ARG A   2     -44.636 -11.680  87.616  1.00 35.33           N  
ATOM     43 HH21 ARG A   2     -44.575 -11.164  88.482  1.00 35.33           H  
ATOM     44 HH22 ARG A   2     -44.510 -12.682  87.626  1.00 35.33           H  
ATOM     45  CZ  ARG A   2     -44.833 -11.063  86.485  1.00 35.33           C  
ATOM     46  N   THR A   3     -43.323  -3.567  83.362  1.00 36.19           N  
ATOM     47  H   THR A   3     -42.777  -3.661  84.207  1.00 36.19           H  
ATOM     48  CA  THR A   3     -42.501  -3.017  82.282  1.00 36.19           C  
ATOM     49  HA  THR A   3     -43.022  -2.194  81.793  1.00 36.19           H  
ATOM     50  C   THR A   3     -42.162  -4.084  81.233  1.00 36.19           C  
ATOM     51  CB  THR A   3     -41.185  -2.503  82.916  1.00 36.19           C  
ATOM     52  HB  THR A   3     -40.370  -2.570  82.197  1.00 36.19           H  
ATOM     53  O   THR A   3     -41.729  -5.180  81.581  1.00 36.19           O  
ATOM     54  CG2 THR A   3     -41.319  -1.051  83.372  1.00 36.19           C  
ATOM     55 HG21 THR A   3     -40.383  -0.725  83.825  1.00 36.19           H  
ATOM     56 HG22 THR A   3     -41.525  -0.416  82.510  1.00 36.19           H  
ATOM     57 HG23 THR A   3     -42.126  -0.953  84.098  1.00 36.19           H  
ATOM     58  OG1 THR A   3     -40.860  -3.238  84.090  1.00 36.19           O  
ATOM     59  HG1 THR A   3     -39.991  -3.618  83.936  1.00 36.19           H  
ATOM     60  N   PHE A   4     -42.382  -3.755  79.959  1.00 37.54           N  
ATOM     61  H   PHE A   4     -42.730  -2.828  79.758  1.00 37.54           H  
ATOM     62  CA  PHE A   4     -41.983  -4.543  78.792  1.00 37.54           C  
ATOM     63  HA  PHE A   4     -42.004  -5.606  79.032  1.00 37.54           H  
ATOM     64  C   PHE A   4     -40.547  -4.166  78.397  1.00 37.54           C  
ATOM     65  CB  PHE A   4     -42.972  -4.279  77.637  1.00 37.54           C  
ATOM     66  HB2 PHE A   4     -42.422  -4.337  76.698  1.00 37.54           H  
ATOM     67  HB3 PHE A   4     -43.357  -3.261  77.701  1.00 37.54           H  
ATOM     68  O   PHE A   4     -40.302  -3.038  77.974  1.00 37.54           O  
ATOM     69  CG  PHE A   4     -44.136  -5.251  77.540  1.00 37.54           C  
ATOM     70  CD1 PHE A   4     -44.087  -6.294  76.595  1.00 37.54           C  
ATOM     71  HD1 PHE A   4     -43.224  -6.406  75.956  1.00 37.54           H  
ATOM     72  CD2 PHE A   4     -45.270  -5.114  78.365  1.00 37.54           C  
ATOM     73  HD2 PHE A   4     -45.315  -4.319  79.094  1.00 37.54           H  
ATOM     74  CE1 PHE A   4     -45.162  -7.192  76.470  1.00 37.54           C  
ATOM     75  HE1 PHE A   4     -45.119  -7.985  75.738  1.00 37.54           H  
ATOM     76  CE2 PHE A   4     -46.347  -6.013  78.239  1.00 37.54           C  
ATOM     77  HE2 PHE A   4     -47.217  -5.901  78.869  1.00 37.54           H  
ATOM     78  CZ  PHE A   4     -46.294  -7.051  77.291  1.00 37.54           C  
ATOM     79  HZ  PHE A   4     -47.122  -7.736  77.189  1.00 37.54           H  
ATOM     80  N   ASP A   5     -39.614  -5.108  78.542  1.00 38.61           N  
ATOM     81  H   ASP A   5     -39.877  -5.986  78.965  1.00 38.61           H  
ATOM     82  CA  ASP A   5     -38.239  -5.026  78.037  1.00 38.61           C  
ATOM     83  HA  ASP A   5     -37.819  -4.053  78.290  1.00 38.61           H  
ATOM     84  C   ASP A   5     -38.241  -5.152  76.502  1.00 38.61           C  
ATOM     85  CB  ASP A   5     -37.369  -6.131  78.687  1.00 38.61           C  
ATOM     86  HB2 ASP A   5     -36.723  -6.578  77.932  1.00 38.61           H  
ATOM     87  HB3 ASP A   5     -38.006  -6.927  79.074  1.00 38.61           H  
ATOM     88  O   ASP A   5     -38.256  -6.247  75.940  1.00 38.61           O  
ATOM     89  CG  ASP A   5     -36.442  -5.616  79.789  1.00 38.61           C  
ATOM     90  OD1 ASP A   5     -35.830  -4.548  79.569  1.00 38.61           O  
ATOM     91  OD2 ASP A   5     -36.352  -6.301  80.832  1.00 38.61           O  
ATOM     92  N   ILE A   6     -38.257  -4.013  75.808  1.00 37.44           N  
ATOM     93  H   ILE A   6     -38.330  -3.154  76.334  1.00 37.44           H  
ATOM     94  CA  ILE A   6     -38.013  -3.914  74.362  1.00 37.44           C  
ATOM     95  HA  ILE A   6     -38.050  -4.905  73.911  1.00 37.44           H  
ATOM     96  C   ILE A   6     -36.596  -3.373  74.210  1.00 37.44           C  
ATOM     97  CB  ILE A   6     -39.075  -3.037  73.657  1.00 37.44           C  
ATOM     98  HB  ILE A   6     -39.076  -2.052  74.123  1.00 37.44           H  
ATOM     99  O   ILE A   6     -36.378  -2.168  74.129  1.00 37.44           O  
ATOM    100  CG1 ILE A   6     -40.481  -3.659  73.816  1.00 37.44           C  
ATOM    101 HG12 ILE A   6     -40.648  -3.925  74.860  1.00 37.44           H  
ATOM    102 HG13 ILE A   6     -40.548  -4.573  73.226  1.00 37.44           H  
ATOM    103  CG2 ILE A   6     -38.741  -2.875  72.157  1.00 37.44           C  
ATOM    104 HG21 ILE A   6     -38.720  -3.849  71.668  1.00 37.44           H  
ATOM    105 HG22 ILE A   6     -39.483  -2.244  71.669  1.00 37.44           H  
ATOM    106 HG23 ILE A   6     -37.776  -2.385  72.024  1.00 37.44           H  
ATOM    107  CD1 ILE A   6     -41.620  -2.712  73.416  1.00 37.44           C  
ATOM    108 HD11 ILE A   6     -42.574  -3.184  73.649  1.00 37.44           H  
ATOM    109 HD12 ILE A   6     -41.592  -2.501  72.347  1.00 37.44           H  
ATOM    110 HD13 ILE A   6     -41.542  -1.781  73.976  1.00 37.44           H  
ATOM    111  N   GLY A   7     -35.611  -4.265  74.248  1.00 34.46           N  
ATOM    112  H   GLY A   7     -35.838  -5.218  74.492  1.00 34.46           H  
ATOM    113  CA  GLY A   7     -34.221  -3.823  74.268  1.00 34.46           C  
ATOM    114  HA2 GLY A   7     -33.986  -3.455  75.267  1.00 34.46           H  
ATOM    115  HA3 GLY A   7     -34.095  -2.995  73.570  1.00 34.46           H  
ATOM    116  C   GLY A   7     -33.195  -4.877  73.901  1.00 34.46           C  
ATOM    117  O   GLY A   7     -32.089  -4.783  74.402  1.00 34.46           O  
ATOM    118  N   PHE A   8     -33.514  -5.886  73.079  1.00 33.25           N  
ATOM    119  H   PHE A   8     -34.466  -5.979  72.754  1.00 33.25           H  
ATOM    120  CA  PHE A   8     -32.499  -6.877  72.680  1.00 33.25           C  
ATOM    121  HA  PHE A   8     -31.569  -6.324  72.546  1.00 33.25           H  
ATOM    122  C   PHE A   8     -32.723  -7.542  71.308  1.00 33.25           C  
ATOM    123  CB  PHE A   8     -32.240  -7.875  73.835  1.00 33.25           C  
ATOM    124  HB2 PHE A   8     -32.492  -8.896  73.550  1.00 33.25           H  
ATOM    125  HB3 PHE A   8     -32.883  -7.637  74.682  1.00 33.25           H  
ATOM    126  O   PHE A   8     -32.434  -8.721  71.137  1.00 33.25           O  
ATOM    127  CG  PHE A   8     -30.797  -7.831  74.310  1.00 33.25           C  
ATOM    128  CD1 PHE A   8     -29.799  -8.549  73.625  1.00 33.25           C  
ATOM    129  HD1 PHE A   8     -30.065  -9.170  72.782  1.00 33.25           H  
ATOM    130  CD2 PHE A   8     -30.441  -7.026  75.409  1.00 33.25           C  
ATOM    131  HD2 PHE A   8     -31.198  -6.479  75.951  1.00 33.25           H  
ATOM    132  CE1 PHE A   8     -28.455  -8.455  74.036  1.00 33.25           C  
ATOM    133  HE1 PHE A   8     -27.691  -9.010  73.511  1.00 33.25           H  
ATOM    134  CE2 PHE A   8     -29.098  -6.913  75.805  1.00 33.25           C  
ATOM    135  HE2 PHE A   8     -28.836  -6.281  76.640  1.00 33.25           H  
ATOM    136  CZ  PHE A   8     -28.104  -7.631  75.120  1.00 33.25           C  
ATOM    137  HZ  PHE A   8     -27.072  -7.552  75.429  1.00 33.25           H  
ATOM    138  N   PHE A   9     -33.224  -6.805  70.304  1.00 32.18           N  
ATOM    139  H   PHE A   9     -33.489  -5.847  70.481  1.00 32.18           H  
ATOM    140  CA  PHE A   9     -33.435  -7.380  68.960  1.00 32.18           C  
ATOM    141  HA  PHE A   9     -32.770  -8.240  68.877  1.00 32.18           H  
ATOM    142  C   PHE A   9     -32.989  -6.519  67.764  1.00 32.18           C  
ATOM    143  CB  PHE A   9     -34.862  -7.949  68.831  1.00 32.18           C  
ATOM    144  HB2 PHE A   9     -35.436  -7.382  68.099  1.00 32.18           H  
ATOM    145  HB3 PHE A   9     -35.387  -7.851  69.781  1.00 32.18           H  
ATOM    146  O   PHE A   9     -33.455  -6.730  66.650  1.00 32.18           O  
ATOM    147  CG  PHE A   9     -34.854  -9.418  68.449  1.00 32.18           C  
ATOM    148  CD1 PHE A   9     -34.853  -9.809  67.097  1.00 32.18           C  
ATOM    149  HD1 PHE A   9     -34.884  -9.060  66.319  1.00 32.18           H  
ATOM    150  CD2 PHE A   9     -34.788 -10.399  69.457  1.00 32.18           C  
ATOM    151  HD2 PHE A   9     -34.756 -10.107  70.496  1.00 32.18           H  
ATOM    152  CE1 PHE A   9     -34.803 -11.173  66.756  1.00 32.18           C  
ATOM    153  HE1 PHE A   9     -34.805 -11.470  65.718  1.00 32.18           H  
ATOM    154  CE2 PHE A   9     -34.740 -11.763  69.117  1.00 32.18           C  
ATOM    155  HE2 PHE A   9     -34.686 -12.510  69.894  1.00 32.18           H  
ATOM    156  CZ  PHE A   9     -34.751 -12.151  67.766  1.00 32.18           C  
ATOM    157  HZ  PHE A   9     -34.711 -13.198  67.504  1.00 32.18           H  
ATOM    158  N   ILE A  10     -32.049  -5.581  67.948  1.00 33.76           N  
ATOM    159  H   ILE A  10     -31.687  -5.433  68.879  1.00 33.76           H  
ATOM    160  CA  ILE A  10     -31.468  -4.796  66.832  1.00 33.76           C  
ATOM    161  HA  ILE A  10     -31.791  -5.251  65.896  1.00 33.76           H  
ATOM    162  C   ILE A  10     -29.935  -4.912  66.805  1.00 33.76           C  
ATOM    163  CB  ILE A  10     -31.989  -3.331  66.778  1.00 33.76           C  
ATOM    164  HB  ILE A  10     -31.522  -2.764  67.583  1.00 33.76           H  
ATOM    165  O   ILE A  10     -29.223  -3.925  66.684  1.00 33.76           O  
ATOM    166  CG1 ILE A  10     -33.526  -3.264  66.960  1.00 33.76           C  
ATOM    167 HG12 ILE A  10     -34.011  -3.851  66.181  1.00 33.76           H  
ATOM    168 HG13 ILE A  10     -33.791  -3.697  67.924  1.00 33.76           H  
ATOM    169  CG2 ILE A  10     -31.637  -2.668  65.424  1.00 33.76           C  
ATOM    170 HG21 ILE A  10     -31.895  -1.609  65.444  1.00 33.76           H  
ATOM    171 HG22 ILE A  10     -30.572  -2.712  65.195  1.00 33.76           H  
ATOM    172 HG23 ILE A  10     -32.184  -3.152  64.615  1.00 33.76           H  
ATOM    173  CD1 ILE A  10     -34.113  -1.846  66.947  1.00 33.76           C  
ATOM    174 HD11 ILE A  10     -34.068  -1.417  65.946  1.00 33.76           H  
ATOM    175 HD12 ILE A  10     -33.571  -1.211  67.648  1.00 33.76           H  
ATOM    176 HD13 ILE A  10     -35.159  -1.891  67.249  1.00 33.76           H  
ATOM    177  N   CYS A  11     -29.388  -6.126  66.930  1.00 30.88           N  
ATOM    178  H   CYS A  11     -29.983  -6.923  67.105  1.00 30.88           H  
ATOM    179  CA  CYS A  11     -27.944  -6.323  66.718  1.00 30.88           C  
ATOM    180  HA  CYS A  11     -27.594  -5.506  66.089  1.00 30.88           H  
ATOM    181  C   CYS A  11     -27.576  -7.576  65.906  1.00 30.88           C  
ATOM    182  CB  CYS A  11     -27.188  -6.190  68.050  1.00 30.88           C  
ATOM    183  HB2 CYS A  11     -27.757  -5.569  68.742  1.00 30.88           H  
ATOM    184  HB3 CYS A  11     -27.023  -7.173  68.491  1.00 30.88           H  
ATOM    185  O   CYS A  11     -26.451  -8.053  65.982  1.00 30.88           O  
ATOM    186  SG  CYS A  11     -25.598  -5.367  67.729  1.00 30.88           S  
ATOM    187  HG  CYS A  11     -25.131  -5.402  68.981  1.00 30.88           H  
ATOM    188  N   ALA A  12     -28.495  -8.111  65.093  1.00 35.19           N  
ATOM    189  H   ALA A  12     -29.419  -7.705  65.060  1.00 35.19           H  
ATOM    190  CA  ALA A  12     -28.233  -9.317  64.295  1.00 35.19           C  
ATOM    191  HA  ALA A  12     -27.160  -9.512  64.291  1.00 35.19           H  
ATOM    192  C   ALA A  12     -28.601  -9.192  62.806  1.00 35.19           C  
ATOM    193  CB  ALA A  12     -28.882 -10.521  64.988  1.00 35.19           C  
ATOM    194  HB1 ALA A  12     -28.598 -11.440  64.474  1.00 35.19           H  
ATOM    195  HB2 ALA A  12     -29.968 -10.425  64.966  1.00 35.19           H  
ATOM    196  HB3 ALA A  12     -28.543 -10.584  66.022  1.00 35.19           H  
ATOM    197  O   ALA A  12     -28.899 -10.194  62.164  1.00 35.19           O  
ATOM    198  N   LEU A  13     -28.581  -7.982  62.233  1.00 33.83           N  
ATOM    199  H   LEU A  13     -28.356  -7.175  62.797  1.00 33.83           H  
ATOM    200  CA  LEU A  13     -28.925  -7.794  60.814  1.00 33.83           C  
ATOM    201  HA  LEU A  13     -28.763  -8.751  60.319  1.00 33.83           H  
ATOM    202  C   LEU A  13     -27.984  -6.872  60.029  1.00 33.83           C  
ATOM    203  CB  LEU A  13     -30.427  -7.440  60.686  1.00 33.83           C  
ATOM    204  HB2 LEU A  13     -30.551  -6.449  60.250  1.00 33.83           H  
ATOM    205  HB3 LEU A  13     -30.863  -7.374  61.683  1.00 33.83           H  
ATOM    206  O   LEU A  13     -28.388  -6.312  59.019  1.00 33.83           O  
ATOM    207  CG  LEU A  13     -31.219  -8.482  59.859  1.00 33.83           C  
ATOM    208  HG  LEU A  13     -30.598  -9.347  59.623  1.00 33.83           H  
ATOM    209  CD1 LEU A  13     -32.417  -8.993  60.658  1.00 33.83           C  
ATOM    210 HD11 LEU A  13     -32.067  -9.470  61.573  1.00 33.83           H  
ATOM    211 HD12 LEU A  13     -33.085  -8.167  60.907  1.00 33.83           H  
ATOM    212 HD13 LEU A  13     -32.961  -9.731  60.069  1.00 33.83           H  
ATOM    213  CD2 LEU A  13     -31.721  -7.894  58.542  1.00 33.83           C  
ATOM    214 HD21 LEU A  13     -32.239  -8.661  57.968  1.00 33.83           H  
ATOM    215 HD22 LEU A  13     -30.872  -7.532  57.961  1.00 33.83           H  
ATOM    216 HD23 LEU A  13     -32.402  -7.064  58.735  1.00 33.83           H  
ATOM    217  N   ASN A  14     -26.723  -6.731  60.456  1.00 35.10           N  
ATOM    218  H   ASN A  14     -26.429  -7.221  61.289  1.00 35.10           H  
ATOM    219  CA  ASN A  14     -25.756  -5.876  59.751  1.00 35.10           C  
ATOM    220  HA  ASN A  14     -26.197  -5.639  58.782  1.00 35.10           H  
ATOM    221  C   ASN A  14     -24.448  -6.565  59.330  1.00 35.10           C  
ATOM    222  CB  ASN A  14     -25.581  -4.546  60.513  1.00 35.10           C  
ATOM    223  HB2 ASN A  14     -24.564  -4.451  60.893  1.00 35.10           H  
ATOM    224  HB3 ASN A  14     -26.258  -4.513  61.366  1.00 35.10           H  
ATOM    225  O   ASN A  14     -23.428  -5.915  59.127  1.00 35.10           O  
ATOM    226  CG  ASN A  14     -25.884  -3.335  59.641  1.00 35.10           C  
ATOM    227  ND2 ASN A  14     -26.151  -2.204  60.247  1.00 35.10           N  
ATOM    228 HD21 ASN A  14     -26.353  -1.424  59.638  1.00 35.10           H  
ATOM    229 HD22 ASN A  14     -26.129  -2.130  61.254  1.00 35.10           H  
ATOM    230  OD1 ASN A  14     -25.905  -3.371  58.425  1.00 35.10           O  
ATOM    231  N   LEU A  15     -24.474  -7.887  59.161  1.00 34.74           N  
ATOM    232  H   LEU A  15     -25.340  -8.375  59.339  1.00 34.74           H  
ATOM    233  CA  LEU A  15     -23.346  -8.661  58.639  1.00 34.74           C  
ATOM    234  HA  LEU A  15     -22.667  -8.007  58.091  1.00 34.74           H  
ATOM    235  C   LEU A  15     -23.846  -9.701  57.634  1.00 34.74           C  
ATOM    236  CB  LEU A  15     -22.567  -9.307  59.807  1.00 34.74           C  
ATOM    237  HB2 LEU A  15     -23.289  -9.742  60.498  1.00 34.74           H  
ATOM    238  HB3 LEU A  15     -21.957 -10.126  59.425  1.00 34.74           H  
ATOM    239  O   LEU A  15     -23.853 -10.884  57.942  1.00 34.74           O  
ATOM    240  CG  LEU A  15     -21.630  -8.360  60.576  1.00 34.74           C  
ATOM    241  HG  LEU A  15     -22.140  -7.422  60.798  1.00 34.74           H  
ATOM    242  CD1 LEU A  15     -21.242  -8.999  61.908  1.00 34.74           C  
ATOM    243 HD11 LEU A  15     -20.735  -9.948  61.735  1.00 34.74           H  
ATOM    244 HD12 LEU A  15     -20.579  -8.331  62.457  1.00 34.74           H  
ATOM    245 HD13 LEU A  15     -22.135  -9.172  62.509  1.00 34.74           H  
ATOM    246  CD2 LEU A  15     -20.347  -8.075  59.789  1.00 34.74           C  
ATOM    247 HD21 LEU A  15     -19.824  -9.005  59.567  1.00 34.74           H  
ATOM    248 HD22 LEU A  15     -20.590  -7.560  58.860  1.00 34.74           H  
ATOM    249 HD23 LEU A  15     -19.696  -7.427  60.376  1.00 34.74           H  
ATOM    250  N   ASN A  16     -24.325  -9.266  56.463  1.00 34.27           N  
ATOM    251  H   ASN A  16     -24.460  -8.269  56.366  1.00 34.27           H  
ATOM    252  CA  ASN A  16     -24.253 -10.078  55.233  1.00 34.27           C  
ATOM    253  HA  ASN A  16     -23.189 -10.268  55.087  1.00 34.27           H  
ATOM    254  C   ASN A  16     -24.639  -9.337  53.941  1.00 34.27           C  
ATOM    255  CB  ASN A  16     -24.962 -11.452  55.382  1.00 34.27           C  
ATOM    256  HB2 ASN A  16     -25.560 -11.703  54.506  1.00 34.27           H  
ATOM    257  HB3 ASN A  16     -25.648 -11.436  56.228  1.00 34.27           H  
ATOM    258  O   ASN A  16     -25.092  -9.943  52.978  1.00 34.27           O  
ATOM    259  CG  ASN A  16     -23.954 -12.584  55.551  1.00 34.27           C  
ATOM    260  ND2 ASN A  16     -24.313 -13.632  56.251  1.00 34.27           N  
ATOM    261 HD21 ASN A  16     -23.606 -14.344  56.366  1.00 34.27           H  
ATOM    262 HD22 ASN A  16     -25.198 -13.640  56.738  1.00 34.27           H  
ATOM    263  OD1 ASN A  16     -22.840 -12.555  55.055  1.00 34.27           O  
ATOM    264  N   LEU A  17     -24.359  -8.034  53.851  1.00 37.96           N  
ATOM    265  H   LEU A  17     -24.006  -7.549  54.664  1.00 37.96           H  
ATOM    266  CA  LEU A  17     -24.118  -7.404  52.547  1.00 37.96           C  
ATOM    267  HA  LEU A  17     -24.675  -7.938  51.777  1.00 37.96           H  
ATOM    268  C   LEU A  17     -22.640  -7.584  52.170  1.00 37.96           C  
ATOM    269  CB  LEU A  17     -24.619  -5.949  52.539  1.00 37.96           C  
ATOM    270  HB2 LEU A  17     -24.280  -5.464  53.454  1.00 37.96           H  
ATOM    271  HB3 LEU A  17     -24.178  -5.410  51.700  1.00 37.96           H  
ATOM    272  O   LEU A  17     -21.968  -6.649  51.740  1.00 37.96           O  
ATOM    273  CG  LEU A  17     -26.151  -5.835  52.422  1.00 37.96           C  
ATOM    274  HG  LEU A  17     -26.626  -6.581  53.059  1.00 37.96           H  
ATOM    275  CD1 LEU A  17     -26.593  -4.453  52.896  1.00 37.96           C  
ATOM    276 HD11 LEU A  17     -27.675  -4.359  52.801  1.00 37.96           H  
ATOM    277 HD12 LEU A  17     -26.112  -3.678  52.300  1.00 37.96           H  
ATOM    278 HD13 LEU A  17     -26.328  -4.319  53.945  1.00 37.96           H  
ATOM    279  CD2 LEU A  17     -26.633  -6.023  50.980  1.00 37.96           C  
ATOM    280 HD21 LEU A  17     -26.184  -5.271  50.330  1.00 37.96           H  
ATOM    281 HD22 LEU A  17     -26.365  -7.017  50.621  1.00 37.96           H  
ATOM    282 HD23 LEU A  17     -27.718  -5.926  50.941  1.00 37.96           H  
ATOM    283  N   GLN A  18     -22.108  -8.803  52.323  1.00 39.61           N  
ATOM    284  H   GLN A  18     -22.722  -9.540  52.639  1.00 39.61           H  
ATOM    285  CA  GLN A  18     -21.033  -9.218  51.436  1.00 39.61           C  
ATOM    286  HA  GLN A  18     -20.260  -8.450  51.385  1.00 39.61           H  
ATOM    287  C   GLN A  18     -21.698  -9.324  50.077  1.00 39.61           C  
ATOM    288  CB  GLN A  18     -20.385 -10.539  51.870  1.00 39.61           C  
ATOM    289  HB2 GLN A  18     -21.149 -11.253  52.179  1.00 39.61           H  
ATOM    290  HB3 GLN A  18     -19.846 -10.953  51.018  1.00 39.61           H  
ATOM    291  O   GLN A  18     -22.353 -10.317  49.778  1.00 39.61           O  
ATOM    292  CG  GLN A  18     -19.382 -10.309  53.008  1.00 39.61           C  
ATOM    293  HG2 GLN A  18     -19.915  -9.984  53.901  1.00 39.61           H  
ATOM    294  HG3 GLN A  18     -18.686  -9.522  52.718  1.00 39.61           H  
ATOM    295  CD  GLN A  18     -18.569 -11.556  53.349  1.00 39.61           C  
ATOM    296  NE2 GLN A  18     -17.542 -11.426  54.158  1.00 39.61           N  
ATOM    297 HE21 GLN A  18     -17.304 -10.531  54.563  1.00 39.61           H  
ATOM    298 HE22 GLN A  18     -17.053 -12.283  54.371  1.00 39.61           H  
ATOM    299  OE1 GLN A  18     -18.815 -12.660  52.901  1.00 39.61           O  
ATOM    300  N   SER A  19     -21.614  -8.223  49.328  1.00 40.57           N  
ATOM    301  H   SER A  19     -21.223  -7.405  49.772  1.00 40.57           H  
ATOM    302  CA  SER A  19     -21.874  -8.167  47.902  1.00 40.57           C  
ATOM    303  HA  SER A  19     -22.945  -8.093  47.717  1.00 40.57           H  
ATOM    304  C   SER A  19     -21.329  -9.452  47.299  1.00 40.57           C  
ATOM    305  CB  SER A  19     -21.159  -6.937  47.325  1.00 40.57           C  
ATOM    306  HB2 SER A  19     -21.627  -6.032  47.711  1.00 40.57           H  
ATOM    307  HB3 SER A  19     -20.117  -6.950  47.645  1.00 40.57           H  
ATOM    308  O   SER A  19     -20.122  -9.619  47.115  1.00 40.57           O  
ATOM    309  OG  SER A  19     -21.181  -6.915  45.911  1.00 40.57           O  
ATOM    310  HG  SER A  19     -22.092  -6.896  45.611  1.00 40.57           H  
ATOM    311  N   THR A  20     -22.230 -10.390  47.036  1.00 40.74           N  
ATOM    312  H   THR A  20     -23.182 -10.270  47.353  1.00 40.74           H  
ATOM    313  CA  THR A  20     -22.012 -11.422  46.053  1.00 40.74           C  
ATOM    314  HA  THR A  20     -21.095 -11.970  46.270  1.00 40.74           H  
ATOM    315  C   THR A  20     -21.840 -10.634  44.769  1.00 40.74           C  
ATOM    316  CB  THR A  20     -23.198 -12.403  46.004  1.00 40.74           C  
ATOM    317  HB  THR A  20     -23.180 -12.948  45.060  1.00 40.74           H  
ATOM    318  O   THR A  20     -22.799 -10.276  44.092  1.00 40.74           O  
ATOM    319  CG2 THR A  20     -23.130 -13.400  47.160  1.00 40.74           C  
ATOM    320 HG21 THR A  20     -22.209 -13.978  47.095  1.00 40.74           H  
ATOM    321 HG22 THR A  20     -23.149 -12.869  48.112  1.00 40.74           H  
ATOM    322 HG23 THR A  20     -23.979 -14.082  47.112  1.00 40.74           H  
ATOM    323  OG1 THR A  20     -24.428 -11.727  46.142  1.00 40.74           O  
ATOM    324  HG1 THR A  20     -25.128 -12.334  45.892  1.00 40.74           H  
ATOM    325  N   ARG A  21     -20.594 -10.259  44.462  1.00 45.26           N  
ATOM    326  H   ARG A  21     -19.880 -10.381  45.165  1.00 45.26           H  
ATOM    327  CA  ARG A  21     -20.212  -9.954  43.093  1.00 45.26           C  
ATOM    328  HA  ARG A  21     -20.890  -9.218  42.661  1.00 45.26           H  
ATOM    329  C   ARG A  21     -20.422 -11.260  42.354  1.00 45.26           C  
ATOM    330  CB  ARG A  21     -18.764  -9.449  42.993  1.00 45.26           C  
ATOM    331  HB2 ARG A  21     -18.406  -9.649  41.983  1.00 45.26           H  
ATOM    332  HB3 ARG A  21     -18.129  -9.995  43.692  1.00 45.26           H  
ATOM    333  O   ARG A  21     -19.509 -12.071  42.231  1.00 45.26           O  
ATOM    334  CG  ARG A  21     -18.647  -7.940  43.237  1.00 45.26           C  
ATOM    335  HG2 ARG A  21     -18.935  -7.705  44.262  1.00 45.26           H  
ATOM    336  HG3 ARG A  21     -19.308  -7.415  42.547  1.00 45.26           H  
ATOM    337  CD  ARG A  21     -17.199  -7.504  42.984  1.00 45.26           C  
ATOM    338  HD2 ARG A  21     -16.883  -7.891  42.016  1.00 45.26           H  
ATOM    339  HD3 ARG A  21     -16.566  -7.935  43.760  1.00 45.26           H  
ATOM    340  NE  ARG A  21     -17.055  -6.036  42.976  1.00 45.26           N  
ATOM    341  HE  ARG A  21     -17.899  -5.500  43.121  1.00 45.26           H  
ATOM    342  NH1 ARG A  21     -14.800  -5.972  42.549  1.00 45.26           N  
ATOM    343 HH11 ARG A  21     -14.784  -6.982  42.567  1.00 45.26           H  
ATOM    344 HH12 ARG A  21     -13.961  -5.447  42.347  1.00 45.26           H  
ATOM    345  NH2 ARG A  21     -15.946  -4.064  42.703  1.00 45.26           N  
ATOM    346 HH21 ARG A  21     -15.101  -3.553  42.492  1.00 45.26           H  
ATOM    347 HH22 ARG A  21     -16.816  -3.563  42.811  1.00 45.26           H  
ATOM    348  CZ  ARG A  21     -15.939  -5.367  42.745  1.00 45.26           C  
ATOM    349  N   THR A  22     -21.662 -11.498  41.942  1.00 46.11           N  
ATOM    350  H   THR A  22     -22.404 -10.895  42.267  1.00 46.11           H  
ATOM    351  CA  THR A  22     -21.967 -12.426  40.875  1.00 46.11           C  
ATOM    352  HA  THR A  22     -21.746 -13.446  41.190  1.00 46.11           H  
ATOM    353  C   THR A  22     -21.036 -11.988  39.763  1.00 46.11           C  
ATOM    354  CB  THR A  22     -23.438 -12.313  40.441  1.00 46.11           C  
ATOM    355  HB  THR A  22     -23.587 -11.409  39.851  1.00 46.11           H  
ATOM    356  O   THR A  22     -21.153 -10.866  39.271  1.00 46.11           O  
ATOM    357  CG2 THR A  22     -23.876 -13.533  39.636  1.00 46.11           C  
ATOM    358 HG21 THR A  22     -23.767 -14.437  40.236  1.00 46.11           H  
ATOM    359 HG22 THR A  22     -23.264 -13.620  38.738  1.00 46.11           H  
ATOM    360 HG23 THR A  22     -24.918 -13.421  39.338  1.00 46.11           H  
ATOM    361  OG1 THR A  22     -24.273 -12.249  41.574  1.00 46.11           O  
ATOM    362  HG1 THR A  22     -25.140 -11.952  41.287  1.00 46.11           H  
ATOM    363  N   LEU A  23     -20.027 -12.804  39.465  1.00 48.23           N  
ATOM    364  H   LEU A  23     -19.904 -13.647  40.009  1.00 48.23           H  
ATOM    365  CA  LEU A  23     -19.245 -12.640  38.255  1.00 48.23           C  
ATOM    366  HA  LEU A  23     -18.811 -11.642  38.210  1.00 48.23           H  
ATOM    367  C   LEU A  23     -20.261 -12.785  37.129  1.00 48.23           C  
ATOM    368  CB  LEU A  23     -18.135 -13.708  38.198  1.00 48.23           C  
ATOM    369  HB2 LEU A  23     -17.839 -13.860  37.159  1.00 48.23           H  
ATOM    370  HB3 LEU A  23     -18.544 -14.653  38.554  1.00 48.23           H  
ATOM    371  O   LEU A  23     -20.597 -13.896  36.725  1.00 48.23           O  
ATOM    372  CG  LEU A  23     -16.881 -13.345  39.013  1.00 48.23           C  
ATOM    373  HG  LEU A  23     -17.175 -12.879  39.953  1.00 48.23           H  
ATOM    374  CD1 LEU A  23     -16.075 -14.604  39.333  1.00 48.23           C  
ATOM    375 HD11 LEU A  23     -15.777 -15.103  38.411  1.00 48.23           H  
ATOM    376 HD12 LEU A  23     -16.681 -15.286  39.930  1.00 48.23           H  
ATOM    377 HD13 LEU A  23     -15.186 -14.339  39.904  1.00 48.23           H  
ATOM    378  CD2 LEU A  23     -15.973 -12.387  38.236  1.00 48.23           C  
ATOM    379 HD21 LEU A  23     -15.101 -12.136  38.839  1.00 48.23           H  
ATOM    380 HD22 LEU A  23     -15.643 -12.851  37.306  1.00 48.23           H  
ATOM    381 HD23 LEU A  23     -16.513 -11.469  38.002  1.00 48.23           H  
ATOM    382  N   VAL A  24     -20.830 -11.664  36.688  1.00 56.13           N  
ATOM    383  H   VAL A  24     -20.633 -10.797  37.165  1.00 56.13           H  
ATOM    384  CA  VAL A  24     -21.545 -11.623  35.426  1.00 56.13           C  
ATOM    385  HA  VAL A  24     -22.310 -12.399  35.409  1.00 56.13           H  
ATOM    386  C   VAL A  24     -20.460 -11.952  34.419  1.00 56.13           C  
ATOM    387  CB  VAL A  24     -22.215 -10.259  35.174  1.00 56.13           C  
ATOM    388  HB  VAL A  24     -21.461  -9.472  35.172  1.00 56.13           H  
ATOM    389  O   VAL A  24     -19.525 -11.179  34.225  1.00 56.13           O  
ATOM    390  CG1 VAL A  24     -22.941 -10.264  33.823  1.00 56.13           C  
ATOM    391 HG11 VAL A  24     -23.412  -9.294  33.663  1.00 56.13           H  
ATOM    392 HG12 VAL A  24     -23.699 -11.047  33.798  1.00 56.13           H  
ATOM    393 HG13 VAL A  24     -22.226 -10.423  33.016  1.00 56.13           H  
ATOM    394  CG2 VAL A  24     -23.249  -9.951  36.267  1.00 56.13           C  
ATOM    395 HG21 VAL A  24     -24.005 -10.736  36.307  1.00 56.13           H  
ATOM    396 HG22 VAL A  24     -23.730  -8.996  36.053  1.00 56.13           H  
ATOM    397 HG23 VAL A  24     -22.758  -9.869  37.236  1.00 56.13           H  
ATOM    398  N   SER A  25     -20.492 -13.173  33.890  1.00 58.57           N  
ATOM    399  H   SER A  25     -21.214 -13.812  34.191  1.00 58.57           H  
ATOM    400  CA  SER A  25     -19.592 -13.573  32.821  1.00 58.57           C  
ATOM    401  HA  SER A  25     -18.563 -13.369  33.118  1.00 58.57           H  
ATOM    402  C   SER A  25     -19.948 -12.707  31.619  1.00 58.57           C  
ATOM    403  CB  SER A  25     -19.732 -15.069  32.534  1.00 58.57           C  
ATOM    404  HB2 SER A  25     -20.751 -15.287  32.215  1.00 58.57           H  
ATOM    405  HB3 SER A  25     -19.520 -15.632  33.443  1.00 58.57           H  
ATOM    406  O   SER A  25     -20.933 -12.951  30.927  1.00 58.57           O  
ATOM    407  OG  SER A  25     -18.833 -15.470  31.520  1.00 58.57           O  
ATOM    408  HG  SER A  25     -17.930 -15.308  31.801  1.00 58.57           H  
ATOM    409  N   VAL A  26     -19.205 -11.616  31.448  1.00 75.23           N  
ATOM    410  H   VAL A  26     -18.533 -11.380  32.164  1.00 75.23           H  
ATOM    411  CA  VAL A  26     -19.329 -10.731  30.297  1.00 75.23           C  
ATOM    412  HA  VAL A  26     -20.384 -10.577  30.069  1.00 75.23           H  
ATOM    413  C   VAL A  26     -18.670 -11.461  29.136  1.00 75.23           C  
ATOM    414  CB  VAL A  26     -18.687  -9.359  30.580  1.00 75.23           C  
ATOM    415  HB  VAL A  26     -17.620  -9.485  30.762  1.00 75.23           H  
ATOM    416  O   VAL A  26     -17.485 -11.799  29.208  1.00 75.23           O  
ATOM    417  CG1 VAL A  26     -18.873  -8.403  29.404  1.00 75.23           C  
ATOM    418 HG11 VAL A  26     -18.431  -7.434  29.640  1.00 75.23           H  
ATOM    419 HG12 VAL A  26     -19.935  -8.255  29.207  1.00 75.23           H  
ATOM    420 HG13 VAL A  26     -18.366  -8.796  28.522  1.00 75.23           H  
ATOM    421  CG2 VAL A  26     -19.312  -8.681  31.806  1.00 75.23           C  
ATOM    422 HG21 VAL A  26     -19.085  -9.243  32.712  1.00 75.23           H  
ATOM    423 HG22 VAL A  26     -20.393  -8.603  31.691  1.00 75.23           H  
ATOM    424 HG23 VAL A  26     -18.902  -7.679  31.935  1.00 75.23           H  
ATOM    425  N   MET A  27     -19.439 -11.759  28.088  1.00 82.26           N  
ATOM    426  H   MET A  27     -20.408 -11.473  28.087  1.00 82.26           H  
ATOM    427  CA  MET A  27     -18.913 -12.480  26.934  1.00 82.26           C  
ATOM    428  HA  MET A  27     -18.545 -13.446  27.279  1.00 82.26           H  
ATOM    429  C   MET A  27     -17.740 -11.698  26.326  1.00 82.26           C  
ATOM    430  CB  MET A  27     -20.039 -12.733  25.925  1.00 82.26           C  
ATOM    431  HB2 MET A  27     -20.815 -13.334  26.401  1.00 82.26           H  
ATOM    432  HB3 MET A  27     -20.477 -11.777  25.639  1.00 82.26           H  
ATOM    433  O   MET A  27     -17.852 -10.517  25.990  1.00 82.26           O  
ATOM    434  CG  MET A  27     -19.557 -13.461  24.663  1.00 82.26           C  
ATOM    435  HG2 MET A  27     -18.773 -12.867  24.193  1.00 82.26           H  
ATOM    436  HG3 MET A  27     -19.137 -14.427  24.941  1.00 82.26           H  
ATOM    437  SD  MET A  27     -20.863 -13.721  23.435  1.00 82.26           S  
ATOM    438  CE  MET A  27     -19.843 -14.169  22.005  1.00 82.26           C  
ATOM    439  HE1 MET A  27     -19.181 -13.340  21.752  1.00 82.26           H  
ATOM    440  HE2 MET A  27     -20.488 -14.389  21.155  1.00 82.26           H  
ATOM    441  HE3 MET A  27     -19.245 -15.049  22.240  1.00 82.26           H  
ATOM    442  N   SER A  28     -16.611 -12.381  26.169  1.00 91.04           N  
ATOM    443  H   SER A  28     -16.576 -13.334  26.502  1.00 91.04           H  
ATOM    444  CA  SER A  28     -15.426 -11.893  25.472  1.00 91.04           C  
ATOM    445  HA  SER A  28     -15.701 -11.055  24.832  1.00 91.04           H  
ATOM    446  C   SER A  28     -14.902 -13.023  24.596  1.00 91.04           C  
ATOM    447  CB  SER A  28     -14.378 -11.405  26.474  1.00 91.04           C  
ATOM    448  HB2 SER A  28     -14.245 -12.167  27.242  1.00 91.04           H  
ATOM    449  HB3 SER A  28     -14.727 -10.488  26.949  1.00 91.04           H  
ATOM    450  O   SER A  28     -14.886 -14.190  24.996  1.00 91.04           O  
ATOM    451  OG  SER A  28     -13.126 -11.180  25.856  1.00 91.04           O  
ATOM    452  HG  SER A  28     -13.106 -10.356  25.364  1.00 91.04           H  
ATOM    453  N   SER A  29     -14.550 -12.702  23.359  1.00 93.89           N  
ATOM    454  H   SER A  29     -14.610 -11.735  23.073  1.00 93.89           H  
ATOM    455  CA  SER A  29     -14.042 -13.672  22.393  1.00 93.89           C  
ATOM    456  HA  SER A  29     -13.545 -14.487  22.920  1.00 93.89           H  
ATOM    457  C   SER A  29     -13.018 -13.006  21.494  1.00 93.89           C  
ATOM    458  CB  SER A  29     -15.182 -14.260  21.554  1.00 93.89           C  
ATOM    459  HB2 SER A  29     -14.776 -14.982  20.845  1.00 93.89           H  
ATOM    460  HB3 SER A  29     -15.683 -13.464  21.003  1.00 93.89           H  
ATOM    461  O   SER A  29     -13.178 -11.853  21.099  1.00 93.89           O  
ATOM    462  OG  SER A  29     -16.114 -14.909  22.400  1.00 93.89           O  
ATOM    463  HG  SER A  29     -15.757 -14.901  23.291  1.00 93.89           H  
ATOM    464  N   THR A  30     -11.961 -13.732  21.157  1.00 96.59           N  
ATOM    465  H   THR A  30     -11.866 -14.680  21.492  1.00 96.59           H  
ATOM    466  CA  THR A  30     -10.973 -13.289  20.178  1.00 96.59           C  
ATOM    467  HA  THR A  30     -11.156 -12.243  19.931  1.00 96.59           H  
ATOM    468  C   THR A  30     -11.133 -14.082  18.892  1.00 96.59           C  
ATOM    469  CB  THR A  30      -9.542 -13.369  20.721  1.00 96.59           C  
ATOM    470  HB  THR A  30      -8.845 -13.101  19.927  1.00 96.59           H  
ATOM    471  O   THR A  30     -11.496 -15.259  18.907  1.00 96.59           O  
ATOM    472  CG2 THR A  30      -9.339 -12.420  21.903  1.00 96.59           C  
ATOM    473 HG21 THR A  30      -9.979 -12.707  22.737  1.00 96.59           H  
ATOM    474 HG22 THR A  30      -9.581 -11.402  21.597  1.00 96.59           H  
ATOM    475 HG23 THR A  30      -8.297 -12.452  22.223  1.00 96.59           H  
ATOM    476  OG1 THR A  30      -9.253 -14.670  21.175  1.00 96.59           O  
ATOM    477  HG1 THR A  30      -8.307 -14.727  21.324  1.00 96.59           H  
ATOM    478  N   PHE A  31     -10.870 -13.426  17.769  1.00 97.20           N  
ATOM    479  H   PHE A  31     -10.561 -12.466  17.831  1.00 97.20           H  
ATOM    480  CA  PHE A  31     -10.868 -14.054  16.456  1.00 97.20           C  
ATOM    481  HA  PHE A  31     -11.007 -15.130  16.559  1.00 97.20           H  
ATOM    482  C   PHE A  31      -9.523 -13.808  15.793  1.00 97.20           C  
ATOM    483  CB  PHE A  31     -12.005 -13.504  15.593  1.00 97.20           C  
ATOM    484  HB2 PHE A  31     -12.016 -14.059  14.655  1.00 97.20           H  
ATOM    485  HB3 PHE A  31     -11.790 -12.461  15.361  1.00 97.20           H  
ATOM    486  O   PHE A  31      -9.016 -12.690  15.831  1.00 97.20           O  
ATOM    487  CG  PHE A  31     -13.384 -13.594  16.207  1.00 97.20           C  
ATOM    488  CD1 PHE A  31     -14.007 -14.848  16.335  1.00 97.20           C  
ATOM    489  HD1 PHE A  31     -13.491 -15.743  16.021  1.00 97.20           H  
ATOM    490  CD2 PHE A  31     -14.055 -12.432  16.631  1.00 97.20           C  
ATOM    491  HD2 PHE A  31     -13.589 -11.463  16.526  1.00 97.20           H  
ATOM    492  CE1 PHE A  31     -15.290 -14.944  16.895  1.00 97.20           C  
ATOM    493  HE1 PHE A  31     -15.752 -15.913  17.010  1.00 97.20           H  
ATOM    494  CE2 PHE A  31     -15.353 -12.531  17.158  1.00 97.20           C  
ATOM    495  HE2 PHE A  31     -15.901 -11.638  17.417  1.00 97.20           H  
ATOM    496  CZ  PHE A  31     -15.967 -13.784  17.307  1.00 97.20           C  
ATOM    497  HZ  PHE A  31     -16.962 -13.855  17.720  1.00 97.20           H  
ATOM    498  N   THR A  32      -8.981 -14.834  15.147  1.00 97.94           N  
ATOM    499  H   THR A  32      -9.456 -15.726  15.145  1.00 97.94           H  
ATOM    500  CA  THR A  32      -7.769 -14.717  14.338  1.00 97.94           C  
ATOM    501  HA  THR A  32      -7.428 -13.682  14.341  1.00 97.94           H  
ATOM    502  C   THR A  32      -8.097 -15.115  12.912  1.00 97.94           C  
ATOM    503  CB  THR A  32      -6.618 -15.561  14.895  1.00 97.94           C  
ATOM    504  HB  THR A  32      -6.891 -16.617  14.878  1.00 97.94           H  
ATOM    505  O   THR A  32      -8.616 -16.205  12.671  1.00 97.94           O  
ATOM    506  CG2 THR A  32      -5.322 -15.361  14.109  1.00 97.94           C  
ATOM    507 HG21 THR A  32      -5.440 -15.718  13.086  1.00 97.94           H  
ATOM    508 HG22 THR A  32      -4.513 -15.924  14.574  1.00 97.94           H  
ATOM    509 HG23 THR A  32      -5.059 -14.303  14.089  1.00 97.94           H  
ATOM    510  OG1 THR A  32      -6.345 -15.176  16.223  1.00 97.94           O  
ATOM    511  HG1 THR A  32      -5.512 -15.580  16.476  1.00 97.94           H  
ATOM    512  N   PHE A  33      -7.784 -14.233  11.972  1.00 98.22           N  
ATOM    513  H   PHE A  33      -7.365 -13.360  12.259  1.00 98.22           H  
ATOM    514  CA  PHE A  33      -7.934 -14.467  10.543  1.00 98.22           C  
ATOM    515  HA  PHE A  33      -8.418 -15.428  10.369  1.00 98.22           H  
ATOM    516  C   PHE A  33      -6.551 -14.496   9.918  1.00 98.22           C  
ATOM    517  CB  PHE A  33      -8.796 -13.372   9.906  1.00 98.22           C  
ATOM    518  HB2 PHE A  33      -8.325 -12.402  10.067  1.00 98.22           H  
ATOM    519  HB3 PHE A  33      -8.834 -13.546   8.831  1.00 98.22           H  
ATOM    520  O   PHE A  33      -5.772 -13.568  10.117  1.00 98.22           O  
ATOM    521  CG  PHE A  33     -10.208 -13.325  10.442  1.00 98.22           C  
ATOM    522  CD1 PHE A  33     -11.265 -13.918   9.725  1.00 98.22           C  
ATOM    523  HD1 PHE A  33     -11.081 -14.385   8.769  1.00 98.22           H  
ATOM    524  CD2 PHE A  33     -10.459 -12.692  11.672  1.00 98.22           C  
ATOM    525  HD2 PHE A  33      -9.656 -12.211  12.212  1.00 98.22           H  
ATOM    526  CE1 PHE A  33     -12.564 -13.905  10.260  1.00 98.22           C  
ATOM    527  HE1 PHE A  33     -13.385 -14.333   9.703  1.00 98.22           H  
ATOM    528  CE2 PHE A  33     -11.752 -12.697  12.208  1.00 98.22           C  
ATOM    529  HE2 PHE A  33     -11.943 -12.209  13.152  1.00 98.22           H  
ATOM    530  CZ  PHE A  33     -12.796 -13.331  11.521  1.00 98.22           C  
ATOM    531  HZ  PHE A  33     -13.779 -13.357  11.967  1.00 98.22           H  
ATOM    532  N   THR A  34      -6.265 -15.530   9.135  1.00 97.93           N  
ATOM    533  H   THR A  34      -6.947 -16.263   9.010  1.00 97.93           H  
ATOM    534  CA  THR A  34      -5.009 -15.646   8.395  1.00 97.93           C  
ATOM    535  HA  THR A  34      -4.517 -14.673   8.390  1.00 97.93           H  
ATOM    536  C   THR A  34      -5.306 -16.033   6.956  1.00 97.93           C  
ATOM    537  CB  THR A  34      -4.046 -16.642   9.057  1.00 97.93           C  
ATOM    538  HB  THR A  34      -4.510 -17.628   9.087  1.00 97.93           H  
ATOM    539  O   THR A  34      -6.140 -16.899   6.697  1.00 97.93           O  
ATOM    540  CG2 THR A  34      -2.704 -16.739   8.335  1.00 97.93           C  
ATOM    541 HG21 THR A  34      -2.836 -17.205   7.359  1.00 97.93           H  
ATOM    542 HG22 THR A  34      -2.017 -17.351   8.920  1.00 97.93           H  
ATOM    543 HG23 THR A  34      -2.281 -15.742   8.210  1.00 97.93           H  
ATOM    544  OG1 THR A  34      -3.749 -16.241  10.374  1.00 97.93           O  
ATOM    545  HG1 THR A  34      -3.083 -15.551  10.330  1.00 97.93           H  
ATOM    546  N   GLY A  35      -4.618 -15.402   6.013  1.00 97.68           N  
ATOM    547  H   GLY A  35      -3.982 -14.665   6.282  1.00 97.68           H  
ATOM    548  CA  GLY A  35      -4.709 -15.735   4.596  1.00 97.68           C  
ATOM    549  HA2 GLY A  35      -4.607 -16.813   4.470  1.00 97.68           H  
ATOM    550  HA3 GLY A  35      -5.681 -15.433   4.207  1.00 97.68           H  
ATOM    551  C   GLY A  35      -3.617 -15.047   3.792  1.00 97.68           C  
ATOM    552  O   GLY A  35      -2.826 -14.286   4.333  1.00 97.68           O  
ATOM    553  N   THR A  36      -3.564 -15.319   2.494  1.00 97.22           N  
ATOM    554  H   THR A  36      -4.185 -16.017   2.110  1.00 97.22           H  
ATOM    555  CA  THR A  36      -2.568 -14.749   1.565  1.00 97.22           C  
ATOM    556  HA  THR A  36      -1.771 -14.267   2.131  1.00 97.22           H  
ATOM    557  C   THR A  36      -3.156 -13.671   0.655  1.00 97.22           C  
ATOM    558  CB  THR A  36      -1.930 -15.862   0.732  1.00 97.22           C  
ATOM    559  HB  THR A  36      -1.289 -15.432  -0.037  1.00 97.22           H  
ATOM    560  O   THR A  36      -2.542 -13.248  -0.324  1.00 97.22           O  
ATOM    561  CG2 THR A  36      -1.097 -16.806   1.599  1.00 97.22           C  
ATOM    562 HG21 THR A  36      -0.610 -17.548   0.966  1.00 97.22           H  
ATOM    563 HG22 THR A  36      -0.324 -16.232   2.109  1.00 97.22           H  
ATOM    564 HG23 THR A  36      -1.722 -17.310   2.337  1.00 97.22           H  
ATOM    565  OG1 THR A  36      -2.945 -16.634   0.121  1.00 97.22           O  
ATOM    566  HG1 THR A  36      -2.501 -17.226  -0.490  1.00 97.22           H  
ATOM    567  N   THR A  37      -4.386 -13.243   0.946  1.00 95.85           N  
ATOM    568  H   THR A  37      -4.780 -13.524   1.833  1.00 95.85           H  
ATOM    569  CA  THR A  37      -5.098 -12.211   0.194  1.00 95.85           C  
ATOM    570  HA  THR A  37      -4.409 -11.752  -0.515  1.00 95.85           H  
ATOM    571  C   THR A  37      -5.562 -11.111   1.136  1.00 95.85           C  
ATOM    572  CB  THR A  37      -6.284 -12.763  -0.621  1.00 95.85           C  
ATOM    573  HB  THR A  37      -6.506 -12.031  -1.397  1.00 95.85           H  
ATOM    574  O   THR A  37      -5.673 -11.314   2.343  1.00 95.85           O  
ATOM    575  CG2 THR A  37      -6.026 -14.102  -1.310  1.00 95.85           C  
ATOM    576 HG21 THR A  37      -6.875 -14.350  -1.946  1.00 95.85           H  
ATOM    577 HG22 THR A  37      -5.888 -14.894  -0.574  1.00 95.85           H  
ATOM    578 HG23 THR A  37      -5.130 -14.027  -1.926  1.00 95.85           H  
ATOM    579  OG1 THR A  37      -7.443 -12.891   0.163  1.00 95.85           O  
ATOM    580  HG1 THR A  37      -7.336 -13.607   0.793  1.00 95.85           H  
ATOM    581  N   SER A  38      -5.892  -9.956   0.570  1.00 96.97           N  
ATOM    582  H   SER A  38      -5.699  -9.816  -0.411  1.00 96.97           H  
ATOM    583  CA  SER A  38      -6.390  -8.802   1.324  1.00 96.97           C  
ATOM    584  HA  SER A  38      -5.856  -8.766   2.274  1.00 96.97           H  
ATOM    585  C   SER A  38      -7.882  -8.863   1.641  1.00 96.97           C  
ATOM    586  CB  SER A  38      -6.057  -7.534   0.566  1.00 96.97           C  
ATOM    587  HB2 SER A  38      -6.510  -7.582  -0.424  1.00 96.97           H  
ATOM    588  HB3 SER A  38      -6.401  -6.647   1.099  1.00 96.97           H  
ATOM    589  O   SER A  38      -8.448  -7.886   2.125  1.00 96.97           O  
ATOM    590  OG  SER A  38      -4.662  -7.513   0.439  1.00 96.97           O  
ATOM    591  HG  SER A  38      -4.456  -6.859  -0.232  1.00 96.97           H  
ATOM    592  N   VAL A  39      -8.533  -9.991   1.350  1.00 98.17           N  
ATOM    593  H   VAL A  39      -8.004 -10.767   0.979  1.00 98.17           H  
ATOM    594  CA  VAL A  39      -9.913 -10.260   1.745  1.00 98.17           C  
ATOM    595  HA  VAL A  39     -10.262  -9.455   2.391  1.00 98.17           H  
ATOM    596  C   VAL A  39      -9.918 -11.550   2.550  1.00 98.17           C  
ATOM    597  CB  VAL A  39     -10.865 -10.316   0.538  1.00 98.17           C  
ATOM    598  HB  VAL A  39     -10.604 -11.158  -0.103  1.00 98.17           H  
ATOM    599  O   VAL A  39      -9.780 -12.643   2.004  1.00 98.17           O  
ATOM    600  CG1 VAL A  39     -12.314 -10.486   1.017  1.00 98.17           C  
ATOM    601 HG11 VAL A  39     -12.989 -10.483   0.161  1.00 98.17           H  
ATOM    602 HG12 VAL A  39     -12.424 -11.439   1.535  1.00 98.17           H  
ATOM    603 HG13 VAL A  39     -12.580  -9.678   1.698  1.00 98.17           H  
ATOM    604  CG2 VAL A  39     -10.783  -9.029  -0.298  1.00 98.17           C  
ATOM    605 HG21 VAL A  39      -9.807  -8.963  -0.779  1.00 98.17           H  
ATOM    606 HG22 VAL A  39     -10.917  -8.156   0.340  1.00 98.17           H  
ATOM    607 HG23 VAL A  39     -11.545  -9.038  -1.077  1.00 98.17           H  
ATOM    608  N   LEU A  40     -10.064 -11.421   3.864  1.00 98.07           N  
ATOM    609  H   LEU A  40     -10.255 -10.500   4.233  1.00 98.07           H  
ATOM    610  CA  LEU A  40     -10.109 -12.555   4.779  1.00 98.07           C  
ATOM    611  HA  LEU A  40      -9.741 -13.449   4.274  1.00 98.07           H  
ATOM    612  C   LEU A  40     -11.560 -12.804   5.170  1.00 98.07           C  
ATOM    613  CB  LEU A  40      -9.211 -12.306   6.001  1.00 98.07           C  
ATOM    614  HB2 LEU A  40      -9.643 -11.501   6.596  1.00 98.07           H  
ATOM    615  HB3 LEU A  40      -9.219 -13.209   6.610  1.00 98.07           H  
ATOM    616  O   LEU A  40     -12.246 -11.894   5.628  1.00 98.07           O  
ATOM    617  CG  LEU A  40      -7.750 -11.940   5.677  1.00 98.07           C  
ATOM    618  HG  LEU A  40      -7.719 -11.016   5.100  1.00 98.07           H  
ATOM    619  CD1 LEU A  40      -6.978 -11.714   6.976  1.00 98.07           C  
ATOM    620 HD11 LEU A  40      -6.914 -12.639   7.549  1.00 98.07           H  
ATOM    621 HD12 LEU A  40      -7.471 -10.948   7.575  1.00 98.07           H  
ATOM    622 HD13 LEU A  40      -5.967 -11.378   6.744  1.00 98.07           H  
ATOM    623  CD2 LEU A  40      -7.048 -13.046   4.890  1.00 98.07           C  
ATOM    624 HD21 LEU A  40      -7.138 -13.994   5.420  1.00 98.07           H  
ATOM    625 HD22 LEU A  40      -7.490 -13.130   3.897  1.00 98.07           H  
ATOM    626 HD23 LEU A  40      -5.996 -12.790   4.770  1.00 98.07           H  
ATOM    627  N   ARG A  41     -12.039 -14.034   4.997  1.00 97.25           N  
ATOM    628  H   ARG A  41     -11.425 -14.751   4.639  1.00 97.25           H  
ATOM    629  CA  ARG A  41     -13.411 -14.415   5.331  1.00 97.25           C  
ATOM    630  HA  ARG A  41     -13.865 -13.631   5.937  1.00 97.25           H  
ATOM    631  C   ARG A  41     -13.411 -15.686   6.162  1.00 97.25           C  
ATOM    632  CB  ARG A  41     -14.236 -14.559   4.041  1.00 97.25           C  
ATOM    633  HB2 ARG A  41     -13.779 -15.318   3.407  1.00 97.25           H  
ATOM    634  HB3 ARG A  41     -14.232 -13.608   3.508  1.00 97.25           H  
ATOM    635  O   ARG A  41     -12.702 -16.631   5.831  1.00 97.25           O  
ATOM    636  CG  ARG A  41     -15.687 -14.960   4.342  1.00 97.25           C  
ATOM    637  HG2 ARG A  41     -15.705 -15.908   4.879  1.00 97.25           H  
ATOM    638  HG3 ARG A  41     -16.151 -14.195   4.965  1.00 97.25           H  
ATOM    639  CD  ARG A  41     -16.499 -15.146   3.060  1.00 97.25           C  
ATOM    640  HD2 ARG A  41     -16.013 -15.902   2.444  1.00 97.25           H  
ATOM    641  HD3 ARG A  41     -16.528 -14.211   2.500  1.00 97.25           H  
ATOM    642  NE  ARG A  41     -17.859 -15.608   3.385  1.00 97.25           N  
ATOM    643  HE  ARG A  41     -17.984 -16.597   3.550  1.00 97.25           H  
ATOM    644  NH1 ARG A  41     -18.829 -13.540   3.707  1.00 97.25           N  
ATOM    645 HH11 ARG A  41     -19.531 -13.044   4.237  1.00 97.25           H  
ATOM    646 HH12 ARG A  41     -17.926 -13.099   3.606  1.00 97.25           H  
ATOM    647  NH2 ARG A  41     -20.029 -15.386   3.988  1.00 97.25           N  
ATOM    648 HH21 ARG A  41     -19.971 -16.333   4.333  1.00 97.25           H  
ATOM    649 HH22 ARG A  41     -20.820 -14.820   4.262  1.00 97.25           H  
ATOM    650  CZ  ARG A  41     -18.896 -14.844   3.672  1.00 97.25           C  
ATOM    651  N   SER A  42     -14.248 -15.708   7.193  1.00 96.52           N  
ATOM    652  H   SER A  42     -14.776 -14.872   7.400  1.00 96.52           H  
ATOM    653  CA  SER A  42     -14.609 -16.933   7.902  1.00 96.52           C  
ATOM    654  HA  SER A  42     -14.262 -17.796   7.334  1.00 96.52           H  
ATOM    655  C   SER A  42     -16.121 -17.028   8.036  1.00 96.52           C  
ATOM    656  CB  SER A  42     -13.952 -16.992   9.278  1.00 96.52           C  
ATOM    657  HB2 SER A  42     -14.435 -16.282   9.949  1.00 96.52           H  
ATOM    658  HB3 SER A  42     -12.891 -16.757   9.193  1.00 96.52           H  
ATOM    659  O   SER A  42     -16.776 -16.047   8.399  1.00 96.52           O  
ATOM    660  OG  SER A  42     -14.095 -18.297   9.791  1.00 96.52           O  
ATOM    661  HG  SER A  42     -13.979 -18.282  10.744  1.00 96.52           H  
ATOM    662  N   ASP A  43     -16.651 -18.210   7.741  1.00 96.55           N  
ATOM    663  H   ASP A  43     -16.019 -18.967   7.525  1.00 96.55           H  
ATOM    664  CA  ASP A  43     -18.042 -18.584   7.961  1.00 96.55           C  
ATOM    665  HA  ASP A  43     -18.651 -17.688   8.082  1.00 96.55           H  
ATOM    666  C   ASP A  43     -18.136 -19.403   9.258  1.00 96.55           C  
ATOM    667  CB  ASP A  43     -18.574 -19.347   6.736  1.00 96.55           C  
ATOM    668  HB2 ASP A  43     -17.915 -20.186   6.512  1.00 96.55           H  
ATOM    669  HB3 ASP A  43     -19.560 -19.745   6.972  1.00 96.55           H  
ATOM    670  O   ASP A  43     -17.342 -20.314   9.496  1.00 96.55           O  
ATOM    671  CG  ASP A  43     -18.698 -18.437   5.505  1.00 96.55           C  
ATOM    672  OD1 ASP A  43     -19.533 -17.506   5.531  1.00 96.55           O  
ATOM    673  OD2 ASP A  43     -17.966 -18.612   4.508  1.00 96.55           O  
ATOM    674  N   PHE A  44     -19.108 -19.077  10.107  1.00 95.67           N  
ATOM    675  H   PHE A  44     -19.769 -18.366   9.827  1.00 95.67           H  
ATOM    676  CA  PHE A  44     -19.324 -19.721  11.399  1.00 95.67           C  
ATOM    677  HA  PHE A  44     -18.452 -20.323  11.654  1.00 95.67           H  
ATOM    678  C   PHE A  44     -20.535 -20.649  11.315  1.00 95.67           C  
ATOM    679  CB  PHE A  44     -19.478 -18.661  12.499  1.00 95.67           C  
ATOM    680  HB2 PHE A  44     -20.338 -18.031  12.271  1.00 95.67           H  
ATOM    681  HB3 PHE A  44     -19.686 -19.166  13.442  1.00 95.67           H  
ATOM    682  O   PHE A  44     -21.658 -20.204  11.064  1.00 95.67           O  
ATOM    683  CG  PHE A  44     -18.250 -17.787  12.678  1.00 95.67           C  
ATOM    684  CD1 PHE A  44     -17.169 -18.230  13.463  1.00 95.67           C  
ATOM    685  HD1 PHE A  44     -17.217 -19.191  13.953  1.00 95.67           H  
ATOM    686  CD2 PHE A  44     -18.176 -16.538  12.036  1.00 95.67           C  
ATOM    687  HD2 PHE A  44     -19.001 -16.203  11.426  1.00 95.67           H  
ATOM    688  CE1 PHE A  44     -16.026 -17.422  13.615  1.00 95.67           C  
ATOM    689  HE1 PHE A  44     -15.204 -17.762  14.226  1.00 95.67           H  
ATOM    690  CE2 PHE A  44     -17.028 -15.738  12.174  1.00 95.67           C  
ATOM    691  HE2 PHE A  44     -16.966 -14.791  11.660  1.00 95.67           H  
ATOM    692  CZ  PHE A  44     -15.956 -16.174  12.971  1.00 95.67           C  
ATOM    693  HZ  PHE A  44     -15.079 -15.555  13.088  1.00 95.67           H  
ATOM    694  N   ASN A  45     -20.302 -21.947  11.527  1.00 94.14           N  
ATOM    695  H   ASN A  45     -19.354 -22.239  11.718  1.00 94.14           H  
ATOM    696  CA  ASN A  45     -21.344 -22.966  11.579  1.00 94.14           C  
ATOM    697  HA  ASN A  45     -22.311 -22.467  11.651  1.00 94.14           H  
ATOM    698  C   ASN A  45     -21.136 -23.893  12.801  1.00 94.14           C  
ATOM    699  CB  ASN A  45     -21.366 -23.739  10.253  1.00 94.14           C  
ATOM    700  HB2 ASN A  45     -21.434 -23.037   9.422  1.00 94.14           H  
ATOM    701  HB3 ASN A  45     -20.446 -24.315  10.152  1.00 94.14           H  
ATOM    702  O   ASN A  45     -20.189 -24.682  12.790  1.00 94.14           O  
ATOM    703  CG  ASN A  45     -22.561 -24.672  10.179  1.00 94.14           C  
ATOM    704  ND2 ASN A  45     -22.502 -25.678   9.343  1.00 94.14           N  
ATOM    705 HD21 ASN A  45     -23.307 -26.288   9.323  1.00 94.14           H  
ATOM    706 HD22 ASN A  45     -21.672 -25.831   8.787  1.00 94.14           H  
ATOM    707  OD1 ASN A  45     -23.565 -24.510  10.852  1.00 94.14           O  
ATOM    708  N   PRO A  46     -21.987 -23.821  13.844  1.00 95.05           N  
ATOM    709  CA  PRO A  46     -23.157 -22.948  13.933  1.00 95.05           C  
ATOM    710  HA  PRO A  46     -23.801 -23.127  13.072  1.00 95.05           H  
ATOM    711  C   PRO A  46     -22.767 -21.458  14.004  1.00 95.05           C  
ATOM    712  CB  PRO A  46     -23.903 -23.396  15.191  1.00 95.05           C  
ATOM    713  HB2 PRO A  46     -24.458 -22.582  15.658  1.00 95.05           H  
ATOM    714  HB3 PRO A  46     -24.573 -24.220  14.943  1.00 95.05           H  
ATOM    715  O   PRO A  46     -21.643 -21.138  14.400  1.00 95.05           O  
ATOM    716  CG  PRO A  46     -22.778 -23.904  16.089  1.00 95.05           C  
ATOM    717  HG2 PRO A  46     -23.138 -24.624  16.824  1.00 95.05           H  
ATOM    718  HG3 PRO A  46     -22.293 -23.061  16.582  1.00 95.05           H  
ATOM    719  CD  PRO A  46     -21.809 -24.545  15.095  1.00 95.05           C  
ATOM    720  HD2 PRO A  46     -20.783 -24.460  15.455  1.00 95.05           H  
ATOM    721  HD3 PRO A  46     -22.068 -25.592  14.943  1.00 95.05           H  
ATOM    722  N   PRO A  47     -23.678 -20.540  13.630  1.00 96.38           N  
ATOM    723  CA  PRO A  47     -23.459 -19.111  13.815  1.00 96.38           C  
ATOM    724  HA  PRO A  47     -22.609 -18.802  13.207  1.00 96.38           H  
ATOM    725  C   PRO A  47     -23.199 -18.769  15.283  1.00 96.38           C  
ATOM    726  CB  PRO A  47     -24.731 -18.424  13.309  1.00 96.38           C  
ATOM    727  HB2 PRO A  47     -25.421 -18.266  14.138  1.00 96.38           H  
ATOM    728  HB3 PRO A  47     -24.506 -17.482  12.810  1.00 96.38           H  
ATOM    729  O   PRO A  47     -23.699 -19.437  16.191  1.00 96.38           O  
ATOM    730  CG  PRO A  47     -25.336 -19.445  12.350  1.00 96.38           C  
ATOM    731  HG2 PRO A  47     -24.854 -19.363  11.376  1.00 96.38           H  
ATOM    732  HG3 PRO A  47     -26.416 -19.328  12.260  1.00 96.38           H  
ATOM    733  CD  PRO A  47     -24.964 -20.778  12.994  1.00 96.38           C  
ATOM    734  HD2 PRO A  47     -24.903 -21.548  12.225  1.00 96.38           H  
ATOM    735  HD3 PRO A  47     -25.700 -21.047  13.751  1.00 96.38           H  
ATOM    736  N   ILE A  48     -22.463 -17.687  15.528  1.00 95.09           N  
ATOM    737  H   ILE A  48     -22.106 -17.153  14.749  1.00 95.09           H  
ATOM    738  CA  ILE A  48     -22.271 -17.176  16.886  1.00 95.09           C  
ATOM    739  HA  ILE A  48     -22.233 -18.019  17.577  1.00 95.09           H  
ATOM    740  C   ILE A  48     -23.485 -16.317  17.241  1.00 95.09           C  
ATOM    741  CB  ILE A  48     -20.938 -16.418  17.026  1.00 95.09           C  
ATOM    742  HB  ILE A  48     -20.958 -15.575  16.335  1.00 95.09           H  
ATOM    743  O   ILE A  48     -23.731 -15.277  16.625  1.00 95.09           O  
ATOM    744  CG1 ILE A  48     -19.739 -17.317  16.647  1.00 95.09           C  
ATOM    745 HG12 ILE A  48     -19.939 -17.840  15.712  1.00 95.09           H  
ATOM    746 HG13 ILE A  48     -19.587 -18.068  17.423  1.00 95.09           H  
ATOM    747  CG2 ILE A  48     -20.784 -15.851  18.451  1.00 95.09           C  
ATOM    748 HG21 ILE A  48     -21.607 -15.176  18.687  1.00 95.09           H  
ATOM    749 HG22 ILE A  48     -19.862 -15.276  18.537  1.00 95.09           H  
ATOM    750 HG23 ILE A  48     -20.768 -16.661  19.180  1.00 95.09           H  
ATOM    751  CD1 ILE A  48     -18.441 -16.532  16.440  1.00 95.09           C  
ATOM    752 HD11 ILE A  48     -18.578 -15.783  15.661  1.00 95.09           H  
ATOM    753 HD12 ILE A  48     -17.654 -17.222  16.135  1.00 95.09           H  
ATOM    754 HD13 ILE A  48     -18.136 -16.049  17.368  1.00 95.09           H  
ATOM    755  N   TYR A  49     -24.248 -16.760  18.236  1.00 94.75           N  
ATOM    756  H   TYR A  49     -24.011 -17.641  18.668  1.00 94.75           H  
ATOM    757  CA  TYR A  49     -25.409 -16.039  18.747  1.00 94.75           C  
ATOM    758  HA  TYR A  49     -25.854 -15.458  17.939  1.00 94.75           H  
ATOM    759  C   TYR A  49     -24.980 -15.074  19.849  1.00 94.75           C  
ATOM    760  CB  TYR A  49     -26.467 -17.035  19.233  1.00 94.75           C  
ATOM    761  HB2 TYR A  49     -27.323 -16.477  19.613  1.00 94.75           H  
ATOM    762  HB3 TYR A  49     -26.060 -17.616  20.061  1.00 94.75           H  
ATOM    763  O   TYR A  49     -24.411 -15.489  20.858  1.00 94.75           O  
ATOM    764  CG  TYR A  49     -26.944 -17.977  18.145  1.00 94.75           C  
ATOM    765  CD1 TYR A  49     -27.878 -17.530  17.190  1.00 94.75           C  
ATOM    766  HD1 TYR A  49     -28.272 -16.526  17.249  1.00 94.75           H  
ATOM    767  CD2 TYR A  49     -26.426 -19.284  18.063  1.00 94.75           C  
ATOM    768  HD2 TYR A  49     -25.692 -19.625  18.778  1.00 94.75           H  
ATOM    769  CE1 TYR A  49     -28.299 -18.389  16.157  1.00 94.75           C  
ATOM    770  HE1 TYR A  49     -29.015 -18.040  15.429  1.00 94.75           H  
ATOM    771  CE2 TYR A  49     -26.842 -20.145  17.030  1.00 94.75           C  
ATOM    772  HE2 TYR A  49     -26.433 -21.141  16.950  1.00 94.75           H  
ATOM    773  OH  TYR A  49     -28.182 -20.533  15.082  1.00 94.75           O  
ATOM    774  HH  TYR A  49     -28.847 -20.121  14.526  1.00 94.75           H  
ATOM    775  CZ  TYR A  49     -27.779 -19.700  16.077  1.00 94.75           C  
ATOM    776  N   LEU A  50     -25.252 -13.786  19.650  1.00 94.32           N  
ATOM    777  H   LEU A  50     -25.766 -13.513  18.824  1.00 94.32           H  
ATOM    778  CA  LEU A  50     -25.050 -12.758  20.664  1.00 94.32           C  
ATOM    779  HA  LEU A  50     -24.252 -13.063  21.341  1.00 94.32           H  
ATOM    780  C   LEU A  50     -26.325 -12.611  21.495  1.00 94.32           C  
ATOM    781  CB  LEU A  50     -24.638 -11.439  19.991  1.00 94.32           C  
ATOM    782  HB2 LEU A  50     -25.481 -11.065  19.409  1.00 94.32           H  
ATOM    783  HB3 LEU A  50     -24.436 -10.707  20.773  1.00 94.32           H  
ATOM    784  O   LEU A  50     -27.428 -12.827  20.989  1.00 94.32           O  
ATOM    785  CG  LEU A  50     -23.406 -11.529  19.073  1.00 94.32           C  
ATOM    786  HG  LEU A  50     -23.650 -12.136  18.201  1.00 94.32           H  
ATOM    787  CD1 LEU A  50     -23.035 -10.130  18.593  1.00 94.32           C  
ATOM    788 HD11 LEU A  50     -23.912  -9.644  18.167  1.00 94.32           H  
ATOM    789 HD12 LEU A  50     -22.259 -10.188  17.830  1.00 94.32           H  
ATOM    790 HD13 LEU A  50     -22.677  -9.528  19.428  1.00 94.32           H  
ATOM    791  CD2 LEU A  50     -22.179 -12.130  19.761  1.00 94.32           C  
ATOM    792 HD21 LEU A  50     -21.345 -12.144  19.059  1.00 94.32           H  
ATOM    793 HD22 LEU A  50     -21.915 -11.538  20.637  1.00 94.32           H  
ATOM    794 HD23 LEU A  50     -22.385 -13.156  20.067  1.00 94.32           H  
ATOM    795  N   ASN A  51     -26.188 -12.239  22.768  1.00 91.79           N  
ATOM    796  H   ASN A  51     -25.273 -12.006  23.124  1.00 91.79           H  
ATOM    797  CA  ASN A  51     -27.351 -11.987  23.611  1.00 91.79           C  
ATOM    798  HA  ASN A  51     -27.986 -12.872  23.567  1.00 91.79           H  
ATOM    799  C   ASN A  51     -28.128 -10.769  23.057  1.00 91.79           C  
ATOM    800  CB  ASN A  51     -26.890 -11.813  25.069  1.00 91.79           C  
ATOM    801  HB2 ASN A  51     -26.251 -10.934  25.149  1.00 91.79           H  
ATOM    802  HB3 ASN A  51     -26.311 -12.688  25.362  1.00 91.79           H  
ATOM    803  O   ASN A  51     -27.531  -9.699  22.924  1.00 91.79           O  
ATOM    804  CG  ASN A  51     -28.049 -11.648  26.037  1.00 91.79           C  
ATOM    805  ND2 ASN A  51     -27.877 -11.992  27.289  1.00 91.79           N  
ATOM    806 HD21 ASN A  51     -28.706 -11.897  27.859  1.00 91.79           H  
ATOM    807 HD22 ASN A  51     -27.005 -12.391  27.606  1.00 91.79           H  
ATOM    808  OD1 ASN A  51     -29.131 -11.223  25.698  1.00 91.79           O  
ATOM    809  N   PRO A  52     -29.426 -10.902  22.722  1.00 89.67           N  
ATOM    810  CA  PRO A  52     -30.212  -9.807  22.153  1.00 89.67           C  
ATOM    811  HA  PRO A  52     -29.725  -9.433  21.252  1.00 89.67           H  
ATOM    812  C   PRO A  52     -30.399  -8.622  23.110  1.00 89.67           C  
ATOM    813  CB  PRO A  52     -31.559 -10.433  21.777  1.00 89.67           C  
ATOM    814  HB2 PRO A  52     -31.511 -10.810  20.755  1.00 89.67           H  
ATOM    815  HB3 PRO A  52     -32.386  -9.730  21.882  1.00 89.67           H  
ATOM    816  O   PRO A  52     -30.578  -7.504  22.636  1.00 89.67           O  
ATOM    817  CG  PRO A  52     -31.692 -11.606  22.746  1.00 89.67           C  
ATOM    818  HG2 PRO A  52     -32.043 -11.247  23.714  1.00 89.67           H  
ATOM    819  HG3 PRO A  52     -32.352 -12.382  22.359  1.00 89.67           H  
ATOM    820  CD  PRO A  52     -30.253 -12.094  22.868  1.00 89.67           C  
ATOM    821  HD2 PRO A  52     -30.115 -12.579  23.834  1.00 89.67           H  
ATOM    822  HD3 PRO A  52     -30.028 -12.790  22.060  1.00 89.67           H  
ATOM    823  N   ASP A  53     -30.307  -8.855  24.421  1.00 89.94           N  
ATOM    824  H   ASP A  53     -30.166  -9.804  24.736  1.00 89.94           H  
ATOM    825  CA  ASP A  53     -30.494  -7.841  25.465  1.00 89.94           C  
ATOM    826  HA  ASP A  53     -31.203  -7.094  25.106  1.00 89.94           H  
ATOM    827  C   ASP A  53     -29.191  -7.106  25.818  1.00 89.94           C  
ATOM    828  CB  ASP A  53     -31.096  -8.498  26.719  1.00 89.94           C  
ATOM    829  HB2 ASP A  53     -30.367  -9.192  27.137  1.00 89.94           H  
ATOM    830  HB3 ASP A  53     -31.290  -7.729  27.466  1.00 89.94           H  
ATOM    831  O   ASP A  53     -29.133  -6.382  26.811  1.00 89.94           O  
ATOM    832  CG  ASP A  53     -32.410  -9.235  26.452  1.00 89.94           C  
ATOM    833  OD1 ASP A  53     -33.253  -8.693  25.704  1.00 89.94           O  
ATOM    834  OD2 ASP A  53     -32.560 -10.346  27.012  1.00 89.94           O  
ATOM    835  N   ARG A  54     -28.110  -7.338  25.061  1.00 90.81           N  
ATOM    836  H   ARG A  54     -28.229  -7.905  24.234  1.00 90.81           H  
ATOM    837  CA  ARG A  54     -26.782  -6.781  25.332  1.00 90.81           C  
ATOM    838  HA  ARG A  54     -26.883  -5.963  26.046  1.00 90.81           H  
ATOM    839  C   ARG A  54     -26.163  -6.178  24.086  1.00 90.81           C  
ATOM    840  CB  ARG A  54     -25.856  -7.858  25.916  1.00 90.81           C  
ATOM    841  HB2 ARG A  54     -24.870  -7.420  26.071  1.00 90.81           H  
ATOM    842  HB3 ARG A  54     -25.755  -8.664  25.189  1.00 90.81           H  
ATOM    843  O   ARG A  54     -26.352  -6.662  22.968  1.00 90.81           O  
ATOM    844  CG  ARG A  54     -26.338  -8.450  27.246  1.00 90.81           C  
ATOM    845  HG2 ARG A  54     -25.665  -9.263  27.520  1.00 90.81           H  
ATOM    846  HG3 ARG A  54     -27.338  -8.869  27.131  1.00 90.81           H  
ATOM    847  CD  ARG A  54     -26.345  -7.401  28.364  1.00 90.81           C  
ATOM    848  HD2 ARG A  54     -27.098  -6.642  28.152  1.00 90.81           H  
ATOM    849  HD3 ARG A  54     -25.375  -6.906  28.399  1.00 90.81           H  
ATOM    850  NE  ARG A  54     -26.635  -8.020  29.665  1.00 90.81           N  
ATOM    851  HE  ARG A  54     -26.960  -8.976  29.648  1.00 90.81           H  
ATOM    852  NH1 ARG A  54     -26.365  -6.117  30.946  1.00 90.81           N  
ATOM    853 HH11 ARG A  54     -26.354  -5.639  31.836  1.00 90.81           H  
ATOM    854 HH12 ARG A  54     -26.360  -5.499  30.148  1.00 90.81           H  
ATOM    855  NH2 ARG A  54     -26.818  -8.068  31.922  1.00 90.81           N  
ATOM    856 HH21 ARG A  54     -26.795  -7.564  32.797  1.00 90.81           H  
ATOM    857 HH22 ARG A  54     -27.065  -9.046  31.878  1.00 90.81           H  
ATOM    858  CZ  ARG A  54     -26.605  -7.394  30.826  1.00 90.81           C  
ATOM    859  N   GLU A  55     -25.346  -5.157  24.307  1.00 93.04           N  
ATOM    860  H   GLU A  55     -25.248  -4.803  25.248  1.00 93.04           H  
ATOM    861  CA  GLU A  55     -24.552  -4.542  23.255  1.00 93.04           C  
ATOM    862  HA  GLU A  55     -25.008  -4.794  22.298  1.00 93.04           H  
ATOM    863  C   GLU A  55     -23.148  -5.128  23.185  1.00 93.04           C  
ATOM    864  CB  GLU A  55     -24.552  -3.011  23.383  1.00 93.04           C  
ATOM    865  HB2 GLU A  55     -24.169  -2.736  24.366  1.00 93.04           H  
ATOM    866  HB3 GLU A  55     -23.879  -2.595  22.632  1.00 93.04           H  
ATOM    867  O   GLU A  55     -22.550  -5.526  24.188  1.00 93.04           O  
ATOM    868  CG  GLU A  55     -25.948  -2.383  23.196  1.00 93.04           C  
ATOM    869  HG2 GLU A  55     -25.843  -1.299  23.232  1.00 93.04           H  
ATOM    870  HG3 GLU A  55     -26.581  -2.683  24.030  1.00 93.04           H  
ATOM    871  CD  GLU A  55     -26.628  -2.776  21.870  1.00 93.04           C  
ATOM    872  OE1 GLU A  55     -27.875  -2.788  21.789  1.00 93.04           O  
ATOM    873  OE2 GLU A  55     -25.935  -3.196  20.916  1.00 93.04           O  
ATOM    874  N   TYR A  56     -22.626  -5.189  21.964  1.00 95.96           N  
ATOM    875  H   TYR A  56     -23.139  -4.774  21.200  1.00 95.96           H  
ATOM    876  CA  TYR A  56     -21.328  -5.772  21.667  1.00 95.96           C  
ATOM    877  HA  TYR A  56     -20.788  -5.950  22.597  1.00 95.96           H  
ATOM    878  C   TYR A  56     -20.506  -4.807  20.835  1.00 95.96           C  
ATOM    879  CB  TYR A  56     -21.482  -7.115  20.949  1.00 95.96           C  
ATOM    880  HB2 TYR A  56     -22.124  -6.986  20.077  1.00 95.96           H  
ATOM    881  HB3 TYR A  56     -20.501  -7.425  20.588  1.00 95.96           H  
ATOM    882  O   TYR A  56     -21.017  -4.108  19.960  1.00 95.96           O  
ATOM    883  CG  TYR A  56     -22.046  -8.216  21.821  1.00 95.96           C  
ATOM    884  CD1 TYR A  56     -21.185  -9.159  22.412  1.00 95.96           C  
ATOM    885  HD1 TYR A  56     -20.119  -9.094  22.250  1.00 95.96           H  
ATOM    886  CD2 TYR A  56     -23.434  -8.296  22.042  1.00 95.96           C  
ATOM    887  HD2 TYR A  56     -24.099  -7.568  21.601  1.00 95.96           H  
ATOM    888  CE1 TYR A  56     -21.717 -10.192  23.203  1.00 95.96           C  
ATOM    889  HE1 TYR A  56     -21.053 -10.926  23.636  1.00 95.96           H  
ATOM    890  CE2 TYR A  56     -23.964  -9.310  22.857  1.00 95.96           C  
ATOM    891  HE2 TYR A  56     -25.028  -9.358  23.032  1.00 95.96           H  
ATOM    892  OH  TYR A  56     -23.623 -11.286  24.172  1.00 95.96           O  
ATOM    893  HH  TYR A  56     -22.926 -11.839  24.532  1.00 95.96           H  
ATOM    894  CZ  TYR A  56     -23.108 -10.272  23.428  1.00 95.96           C  
ATOM    895  N   VAL A  57     -19.207  -4.812  21.094  1.00 96.97           N  
ATOM    896  H   VAL A  57     -18.866  -5.410  21.832  1.00 96.97           H  
ATOM    897  CA  VAL A  57     -18.228  -4.028  20.359  1.00 96.97           C  
ATOM    898  HA  VAL A  57     -18.707  -3.606  19.475  1.00 96.97           H  
ATOM    899  C   VAL A  57     -17.095  -4.912  19.872  1.00 96.97           C  
ATOM    900  CB  VAL A  57     -17.693  -2.857  21.187  1.00 96.97           C  
ATOM    901  HB  VAL A  57     -16.959  -2.364  20.549  1.00 96.97           H  
ATOM    902  O   VAL A  57     -16.743  -5.909  20.506  1.00 96.97           O  
ATOM    903  CG1 VAL A  57     -18.774  -1.827  21.503  1.00 96.97           C  
ATOM    904 HG11 VAL A  57     -19.572  -2.308  22.069  1.00 96.97           H  
ATOM    905 HG12 VAL A  57     -19.183  -1.425  20.576  1.00 96.97           H  
ATOM    906 HG13 VAL A  57     -18.356  -1.004  22.083  1.00 96.97           H  
ATOM    907  CG2 VAL A  57     -17.040  -3.287  22.512  1.00 96.97           C  
ATOM    908 HG21 VAL A  57     -16.240  -4.002  22.324  1.00 96.97           H  
ATOM    909 HG22 VAL A  57     -17.783  -3.744  23.165  1.00 96.97           H  
ATOM    910 HG23 VAL A  57     -16.621  -2.416  23.017  1.00 96.97           H  
ATOM    911  N   LEU A  58     -16.509  -4.531  18.746  1.00 97.81           N  
ATOM    912  H   LEU A  58     -16.854  -3.698  18.291  1.00 97.81           H  
ATOM    913  CA  LEU A  58     -15.385  -5.208  18.120  1.00 97.81           C  
ATOM    914  HA  LEU A  58     -15.085  -6.057  18.734  1.00 97.81           H  
ATOM    915  C   LEU A  58     -14.215  -4.233  18.013  1.00 97.81           C  
ATOM    916  CB  LEU A  58     -15.842  -5.712  16.745  1.00 97.81           C  
ATOM    917  HB2 LEU A  58     -16.814  -6.195  16.847  1.00 97.81           H  
ATOM    918  HB3 LEU A  58     -15.972  -4.839  16.106  1.00 97.81           H  
ATOM    919  O   LEU A  58     -14.420  -3.058  17.719  1.00 97.81           O  
ATOM    920  CG  LEU A  58     -14.882  -6.698  16.061  1.00 97.81           C  
ATOM    921  HG  LEU A  58     -13.859  -6.321  16.093  1.00 97.81           H  
ATOM    922  CD1 LEU A  58     -14.935  -8.077  16.720  1.00 97.81           C  
ATOM    923 HD11 LEU A  58     -14.292  -8.772  16.181  1.00 97.81           H  
ATOM    924 HD12 LEU A  58     -15.957  -8.455  16.709  1.00 97.81           H  
ATOM    925 HD13 LEU A  58     -14.587  -8.007  17.751  1.00 97.81           H  
ATOM    926  CD2 LEU A  58     -15.299  -6.851  14.601  1.00 97.81           C  
ATOM    927 HD21 LEU A  58     -14.722  -7.644  14.124  1.00 97.81           H  
ATOM    928 HD22 LEU A  58     -15.117  -5.912  14.078  1.00 97.81           H  
ATOM    929 HD23 LEU A  58     -16.359  -7.097  14.541  1.00 97.81           H  
ATOM    930  N   GLY A  59     -13.000  -4.718  18.234  1.00 97.88           N  
ATOM    931  H   GLY A  59     -12.913  -5.674  18.550  1.00 97.88           H  
ATOM    932  CA  GLY A  59     -11.775  -3.945  18.058  1.00 97.88           C  
ATOM    933  HA2 GLY A  59     -11.430  -3.591  19.029  1.00 97.88           H  
ATOM    934  HA3 GLY A  59     -11.961  -3.071  17.434  1.00 97.88           H  
ATOM    935  C   GLY A  59     -10.671  -4.775  17.414  1.00 97.88           C  
ATOM    936  O   GLY A  59     -10.652  -6.001  17.550  1.00 97.88           O  
ATOM    937  N   LEU A  60      -9.752  -4.109  16.714  1.00 98.50           N  
ATOM    938  H   LEU A  60      -9.825  -3.103  16.664  1.00 98.50           H  
ATOM    939  CA  LEU A  60      -8.527  -4.724  16.201  1.00 98.50           C  
ATOM    940  HA  LEU A  60      -8.755  -5.714  15.804  1.00 98.50           H  
ATOM    941  C   LEU A  60      -7.509  -4.863  17.342  1.00 98.50           C  
ATOM    942  CB  LEU A  60      -7.957  -3.849  15.069  1.00 98.50           C  
ATOM    943  HB2 LEU A  60      -8.730  -3.654  14.326  1.00 98.50           H  
ATOM    944  HB3 LEU A  60      -7.663  -2.891  15.498  1.00 98.50           H  
ATOM    945  O   LEU A  60      -7.189  -3.876  18.001  1.00 98.50           O  
ATOM    946  CG  LEU A  60      -6.731  -4.490  14.386  1.00 98.50           C  
ATOM    947  HG  LEU A  60      -6.137  -5.046  15.111  1.00 98.50           H  
ATOM    948  CD1 LEU A  60      -7.163  -5.434  13.273  1.00 98.50           C  
ATOM    949 HD11 LEU A  60      -6.271  -5.780  12.751  1.00 98.50           H  
ATOM    950 HD12 LEU A  60      -7.818  -4.922  12.568  1.00 98.50           H  
ATOM    951 HD13 LEU A  60      -7.678  -6.291  13.707  1.00 98.50           H  
ATOM    952  CD2 LEU A  60      -5.812  -3.452  13.758  1.00 98.50           C  
ATOM    953 HD21 LEU A  60      -4.899  -3.934  13.410  1.00 98.50           H  
ATOM    954 HD22 LEU A  60      -5.536  -2.708  14.506  1.00 98.50           H  
ATOM    955 HD23 LEU A  60      -6.306  -2.974  12.912  1.00 98.50           H  
ATOM    956  N   THR A  61      -6.970  -6.062  17.558  1.00 98.10           N  
ATOM    957  H   THR A  61      -7.255  -6.841  16.982  1.00 98.10           H  
ATOM    958  CA  THR A  61      -5.911  -6.296  18.556  1.00 98.10           C  
ATOM    959  HA  THR A  61      -5.864  -5.454  19.247  1.00 98.10           H  
ATOM    960  C   THR A  61      -4.528  -6.411  17.939  1.00 98.10           C  
ATOM    961  CB  THR A  61      -6.178  -7.555  19.384  1.00 98.10           C  
ATOM    962  HB  THR A  61      -5.319  -7.745  20.026  1.00 98.10           H  
ATOM    963  O   THR A  61      -3.555  -5.972  18.549  1.00 98.10           O  
ATOM    964  CG2 THR A  61      -7.413  -7.387  20.258  1.00 98.10           C  
ATOM    965 HG21 THR A  61      -8.299  -7.293  19.631  1.00 98.10           H  
ATOM    966 HG22 THR A  61      -7.310  -6.491  20.870  1.00 98.10           H  
ATOM    967 HG23 THR A  61      -7.503  -8.253  20.913  1.00 98.10           H  
ATOM    968  OG1 THR A  61      -6.401  -8.680  18.564  1.00 98.10           O  
ATOM    969  HG1 THR A  61      -6.282  -9.465  19.103  1.00 98.10           H  
ATOM    970  N   SER A  62      -4.431  -6.986  16.742  1.00 97.96           N  
ATOM    971  H   SER A  62      -5.258  -7.368  16.307  1.00 97.96           H  
ATOM    972  CA  SER A  62      -3.172  -7.096  16.016  1.00 97.96           C  
ATOM    973  HA  SER A  62      -2.583  -6.201  16.218  1.00 97.96           H  
ATOM    974  C   SER A  62      -3.391  -7.178  14.511  1.00 97.96           C  
ATOM    975  CB  SER A  62      -2.353  -8.300  16.498  1.00 97.96           C  
ATOM    976  HB2 SER A  62      -2.134  -8.183  17.559  1.00 97.96           H  
ATOM    977  HB3 SER A  62      -1.407  -8.320  15.957  1.00 97.96           H  
ATOM    978  O   SER A  62      -4.405  -7.687  14.028  1.00 97.96           O  
ATOM    979  OG  SER A  62      -3.030  -9.529  16.292  1.00 97.96           O  
ATOM    980  HG  SER A  62      -2.365 -10.222  16.300  1.00 97.96           H  
ATOM    981  N   PHE A  63      -2.409  -6.697  13.762  1.00 98.57           N  
ATOM    982  H   PHE A  63      -1.662  -6.196  14.221  1.00 98.57           H  
ATOM    983  CA  PHE A  63      -2.293  -6.886  12.327  1.00 98.57           C  
ATOM    984  HA  PHE A  63      -2.883  -7.751  12.025  1.00 98.57           H  
ATOM    985  C   PHE A  63      -0.831  -7.167  11.984  1.00 98.57           C  
ATOM    986  CB  PHE A  63      -2.850  -5.658  11.600  1.00 98.57           C  
ATOM    987  HB2 PHE A  63      -3.929  -5.632  11.748  1.00 98.57           H  
ATOM    988  HB3 PHE A  63      -2.453  -4.749  12.053  1.00 98.57           H  
ATOM    989  O   PHE A  63       0.073  -6.447  12.408  1.00 98.57           O  
ATOM    990  CG  PHE A  63      -2.550  -5.638  10.117  1.00 98.57           C  
ATOM    991  CD1 PHE A  63      -1.286  -5.242   9.641  1.00 98.57           C  
ATOM    992  HD1 PHE A  63      -0.532  -4.897  10.334  1.00 98.57           H  
ATOM    993  CD2 PHE A  63      -3.536  -6.047   9.209  1.00 98.57           C  
ATOM    994  HD2 PHE A  63      -4.520  -6.311   9.566  1.00 98.57           H  
ATOM    995  CE1 PHE A  63      -1.015  -5.259   8.263  1.00 98.57           C  
ATOM    996  HE1 PHE A  63      -0.061  -4.901   7.906  1.00 98.57           H  
ATOM    997  CE2 PHE A  63      -3.246  -6.109   7.839  1.00 98.57           C  
ATOM    998  HE2 PHE A  63      -3.994  -6.479   7.154  1.00 98.57           H  
ATOM    999  CZ  PHE A  63      -1.994  -5.702   7.358  1.00 98.57           C  
ATOM   1000  HZ  PHE A  63      -1.790  -5.724   6.298  1.00 98.57           H  
ATOM   1001  N   GLU A  64      -0.594  -8.212  11.201  1.00 98.23           N  
ATOM   1002  H   GLU A  64      -1.376  -8.781  10.908  1.00 98.23           H  
ATOM   1003  CA  GLU A  64       0.743  -8.638  10.809  1.00 98.23           C  
ATOM   1004  HA  GLU A  64       1.441  -7.813  10.949  1.00 98.23           H  
ATOM   1005  C   GLU A  64       0.774  -9.049   9.336  1.00 98.23           C  
ATOM   1006  CB  GLU A  64       1.207  -9.805  11.690  1.00 98.23           C  
ATOM   1007  HB2 GLU A  64       2.165 -10.149  11.302  1.00 98.23           H  
ATOM   1008  HB3 GLU A  64       0.494 -10.626  11.610  1.00 98.23           H  
ATOM   1009  O   GLU A  64      -0.014  -9.887   8.901  1.00 98.23           O  
ATOM   1010  CG  GLU A  64       1.372  -9.431  13.172  1.00 98.23           C  
ATOM   1011  HG2 GLU A  64       0.412  -9.109  13.576  1.00 98.23           H  
ATOM   1012  HG3 GLU A  64       2.077  -8.602  13.244  1.00 98.23           H  
ATOM   1013  CD  GLU A  64       1.898 -10.606  14.006  1.00 98.23           C  
ATOM   1014  OE1 GLU A  64       1.512 -10.715  15.187  1.00 98.23           O  
ATOM   1015  OE2 GLU A  64       2.739 -11.377  13.471  1.00 98.23           O  
ATOM   1016  N   THR A  65       1.715  -8.500   8.571  1.00 98.00           N  
ATOM   1017  H   THR A  65       2.324  -7.809   8.986  1.00 98.00           H  
ATOM   1018  CA  THR A  65       2.015  -8.925   7.191  1.00 98.00           C  
ATOM   1019  HA  THR A  65       1.956 -10.012   7.136  1.00 98.00           H  
ATOM   1020  C   THR A  65       3.440  -8.518   6.811  1.00 98.00           C  
ATOM   1021  CB  THR A  65       0.980  -8.357   6.200  1.00 98.00           C  
ATOM   1022  HB  THR A  65      -0.022  -8.574   6.569  1.00 98.00           H  
ATOM   1023  O   THR A  65       4.155  -7.930   7.620  1.00 98.00           O  
ATOM   1024  CG2 THR A  65       1.110  -6.856   5.971  1.00 98.00           C  
ATOM   1025 HG21 THR A  65       0.231  -6.495   5.437  1.00 98.00           H  
ATOM   1026 HG22 THR A  65       1.183  -6.352   6.936  1.00 98.00           H  
ATOM   1027 HG23 THR A  65       1.999  -6.634   5.380  1.00 98.00           H  
ATOM   1028  OG1 THR A  65       1.139  -8.964   4.940  1.00 98.00           O  
ATOM   1029  HG1 THR A  65       0.391  -8.719   4.390  1.00 98.00           H  
ATOM   1030  N   PHE A  66       3.881  -8.792   5.587  1.00 96.58           N  
ATOM   1031  H   PHE A  66       3.220  -9.211   4.948  1.00 96.58           H  
ATOM   1032  CA  PHE A  66       5.120  -8.244   5.033  1.00 96.58           C  
ATOM   1033  HA  PHE A  66       5.750  -7.877   5.843  1.00 96.58           H  
ATOM   1034  C   PHE A  66       4.840  -7.044   4.125  1.00 96.58           C  
ATOM   1035  CB  PHE A  66       5.915  -9.348   4.333  1.00 96.58           C  
ATOM   1036  HB2 PHE A  66       5.263  -9.880   3.640  1.00 96.58           H  
ATOM   1037  HB3 PHE A  66       6.717  -8.893   3.753  1.00 96.58           H  
ATOM   1038  O   PHE A  66       3.877  -7.030   3.359  1.00 96.58           O  
ATOM   1039  CG  PHE A  66       6.529 -10.336   5.304  1.00 96.58           C  
ATOM   1040  CD1 PHE A  66       7.804 -10.085   5.846  1.00 96.58           C  
ATOM   1041  HD1 PHE A  66       8.351  -9.201   5.553  1.00 96.58           H  
ATOM   1042  CD2 PHE A  66       5.828 -11.498   5.673  1.00 96.58           C  
ATOM   1043  HD2 PHE A  66       4.864 -11.708   5.233  1.00 96.58           H  
ATOM   1044  CE1 PHE A  66       8.377 -10.997   6.750  1.00 96.58           C  
ATOM   1045  HE1 PHE A  66       9.366 -10.813   7.143  1.00 96.58           H  
ATOM   1046  CE2 PHE A  66       6.398 -12.406   6.583  1.00 96.58           C  
ATOM   1047  HE2 PHE A  66       5.864 -13.311   6.836  1.00 96.58           H  
ATOM   1048  CZ  PHE A  66       7.674 -12.158   7.120  1.00 96.58           C  
ATOM   1049  HZ  PHE A  66       8.122 -12.872   7.795  1.00 96.58           H  
ATOM   1050  N   ASN A  67       5.702  -6.025   4.188  1.00 95.51           N  
ATOM   1051  H   ASN A  67       6.475  -6.072   4.836  1.00 95.51           H  
ATOM   1052  CA  ASN A  67       5.635  -4.885   3.283  1.00 95.51           C  
ATOM   1053  HA  ASN A  67       4.586  -4.608   3.178  1.00 95.51           H  
ATOM   1054  C   ASN A  67       6.146  -5.285   1.895  1.00 95.51           C  
ATOM   1055  CB  ASN A  67       6.374  -3.655   3.834  1.00 95.51           C  
ATOM   1056  HB2 ASN A  67       7.449  -3.835   3.850  1.00 95.51           H  
ATOM   1057  HB3 ASN A  67       6.051  -3.438   4.852  1.00 95.51           H  
ATOM   1058  O   ASN A  67       7.327  -5.155   1.565  1.00 95.51           O  
ATOM   1059  CG  ASN A  67       6.079  -2.435   2.970  1.00 95.51           C  
ATOM   1060  ND2 ASN A  67       6.622  -1.289   3.282  1.00 95.51           N  
ATOM   1061 HD21 ASN A  67       6.362  -0.495   2.715  1.00 95.51           H  
ATOM   1062 HD22 ASN A  67       7.198  -1.164   4.102  1.00 95.51           H  
ATOM   1063  OD1 ASN A  67       5.336  -2.487   2.001  1.00 95.51           O  
ATOM   1064  N   THR A  68       5.228  -5.789   1.084  1.00 94.82           N  
ATOM   1065  H   THR A  68       4.344  -6.051   1.497  1.00 94.82           H  
ATOM   1066  CA  THR A  68       5.449  -6.202  -0.304  1.00 94.82           C  
ATOM   1067  HA  THR A  68       6.468  -5.956  -0.603  1.00 94.82           H  
ATOM   1068  C   THR A  68       4.532  -5.456  -1.266  1.00 94.82           C  
ATOM   1069  CB  THR A  68       5.247  -7.713  -0.425  1.00 94.82           C  
ATOM   1070  HB  THR A  68       5.291  -8.018  -1.471  1.00 94.82           H  
ATOM   1071  O   THR A  68       4.339  -5.900  -2.397  1.00 94.82           O  
ATOM   1072  CG2 THR A  68       6.337  -8.468   0.334  1.00 94.82           C  
ATOM   1073 HG21 THR A  68       6.176  -8.372   1.407  1.00 94.82           H  
ATOM   1074 HG22 THR A  68       6.316  -9.523   0.062  1.00 94.82           H  
ATOM   1075 HG23 THR A  68       7.320  -8.064   0.090  1.00 94.82           H  
ATOM   1076  OG1 THR A  68       3.971  -8.006   0.074  1.00 94.82           O  
ATOM   1077  HG1 THR A  68       3.777  -8.942  -0.011  1.00 94.82           H  
ATOM   1078  N   ILE A  69       3.969  -4.328  -0.830  1.00 95.64           N  
ATOM   1079  H   ILE A  69       4.221  -3.993   0.089  1.00 95.64           H  
ATOM   1080  CA  ILE A  69       3.042  -3.520  -1.620  1.00 95.64           C  
ATOM   1081  HA  ILE A  69       2.225  -4.164  -1.945  1.00 95.64           H  
ATOM   1082  C   ILE A  69       3.798  -2.965  -2.840  1.00 95.64           C  
ATOM   1083  CB  ILE A  69       2.441  -2.394  -0.755  1.00 95.64           C  
ATOM   1084  HB  ILE A  69       3.252  -1.747  -0.419  1.00 95.64           H  
ATOM   1085  O   ILE A  69       4.809  -2.274  -2.661  1.00 95.64           O  
ATOM   1086  CG1 ILE A  69       1.726  -2.970   0.493  1.00 95.64           C  
ATOM   1087 HG12 ILE A  69       0.889  -3.593   0.180  1.00 95.64           H  
ATOM   1088 HG13 ILE A  69       2.417  -3.598   1.055  1.00 95.64           H  
ATOM   1089  CG2 ILE A  69       1.472  -1.556  -1.606  1.00 95.64           C  
ATOM   1090 HG21 ILE A  69       0.611  -2.155  -1.903  1.00 95.64           H  
ATOM   1091 HG22 ILE A  69       1.962  -1.159  -2.495  1.00 95.64           H  
ATOM   1092 HG23 ILE A  69       1.135  -0.700  -1.021  1.00 95.64           H  
ATOM   1093  CD1 ILE A  69       1.222  -1.900   1.470  1.00 95.64           C  
ATOM   1094 HD11 ILE A  69       2.030  -1.214   1.723  1.00 95.64           H  
ATOM   1095 HD12 ILE A  69       0.392  -1.346   1.030  1.00 95.64           H  
ATOM   1096 HD13 ILE A  69       0.868  -2.380   2.383  1.00 95.64           H  
ATOM   1097  N   PRO A  70       3.385  -3.278  -4.081  1.00 95.47           N  
ATOM   1098  CA  PRO A  70       4.128  -2.866  -5.263  1.00 95.47           C  
ATOM   1099  HA  PRO A  70       5.188  -3.076  -5.118  1.00 95.47           H  
ATOM   1100  C   PRO A  70       3.944  -1.370  -5.529  1.00 95.47           C  
ATOM   1101  CB  PRO A  70       3.596  -3.735  -6.405  1.00 95.47           C  
ATOM   1102  HB2 PRO A  70       3.641  -3.225  -7.367  1.00 95.47           H  
ATOM   1103  HB3 PRO A  70       4.162  -4.666  -6.446  1.00 95.47           H  
ATOM   1104  O   PRO A  70       2.821  -0.877  -5.607  1.00 95.47           O  
ATOM   1105  CG  PRO A  70       2.156  -4.030  -5.982  1.00 95.47           C  
ATOM   1106  HG2 PRO A  70       1.509  -3.204  -6.277  1.00 95.47           H  
ATOM   1107  HG3 PRO A  70       1.796  -4.967  -6.406  1.00 95.47           H  
ATOM   1108  CD  PRO A  70       2.240  -4.096  -4.457  1.00 95.47           C  
ATOM   1109  HD2 PRO A  70       1.320  -3.715  -4.013  1.00 95.47           H  
ATOM   1110  HD3 PRO A  70       2.412  -5.126  -4.142  1.00 95.47           H  
ATOM   1111  N   ASN A  71       5.051  -0.654  -5.730  1.00 94.90           N  
ATOM   1112  H   ASN A  71       5.944  -1.121  -5.672  1.00 94.90           H  
ATOM   1113  CA  ASN A  71       5.031   0.723  -6.230  1.00 94.90           C  
ATOM   1114  HA  ASN A  71       4.016   1.111  -6.143  1.00 94.90           H  
ATOM   1115  C   ASN A  71       5.370   0.804  -7.727  1.00 94.90           C  
ATOM   1116  CB  ASN A  71       5.915   1.606  -5.343  1.00 94.90           C  
ATOM   1117  HB2 ASN A  71       5.556   1.547  -4.315  1.00 94.90           H  
ATOM   1118  HB3 ASN A  71       5.803   2.641  -5.665  1.00 94.90           H  
ATOM   1119  O   ASN A  71       4.966   1.748  -8.402  1.00 94.90           O  
ATOM   1120  CG  ASN A  71       7.392   1.266  -5.344  1.00 94.90           C  
ATOM   1121  ND2 ASN A  71       8.159   2.095  -4.690  1.00 94.90           N  
ATOM   1122 HD21 ASN A  71       7.722   2.834  -4.158  1.00 94.90           H  
ATOM   1123 HD22 ASN A  71       9.146   1.908  -4.593  1.00 94.90           H  
ATOM   1124  OD1 ASN A  71       7.863   0.270  -5.876  1.00 94.90           O  
ATOM   1125  N   VAL A  72       6.033  -0.222  -8.266  1.00 96.19           N  
ATOM   1126  H   VAL A  72       6.373  -0.939  -7.641  1.00 96.19           H  
ATOM   1127  CA  VAL A  72       6.199  -0.448  -9.703  1.00 96.19           C  
ATOM   1128  HA  VAL A  72       5.952   0.460 -10.254  1.00 96.19           H  
ATOM   1129  C   VAL A  72       5.241  -1.554 -10.126  1.00 96.19           C  
ATOM   1130  CB  VAL A  72       7.657  -0.816 -10.021  1.00 96.19           C  
ATOM   1131  HB  VAL A  72       7.942  -1.699  -9.448  1.00 96.19           H  
ATOM   1132  O   VAL A  72       5.339  -2.676  -9.632  1.00 96.19           O  
ATOM   1133  CG1 VAL A  72       7.845  -1.120 -11.509  1.00 96.19           C  
ATOM   1134 HG11 VAL A  72       8.894  -1.352 -11.695  1.00 96.19           H  
ATOM   1135 HG12 VAL A  72       7.261  -1.995 -11.793  1.00 96.19           H  
ATOM   1136 HG13 VAL A  72       7.544  -0.258 -12.103  1.00 96.19           H  
ATOM   1137  CG2 VAL A  72       8.603   0.336  -9.661  1.00 96.19           C  
ATOM   1138 HG21 VAL A  72       9.630   0.067  -9.910  1.00 96.19           H  
ATOM   1139 HG22 VAL A  72       8.312   1.231 -10.211  1.00 96.19           H  
ATOM   1140 HG23 VAL A  72       8.554   0.545  -8.593  1.00 96.19           H  
ATOM   1141  N   THR A  73       4.334  -1.256 -11.056  1.00 94.56           N  
ATOM   1142  H   THR A  73       4.319  -0.315 -11.420  1.00 94.56           H  
ATOM   1143  CA  THR A  73       3.315  -2.187 -11.576  1.00 94.56           C  
ATOM   1144  HA  THR A  73       3.470  -3.180 -11.153  1.00 94.56           H  
ATOM   1145  C   THR A  73       3.414  -2.305 -13.096  1.00 94.56           C  
ATOM   1146  CB  THR A  73       1.896  -1.735 -11.198  1.00 94.56           C  
ATOM   1147  HB  THR A  73       1.187  -2.492 -11.531  1.00 94.56           H  
ATOM   1148  O   THR A  73       4.037  -1.474 -13.753  1.00 94.56           O  
ATOM   1149  CG2 THR A  73       1.699  -1.521  -9.698  1.00 94.56           C  
ATOM   1150 HG21 THR A  73       0.651  -1.303  -9.490  1.00 94.56           H  
ATOM   1151 HG22 THR A  73       2.311  -0.692  -9.343  1.00 94.56           H  
ATOM   1152 HG23 THR A  73       1.980  -2.426  -9.160  1.00 94.56           H  
ATOM   1153  OG1 THR A  73       1.614  -0.530 -11.869  1.00 94.56           O  
ATOM   1154  HG1 THR A  73       0.749  -0.222 -11.588  1.00 94.56           H  
ATOM   1155  N   LYS A  74       2.754  -3.294 -13.709  1.00 93.76           N  
ATOM   1156  H   LYS A  74       2.286  -3.980 -13.134  1.00 93.76           H  
ATOM   1157  CA  LYS A  74       2.754  -3.472 -15.181  1.00 93.76           C  
ATOM   1158  HA  LYS A  74       3.780  -3.636 -15.512  1.00 93.76           H  
ATOM   1159  C   LYS A  74       2.257  -2.251 -15.974  1.00 93.76           C  
ATOM   1160  CB  LYS A  74       1.902  -4.695 -15.548  1.00 93.76           C  
ATOM   1161  HB2 LYS A  74       0.898  -4.562 -15.146  1.00 93.76           H  
ATOM   1162  HB3 LYS A  74       1.831  -4.768 -16.633  1.00 93.76           H  
ATOM   1163  O   LYS A  74       2.572  -2.126 -17.157  1.00 93.76           O  
ATOM   1164  CG  LYS A  74       2.506  -5.998 -15.010  1.00 93.76           C  
ATOM   1165  HG2 LYS A  74       3.483  -6.161 -15.466  1.00 93.76           H  
ATOM   1166  HG3 LYS A  74       2.632  -5.921 -13.930  1.00 93.76           H  
ATOM   1167  CD  LYS A  74       1.591  -7.186 -15.317  1.00 93.76           C  
ATOM   1168  HD2 LYS A  74       1.535  -7.342 -16.394  1.00 93.76           H  
ATOM   1169  HD3 LYS A  74       0.596  -6.975 -14.925  1.00 93.76           H  
ATOM   1170  CE  LYS A  74       2.152  -8.429 -14.624  1.00 93.76           C  
ATOM   1171  HE2 LYS A  74       3.136  -8.656 -15.036  1.00 93.76           H  
ATOM   1172  HE3 LYS A  74       2.284  -8.192 -13.568  1.00 93.76           H  
ATOM   1173  NZ  LYS A  74       1.239  -9.589 -14.767  1.00 93.76           N  
ATOM   1174  HZ1 LYS A  74       0.353  -9.369 -14.335  1.00 93.76           H  
ATOM   1175  HZ2 LYS A  74       1.619 -10.386 -14.276  1.00 93.76           H  
ATOM   1176  HZ3 LYS A  74       1.089  -9.825 -15.737  1.00 93.76           H  
ATOM   1177  N   THR A  75       1.484  -1.370 -15.340  1.00 93.99           N  
ATOM   1178  H   THR A  75       1.276  -1.521 -14.363  1.00 93.99           H  
ATOM   1179  CA  THR A  75       0.966  -0.125 -15.927  1.00 93.99           C  
ATOM   1180  HA  THR A  75       0.888  -0.241 -17.009  1.00 93.99           H  
ATOM   1181  C   THR A  75       1.880   1.082 -15.689  1.00 93.99           C  
ATOM   1182  CB  THR A  75      -0.446   0.177 -15.401  1.00 93.99           C  
ATOM   1183  HB  THR A  75      -0.782   1.136 -15.794  1.00 93.99           H  
ATOM   1184  O   THR A  75       1.650   2.134 -16.274  1.00 93.99           O  
ATOM   1185  CG2 THR A  75      -1.450  -0.904 -15.804  1.00 93.99           C  
ATOM   1186 HG21 THR A  75      -1.190  -1.860 -15.350  1.00 93.99           H  
ATOM   1187 HG22 THR A  75      -2.448  -0.613 -15.475  1.00 93.99           H  
ATOM   1188 HG23 THR A  75      -1.458  -1.007 -16.889  1.00 93.99           H  
ATOM   1189  OG1 THR A  75      -0.444   0.220 -13.993  1.00 93.99           O  
ATOM   1190  HG1 THR A  75      -1.286   0.589 -13.716  1.00 93.99           H  
ATOM   1191  N   ALA A  76       2.932   0.949 -14.876  1.00 95.13           N  
ATOM   1192  H   ALA A  76       3.068   0.064 -14.409  1.00 95.13           H  
ATOM   1193  CA  ALA A  76       3.856   2.027 -14.522  1.00 95.13           C  
ATOM   1194  HA  ALA A  76       3.928   2.726 -15.356  1.00 95.13           H  
ATOM   1195  C   ALA A  76       5.278   1.489 -14.260  1.00 95.13           C  
ATOM   1196  CB  ALA A  76       3.277   2.783 -13.317  1.00 95.13           C  
ATOM   1197  HB1 ALA A  76       3.181   2.109 -12.465  1.00 95.13           H  
ATOM   1198  HB2 ALA A  76       3.936   3.608 -13.049  1.00 95.13           H  
ATOM   1199  HB3 ALA A  76       2.295   3.183 -13.569  1.00 95.13           H  
ATOM   1200  O   ALA A  76       5.813   1.610 -13.159  1.00 95.13           O  
ATOM   1201  N   ASN A  77       5.898   0.869 -15.271  1.00 97.00           N  
ATOM   1202  H   ASN A  77       5.393   0.750 -16.137  1.00 97.00           H  
ATOM   1203  CA  ASN A  77       7.206   0.216 -15.126  1.00 97.00           C  
ATOM   1204  HA  ASN A  77       7.702   0.625 -14.246  1.00 97.00           H  
ATOM   1205  C   ASN A  77       8.199   0.418 -16.275  1.00 97.00           C  
ATOM   1206  CB  ASN A  77       7.005  -1.278 -14.888  1.00 97.00           C  
ATOM   1207  HB2 ASN A  77       7.982  -1.674 -14.611  1.00 97.00           H  
ATOM   1208  HB3 ASN A  77       6.365  -1.443 -14.022  1.00 97.00           H  
ATOM   1209  O   ASN A  77       9.286  -0.167 -16.252  1.00 97.00           O  
ATOM   1210  CG  ASN A  77       6.481  -2.056 -16.085  1.00 97.00           C  
ATOM   1211  ND2 ASN A  77       6.666  -3.353 -16.059  1.00 97.00           N  
ATOM   1212 HD21 ASN A  77       7.234  -3.727 -15.312  1.00 97.00           H  
ATOM   1213 HD22 ASN A  77       6.349  -3.891 -16.853  1.00 97.00           H  
ATOM   1214  OD1 ASN A  77       5.961  -1.536 -17.064  1.00 97.00           O  
ATOM   1215  N   LYS A  78       7.859   1.208 -17.294  1.00 97.11           N  
ATOM   1216  H   LYS A  78       6.954   1.657 -17.283  1.00 97.11           H  
ATOM   1217  CA  LYS A  78       8.759   1.458 -18.422  1.00 97.11           C  
ATOM   1218  HA  LYS A  78       9.461   0.627 -18.480  1.00 97.11           H  
ATOM   1219  C   LYS A  78       9.587   2.719 -18.191  1.00 97.11           C  
ATOM   1220  CB  LYS A  78       8.001   1.475 -19.755  1.00 97.11           C  
ATOM   1221  HB2 LYS A  78       8.725   1.654 -20.550  1.00 97.11           H  
ATOM   1222  HB3 LYS A  78       7.275   2.288 -19.757  1.00 97.11           H  
ATOM   1223  O   LYS A  78       9.062   3.763 -17.804  1.00 97.11           O  
ATOM   1224  CG  LYS A  78       7.286   0.143 -20.039  1.00 97.11           C  
ATOM   1225  HG2 LYS A  78       7.983  -0.685 -19.907  1.00 97.11           H  
ATOM   1226  HG3 LYS A  78       6.460   0.025 -19.339  1.00 97.11           H  
ATOM   1227  CD  LYS A  78       6.741   0.126 -21.473  1.00 97.11           C  
ATOM   1228  HD2 LYS A  78       7.571   0.117 -22.180  1.00 97.11           H  
ATOM   1229  HD3 LYS A  78       6.167   1.039 -21.630  1.00 97.11           H  
ATOM   1230  CE  LYS A  78       5.834  -1.084 -21.718  1.00 97.11           C  
ATOM   1231  HE2 LYS A  78       6.449  -1.978 -21.821  1.00 97.11           H  
ATOM   1232  HE3 LYS A  78       5.202  -1.213 -20.839  1.00 97.11           H  
ATOM   1233  NZ  LYS A  78       4.975  -0.881 -22.917  1.00 97.11           N  
ATOM   1234  HZ1 LYS A  78       4.341  -1.656 -23.052  1.00 97.11           H  
ATOM   1235  HZ2 LYS A  78       4.402  -0.058 -22.799  1.00 97.11           H  
ATOM   1236  HZ3 LYS A  78       5.525  -0.758 -23.754  1.00 97.11           H  
ATOM   1237  N   PHE A  79      10.878   2.637 -18.492  1.00 93.20           N  
ATOM   1238  H   PHE A  79      11.234   1.732 -18.767  1.00 93.20           H  
ATOM   1239  CA  PHE A  79      11.819   3.758 -18.455  1.00 93.20           C  
ATOM   1240  HA  PHE A  79      11.271   4.697 -18.376  1.00 93.20           H  
ATOM   1241  C   PHE A  79      12.626   3.766 -19.753  1.00 93.20           C  
ATOM   1242  CB  PHE A  79      12.726   3.621 -17.222  1.00 93.20           C  
ATOM   1243  HB2 PHE A  79      13.442   2.815 -17.380  1.00 93.20           H  
ATOM   1244  HB3 PHE A  79      12.112   3.332 -16.369  1.00 93.20           H  
ATOM   1245  O   PHE A  79      13.239   2.755 -20.096  1.00 93.20           O  
ATOM   1246  CG  PHE A  79      13.472   4.890 -16.844  1.00 93.20           C  
ATOM   1247  CD1 PHE A  79      14.768   5.152 -17.314  1.00 93.20           C  
ATOM   1248  HD1 PHE A  79      15.253   4.440 -17.965  1.00 93.20           H  
ATOM   1249  CD2 PHE A  79      12.876   5.814 -15.973  1.00 93.20           C  
ATOM   1250  HD2 PHE A  79      11.873   5.645 -15.612  1.00 93.20           H  
ATOM   1251  CE1 PHE A  79      15.432   6.328 -16.905  1.00 93.20           C  
ATOM   1252  HE1 PHE A  79      16.429   6.570 -17.243  1.00 93.20           H  
ATOM   1253  CE2 PHE A  79      13.552   6.959 -15.538  1.00 93.20           C  
ATOM   1254  HE2 PHE A  79      13.090   7.639 -14.837  1.00 93.20           H  
ATOM   1255  CZ  PHE A  79      14.835   7.223 -16.013  1.00 93.20           C  
ATOM   1256  HZ  PHE A  79      15.363   8.108 -15.691  1.00 93.20           H  
ATOM   1257  N   LYS A  80      12.631   4.872 -20.502  1.00 95.82           N  
ATOM   1258  H   LYS A  80      12.140   5.693 -20.179  1.00 95.82           H  
ATOM   1259  CA  LYS A  80      13.341   4.950 -21.787  1.00 95.82           C  
ATOM   1260  HA  LYS A  80      13.771   3.974 -22.011  1.00 95.82           H  
ATOM   1261  C   LYS A  80      14.506   5.924 -21.715  1.00 95.82           C  
ATOM   1262  CB  LYS A  80      12.341   5.242 -22.904  1.00 95.82           C  
ATOM   1263  HB2 LYS A  80      11.657   4.395 -22.953  1.00 95.82           H  
ATOM   1264  HB3 LYS A  80      11.777   6.139 -22.647  1.00 95.82           H  
ATOM   1265  O   LYS A  80      14.326   7.081 -21.347  1.00 95.82           O  
ATOM   1266  CG  LYS A  80      12.963   5.407 -24.296  1.00 95.82           C  
ATOM   1267  HG2 LYS A  80      13.622   6.275 -24.309  1.00 95.82           H  
ATOM   1268  HG3 LYS A  80      13.527   4.515 -24.567  1.00 95.82           H  
ATOM   1269  CD  LYS A  80      11.818   5.614 -25.288  1.00 95.82           C  
ATOM   1270  HD2 LYS A  80      11.225   4.702 -25.352  1.00 95.82           H  
ATOM   1271  HD3 LYS A  80      11.187   6.418 -24.908  1.00 95.82           H  
ATOM   1272  CE  LYS A  80      12.315   5.989 -26.679  1.00 95.82           C  
ATOM   1273  HE2 LYS A  80      13.181   6.643 -26.572  1.00 95.82           H  
ATOM   1274  HE3 LYS A  80      12.624   5.090 -27.211  1.00 95.82           H  
ATOM   1275  NZ  LYS A  80      11.232   6.707 -27.392  1.00 95.82           N  
ATOM   1276  HZ1 LYS A  80      10.402   6.136 -27.464  1.00 95.82           H  
ATOM   1277  HZ2 LYS A  80      11.530   7.010 -28.308  1.00 95.82           H  
ATOM   1278  HZ3 LYS A  80      10.979   7.523 -26.854  1.00 95.82           H  
ATOM   1279  N   ILE A  81      15.691   5.442 -22.087  1.00 95.23           N  
ATOM   1280  H   ILE A  81      15.722   4.491 -22.424  1.00 95.23           H  
ATOM   1281  CA  ILE A  81      16.937   6.216 -22.126  1.00 95.23           C  
ATOM   1282  HA  ILE A  81      16.705   7.266 -21.950  1.00 95.23           H  
ATOM   1283  C   ILE A  81      17.557   6.080 -23.512  1.00 95.23           C  
ATOM   1284  CB  ILE A  81      17.936   5.772 -21.041  1.00 95.23           C  
ATOM   1285  HB  ILE A  81      18.251   4.750 -21.250  1.00 95.23           H  
ATOM   1286  O   ILE A  81      17.897   4.981 -23.954  1.00 95.23           O  
ATOM   1287  CG1 ILE A  81      17.280   5.793 -19.653  1.00 95.23           C  
ATOM   1288 HG12 ILE A  81      16.512   5.020 -19.639  1.00 95.23           H  
ATOM   1289 HG13 ILE A  81      16.812   6.761 -19.479  1.00 95.23           H  
ATOM   1290  CG2 ILE A  81      19.176   6.682 -21.094  1.00 95.23           C  
ATOM   1291 HG21 ILE A  81      19.670   6.570 -22.059  1.00 95.23           H  
ATOM   1292 HG22 ILE A  81      18.886   7.721 -20.943  1.00 95.23           H  
ATOM   1293 HG23 ILE A  81      19.911   6.412 -20.335  1.00 95.23           H  
ATOM   1294  CD1 ILE A  81      18.275   5.487 -18.534  1.00 95.23           C  
ATOM   1295 HD11 ILE A  81      17.785   4.947 -17.724  1.00 95.23           H  
ATOM   1296 HD12 ILE A  81      18.710   6.413 -18.158  1.00 95.23           H  
ATOM   1297 HD13 ILE A  81      19.074   4.863 -18.933  1.00 95.23           H  
ATOM   1298  N   GLY A  82      17.708   7.203 -24.210  1.00 92.61           N  
ATOM   1299  H   GLY A  82      17.421   8.067 -23.773  1.00 92.61           H  
ATOM   1300  CA  GLY A  82      18.084   7.221 -25.619  1.00 92.61           C  
ATOM   1301  HA2 GLY A  82      18.054   8.244 -25.994  1.00 92.61           H  
ATOM   1302  HA3 GLY A  82      19.097   6.835 -25.728  1.00 92.61           H  
ATOM   1303  C   GLY A  82      17.114   6.373 -26.448  1.00 92.61           C  
ATOM   1304  O   GLY A  82      15.917   6.651 -26.510  1.00 92.61           O  
ATOM   1305  N   THR A  83      17.632   5.315 -27.069  1.00 90.87           N  
ATOM   1306  H   THR A  83      18.618   5.120 -26.970  1.00 90.87           H  
ATOM   1307  CA  THR A  83      16.856   4.359 -27.876  1.00 90.87           C  
ATOM   1308  HA  THR A  83      15.941   4.839 -28.223  1.00 90.87           H  
ATOM   1309  C   THR A  83      16.421   3.112 -27.100  1.00 90.87           C  
ATOM   1310  CB  THR A  83      17.660   3.943 -29.114  1.00 90.87           C  
ATOM   1311  HB  THR A  83      17.113   3.177 -29.665  1.00 90.87           H  
ATOM   1312  O   THR A  83      15.684   2.288 -27.637  1.00 90.87           O  
ATOM   1313  CG2 THR A  83      17.926   5.128 -30.043  1.00 90.87           C  
ATOM   1314 HG21 THR A  83      18.545   5.876 -29.548  1.00 90.87           H  
ATOM   1315 HG22 THR A  83      18.439   4.779 -30.940  1.00 90.87           H  
ATOM   1316 HG23 THR A  83      16.980   5.581 -30.339  1.00 90.87           H  
ATOM   1317  OG1 THR A  83      18.916   3.435 -28.720  1.00 90.87           O  
ATOM   1318  HG1 THR A  83      19.264   2.931 -29.458  1.00 90.87           H  
ATOM   1319  N   ILE A  84      16.850   2.960 -25.844  1.00 93.63           N  
ATOM   1320  H   ILE A  84      17.364   3.713 -25.409  1.00 93.63           H  
ATOM   1321  CA  ILE A  84      16.644   1.746 -25.049  1.00 93.63           C  
ATOM   1322  HA  ILE A  84      16.476   0.908 -25.725  1.00 93.63           H  
ATOM   1323  C   ILE A  84      15.403   1.918 -24.180  1.00 93.63           C  
ATOM   1324  CB  ILE A  84      17.899   1.417 -24.210  1.00 93.63           C  
ATOM   1325  HB  ILE A  84      18.078   2.235 -23.512  1.00 93.63           H  
ATOM   1326  O   ILE A  84      15.312   2.866 -23.402  1.00 93.63           O  
ATOM   1327  CG1 ILE A  84      19.132   1.281 -25.136  1.00 93.63           C  
ATOM   1328 HG12 ILE A  84      19.259   2.197 -25.713  1.00 93.63           H  
ATOM   1329 HG13 ILE A  84      18.972   0.461 -25.837  1.00 93.63           H  
ATOM   1330  CG2 ILE A  84      17.678   0.126 -23.396  1.00 93.63           C  
ATOM   1331 HG21 ILE A  84      16.812   0.222 -22.740  1.00 93.63           H  
ATOM   1332 HG22 ILE A  84      18.537  -0.072 -22.755  1.00 93.63           H  
ATOM   1333 HG23 ILE A  84      17.529  -0.724 -24.063  1.00 93.63           H  
ATOM   1334  CD1 ILE A  84      20.449   1.051 -24.396  1.00 93.63           C  
ATOM   1335 HD11 ILE A  84      20.583   1.809 -23.624  1.00 93.63           H  
ATOM   1336 HD12 ILE A  84      20.463   0.057 -23.948  1.00 93.63           H  
ATOM   1337 HD13 ILE A  84      21.269   1.119 -25.111  1.00 93.63           H  
ATOM   1338  N   THR A  85      14.462   0.980 -24.290  1.00 95.77           N  
ATOM   1339  H   THR A  85      14.640   0.199 -24.905  1.00 95.77           H  
ATOM   1340  CA  THR A  85      13.312   0.881 -23.384  1.00 95.77           C  
ATOM   1341  HA  THR A  85      13.175   1.823 -22.854  1.00 95.77           H  
ATOM   1342  C   THR A  85      13.584  -0.208 -22.358  1.00 95.77           C  
ATOM   1343  CB  THR A  85      12.012   0.598 -24.145  1.00 95.77           C  
ATOM   1344  HB  THR A  85      12.090  -0.356 -24.667  1.00 95.77           H  
ATOM   1345  O   THR A  85      13.804  -1.362 -22.714  1.00 95.77           O  
ATOM   1346  CG2 THR A  85      10.789   0.576 -23.228  1.00 95.77           C  
ATOM   1347 HG21 THR A  85       9.890   0.449 -23.831  1.00 95.77           H  
ATOM   1348 HG22 THR A  85      10.858  -0.254 -22.525  1.00 95.77           H  
ATOM   1349 HG23 THR A  85      10.720   1.513 -22.675  1.00 95.77           H  
ATOM   1350  OG1 THR A  85      11.807   1.626 -25.090  1.00 95.77           O  
ATOM   1351  HG1 THR A  85      12.536   1.578 -25.713  1.00 95.77           H  
ATOM   1352  N   ILE A  86      13.566   0.168 -21.087  1.00 95.06           N  
ATOM   1353  H   ILE A  86      13.384   1.138 -20.872  1.00 95.06           H  
ATOM   1354  CA  ILE A  86      13.783  -0.711 -19.942  1.00 95.06           C  
ATOM   1355  HA  ILE A  86      14.228  -1.648 -20.280  1.00 95.06           H  
ATOM   1356  C   ILE A  86      12.424  -1.006 -19.326  1.00 95.06           C  
ATOM   1357  CB  ILE A  86      14.747  -0.056 -18.930  1.00 95.06           C  
ATOM   1358  HB  ILE A  86      14.292   0.866 -18.570  1.00 95.06           H  
ATOM   1359  O   ILE A  86      11.616  -0.097 -19.135  1.00 95.06           O  
ATOM   1360  CG1 ILE A  86      16.080   0.298 -19.630  1.00 95.06           C  
ATOM   1361 HG12 ILE A  86      16.597  -0.614 -19.928  1.00 95.06           H  
ATOM   1362 HG13 ILE A  86      15.887   0.887 -20.526  1.00 95.06           H  
ATOM   1363  CG2 ILE A  86      14.983  -0.973 -17.713  1.00 95.06           C  
ATOM   1364 HG21 ILE A  86      15.643  -0.488 -16.993  1.00 95.06           H  
ATOM   1365 HG22 ILE A  86      14.044  -1.176 -17.197  1.00 95.06           H  
ATOM   1366 HG23 ILE A  86      15.435  -1.913 -18.028  1.00 95.06           H  
ATOM   1367  CD1 ILE A  86      17.008   1.145 -18.767  1.00 95.06           C  
ATOM   1368 HD11 ILE A  86      17.826   1.508 -19.388  1.00 95.06           H  
ATOM   1369 HD12 ILE A  86      16.465   1.998 -18.360  1.00 95.06           H  
ATOM   1370 HD13 ILE A  86      17.424   0.538 -17.962  1.00 95.06           H  
ATOM   1371  N   VAL A  87      12.185  -2.274 -19.008  1.00 96.84           N  
ATOM   1372  H   VAL A  87      12.905  -2.960 -19.185  1.00 96.84           H  
ATOM   1373  CA  VAL A  87      11.005  -2.719 -18.268  1.00 96.84           C  
ATOM   1374  HA  VAL A  87      10.308  -1.889 -18.148  1.00 96.84           H  
ATOM   1375  C   VAL A  87      11.470  -3.152 -16.886  1.00 96.84           C  
ATOM   1376  CB  VAL A  87      10.264  -3.843 -19.013  1.00 96.84           C  
ATOM   1377  HB  VAL A  87      10.898  -4.728 -19.066  1.00 96.84           H  
ATOM   1378  O   VAL A  87      12.272  -4.081 -16.753  1.00 96.84           O  
ATOM   1379  CG1 VAL A  87       8.963  -4.205 -18.291  1.00 96.84           C  
ATOM   1380 HG11 VAL A  87       8.312  -3.332 -18.247  1.00 96.84           H  
ATOM   1381 HG12 VAL A  87       8.455  -5.009 -18.823  1.00 96.84           H  
ATOM   1382 HG13 VAL A  87       9.177  -4.547 -17.278  1.00 96.84           H  
ATOM   1383  CG2 VAL A  87       9.898  -3.421 -20.445  1.00 96.84           C  
ATOM   1384 HG21 VAL A  87       9.314  -4.207 -20.923  1.00 96.84           H  
ATOM   1385 HG22 VAL A  87       9.319  -2.497 -20.426  1.00 96.84           H  
ATOM   1386 HG23 VAL A  87      10.802  -3.266 -21.034  1.00 96.84           H  
ATOM   1387  N   ILE A  88      11.004  -2.445 -15.862  1.00 96.78           N  
ATOM   1388  H   ILE A  88      10.364  -1.684 -16.039  1.00 96.78           H  
ATOM   1389  CA  ILE A  88      11.265  -2.794 -14.468  1.00 96.78           C  
ATOM   1390  HA  ILE A  88      12.270  -3.215 -14.415  1.00 96.78           H  
ATOM   1391  C   ILE A  88      10.242  -3.867 -14.053  1.00 96.78           C  
ATOM   1392  CB  ILE A  88      11.283  -1.544 -13.561  1.00 96.78           C  
ATOM   1393  HB  ILE A  88      10.278  -1.123 -13.521  1.00 96.78           H  
ATOM   1394  O   ILE A  88       9.053  -3.733 -14.359  1.00 96.78           O  
ATOM   1395  CG1 ILE A  88      12.234  -0.475 -14.160  1.00 96.78           C  
ATOM   1396 HG12 ILE A  88      11.812  -0.112 -15.097  1.00 96.78           H  
ATOM   1397 HG13 ILE A  88      13.201  -0.928 -14.383  1.00 96.78           H  
ATOM   1398  CG2 ILE A  88      11.715  -1.939 -12.136  1.00 96.78           C  
ATOM   1399 HG21 ILE A  88      11.052  -2.705 -11.732  1.00 96.78           H  
ATOM   1400 HG22 ILE A  88      12.737  -2.318 -12.134  1.00 96.78           H  
ATOM   1401 HG23 ILE A  88      11.646  -1.084 -11.463  1.00 96.78           H  
ATOM   1402  CD1 ILE A  88      12.470   0.750 -13.277  1.00 96.78           C  
ATOM   1403 HD11 ILE A  88      12.950   1.534 -13.862  1.00 96.78           H  
ATOM   1404 HD12 ILE A  88      13.118   0.487 -12.441  1.00 96.78           H  
ATOM   1405 HD13 ILE A  88      11.516   1.114 -12.896  1.00 96.78           H  
ATOM   1406  N   PRO A  89      10.666  -4.976 -13.428  1.00 96.20           N  
ATOM   1407  CA  PRO A  89       9.743  -5.969 -12.907  1.00 96.20           C  
ATOM   1408  HA  PRO A  89       9.169  -6.380 -13.738  1.00 96.20           H  
ATOM   1409  C   PRO A  89       8.787  -5.344 -11.892  1.00 96.20           C  
ATOM   1410  CB  PRO A  89      10.609  -7.073 -12.298  1.00 96.20           C  
ATOM   1411  HB2 PRO A  89      10.160  -8.058 -12.432  1.00 96.20           H  
ATOM   1412  HB3 PRO A  89      10.780  -6.875 -11.240  1.00 96.20           H  
ATOM   1413  O   PRO A  89       9.105  -4.354 -11.240  1.00 96.20           O  
ATOM   1414  CG  PRO A  89      11.927  -6.941 -13.059  1.00 96.20           C  
ATOM   1415  HG2 PRO A  89      12.771  -7.319 -12.482  1.00 96.20           H  
ATOM   1416  HG3 PRO A  89      11.852  -7.455 -14.018  1.00 96.20           H  
ATOM   1417  CD  PRO A  89      12.027  -5.439 -13.290  1.00 96.20           C  
ATOM   1418  HD2 PRO A  89      12.507  -4.948 -12.443  1.00 96.20           H  
ATOM   1419  HD3 PRO A  89      12.565  -5.254 -14.220  1.00 96.20           H  
ATOM   1420  N   GLU A  90       7.598  -5.922 -11.769  1.00 95.60           N  
ATOM   1421  H   GLU A  90       7.402  -6.773 -12.277  1.00 95.60           H  
ATOM   1422  CA  GLU A  90       6.652  -5.501 -10.743  1.00 95.60           C  
ATOM   1423  HA  GLU A  90       6.493  -4.428 -10.841  1.00 95.60           H  
ATOM   1424  C   GLU A  90       7.226  -5.773  -9.349  1.00 95.60           C  
ATOM   1425  CB  GLU A  90       5.314  -6.210 -10.972  1.00 95.60           C  
ATOM   1426  HB2 GLU A  90       4.950  -5.906 -11.953  1.00 95.60           H  
ATOM   1427  HB3 GLU A  90       5.475  -7.288 -10.984  1.00 95.60           H  
ATOM   1428  O   GLU A  90       7.745  -6.860  -9.072  1.00 95.60           O  
ATOM   1429  CG  GLU A  90       4.253  -5.882  -9.911  1.00 95.60           C  
ATOM   1430  HG2 GLU A  90       4.589  -6.254  -8.944  1.00 95.60           H  
ATOM   1431  HG3 GLU A  90       4.132  -4.801  -9.837  1.00 95.60           H  
ATOM   1432  CD  GLU A  90       2.886  -6.491 -10.243  1.00 95.60           C  
ATOM   1433  OE1 GLU A  90       2.139  -6.769  -9.280  1.00 95.60           O  
ATOM   1434  OE2 GLU A  90       2.583  -6.664 -11.453  1.00 95.60           O  
ATOM   1435  N   GLY A  91       7.115  -4.793  -8.457  1.00 95.42           N  
ATOM   1436  H   GLY A  91       6.657  -3.930  -8.716  1.00 95.42           H  
ATOM   1437  CA  GLY A  91       7.600  -4.942  -7.098  1.00 95.42           C  
ATOM   1438  HA2 GLY A  91       8.596  -5.384  -7.117  1.00 95.42           H  
ATOM   1439  HA3 GLY A  91       6.919  -5.609  -6.569  1.00 95.42           H  
ATOM   1440  C   GLY A  91       7.662  -3.650  -6.307  1.00 95.42           C  
ATOM   1441  O   GLY A  91       7.147  -2.609  -6.713  1.00 95.42           O  
ATOM   1442  N   SER A  92       8.281  -3.768  -5.140  1.00 94.98           N  
ATOM   1443  H   SER A  92       8.667  -4.666  -4.886  1.00 94.98           H  
ATOM   1444  CA  SER A  92       8.449  -2.702  -4.162  1.00 94.98           C  
ATOM   1445  HA  SER A  92       7.793  -1.862  -4.394  1.00 94.98           H  
ATOM   1446  C   SER A  92       9.901  -2.244  -4.197  1.00 94.98           C  
ATOM   1447  CB  SER A  92       8.092  -3.226  -2.770  1.00 94.98           C  
ATOM   1448  HB2 SER A  92       8.865  -3.926  -2.454  1.00 94.98           H  
ATOM   1449  HB3 SER A  92       8.034  -2.395  -2.067  1.00 94.98           H  
ATOM   1450  O   SER A  92      10.800  -3.031  -3.898  1.00 94.98           O  
ATOM   1451  OG  SER A  92       6.871  -3.930  -2.776  1.00 94.98           O  
ATOM   1452  HG  SER A  92       6.161  -3.289  -2.695  1.00 94.98           H  
ATOM   1453  N   TYR A  93      10.130  -0.997  -4.590  1.00 94.75           N  
ATOM   1454  H   TYR A  93       9.346  -0.430  -4.880  1.00 94.75           H  
ATOM   1455  CA  TYR A  93      11.469  -0.457  -4.800  1.00 94.75           C  
ATOM   1456  HA  TYR A  93      12.220  -1.172  -4.464  1.00 94.75           H  
ATOM   1457  C   TYR A  93      11.673   0.837  -4.027  1.00 94.75           C  
ATOM   1458  CB  TYR A  93      11.695  -0.194  -6.293  1.00 94.75           C  
ATOM   1459  HB2 TYR A  93      12.681   0.262  -6.386  1.00 94.75           H  
ATOM   1460  HB3 TYR A  93      10.956   0.523  -6.652  1.00 94.75           H  
ATOM   1461  O   TYR A  93      10.844   1.741  -4.102  1.00 94.75           O  
ATOM   1462  CG  TYR A  93      11.668  -1.419  -7.180  1.00 94.75           C  
ATOM   1463  CD1 TYR A  93      12.877  -2.059  -7.511  1.00 94.75           C  
ATOM   1464  HD1 TYR A  93      13.810  -1.673  -7.129  1.00 94.75           H  
ATOM   1465  CD2 TYR A  93      10.447  -1.916  -7.675  1.00 94.75           C  
ATOM   1466  HD2 TYR A  93       9.521  -1.421  -7.423  1.00 94.75           H  
ATOM   1467  CE1 TYR A  93      12.869  -3.210  -8.318  1.00 94.75           C  
ATOM   1468  HE1 TYR A  93      13.798  -3.706  -8.557  1.00 94.75           H  
ATOM   1469  CE2 TYR A  93      10.437  -3.066  -8.488  1.00 94.75           C  
ATOM   1470  HE2 TYR A  93       9.509  -3.455  -8.881  1.00 94.75           H  
ATOM   1471  OH  TYR A  93      11.647  -4.850  -9.553  1.00 94.75           O  
ATOM   1472  HH  TYR A  93      12.535  -5.197  -9.663  1.00 94.75           H  
ATOM   1473  CZ  TYR A  93      11.645  -3.720  -8.800  1.00 94.75           C  
ATOM   1474  N   GLU A  94      12.826   0.983  -3.384  1.00 93.48           N  
ATOM   1475  H   GLU A  94      13.467   0.207  -3.306  1.00 93.48           H  
ATOM   1476  CA  GLU A  94      13.323   2.311  -3.036  1.00 93.48           C  
ATOM   1477  HA  GLU A  94      12.501   2.931  -2.680  1.00 93.48           H  
ATOM   1478  C   GLU A  94      13.927   2.985  -4.276  1.00 93.48           C  
ATOM   1479  CB  GLU A  94      14.366   2.203  -1.917  1.00 93.48           C  
ATOM   1480  HB2 GLU A  94      14.858   3.167  -1.788  1.00 93.48           H  
ATOM   1481  HB3 GLU A  94      15.147   1.504  -2.216  1.00 93.48           H  
ATOM   1482  O   GLU A  94      14.344   2.326  -5.235  1.00 93.48           O  
ATOM   1483  CG  GLU A  94      13.770   1.752  -0.575  1.00 93.48           C  
ATOM   1484  HG2 GLU A  94      13.248   0.804  -0.701  1.00 93.48           H  
ATOM   1485  HG3 GLU A  94      14.593   1.586   0.120  1.00 93.48           H  
ATOM   1486  CD  GLU A  94      12.832   2.811   0.018  1.00 93.48           C  
ATOM   1487  OE1 GLU A  94      11.845   2.411   0.669  1.00 93.48           O  
ATOM   1488  OE2 GLU A  94      13.149   4.008  -0.175  1.00 93.48           O  
ATOM   1489  N   LEU A  95      14.072   4.313  -4.247  1.00 92.61           N  
ATOM   1490  H   LEU A  95      13.690   4.816  -3.459  1.00 92.61           H  
ATOM   1491  CA  LEU A  95      14.651   5.066  -5.370  1.00 92.61           C  
ATOM   1492  HA  LEU A  95      14.002   4.914  -6.233  1.00 92.61           H  
ATOM   1493  C   LEU A  95      16.062   4.567  -5.752  1.00 92.61           C  
ATOM   1494  CB  LEU A  95      14.659   6.556  -4.989  1.00 92.61           C  
ATOM   1495  HB2 LEU A  95      13.680   6.825  -4.594  1.00 92.61           H  
ATOM   1496  HB3 LEU A  95      15.391   6.710  -4.196  1.00 92.61           H  
ATOM   1497  O   LEU A  95      16.408   4.479  -6.932  1.00 92.61           O  
ATOM   1498  CG  LEU A  95      14.981   7.503  -6.159  1.00 92.61           C  
ATOM   1499  HG  LEU A  95      15.936   7.230  -6.608  1.00 92.61           H  
ATOM   1500  CD1 LEU A  95      13.890   7.470  -7.227  1.00 92.61           C  
ATOM   1501 HD11 LEU A  95      12.917   7.647  -6.769  1.00 92.61           H  
ATOM   1502 HD12 LEU A  95      14.058   8.264  -7.955  1.00 92.61           H  
ATOM   1503 HD13 LEU A  95      13.885   6.511  -7.745  1.00 92.61           H  
ATOM   1504  CD2 LEU A  95      15.088   8.934  -5.636  1.00 92.61           C  
ATOM   1505 HD21 LEU A  95      15.880   8.997  -4.890  1.00 92.61           H  
ATOM   1506 HD22 LEU A  95      14.140   9.232  -5.188  1.00 92.61           H  
ATOM   1507 HD23 LEU A  95      15.305   9.620  -6.455  1.00 92.61           H  
ATOM   1508  N   LYS A  96      16.857   4.168  -4.750  1.00 93.48           N  
ATOM   1509  H   LYS A  96      16.473   4.236  -3.819  1.00 93.48           H  
ATOM   1510  CA  LYS A  96      18.185   3.553  -4.932  1.00 93.48           C  
ATOM   1511  HA  LYS A  96      18.786   4.213  -5.558  1.00 93.48           H  
ATOM   1512  C   LYS A  96      18.124   2.209  -5.668  1.00 93.48           C  
ATOM   1513  CB  LYS A  96      18.886   3.405  -3.564  1.00 93.48           C  
ATOM   1514  HB2 LYS A  96      18.943   4.382  -3.086  1.00 93.48           H  
ATOM   1515  HB3 LYS A  96      19.902   3.045  -3.729  1.00 93.48           H  
ATOM   1516  O   LYS A  96      19.034   1.893  -6.434  1.00 93.48           O  
ATOM   1517  CG  LYS A  96      18.154   2.423  -2.631  1.00 93.48           C  
ATOM   1518  HG2 LYS A  96      17.130   2.770  -2.494  1.00 93.48           H  
ATOM   1519  HG3 LYS A  96      18.131   1.437  -3.094  1.00 93.48           H  
ATOM   1520  CD  LYS A  96      18.792   2.254  -1.251  1.00 93.48           C  
ATOM   1521  HD2 LYS A  96      18.791   3.210  -0.726  1.00 93.48           H  
ATOM   1522  HD3 LYS A  96      19.811   1.881  -1.358  1.00 93.48           H  
ATOM   1523  CE  LYS A  96      17.924   1.230  -0.506  1.00 93.48           C  
ATOM   1524  HE2 LYS A  96      17.918   0.296  -1.068  1.00 93.48           H  
ATOM   1525  HE3 LYS A  96      16.895   1.589  -0.501  1.00 93.48           H  
ATOM   1526  NZ  LYS A  96      18.373   0.998   0.888  1.00 93.48           N  
ATOM   1527  HZ1 LYS A  96      18.324   1.854   1.421  1.00 93.48           H  
ATOM   1528  HZ2 LYS A  96      19.307   0.615   0.910  1.00 93.48           H  
ATOM   1529  HZ3 LYS A  96      17.743   0.336   1.318  1.00 93.48           H  
ATOM   1530  N   ASP A  97      17.068   1.425  -5.453  1.00 94.61           N  
ATOM   1531  H   ASP A  97      16.300   1.776  -4.898  1.00 94.61           H  
ATOM   1532  CA  ASP A  97      16.903   0.104  -6.062  1.00 94.61           C  
ATOM   1533  HA  ASP A  97      17.861  -0.415  -6.044  1.00 94.61           H  
ATOM   1534  C   ASP A  97      16.481   0.249  -7.525  1.00 94.61           C  
ATOM   1535  CB  ASP A  97      15.902  -0.746  -5.264  1.00 94.61           C  
ATOM   1536  HB2 ASP A  97      15.813  -1.720  -5.745  1.00 94.61           H  
ATOM   1537  HB3 ASP A  97      14.922  -0.269  -5.285  1.00 94.61           H  
ATOM   1538  O   ASP A  97      16.997  -0.470  -8.383  1.00 94.61           O  
ATOM   1539  CG  ASP A  97      16.341  -0.964  -3.814  1.00 94.61           C  
ATOM   1540  OD1 ASP A  97      17.546  -1.242  -3.595  1.00 94.61           O  
ATOM   1541  OD2 ASP A  97      15.482  -0.801  -2.926  1.00 94.61           O  
ATOM   1542  N   ILE A  98      15.644   1.252  -7.826  1.00 95.08           N  
ATOM   1543  H   ILE A  98      15.237   1.768  -7.059  1.00 95.08           H  
ATOM   1544  CA  ILE A  98      15.316   1.663  -9.200  1.00 95.08           C  
ATOM   1545  HA  ILE A  98      14.901   0.803  -9.727  1.00 95.08           H  
ATOM   1546  C   ILE A  98      16.589   2.081  -9.945  1.00 95.08           C  
ATOM   1547  CB  ILE A  98      14.254   2.793  -9.205  1.00 95.08           C  
ATOM   1548  HB  ILE A  98      14.618   3.621  -8.596  1.00 95.08           H  
ATOM   1549  O   ILE A  98      16.868   1.564 -11.028  1.00 95.08           O  
ATOM   1550  CG1 ILE A  98      12.931   2.294  -8.587  1.00 95.08           C  
ATOM   1551 HG12 ILE A  98      13.142   1.966  -7.570  1.00 95.08           H  
ATOM   1552 HG13 ILE A  98      12.555   1.443  -9.155  1.00 95.08           H  
ATOM   1553  CG2 ILE A  98      14.024   3.329 -10.630  1.00 95.08           C  
ATOM   1554 HG21 ILE A  98      13.691   2.524 -11.285  1.00 95.08           H  
ATOM   1555 HG22 ILE A  98      13.275   4.121 -10.626  1.00 95.08           H  
ATOM   1556 HG23 ILE A  98      14.941   3.769 -11.023  1.00 95.08           H  
ATOM   1557  CD1 ILE A  98      11.820   3.346  -8.472  1.00 95.08           C  
ATOM   1558 HD11 ILE A  98      10.995   2.933  -7.891  1.00 95.08           H  
ATOM   1559 HD12 ILE A  98      11.441   3.619  -9.456  1.00 95.08           H  
ATOM   1560 HD13 ILE A  98      12.198   4.232  -7.962  1.00 95.08           H  
ATOM   1561  N   GLU A  99      17.403   2.973  -9.365  1.00 95.00           N  
ATOM   1562  H   GLU A  99      17.118   3.386  -8.488  1.00 95.00           H  
ATOM   1563  CA  GLU A  99      18.662   3.414  -9.983  1.00 95.00           C  
ATOM   1564  HA  GLU A  99      18.434   3.864 -10.949  1.00 95.00           H  
ATOM   1565  C   GLU A  99      19.613   2.234 -10.235  1.00 95.00           C  
ATOM   1566  CB  GLU A  99      19.346   4.468  -9.093  1.00 95.00           C  
ATOM   1567  HB2 GLU A  99      18.630   5.254  -8.853  1.00 95.00           H  
ATOM   1568  HB3 GLU A  99      19.666   3.995  -8.164  1.00 95.00           H  
ATOM   1569  O   GLU A  99      20.188   2.112 -11.322  1.00 95.00           O  
ATOM   1570  CG  GLU A  99      20.564   5.094  -9.799  1.00 95.00           C  
ATOM   1571  HG2 GLU A  99      20.217   5.634 -10.679  1.00 95.00           H  
ATOM   1572  HG3 GLU A  99      21.231   4.303 -10.141  1.00 95.00           H  
ATOM   1573  CD  GLU A  99      21.398   6.040  -8.925  1.00 95.00           C  
ATOM   1574  OE1 GLU A  99      22.382   6.594  -9.481  1.00 95.00           O  
ATOM   1575  OE2 GLU A  99      21.154   6.165  -7.715  1.00 95.00           O  
ATOM   1576  N   LYS A 100      19.763   1.347  -9.243  1.00 95.53           N  
ATOM   1577  H   LYS A 100      19.269   1.521  -8.379  1.00 95.53           H  
ATOM   1578  CA  LYS A 100      20.610   0.153  -9.335  1.00 95.53           C  
ATOM   1579  HA  LYS A 100      21.622   0.462  -9.599  1.00 95.53           H  
ATOM   1580  C   LYS A 100      20.137  -0.794 -10.439  1.00 95.53           C  
ATOM   1581  CB  LYS A 100      20.635  -0.535  -7.963  1.00 95.53           C  
ATOM   1582  HB2 LYS A 100      19.622  -0.840  -7.699  1.00 95.53           H  
ATOM   1583  HB3 LYS A 100      20.981   0.180  -7.217  1.00 95.53           H  
ATOM   1584  O   LYS A 100      20.971  -1.267 -11.210  1.00 95.53           O  
ATOM   1585  CG  LYS A 100      21.557  -1.763  -7.932  1.00 95.53           C  
ATOM   1586  HG2 LYS A 100      21.237  -2.486  -8.682  1.00 95.53           H  
ATOM   1587  HG3 LYS A 100      22.581  -1.456  -8.145  1.00 95.53           H  
ATOM   1588  CD  LYS A 100      21.493  -2.430  -6.554  1.00 95.53           C  
ATOM   1589  HD2 LYS A 100      20.457  -2.692  -6.340  1.00 95.53           H  
ATOM   1590  HD3 LYS A 100      21.838  -1.726  -5.796  1.00 95.53           H  
ATOM   1591  CE  LYS A 100      22.358  -3.694  -6.527  1.00 95.53           C  
ATOM   1592  HE2 LYS A 100      23.398  -3.414  -6.694  1.00 95.53           H  
ATOM   1593  HE3 LYS A 100      22.045  -4.342  -7.345  1.00 95.53           H  
ATOM   1594  NZ  LYS A 100      22.210  -4.406  -5.232  1.00 95.53           N  
ATOM   1595  HZ1 LYS A 100      21.243  -4.654  -5.081  1.00 95.53           H  
ATOM   1596  HZ2 LYS A 100      22.759  -5.254  -5.216  1.00 95.53           H  
ATOM   1597  HZ3 LYS A 100      22.493  -3.816  -4.463  1.00 95.53           H  
ATOM   1598  N   TYR A 101      18.831  -1.051 -10.528  1.00 95.23           N  
ATOM   1599  H   TYR A 101      18.207  -0.638  -9.849  1.00 95.23           H  
ATOM   1600  CA  TYR A 101      18.254  -1.912 -11.560  1.00 95.23           C  
ATOM   1601  HA  TYR A 101      18.772  -2.871 -11.554  1.00 95.23           H  
ATOM   1602  C   TYR A 101      18.432  -1.312 -12.958  1.00 95.23           C  
ATOM   1603  CB  TYR A 101      16.770  -2.163 -11.259  1.00 95.23           C  
ATOM   1604  HB2 TYR A 101      16.236  -1.213 -11.237  1.00 95.23           H  
ATOM   1605  HB3 TYR A 101      16.676  -2.616 -10.272  1.00 95.23           H  
ATOM   1606  O   TYR A 101      18.876  -1.987 -13.879  1.00 95.23           O  
ATOM   1607  CG  TYR A 101      16.125  -3.077 -12.283  1.00 95.23           C  
ATOM   1608  CD1 TYR A 101      15.469  -2.532 -13.404  1.00 95.23           C  
ATOM   1609  HD1 TYR A 101      15.378  -1.460 -13.504  1.00 95.23           H  
ATOM   1610  CD2 TYR A 101      16.255  -4.473 -12.153  1.00 95.23           C  
ATOM   1611  HD2 TYR A 101      16.761  -4.892 -11.296  1.00 95.23           H  
ATOM   1612  CE1 TYR A 101      14.963  -3.379 -14.408  1.00 95.23           C  
ATOM   1613  HE1 TYR A 101      14.477  -2.964 -15.278  1.00 95.23           H  
ATOM   1614  CE2 TYR A 101      15.750  -5.323 -13.156  1.00 95.23           C  
ATOM   1615  HE2 TYR A 101      15.854  -6.395 -13.077  1.00 95.23           H  
ATOM   1616  OH  TYR A 101      14.646  -5.599 -15.266  1.00 95.23           O  
ATOM   1617  HH  TYR A 101      14.121  -5.126 -15.916  1.00 95.23           H  
ATOM   1618  CZ  TYR A 101      15.118  -4.777 -14.292  1.00 95.23           C  
ATOM   1619  N   ILE A 102      18.161  -0.017 -13.128  1.00 94.40           N  
ATOM   1620  H   ILE A 102      17.785   0.512 -12.354  1.00 94.40           H  
ATOM   1621  CA  ILE A 102      18.339   0.634 -14.429  1.00 94.40           C  
ATOM   1622  HA  ILE A 102      17.764   0.081 -15.172  1.00 94.40           H  
ATOM   1623  C   ILE A 102      19.811   0.560 -14.868  1.00 94.40           C  
ATOM   1624  CB  ILE A 102      17.790   2.073 -14.371  1.00 94.40           C  
ATOM   1625  HB  ILE A 102      18.234   2.586 -13.519  1.00 94.40           H  
ATOM   1626  O   ILE A 102      20.102   0.198 -16.008  1.00 94.40           O  
ATOM   1627  CG1 ILE A 102      16.253   2.081 -14.218  1.00 94.40           C  
ATOM   1628 HG12 ILE A 102      15.955   1.394 -13.425  1.00 94.40           H  
ATOM   1629 HG13 ILE A 102      15.790   1.732 -15.142  1.00 94.40           H  
ATOM   1630  CG2 ILE A 102      18.187   2.814 -15.650  1.00 94.40           C  
ATOM   1631 HG21 ILE A 102      17.956   2.208 -16.526  1.00 94.40           H  
ATOM   1632 HG22 ILE A 102      19.258   3.013 -15.623  1.00 94.40           H  
ATOM   1633 HG23 ILE A 102      17.656   3.763 -15.731  1.00 94.40           H  
ATOM   1634  CD1 ILE A 102      15.690   3.464 -13.865  1.00 94.40           C  
ATOM   1635 HD11 ILE A 102      14.631   3.371 -13.622  1.00 94.40           H  
ATOM   1636 HD12 ILE A 102      16.218   3.871 -13.003  1.00 94.40           H  
ATOM   1637 HD13 ILE A 102      15.782   4.153 -14.705  1.00 94.40           H  
ATOM   1638  N   LYS A 103      20.756   0.823 -13.957  1.00 93.88           N  
ATOM   1639  H   LYS A 103      20.460   1.096 -13.031  1.00 93.88           H  
ATOM   1640  CA  LYS A 103      22.197   0.719 -14.243  1.00 93.88           C  
ATOM   1641  HA  LYS A 103      22.438   1.344 -15.102  1.00 93.88           H  
ATOM   1642  C   LYS A 103      22.653  -0.687 -14.627  1.00 93.88           C  
ATOM   1643  CB  LYS A 103      22.997   1.195 -13.027  1.00 93.88           C  
ATOM   1644  HB2 LYS A 103      24.024   0.838 -13.111  1.00 93.88           H  
ATOM   1645  HB3 LYS A 103      22.564   0.783 -12.115  1.00 93.88           H  
ATOM   1646  O   LYS A 103      23.601  -0.793 -15.398  1.00 93.88           O  
ATOM   1647  CG  LYS A 103      23.029   2.721 -12.956  1.00 93.88           C  
ATOM   1648  HG2 LYS A 103      22.015   3.121 -12.969  1.00 93.88           H  
ATOM   1649  HG3 LYS A 103      23.565   3.100 -13.826  1.00 93.88           H  
ATOM   1650  CD  LYS A 103      23.736   3.175 -11.677  1.00 93.88           C  
ATOM   1651  HD2 LYS A 103      23.119   2.923 -10.814  1.00 93.88           H  
ATOM   1652  HD3 LYS A 103      24.710   2.693 -11.593  1.00 93.88           H  
ATOM   1653  CE  LYS A 103      23.911   4.682 -11.792  1.00 93.88           C  
ATOM   1654  HE2 LYS A 103      22.946   5.126 -12.035  1.00 93.88           H  
ATOM   1655  HE3 LYS A 103      24.583   4.892 -12.625  1.00 93.88           H  
ATOM   1656  NZ  LYS A 103      24.419   5.315 -10.560  1.00 93.88           N  
ATOM   1657  HZ1 LYS A 103      23.656   5.432  -9.909  1.00 93.88           H  
ATOM   1658  HZ2 LYS A 103      24.652   6.276 -10.768  1.00 93.88           H  
ATOM   1659  HZ3 LYS A 103      25.185   4.814 -10.134  1.00 93.88           H  
ATOM   1660  N   SER A 104      22.023  -1.745 -14.110  1.00 93.91           N  
ATOM   1661  H   SER A 104      21.234  -1.609 -13.494  1.00 93.91           H  
ATOM   1662  CA  SER A 104      22.419  -3.121 -14.444  1.00 93.91           C  
ATOM   1663  HA  SER A 104      23.508  -3.171 -14.432  1.00 93.91           H  
ATOM   1664  C   SER A 104      21.984  -3.548 -15.848  1.00 93.91           C  
ATOM   1665  CB  SER A 104      21.912  -4.121 -13.401  1.00 93.91           C  
ATOM   1666  HB2 SER A 104      22.198  -3.787 -12.404  1.00 93.91           H  
ATOM   1667  HB3 SER A 104      22.378  -5.087 -13.594  1.00 93.91           H  
ATOM   1668  O   SER A 104      22.614  -4.430 -16.427  1.00 93.91           O  
ATOM   1669  OG  SER A 104      20.512  -4.273 -13.463  1.00 93.91           O  
ATOM   1670  HG  SER A 104      20.260  -5.150 -13.164  1.00 93.91           H  
ATOM   1671  N   VAL A 105      20.942  -2.919 -16.401  1.00 92.69           N  
ATOM   1672  H   VAL A 105      20.425  -2.278 -15.817  1.00 92.69           H  
ATOM   1673  CA  VAL A 105      20.414  -3.215 -17.746  1.00 92.69           C  
ATOM   1674  HA  VAL A 105      20.698  -4.231 -18.019  1.00 92.69           H  
ATOM   1675  C   VAL A 105      21.014  -2.291 -18.815  1.00 92.69           C  
ATOM   1676  CB  VAL A 105      18.871  -3.151 -17.729  1.00 92.69           C  
ATOM   1677  HB  VAL A 105      18.555  -2.133 -17.502  1.00 92.69           H  
ATOM   1678  O   VAL A 105      21.035  -2.631 -19.998  1.00 92.69           O  
ATOM   1679  CG1 VAL A 105      18.249  -3.567 -19.070  1.00 92.69           C  
ATOM   1680 HG11 VAL A 105      18.613  -4.553 -19.359  1.00 92.69           H  
ATOM   1681 HG12 VAL A 105      17.163  -3.598 -18.988  1.00 92.69           H  
ATOM   1682 HG13 VAL A 105      18.507  -2.849 -19.849  1.00 92.69           H  
ATOM   1683  CG2 VAL A 105      18.279  -4.094 -16.669  1.00 92.69           C  
ATOM   1684 HG21 VAL A 105      18.589  -5.121 -16.865  1.00 92.69           H  
ATOM   1685 HG22 VAL A 105      17.191  -4.039 -16.682  1.00 92.69           H  
ATOM   1686 HG23 VAL A 105      18.611  -3.811 -15.670  1.00 92.69           H  
ATOM   1687  N   LEU A 106      21.521  -1.120 -18.424  1.00 91.51           N  
ATOM   1688  H   LEU A 106      21.486  -0.888 -17.442  1.00 91.51           H  
ATOM   1689  CA  LEU A 106      22.097  -0.155 -19.356  1.00 91.51           C  
ATOM   1690  HA  LEU A 106      21.416  -0.106 -20.206  1.00 91.51           H  
ATOM   1691  C   LEU A 106      23.486  -0.561 -19.884  1.00 91.51           C  
ATOM   1692  CB  LEU A 106      22.173   1.224 -18.697  1.00 91.51           C  
ATOM   1693  HB2 LEU A 106      22.576   1.098 -17.692  1.00 91.51           H  
ATOM   1694  HB3 LEU A 106      22.878   1.843 -19.253  1.00 91.51           H  
ATOM   1695  O   LEU A 106      24.294  -1.147 -19.160  1.00 91.51           O  
ATOM   1696  CG  LEU A 106      20.831   1.966 -18.634  1.00 91.51           C  
ATOM   1697  HG  LEU A 106      20.069   1.336 -18.175  1.00 91.51           H  
ATOM   1698  CD1 LEU A 106      21.044   3.203 -17.764  1.00 91.51           C  
ATOM   1699 HD11 LEU A 106      20.084   3.676 -17.559  1.00 91.51           H  
ATOM   1700 HD12 LEU A 106      21.714   3.907 -18.257  1.00 91.51           H  
ATOM   1701 HD13 LEU A 106      21.474   2.908 -16.807  1.00 91.51           H  
ATOM   1702  CD2 LEU A 106      20.339   2.364 -20.030  1.00 91.51           C  
ATOM   1703 HD21 LEU A 106      19.460   3.003 -19.950  1.00 91.51           H  
ATOM   1704 HD22 LEU A 106      21.123   2.892 -20.574  1.00 91.51           H  
ATOM   1705 HD23 LEU A 106      20.048   1.478 -20.594  1.00 91.51           H  
ATOM   1706  N   PRO A 107      23.833  -0.165 -21.124  1.00 90.09           N  
ATOM   1707  CA  PRO A 107      25.196  -0.279 -21.630  1.00 90.09           C  
ATOM   1708  HA  PRO A 107      25.466  -1.335 -21.666  1.00 90.09           H  
ATOM   1709  C   PRO A 107      26.192   0.493 -20.753  1.00 90.09           C  
ATOM   1710  CB  PRO A 107      25.154   0.295 -23.048  1.00 90.09           C  
ATOM   1711  HB2 PRO A 107      25.815  -0.239 -23.730  1.00 90.09           H  
ATOM   1712  HB3 PRO A 107      25.399   1.357 -23.017  1.00 90.09           H  
ATOM   1713  O   PRO A 107      25.892   1.592 -20.287  1.00 90.09           O  
ATOM   1714  CG  PRO A 107      23.693   0.181 -23.460  1.00 90.09           C  
ATOM   1715  HG2 PRO A 107      23.428   0.934 -24.203  1.00 90.09           H  
ATOM   1716  HG3 PRO A 107      23.489  -0.823 -23.832  1.00 90.09           H  
ATOM   1717  CD  PRO A 107      22.960   0.399 -22.141  1.00 90.09           C  
ATOM   1718  HD2 PRO A 107      21.999  -0.114 -22.175  1.00 90.09           H  
ATOM   1719  HD3 PRO A 107      22.821   1.465 -21.958  1.00 90.09           H  
ATOM   1720  N   ARG A 108      27.418  -0.031 -20.603  1.00 86.87           N  
ATOM   1721  H   ARG A 108      27.572  -0.941 -21.012  1.00 86.87           H  
ATOM   1722  CA  ARG A 108      28.468   0.531 -19.721  1.00 86.87           C  
ATOM   1723  HA  ARG A 108      28.114   0.494 -18.690  1.00 86.87           H  
ATOM   1724  C   ARG A 108      28.811   2.006 -19.974  1.00 86.87           C  
ATOM   1725  CB  ARG A 108      29.762  -0.294 -19.845  1.00 86.87           C  
ATOM   1726  HB2 ARG A 108      30.553   0.222 -19.300  1.00 86.87           H  
ATOM   1727  HB3 ARG A 108      30.056  -0.345 -20.893  1.00 86.87           H  
ATOM   1728  O   ARG A 108      29.305   2.672 -19.074  1.00 86.87           O  
ATOM   1729  CG  ARG A 108      29.650  -1.714 -19.273  1.00 86.87           C  
ATOM   1730  HG2 ARG A 108      28.899  -2.277 -19.827  1.00 86.87           H  
ATOM   1731  HG3 ARG A 108      29.354  -1.660 -18.225  1.00 86.87           H  
ATOM   1732  CD  ARG A 108      31.008  -2.421 -19.385  1.00 86.87           C  
ATOM   1733  HD2 ARG A 108      31.740  -1.867 -18.798  1.00 86.87           H  
ATOM   1734  HD3 ARG A 108      31.317  -2.419 -20.430  1.00 86.87           H  
ATOM   1735  NE  ARG A 108      30.944  -3.813 -18.900  1.00 86.87           N  
ATOM   1736  HE  ARG A 108      30.062  -4.122 -18.518  1.00 86.87           H  
ATOM   1737  NH1 ARG A 108      33.098  -4.421 -19.430  1.00 86.87           N  
ATOM   1738 HH11 ARG A 108      33.824  -5.121 -19.469  1.00 86.87           H  
ATOM   1739 HH12 ARG A 108      33.279  -3.487 -19.769  1.00 86.87           H  
ATOM   1740  NH2 ARG A 108      31.737  -5.905 -18.476  1.00 86.87           N  
ATOM   1741 HH21 ARG A 108      32.484  -6.584 -18.512  1.00 86.87           H  
ATOM   1742 HH22 ARG A 108      30.850  -6.168 -18.071  1.00 86.87           H  
ATOM   1743  CZ  ARG A 108      31.922  -4.701 -18.938  1.00 86.87           C  
ATOM   1744  N   ASN A 109      28.579   2.513 -21.183  1.00 88.82           N  
ATOM   1745  H   ASN A 109      28.087   1.935 -21.850  1.00 88.82           H  
ATOM   1746  CA  ASN A 109      28.824   3.910 -21.554  1.00 88.82           C  
ATOM   1747  HA  ASN A 109      29.687   4.267 -20.992  1.00 88.82           H  
ATOM   1748  C   ASN A 109      27.663   4.860 -21.201  1.00 88.82           C  
ATOM   1749  CB  ASN A 109      29.177   3.980 -23.053  1.00 88.82           C  
ATOM   1750  HB2 ASN A 109      30.014   3.316 -23.266  1.00 88.82           H  
ATOM   1751  HB3 ASN A 109      29.489   4.998 -23.286  1.00 88.82           H  
ATOM   1752  O   ASN A 109      27.753   6.057 -21.480  1.00 88.82           O  
ATOM   1753  CG  ASN A 109      28.019   3.614 -23.967  1.00 88.82           C  
ATOM   1754  ND2 ASN A 109      28.090   3.958 -25.229  1.00 88.82           N  
ATOM   1755 HD21 ASN A 109      28.912   4.423 -25.587  1.00 88.82           H  
ATOM   1756 HD22 ASN A 109      27.347   3.621 -25.824  1.00 88.82           H  
ATOM   1757  OD1 ASN A 109      27.053   2.986 -23.578  1.00 88.82           O  
ATOM   1758  N   THR A 110      26.570   4.355 -20.625  1.00 90.98           N  
ATOM   1759  H   THR A 110      26.542   3.372 -20.394  1.00 90.98           H  
ATOM   1760  CA  THR A 110      25.436   5.181 -20.201  1.00 90.98           C  
ATOM   1761  HA  THR A 110      25.419   6.093 -20.797  1.00 90.98           H  
ATOM   1762  C   THR A 110      25.610   5.564 -18.738  1.00 90.98           C  
ATOM   1763  CB  THR A 110      24.091   4.489 -20.436  1.00 90.98           C  
ATOM   1764  HB  THR A 110      23.983   3.647 -19.751  1.00 90.98           H  
ATOM   1765  O   THR A 110      25.585   4.719 -17.845  1.00 90.98           O  
ATOM   1766  CG2 THR A 110      22.935   5.471 -20.241  1.00 90.98           C  
ATOM   1767 HG21 THR A 110      23.075   6.345 -20.877  1.00 90.98           H  
ATOM   1768 HG22 THR A 110      21.994   4.991 -20.508  1.00 90.98           H  
ATOM   1769 HG23 THR A 110      22.885   5.794 -19.201  1.00 90.98           H  
ATOM   1770  OG1 THR A 110      24.027   4.020 -21.765  1.00 90.98           O  
ATOM   1771  HG1 THR A 110      24.718   3.359 -21.850  1.00 90.98           H  
ATOM   1772  N   ALA A 111      25.773   6.858 -18.490  1.00 93.14           N  
ATOM   1773  H   ALA A 111      25.689   7.501 -19.265  1.00 93.14           H  
ATOM   1774  CA  ALA A 111      25.765   7.416 -17.152  1.00 93.14           C  
ATOM   1775  HA  ALA A 111      26.133   6.668 -16.450  1.00 93.14           H  
ATOM   1776  C   ALA A 111      24.325   7.777 -16.777  1.00 93.14           C  
ATOM   1777  CB  ALA A 111      26.715   8.617 -17.097  1.00 93.14           C  
ATOM   1778  HB1 ALA A 111      27.721   8.305 -17.376  1.00 93.14           H  
ATOM   1779  HB2 ALA A 111      26.735   9.025 -16.087  1.00 93.14           H  
ATOM   1780  HB3 ALA A 111      26.376   9.391 -17.787  1.00 93.14           H  
ATOM   1781  O   ALA A 111      23.623   8.451 -17.532  1.00 93.14           O  
ATOM   1782  N   LEU A 112      23.895   7.348 -15.595  1.00 95.00           N  
ATOM   1783  H   LEU A 112      24.509   6.766 -15.043  1.00 95.00           H  
ATOM   1784  CA  LEU A 112      22.626   7.734 -14.991  1.00 95.00           C  
ATOM   1785  HA  LEU A 112      22.265   8.647 -15.465  1.00 95.00           H  
ATOM   1786  C   LEU A 112      22.855   8.014 -13.510  1.00 95.00           C  
ATOM   1787  CB  LEU A 112      21.584   6.624 -15.209  1.00 95.00           C  
ATOM   1788  HB2 LEU A 112      21.972   5.702 -14.776  1.00 95.00           H  
ATOM   1789  HB3 LEU A 112      21.457   6.462 -16.280  1.00 95.00           H  
ATOM   1790  O   LEU A 112      23.593   7.292 -12.836  1.00 95.00           O  
ATOM   1791  CG  LEU A 112      20.208   6.919 -14.580  1.00 95.00           C  
ATOM   1792  HG  LEU A 112      20.321   7.152 -13.521  1.00 95.00           H  
ATOM   1793  CD1 LEU A 112      19.474   8.068 -15.272  1.00 95.00           C  
ATOM   1794 HD11 LEU A 112      20.013   9.005 -15.128  1.00 95.00           H  
ATOM   1795 HD12 LEU A 112      18.480   8.178 -14.838  1.00 95.00           H  
ATOM   1796 HD13 LEU A 112      19.372   7.864 -16.338  1.00 95.00           H  
ATOM   1797  CD2 LEU A 112      19.349   5.673 -14.688  1.00 95.00           C  
ATOM   1798 HD21 LEU A 112      19.265   5.394 -15.738  1.00 95.00           H  
ATOM   1799 HD22 LEU A 112      18.353   5.863 -14.288  1.00 95.00           H  
ATOM   1800 HD23 LEU A 112      19.802   4.860 -14.121  1.00 95.00           H  
ATOM   1801  N   LYS A 113      22.215   9.062 -13.010  1.00 96.29           N  
ATOM   1802  H   LYS A 113      21.716   9.665 -13.648  1.00 96.29           H  
ATOM   1803  CA  LYS A 113      22.169   9.395 -11.595  1.00 96.29           C  
ATOM   1804  HA  LYS A 113      22.401   8.508 -11.006  1.00 96.29           H  
ATOM   1805  C   LYS A 113      20.760   9.837 -11.253  1.00 96.29           C  
ATOM   1806  CB  LYS A 113      23.219  10.473 -11.323  1.00 96.29           C  
ATOM   1807  HB2 LYS A 113      22.927  11.406 -11.805  1.00 96.29           H  
ATOM   1808  HB3 LYS A 113      24.157  10.139 -11.765  1.00 96.29           H  
ATOM   1809  O   LYS A 113      20.250  10.764 -11.879  1.00 96.29           O  
ATOM   1810  CG  LYS A 113      23.433  10.705  -9.824  1.00 96.29           C  
ATOM   1811  HG2 LYS A 113      23.549   9.746  -9.319  1.00 96.29           H  
ATOM   1812  HG3 LYS A 113      22.580  11.237  -9.404  1.00 96.29           H  
ATOM   1813  CD  LYS A 113      24.713  11.527  -9.649  1.00 96.29           C  
ATOM   1814  HD2 LYS A 113      24.580  12.507 -10.108  1.00 96.29           H  
ATOM   1815  HD3 LYS A 113      25.530  11.008 -10.150  1.00 96.29           H  
ATOM   1816  CE  LYS A 113      25.057  11.684  -8.172  1.00 96.29           C  
ATOM   1817  HE2 LYS A 113      24.312  12.347  -7.734  1.00 96.29           H  
ATOM   1818  HE3 LYS A 113      24.981  10.703  -7.702  1.00 96.29           H  
ATOM   1819  NZ  LYS A 113      26.428  12.232  -8.003  1.00 96.29           N  
ATOM   1820  HZ1 LYS A 113      26.715  12.260  -7.035  1.00 96.29           H  
ATOM   1821  HZ2 LYS A 113      27.089  11.638  -8.484  1.00 96.29           H  
ATOM   1822  HZ3 LYS A 113      26.506  13.152  -8.413  1.00 96.29           H  
ATOM   1823  N   ILE A 114      20.169   9.169 -10.274  1.00 96.00           N  
ATOM   1824  H   ILE A 114      20.688   8.447  -9.795  1.00 96.00           H  
ATOM   1825  CA  ILE A 114      18.851   9.489  -9.732  1.00 96.00           C  
ATOM   1826  HA  ILE A 114      18.436  10.349 -10.258  1.00 96.00           H  
ATOM   1827  C   ILE A 114      19.063   9.869  -8.268  1.00 96.00           C  
ATOM   1828  CB  ILE A 114      17.873   8.310  -9.921  1.00 96.00           C  
ATOM   1829  HB  ILE A 114      18.249   7.455  -9.358  1.00 96.00           H  
ATOM   1830  O   ILE A 114      19.800   9.196  -7.550  1.00 96.00           O  
ATOM   1831  CG1 ILE A 114      17.754   7.913 -11.413  1.00 96.00           C  
ATOM   1832 HG12 ILE A 114      17.424   8.775 -11.992  1.00 96.00           H  
ATOM   1833 HG13 ILE A 114      18.735   7.615 -11.784  1.00 96.00           H  
ATOM   1834  CG2 ILE A 114      16.495   8.688  -9.366  1.00 96.00           C  
ATOM   1835 HG21 ILE A 114      16.059   9.489  -9.963  1.00 96.00           H  
ATOM   1836 HG22 ILE A 114      16.569   9.007  -8.326  1.00 96.00           H  
ATOM   1837 HG23 ILE A 114      15.834   7.822  -9.386  1.00 96.00           H  
ATOM   1838  CD1 ILE A 114      16.798   6.743 -11.687  1.00 96.00           C  
ATOM   1839 HD11 ILE A 114      16.843   6.477 -12.743  1.00 96.00           H  
ATOM   1840 HD12 ILE A 114      17.083   5.880 -11.087  1.00 96.00           H  
ATOM   1841 HD13 ILE A 114      15.768   7.023 -11.461  1.00 96.00           H  
ATOM   1842  N   LYS A 115      18.491  10.985  -7.826  1.00 94.36           N  
ATOM   1843  H   LYS A 115      17.923  11.522  -8.465  1.00 94.36           H  
ATOM   1844  CA  LYS A 115      18.622  11.462  -6.447  1.00 94.36           C  
ATOM   1845  HA  LYS A 115      18.877  10.630  -5.790  1.00 94.36           H  
ATOM   1846  C   LYS A 115      17.304  12.028  -5.958  1.00 94.36           C  
ATOM   1847  CB  LYS A 115      19.705  12.545  -6.362  1.00 94.36           C  
ATOM   1848  HB2 LYS A 115      19.558  13.089  -5.429  1.00 94.36           H  
ATOM   1849  HB3 LYS A 115      19.592  13.250  -7.186  1.00 94.36           H  
ATOM   1850  O   LYS A 115      16.676  12.779  -6.684  1.00 94.36           O  
ATOM   1851  CG  LYS A 115      21.119  11.951  -6.361  1.00 94.36           C  
ATOM   1852  HG2 LYS A 115      21.172  11.197  -5.575  1.00 94.36           H  
ATOM   1853  HG3 LYS A 115      21.339  11.480  -7.319  1.00 94.36           H  
ATOM   1854  CD  LYS A 115      22.143  13.056  -6.079  1.00 94.36           C  
ATOM   1855  HD2 LYS A 115      22.395  13.565  -7.010  1.00 94.36           H  
ATOM   1856  HD3 LYS A 115      21.699  13.783  -5.400  1.00 94.36           H  
ATOM   1857  CE  LYS A 115      23.385  12.471  -5.407  1.00 94.36           C  
ATOM   1858  HE2 LYS A 115      23.043  11.864  -4.569  1.00 94.36           H  
ATOM   1859  HE3 LYS A 115      23.905  11.797  -6.088  1.00 94.36           H  
ATOM   1860  NZ  LYS A 115      24.255  13.559  -4.890  1.00 94.36           N  
ATOM   1861  HZ1 LYS A 115      24.516  14.225  -5.603  1.00 94.36           H  
ATOM   1862  HZ2 LYS A 115      23.726  14.083  -4.208  1.00 94.36           H  
ATOM   1863  HZ3 LYS A 115      25.057  13.200  -4.392  1.00 94.36           H  
ATOM   1864  N   ALA A 116      16.937  11.740  -4.718  1.00 92.86           N  
ATOM   1865  H   ALA A 116      17.504  11.123  -4.154  1.00 92.86           H  
ATOM   1866  CA  ALA A 116      15.881  12.482  -4.048  1.00 92.86           C  
ATOM   1867  HA  ALA A 116      15.094  12.727  -4.761  1.00 92.86           H  
ATOM   1868  C   ALA A 116      16.453  13.789  -3.484  1.00 92.86           C  
ATOM   1869  CB  ALA A 116      15.256  11.611  -2.956  1.00 92.86           C  
ATOM   1870  HB1 ALA A 116      14.813  10.715  -3.391  1.00 92.86           H  
ATOM   1871  HB2 ALA A 116      16.008  11.330  -2.218  1.00 92.86           H  
ATOM   1872  HB3 ALA A 116      14.470  12.172  -2.452  1.00 92.86           H  
ATOM   1873  O   ALA A 116      17.537  13.800  -2.890  1.00 92.86           O  
ATOM   1874  N   ASN A 117      15.725  14.884  -3.667  1.00 92.90           N  
ATOM   1875  H   ASN A 117      14.874  14.813  -4.206  1.00 92.90           H  
ATOM   1876  CA  ASN A 117      15.931  16.118  -2.930  1.00 92.90           C  
ATOM   1877  HA  ASN A 117      16.970  16.199  -2.612  1.00 92.90           H  
ATOM   1878  C   ASN A 117      15.041  16.067  -1.682  1.00 92.90           C  
ATOM   1879  CB  ASN A 117      15.621  17.297  -3.867  1.00 92.90           C  
ATOM   1880  HB2 ASN A 117      14.580  17.251  -4.188  1.00 92.90           H  
ATOM   1881  HB3 ASN A 117      16.245  17.221  -4.757  1.00 92.90           H  
ATOM   1882  O   ASN A 117      13.830  16.207  -1.783  1.00 92.90           O  
ATOM   1883  CG  ASN A 117      15.862  18.653  -3.225  1.00 92.90           C  
ATOM   1884  ND2 ASN A 117      16.132  19.661  -4.023  1.00 92.90           N  
ATOM   1885 HD21 ASN A 117      16.165  20.587  -3.621  1.00 92.90           H  
ATOM   1886 HD22 ASN A 117      16.057  19.565  -5.025  1.00 92.90           H  
ATOM   1887  OD1 ASN A 117      15.855  18.811  -2.007  1.00 92.90           O  
ATOM   1888  N   ASN A 118      15.625  15.865  -0.500  1.00 89.85           N  
ATOM   1889  H   ASN A 118      16.618  15.684  -0.475  1.00 89.85           H  
ATOM   1890  CA  ASN A 118      14.849  15.717   0.739  1.00 89.85           C  
ATOM   1891  HA  ASN A 118      14.080  14.960   0.583  1.00 89.85           H  
ATOM   1892  C   ASN A 118      14.110  16.997   1.162  1.00 89.85           C  
ATOM   1893  CB  ASN A 118      15.779  15.240   1.866  1.00 89.85           C  
ATOM   1894  HB2 ASN A 118      16.612  15.935   1.971  1.00 89.85           H  
ATOM   1895  HB3 ASN A 118      15.221  15.241   2.802  1.00 89.85           H  
ATOM   1896  O   ASN A 118      13.198  16.918   1.976  1.00 89.85           O  
ATOM   1897  CG  ASN A 118      16.311  13.833   1.665  1.00 89.85           C  
ATOM   1898  ND2 ASN A 118      17.319  13.457   2.414  1.00 89.85           N  
ATOM   1899 HD21 ASN A 118      17.584  12.487   2.322  1.00 89.85           H  
ATOM   1900 HD22 ASN A 118      17.638  14.051   3.165  1.00 89.85           H  
ATOM   1901  OD1 ASN A 118      15.863  13.057   0.842  1.00 89.85           O  
ATOM   1902  N   ASN A 119      14.488  18.160   0.622  1.00 93.95           N  
ATOM   1903  H   ASN A 119      15.202  18.162  -0.093  1.00 93.95           H  
ATOM   1904  CA  ASN A 119      13.835  19.427   0.947  1.00 93.95           C  
ATOM   1905  HA  ASN A 119      13.537  19.422   1.996  1.00 93.95           H  
ATOM   1906  C   ASN A 119      12.564  19.632   0.115  1.00 93.95           C  
ATOM   1907  CB  ASN A 119      14.823  20.582   0.726  1.00 93.95           C  
ATOM   1908  HB2 ASN A 119      15.076  20.644  -0.332  1.00 93.95           H  
ATOM   1909  HB3 ASN A 119      14.340  21.517   1.009  1.00 93.95           H  
ATOM   1910  O   ASN A 119      11.562  20.107   0.636  1.00 93.95           O  
ATOM   1911  CG  ASN A 119      16.094  20.454   1.545  1.00 93.95           C  
ATOM   1912  ND2 ASN A 119      17.226  20.787   0.972  1.00 93.95           N  
ATOM   1913 HD21 ASN A 119      18.047  20.739   1.558  1.00 93.95           H  
ATOM   1914 HD22 ASN A 119      17.231  21.106   0.014  1.00 93.95           H  
ATOM   1915  OD1 ASN A 119      16.109  20.058   2.695  1.00 93.95           O  
ATOM   1916  N   THR A 120      12.601  19.279  -1.174  1.00 93.95           N  
ATOM   1917  H   THR A 120      13.460  18.914  -1.559  1.00 93.95           H  
ATOM   1918  CA  THR A 120      11.458  19.448  -2.093  1.00 93.95           C  
ATOM   1919  HA  THR A 120      10.747  20.149  -1.655  1.00 93.95           H  
ATOM   1920  C   THR A 120      10.679  18.156  -2.333  1.00 93.95           C  
ATOM   1921  CB  THR A 120      11.898  20.046  -3.435  1.00 93.95           C  
ATOM   1922  HB  THR A 120      11.009  20.221  -4.041  1.00 93.95           H  
ATOM   1923  O   THR A 120       9.629  18.176  -2.970  1.00 93.95           O  
ATOM   1924  CG2 THR A 120      12.651  21.367  -3.284  1.00 93.95           C  
ATOM   1925 HG21 THR A 120      13.601  21.211  -2.773  1.00 93.95           H  
ATOM   1926 HG22 THR A 120      12.041  22.070  -2.716  1.00 93.95           H  
ATOM   1927 HG23 THR A 120      12.840  21.785  -4.273  1.00 93.95           H  
ATOM   1928  OG1 THR A 120      12.755  19.168  -4.122  1.00 93.95           O  
ATOM   1929  HG1 THR A 120      12.724  19.478  -5.030  1.00 93.95           H  
ATOM   1930  N   LEU A 121      11.199  17.024  -1.849  1.00 93.88           N  
ATOM   1931  H   LEU A 121      12.090  17.100  -1.379  1.00 93.88           H  
ATOM   1932  CA  LEU A 121      10.737  15.657  -2.115  1.00 93.88           C  
ATOM   1933  HA  LEU A 121      11.476  14.988  -1.674  1.00 93.88           H  
ATOM   1934  C   LEU A 121      10.731  15.274  -3.606  1.00 93.88           C  
ATOM   1935  CB  LEU A 121       9.401  15.397  -1.393  1.00 93.88           C  
ATOM   1936  HB2 LEU A 121       8.636  16.030  -1.842  1.00 93.88           H  
ATOM   1937  HB3 LEU A 121       9.111  14.359  -1.556  1.00 93.88           H  
ATOM   1938  O   LEU A 121      10.208  14.226  -3.982  1.00 93.88           O  
ATOM   1939  CG  LEU A 121       9.429  15.667   0.123  1.00 93.88           C  
ATOM   1940  HG  LEU A 121       9.682  16.711   0.310  1.00 93.88           H  
ATOM   1941  CD1 LEU A 121       8.041  15.408   0.704  1.00 93.88           C  
ATOM   1942 HD11 LEU A 121       7.757  14.366   0.554  1.00 93.88           H  
ATOM   1943 HD12 LEU A 121       8.041  15.631   1.771  1.00 93.88           H  
ATOM   1944 HD13 LEU A 121       7.312  16.053   0.214  1.00 93.88           H  
ATOM   1945  CD2 LEU A 121      10.438  14.776   0.852  1.00 93.88           C  
ATOM   1946 HD21 LEU A 121      11.453  15.032   0.547  1.00 93.88           H  
ATOM   1947 HD22 LEU A 121      10.238  13.727   0.638  1.00 93.88           H  
ATOM   1948 HD23 LEU A 121      10.362  14.947   1.926  1.00 93.88           H  
ATOM   1949  N   GLN A 122      11.343  16.088  -4.465  1.00 96.55           N  
ATOM   1950  H   GLN A 122      11.763  16.931  -4.102  1.00 96.55           H  
ATOM   1951  CA  GLN A 122      11.446  15.840  -5.901  1.00 96.55           C  
ATOM   1952  HA  GLN A 122      10.514  15.398  -6.253  1.00 96.55           H  
ATOM   1953  C   GLN A 122      12.577  14.862  -6.224  1.00 96.55           C  
ATOM   1954  CB  GLN A 122      11.652  17.167  -6.638  1.00 96.55           C  
ATOM   1955  HB2 GLN A 122      12.493  17.692  -6.183  1.00 96.55           H  
ATOM   1956  HB3 GLN A 122      11.920  16.981  -7.678  1.00 96.55           H  
ATOM   1957  O   GLN A 122      13.575  14.760  -5.503  1.00 96.55           O  
ATOM   1958  CG  GLN A 122      10.385  18.036  -6.614  1.00 96.55           C  
ATOM   1959  HG2 GLN A 122       9.968  18.079  -5.607  1.00 96.55           H  
ATOM   1960  HG3 GLN A 122       9.636  17.593  -7.271  1.00 96.55           H  
ATOM   1961  CD  GLN A 122      10.673  19.463  -7.052  1.00 96.55           C  
ATOM   1962  NE2 GLN A 122       9.891  20.038  -7.931  1.00 96.55           N  
ATOM   1963 HE21 GLN A 122      10.187  20.955  -8.232  1.00 96.55           H  
ATOM   1964 HE22 GLN A 122       9.325  19.459  -8.536  1.00 96.55           H  
ATOM   1965  OE1 GLN A 122      11.612  20.090  -6.588  1.00 96.55           O  
ATOM   1966  N   THR A 123      12.445  14.170  -7.352  1.00 97.33           N  
ATOM   1967  H   THR A 123      11.625  14.340  -7.916  1.00 97.33           H  
ATOM   1968  CA  THR A 123      13.511  13.347  -7.917  1.00 97.33           C  
ATOM   1969  HA  THR A 123      14.183  13.037  -7.117  1.00 97.33           H  
ATOM   1970  C   THR A 123      14.312  14.160  -8.927  1.00 97.33           C  
ATOM   1971  CB  THR A 123      12.957  12.065  -8.542  1.00 97.33           C  
ATOM   1972  HB  THR A 123      12.147  12.297  -9.235  1.00 97.33           H  
ATOM   1973  O   THR A 123      13.789  14.653  -9.921  1.00 97.33           O  
ATOM   1974  CG2 THR A 123      14.029  11.245  -9.253  1.00 97.33           C  
ATOM   1975 HG21 THR A 123      13.596  10.305  -9.594  1.00 97.33           H  
ATOM   1976 HG22 THR A 123      14.402  11.792 -10.119  1.00 97.33           H  
ATOM   1977 HG23 THR A 123      14.849  11.046  -8.564  1.00 97.33           H  
ATOM   1978  OG1 THR A 123      12.518  11.197  -7.533  1.00 97.33           O  
ATOM   1979  HG1 THR A 123      11.823  11.626  -7.029  1.00 97.33           H  
ATOM   1980  N   GLY A 124      15.614  14.257  -8.697  1.00 96.93           N  
ATOM   1981  H   GLY A 124      15.957  13.854  -7.837  1.00 96.93           H  
ATOM   1982  CA  GLY A 124      16.602  14.742  -9.643  1.00 96.93           C  
ATOM   1983  HA2 GLY A 124      17.439  15.163  -9.086  1.00 96.93           H  
ATOM   1984  HA3 GLY A 124      16.167  15.535 -10.251  1.00 96.93           H  
ATOM   1985  C   GLY A 124      17.147  13.618 -10.519  1.00 96.93           C  
ATOM   1986  O   GLY A 124      17.591  12.588 -10.006  1.00 96.93           O  
ATOM   1987  N   ILE A 125      17.174  13.825 -11.834  1.00 97.57           N  
ATOM   1988  H   ILE A 125      16.788  14.694 -12.175  1.00 97.57           H  
ATOM   1989  CA  ILE A 125      17.746  12.894 -12.811  1.00 97.57           C  
ATOM   1990  HA  ILE A 125      18.237  12.084 -12.272  1.00 97.57           H  
ATOM   1991  C   ILE A 125      18.811  13.612 -13.636  1.00 97.57           C  
ATOM   1992  CB  ILE A 125      16.655  12.247 -13.696  1.00 97.57           C  
ATOM   1993  HB  ILE A 125      16.122  13.034 -14.228  1.00 97.57           H  
ATOM   1994  O   ILE A 125      18.585  14.694 -14.174  1.00 97.57           O  
ATOM   1995  CG1 ILE A 125      15.647  11.492 -12.801  1.00 97.57           C  
ATOM   1996 HG12 ILE A 125      16.178  10.797 -12.150  1.00 97.57           H  
ATOM   1997 HG13 ILE A 125      15.140  12.225 -12.173  1.00 97.57           H  
ATOM   1998  CG2 ILE A 125      17.288  11.300 -14.738  1.00 97.57           C  
ATOM   1999 HG21 ILE A 125      17.832  10.502 -14.234  1.00 97.57           H  
ATOM   2000 HG22 ILE A 125      16.512  10.869 -15.371  1.00 97.57           H  
ATOM   2001 HG23 ILE A 125      17.959  11.850 -15.398  1.00 97.57           H  
ATOM   2002  CD1 ILE A 125      14.556  10.726 -13.551  1.00 97.57           C  
ATOM   2003 HD11 ILE A 125      14.093  11.384 -14.287  1.00 97.57           H  
ATOM   2004 HD12 ILE A 125      13.798  10.393 -12.842  1.00 97.57           H  
ATOM   2005 HD13 ILE A 125      14.974   9.849 -14.045  1.00 97.57           H  
ATOM   2006  N   LYS A 126      19.975  12.974 -13.778  1.00 97.26           N  
ATOM   2007  H   LYS A 126      20.091  12.113 -13.263  1.00 97.26           H  
ATOM   2008  CA  LYS A 126      20.994  13.346 -14.765  1.00 97.26           C  
ATOM   2009  HA  LYS A 126      20.548  14.033 -15.484  1.00 97.26           H  
ATOM   2010  C   LYS A 126      21.446  12.109 -15.524  1.00 97.26           C  
ATOM   2011  CB  LYS A 126      22.154  14.080 -14.075  1.00 97.26           C  
ATOM   2012  HB2 LYS A 126      21.743  14.947 -13.557  1.00 97.26           H  
ATOM   2013  HB3 LYS A 126      22.632  13.424 -13.347  1.00 97.26           H  
ATOM   2014  O   LYS A 126      21.836  11.114 -14.912  1.00 97.26           O  
ATOM   2015  CG  LYS A 126      23.193  14.571 -15.093  1.00 97.26           C  
ATOM   2016  HG2 LYS A 126      23.697  13.715 -15.542  1.00 97.26           H  
ATOM   2017  HG3 LYS A 126      22.675  15.118 -15.881  1.00 97.26           H  
ATOM   2018  CD  LYS A 126      24.245  15.498 -14.468  1.00 97.26           C  
ATOM   2019  HD2 LYS A 126      24.836  14.952 -13.732  1.00 97.26           H  
ATOM   2020  HD3 LYS A 126      23.740  16.338 -13.992  1.00 97.26           H  
ATOM   2021  CE  LYS A 126      25.140  16.010 -15.605  1.00 97.26           C  
ATOM   2022  HE2 LYS A 126      24.492  16.386 -16.396  1.00 97.26           H  
ATOM   2023  HE3 LYS A 126      25.701  15.179 -16.030  1.00 97.26           H  
ATOM   2024  NZ  LYS A 126      26.054  17.102 -15.191  1.00 97.26           N  
ATOM   2025  HZ1 LYS A 126      25.524  17.880 -14.828  1.00 97.26           H  
ATOM   2026  HZ2 LYS A 126      26.745  16.793 -14.522  1.00 97.26           H  
ATOM   2027  HZ3 LYS A 126      26.523  17.447 -16.017  1.00 97.26           H  
ATOM   2028  N   SER A 127      21.435  12.183 -16.850  1.00 96.77           N  
ATOM   2029  H   SER A 127      21.112  13.031 -17.293  1.00 96.77           H  
ATOM   2030  CA  SER A 127      21.957  11.134 -17.724  1.00 96.77           C  
ATOM   2031  HA  SER A 127      22.668  10.539 -17.151  1.00 96.77           H  
ATOM   2032  C   SER A 127      22.705  11.743 -18.904  1.00 96.77           C  
ATOM   2033  CB  SER A 127      20.822  10.228 -18.210  1.00 96.77           C  
ATOM   2034  HB2 SER A 127      20.122  10.804 -18.816  1.00 96.77           H  
ATOM   2035  HB3 SER A 127      20.286   9.829 -17.349  1.00 96.77           H  
ATOM   2036  O   SER A 127      22.353  12.827 -19.348  1.00 96.77           O  
ATOM   2037  OG  SER A 127      21.344   9.155 -18.973  1.00 96.77           O  
ATOM   2038  HG  SER A 127      22.048   8.733 -18.475  1.00 96.77           H  
ATOM   2039  N   ASN A 128      23.709  11.042 -19.435  1.00 96.59           N  
ATOM   2040  H   ASN A 128      23.902  10.122 -19.068  1.00 96.59           H  
ATOM   2041  CA  ASN A 128      24.396  11.435 -20.678  1.00 96.59           C  
ATOM   2042  HA  ASN A 128      24.501  12.519 -20.686  1.00 96.59           H  
ATOM   2043  C   ASN A 128      23.605  11.077 -21.952  1.00 96.59           C  
ATOM   2044  CB  ASN A 128      25.805  10.830 -20.700  1.00 96.59           C  
ATOM   2045  HB2 ASN A 128      26.326  11.074 -19.774  1.00 96.59           H  
ATOM   2046  HB3 ASN A 128      26.353  11.309 -21.512  1.00 96.59           H  
ATOM   2047  O   ASN A 128      24.122  11.116 -23.069  1.00 96.59           O  
ATOM   2048  CG  ASN A 128      25.824   9.326 -20.915  1.00 96.59           C  
ATOM   2049  ND2 ASN A 128      26.912   8.808 -21.434  1.00 96.59           N  
ATOM   2050 HD21 ASN A 128      27.013   7.805 -21.486  1.00 96.59           H  
ATOM   2051 HD22 ASN A 128      27.671   9.426 -21.682  1.00 96.59           H  
ATOM   2052  OD1 ASN A 128      24.909   8.591 -20.573  1.00 96.59           O  
ATOM   2053  N   LYS A 129      22.358  10.643 -21.780  1.00 96.17           N  
ATOM   2054  H   LYS A 129      22.004  10.617 -20.835  1.00 96.17           H  
ATOM   2055  CA  LYS A 129      21.394  10.337 -22.831  1.00 96.17           C  
ATOM   2056  HA  LYS A 129      21.715  10.790 -23.769  1.00 96.17           H  
ATOM   2057  C   LYS A 129      20.061  10.969 -22.452  1.00 96.17           C  
ATOM   2058  CB  LYS A 129      21.254   8.813 -22.974  1.00 96.17           C  
ATOM   2059  HB2 LYS A 129      20.969   8.428 -21.994  1.00 96.17           H  
ATOM   2060  HB3 LYS A 129      20.453   8.587 -23.677  1.00 96.17           H  
ATOM   2061  O   LYS A 129      19.787  11.205 -21.279  1.00 96.17           O  
ATOM   2062  CG  LYS A 129      22.523   8.062 -23.407  1.00 96.17           C  
ATOM   2063  HG2 LYS A 129      22.306   6.994 -23.404  1.00 96.17           H  
ATOM   2064  HG3 LYS A 129      23.316   8.244 -22.683  1.00 96.17           H  
ATOM   2065  CD  LYS A 129      23.007   8.464 -24.804  1.00 96.17           C  
ATOM   2066  HD2 LYS A 129      23.187   9.538 -24.831  1.00 96.17           H  
ATOM   2067  HD3 LYS A 129      22.244   8.213 -25.541  1.00 96.17           H  
ATOM   2068  CE  LYS A 129      24.311   7.732 -25.125  1.00 96.17           C  
ATOM   2069  HE2 LYS A 129      24.984   7.857 -24.278  1.00 96.17           H  
ATOM   2070  HE3 LYS A 129      24.105   6.668 -25.240  1.00 96.17           H  
ATOM   2071  NZ  LYS A 129      24.933   8.295 -26.348  1.00 96.17           N  
ATOM   2072  HZ1 LYS A 129      24.313   8.214 -27.141  1.00 96.17           H  
ATOM   2073  HZ2 LYS A 129      25.808   7.833 -26.554  1.00 96.17           H  
ATOM   2074  HZ3 LYS A 129      25.125   9.275 -26.198  1.00 96.17           H  
ATOM   2075  N   THR A 130      19.222  11.208 -23.450  1.00 96.82           N  
ATOM   2076  H   THR A 130      19.491  10.995 -24.400  1.00 96.82           H  
ATOM   2077  CA  THR A 130      17.871  11.728 -23.232  1.00 96.82           C  
ATOM   2078  HA  THR A 130      17.942  12.647 -22.650  1.00 96.82           H  
ATOM   2079  C   THR A 130      17.028  10.717 -22.462  1.00 96.82           C  
ATOM   2080  CB  THR A 130      17.187  12.040 -24.569  1.00 96.82           C  
ATOM   2081  HB  THR A 130      16.157  12.347 -24.383  1.00 96.82           H  
ATOM   2082  O   THR A 130      17.046   9.533 -22.805  1.00 96.82           O  
ATOM   2083  CG2 THR A 130      17.905  13.150 -25.333  1.00 96.82           C  
ATOM   2084 HG21 THR A 130      17.935  14.053 -24.724  1.00 96.82           H  
ATOM   2085 HG22 THR A 130      18.922  12.854 -25.592  1.00 96.82           H  
ATOM   2086 HG23 THR A 130      17.356  13.374 -26.248  1.00 96.82           H  
ATOM   2087  OG1 THR A 130      17.193  10.879 -25.381  1.00 96.82           O  
ATOM   2088  HG1 THR A 130      16.732  10.202 -24.880  1.00 96.82           H  
ATOM   2089  N   VAL A 131      16.248  11.163 -21.480  1.00 97.46           N  
ATOM   2090  H   VAL A 131      16.240  12.156 -21.296  1.00 97.46           H  
ATOM   2091  CA  VAL A 131      15.278  10.314 -20.766  1.00 97.46           C  
ATOM   2092  HA  VAL A 131      15.475   9.266 -20.994  1.00 97.46           H  
ATOM   2093  C   VAL A 131      13.877  10.644 -21.267  1.00 97.46           C  
ATOM   2094  CB  VAL A 131      15.395  10.466 -19.239  1.00 97.46           C  
ATOM   2095  HB  VAL A 131      15.175  11.498 -18.965  1.00 97.46           H  
ATOM   2096  O   VAL A 131      13.526  11.811 -21.373  1.00 97.46           O  
ATOM   2097  CG1 VAL A 131      14.400   9.571 -18.496  1.00 97.46           C  
ATOM   2098 HG11 VAL A 131      13.376   9.853 -18.742  1.00 97.46           H  
ATOM   2099 HG12 VAL A 131      14.523   9.700 -17.421  1.00 97.46           H  
ATOM   2100 HG13 VAL A 131      14.558   8.526 -18.760  1.00 97.46           H  
ATOM   2101  CG2 VAL A 131      16.814  10.126 -18.757  1.00 97.46           C  
ATOM   2102 HG21 VAL A 131      17.083   9.117 -19.068  1.00 97.46           H  
ATOM   2103 HG22 VAL A 131      16.862  10.196 -17.671  1.00 97.46           H  
ATOM   2104 HG23 VAL A 131      17.530  10.832 -19.177  1.00 97.46           H  
ATOM   2105  N   ASP A 132      13.079   9.639 -21.611  1.00 97.40           N  
ATOM   2106  H   ASP A 132      13.409   8.695 -21.468  1.00 97.40           H  
ATOM   2107  CA  ASP A 132      11.780   9.821 -22.263  1.00 97.40           C  
ATOM   2108  HA  ASP A 132      11.574  10.885 -22.384  1.00 97.40           H  
ATOM   2109  C   ASP A 132      10.640   9.241 -21.413  1.00 97.40           C  
ATOM   2110  CB  ASP A 132      11.871   9.221 -23.678  1.00 97.40           C  
ATOM   2111  HB2 ASP A 132      12.701   9.696 -24.200  1.00 97.40           H  
ATOM   2112  HB3 ASP A 132      12.099   8.158 -23.601  1.00 97.40           H  
ATOM   2113  O   ASP A 132      10.466   8.022 -21.326  1.00 97.40           O  
ATOM   2114  CG  ASP A 132      10.616   9.400 -24.535  1.00 97.40           C  
ATOM   2115  OD1 ASP A 132       9.643  10.026 -24.057  1.00 97.40           O  
ATOM   2116  OD2 ASP A 132      10.649   8.947 -25.711  1.00 97.40           O  
ATOM   2117  N   PHE A 133       9.840  10.129 -20.811  1.00 97.67           N  
ATOM   2118  H   PHE A 133      10.060  11.112 -20.888  1.00 97.67           H  
ATOM   2119  CA  PHE A 133       8.633   9.789 -20.049  1.00 97.67           C  
ATOM   2120  HA  PHE A 133       8.702   8.743 -19.748  1.00 97.67           H  
ATOM   2121  C   PHE A 133       7.340   9.909 -20.871  1.00 97.67           C  
ATOM   2122  CB  PHE A 133       8.565  10.631 -18.766  1.00 97.67           C  
ATOM   2123  HB2 PHE A 133       7.657  10.369 -18.223  1.00 97.67           H  
ATOM   2124  HB3 PHE A 133       8.481  11.686 -19.029  1.00 97.67           H  
ATOM   2125  O   PHE A 133       6.245   9.785 -20.327  1.00 97.67           O  
ATOM   2126  CG  PHE A 133       9.726  10.432 -17.815  1.00 97.67           C  
ATOM   2127  CD1 PHE A 133       9.913   9.184 -17.197  1.00 97.67           C  
ATOM   2128  HD1 PHE A 133       9.254   8.359 -17.424  1.00 97.67           H  
ATOM   2129  CD2 PHE A 133      10.583  11.498 -17.495  1.00 97.67           C  
ATOM   2130  HD2 PHE A 133      10.440  12.467 -17.951  1.00 97.67           H  
ATOM   2131  CE1 PHE A 133      10.920   9.000 -16.243  1.00 97.67           C  
ATOM   2132  HE1 PHE A 133      11.016   8.047 -15.744  1.00 97.67           H  
ATOM   2133  CE2 PHE A 133      11.597  11.313 -16.539  1.00 97.67           C  
ATOM   2134  HE2 PHE A 133      12.219  12.146 -16.247  1.00 97.67           H  
ATOM   2135  CZ  PHE A 133      11.763  10.069 -15.911  1.00 97.67           C  
ATOM   2136  HZ  PHE A 133      12.518   9.944 -15.149  1.00 97.67           H  
ATOM   2137  N   THR A 134       7.429  10.144 -22.186  1.00 97.12           N  
ATOM   2138  H   THR A 134       8.344  10.225 -22.607  1.00 97.12           H  
ATOM   2139  CA  THR A 134       6.244  10.241 -23.066  1.00 97.12           C  
ATOM   2140  HA  THR A 134       5.447  10.733 -22.508  1.00 97.12           H  
ATOM   2141  C   THR A 134       5.689   8.877 -23.478  1.00 97.12           C  
ATOM   2142  CB  THR A 134       6.508  11.104 -24.311  1.00 97.12           C  
ATOM   2143  HB  THR A 134       5.561  11.251 -24.829  1.00 97.12           H  
ATOM   2144  O   THR A 134       4.584   8.789 -24.013  1.00 97.12           O  
ATOM   2145  CG2 THR A 134       7.072  12.479 -23.951  1.00 97.12           C  
ATOM   2146 HG21 THR A 134       7.162  13.078 -24.857  1.00 97.12           H  
ATOM   2147 HG22 THR A 134       8.052  12.384 -23.484  1.00 97.12           H  
ATOM   2148 HG23 THR A 134       6.390  12.984 -23.267  1.00 97.12           H  
ATOM   2149  OG1 THR A 134       7.403  10.498 -25.217  1.00 97.12           O  
ATOM   2150  HG1 THR A 134       8.229  10.326 -24.758  1.00 97.12           H  
ATOM   2151  N   ILE A 135       6.441   7.807 -23.210  1.00 96.01           N  
ATOM   2152  H   ILE A 135       7.326   7.968 -22.751  1.00 96.01           H  
ATOM   2153  CA  ILE A 135       6.061   6.429 -23.518  1.00 96.01           C  
ATOM   2154  HA  ILE A 135       5.762   6.401 -24.566  1.00 96.01           H  
ATOM   2155  C   ILE A 135       4.851   5.959 -22.700  1.00 96.01           C  
ATOM   2156  CB  ILE A 135       7.261   5.475 -23.341  1.00 96.01           C  
ATOM   2157  HB  ILE A 135       6.934   4.481 -23.647  1.00 96.01           H  
ATOM   2158  O   ILE A 135       4.605   6.404 -21.580  1.00 96.01           O  
ATOM   2159  CG1 ILE A 135       7.712   5.386 -21.864  1.00 96.01           C  
ATOM   2160 HG12 ILE A 135       6.882   5.014 -21.263  1.00 96.01           H  
ATOM   2161 HG13 ILE A 135       7.984   6.374 -21.494  1.00 96.01           H  
ATOM   2162  CG2 ILE A 135       8.407   5.887 -24.283  1.00 96.01           C  
ATOM   2163 HG21 ILE A 135       8.019   6.050 -25.289  1.00 96.01           H  
ATOM   2164 HG22 ILE A 135       8.878   6.803 -23.928  1.00 96.01           H  
ATOM   2165 HG23 ILE A 135       9.146   5.086 -24.316  1.00 96.01           H  
ATOM   2166  CD1 ILE A 135       8.889   4.441 -21.627  1.00 96.01           C  
ATOM   2167 HD11 ILE A 135       8.719   3.489 -22.129  1.00 96.01           H  
ATOM   2168 HD12 ILE A 135       9.798   4.912 -22.000  1.00 96.01           H  
ATOM   2169 HD13 ILE A 135       9.006   4.276 -20.556  1.00 96.01           H  
ATOM   2170  N   GLU A 136       4.117   4.995 -23.245  1.00 96.10           N  
ATOM   2171  H   GLU A 136       4.336   4.674 -24.177  1.00 96.10           H  
ATOM   2172  CA  GLU A 136       3.071   4.285 -22.511  1.00 96.10           C  
ATOM   2173  HA  GLU A 136       2.363   5.014 -22.117  1.00 96.10           H  
ATOM   2174  C   GLU A 136       3.660   3.483 -21.338  1.00 96.10           C  
ATOM   2175  CB  GLU A 136       2.336   3.367 -23.486  1.00 96.10           C  
ATOM   2176  HB2 GLU A 136       2.116   3.922 -24.398  1.00 96.10           H  
ATOM   2177  HB3 GLU A 136       2.998   2.537 -23.733  1.00 96.10           H  
ATOM   2178  O   GLU A 136       4.788   2.991 -21.418  1.00 96.10           O  
ATOM   2179  CG  GLU A 136       1.016   2.837 -22.913  1.00 96.10           C  
ATOM   2180  HG2 GLU A 136       1.206   2.349 -21.957  1.00 96.10           H  
ATOM   2181  HG3 GLU A 136       0.344   3.678 -22.743  1.00 96.10           H  
ATOM   2182  CD  GLU A 136       0.353   1.812 -23.839  1.00 96.10           C  
ATOM   2183  OE1 GLU A 136      -0.760   1.374 -23.489  1.00 96.10           O  
ATOM   2184  OE2 GLU A 136       0.998   1.432 -24.844  1.00 96.10           O  
ATOM   2185  N   ASN A 137       2.891   3.332 -20.257  1.00 96.84           N  
ATOM   2186  H   ASN A 137       1.924   3.620 -20.312  1.00 96.84           H  
ATOM   2187  CA  ASN A 137       3.296   2.675 -19.010  1.00 96.84           C  
ATOM   2188  HA  ASN A 137       2.526   2.929 -18.281  1.00 96.84           H  
ATOM   2189  C   ASN A 137       4.597   3.231 -18.420  1.00 96.84           C  
ATOM   2190  CB  ASN A 137       3.289   1.142 -19.170  1.00 96.84           C  
ATOM   2191  HB2 ASN A 137       4.056   0.854 -19.889  1.00 96.84           H  
ATOM   2192  HB3 ASN A 137       3.520   0.673 -18.214  1.00 96.84           H  
ATOM   2193  O   ASN A 137       5.380   2.501 -17.808  1.00 96.84           O  
ATOM   2194  CG  ASN A 137       1.949   0.610 -19.631  1.00 96.84           C  
ATOM   2195  ND2 ASN A 137       1.916  -0.573 -20.191  1.00 96.84           N  
ATOM   2196 HD21 ASN A 137       2.618  -1.245 -19.915  1.00 96.84           H  
ATOM   2197 HD22 ASN A 137       0.989  -0.851 -20.478  1.00 96.84           H  
ATOM   2198  OD1 ASN A 137       0.916   1.234 -19.501  1.00 96.84           O  
ATOM   2199  N   SER A 138       4.851   4.522 -18.645  1.00 97.03           N  
ATOM   2200  H   SER A 138       4.191   5.056 -19.193  1.00 97.03           H  
ATOM   2201  CA  SER A 138       6.013   5.201 -18.096  1.00 97.03           C  
ATOM   2202  HA  SER A 138       6.902   4.670 -18.438  1.00 97.03           H  
ATOM   2203  C   SER A 138       5.979   5.194 -16.570  1.00 97.03           C  
ATOM   2204  CB  SER A 138       6.090   6.643 -18.591  1.00 97.03           C  
ATOM   2205  HB2 SER A 138       6.054   6.674 -19.680  1.00 97.03           H  
ATOM   2206  HB3 SER A 138       5.264   7.224 -18.182  1.00 97.03           H  
ATOM   2207  O   SER A 138       4.951   5.472 -15.959  1.00 97.03           O  
ATOM   2208  OG  SER A 138       7.317   7.183 -18.162  1.00 97.03           O  
ATOM   2209  HG  SER A 138       7.995   6.874 -18.768  1.00 97.03           H  
ATOM   2210  N   ILE A 139       7.133   4.960 -15.954  1.00 96.26           N  
ATOM   2211  H   ILE A 139       7.918   4.669 -16.519  1.00 96.26           H  
ATOM   2212  CA  ILE A 139       7.348   5.150 -14.514  1.00 96.26           C  
ATOM   2213  HA  ILE A 139       6.470   4.771 -13.991  1.00 96.26           H  
ATOM   2214  C   ILE A 139       7.489   6.639 -14.129  1.00 96.26           C  
ATOM   2215  CB  ILE A 139       8.550   4.284 -14.091  1.00 96.26           C  
ATOM   2216  HB  ILE A 139       8.418   3.303 -14.549  1.00 96.26           H  
ATOM   2217  O   ILE A 139       7.638   6.957 -12.955  1.00 96.26           O  
ATOM   2218  CG1 ILE A 139       8.660   4.064 -12.571  1.00 96.26           C  
ATOM   2219 HG12 ILE A 139       7.691   3.741 -12.190  1.00 96.26           H  
ATOM   2220 HG13 ILE A 139       8.945   4.993 -12.078  1.00 96.26           H  
ATOM   2221  CG2 ILE A 139       9.843   4.890 -14.629  1.00 96.26           C  
ATOM   2222 HG21 ILE A 139      10.642   4.154 -14.545  1.00 96.26           H  
ATOM   2223 HG22 ILE A 139      10.107   5.779 -14.057  1.00 96.26           H  
ATOM   2224 HG23 ILE A 139       9.729   5.154 -15.681  1.00 96.26           H  
ATOM   2225  CD1 ILE A 139       9.700   3.002 -12.204  1.00 96.26           C  
ATOM   2226 HD11 ILE A 139      10.702   3.331 -12.479  1.00 96.26           H  
ATOM   2227 HD12 ILE A 139       9.457   2.067 -12.708  1.00 96.26           H  
ATOM   2228 HD13 ILE A 139       9.692   2.828 -11.128  1.00 96.26           H  
ATOM   2229  N   GLY A 140       7.433   7.568 -15.094  1.00 96.79           N  
ATOM   2230  H   GLY A 140       7.286   7.258 -16.044  1.00 96.79           H  
ATOM   2231  CA  GLY A 140       7.541   9.017 -14.867  1.00 96.79           C  
ATOM   2232  HA2 GLY A 140       8.582   9.271 -14.668  1.00 96.79           H  
ATOM   2233  HA3 GLY A 140       7.225   9.545 -15.767  1.00 96.79           H  
ATOM   2234  C   GLY A 140       6.698   9.533 -13.695  1.00 96.79           C  
ATOM   2235  O   GLY A 140       7.284  10.130 -12.793  1.00 96.79           O  
ATOM   2236  N   PRO A 141       5.386   9.225 -13.619  1.00 95.93           N  
ATOM   2237  CA  PRO A 141       4.540   9.638 -12.500  1.00 95.93           C  
ATOM   2238  HA  PRO A 141       4.501  10.728 -12.483  1.00 95.93           H  
ATOM   2239  C   PRO A 141       5.025   9.149 -11.129  1.00 95.93           C  
ATOM   2240  CB  PRO A 141       3.144   9.092 -12.820  1.00 95.93           C  
ATOM   2241  HB2 PRO A 141       2.360   9.745 -12.436  1.00 95.93           H  
ATOM   2242  HB3 PRO A 141       3.030   8.084 -12.421  1.00 95.93           H  
ATOM   2243  O   PRO A 141       4.941   9.896 -10.163  1.00 95.93           O  
ATOM   2244  CG  PRO A 141       3.136   9.034 -14.346  1.00 95.93           C  
ATOM   2245  HG2 PRO A 141       2.938  10.026 -14.752  1.00 95.93           H  
ATOM   2246  HG3 PRO A 141       2.414   8.309 -14.723  1.00 95.93           H  
ATOM   2247  CD  PRO A 141       4.570   8.624 -14.665  1.00 95.93           C  
ATOM   2248  HD2 PRO A 141       4.657   7.539 -14.605  1.00 95.93           H  
ATOM   2249  HD3 PRO A 141       4.855   8.977 -15.656  1.00 95.93           H  
ATOM   2250  N   LEU A 142       5.587   7.935 -11.039  1.00 95.48           N  
ATOM   2251  H   LEU A 142       5.739   7.407 -11.886  1.00 95.48           H  
ATOM   2252  CA  LEU A 142       6.174   7.419  -9.793  1.00 95.48           C  
ATOM   2253  HA  LEU A 142       5.421   7.467  -9.007  1.00 95.48           H  
ATOM   2254  C   LEU A 142       7.366   8.275  -9.342  1.00 95.48           C  
ATOM   2255  CB  LEU A 142       6.624   5.960 -10.019  1.00 95.48           C  
ATOM   2256  HB2 LEU A 142       5.807   5.383 -10.451  1.00 95.48           H  
ATOM   2257  HB3 LEU A 142       7.450   5.968 -10.730  1.00 95.48           H  
ATOM   2258  O   LEU A 142       7.550   8.538  -8.158  1.00 95.48           O  
ATOM   2259  CG  LEU A 142       7.128   5.253  -8.749  1.00 95.48           C  
ATOM   2260  HG  LEU A 142       7.823   5.893  -8.206  1.00 95.48           H  
ATOM   2261  CD1 LEU A 142       5.954   4.909  -7.857  1.00 95.48           C  
ATOM   2262 HD11 LEU A 142       6.315   4.509  -6.909  1.00 95.48           H  
ATOM   2263 HD12 LEU A 142       5.384   5.816  -7.655  1.00 95.48           H  
ATOM   2264 HD13 LEU A 142       5.304   4.184  -8.347  1.00 95.48           H  
ATOM   2265  CD2 LEU A 142       7.852   3.956  -9.090  1.00 95.48           C  
ATOM   2266 HD21 LEU A 142       7.209   3.314  -9.692  1.00 95.48           H  
ATOM   2267 HD22 LEU A 142       8.770   4.196  -9.627  1.00 95.48           H  
ATOM   2268 HD23 LEU A 142       8.116   3.432  -8.171  1.00 95.48           H  
ATOM   2269  N   LEU A 143       8.165   8.735 -10.305  1.00 96.38           N  
ATOM   2270  H   LEU A 143       7.918   8.514 -11.259  1.00 96.38           H  
ATOM   2271  CA  LEU A 143       9.324   9.595 -10.078  1.00 96.38           C  
ATOM   2272  HA  LEU A 143       9.739   9.358  -9.098  1.00 96.38           H  
ATOM   2273  C   LEU A 143       8.963  11.094 -10.029  1.00 96.38           C  
ATOM   2274  CB  LEU A 143      10.397   9.276 -11.134  1.00 96.38           C  
ATOM   2275  HB2 LEU A 143      11.254   9.926 -10.964  1.00 96.38           H  
ATOM   2276  HB3 LEU A 143       9.985   9.505 -12.117  1.00 96.38           H  
ATOM   2277  O   LEU A 143       9.861  11.929  -9.985  1.00 96.38           O  
ATOM   2278  CG  LEU A 143      10.886   7.815 -11.142  1.00 96.38           C  
ATOM   2279  HG  LEU A 143      10.056   7.148 -11.375  1.00 96.38           H  
ATOM   2280  CD1 LEU A 143      11.942   7.653 -12.236  1.00 96.38           C  
ATOM   2281 HD11 LEU A 143      11.510   7.960 -13.189  1.00 96.38           H  
ATOM   2282 HD12 LEU A 143      12.243   6.608 -12.300  1.00 96.38           H  
ATOM   2283 HD13 LEU A 143      12.810   8.271 -12.008  1.00 96.38           H  
ATOM   2284  CD2 LEU A 143      11.504   7.388  -9.812  1.00 96.38           C  
ATOM   2285 HD21 LEU A 143      11.935   6.391  -9.899  1.00 96.38           H  
ATOM   2286 HD22 LEU A 143      12.275   8.101  -9.518  1.00 96.38           H  
ATOM   2287 HD23 LEU A 143      10.736   7.358  -9.040  1.00 96.38           H  
ATOM   2288  N   GLY A 144       7.673  11.447 -10.075  1.00 96.85           N  
ATOM   2289  H   GLY A 144       6.977  10.715 -10.073  1.00 96.85           H  
ATOM   2290  CA  GLY A 144       7.186  12.829 -10.056  1.00 96.85           C  
ATOM   2291  HA2 GLY A 144       7.725  13.381  -9.286  1.00 96.85           H  
ATOM   2292  HA3 GLY A 144       6.132  12.815  -9.779  1.00 96.85           H  
ATOM   2293  C   GLY A 144       7.320  13.592 -11.383  1.00 96.85           C  
ATOM   2294  O   GLY A 144       7.174  14.811 -11.404  1.00 96.85           O  
ATOM   2295  N   PHE A 145       7.631  12.929 -12.499  1.00 97.84           N  
ATOM   2296  H   PHE A 145       7.683  11.922 -12.448  1.00 97.84           H  
ATOM   2297  CA  PHE A 145       7.762  13.566 -13.814  1.00 97.84           C  
ATOM   2298  HA  PHE A 145       7.990  14.623 -13.677  1.00 97.84           H  
ATOM   2299  C   PHE A 145       6.458  13.487 -14.614  1.00 97.84           C  
ATOM   2300  CB  PHE A 145       8.931  12.956 -14.599  1.00 97.84           C  
ATOM   2301  HB2 PHE A 145       8.834  11.870 -14.608  1.00 97.84           H  
ATOM   2302  HB3 PHE A 145       8.866  13.292 -15.634  1.00 97.84           H  
ATOM   2303  O   PHE A 145       5.853  12.421 -14.754  1.00 97.84           O  
ATOM   2304  CG  PHE A 145      10.300  13.337 -14.066  1.00 97.84           C  
ATOM   2305  CD1 PHE A 145      10.942  14.496 -14.534  1.00 97.84           C  
ATOM   2306  HD1 PHE A 145      10.452  15.108 -15.277  1.00 97.84           H  
ATOM   2307  CD2 PHE A 145      10.924  12.553 -13.083  1.00 97.84           C  
ATOM   2308  HD2 PHE A 145      10.419  11.683 -12.690  1.00 97.84           H  
ATOM   2309  CE1 PHE A 145      12.197  14.874 -14.025  1.00 97.84           C  
ATOM   2310  HE1 PHE A 145      12.674  15.785 -14.358  1.00 97.84           H  
ATOM   2311  CE2 PHE A 145      12.175  12.929 -12.567  1.00 97.84           C  
ATOM   2312  HE2 PHE A 145      12.621  12.354 -11.769  1.00 97.84           H  
ATOM   2313  CZ  PHE A 145      12.815  14.089 -13.038  1.00 97.84           C  
ATOM   2314  HZ  PHE A 145      13.756  14.402 -12.611  1.00 97.84           H  
ATOM   2315  N   SER A 146       6.064  14.614 -15.208  1.00 97.02           N  
ATOM   2316  H   SER A 146       6.585  15.462 -15.032  1.00 97.02           H  
ATOM   2317  CA  SER A 146       5.035  14.657 -16.249  1.00 97.02           C  
ATOM   2318  HA  SER A 146       4.157  14.123 -15.885  1.00 97.02           H  
ATOM   2319  C   SER A 146       5.509  13.964 -17.539  1.00 97.02           C  
ATOM   2320  CB  SER A 146       4.624  16.112 -16.509  1.00 97.02           C  
ATOM   2321  HB2 SER A 146       3.800  16.139 -17.223  1.00 97.02           H  
ATOM   2322  HB3 SER A 146       4.294  16.572 -15.577  1.00 97.02           H  
ATOM   2323  O   SER A 146       6.674  13.579 -17.682  1.00 97.02           O  
ATOM   2324  OG  SER A 146       5.709  16.847 -17.033  1.00 97.02           O  
ATOM   2325  HG  SER A 146       6.292  17.056 -16.299  1.00 97.02           H  
ATOM   2326  N   LYS A 147       4.606  13.793 -18.514  1.00 96.81           N  
ATOM   2327  H   LYS A 147       3.678  14.162 -18.367  1.00 96.81           H  
ATOM   2328  CA  LYS A 147       4.937  13.216 -19.828  1.00 96.81           C  
ATOM   2329  HA  LYS A 147       5.511  12.302 -19.676  1.00 96.81           H  
ATOM   2330  C   LYS A 147       5.824  14.170 -20.636  1.00 96.81           C  
ATOM   2331  CB  LYS A 147       3.662  12.859 -20.608  1.00 96.81           C  
ATOM   2332  HB2 LYS A 147       3.003  13.727 -20.651  1.00 96.81           H  
ATOM   2333  HB3 LYS A 147       3.950  12.601 -21.627  1.00 96.81           H  
ATOM   2334  O   LYS A 147       5.335  14.915 -21.482  1.00 96.81           O  
ATOM   2335  CG  LYS A 147       2.906  11.667 -20.011  1.00 96.81           C  
ATOM   2336  HG2 LYS A 147       2.513  11.933 -19.029  1.00 96.81           H  
ATOM   2337  HG3 LYS A 147       3.589  10.824 -19.905  1.00 96.81           H  
ATOM   2338  CD  LYS A 147       1.752  11.268 -20.940  1.00 96.81           C  
ATOM   2339  HD2 LYS A 147       1.058  12.104 -21.031  1.00 96.81           H  
ATOM   2340  HD3 LYS A 147       2.156  11.028 -21.923  1.00 96.81           H  
ATOM   2341  CE  LYS A 147       1.020  10.044 -20.380  1.00 96.81           C  
ATOM   2342  HE2 LYS A 147       0.612  10.298 -19.402  1.00 96.81           H  
ATOM   2343  HE3 LYS A 147       1.746   9.243 -20.241  1.00 96.81           H  
ATOM   2344  NZ  LYS A 147      -0.065   9.594 -21.290  1.00 96.81           N  
ATOM   2345  HZ1 LYS A 147       0.315   9.332 -22.188  1.00 96.81           H  
ATOM   2346  HZ2 LYS A 147      -0.539   8.791 -20.902  1.00 96.81           H  
ATOM   2347  HZ3 LYS A 147      -0.745  10.328 -21.425  1.00 96.81           H  
ATOM   2348  N   LYS A 148       7.134  14.124 -20.394  1.00 96.99           N  
ATOM   2349  H   LYS A 148       7.425  13.572 -19.599  1.00 96.99           H  
ATOM   2350  CA  LYS A 148       8.139  14.945 -21.079  1.00 96.99           C  
ATOM   2351  HA  LYS A 148       7.729  15.246 -22.044  1.00 96.99           H  
ATOM   2352  C   LYS A 148       9.419  14.169 -21.378  1.00 96.99           C  
ATOM   2353  CB  LYS A 148       8.390  16.238 -20.274  1.00 96.99           C  
ATOM   2354  HB2 LYS A 148       9.020  16.904 -20.865  1.00 96.99           H  
ATOM   2355  HB3 LYS A 148       7.435  16.741 -20.126  1.00 96.99           H  
ATOM   2356  O   LYS A 148       9.643  13.072 -20.864  1.00 96.99           O  
ATOM   2357  CG  LYS A 148       9.054  16.032 -18.901  1.00 96.99           C  
ATOM   2358  HG2 LYS A 148      10.040  15.588 -19.036  1.00 96.99           H  
ATOM   2359  HG3 LYS A 148       8.446  15.359 -18.296  1.00 96.99           H  
ATOM   2360  CD  LYS A 148       9.198  17.371 -18.155  1.00 96.99           C  
ATOM   2361  HD2 LYS A 148       9.817  18.049 -18.743  1.00 96.99           H  
ATOM   2362  HD3 LYS A 148       8.212  17.814 -18.015  1.00 96.99           H  
ATOM   2363  CE  LYS A 148       9.845  17.140 -16.786  1.00 96.99           C  
ATOM   2364  HE2 LYS A 148       9.204  16.460 -16.225  1.00 96.99           H  
ATOM   2365  HE3 LYS A 148      10.817  16.670 -16.933  1.00 96.99           H  
ATOM   2366  NZ  LYS A 148      10.009  18.386 -15.998  1.00 96.99           N  
ATOM   2367  HZ1 LYS A 148       9.106  18.730 -15.702  1.00 96.99           H  
ATOM   2368  HZ2 LYS A 148      10.478  19.126 -16.501  1.00 96.99           H  
ATOM   2369  HZ3 LYS A 148      10.478  18.223 -15.119  1.00 96.99           H  
ATOM   2370  N   LYS A 149      10.260  14.754 -22.227  1.00 97.31           N  
ATOM   2371  H   LYS A 149      10.030  15.685 -22.545  1.00 97.31           H  
ATOM   2372  CA  LYS A 149      11.630  14.292 -22.463  1.00 97.31           C  
ATOM   2373  HA  LYS A 149      11.741  13.280 -22.073  1.00 97.31           H  
ATOM   2374  C   LYS A 149      12.594  15.178 -21.689  1.00 97.31           C  
ATOM   2375  CB  LYS A 149      11.958  14.263 -23.960  1.00 97.31           C  
ATOM   2376  HB2 LYS A 149      13.010  14.004 -24.083  1.00 97.31           H  
ATOM   2377  HB3 LYS A 149      11.794  15.251 -24.389  1.00 97.31           H  
ATOM   2378  O   LYS A 149      12.405  16.388 -21.627  1.00 97.31           O  
ATOM   2379  CG  LYS A 149      11.099  13.223 -24.691  1.00 97.31           C  
ATOM   2380  HG2 LYS A 149      11.266  12.243 -24.244  1.00 97.31           H  
ATOM   2381  HG3 LYS A 149      10.045  13.484 -24.592  1.00 97.31           H  
ATOM   2382  CD  LYS A 149      11.458  13.168 -26.175  1.00 97.31           C  
ATOM   2383  HD2 LYS A 149      12.498  12.862 -26.285  1.00 97.31           H  
ATOM   2384  HD3 LYS A 149      11.325  14.159 -26.609  1.00 97.31           H  
ATOM   2385  CE  LYS A 149      10.537  12.165 -26.874  1.00 97.31           C  
ATOM   2386  HE2 LYS A 149      10.706  11.174 -26.453  1.00 97.31           H  
ATOM   2387  HE3 LYS A 149       9.502  12.432 -26.659  1.00 97.31           H  
ATOM   2388  NZ  LYS A 149      10.774  12.161 -28.336  1.00 97.31           N  
ATOM   2389  HZ1 LYS A 149      10.142  11.510 -28.780  1.00 97.31           H  
ATOM   2390  HZ2 LYS A 149      11.730  11.900 -28.533  1.00 97.31           H  
ATOM   2391  HZ3 LYS A 149      10.606  13.083 -28.711  1.00 97.31           H  
ATOM   2392  N   LEU A 150      13.598  14.559 -21.090  1.00 97.85           N  
ATOM   2393  H   LEU A 150      13.665  13.558 -21.205  1.00 97.85           H  
ATOM   2394  CA  LEU A 150      14.693  15.228 -20.411  1.00 97.85           C  
ATOM   2395  HA  LEU A 150      14.416  16.258 -20.184  1.00 97.85           H  
ATOM   2396  C   LEU A 150      15.904  15.242 -21.338  1.00 97.85           C  
ATOM   2397  CB  LEU A 150      15.025  14.514 -19.095  1.00 97.85           C  
ATOM   2398  HB2 LEU A 150      15.778  15.114 -18.584  1.00 97.85           H  
ATOM   2399  HB3 LEU A 150      15.497  13.561 -19.334  1.00 97.85           H  
ATOM   2400  O   LEU A 150      16.315  14.190 -21.839  1.00 97.85           O  
ATOM   2401  CG  LEU A 150      13.857  14.260 -18.127  1.00 97.85           C  
ATOM   2402  HG  LEU A 150      13.176  13.526 -18.556  1.00 97.85           H  
ATOM   2403  CD1 LEU A 150      14.429  13.690 -16.826  1.00 97.85           C  
ATOM   2404 HD11 LEU A 150      14.774  12.669 -16.987  1.00 97.85           H  
ATOM   2405 HD12 LEU A 150      15.269  14.297 -16.487  1.00 97.85           H  
ATOM   2406 HD13 LEU A 150      13.675  13.693 -16.039  1.00 97.85           H  
ATOM   2407  CD2 LEU A 150      13.062  15.526 -17.807  1.00 97.85           C  
ATOM   2408 HD21 LEU A 150      12.302  15.288 -17.063  1.00 97.85           H  
ATOM   2409 HD22 LEU A 150      12.574  15.900 -18.707  1.00 97.85           H  
ATOM   2410 HD23 LEU A 150      13.728  16.296 -17.416  1.00 97.85           H  
ATOM   2411  N   GLU A 151      16.475  16.424 -21.539  1.00 97.55           N  
ATOM   2412  H   GLU A 151      16.026  17.245 -21.159  1.00 97.55           H  
ATOM   2413  CA  GLU A 151      17.683  16.613 -22.339  1.00 97.55           C  
ATOM   2414  HA  GLU A 151      17.524  16.152 -23.314  1.00 97.55           H  
ATOM   2415  C   GLU A 151      18.901  15.930 -21.712  1.00 97.55           C  
ATOM   2416  CB  GLU A 151      17.955  18.112 -22.547  1.00 97.55           C  
ATOM   2417  HB2 GLU A 151      18.039  18.600 -21.577  1.00 97.55           H  
ATOM   2418  HB3 GLU A 151      18.908  18.231 -23.063  1.00 97.55           H  
ATOM   2419  O   GLU A 151      19.042  15.880 -20.485  1.00 97.55           O  
ATOM   2420  CG  GLU A 151      16.857  18.813 -23.366  1.00 97.55           C  
ATOM   2421  HG2 GLU A 151      15.940  18.832 -22.777  1.00 97.55           H  
ATOM   2422  HG3 GLU A 151      17.159  19.846 -23.540  1.00 97.55           H  
ATOM   2423  CD  GLU A 151      16.602  18.121 -24.716  1.00 97.55           C  
ATOM   2424  OE1 GLU A 151      15.415  17.989 -25.089  1.00 97.55           O  
ATOM   2425  OE2 GLU A 151      17.588  17.644 -25.324  1.00 97.55           O  
ATOM   2426  N   ALA A 152      19.787  15.419 -22.569  1.00 97.03           N  
ATOM   2427  H   ALA A 152      19.658  15.614 -23.551  1.00 97.03           H  
ATOM   2428  CA  ALA A 152      21.033  14.782 -22.155  1.00 97.03           C  
ATOM   2429  HA  ALA A 152      20.795  14.003 -21.431  1.00 97.03           H  
ATOM   2430  C   ALA A 152      21.984  15.783 -21.477  1.00 97.03           C  
ATOM   2431  CB  ALA A 152      21.690  14.130 -23.376  1.00 97.03           C  
ATOM   2432  HB1 ALA A 152      21.005  13.421 -23.841  1.00 97.03           H  
ATOM   2433  HB2 ALA A 152      21.956  14.899 -24.101  1.00 97.03           H  
ATOM   2434  HB3 ALA A 152      22.602  13.615 -23.071  1.00 97.03           H  
ATOM   2435  O   ALA A 152      21.981  16.972 -21.778  1.00 97.03           O  
ATOM   2436  N   ASP A 153      22.803  15.281 -20.554  1.00 96.59           N  
ATOM   2437  H   ASP A 153      22.704  14.297 -20.349  1.00 96.59           H  
ATOM   2438  CA  ASP A 153      23.849  15.998 -19.812  1.00 96.59           C  
ATOM   2439  HA  ASP A 153      24.235  15.278 -19.090  1.00 96.59           H  
ATOM   2440  C   ASP A 153      23.372  17.172 -18.936  1.00 96.59           C  
ATOM   2441  CB  ASP A 153      25.029  16.325 -20.741  1.00 96.59           C  
ATOM   2442  HB2 ASP A 153      24.693  16.936 -21.578  1.00 96.59           H  
ATOM   2443  HB3 ASP A 153      25.779  16.889 -20.186  1.00 96.59           H  
ATOM   2444  O   ASP A 153      24.173  17.803 -18.237  1.00 96.59           O  
ATOM   2445  CG  ASP A 153      25.676  15.032 -21.243  1.00 96.59           C  
ATOM   2446  OD1 ASP A 153      26.142  14.259 -20.369  1.00 96.59           O  
ATOM   2447  OD2 ASP A 153      25.664  14.783 -22.467  1.00 96.59           O  
ATOM   2448  N   VAL A 154      22.058  17.375 -18.849  1.00 97.47           N  
ATOM   2449  H   VAL A 154      21.473  16.844 -19.477  1.00 97.47           H  
ATOM   2450  CA  VAL A 154      21.394  18.350 -17.982  1.00 97.47           C  
ATOM   2451  HA  VAL A 154      22.129  19.086 -17.655  1.00 97.47           H  
ATOM   2452  C   VAL A 154      20.847  17.648 -16.733  1.00 97.47           C  
ATOM   2453  CB  VAL A 154      20.324  19.116 -18.785  1.00 97.47           C  
ATOM   2454  HB  VAL A 154      19.626  18.397 -19.214  1.00 97.47           H  
ATOM   2455  O   VAL A 154      20.410  16.497 -16.777  1.00 97.47           O  
ATOM   2456  CG1 VAL A 154      19.551  20.123 -17.926  1.00 97.47           C  
ATOM   2457 HG11 VAL A 154      18.961  19.604 -17.171  1.00 97.47           H  
ATOM   2458 HG12 VAL A 154      20.234  20.823 -17.445  1.00 97.47           H  
ATOM   2459 HG13 VAL A 154      18.855  20.683 -18.551  1.00 97.47           H  
ATOM   2460  CG2 VAL A 154      20.953  19.896 -19.946  1.00 97.47           C  
ATOM   2461 HG21 VAL A 154      20.177  20.424 -20.501  1.00 97.47           H  
ATOM   2462 HG22 VAL A 154      21.451  19.219 -20.640  1.00 97.47           H  
ATOM   2463 HG23 VAL A 154      21.679  20.617 -19.570  1.00 97.47           H  
ATOM   2464  N   TYR A 155      20.929  18.321 -15.583  1.00 97.00           N  
ATOM   2465  H   TYR A 155      21.194  19.294 -15.630  1.00 97.00           H  
ATOM   2466  CA  TYR A 155      20.256  17.879 -14.361  1.00 97.00           C  
ATOM   2467  HA  TYR A 155      20.213  16.791 -14.332  1.00 97.00           H  
ATOM   2468  C   TYR A 155      18.826  18.415 -14.371  1.00 97.00           C  
ATOM   2469  CB  TYR A 155      21.030  18.365 -13.128  1.00 97.00           C  
ATOM   2470  HB2 TYR A 155      21.131  19.449 -13.180  1.00 97.00           H  
ATOM   2471  HB3 TYR A 155      22.034  17.942 -13.155  1.00 97.00           H  
ATOM   2472  O   TYR A 155      18.631  19.622 -14.489  1.00 97.00           O  
ATOM   2473  CG  TYR A 155      20.385  18.002 -11.802  1.00 97.00           C  
ATOM   2474  CD1 TYR A 155      19.534  18.923 -11.160  1.00 97.00           C  
ATOM   2475  HD1 TYR A 155      19.317  19.877 -11.618  1.00 97.00           H  
ATOM   2476  CD2 TYR A 155      20.633  16.748 -11.206  1.00 97.00           C  
ATOM   2477  HD2 TYR A 155      21.261  16.026 -11.705  1.00 97.00           H  
ATOM   2478  CE1 TYR A 155      18.955  18.607  -9.916  1.00 97.00           C  
ATOM   2479  HE1 TYR A 155      18.319  19.325  -9.418  1.00 97.00           H  
ATOM   2480  CE2 TYR A 155      20.044  16.425  -9.967  1.00 97.00           C  
ATOM   2481  HE2 TYR A 155      20.202  15.461  -9.506  1.00 97.00           H  
ATOM   2482  OH  TYR A 155      18.663  17.062  -8.108  1.00 97.00           O  
ATOM   2483  HH  TYR A 155      18.058  17.753  -7.827  1.00 97.00           H  
ATOM   2484  CZ  TYR A 155      19.208  17.359  -9.316  1.00 97.00           C  
ATOM   2485  N   HIS A 156      17.849  17.523 -14.237  1.00 97.99           N  
ATOM   2486  H   HIS A 156      18.086  16.546 -14.141  1.00 97.99           H  
ATOM   2487  CA  HIS A 156      16.429  17.868 -14.226  1.00 97.99           C  
ATOM   2488  HA  HIS A 156      16.297  18.943 -14.351  1.00 97.99           H  
ATOM   2489  C   HIS A 156      15.805  17.449 -12.908  1.00 97.99           C  
ATOM   2490  CB  HIS A 156      15.711  17.158 -15.375  1.00 97.99           C  
ATOM   2491  HB2 HIS A 156      14.650  17.402 -15.328  1.00 97.99           H  
ATOM   2492  HB3 HIS A 156      15.816  16.082 -15.242  1.00 97.99           H  
ATOM   2493  O   HIS A 156      16.040  16.331 -12.455  1.00 97.99           O  
ATOM   2494  CG  HIS A 156      16.221  17.533 -16.739  1.00 97.99           C  
ATOM   2495  CD2 HIS A 156      17.235  16.913 -17.405  1.00 97.99           C  
ATOM   2496  HD2 HIS A 156      17.833  16.091 -17.042  1.00 97.99           H  
ATOM   2497  ND1 HIS A 156      15.695  18.540 -17.546  1.00 97.99           N  
ATOM   2498  CE1 HIS A 156      16.411  18.511 -18.680  1.00 97.99           C  
ATOM   2499  HE1 HIS A 156      16.260  19.177 -19.517  1.00 97.99           H  
ATOM   2500  NE2 HIS A 156      17.322  17.522 -18.634  1.00 97.99           N  
ATOM   2501  HE2 HIS A 156      17.960  17.255 -19.370  1.00 97.99           H  
ATOM   2502  N   GLU A 157      14.973  18.309 -12.335  1.00 97.41           N  
ATOM   2503  H   GLU A 157      14.801  19.202 -12.773  1.00 97.41           H  
ATOM   2504  CA  GLU A 157      14.114  17.961 -11.202  1.00 97.41           C  
ATOM   2505  HA  GLU A 157      14.514  17.074 -10.709  1.00 97.41           H  
ATOM   2506  C   GLU A 157      12.711  17.579 -11.688  1.00 97.41           C  
ATOM   2507  CB  GLU A 157      14.106  19.081 -10.147  1.00 97.41           C  
ATOM   2508  HB2 GLU A 157      13.429  18.797  -9.341  1.00 97.41           H  
ATOM   2509  HB3 GLU A 157      13.756  20.011 -10.596  1.00 97.41           H  
ATOM   2510  O   GLU A 157      12.259  17.993 -12.765  1.00 97.41           O  
ATOM   2511  CG  GLU A 157      15.517  19.274  -9.564  1.00 97.41           C  
ATOM   2512  HG2 GLU A 157      15.917  18.295  -9.298  1.00 97.41           H  
ATOM   2513  HG3 GLU A 157      16.162  19.696 -10.334  1.00 97.41           H  
ATOM   2514  CD  GLU A 157      15.567  20.184  -8.328  1.00 97.41           C  
ATOM   2515  OE1 GLU A 157      16.294  19.801  -7.373  1.00 97.41           O  
ATOM   2516  OE2 GLU A 157      14.951  21.267  -8.371  1.00 97.41           O  
ATOM   2517  N   SER A 158      12.046  16.730 -10.908  1.00 97.89           N  
ATOM   2518  H   SER A 158      12.495  16.371 -10.077  1.00 97.89           H  
ATOM   2519  CA  SER A 158      10.688  16.272 -11.168  1.00 97.89           C  
ATOM   2520  HA  SER A 158      10.630  15.954 -12.209  1.00 97.89           H  
ATOM   2521  C   SER A 158       9.675  17.402 -10.986  1.00 97.89           C  
ATOM   2522  CB  SER A 158      10.388  15.043 -10.306  1.00 97.89           C  
ATOM   2523  HB2 SER A 158      11.168  14.300 -10.467  1.00 97.89           H  
ATOM   2524  HB3 SER A 158       9.440  14.600 -10.612  1.00 97.89           H  
ATOM   2525  O   SER A 158       9.874  18.321 -10.195  1.00 97.89           O  
ATOM   2526  OG  SER A 158      10.335  15.341  -8.928  1.00 97.89           O  
ATOM   2527  HG  SER A 158       9.417  15.437  -8.666  1.00 97.89           H  
ATOM   2528  N   ASP A 159       8.571  17.343 -11.728  1.00 97.42           N  
ATOM   2529  H   ASP A 159       8.383  16.503 -12.256  1.00 97.42           H  
ATOM   2530  CA  ASP A 159       7.520  18.369 -11.679  1.00 97.42           C  
ATOM   2531  HA  ASP A 159       7.974  19.357 -11.759  1.00 97.42           H  
ATOM   2532  C   ASP A 159       6.737  18.318 -10.358  1.00 97.42           C  
ATOM   2533  CB  ASP A 159       6.571  18.169 -12.870  1.00 97.42           C  
ATOM   2534  HB2 ASP A 159       6.066  17.208 -12.767  1.00 97.42           H  
ATOM   2535  HB3 ASP A 159       5.814  18.953 -12.861  1.00 97.42           H  
ATOM   2536  O   ASP A 159       6.252  19.335  -9.869  1.00 97.42           O  
ATOM   2537  CG  ASP A 159       7.308  18.203 -14.207  1.00 97.42           C  
ATOM   2538  OD1 ASP A 159       7.978  19.207 -14.522  1.00 97.42           O  
ATOM   2539  OD2 ASP A 159       7.271  17.193 -14.956  1.00 97.42           O  
ATOM   2540  N   TYR A 160       6.654  17.124  -9.769  1.00 96.82           N  
ATOM   2541  H   TYR A 160       7.072  16.343 -10.255  1.00 96.82           H  
ATOM   2542  CA  TYR A 160       5.926  16.818  -8.544  1.00 96.82           C  
ATOM   2543  HA  TYR A 160       5.581  17.751  -8.098  1.00 96.82           H  
ATOM   2544  C   TYR A 160       6.829  16.088  -7.541  1.00 96.82           C  
ATOM   2545  CB  TYR A 160       4.701  15.961  -8.899  1.00 96.82           C  
ATOM   2546  HB2 TYR A 160       5.043  14.970  -9.201  1.00 96.82           H  
ATOM   2547  HB3 TYR A 160       4.079  15.831  -8.014  1.00 96.82           H  
ATOM   2548  O   TYR A 160       7.862  15.530  -7.939  1.00 96.82           O  
ATOM   2549  CG  TYR A 160       3.846  16.548 -10.005  1.00 96.82           C  
ATOM   2550  CD1 TYR A 160       3.089  17.710  -9.763  1.00 96.82           C  
ATOM   2551  HD1 TYR A 160       3.105  18.167  -8.784  1.00 96.82           H  
ATOM   2552  CD2 TYR A 160       3.858  15.969 -11.289  1.00 96.82           C  
ATOM   2553  HD2 TYR A 160       4.458  15.091 -11.476  1.00 96.82           H  
ATOM   2554  CE1 TYR A 160       2.342  18.296 -10.802  1.00 96.82           C  
ATOM   2555  HE1 TYR A 160       1.774  19.195 -10.613  1.00 96.82           H  
ATOM   2556  CE2 TYR A 160       3.111  16.550 -12.330  1.00 96.82           C  
ATOM   2557  HE2 TYR A 160       3.119  16.117 -13.320  1.00 96.82           H  
ATOM   2558  OH  TYR A 160       1.642  18.277 -13.099  1.00 96.82           O  
ATOM   2559  HH  TYR A 160       1.194  19.072 -12.801  1.00 96.82           H  
ATOM   2560  CZ  TYR A 160       2.355  17.714 -12.088  1.00 96.82           C  
ATOM   2561  N   PRO A 161       6.452  16.052  -6.250  1.00 94.90           N  
ATOM   2562  CA  PRO A 161       7.071  15.161  -5.280  1.00 94.90           C  
ATOM   2563  HA  PRO A 161       8.090  15.502  -5.099  1.00 94.90           H  
ATOM   2564  C   PRO A 161       7.090  13.708  -5.765  1.00 94.90           C  
ATOM   2565  CB  PRO A 161       6.255  15.312  -3.994  1.00 94.90           C  
ATOM   2566  HB2 PRO A 161       5.428  14.601  -3.989  1.00 94.90           H  
ATOM   2567  HB3 PRO A 161       6.870  15.184  -3.103  1.00 94.90           H  
ATOM   2568  O   PRO A 161       6.200  13.254  -6.483  1.00 94.90           O  
ATOM   2569  CG  PRO A 161       5.700  16.730  -4.111  1.00 94.90           C  
ATOM   2570  HG2 PRO A 161       4.799  16.864  -3.514  1.00 94.90           H  
ATOM   2571  HG3 PRO A 161       6.467  17.450  -3.825  1.00 94.90           H  
ATOM   2572  CD  PRO A 161       5.414  16.845  -5.607  1.00 94.90           C  
ATOM   2573  HD2 PRO A 161       5.455  17.890  -5.914  1.00 94.90           H  
ATOM   2574  HD3 PRO A 161       4.435  16.418  -5.826  1.00 94.90           H  
ATOM   2575  N   THR A 162       8.127  12.985  -5.368  1.00 93.46           N  
ATOM   2576  H   THR A 162       8.781  13.414  -4.729  1.00 93.46           H  
ATOM   2577  CA  THR A 162       8.319  11.581  -5.725  1.00 93.46           C  
ATOM   2578  HA  THR A 162       8.164  11.468  -6.798  1.00 93.46           H  
ATOM   2579  C   THR A 162       7.306  10.719  -4.981  1.00 93.46           C  
ATOM   2580  CB  THR A 162       9.733  11.107  -5.373  1.00 93.46           C  
ATOM   2581  HB  THR A 162       9.808  10.934  -4.299  1.00 93.46           H  
ATOM   2582  O   THR A 162       7.214  10.793  -3.758  1.00 93.46           O  
ATOM   2583  CG2 THR A 162      10.071   9.827  -6.124  1.00 93.46           C  
ATOM   2584 HG21 THR A 162      10.200  10.060  -7.181  1.00 93.46           H  
ATOM   2585 HG22 THR A 162      10.998   9.407  -5.735  1.00 93.46           H  
ATOM   2586 HG23 THR A 162       9.259   9.105  -6.040  1.00 93.46           H  
ATOM   2587  OG1 THR A 162      10.695  12.072  -5.746  1.00 93.46           O  
ATOM   2588  HG1 THR A 162      10.570  12.810  -5.146  1.00 93.46           H  
ATOM   2589  N   ASP A 163       6.600   9.852  -5.698  1.00 91.49           N  
ATOM   2590  H   ASP A 163       6.769   9.783  -6.691  1.00 91.49           H  
ATOM   2591  CA  ASP A 163       5.514   9.031  -5.160  1.00 91.49           C  
ATOM   2592  HA  ASP A 163       5.227   9.417  -4.181  1.00 91.49           H  
ATOM   2593  C   ASP A 163       5.963   7.574  -4.940  1.00 91.49           C  
ATOM   2594  CB  ASP A 163       4.289   9.192  -6.071  1.00 91.49           C  
ATOM   2595  HB2 ASP A 163       4.519   8.776  -7.052  1.00 91.49           H  
ATOM   2596  HB3 ASP A 163       4.079  10.255  -6.196  1.00 91.49           H  
ATOM   2597  O   ASP A 163       5.360   6.626  -5.436  1.00 91.49           O  
ATOM   2598  CG  ASP A 163       3.033   8.519  -5.515  1.00 91.49           C  
ATOM   2599  OD1 ASP A 163       2.963   8.295  -4.291  1.00 91.49           O  
ATOM   2600  OD2 ASP A 163       2.153   8.198  -6.352  1.00 91.49           O  
ATOM   2601  N   ILE A 164       7.086   7.378  -4.232  1.00 89.65           N  
ATOM   2602  H   ILE A 164       7.544   8.195  -3.857  1.00 89.65           H  
ATOM   2603  CA  ILE A 164       7.636   6.032  -3.958  1.00 89.65           C  
ATOM   2604  HA  ILE A 164       7.680   5.481  -4.897  1.00 89.65           H  
ATOM   2605  C   ILE A 164       6.713   5.215  -3.043  1.00 89.65           C  
ATOM   2606  CB  ILE A 164       9.069   6.128  -3.369  1.00 89.65           C  
ATOM   2607  HB  ILE A 164       9.027   6.790  -2.504  1.00 89.65           H  
ATOM   2608  O   ILE A 164       6.642   3.993  -3.187  1.00 89.65           O  
ATOM   2609  CG1 ILE A 164      10.089   6.727  -4.359  1.00 89.65           C  
ATOM   2610 HG12 ILE A 164       9.833   7.779  -4.485  1.00 89.65           H  
ATOM   2611 HG13 ILE A 164      11.079   6.704  -3.903  1.00 89.65           H  
ATOM   2612  CG2 ILE A 164       9.632   4.787  -2.868  1.00 89.65           C  
ATOM   2613 HG21 ILE A 164       9.026   4.394  -2.052  1.00 89.65           H  
ATOM   2614 HG22 ILE A 164      10.639   4.921  -2.474  1.00 89.65           H  
ATOM   2615 HG23 ILE A 164       9.662   4.055  -3.676  1.00 89.65           H  
ATOM   2616  CD1 ILE A 164      10.179   6.049  -5.738  1.00 89.65           C  
ATOM   2617 HD11 ILE A 164      10.411   4.990  -5.633  1.00 89.65           H  
ATOM   2618 HD12 ILE A 164       9.240   6.167  -6.280  1.00 89.65           H  
ATOM   2619 HD13 ILE A 164      10.968   6.523  -6.322  1.00 89.65           H  
ATOM   2620  N   ILE A 165       6.000   5.868  -2.122  1.00 87.61           N  
ATOM   2621  H   ILE A 165       6.011   6.878  -2.143  1.00 87.61           H  
ATOM   2622  CA  ILE A 165       5.098   5.224  -1.160  1.00 87.61           C  
ATOM   2623  HA  ILE A 165       5.328   4.160  -1.107  1.00 87.61           H  
ATOM   2624  C   ILE A 165       3.659   5.364  -1.665  1.00 87.61           C  
ATOM   2625  CB  ILE A 165       5.291   5.798   0.266  1.00 87.61           C  
ATOM   2626  HB  ILE A 165       5.046   6.860   0.250  1.00 87.61           H  
ATOM   2627  O   ILE A 165       2.972   6.328  -1.345  1.00 87.61           O  
ATOM   2628  CG1 ILE A 165       6.758   5.641   0.735  1.00 87.61           C  
ATOM   2629 HG12 ILE A 165       7.427   6.080  -0.005  1.00 87.61           H  
ATOM   2630 HG13 ILE A 165       7.002   4.582   0.820  1.00 87.61           H  
ATOM   2631  CG2 ILE A 165       4.340   5.088   1.253  1.00 87.61           C  
ATOM   2632 HG21 ILE A 165       4.430   5.518   2.250  1.00 87.61           H  
ATOM   2633 HG22 ILE A 165       4.565   4.022   1.304  1.00 87.61           H  
ATOM   2634 HG23 ILE A 165       3.300   5.216   0.954  1.00 87.61           H  
ATOM   2635  CD1 ILE A 165       7.064   6.333   2.070  1.00 87.61           C  
ATOM   2636 HD11 ILE A 165       6.546   5.837   2.890  1.00 87.61           H  
ATOM   2637 HD12 ILE A 165       8.136   6.282   2.261  1.00 87.61           H  
ATOM   2638 HD13 ILE A 165       6.763   7.380   2.024  1.00 87.61           H  
ATOM   2639  N   LYS A 166       3.200   4.373  -2.438  1.00 87.08           N  
ATOM   2640  H   LYS A 166       3.859   3.659  -2.713  1.00 87.08           H  
ATOM   2641  CA  LYS A 166       1.853   4.369  -3.036  1.00 87.08           C  
ATOM   2642  HA  LYS A 166       1.678   5.346  -3.487  1.00 87.08           H  
ATOM   2643  C   LYS A 166       0.719   4.217  -2.024  1.00 87.08           C  
ATOM   2644  CB  LYS A 166       1.760   3.248  -4.088  1.00 87.08           C  
ATOM   2645  HB2 LYS A 166       2.166   2.326  -3.671  1.00 87.08           H  
ATOM   2646  HB3 LYS A 166       0.712   3.064  -4.324  1.00 87.08           H  
ATOM   2647  O   LYS A 166      -0.337   4.821  -2.186  1.00 87.08           O  
ATOM   2648  CG  LYS A 166       2.495   3.573  -5.394  1.00 87.08           C  
ATOM   2649  HG2 LYS A 166       2.478   2.687  -6.029  1.00 87.08           H  
ATOM   2650  HG3 LYS A 166       3.531   3.840  -5.185  1.00 87.08           H  
ATOM   2651  CD  LYS A 166       1.799   4.715  -6.138  1.00 87.08           C  
ATOM   2652  HD2 LYS A 166       1.838   5.623  -5.536  1.00 87.08           H  
ATOM   2653  HD3 LYS A 166       0.757   4.453  -6.317  1.00 87.08           H  
ATOM   2654  CE  LYS A 166       2.497   4.996  -7.460  1.00 87.08           C  
ATOM   2655  HE2 LYS A 166       3.543   5.200  -7.232  1.00 87.08           H  
ATOM   2656  HE3 LYS A 166       2.435   4.120  -8.106  1.00 87.08           H  
ATOM   2657  NZ  LYS A 166       1.886   6.186  -8.086  1.00 87.08           N  
ATOM   2658  HZ1 LYS A 166       0.899   6.057  -8.257  1.00 87.08           H  
ATOM   2659  HZ2 LYS A 166       1.945   6.945  -7.422  1.00 87.08           H  
ATOM   2660  HZ3 LYS A 166       2.385   6.492  -8.909  1.00 87.08           H  
ATOM   2661  N   VAL A 167       0.930   3.402  -0.994  1.00 93.02           N  
ATOM   2662  H   VAL A 167       1.843   2.981  -0.905  1.00 93.02           H  
ATOM   2663  CA  VAL A 167      -0.052   3.153   0.066  1.00 93.02           C  
ATOM   2664  HA  VAL A 167      -1.016   3.582  -0.207  1.00 93.02           H  
ATOM   2665  C   VAL A 167       0.431   3.853   1.323  1.00 93.02           C  
ATOM   2666  CB  VAL A 167      -0.278   1.647   0.274  1.00 93.02           C  
ATOM   2667  HB  VAL A 167       0.680   1.157   0.452  1.00 93.02           H  
ATOM   2668  O   VAL A 167       1.411   3.434   1.939  1.00 93.02           O  
ATOM   2669  CG1 VAL A 167      -1.197   1.367   1.466  1.00 93.02           C  
ATOM   2670 HG11 VAL A 167      -1.408   0.299   1.520  1.00 93.02           H  
ATOM   2671 HG12 VAL A 167      -2.138   1.904   1.349  1.00 93.02           H  
ATOM   2672 HG13 VAL A 167      -0.724   1.671   2.399  1.00 93.02           H  
ATOM   2673  CG2 VAL A 167      -0.922   1.041  -0.980  1.00 93.02           C  
ATOM   2674 HG21 VAL A 167      -1.850   1.563  -1.213  1.00 93.02           H  
ATOM   2675 HG22 VAL A 167      -1.153  -0.012  -0.815  1.00 93.02           H  
ATOM   2676 HG23 VAL A 167      -0.252   1.127  -1.836  1.00 93.02           H  
ATOM   2677  N   THR A 168      -0.243   4.942   1.684  1.00 93.55           N  
ATOM   2678  H   THR A 168      -1.050   5.218   1.142  1.00 93.55           H  
ATOM   2679  CA  THR A 168       0.098   5.746   2.866  1.00 93.55           C  
ATOM   2680  HA  THR A 168       1.149   5.599   3.117  1.00 93.55           H  
ATOM   2681  C   THR A 168      -0.713   5.336   4.085  1.00 93.55           C  
ATOM   2682  CB  THR A 168      -0.116   7.240   2.605  1.00 93.55           C  
ATOM   2683  HB  THR A 168       0.135   7.799   3.506  1.00 93.55           H  
ATOM   2684  O   THR A 168      -0.302   5.596   5.213  1.00 93.55           O  
ATOM   2685  CG2 THR A 168       0.751   7.759   1.459  1.00 93.55           C  
ATOM   2686 HG21 THR A 168       0.470   7.287   0.518  1.00 93.55           H  
ATOM   2687 HG22 THR A 168       0.635   8.839   1.366  1.00 93.55           H  
ATOM   2688 HG23 THR A 168       1.799   7.537   1.663  1.00 93.55           H  
ATOM   2689  OG1 THR A 168      -1.462   7.489   2.272  1.00 93.55           O  
ATOM   2690  HG1 THR A 168      -1.489   8.323   1.799  1.00 93.55           H  
ATOM   2691  N   SER A 169      -1.865   4.697   3.881  1.00 96.01           N  
ATOM   2692  H   SER A 169      -2.159   4.529   2.930  1.00 96.01           H  
ATOM   2693  CA  SER A 169      -2.732   4.194   4.944  1.00 96.01           C  
ATOM   2694  HA  SER A 169      -2.171   4.101   5.875  1.00 96.01           H  
ATOM   2695  C   SER A 169      -3.272   2.823   4.568  1.00 96.01           C  
ATOM   2696  CB  SER A 169      -3.903   5.150   5.182  1.00 96.01           C  
ATOM   2697  HB2 SER A 169      -4.578   4.720   5.922  1.00 96.01           H  
ATOM   2698  HB3 SER A 169      -4.450   5.293   4.250  1.00 96.01           H  
ATOM   2699  O   SER A 169      -3.681   2.615   3.433  1.00 96.01           O  
ATOM   2700  OG  SER A 169      -3.433   6.398   5.654  1.00 96.01           O  
ATOM   2701  HG  SER A 169      -2.654   6.626   5.141  1.00 96.01           H  
ATOM   2702  N   LEU A 170      -3.293   1.913   5.535  1.00 97.83           N  
ATOM   2703  H   LEU A 170      -2.946   2.184   6.444  1.00 97.83           H  
ATOM   2704  CA  LEU A 170      -4.015   0.652   5.486  1.00 97.83           C  
ATOM   2705  HA  LEU A 170      -4.316   0.435   4.461  1.00 97.83           H  
ATOM   2706  C   LEU A 170      -5.283   0.794   6.327  1.00 97.83           C  
ATOM   2707  CB  LEU A 170      -3.121  -0.487   6.008  1.00 97.83           C  
ATOM   2708  HB2 LEU A 170      -3.730  -1.386   6.107  1.00 97.83           H  
ATOM   2709  HB3 LEU A 170      -2.765  -0.217   7.003  1.00 97.83           H  
ATOM   2710  O   LEU A 170      -5.221   1.173   7.498  1.00 97.83           O  
ATOM   2711  CG  LEU A 170      -1.910  -0.808   5.118  1.00 97.83           C  
ATOM   2712  HG  LEU A 170      -1.300   0.086   4.985  1.00 97.83           H  
ATOM   2713  CD1 LEU A 170      -1.051  -1.886   5.781  1.00 97.83           C  
ATOM   2714 HD11 LEU A 170      -1.654  -2.773   5.979  1.00 97.83           H  
ATOM   2715 HD12 LEU A 170      -0.661  -1.502   6.724  1.00 97.83           H  
ATOM   2716 HD13 LEU A 170      -0.216  -2.152   5.134  1.00 97.83           H  
ATOM   2717  CD2 LEU A 170      -2.326  -1.327   3.744  1.00 97.83           C  
ATOM   2718 HD21 LEU A 170      -1.443  -1.599   3.166  1.00 97.83           H  
ATOM   2719 HD22 LEU A 170      -2.862  -0.545   3.206  1.00 97.83           H  
ATOM   2720 HD23 LEU A 170      -2.980  -2.193   3.850  1.00 97.83           H  
ATOM   2721  N   LEU A 171      -6.421   0.500   5.712  1.00 97.84           N  
ATOM   2722  H   LEU A 171      -6.373   0.232   4.739  1.00 97.84           H  
ATOM   2723  CA  LEU A 171      -7.748   0.538   6.308  1.00 97.84           C  
ATOM   2724  HA  LEU A 171      -7.698   0.972   7.307  1.00 97.84           H  
ATOM   2725  C   LEU A 171      -8.250  -0.899   6.439  1.00 97.84           C  
ATOM   2726  CB  LEU A 171      -8.693   1.403   5.449  1.00 97.84           C  
ATOM   2727  HB2 LEU A 171      -8.638   1.091   4.405  1.00 97.84           H  
ATOM   2728  HB3 LEU A 171      -9.710   1.209   5.790  1.00 97.84           H  
ATOM   2729  O   LEU A 171      -8.273  -1.643   5.457  1.00 97.84           O  
ATOM   2730  CG  LEU A 171      -8.432   2.919   5.549  1.00 97.84           C  
ATOM   2731  HG  LEU A 171      -8.188   3.170   6.582  1.00 97.84           H  
ATOM   2732  CD1 LEU A 171      -7.310   3.423   4.637  1.00 97.84           C  
ATOM   2733 HD11 LEU A 171      -7.610   3.282   3.599  1.00 97.84           H  
ATOM   2734 HD12 LEU A 171      -7.136   4.483   4.820  1.00 97.84           H  
ATOM   2735 HD13 LEU A 171      -6.379   2.882   4.807  1.00 97.84           H  
ATOM   2736  CD2 LEU A 171      -9.683   3.704   5.151  1.00 97.84           C  
ATOM   2737 HD21 LEU A 171     -10.507   3.442   5.814  1.00 97.84           H  
ATOM   2738 HD22 LEU A 171      -9.966   3.459   4.127  1.00 97.84           H  
ATOM   2739 HD23 LEU A 171      -9.495   4.774   5.246  1.00 97.84           H  
ATOM   2740  N   ILE A 172      -8.624  -1.295   7.656  1.00 98.20           N  
ATOM   2741  H   ILE A 172      -8.558  -0.631   8.414  1.00 98.20           H  
ATOM   2742  CA  ILE A 172      -9.189  -2.615   7.942  1.00 98.20           C  
ATOM   2743  HA  ILE A 172      -8.968  -3.287   7.113  1.00 98.20           H  
ATOM   2744  C   ILE A 172     -10.701  -2.482   8.033  1.00 98.20           C  
ATOM   2745  CB  ILE A 172      -8.584  -3.237   9.221  1.00 98.20           C  
ATOM   2746  HB  ILE A 172      -8.908  -2.651  10.081  1.00 98.20           H  
ATOM   2747  O   ILE A 172     -11.238  -2.086   9.066  1.00 98.20           O  
ATOM   2748  CG1 ILE A 172      -7.039  -3.225   9.235  1.00 98.20           C  
ATOM   2749 HG12 ILE A 172      -6.693  -2.191   9.250  1.00 98.20           H  
ATOM   2750 HG13 ILE A 172      -6.694  -3.686  10.160  1.00 98.20           H  
ATOM   2751  CG2 ILE A 172      -9.119  -4.673   9.398  1.00 98.20           C  
ATOM   2752 HG21 ILE A 172     -10.195  -4.652   9.571  1.00 98.20           H  
ATOM   2753 HG22 ILE A 172      -8.643  -5.144  10.258  1.00 98.20           H  
ATOM   2754 HG23 ILE A 172      -8.920  -5.266   8.505  1.00 98.20           H  
ATOM   2755  CD1 ILE A 172      -6.367  -3.942   8.058  1.00 98.20           C  
ATOM   2756 HD11 ILE A 172      -6.699  -3.517   7.111  1.00 98.20           H  
ATOM   2757 HD12 ILE A 172      -6.598  -5.007   8.089  1.00 98.20           H  
ATOM   2758 HD13 ILE A 172      -5.287  -3.818   8.132  1.00 98.20           H  
ATOM   2759  N   ASP A 173     -11.386  -2.835   6.956  1.00 97.76           N  
ATOM   2760  H   ASP A 173     -10.875  -3.138   6.140  1.00 97.76           H  
ATOM   2761  CA  ASP A 173     -12.841  -2.834   6.890  1.00 97.76           C  
ATOM   2762  HA  ASP A 173     -13.215  -2.041   7.537  1.00 97.76           H  
ATOM   2763  C   ASP A 173     -13.418  -4.146   7.407  1.00 97.76           C  
ATOM   2764  CB  ASP A 173     -13.305  -2.535   5.463  1.00 97.76           C  
ATOM   2765  HB2 ASP A 173     -14.216  -3.097   5.258  1.00 97.76           H  
ATOM   2766  HB3 ASP A 173     -12.548  -2.849   4.744  1.00 97.76           H  
ATOM   2767  O   ASP A 173     -12.895  -5.220   7.109  1.00 97.76           O  
ATOM   2768  CG  ASP A 173     -13.597  -1.050   5.273  1.00 97.76           C  
ATOM   2769  OD1 ASP A 173     -12.863  -0.211   5.845  1.00 97.76           O  
ATOM   2770  OD2 ASP A 173     -14.579  -0.767   4.559  1.00 97.76           O  
ATOM   2771  N   CYS A 174     -14.519  -4.067   8.153  1.00 98.24           N  
ATOM   2772  H   CYS A 174     -14.896  -3.150   8.346  1.00 98.24           H  
ATOM   2773  CA  CYS A 174     -15.203  -5.223   8.723  1.00 98.24           C  
ATOM   2774  HA  CYS A 174     -14.841  -6.131   8.242  1.00 98.24           H  
ATOM   2775  C   CYS A 174     -16.714  -5.136   8.484  1.00 98.24           C  
ATOM   2776  CB  CYS A 174     -14.853  -5.301  10.212  1.00 98.24           C  
ATOM   2777  HB2 CYS A 174     -15.224  -4.409  10.716  1.00 98.24           H  
ATOM   2778  HB3 CYS A 174     -13.770  -5.344  10.322  1.00 98.24           H  
ATOM   2779  O   CYS A 174     -17.361  -4.153   8.829  1.00 98.24           O  
ATOM   2780  SG  CYS A 174     -15.600  -6.786  10.941  1.00 98.24           S  
ATOM   2781  HG  CYS A 174     -15.133  -6.607  12.180  1.00 98.24           H  
ATOM   2782  N   ASN A 175     -17.310  -6.191   7.930  1.00 97.43           N  
ATOM   2783  H   ASN A 175     -16.748  -7.002   7.718  1.00 97.43           H  
ATOM   2784  CA  ASN A 175     -18.724  -6.187   7.532  1.00 97.43           C  
ATOM   2785  HA  ASN A 175     -18.907  -5.272   6.968  1.00 97.43           H  
ATOM   2786  C   ASN A 175     -19.737  -6.176   8.694  1.00 97.43           C  
ATOM   2787  CB  ASN A 175     -18.980  -7.383   6.602  1.00 97.43           C  
ATOM   2788  HB2 ASN A 175     -19.970  -7.265   6.162  1.00 97.43           H  
ATOM   2789  HB3 ASN A 175     -18.247  -7.389   5.795  1.00 97.43           H  
ATOM   2790  O   ASN A 175     -20.922  -5.961   8.448  1.00 97.43           O  
ATOM   2791  CG  ASN A 175     -18.916  -8.720   7.325  1.00 97.43           C  
ATOM   2792  ND2 ASN A 175     -19.828  -9.621   7.055  1.00 97.43           N  
ATOM   2793 HD21 ASN A 175     -20.605  -9.393   6.452  1.00 97.43           H  
ATOM   2794 HD22 ASN A 175     -19.783 -10.494   7.562  1.00 97.43           H  
ATOM   2795  OD1 ASN A 175     -18.028  -8.993   8.113  1.00 97.43           O  
ATOM   2796  N   ILE A 176     -19.307  -6.443   9.930  1.00 97.60           N  
ATOM   2797  H   ILE A 176     -18.321  -6.619  10.056  1.00 97.60           H  
ATOM   2798  CA  ILE A 176     -20.200  -6.571  11.096  1.00 97.60           C  
ATOM   2799  HA  ILE A 176     -21.231  -6.568  10.743  1.00 97.60           H  
ATOM   2800  C   ILE A 176     -20.128  -5.383  12.062  1.00 97.60           C  
ATOM   2801  CB  ILE A 176     -20.003  -7.916  11.830  1.00 97.60           C  
ATOM   2802  HB  ILE A 176     -20.705  -7.941  12.663  1.00 97.60           H  
ATOM   2803  O   ILE A 176     -20.628  -5.495  13.177  1.00 97.60           O  
ATOM   2804  CG1 ILE A 176     -18.578  -8.068  12.402  1.00 97.60           C  
ATOM   2805 HG12 ILE A 176     -18.212  -7.105  12.758  1.00 97.60           H  
ATOM   2806 HG13 ILE A 176     -17.908  -8.418  11.615  1.00 97.60           H  
ATOM   2807  CG2 ILE A 176     -20.365  -9.097  10.914  1.00 97.60           C  
ATOM   2808 HG21 ILE A 176     -21.357  -8.943  10.488  1.00 97.60           H  
ATOM   2809 HG22 ILE A 176     -19.639  -9.191  10.107  1.00 97.60           H  
ATOM   2810 HG23 ILE A 176     -20.374 -10.027  11.483  1.00 97.60           H  
ATOM   2811  CD1 ILE A 176     -18.519  -9.045  13.581  1.00 97.60           C  
ATOM   2812 HD11 ILE A 176     -17.482  -9.185  13.887  1.00 97.60           H  
ATOM   2813 HD12 ILE A 176     -18.943 -10.011  13.306  1.00 97.60           H  
ATOM   2814 HD13 ILE A 176     -19.083  -8.639  14.422  1.00 97.60           H  
ATOM   2815  N   ILE A 177     -19.498  -4.269  11.677  1.00 97.21           N  
ATOM   2816  H   ILE A 177     -19.132  -4.212  10.737  1.00 97.21           H  
ATOM   2817  CA  ILE A 177     -19.392  -3.074  12.528  1.00 97.21           C  
ATOM   2818  HA  ILE A 177     -19.955  -3.259  13.443  1.00 97.21           H  
ATOM   2819  C   ILE A 177     -20.064  -1.860  11.896  1.00 97.21           C  
ATOM   2820  CB  ILE A 177     -17.941  -2.795  12.985  1.00 97.21           C  
ATOM   2821  HB  ILE A 177     -17.977  -1.998  13.727  1.00 97.21           H  
ATOM   2822  O   ILE A 177     -20.276  -1.806  10.684  1.00 97.21           O  
ATOM   2823  CG1 ILE A 177     -16.947  -2.371  11.880  1.00 97.21           C  
ATOM   2824 HG12 ILE A 177     -17.093  -2.978  10.987  1.00 97.21           H  
ATOM   2825 HG13 ILE A 177     -15.932  -2.544  12.238  1.00 97.21           H  
ATOM   2826  CG2 ILE A 177     -17.381  -4.025  13.712  1.00 97.21           C  
ATOM   2827 HG21 ILE A 177     -18.075  -4.340  14.490  1.00 97.21           H  
ATOM   2828 HG22 ILE A 177     -17.220  -4.843  13.010  1.00 97.21           H  
ATOM   2829 HG23 ILE A 177     -16.433  -3.761  14.181  1.00 97.21           H  
ATOM   2830  CD1 ILE A 177     -17.029  -0.888  11.508  1.00 97.21           C  
ATOM   2831 HD11 ILE A 177     -17.858  -0.714  10.822  1.00 97.21           H  
ATOM   2832 HD12 ILE A 177     -17.177  -0.283  12.403  1.00 97.21           H  
ATOM   2833 HD13 ILE A 177     -16.098  -0.578  11.033  1.00 97.21           H  
ATOM   2834  N   PHE A 178     -20.386  -0.872  12.726  1.00 95.69           N  
ATOM   2835  H   PHE A 178     -20.213  -0.999  13.713  1.00 95.69           H  
ATOM   2836  CA  PHE A 178     -20.834   0.450  12.293  1.00 95.69           C  
ATOM   2837  HA  PHE A 178     -20.477   0.627  11.278  1.00 95.69           H  
ATOM   2838  C   PHE A 178     -20.233   1.547  13.181  1.00 95.69           C  
ATOM   2839  CB  PHE A 178     -22.370   0.497  12.269  1.00 95.69           C  
ATOM   2840  HB2 PHE A 178     -22.676   1.383  11.713  1.00 95.69           H  
ATOM   2841  HB3 PHE A 178     -22.741  -0.362  11.711  1.00 95.69           H  
ATOM   2842  O   PHE A 178     -19.595   1.265  14.191  1.00 95.69           O  
ATOM   2843  CG  PHE A 178     -23.047   0.526  13.630  1.00 95.69           C  
ATOM   2844  CD1 PHE A 178     -23.264  -0.668  14.343  1.00 95.69           C  
ATOM   2845  HD1 PHE A 178     -22.873  -1.603  13.970  1.00 95.69           H  
ATOM   2846  CD2 PHE A 178     -23.493   1.747  14.173  1.00 95.69           C  
ATOM   2847  HD2 PHE A 178     -23.328   2.672  13.640  1.00 95.69           H  
ATOM   2848  CE1 PHE A 178     -23.978  -0.654  15.553  1.00 95.69           C  
ATOM   2849  HE1 PHE A 178     -24.154  -1.574  16.091  1.00 95.69           H  
ATOM   2850  CE2 PHE A 178     -24.159   1.769  15.411  1.00 95.69           C  
ATOM   2851  HE2 PHE A 178     -24.496   2.706  15.830  1.00 95.69           H  
ATOM   2852  CZ  PHE A 178     -24.415   0.568  16.094  1.00 95.69           C  
ATOM   2853  HZ  PHE A 178     -24.940   0.579  17.038  1.00 95.69           H  
ATOM   2854  N   GLY A 179     -20.434   2.811  12.802  1.00 93.35           N  
ATOM   2855  H   GLY A 179     -20.939   2.980  11.944  1.00 93.35           H  
ATOM   2856  CA  GLY A 179     -20.000   3.974  13.588  1.00 93.35           C  
ATOM   2857  HA2 GLY A 179     -20.794   4.721  13.572  1.00 93.35           H  
ATOM   2858  HA3 GLY A 179     -19.837   3.682  14.626  1.00 93.35           H  
ATOM   2859  C   GLY A 179     -18.722   4.646  13.087  1.00 93.35           C  
ATOM   2860  O   GLY A 179     -18.369   5.712  13.586  1.00 93.35           O  
ATOM   2861  N   ASN A 180     -18.062   4.081  12.075  1.00 95.59           N  
ATOM   2862  H   ASN A 180     -18.420   3.226  11.674  1.00 95.59           H  
ATOM   2863  CA  ASN A 180     -17.022   4.785  11.339  1.00 95.59           C  
ATOM   2864  HA  ASN A 180     -16.485   5.435  12.030  1.00 95.59           H  
ATOM   2865  C   ASN A 180     -17.647   5.684  10.256  1.00 95.59           C  
ATOM   2866  CB  ASN A 180     -16.013   3.765  10.793  1.00 95.59           C  
ATOM   2867  HB2 ASN A 180     -16.513   3.061  10.129  1.00 95.59           H  
ATOM   2868  HB3 ASN A 180     -15.569   3.206  11.617  1.00 95.59           H  
ATOM   2869  O   ASN A 180     -18.649   5.328   9.635  1.00 95.59           O  
ATOM   2870  CG  ASN A 180     -14.910   4.449  10.015  1.00 95.59           C  
ATOM   2871  ND2 ASN A 180     -13.938   5.026  10.677  1.00 95.59           N  
ATOM   2872 HD21 ASN A 180     -13.208   5.427  10.105  1.00 95.59           H  
ATOM   2873 HD22 ASN A 180     -13.806   4.819  11.656  1.00 95.59           H  
ATOM   2874  OD1 ASN A 180     -14.949   4.542   8.806  1.00 95.59           O  
ATOM   2875  N   TYR A 181     -17.051   6.857  10.041  1.00 95.09           N  
ATOM   2876  H   TYR A 181     -16.203   7.070  10.546  1.00 95.09           H  
ATOM   2877  CA  TYR A 181     -17.427   7.783   8.977  1.00 95.09           C  
ATOM   2878  HA  TYR A 181     -18.068   7.265   8.264  1.00 95.09           H  
ATOM   2879  C   TYR A 181     -16.167   8.247   8.253  1.00 95.09           C  
ATOM   2880  CB  TYR A 181     -18.193   8.998   9.528  1.00 95.09           C  
ATOM   2881  HB2 TYR A 181     -17.578   9.492  10.280  1.00 95.09           H  
ATOM   2882  HB3 TYR A 181     -18.336   9.708   8.713  1.00 95.09           H  
ATOM   2883  O   TYR A 181     -15.214   8.700   8.889  1.00 95.09           O  
ATOM   2884  CG  TYR A 181     -19.548   8.691  10.136  1.00 95.09           C  
ATOM   2885  CD1 TYR A 181     -20.726   8.923   9.400  1.00 95.09           C  
ATOM   2886  HD1 TYR A 181     -20.672   9.319   8.396  1.00 95.09           H  
ATOM   2887  CD2 TYR A 181     -19.628   8.196  11.453  1.00 95.09           C  
ATOM   2888  HD2 TYR A 181     -18.728   8.022  12.023  1.00 95.09           H  
ATOM   2889  CE1 TYR A 181     -21.981   8.649   9.978  1.00 95.09           C  
ATOM   2890  HE1 TYR A 181     -22.892   8.841   9.431  1.00 95.09           H  
ATOM   2891  CE2 TYR A 181     -20.879   7.909  12.028  1.00 95.09           C  
ATOM   2892  HE2 TYR A 181     -20.927   7.520  13.035  1.00 95.09           H  
ATOM   2893  OH  TYR A 181     -23.271   7.864  11.838  1.00 95.09           O  
ATOM   2894  HH  TYR A 181     -23.188   7.547  12.740  1.00 95.09           H  
ATOM   2895  CZ  TYR A 181     -22.059   8.133  11.288  1.00 95.09           C  
ATOM   2896  N   LYS A 182     -16.188   8.206   6.922  1.00 92.47           N  
ATOM   2897  H   LYS A 182     -17.021   7.844   6.479  1.00 92.47           H  
ATOM   2898  CA  LYS A 182     -15.130   8.723   6.057  1.00 92.47           C  
ATOM   2899  HA  LYS A 182     -14.282   9.029   6.670  1.00 92.47           H  
ATOM   2900  C   LYS A 182     -15.656   9.936   5.302  1.00 92.47           C  
ATOM   2901  CB  LYS A 182     -14.657   7.598   5.130  1.00 92.47           C  
ATOM   2902  HB2 LYS A 182     -15.456   7.327   4.440  1.00 92.47           H  
ATOM   2903  HB3 LYS A 182     -14.412   6.723   5.733  1.00 92.47           H  
ATOM   2904  O   LYS A 182     -16.616   9.835   4.543  1.00 92.47           O  
ATOM   2905  CG  LYS A 182     -13.409   8.019   4.343  1.00 92.47           C  
ATOM   2906  HG2 LYS A 182     -13.643   8.876   3.712  1.00 92.47           H  
ATOM   2907  HG3 LYS A 182     -12.615   8.292   5.038  1.00 92.47           H  
ATOM   2908  CD  LYS A 182     -12.934   6.862   3.462  1.00 92.47           C  
ATOM   2909  HD2 LYS A 182     -12.701   5.998   4.083  1.00 92.47           H  
ATOM   2910  HD3 LYS A 182     -13.747   6.595   2.786  1.00 92.47           H  
ATOM   2911  CE  LYS A 182     -11.694   7.267   2.657  1.00 92.47           C  
ATOM   2912  HE2 LYS A 182     -10.874   7.480   3.342  1.00 92.47           H  
ATOM   2913  HE3 LYS A 182     -11.927   8.171   2.093  1.00 92.47           H  
ATOM   2914  NZ  LYS A 182     -11.306   6.195   1.715  1.00 92.47           N  
ATOM   2915  HZ1 LYS A 182     -11.112   5.327   2.192  1.00 92.47           H  
ATOM   2916  HZ2 LYS A 182     -12.093   5.994   1.114  1.00 92.47           H  
ATOM   2917  HZ3 LYS A 182     -10.508   6.434   1.144  1.00 92.47           H  
ATOM   2918  N   ASN A 183     -15.051  11.101   5.535  1.00 93.72           N  
ATOM   2919  H   ASN A 183     -14.246  11.105   6.145  1.00 93.72           H  
ATOM   2920  CA  ASN A 183     -15.446  12.368   4.904  1.00 93.72           C  
ATOM   2921  HA  ASN A 183     -14.979  13.174   5.470  1.00 93.72           H  
ATOM   2922  C   ASN A 183     -16.965  12.642   4.982  1.00 93.72           C  
ATOM   2923  CB  ASN A 183     -14.869  12.420   3.477  1.00 93.72           C  
ATOM   2924  HB2 ASN A 183     -15.274  11.595   2.891  1.00 93.72           H  
ATOM   2925  HB3 ASN A 183     -15.167  13.352   2.996  1.00 93.72           H  
ATOM   2926  O   ASN A 183     -17.594  13.027   4.001  1.00 93.72           O  
ATOM   2927  CG  ASN A 183     -13.354  12.363   3.464  1.00 93.72           C  
ATOM   2928  ND2 ASN A 183     -12.765  11.790   2.442  1.00 93.72           N  
ATOM   2929 HD21 ASN A 183     -11.755  11.790   2.448  1.00 93.72           H  
ATOM   2930 HD22 ASN A 183     -13.310  11.411   1.682  1.00 93.72           H  
ATOM   2931  OD1 ASN A 183     -12.682  12.823   4.370  1.00 93.72           O  
ATOM   2932  N   GLY A 184     -17.563  12.393   6.153  1.00 93.74           N  
ATOM   2933  H   GLY A 184     -16.993  12.045   6.911  1.00 93.74           H  
ATOM   2934  CA  GLY A 184     -18.996  12.593   6.407  1.00 93.74           C  
ATOM   2935  HA2 GLY A 184     -19.151  12.708   7.479  1.00 93.74           H  
ATOM   2936  HA3 GLY A 184     -19.318  13.512   5.918  1.00 93.74           H  
ATOM   2937  C   GLY A 184     -19.915  11.466   5.922  1.00 93.74           C  
ATOM   2938  O   GLY A 184     -21.107  11.502   6.216  1.00 93.74           O  
ATOM   2939  N   THR A 185     -19.389  10.451   5.235  1.00 94.42           N  
ATOM   2940  H   THR A 185     -18.398  10.446   5.039  1.00 94.42           H  
ATOM   2941  CA  THR A 185     -20.169   9.300   4.760  1.00 94.42           C  
ATOM   2942  HA  THR A 185     -21.224   9.576   4.744  1.00 94.42           H  
ATOM   2943  C   THR A 185     -19.959   8.101   5.687  1.00 94.42           C  
ATOM   2944  CB  THR A 185     -19.793   8.943   3.317  1.00 94.42           C  
ATOM   2945  HB  THR A 185     -18.765   8.582   3.278  1.00 94.42           H  
ATOM   2946  O   THR A 185     -18.815   7.850   6.067  1.00 94.42           O  
ATOM   2947  CG2 THR A 185     -20.726   7.898   2.708  1.00 94.42           C  
ATOM   2948 HG21 THR A 185     -21.758   8.244   2.752  1.00 94.42           H  
ATOM   2949 HG22 THR A 185     -20.627   6.950   3.236  1.00 94.42           H  
ATOM   2950 HG23 THR A 185     -20.448   7.736   1.666  1.00 94.42           H  
ATOM   2951  OG1 THR A 185     -19.914  10.099   2.518  1.00 94.42           O  
ATOM   2952  HG1 THR A 185     -19.213  10.700   2.780  1.00 94.42           H  
ATOM   2953  N   PRO A 186     -21.012   7.356   6.075  1.00 94.14           N  
ATOM   2954  CA  PRO A 186     -20.854   6.120   6.840  1.00 94.14           C  
ATOM   2955  HA  PRO A 186     -20.461   6.365   7.826  1.00 94.14           H  
ATOM   2956  C   PRO A 186     -19.917   5.129   6.140  1.00 94.14           C  
ATOM   2957  CB  PRO A 186     -22.261   5.533   6.986  1.00 94.14           C  
ATOM   2958  HB2 PRO A 186     -22.465   4.833   6.176  1.00 94.14           H  
ATOM   2959  HB3 PRO A 186     -22.393   5.044   7.952  1.00 94.14           H  
ATOM   2960  O   PRO A 186     -20.007   4.937   4.929  1.00 94.14           O  
ATOM   2961  CG  PRO A 186     -23.176   6.746   6.838  1.00 94.14           C  
ATOM   2962  HG2 PRO A 186     -24.159   6.467   6.456  1.00 94.14           H  
ATOM   2963  HG3 PRO A 186     -23.270   7.252   7.799  1.00 94.14           H  
ATOM   2964  CD  PRO A 186     -22.423   7.639   5.855  1.00 94.14           C  
ATOM   2965  HD2 PRO A 186     -22.692   7.371   4.834  1.00 94.14           H  
ATOM   2966  HD3 PRO A 186     -22.660   8.684   6.053  1.00 94.14           H  
ATOM   2967  N   ALA A 187     -19.043   4.491   6.913  1.00 94.59           N  
ATOM   2968  H   ALA A 187     -19.040   4.684   7.904  1.00 94.59           H  
ATOM   2969  CA  ALA A 187     -18.087   3.497   6.443  1.00 94.59           C  
ATOM   2970  HA  ALA A 187     -18.464   3.035   5.531  1.00 94.59           H  
ATOM   2971  C   ALA A 187     -17.921   2.369   7.478  1.00 94.59           C  
ATOM   2972  CB  ALA A 187     -16.775   4.219   6.104  1.00 94.59           C  
ATOM   2973  HB1 ALA A 187     -16.477   4.862   6.933  1.00 94.59           H  
ATOM   2974  HB2 ALA A 187     -15.980   3.504   5.890  1.00 94.59           H  
ATOM   2975  HB3 ALA A 187     -16.926   4.843   5.224  1.00 94.59           H  
ATOM   2976  O   ALA A 187     -18.488   2.406   8.575  1.00 94.59           O  
ATOM   2977  N   HIS A 188     -17.158   1.341   7.108  1.00 94.86           N  
ATOM   2978  H   HIS A 188     -16.708   1.374   6.205  1.00 94.86           H  
ATOM   2979  CA  HIS A 188     -16.989   0.119   7.897  1.00 94.86           C  
ATOM   2980  HA  HIS A 188     -17.544   0.226   8.829  1.00 94.86           H  
ATOM   2981  C   HIS A 188     -15.533  -0.126   8.325  1.00 94.86           C  
ATOM   2982  CB  HIS A 188     -17.616  -1.058   7.141  1.00 94.86           C  
ATOM   2983  HB2 HIS A 188     -17.417  -1.980   7.688  1.00 94.86           H  
ATOM   2984  HB3 HIS A 188     -17.149  -1.146   6.159  1.00 94.86           H  
ATOM   2985  O   HIS A 188     -15.170  -1.252   8.675  1.00 94.86           O  
ATOM   2986  CG  HIS A 188     -19.110  -0.933   6.984  1.00 94.86           C  
ATOM   2987  CD2 HIS A 188     -19.792  -0.673   5.827  1.00 94.86           C  
ATOM   2988  HD2 HIS A 188     -19.349  -0.512   4.855  1.00 94.86           H  
ATOM   2989  ND1 HIS A 188     -20.049  -1.059   7.983  1.00 94.86           N  
ATOM   2990  HD1 HIS A 188     -19.876  -1.296   8.950  1.00 94.86           H  
ATOM   2991  CE1 HIS A 188     -21.262  -0.879   7.441  1.00 94.86           C  
ATOM   2992  HE1 HIS A 188     -22.193  -0.933   7.985  1.00 94.86           H  
ATOM   2993  NE2 HIS A 188     -21.160  -0.651   6.123  1.00 94.86           N  
ATOM   2994  N   THR A 189     -14.704   0.921   8.332  1.00 97.19           N  
ATOM   2995  H   THR A 189     -15.025   1.808   7.971  1.00 97.19           H  
ATOM   2996  CA  THR A 189     -13.303   0.837   8.754  1.00 97.19           C  
ATOM   2997  HA  THR A 189     -12.859  -0.050   8.303  1.00 97.19           H  
ATOM   2998  C   THR A 189     -13.200   0.699  10.271  1.00 97.19           C  
ATOM   2999  CB  THR A 189     -12.495   2.040   8.254  1.00 97.19           C  
ATOM   3000  HB  THR A 189     -12.832   2.946   8.758  1.00 97.19           H  
ATOM   3001  O   THR A 189     -13.517   1.621  11.022  1.00 97.19           O  
ATOM   3002  CG2 THR A 189     -10.999   1.863   8.512  1.00 97.19           C  
ATOM   3003 HG21 THR A 189     -10.806   1.850   9.585  1.00 97.19           H  
ATOM   3004 HG22 THR A 189     -10.454   2.699   8.075  1.00 97.19           H  
ATOM   3005 HG23 THR A 189     -10.651   0.930   8.068  1.00 97.19           H  
ATOM   3006  OG1 THR A 189     -12.674   2.211   6.867  1.00 97.19           O  
ATOM   3007  HG1 THR A 189     -12.709   1.343   6.459  1.00 97.19           H  
ATOM   3008  N   LEU A 190     -12.734  -0.466  10.720  1.00 97.57           N  
ATOM   3009  H   LEU A 190     -12.484  -1.158  10.028  1.00 97.57           H  
ATOM   3010  CA  LEU A 190     -12.506  -0.801  12.123  1.00 97.57           C  
ATOM   3011  HA  LEU A 190     -13.348  -0.434  12.710  1.00 97.57           H  
ATOM   3012  C   LEU A 190     -11.236  -0.150  12.679  1.00 97.57           C  
ATOM   3013  CB  LEU A 190     -12.433  -2.335  12.233  1.00 97.57           C  
ATOM   3014  HB2 LEU A 190     -13.354  -2.759  11.835  1.00 97.57           H  
ATOM   3015  HB3 LEU A 190     -11.607  -2.690  11.617  1.00 97.57           H  
ATOM   3016  O   LEU A 190     -11.222   0.305  13.819  1.00 97.57           O  
ATOM   3017  CG  LEU A 190     -12.219  -2.854  13.665  1.00 97.57           C  
ATOM   3018  HG  LEU A 190     -11.292  -2.456  14.078  1.00 97.57           H  
ATOM   3019  CD1 LEU A 190     -13.379  -2.477  14.580  1.00 97.57           C  
ATOM   3020 HD11 LEU A 190     -13.265  -2.989  15.535  1.00 97.57           H  
ATOM   3021 HD12 LEU A 190     -13.369  -1.404  14.773  1.00 97.57           H  
ATOM   3022 HD13 LEU A 190     -14.331  -2.759  14.129  1.00 97.57           H  
ATOM   3023  CD2 LEU A 190     -12.101  -4.377  13.640  1.00 97.57           C  
ATOM   3024 HD21 LEU A 190     -11.245  -4.664  13.029  1.00 97.57           H  
ATOM   3025 HD22 LEU A 190     -11.949  -4.747  14.654  1.00 97.57           H  
ATOM   3026 HD23 LEU A 190     -13.007  -4.815  13.222  1.00 97.57           H  
ATOM   3027  N   HIS A 191     -10.169  -0.131  11.881  1.00 97.61           N  
ATOM   3028  H   HIS A 191     -10.268  -0.496  10.944  1.00 97.61           H  
ATOM   3029  CA  HIS A 191      -8.873   0.429  12.259  1.00 97.61           C  
ATOM   3030  HA  HIS A 191      -9.028   1.246  12.964  1.00 97.61           H  
ATOM   3031  C   HIS A 191      -8.153   0.977  11.030  1.00 97.61           C  
ATOM   3032  CB  HIS A 191      -8.019  -0.643  12.949  1.00 97.61           C  
ATOM   3033  HB2 HIS A 191      -8.619  -1.139  13.713  1.00 97.61           H  
ATOM   3034  HB3 HIS A 191      -7.719  -1.386  12.210  1.00 97.61           H  
ATOM   3035  O   HIS A 191      -8.274   0.418   9.939  1.00 97.61           O  
ATOM   3036  CG  HIS A 191      -6.798  -0.073  13.631  1.00 97.61           C  
ATOM   3037  CD2 HIS A 191      -5.495  -0.258  13.266  1.00 97.61           C  
ATOM   3038  HD2 HIS A 191      -5.134  -0.870  12.453  1.00 97.61           H  
ATOM   3039  ND1 HIS A 191      -6.837   0.741  14.761  1.00 97.61           N  
ATOM   3040  CE1 HIS A 191      -5.558   1.025  15.052  1.00 97.61           C  
ATOM   3041  HE1 HIS A 191      -5.233   1.634  15.883  1.00 97.61           H  
ATOM   3042  NE2 HIS A 191      -4.726   0.438  14.177  1.00 97.61           N  
ATOM   3043  HE2 HIS A 191      -3.719   0.467  14.239  1.00 97.61           H  
ATOM   3044  N   GLN A 192      -7.386   2.047  11.218  1.00 96.90           N  
ATOM   3045  H   GLN A 192      -7.268   2.400  12.158  1.00 96.90           H  
ATOM   3046  CA  GLN A 192      -6.564   2.661  10.181  1.00 96.90           C  
ATOM   3047  HA  GLN A 192      -6.445   1.955   9.360  1.00 96.90           H  
ATOM   3048  C   GLN A 192      -5.181   2.975  10.751  1.00 96.90           C  
ATOM   3049  CB  GLN A 192      -7.253   3.922   9.634  1.00 96.90           C  
ATOM   3050  HB2 GLN A 192      -8.205   3.636   9.186  1.00 96.90           H  
ATOM   3051  HB3 GLN A 192      -7.451   4.608  10.458  1.00 96.90           H  
ATOM   3052  O   GLN A 192      -5.069   3.535  11.840  1.00 96.90           O  
ATOM   3053  CG  GLN A 192      -6.395   4.645   8.579  1.00 96.90           C  
ATOM   3054  HG2 GLN A 192      -5.433   4.916   9.015  1.00 96.90           H  
ATOM   3055  HG3 GLN A 192      -6.210   3.979   7.737  1.00 96.90           H  
ATOM   3056  CD  GLN A 192      -7.031   5.930   8.059  1.00 96.90           C  
ATOM   3057  NE2 GLN A 192      -6.246   6.844   7.531  1.00 96.90           N  
ATOM   3058 HE21 GLN A 192      -5.258   6.677   7.399  1.00 96.90           H  
ATOM   3059 HE22 GLN A 192      -6.706   7.676   7.191  1.00 96.90           H  
ATOM   3060  OE1 GLN A 192      -8.229   6.148   8.103  1.00 96.90           O  
ATOM   3061  N   PHE A 193      -4.135   2.655   9.994  1.00 97.08           N  
ATOM   3062  H   PHE A 193      -4.297   2.189   9.113  1.00 97.08           H  
ATOM   3063  CA  PHE A 193      -2.747   2.945  10.355  1.00 97.08           C  
ATOM   3064  HA  PHE A 193      -2.709   3.896  10.888  1.00 97.08           H  
ATOM   3065  C   PHE A 193      -1.883   3.075   9.095  1.00 97.08           C  
ATOM   3066  CB  PHE A 193      -2.216   1.848  11.293  1.00 97.08           C  
ATOM   3067  HB2 PHE A 193      -2.877   1.760  12.156  1.00 97.08           H  
ATOM   3068  HB3 PHE A 193      -1.242   2.153  11.676  1.00 97.08           H  
ATOM   3069  O   PHE A 193      -2.303   2.704   8.001  1.00 97.08           O  
ATOM   3070  CG  PHE A 193      -2.085   0.490  10.637  1.00 97.08           C  
ATOM   3071  CD1 PHE A 193      -3.229  -0.297  10.410  1.00 97.08           C  
ATOM   3072  HD1 PHE A 193      -4.201   0.065  10.714  1.00 97.08           H  
ATOM   3073  CD2 PHE A 193      -0.823   0.030  10.221  1.00 97.08           C  
ATOM   3074  HD2 PHE A 193       0.061   0.619  10.415  1.00 97.08           H  
ATOM   3075  CE1 PHE A 193      -3.120  -1.532   9.757  1.00 97.08           C  
ATOM   3076  HE1 PHE A 193      -4.002  -2.126   9.567  1.00 97.08           H  
ATOM   3077  CE2 PHE A 193      -0.714  -1.201   9.557  1.00 97.08           C  
ATOM   3078  HE2 PHE A 193       0.256  -1.550   9.234  1.00 97.08           H  
ATOM   3079  CZ  PHE A 193      -1.864  -1.970   9.314  1.00 97.08           C  
ATOM   3080  HZ  PHE A 193      -1.795  -2.894   8.759  1.00 97.08           H  
ATOM   3081  N   SER A 194      -0.667   3.597   9.229  1.00 95.32           N  
ATOM   3082  H   SER A 194      -0.351   3.856  10.153  1.00 95.32           H  
ATOM   3083  CA  SER A 194       0.286   3.726   8.120  1.00 95.32           C  
ATOM   3084  HA  SER A 194      -0.237   3.599   7.173  1.00 95.32           H  
ATOM   3085  C   SER A 194       1.395   2.678   8.235  1.00 95.32           C  
ATOM   3086  CB  SER A 194       0.901   5.125   8.103  1.00 95.32           C  
ATOM   3087  HB2 SER A 194       1.671   5.175   7.333  1.00 95.32           H  
ATOM   3088  HB3 SER A 194       1.354   5.338   9.072  1.00 95.32           H  
ATOM   3089  O   SER A 194       1.953   2.522   9.324  1.00 95.32           O  
ATOM   3090  OG  SER A 194      -0.094   6.088   7.826  1.00 95.32           O  
ATOM   3091  HG  SER A 194      -0.299   6.008   6.891  1.00 95.32           H  
ATOM   3092  N   PRO A 195       1.786   1.995   7.140  1.00 94.14           N  
ATOM   3093  CA  PRO A 195       3.003   1.191   7.132  1.00 94.14           C  
ATOM   3094  HA  PRO A 195       2.892   0.374   7.845  1.00 94.14           H  
ATOM   3095  C   PRO A 195       4.214   2.057   7.502  1.00 94.14           C  
ATOM   3096  CB  PRO A 195       3.131   0.625   5.711  1.00 94.14           C  
ATOM   3097  HB2 PRO A 195       3.779   1.256   5.104  1.00 94.14           H  
ATOM   3098  HB3 PRO A 195       3.504  -0.399   5.719  1.00 94.14           H  
ATOM   3099  O   PRO A 195       4.446   3.102   6.898  1.00 94.14           O  
ATOM   3100  CG  PRO A 195       1.709   0.704   5.159  1.00 94.14           C  
ATOM   3101  HG2 PRO A 195       1.697   0.797   4.073  1.00 94.14           H  
ATOM   3102  HG3 PRO A 195       1.153  -0.177   5.478  1.00 94.14           H  
ATOM   3103  CD  PRO A 195       1.135   1.945   5.839  1.00 94.14           C  
ATOM   3104  HD2 PRO A 195       1.393   2.837   5.267  1.00 94.14           H  
ATOM   3105  HD3 PRO A 195       0.054   1.851   5.933  1.00 94.14           H  
ATOM   3106  N   ASN A 196       4.998   1.621   8.484  1.00 92.85           N  
ATOM   3107  H   ASN A 196       4.718   0.798   8.998  1.00 92.85           H  
ATOM   3108  CA  ASN A 196       6.139   2.369   9.027  1.00 92.85           C  
ATOM   3109  HA  ASN A 196       6.205   3.332   8.521  1.00 92.85           H  
ATOM   3110  C   ASN A 196       7.491   1.676   8.786  1.00 92.85           C  
ATOM   3111  CB  ASN A 196       5.875   2.652  10.515  1.00 92.85           C  
ATOM   3112  HB2 ASN A 196       6.666   3.294  10.902  1.00 92.85           H  
ATOM   3113  HB3 ASN A 196       4.926   3.178  10.620  1.00 92.85           H  
ATOM   3114  O   ASN A 196       8.499   2.048   9.385  1.00 92.85           O  
ATOM   3115  CG  ASN A 196       5.819   1.393  11.366  1.00 92.85           C  
ATOM   3116  ND2 ASN A 196       5.765   1.536  12.667  1.00 92.85           N  
ATOM   3117 HD21 ASN A 196       5.680   2.454  13.078  1.00 92.85           H  
ATOM   3118 HD22 ASN A 196       5.600   0.689  13.191  1.00 92.85           H  
ATOM   3119  OD1 ASN A 196       5.795   0.272  10.883  1.00 92.85           O  
ATOM   3120  N   VAL A 197       7.519   0.666   7.914  1.00 94.12           N  
ATOM   3121  H   VAL A 197       6.664   0.446   7.423  1.00 94.12           H  
ATOM   3122  CA  VAL A 197       8.721  -0.098   7.570  1.00 94.12           C  
ATOM   3123  HA  VAL A 197       9.564   0.367   8.082  1.00 94.12           H  
ATOM   3124  C   VAL A 197       8.987  -0.057   6.063  1.00 94.12           C  
ATOM   3125  CB  VAL A 197       8.656  -1.551   8.072  1.00 94.12           C  
ATOM   3126  HB  VAL A 197       9.601  -2.024   7.806  1.00 94.12           H  
ATOM   3127  O   VAL A 197       8.031   0.002   5.288  1.00 94.12           O  
ATOM   3128  CG1 VAL A 197       8.543  -1.628   9.596  1.00 94.12           C  
ATOM   3129 HG11 VAL A 197       7.573  -1.254   9.922  1.00 94.12           H  
ATOM   3130 HG12 VAL A 197       8.640  -2.664   9.922  1.00 94.12           H  
ATOM   3131 HG13 VAL A 197       9.328  -1.031  10.060  1.00 94.12           H  
ATOM   3132  CG2 VAL A 197       7.512  -2.357   7.446  1.00 94.12           C  
ATOM   3133 HG21 VAL A 197       6.557  -1.901   7.704  1.00 94.12           H  
ATOM   3134 HG22 VAL A 197       7.533  -3.378   7.827  1.00 94.12           H  
ATOM   3135 HG23 VAL A 197       7.625  -2.397   6.363  1.00 94.12           H  
ATOM   3136  N   PRO A 198      10.252  -0.129   5.614  1.00 92.26           N  
ATOM   3137  CA  PRO A 198      10.580  -0.209   4.190  1.00 92.26           C  
ATOM   3138  HA  PRO A 198      10.141   0.655   3.691  1.00 92.26           H  
ATOM   3139  C   PRO A 198      10.081  -1.504   3.525  1.00 92.26           C  
ATOM   3140  CB  PRO A 198      12.109  -0.113   4.109  1.00 92.26           C  
ATOM   3141  HB2 PRO A 198      12.545  -1.109   4.038  1.00 92.26           H  
ATOM   3142  HB3 PRO A 198      12.427   0.499   3.265  1.00 92.26           H  
ATOM   3143  O   PRO A 198       9.733  -2.469   4.218  1.00 92.26           O  
ATOM   3144  CG  PRO A 198      12.515   0.518   5.436  1.00 92.26           C  
ATOM   3145  HG2 PRO A 198      13.524   0.229   5.732  1.00 92.26           H  
ATOM   3146  HG3 PRO A 198      12.428   1.602   5.368  1.00 92.26           H  
ATOM   3147  CD  PRO A 198      11.468  -0.019   6.403  1.00 92.26           C  
ATOM   3148  HD2 PRO A 198      11.367   0.679   7.235  1.00 92.26           H  
ATOM   3149  HD3 PRO A 198      11.760  -1.005   6.763  1.00 92.26           H  
ATOM   3150  N   PRO A 199      10.111  -1.578   2.182  1.00 92.58           N  
ATOM   3151  CA  PRO A 199       9.892  -2.822   1.451  1.00 92.58           C  
ATOM   3152  HA  PRO A 199       8.833  -3.071   1.509  1.00 92.58           H  
ATOM   3153  C   PRO A 199      10.738  -3.997   1.968  1.00 92.58           C  
ATOM   3154  CB  PRO A 199      10.255  -2.489   0.006  1.00 92.58           C  
ATOM   3155  HB2 PRO A 199       9.696  -3.118  -0.687  1.00 92.58           H  
ATOM   3156  HB3 PRO A 199      11.326  -2.613  -0.155  1.00 92.58           H  
ATOM   3157  O   PRO A 199      11.930  -3.849   2.239  1.00 92.58           O  
ATOM   3158  CG  PRO A 199       9.901  -1.008  -0.114  1.00 92.58           C  
ATOM   3159  HG2 PRO A 199      10.437  -0.522  -0.929  1.00 92.58           H  
ATOM   3160  HG3 PRO A 199       8.823  -0.889  -0.229  1.00 92.58           H  
ATOM   3161  CD  PRO A 199      10.339  -0.478   1.249  1.00 92.58           C  
ATOM   3162  HD2 PRO A 199       9.757   0.406   1.510  1.00 92.58           H  
ATOM   3163  HD3 PRO A 199      11.401  -0.233   1.220  1.00 92.58           H  
ATOM   3164  N   GLY A 200      10.125  -5.177   2.075  1.00 92.16           N  
ATOM   3165  H   GLY A 200       9.139  -5.210   1.855  1.00 92.16           H  
ATOM   3166  CA  GLY A 200      10.765  -6.421   2.523  1.00 92.16           C  
ATOM   3167  HA2 GLY A 200      10.247  -7.264   2.067  1.00 92.16           H  
ATOM   3168  HA3 GLY A 200      11.800  -6.435   2.182  1.00 92.16           H  
ATOM   3169  C   GLY A 200      10.773  -6.648   4.040  1.00 92.16           C  
ATOM   3170  O   GLY A 200      11.154  -7.728   4.486  1.00 92.16           O  
ATOM   3171  N   TYR A 201      10.330  -5.675   4.839  1.00 95.96           N  
ATOM   3172  H   TYR A 201      10.025  -4.807   4.420  1.00 95.96           H  
ATOM   3173  CA  TYR A 201      10.212  -5.807   6.294  1.00 95.96           C  
ATOM   3174  HA  TYR A 201      10.888  -6.588   6.640  1.00 95.96           H  
ATOM   3175  C   TYR A 201       8.798  -6.212   6.714  1.00 95.96           C  
ATOM   3176  CB  TYR A 201      10.641  -4.500   6.962  1.00 95.96           C  
ATOM   3177  HB2 TYR A 201      10.120  -3.676   6.474  1.00 95.96           H  
ATOM   3178  HB3 TYR A 201      10.333  -4.510   8.008  1.00 95.96           H  
ATOM   3179  O   TYR A 201       7.832  -6.004   5.982  1.00 95.96           O  
ATOM   3180  CG  TYR A 201      12.133  -4.250   6.900  1.00 95.96           C  
ATOM   3181  CD1 TYR A 201      12.946  -4.562   8.006  1.00 95.96           C  
ATOM   3182  HD1 TYR A 201      12.502  -4.959   8.907  1.00 95.96           H  
ATOM   3183  CD2 TYR A 201      12.711  -3.728   5.727  1.00 95.96           C  
ATOM   3184  HD2 TYR A 201      12.089  -3.496   4.875  1.00 95.96           H  
ATOM   3185  CE1 TYR A 201      14.337  -4.354   7.941  1.00 95.96           C  
ATOM   3186  HE1 TYR A 201      14.957  -4.593   8.793  1.00 95.96           H  
ATOM   3187  CE2 TYR A 201      14.100  -3.523   5.655  1.00 95.96           C  
ATOM   3188  HE2 TYR A 201      14.545  -3.136   4.750  1.00 95.96           H  
ATOM   3189  OH  TYR A 201      16.258  -3.633   6.695  1.00 95.96           O  
ATOM   3190  HH  TYR A 201      16.684  -3.894   7.514  1.00 95.96           H  
ATOM   3191  CZ  TYR A 201      14.915  -3.835   6.761  1.00 95.96           C  
ATOM   3192  N   LYS A 202       8.663  -6.780   7.916  1.00 97.10           N  
ATOM   3193  H   LYS A 202       9.482  -6.881   8.498  1.00 97.10           H  
ATOM   3194  CA  LYS A 202       7.358  -7.132   8.486  1.00 97.10           C  
ATOM   3195  HA  LYS A 202       6.747  -7.559   7.691  1.00 97.10           H  
ATOM   3196  C   LYS A 202       6.645  -5.876   8.998  1.00 97.10           C  
ATOM   3197  CB  LYS A 202       7.527  -8.208   9.572  1.00 97.10           C  
ATOM   3198  HB2 LYS A 202       8.272  -8.934   9.244  1.00 97.10           H  
ATOM   3199  HB3 LYS A 202       7.868  -7.750  10.501  1.00 97.10           H  
ATOM   3200  O   LYS A 202       7.216  -5.131   9.789  1.00 97.10           O  
ATOM   3201  CG  LYS A 202       6.207  -8.954   9.806  1.00 97.10           C  
ATOM   3202  HG2 LYS A 202       5.437  -8.246  10.115  1.00 97.10           H  
ATOM   3203  HG3 LYS A 202       5.905  -9.415   8.866  1.00 97.10           H  
ATOM   3204  CD  LYS A 202       6.322 -10.057  10.865  1.00 97.10           C  
ATOM   3205  HD2 LYS A 202       7.138 -10.733  10.610  1.00 97.10           H  
ATOM   3206  HD3 LYS A 202       6.507  -9.606  11.839  1.00 97.10           H  
ATOM   3207  CE  LYS A 202       4.999 -10.829  10.885  1.00 97.10           C  
ATOM   3208  HE2 LYS A 202       4.902 -11.377   9.948  1.00 97.10           H  
ATOM   3209  HE3 LYS A 202       4.183 -10.108  10.926  1.00 97.10           H  
ATOM   3210  NZ  LYS A 202       4.878 -11.755  12.037  1.00 97.10           N  
ATOM   3211  HZ1 LYS A 202       4.658 -11.249  12.884  1.00 97.10           H  
ATOM   3212  HZ2 LYS A 202       5.664 -12.374  12.169  1.00 97.10           H  
ATOM   3213  HZ3 LYS A 202       4.013 -12.274  11.982  1.00 97.10           H  
ATOM   3214  N   ILE A 203       5.407  -5.665   8.562  1.00 97.69           N  
ATOM   3215  H   ILE A 203       4.999  -6.386   7.985  1.00 97.69           H  
ATOM   3216  CA  ILE A 203       4.475  -4.691   9.134  1.00 97.69           C  
ATOM   3217  HA  ILE A 203       5.024  -3.811   9.470  1.00 97.69           H  
ATOM   3218  C   ILE A 203       3.819  -5.366  10.336  1.00 97.69           C  
ATOM   3219  CB  ILE A 203       3.411  -4.248   8.102  1.00 97.69           C  
ATOM   3220  HB  ILE A 203       2.851  -5.131   7.796  1.00 97.69           H  
ATOM   3221  O   ILE A 203       3.205  -6.424  10.191  1.00 97.69           O  
ATOM   3222  CG1 ILE A 203       4.060  -3.631   6.844  1.00 97.69           C  
ATOM   3223 HG12 ILE A 203       4.831  -4.309   6.478  1.00 97.69           H  
ATOM   3224 HG13 ILE A 203       4.529  -2.683   7.110  1.00 97.69           H  
ATOM   3225  CG2 ILE A 203       2.433  -3.245   8.743  1.00 97.69           C  
ATOM   3226 HG21 ILE A 203       1.932  -3.689   9.603  1.00 97.69           H  
ATOM   3227 HG22 ILE A 203       2.963  -2.349   9.067  1.00 97.69           H  
ATOM   3228 HG23 ILE A 203       1.655  -2.967   8.032  1.00 97.69           H  
ATOM   3229  CD1 ILE A 203       3.089  -3.384   5.681  1.00 97.69           C  
ATOM   3230 HD11 ILE A 203       2.329  -2.653   5.957  1.00 97.69           H  
ATOM   3231 HD12 ILE A 203       2.607  -4.319   5.393  1.00 97.69           H  
ATOM   3232 HD13 ILE A 203       3.637  -2.993   4.824  1.00 97.69           H  
ATOM   3233  N   ILE A 204       3.966  -4.763  11.511  1.00 97.94           N  
ATOM   3234  H   ILE A 204       4.460  -3.883  11.550  1.00 97.94           H  
ATOM   3235  CA  ILE A 204       3.345  -5.218  12.754  1.00 97.94           C  
ATOM   3236  HA  ILE A 204       2.607  -5.993  12.545  1.00 97.94           H  
ATOM   3237  C   ILE A 204       2.629  -4.014  13.349  1.00 97.94           C  
ATOM   3238  CB  ILE A 204       4.389  -5.791  13.739  1.00 97.94           C  
ATOM   3239  HB  ILE A 204       5.088  -4.994  13.994  1.00 97.94           H  
ATOM   3240  O   ILE A 204       3.271  -3.021  13.685  1.00 97.94           O  
ATOM   3241  CG1 ILE A 204       5.196  -6.954  13.115  1.00 97.94           C  
ATOM   3242 HG12 ILE A 204       5.592  -6.649  12.147  1.00 97.94           H  
ATOM   3243 HG13 ILE A 204       4.543  -7.813  12.959  1.00 97.94           H  
ATOM   3244  CG2 ILE A 204       3.685  -6.249  15.033  1.00 97.94           C  
ATOM   3245 HG21 ILE A 204       3.164  -5.414  15.502  1.00 97.94           H  
ATOM   3246 HG22 ILE A 204       4.408  -6.622  15.759  1.00 97.94           H  
ATOM   3247 HG23 ILE A 204       2.958  -7.031  14.816  1.00 97.94           H  
ATOM   3248  CD1 ILE A 204       6.401  -7.373  13.968  1.00 97.94           C  
ATOM   3249 HD11 ILE A 204       7.007  -6.498  14.205  1.00 97.94           H  
ATOM   3250 HD12 ILE A 204       6.071  -7.850  14.891  1.00 97.94           H  
ATOM   3251 HD13 ILE A 204       7.017  -8.080  13.414  1.00 97.94           H  
ATOM   3252  N   GLU A 205       1.315  -4.119  13.472  1.00 98.10           N  
ATOM   3253  H   GLU A 205       0.865  -4.973  13.176  1.00 98.10           H  
ATOM   3254  CA  GLU A 205       0.467  -3.112  14.094  1.00 98.10           C  
ATOM   3255  HA  GLU A 205       1.078  -2.279  14.443  1.00 98.10           H  
ATOM   3256  C   GLU A 205      -0.228  -3.735  15.305  1.00 98.10           C  
ATOM   3257  CB  GLU A 205      -0.505  -2.555  13.044  1.00 98.10           C  
ATOM   3258  HB2 GLU A 205      -0.979  -3.393  12.533  1.00 98.10           H  
ATOM   3259  HB3 GLU A 205       0.063  -2.008  12.292  1.00 98.10           H  
ATOM   3260  O   GLU A 205      -0.964  -4.715  15.186  1.00 98.10           O  
ATOM   3261  CG  GLU A 205      -1.606  -1.644  13.610  1.00 98.10           C  
ATOM   3262  HG2 GLU A 205      -2.174  -2.187  14.366  1.00 98.10           H  
ATOM   3263  HG3 GLU A 205      -2.302  -1.413  12.804  1.00 98.10           H  
ATOM   3264  CD  GLU A 205      -1.089  -0.327  14.206  1.00 98.10           C  
ATOM   3265  OE1 GLU A 205      -1.939   0.384  14.794  1.00 98.10           O  
ATOM   3266  OE2 GLU A 205       0.124  -0.041  14.096  1.00 98.10           O  
ATOM   3267  N   CYS A 206       0.016  -3.149  16.475  1.00 96.87           N  
ATOM   3268  H   CYS A 206       0.605  -2.329  16.472  1.00 96.87           H  
ATOM   3269  CA  CYS A 206      -0.588  -3.531  17.749  1.00 96.87           C  
ATOM   3270  HA  CYS A 206      -1.427  -4.208  17.591  1.00 96.87           H  
ATOM   3271  C   CYS A 206      -1.082  -2.247  18.431  1.00 96.87           C  
ATOM   3272  CB  CYS A 206       0.447  -4.260  18.622  1.00 96.87           C  
ATOM   3273  HB2 CYS A 206       1.337  -3.638  18.722  1.00 96.87           H  
ATOM   3274  HB3 CYS A 206       0.018  -4.418  19.611  1.00 96.87           H  
ATOM   3275  O   CYS A 206      -0.267  -1.542  19.037  1.00 96.87           O  
ATOM   3276  SG  CYS A 206       0.895  -5.868  17.906  1.00 96.87           S  
ATOM   3277  HG  CYS A 206       1.750  -6.247  18.861  1.00 96.87           H  
ATOM   3278  N   PRO A 207      -2.380  -1.905  18.329  1.00 96.03           N  
ATOM   3279  CA  PRO A 207      -2.895  -0.652  18.871  1.00 96.03           C  
ATOM   3280  HA  PRO A 207      -2.399   0.171  18.357  1.00 96.03           H  
ATOM   3281  C   PRO A 207      -2.652  -0.549  20.382  1.00 96.03           C  
ATOM   3282  CB  PRO A 207      -4.389  -0.633  18.520  1.00 96.03           C  
ATOM   3283  HB2 PRO A 207      -4.977  -1.082  19.321  1.00 96.03           H  
ATOM   3284  HB3 PRO A 207      -4.742   0.377  18.310  1.00 96.03           H  
ATOM   3285  O   PRO A 207      -3.064  -1.425  21.142  1.00 96.03           O  
ATOM   3286  CG  PRO A 207      -4.466  -1.527  17.283  1.00 96.03           C  
ATOM   3287  HG2 PRO A 207      -4.159  -0.961  16.403  1.00 96.03           H  
ATOM   3288  HG3 PRO A 207      -5.459  -1.954  17.144  1.00 96.03           H  
ATOM   3289  CD  PRO A 207      -3.416  -2.592  17.568  1.00 96.03           C  
ATOM   3290  HD2 PRO A 207      -3.850  -3.384  18.179  1.00 96.03           H  
ATOM   3291  HD3 PRO A 207      -3.036  -2.997  16.630  1.00 96.03           H  
ATOM   3292  N   LEU A 208      -2.023   0.544  20.837  1.00 93.76           N  
ATOM   3293  H   LEU A 208      -1.625   1.178  20.159  1.00 93.76           H  
ATOM   3294  CA  LEU A 208      -1.801   0.796  22.272  1.00 93.76           C  
ATOM   3295  HA  LEU A 208      -1.231  -0.037  22.682  1.00 93.76           H  
ATOM   3296  C   LEU A 208      -3.131   0.876  23.036  1.00 93.76           C  
ATOM   3297  CB  LEU A 208      -1.006   2.107  22.438  1.00 93.76           C  
ATOM   3298  HB2 LEU A 208      -0.067   2.022  21.892  1.00 93.76           H  
ATOM   3299  HB3 LEU A 208      -1.581   2.919  21.993  1.00 93.76           H  
ATOM   3300  O   LEU A 208      -3.268   0.360  24.145  1.00 93.76           O  
ATOM   3301  CG  LEU A 208      -0.700   2.473  23.906  1.00 93.76           C  
ATOM   3302  HG  LEU A 208      -1.623   2.507  24.485  1.00 93.76           H  
ATOM   3303  CD1 LEU A 208       0.256   1.470  24.554  1.00 93.76           C  
ATOM   3304 HD11 LEU A 208      -0.223   0.493  24.620  1.00 93.76           H  
ATOM   3305 HD12 LEU A 208       1.171   1.388  23.967  1.00 93.76           H  
ATOM   3306 HD13 LEU A 208       0.500   1.797  25.565  1.00 93.76           H  
ATOM   3307  CD2 LEU A 208      -0.063   3.860  23.974  1.00 93.76           C  
ATOM   3308 HD21 LEU A 208       0.873   3.874  23.414  1.00 93.76           H  
ATOM   3309 HD22 LEU A 208      -0.750   4.596  23.556  1.00 93.76           H  
ATOM   3310 HD23 LEU A 208       0.128   4.125  25.014  1.00 93.76           H  
ATOM   3311  N   HIS A 209      -4.115   1.518  22.411  1.00 94.88           N  
ATOM   3312  H   HIS A 209      -3.925   1.879  21.487  1.00 94.88           H  
ATOM   3313  CA  HIS A 209      -5.491   1.569  22.868  1.00 94.88           C  
ATOM   3314  HA  HIS A 209      -5.614   0.932  23.744  1.00 94.88           H  
ATOM   3315  C   HIS A 209      -6.373   1.028  21.751  1.00 94.88           C  
ATOM   3316  CB  HIS A 209      -5.858   3.004  23.265  1.00 94.88           C  
ATOM   3317  HB2 HIS A 209      -5.775   3.652  22.392  1.00 94.88           H  
ATOM   3318  HB3 HIS A 209      -6.894   3.025  23.602  1.00 94.88           H  
ATOM   3319  O   HIS A 209      -6.477   1.632  20.686  1.00 94.88           O  
ATOM   3320  CG  HIS A 209      -4.980   3.545  24.364  1.00 94.88           C  
ATOM   3321  CD2 HIS A 209      -4.099   4.587  24.267  1.00 94.88           C  
ATOM   3322  HD2 HIS A 209      -3.925   5.192  23.390  1.00 94.88           H  
ATOM   3323  ND1 HIS A 209      -4.864   3.033  25.635  1.00 94.88           N  
ATOM   3324  HD1 HIS A 209      -5.306   2.193  25.980  1.00 94.88           H  
ATOM   3325  CE1 HIS A 209      -3.940   3.754  26.290  1.00 94.88           C  
ATOM   3326  HE1 HIS A 209      -3.608   3.568  27.301  1.00 94.88           H  
ATOM   3327  NE2 HIS A 209      -3.447   4.716  25.498  1.00 94.88           N  
ATOM   3328  N   VAL A 210      -6.985  -0.130  21.991  1.00 96.37           N  
ATOM   3329  H   VAL A 210      -6.807  -0.607  22.863  1.00 96.37           H  
ATOM   3330  CA  VAL A 210      -7.908  -0.736  21.033  1.00 96.37           C  
ATOM   3331  HA  VAL A 210      -7.436  -0.749  20.050  1.00 96.37           H  
ATOM   3332  C   VAL A 210      -9.164   0.126  20.953  1.00 96.37           C  
ATOM   3333  CB  VAL A 210      -8.241  -2.190  21.411  1.00 96.37           C  
ATOM   3334  HB  VAL A 210      -8.674  -2.213  22.411  1.00 96.37           H  
ATOM   3335  O   VAL A 210      -9.897   0.255  21.935  1.00 96.37           O  
ATOM   3336  CG1 VAL A 210      -9.247  -2.800  20.430  1.00 96.37           C  
ATOM   3337 HG11 VAL A 210      -9.370  -3.865  20.626  1.00 96.37           H  
ATOM   3338 HG12 VAL A 210      -8.901  -2.661  19.406  1.00 96.37           H  
ATOM   3339 HG13 VAL A 210     -10.216  -2.314  20.540  1.00 96.37           H  
ATOM   3340  CG2 VAL A 210      -6.977  -3.059  21.426  1.00 96.37           C  
ATOM   3341 HG21 VAL A 210      -7.235  -4.089  21.670  1.00 96.37           H  
ATOM   3342 HG22 VAL A 210      -6.264  -2.694  22.165  1.00 96.37           H  
ATOM   3343 HG23 VAL A 210      -6.502  -3.038  20.445  1.00 96.37           H  
ATOM   3344  N   THR A 211      -9.412   0.703  19.780  1.00 95.39           N  
ATOM   3345  H   THR A 211      -8.716   0.645  19.050  1.00 95.39           H  
ATOM   3346  CA  THR A 211     -10.682   1.359  19.468  1.00 95.39           C  
ATOM   3347  HA  THR A 211     -10.975   1.974  20.319  1.00 95.39           H  
ATOM   3348  C   THR A 211     -11.740   0.291  19.234  1.00 95.39           C  
ATOM   3349  CB  THR A 211     -10.560   2.280  18.250  1.00 95.39           C  
ATOM   3350  HB  THR A 211     -10.257   1.700  17.378  1.00 95.39           H  
ATOM   3351  O   THR A 211     -11.547  -0.629  18.440  1.00 95.39           O  
ATOM   3352  CG2 THR A 211     -11.859   3.029  17.945  1.00 95.39           C  
ATOM   3353 HG21 THR A 211     -12.189   3.582  18.824  1.00 95.39           H  
ATOM   3354 HG22 THR A 211     -12.636   2.326  17.642  1.00 95.39           H  
ATOM   3355 HG23 THR A 211     -11.693   3.725  17.123  1.00 95.39           H  
ATOM   3356  OG1 THR A 211      -9.587   3.260  18.522  1.00 95.39           O  
ATOM   3357  HG1 THR A 211      -9.258   3.582  17.680  1.00 95.39           H  
ATOM   3358  N   TYR A 212     -12.857   0.417  19.941  1.00 97.05           N  
ATOM   3359  H   TYR A 212     -12.961   1.222  20.543  1.00 97.05           H  
ATOM   3360  CA  TYR A 212     -13.980  -0.504  19.858  1.00 97.05           C  
ATOM   3361  HA  TYR A 212     -13.687  -1.393  19.300  1.00 97.05           H  
ATOM   3362  C   TYR A 212     -15.141   0.162  19.128  1.00 97.05           C  
ATOM   3363  CB  TYR A 212     -14.366  -0.941  21.271  1.00 97.05           C  
ATOM   3364  HB2 TYR A 212     -14.426  -0.063  21.915  1.00 97.05           H  
ATOM   3365  HB3 TYR A 212     -15.368  -1.370  21.257  1.00 97.05           H  
ATOM   3366  O   TYR A 212     -15.588   1.234  19.536  1.00 97.05           O  
ATOM   3367  CG  TYR A 212     -13.423  -1.955  21.876  1.00 97.05           C  
ATOM   3368  CD1 TYR A 212     -13.510  -3.324  21.547  1.00 97.05           C  
ATOM   3369  HD1 TYR A 212     -14.274  -3.670  20.866  1.00 97.05           H  
ATOM   3370  CD2 TYR A 212     -12.419  -1.498  22.743  1.00 97.05           C  
ATOM   3371  HD2 TYR A 212     -12.330  -0.444  22.959  1.00 97.05           H  
ATOM   3372  CE1 TYR A 212     -12.574  -4.235  22.080  1.00 97.05           C  
ATOM   3373  HE1 TYR A 212     -12.615  -5.279  21.805  1.00 97.05           H  
ATOM   3374  CE2 TYR A 212     -11.483  -2.395  23.270  1.00 97.05           C  
ATOM   3375  HE2 TYR A 212     -10.684  -2.018  23.891  1.00 97.05           H  
ATOM   3376  OH  TYR A 212     -10.577  -4.572  23.406  1.00 97.05           O  
ATOM   3377  HH  TYR A 212      -9.881  -4.050  23.812  1.00 97.05           H  
ATOM   3378  CZ  TYR A 212     -11.549  -3.757  22.927  1.00 97.05           C  
ATOM   3379  N   LEU A 213     -15.636  -0.485  18.073  1.00 97.57           N  
ATOM   3380  H   LEU A 213     -15.215  -1.364  17.809  1.00 97.57           H  
ATOM   3381  CA  LEU A 213     -16.816  -0.051  17.333  1.00 97.57           C  
ATOM   3382  HA  LEU A 213     -17.094   0.938  17.697  1.00 97.57           H  
ATOM   3383  C   LEU A 213     -17.997  -1.000  17.577  1.00 97.57           C  
ATOM   3384  CB  LEU A 213     -16.504   0.084  15.836  1.00 97.57           C  
ATOM   3385  HB2 LEU A 213     -16.119  -0.869  15.471  1.00 97.57           H  
ATOM   3386  HB3 LEU A 213     -17.435   0.289  15.308  1.00 97.57           H  
ATOM   3387  O   LEU A 213     -17.784  -2.210  17.701  1.00 97.57           O  
ATOM   3388  CG  LEU A 213     -15.498   1.198  15.493  1.00 97.57           C  
ATOM   3389  HG  LEU A 213     -14.530   0.963  15.935  1.00 97.57           H  
ATOM   3390  CD1 LEU A 213     -15.339   1.267  13.978  1.00 97.57           C  
ATOM   3391 HD11 LEU A 213     -14.506   1.921  13.722  1.00 97.57           H  
ATOM   3392 HD12 LEU A 213     -16.254   1.645  13.520  1.00 97.57           H  
ATOM   3393 HD13 LEU A 213     -15.132   0.270  13.587  1.00 97.57           H  
ATOM   3394  CD2 LEU A 213     -15.942   2.585  15.968  1.00 97.57           C  
ATOM   3395 HD21 LEU A 213     -15.916   2.637  17.056  1.00 97.57           H  
ATOM   3396 HD22 LEU A 213     -15.261   3.342  15.580  1.00 97.57           H  
ATOM   3397 HD23 LEU A 213     -16.952   2.796  15.615  1.00 97.57           H  
ATOM   3398  N   PRO A 214     -19.234  -0.481  17.646  1.00 97.21           N  
ATOM   3399  CA  PRO A 214     -20.431  -1.297  17.809  1.00 97.21           C  
ATOM   3400  HA  PRO A 214     -20.405  -1.778  18.787  1.00 97.21           H  
ATOM   3401  C   PRO A 214     -20.598  -2.363  16.722  1.00 97.21           C  
ATOM   3402  CB  PRO A 214     -21.586  -0.302  17.776  1.00 97.21           C  
ATOM   3403  HB2 PRO A 214     -22.440  -0.635  18.367  1.00 97.21           H  
ATOM   3404  HB3 PRO A 214     -21.857  -0.125  16.736  1.00 97.21           H  
ATOM   3405  O   PRO A 214     -20.391  -2.106  15.532  1.00 97.21           O  
ATOM   3406  CG  PRO A 214     -20.980   0.990  18.297  1.00 97.21           C  
ATOM   3407  HG2 PRO A 214     -21.535   1.865  17.961  1.00 97.21           H  
ATOM   3408  HG3 PRO A 214     -20.917   0.959  19.385  1.00 97.21           H  
ATOM   3409  CD  PRO A 214     -19.584   0.934  17.691  1.00 97.21           C  
ATOM   3410  HD2 PRO A 214     -18.910   1.509  18.327  1.00 97.21           H  
ATOM   3411  HD3 PRO A 214     -19.598   1.345  16.682  1.00 97.21           H  
ATOM   3412  N   VAL A 215     -21.022  -3.554  17.141  1.00 97.14           N  
ATOM   3413  H   VAL A 215     -21.195  -3.676  18.129  1.00 97.14           H  
ATOM   3414  CA  VAL A 215     -21.393  -4.652  16.245  1.00 97.14           C  
ATOM   3415  HA  VAL A 215     -20.712  -4.636  15.394  1.00 97.14           H  
ATOM   3416  C   VAL A 215     -22.816  -4.430  15.729  1.00 97.14           C  
ATOM   3417  CB  VAL A 215     -21.236  -6.013  16.948  1.00 97.14           C  
ATOM   3418  HB  VAL A 215     -21.820  -6.014  17.869  1.00 97.14           H  
ATOM   3419  O   VAL A 215     -23.733  -4.179  16.504  1.00 97.14           O  
ATOM   3420  CG1 VAL A 215     -21.698  -7.189  16.080  1.00 97.14           C  
ATOM   3421 HG11 VAL A 215     -21.166  -7.191  15.128  1.00 97.14           H  
ATOM   3422 HG12 VAL A 215     -21.512  -8.129  16.600  1.00 97.14           H  
ATOM   3423 HG13 VAL A 215     -22.772  -7.115  15.907  1.00 97.14           H  
ATOM   3424  CG2 VAL A 215     -19.765  -6.265  17.293  1.00 97.14           C  
ATOM   3425 HG21 VAL A 215     -19.166  -6.263  16.382  1.00 97.14           H  
ATOM   3426 HG22 VAL A 215     -19.398  -5.490  17.966  1.00 97.14           H  
ATOM   3427 HG23 VAL A 215     -19.671  -7.230  17.790  1.00 97.14           H  
ATOM   3428  N   SER A 216     -23.015  -4.532  14.415  1.00 94.78           N  
ATOM   3429  H   SER A 216     -22.227  -4.770  13.830  1.00 94.78           H  
ATOM   3430  CA  SER A 216     -24.297  -4.249  13.746  1.00 94.78           C  
ATOM   3431  HA  SER A 216     -24.808  -3.457  14.293  1.00 94.78           H  
ATOM   3432  C   SER A 216     -25.265  -5.438  13.695  1.00 94.78           C  
ATOM   3433  CB  SER A 216     -24.035  -3.738  12.324  1.00 94.78           C  
ATOM   3434  HB2 SER A 216     -24.984  -3.553  11.821  1.00 94.78           H  
ATOM   3435  HB3 SER A 216     -23.481  -2.800  12.362  1.00 94.78           H  
ATOM   3436  O   SER A 216     -26.402  -5.289  13.248  1.00 94.78           O  
ATOM   3437  OG  SER A 216     -23.279  -4.677  11.581  1.00 94.78           O  
ATOM   3438  HG  SER A 216     -23.066  -4.295  10.726  1.00 94.78           H  
ATOM   3439  N   VAL A 217     -24.835  -6.628  14.124  1.00 95.45           N  
ATOM   3440  H   VAL A 217     -23.913  -6.665  14.535  1.00 95.45           H  
ATOM   3441  CA  VAL A 217     -25.588  -7.887  13.999  1.00 95.45           C  
ATOM   3442  HA  VAL A 217     -26.586  -7.657  13.627  1.00 95.45           H  
ATOM   3443  C   VAL A 217     -25.766  -8.582  15.348  1.00 95.45           C  
ATOM   3444  CB  VAL A 217     -24.934  -8.841  12.976  1.00 95.45           C  
ATOM   3445  HB  VAL A 217     -25.559  -9.732  12.908  1.00 95.45           H  
ATOM   3446  O   VAL A 217     -24.888  -8.529  16.199  1.00 95.45           O  
ATOM   3447  CG1 VAL A 217     -24.873  -8.214  11.578  1.00 95.45           C  
ATOM   3448 HG11 VAL A 217     -25.863  -7.864  11.285  1.00 95.45           H  
ATOM   3449 HG12 VAL A 217     -24.185  -7.369  11.570  1.00 95.45           H  
ATOM   3450 HG13 VAL A 217     -24.530  -8.954  10.855  1.00 95.45           H  
ATOM   3451  CG2 VAL A 217     -23.520  -9.290  13.367  1.00 95.45           C  
ATOM   3452 HG21 VAL A 217     -23.538  -9.814  14.322  1.00 95.45           H  
ATOM   3453 HG22 VAL A 217     -23.126  -9.968  12.610  1.00 95.45           H  
ATOM   3454 HG23 VAL A 217     -22.862  -8.425  13.447  1.00 95.45           H  
ATOM   3455  N   ARG A 218     -26.881  -9.303  15.532  1.00 94.81           N  
ATOM   3456  H   ARG A 218     -27.601  -9.238  14.826  1.00 94.81           H  
ATOM   3457  CA  ARG A 218     -27.126 -10.159  16.717  1.00 94.81           C  
ATOM   3458  HA  ARG A 218     -26.494  -9.822  17.539  1.00 94.81           H  
ATOM   3459  C   ARG A 218     -26.739 -11.627  16.496  1.00 94.81           C  
ATOM   3460  CB  ARG A 218     -28.594 -10.039  17.164  1.00 94.81           C  
ATOM   3461  HB2 ARG A 218     -28.751 -10.691  18.024  1.00 94.81           H  
ATOM   3462  HB3 ARG A 218     -29.237 -10.397  16.359  1.00 94.81           H  
ATOM   3463  O   ARG A 218     -26.663 -12.416  17.433  1.00 94.81           O  
ATOM   3464  CG  ARG A 218     -29.048  -8.619  17.554  1.00 94.81           C  
ATOM   3465  HG2 ARG A 218     -30.107  -8.669  17.806  1.00 94.81           H  
ATOM   3466  HG3 ARG A 218     -28.939  -7.948  16.702  1.00 94.81           H  
ATOM   3467  CD  ARG A 218     -28.294  -8.025  18.760  1.00 94.81           C  
ATOM   3468  HD2 ARG A 218     -28.309  -8.740  19.583  1.00 94.81           H  
ATOM   3469  HD3 ARG A 218     -27.257  -7.845  18.477  1.00 94.81           H  
ATOM   3470  NE  ARG A 218     -28.913  -6.760  19.211  1.00 94.81           N  
ATOM   3471  HE  ARG A 218     -29.898  -6.628  19.032  1.00 94.81           H  
ATOM   3472  NH1 ARG A 218     -27.101  -5.778  20.276  1.00 94.81           N  
ATOM   3473 HH11 ARG A 218     -26.760  -6.626  20.705  1.00 94.81           H  
ATOM   3474 HH12 ARG A 218     -26.710  -4.898  20.581  1.00 94.81           H  
ATOM   3475  NH2 ARG A 218     -28.945  -4.623  20.018  1.00 94.81           N  
ATOM   3476 HH21 ARG A 218     -28.491  -3.920  20.583  1.00 94.81           H  
ATOM   3477 HH22 ARG A 218     -29.937  -4.524  19.856  1.00 94.81           H  
ATOM   3478  CZ  ARG A 218     -28.318  -5.744  19.828  1.00 94.81           C  
ATOM   3479  N   THR A 219     -26.494 -12.015  15.249  1.00 96.91           N  
ATOM   3480  H   THR A 219     -26.554 -11.321  14.518  1.00 96.91           H  
ATOM   3481  CA  THR A 219     -26.046 -13.359  14.874  1.00 96.91           C  
ATOM   3482  HA  THR A 219     -25.667 -13.884  15.751  1.00 96.91           H  
ATOM   3483  C   THR A 219     -24.909 -13.223  13.877  1.00 96.91           C  
ATOM   3484  CB  THR A 219     -27.199 -14.184  14.287  1.00 96.91           C  
ATOM   3485  HB  THR A 219     -27.565 -13.710  13.376  1.00 96.91           H  
ATOM   3486  O   THR A 219     -25.105 -12.726  12.768  1.00 96.91           O  
ATOM   3487  CG2 THR A 219     -26.780 -15.618  13.971  1.00 96.91           C  
ATOM   3488 HG21 THR A 219     -27.653 -16.186  13.650  1.00 96.91           H  
ATOM   3489 HG22 THR A 219     -26.046 -15.620  13.165  1.00 96.91           H  
ATOM   3490 HG23 THR A 219     -26.353 -16.086  14.858  1.00 96.91           H  
ATOM   3491  OG1 THR A 219     -28.256 -14.254  15.216  1.00 96.91           O  
ATOM   3492  HG1 THR A 219     -27.914 -14.001  16.076  1.00 96.91           H  
ATOM   3493  N   ILE A 220     -23.714 -13.655  14.272  1.00 96.91           N  
ATOM   3494  H   ILE A 220     -23.630 -14.090  15.180  1.00 96.91           H  
ATOM   3495  CA  ILE A 220     -22.524 -13.610  13.425  1.00 96.91           C  
ATOM   3496  HA  ILE A 220     -22.633 -12.809  12.693  1.00 96.91           H  
ATOM   3497  C   ILE A 220     -22.440 -14.941  12.676  1.00 96.91           C  
ATOM   3498  CB  ILE A 220     -21.254 -13.299  14.245  1.00 96.91           C  
ATOM   3499  HB  ILE A 220     -21.087 -14.129  14.932  1.00 96.91           H  
ATOM   3500  O   ILE A 220     -21.959 -15.944  13.202  1.00 96.91           O  
ATOM   3501  CG1 ILE A 220     -21.383 -12.008  15.087  1.00 96.91           C  
ATOM   3502 HG12 ILE A 220     -21.423 -11.145  14.423  1.00 96.91           H  
ATOM   3503 HG13 ILE A 220     -22.305 -12.032  15.667  1.00 96.91           H  
ATOM   3504  CG2 ILE A 220     -20.038 -13.221  13.305  1.00 96.91           C  
ATOM   3505 HG21 ILE A 220     -20.136 -12.373  12.627  1.00 96.91           H  
ATOM   3506 HG22 ILE A 220     -19.122 -13.116  13.886  1.00 96.91           H  
ATOM   3507 HG23 ILE A 220     -19.937 -14.138  12.724  1.00 96.91           H  
ATOM   3508  CD1 ILE A 220     -20.234 -11.813  16.088  1.00 96.91           C  
ATOM   3509 HD11 ILE A 220     -20.167 -12.676  16.750  1.00 96.91           H  
ATOM   3510 HD12 ILE A 220     -20.419 -10.920  16.685  1.00 96.91           H  
ATOM   3511 HD13 ILE A 220     -19.286 -11.676  15.568  1.00 96.91           H  
ATOM   3512  N   SER A 221     -22.934 -14.951  11.439  1.00 97.36           N  
ATOM   3513  H   SER A 221     -23.404 -14.124  11.100  1.00 97.36           H  
ATOM   3514  CA  SER A 221     -22.786 -16.088  10.521  1.00 97.36           C  
ATOM   3515  HA  SER A 221     -22.814 -17.022  11.083  1.00 97.36           H  
ATOM   3516  C   SER A 221     -21.462 -16.056   9.763  1.00 97.36           C  
ATOM   3517  CB  SER A 221     -23.942 -16.100   9.522  1.00 97.36           C  
ATOM   3518  HB2 SER A 221     -24.879 -16.202  10.068  1.00 97.36           H  
ATOM   3519  HB3 SER A 221     -23.833 -16.953   8.852  1.00 97.36           H  
ATOM   3520  O   SER A 221     -20.960 -17.096   9.360  1.00 97.36           O  
ATOM   3521  OG  SER A 221     -23.965 -14.898   8.763  1.00 97.36           O  
ATOM   3522  HG  SER A 221     -24.827 -14.835   8.346  1.00 97.36           H  
ATOM   3523  N   ASN A 222     -20.893 -14.869   9.557  1.00 97.67           N  
ATOM   3524  H   ASN A 222     -21.351 -14.042   9.914  1.00 97.67           H  
ATOM   3525  CA  ASN A 222     -19.603 -14.687   8.909  1.00 97.67           C  
ATOM   3526  HA  ASN A 222     -18.947 -15.496   9.231  1.00 97.67           H  
ATOM   3527  C   ASN A 222     -18.966 -13.362   9.322  1.00 97.67           C  
ATOM   3528  CB  ASN A 222     -19.756 -14.768   7.381  1.00 97.67           C  
ATOM   3529  HB2 ASN A 222     -18.766 -14.812   6.927  1.00 97.67           H  
ATOM   3530  HB3 ASN A 222     -20.272 -15.693   7.122  1.00 97.67           H  
ATOM   3531  O   ASN A 222     -19.668 -12.387   9.595  1.00 97.67           O  
ATOM   3532  CG  ASN A 222     -20.506 -13.597   6.776  1.00 97.67           C  
ATOM   3533  ND2 ASN A 222     -21.818 -13.628   6.784  1.00 97.67           N  
ATOM   3534 HD21 ASN A 222     -22.286 -14.349   7.314  1.00 97.67           H  
ATOM   3535 HD22 ASN A 222     -22.305 -12.797   6.479  1.00 97.67           H  
ATOM   3536  OD1 ASN A 222     -19.930 -12.661   6.240  1.00 97.67           O  
ATOM   3537  N   ILE A 223     -17.639 -13.328   9.288  1.00 98.21           N  
ATOM   3538  H   ILE A 223     -17.156 -14.175   9.024  1.00 98.21           H  
ATOM   3539  CA  ILE A 223     -16.853 -12.098   9.365  1.00 98.21           C  
ATOM   3540  HA  ILE A 223     -17.518 -11.234   9.376  1.00 98.21           H  
ATOM   3541  C   ILE A 223     -16.010 -12.027   8.099  1.00 98.21           C  
ATOM   3542  CB  ILE A 223     -16.007 -12.048  10.652  1.00 98.21           C  
ATOM   3543  HB  ILE A 223     -15.459 -12.988  10.716  1.00 98.21           H  
ATOM   3544  O   ILE A 223     -15.323 -12.984   7.739  1.00 98.21           O  
ATOM   3545  CG1 ILE A 223     -16.925 -11.917  11.885  1.00 98.21           C  
ATOM   3546 HG12 ILE A 223     -17.711 -12.671  11.835  1.00 98.21           H  
ATOM   3547 HG13 ILE A 223     -17.410 -10.941  11.853  1.00 98.21           H  
ATOM   3548  CG2 ILE A 223     -15.004 -10.876  10.608  1.00 98.21           C  
ATOM   3549 HG21 ILE A 223     -14.287 -11.016   9.799  1.00 98.21           H  
ATOM   3550 HG22 ILE A 223     -14.428 -10.820  11.532  1.00 98.21           H  
ATOM   3551 HG23 ILE A 223     -15.530  -9.932  10.464  1.00 98.21           H  
ATOM   3552  CD1 ILE A 223     -16.221 -12.084  13.240  1.00 98.21           C  
ATOM   3553 HD11 ILE A 223     -16.963 -12.049  14.038  1.00 98.21           H  
ATOM   3554 HD12 ILE A 223     -15.506 -11.279  13.409  1.00 98.21           H  
ATOM   3555 HD13 ILE A 223     -15.710 -13.046  13.282  1.00 98.21           H  
ATOM   3556  N   THR A 224     -16.092 -10.889   7.419  1.00 98.26           N  
ATOM   3557  H   THR A 224     -16.660 -10.151   7.810  1.00 98.26           H  
ATOM   3558  CA  THR A 224     -15.287 -10.553   6.248  1.00 98.26           C  
ATOM   3559  HA  THR A 224     -14.590 -11.364   6.039  1.00 98.26           H  
ATOM   3560  C   THR A 224     -14.495  -9.293   6.556  1.00 98.26           C  
ATOM   3561  CB  THR A 224     -16.158 -10.353   5.002  1.00 98.26           C  
ATOM   3562  HB  THR A 224     -16.820  -9.500   5.154  1.00 98.26           H  
ATOM   3563  O   THR A 224     -15.078  -8.247   6.846  1.00 98.26           O  
ATOM   3564  CG2 THR A 224     -15.316 -10.119   3.747  1.00 98.26           C  
ATOM   3565 HG21 THR A 224     -14.605 -10.936   3.621  1.00 98.26           H  
ATOM   3566 HG22 THR A 224     -14.770  -9.180   3.833  1.00 98.26           H  
ATOM   3567 HG23 THR A 224     -15.969 -10.070   2.876  1.00 98.26           H  
ATOM   3568  OG1 THR A 224     -16.950 -11.502   4.774  1.00 98.26           O  
ATOM   3569  HG1 THR A 224     -17.428 -11.650   5.593  1.00 98.26           H  
ATOM   3570  N   LEU A 225     -13.175  -9.411   6.464  1.00 98.53           N  
ATOM   3571  H   LEU A 225     -12.797 -10.309   6.197  1.00 98.53           H  
ATOM   3572  CA  LEU A 225     -12.219  -8.327   6.601  1.00 98.53           C  
ATOM   3573  HA  LEU A 225     -12.736  -7.462   7.017  1.00 98.53           H  
ATOM   3574  C   LEU A 225     -11.663  -7.961   5.229  1.00 98.53           C  
ATOM   3575  CB  LEU A 225     -11.087  -8.723   7.558  1.00 98.53           C  
ATOM   3576  HB2 LEU A 225     -10.394  -7.885   7.640  1.00 98.53           H  
ATOM   3577  HB3 LEU A 225     -10.544  -9.557   7.112  1.00 98.53           H  
ATOM   3578  O   LEU A 225     -11.263  -8.849   4.472  1.00 98.53           O  
ATOM   3579  CG  LEU A 225     -11.543  -9.129   8.969  1.00 98.53           C  
ATOM   3580  HG  LEU A 225     -12.271  -9.938   8.910  1.00 98.53           H  
ATOM   3581  CD1 LEU A 225     -10.327  -9.642   9.734  1.00 98.53           C  
ATOM   3582 HD11 LEU A 225     -10.616  -9.969  10.732  1.00 98.53           H  
ATOM   3583 HD12 LEU A 225      -9.891 -10.491   9.207  1.00 98.53           H  
ATOM   3584 HD13 LEU A 225      -9.585  -8.846   9.813  1.00 98.53           H  
ATOM   3585  CD2 LEU A 225     -12.164  -7.946   9.714  1.00 98.53           C  
ATOM   3586 HD21 LEU A 225     -13.061  -7.610   9.193  1.00 98.53           H  
ATOM   3587 HD22 LEU A 225     -12.456  -8.245  10.721  1.00 98.53           H  
ATOM   3588 HD23 LEU A 225     -11.454  -7.121   9.772  1.00 98.53           H  
ATOM   3589  N   LYS A 226     -11.613  -6.667   4.920  1.00 98.37           N  
ATOM   3590  H   LYS A 226     -11.943  -6.005   5.607  1.00 98.37           H  
ATOM   3591  CA  LYS A 226     -10.963  -6.145   3.713  1.00 98.37           C  
ATOM   3592  HA  LYS A 226     -10.512  -6.961   3.149  1.00 98.37           H  
ATOM   3593  C   LYS A 226      -9.850  -5.194   4.112  1.00 98.37           C  
ATOM   3594  CB  LYS A 226     -11.970  -5.432   2.807  1.00 98.37           C  
ATOM   3595  HB2 LYS A 226     -11.425  -4.971   1.983  1.00 98.37           H  
ATOM   3596  HB3 LYS A 226     -12.461  -4.640   3.372  1.00 98.37           H  
ATOM   3597  O   LYS A 226     -10.069  -4.302   4.922  1.00 98.37           O  
ATOM   3598  CG  LYS A 226     -13.033  -6.376   2.233  1.00 98.37           C  
ATOM   3599  HG2 LYS A 226     -13.616  -6.816   3.042  1.00 98.37           H  
ATOM   3600  HG3 LYS A 226     -12.553  -7.168   1.658  1.00 98.37           H  
ATOM   3601  CD  LYS A 226     -13.956  -5.562   1.324  1.00 98.37           C  
ATOM   3602  HD2 LYS A 226     -14.402  -4.760   1.912  1.00 98.37           H  
ATOM   3603  HD3 LYS A 226     -13.366  -5.115   0.524  1.00 98.37           H  
ATOM   3604  CE  LYS A 226     -15.062  -6.431   0.725  1.00 98.37           C  
ATOM   3605  HE2 LYS A 226     -15.604  -6.913   1.539  1.00 98.37           H  
ATOM   3606  HE3 LYS A 226     -14.604  -7.203   0.107  1.00 98.37           H  
ATOM   3607  NZ  LYS A 226     -15.977  -5.585  -0.080  1.00 98.37           N  
ATOM   3608  HZ1 LYS A 226     -16.719  -6.128  -0.498  1.00 98.37           H  
ATOM   3609  HZ2 LYS A 226     -16.382  -4.866   0.503  1.00 98.37           H  
ATOM   3610  HZ3 LYS A 226     -15.462  -5.109  -0.807  1.00 98.37           H  
ATOM   3611  N   ILE A 227      -8.672  -5.385   3.532  1.00 98.44           N  
ATOM   3612  H   ILE A 227      -8.570  -6.163   2.896  1.00 98.44           H  
ATOM   3613  CA  ILE A 227      -7.535  -4.491   3.720  1.00 98.44           C  
ATOM   3614  HA  ILE A 227      -7.727  -3.855   4.584  1.00 98.44           H  
ATOM   3615  C   ILE A 227      -7.429  -3.592   2.495  1.00 98.44           C  
ATOM   3616  CB  ILE A 227      -6.242  -5.265   4.028  1.00 98.44           C  
ATOM   3617  HB  ILE A 227      -5.947  -5.861   3.164  1.00 98.44           H  
ATOM   3618  O   ILE A 227      -7.130  -4.061   1.393  1.00 98.44           O  
ATOM   3619  CG1 ILE A 227      -6.412  -6.197   5.250  1.00 98.44           C  
ATOM   3620 HG12 ILE A 227      -5.452  -6.274   5.759  1.00 98.44           H  
ATOM   3621 HG13 ILE A 227      -7.128  -5.765   5.949  1.00 98.44           H  
ATOM   3622  CG2 ILE A 227      -5.126  -4.242   4.313  1.00 98.44           C  
ATOM   3623 HG21 ILE A 227      -4.886  -3.688   3.406  1.00 98.44           H  
ATOM   3624 HG22 ILE A 227      -5.443  -3.538   5.082  1.00 98.44           H  
ATOM   3625 HG23 ILE A 227      -4.224  -4.748   4.656  1.00 98.44           H  
ATOM   3626  CD1 ILE A 227      -6.834  -7.635   4.930  1.00 98.44           C  
ATOM   3627 HD11 ILE A 227      -7.849  -7.664   4.534  1.00 98.44           H  
ATOM   3628 HD12 ILE A 227      -6.820  -8.236   5.839  1.00 98.44           H  
ATOM   3629 HD13 ILE A 227      -6.128  -8.075   4.226  1.00 98.44           H  
ATOM   3630  N   MET A 228      -7.712  -2.311   2.696  1.00 97.96           N  
ATOM   3631  H   MET A 228      -7.924  -2.006   3.635  1.00 97.96           H  
ATOM   3632  CA  MET A 228      -7.802  -1.306   1.638  1.00 97.96           C  
ATOM   3633  HA  MET A 228      -7.581  -1.771   0.677  1.00 97.96           H  
ATOM   3634  C   MET A 228      -6.781  -0.193   1.854  1.00 97.96           C  
ATOM   3635  CB  MET A 228      -9.223  -0.736   1.569  1.00 97.96           C  
ATOM   3636  HB2 MET A 228      -9.287  -0.052   0.723  1.00 97.96           H  
ATOM   3637  HB3 MET A 228      -9.419  -0.179   2.485  1.00 97.96           H  
ATOM   3638  O   MET A 228      -6.275  -0.017   2.964  1.00 97.96           O  
ATOM   3639  CG  MET A 228     -10.282  -1.834   1.396  1.00 97.96           C  
ATOM   3640  HG2 MET A 228     -10.022  -2.430   0.522  1.00 97.96           H  
ATOM   3641  HG3 MET A 228     -10.258  -2.484   2.271  1.00 97.96           H  
ATOM   3642  SD  MET A 228     -11.989  -1.262   1.197  1.00 97.96           S  
ATOM   3643  CE  MET A 228     -12.120  -0.159   2.627  1.00 97.96           C  
ATOM   3644  HE1 MET A 228     -11.535   0.743   2.451  1.00 97.96           H  
ATOM   3645  HE2 MET A 228     -13.160   0.135   2.769  1.00 97.96           H  
ATOM   3646  HE3 MET A 228     -11.743  -0.663   3.517  1.00 97.96           H  
ATOM   3647  N   ASP A 229      -6.466   0.546   0.797  1.00 96.25           N  
ATOM   3648  H   ASP A 229      -6.897   0.337  -0.092  1.00 96.25           H  
ATOM   3649  CA  ASP A 229      -5.643   1.748   0.877  1.00 96.25           C  
ATOM   3650  HA  ASP A 229      -5.004   1.654   1.755  1.00 96.25           H  
ATOM   3651  C   ASP A 229      -6.490   3.018   1.087  1.00 96.25           C  
ATOM   3652  CB  ASP A 229      -4.688   1.817  -0.327  1.00 96.25           C  
ATOM   3653  HB2 ASP A 229      -3.916   2.553  -0.100  1.00 96.25           H  
ATOM   3654  HB3 ASP A 229      -4.186   0.857  -0.439  1.00 96.25           H  
ATOM   3655  O   ASP A 229      -7.720   2.974   1.193  1.00 96.25           O  
ATOM   3656  CG  ASP A 229      -5.319   2.210  -1.665  1.00 96.25           C  
ATOM   3657  OD1 ASP A 229      -6.485   2.664  -1.675  1.00 96.25           O  
ATOM   3658  OD2 ASP A 229      -4.567   2.156  -2.660  1.00 96.25           O  
ATOM   3659  N   GLN A 230      -5.834   4.182   1.141  1.00 94.03           N  
ATOM   3660  H   GLN A 230      -4.828   4.162   1.056  1.00 94.03           H  
ATOM   3661  CA  GLN A 230      -6.499   5.477   1.314  1.00 94.03           C  
ATOM   3662  HA  GLN A 230      -7.018   5.449   2.272  1.00 94.03           H  
ATOM   3663  C   GLN A 230      -7.573   5.790   0.248  1.00 94.03           C  
ATOM   3664  CB  GLN A 230      -5.440   6.595   1.388  1.00 94.03           C  
ATOM   3665  HB2 GLN A 230      -4.762   6.399   2.219  1.00 94.03           H  
ATOM   3666  HB3 GLN A 230      -5.967   7.520   1.624  1.00 94.03           H  
ATOM   3667  O   GLN A 230      -8.512   6.547   0.529  1.00 94.03           O  
ATOM   3668  CG  GLN A 230      -4.615   6.847   0.109  1.00 94.03           C  
ATOM   3669  HG2 GLN A 230      -4.206   7.856   0.177  1.00 94.03           H  
ATOM   3670  HG3 GLN A 230      -5.263   6.830  -0.768  1.00 94.03           H  
ATOM   3671  CD  GLN A 230      -3.431   5.907  -0.129  1.00 94.03           C  
ATOM   3672  NE2 GLN A 230      -2.697   6.133  -1.195  1.00 94.03           N  
ATOM   3673 HE21 GLN A 230      -1.947   5.495  -1.421  1.00 94.03           H  
ATOM   3674 HE22 GLN A 230      -2.983   6.836  -1.862  1.00 94.03           H  
ATOM   3675  OE1 GLN A 230      -3.109   5.012   0.643  1.00 94.03           O  
ATOM   3676  N   ASN A 231      -7.457   5.191  -0.942  1.00 93.64           N  
ATOM   3677  H   ASN A 231      -6.786   4.442  -1.042  1.00 93.64           H  
ATOM   3678  CA  ASN A 231      -8.362   5.358  -2.077  1.00 93.64           C  
ATOM   3679  HA  ASN A 231      -8.866   6.321  -1.992  1.00 93.64           H  
ATOM   3680  C   ASN A 231      -9.466   4.286  -2.126  1.00 93.64           C  
ATOM   3681  CB  ASN A 231      -7.546   5.361  -3.378  1.00 93.64           C  
ATOM   3682  HB2 ASN A 231      -8.214   5.531  -4.222  1.00 93.64           H  
ATOM   3683  HB3 ASN A 231      -7.104   4.375  -3.520  1.00 93.64           H  
ATOM   3684  O   ASN A 231     -10.274   4.319  -3.045  1.00 93.64           O  
ATOM   3685  CG  ASN A 231      -6.463   6.418  -3.425  1.00 93.64           C  
ATOM   3686  ND2 ASN A 231      -5.294   6.046  -3.889  1.00 93.64           N  
ATOM   3687 HD21 ASN A 231      -5.172   5.070  -4.116  1.00 93.64           H  
ATOM   3688 HD22 ASN A 231      -4.575   6.748  -3.993  1.00 93.64           H  
ATOM   3689  OD1 ASN A 231      -6.631   7.573  -3.057  1.00 93.64           O  
ATOM   3690  N   GLU A 232      -9.539   3.396  -1.127  1.00 92.95           N  
ATOM   3691  H   GLU A 232      -8.769   3.380  -0.473  1.00 92.95           H  
ATOM   3692  CA  GLU A 232     -10.487   2.264  -1.048  1.00 92.95           C  
ATOM   3693  HA  GLU A 232     -10.323   1.807  -0.071  1.00 92.95           H  
ATOM   3694  C   GLU A 232     -10.202   1.137  -2.043  1.00 92.95           C  
ATOM   3695  CB  GLU A 232     -11.967   2.700  -1.065  1.00 92.95           C  
ATOM   3696  HB2 GLU A 232     -12.597   1.838  -0.846  1.00 92.95           H  
ATOM   3697  HB3 GLU A 232     -12.237   3.081  -2.050  1.00 92.95           H  
ATOM   3698  O   GLU A 232     -11.020   0.232  -2.225  1.00 92.95           O  
ATOM   3699  CG  GLU A 232     -12.229   3.768  -0.007  1.00 92.95           C  
ATOM   3700  HG2 GLU A 232     -11.519   4.579  -0.169  1.00 92.95           H  
ATOM   3701  HG3 GLU A 232     -12.045   3.349   0.982  1.00 92.95           H  
ATOM   3702  CD  GLU A 232     -13.620   4.400  -0.046  1.00 92.95           C  
ATOM   3703  OE1 GLU A 232     -13.705   5.462   0.619  1.00 92.95           O  
ATOM   3704  OE2 GLU A 232     -14.546   3.878  -0.698  1.00 92.95           O  
ATOM   3705  N   ASP A 233      -9.008   1.136  -2.633  1.00 95.68           N  
ATOM   3706  H   ASP A 233      -8.342   1.865  -2.418  1.00 95.68           H  
ATOM   3707  CA  ASP A 233      -8.552   0.024  -3.447  1.00 95.68           C  
ATOM   3708  HA  ASP A 233      -9.403  -0.367  -4.005  1.00 95.68           H  
ATOM   3709  C   ASP A 233      -8.027  -1.096  -2.543  1.00 95.68           C  
ATOM   3710  CB  ASP A 233      -7.515   0.495  -4.473  1.00 95.68           C  
ATOM   3711  HB2 ASP A 233      -6.717   1.035  -3.964  1.00 95.68           H  
ATOM   3712  HB3 ASP A 233      -7.074  -0.383  -4.947  1.00 95.68           H  
ATOM   3713  O   ASP A 233      -7.344  -0.870  -1.540  1.00 95.68           O  
ATOM   3714  CG  ASP A 233      -8.122   1.372  -5.576  1.00 95.68           C  
ATOM   3715  OD1 ASP A 233      -9.188   0.975  -6.105  1.00 95.68           O  
ATOM   3716  OD2 ASP A 233      -7.463   2.360  -5.979  1.00 95.68           O  
ATOM   3717  N   VAL A 234      -8.345  -2.345  -2.891  1.00 96.77           N  
ATOM   3718  H   VAL A 234      -8.894  -2.472  -3.729  1.00 96.77           H  
ATOM   3719  CA  VAL A 234      -7.849  -3.514  -2.155  1.00 96.77           C  
ATOM   3720  HA  VAL A 234      -8.076  -3.373  -1.098  1.00 96.77           H  
ATOM   3721  C   VAL A 234      -6.332  -3.594  -2.311  1.00 96.77           C  
ATOM   3722  CB  VAL A 234      -8.529  -4.812  -2.622  1.00 96.77           C  
ATOM   3723  HB  VAL A 234      -8.370  -4.944  -3.693  1.00 96.77           H  
ATOM   3724  O   VAL A 234      -5.813  -3.700  -3.425  1.00 96.77           O  
ATOM   3725  CG1 VAL A 234      -7.973  -6.036  -1.889  1.00 96.77           C  
ATOM   3726 HG11 VAL A 234      -8.069  -5.889  -0.813  1.00 96.77           H  
ATOM   3727 HG12 VAL A 234      -6.924  -6.175  -2.151  1.00 96.77           H  
ATOM   3728 HG13 VAL A 234      -8.522  -6.930  -2.185  1.00 96.77           H  
ATOM   3729  CG2 VAL A 234     -10.040  -4.772  -2.352  1.00 96.77           C  
ATOM   3730 HG21 VAL A 234     -10.492  -3.936  -2.885  1.00 96.77           H  
ATOM   3731 HG22 VAL A 234     -10.505  -5.695  -2.698  1.00 96.77           H  
ATOM   3732 HG23 VAL A 234     -10.223  -4.645  -1.285  1.00 96.77           H  
ATOM   3733  N   VAL A 235      -5.612  -3.594  -1.189  1.00 96.87           N  
ATOM   3734  H   VAL A 235      -6.095  -3.512  -0.306  1.00 96.87           H  
ATOM   3735  CA  VAL A 235      -4.144  -3.592  -1.203  1.00 96.87           C  
ATOM   3736  HA  VAL A 235      -3.818  -2.788  -1.863  1.00 96.87           H  
ATOM   3737  C   VAL A 235      -3.624  -4.911  -1.769  1.00 96.87           C  
ATOM   3738  CB  VAL A 235      -3.584  -3.305   0.203  1.00 96.87           C  
ATOM   3739  HB  VAL A 235      -3.946  -4.070   0.891  1.00 96.87           H  
ATOM   3740  O   VAL A 235      -4.160  -5.974  -1.475  1.00 96.87           O  
ATOM   3741  CG1 VAL A 235      -2.050  -3.331   0.234  1.00 96.87           C  
ATOM   3742 HG11 VAL A 235      -1.647  -2.617  -0.485  1.00 96.87           H  
ATOM   3743 HG12 VAL A 235      -1.704  -3.065   1.233  1.00 96.87           H  
ATOM   3744 HG13 VAL A 235      -1.678  -4.332   0.017  1.00 96.87           H  
ATOM   3745  CG2 VAL A 235      -4.066  -1.933   0.698  1.00 96.87           C  
ATOM   3746 HG21 VAL A 235      -4.726  -2.070   1.555  1.00 96.87           H  
ATOM   3747 HG22 VAL A 235      -4.617  -1.405  -0.080  1.00 96.87           H  
ATOM   3748 HG23 VAL A 235      -3.234  -1.296   0.996  1.00 96.87           H  
ATOM   3749  N   ASN A 236      -2.553  -4.885  -2.560  1.00 95.11           N  
ATOM   3750  H   ASN A 236      -2.154  -3.989  -2.798  1.00 95.11           H  
ATOM   3751  CA  ASN A 236      -1.910  -6.102  -3.054  1.00 95.11           C  
ATOM   3752  HA  ASN A 236      -2.586  -6.950  -2.944  1.00 95.11           H  
ATOM   3753  C   ASN A 236      -0.640  -6.419  -2.248  1.00 95.11           C  
ATOM   3754  CB  ASN A 236      -1.642  -5.944  -4.560  1.00 95.11           C  
ATOM   3755  HB2 ASN A 236      -0.987  -5.088  -4.721  1.00 95.11           H  
ATOM   3756  HB3 ASN A 236      -2.584  -5.760  -5.077  1.00 95.11           H  
ATOM   3757  O   ASN A 236       0.408  -5.828  -2.495  1.00 95.11           O  
ATOM   3758  CG  ASN A 236      -0.993  -7.175  -5.173  1.00 95.11           C  
ATOM   3759  ND2 ASN A 236      -0.508  -7.067  -6.387  1.00 95.11           N  
ATOM   3760 HD21 ASN A 236      -0.555  -6.191  -6.887  1.00 95.11           H  
ATOM   3761 HD22 ASN A 236      -0.049  -7.871  -6.791  1.00 95.11           H  
ATOM   3762  OD1 ASN A 236      -0.900  -8.237  -4.578  1.00 95.11           O  
ATOM   3763  N   PHE A 237      -0.709  -7.398  -1.340  1.00 95.66           N  
ATOM   3764  H   PHE A 237      -1.615  -7.788  -1.121  1.00 95.66           H  
ATOM   3765  CA  PHE A 237       0.461  -7.924  -0.612  1.00 95.66           C  
ATOM   3766  HA  PHE A 237       1.178  -7.113  -0.487  1.00 95.66           H  
ATOM   3767  C   PHE A 237       1.216  -9.030  -1.376  1.00 95.66           C  
ATOM   3768  CB  PHE A 237       0.054  -8.382   0.798  1.00 95.66           C  
ATOM   3769  HB2 PHE A 237       0.938  -8.754   1.316  1.00 95.66           H  
ATOM   3770  HB3 PHE A 237      -0.651  -9.210   0.718  1.00 95.66           H  
ATOM   3771  O   PHE A 237       2.017  -9.755  -0.796  1.00 95.66           O  
ATOM   3772  CG  PHE A 237      -0.533  -7.288   1.662  1.00 95.66           C  
ATOM   3773  CD1 PHE A 237       0.296  -6.278   2.183  1.00 95.66           C  
ATOM   3774  HD1 PHE A 237       1.358  -6.294   1.985  1.00 95.66           H  
ATOM   3775  CD2 PHE A 237      -1.906  -7.284   1.955  1.00 95.66           C  
ATOM   3776  HD2 PHE A 237      -2.537  -8.080   1.587  1.00 95.66           H  
ATOM   3777  CE1 PHE A 237      -0.256  -5.253   2.972  1.00 95.66           C  
ATOM   3778  HE1 PHE A 237       0.382  -4.481   3.376  1.00 95.66           H  
ATOM   3779  CE2 PHE A 237      -2.460  -6.256   2.733  1.00 95.66           C  
ATOM   3780  HE2 PHE A 237      -3.521  -6.255   2.936  1.00 95.66           H  
ATOM   3781  CZ  PHE A 237      -1.635  -5.237   3.241  1.00 95.66           C  
ATOM   3782  HZ  PHE A 237      -2.056  -4.442   3.839  1.00 95.66           H  
ATOM   3783  N   ARG A 238       0.959  -9.209  -2.679  1.00 95.04           N  
ATOM   3784  H   ARG A 238       0.267  -8.607  -3.103  1.00 95.04           H  
ATOM   3785  CA  ARG A 238       1.644 -10.170  -3.569  1.00 95.04           C  
ATOM   3786  HA  ARG A 238       1.053 -10.230  -4.483  1.00 95.04           H  
ATOM   3787  C   ARG A 238       1.690 -11.615  -3.043  1.00 95.04           C  
ATOM   3788  CB  ARG A 238       3.040  -9.650  -3.958  1.00 95.04           C  
ATOM   3789  HB2 ARG A 238       3.659  -9.620  -3.061  1.00 95.04           H  
ATOM   3790  HB3 ARG A 238       3.490 -10.355  -4.656  1.00 95.04           H  
ATOM   3791  O   ARG A 238       2.661 -12.326  -3.277  1.00 95.04           O  
ATOM   3792  CG  ARG A 238       3.031  -8.266  -4.631  1.00 95.04           C  
ATOM   3793  HG2 ARG A 238       2.692  -7.514  -3.919  1.00 95.04           H  
ATOM   3794  HG3 ARG A 238       2.343  -8.279  -5.475  1.00 95.04           H  
ATOM   3795  CD  ARG A 238       4.431  -7.888  -5.139  1.00 95.04           C  
ATOM   3796  HD2 ARG A 238       4.731  -8.601  -5.906  1.00 95.04           H  
ATOM   3797  HD3 ARG A 238       4.380  -6.892  -5.578  1.00 95.04           H  
ATOM   3798  NE  ARG A 238       5.408  -7.886  -4.037  1.00 95.04           N  
ATOM   3799  HE  ARG A 238       4.999  -7.726  -3.127  1.00 95.04           H  
ATOM   3800  NH1 ARG A 238       7.352  -7.715  -5.227  1.00 95.04           N  
ATOM   3801 HH11 ARG A 238       6.803  -7.655  -6.072  1.00 95.04           H  
ATOM   3802 HH12 ARG A 238       8.360  -7.767  -5.268  1.00 95.04           H  
ATOM   3803  NH2 ARG A 238       7.440  -8.001  -3.018  1.00 95.04           N  
ATOM   3804 HH21 ARG A 238       6.980  -8.263  -2.158  1.00 95.04           H  
ATOM   3805 HH22 ARG A 238       8.449  -7.968  -3.052  1.00 95.04           H  
ATOM   3806  CZ  ARG A 238       6.722  -7.859  -4.097  1.00 95.04           C  
ATOM   3807  N   GLY A 239       0.630 -12.056  -2.364  1.00 95.47           N  
ATOM   3808  H   GLY A 239      -0.119 -11.406  -2.173  1.00 95.47           H  
ATOM   3809  CA  GLY A 239       0.519 -13.416  -1.828  1.00 95.47           C  
ATOM   3810  HA2 GLY A 239       0.974 -14.120  -2.525  1.00 95.47           H  
ATOM   3811  HA3 GLY A 239      -0.536 -13.672  -1.731  1.00 95.47           H  
ATOM   3812  C   GLY A 239       1.178 -13.629  -0.463  1.00 95.47           C  
ATOM   3813  O   GLY A 239       1.189 -14.761   0.019  1.00 95.47           O  
ATOM   3814  N   GLU A 240       1.709 -12.577   0.164  1.00 95.75           N  
ATOM   3815  H   GLU A 240       1.711 -11.672  -0.283  1.00 95.75           H  
ATOM   3816  CA  GLU A 240       2.224 -12.659   1.529  1.00 95.75           C  
ATOM   3817  HA  GLU A 240       2.943 -13.478   1.579  1.00 95.75           H  
ATOM   3818  C   GLU A 240       1.119 -12.963   2.536  1.00 95.75           C  
ATOM   3819  CB  GLU A 240       2.932 -11.364   1.941  1.00 95.75           C  
ATOM   3820  HB2 GLU A 240       3.167 -11.401   3.005  1.00 95.75           H  
ATOM   3821  HB3 GLU A 240       2.256 -10.522   1.790  1.00 95.75           H  
ATOM   3822  O   GLU A 240      -0.046 -12.593   2.363  1.00 95.75           O  
ATOM   3823  CG  GLU A 240       4.226 -11.115   1.163  1.00 95.75           C  
ATOM   3824  HG2 GLU A 240       4.008 -11.024   0.099  1.00 95.75           H  
ATOM   3825  HG3 GLU A 240       4.619 -10.158   1.506  1.00 95.75           H  
ATOM   3826  CD  GLU A 240       5.303 -12.187   1.369  1.00 95.75           C  
ATOM   3827  OE1 GLU A 240       6.176 -12.281   0.475  1.00 95.75           O  
ATOM   3828  OE2 GLU A 240       5.259 -12.878   2.413  1.00 95.75           O  
ATOM   3829  N   VAL A 241       1.509 -13.631   3.619  1.00 97.64           N  
ATOM   3830  H   VAL A 241       2.492 -13.840   3.720  1.00 97.64           H  
ATOM   3831  CA  VAL A 241       0.593 -13.974   4.703  1.00 97.64           C  
ATOM   3832  HA  VAL A 241      -0.309 -14.398   4.261  1.00 97.64           H  
ATOM   3833  C   VAL A 241       0.205 -12.714   5.471  1.00 97.64           C  
ATOM   3834  CB  VAL A 241       1.199 -15.032   5.641  1.00 97.64           C  
ATOM   3835  HB  VAL A 241       2.115 -14.644   6.087  1.00 97.64           H  
ATOM   3836  O   VAL A 241       1.057 -12.031   6.034  1.00 97.64           O  
ATOM   3837  CG1 VAL A 241       0.220 -15.399   6.764  1.00 97.64           C  
ATOM   3838 HG11 VAL A 241       0.643 -16.189   7.384  1.00 97.64           H  
ATOM   3839 HG12 VAL A 241      -0.721 -15.740   6.334  1.00 97.64           H  
ATOM   3840 HG13 VAL A 241       0.032 -14.534   7.400  1.00 97.64           H  
ATOM   3841  CG2 VAL A 241       1.533 -16.322   4.879  1.00 97.64           C  
ATOM   3842 HG21 VAL A 241       2.284 -16.124   4.114  1.00 97.64           H  
ATOM   3843 HG22 VAL A 241       1.937 -17.065   5.568  1.00 97.64           H  
ATOM   3844 HG23 VAL A 241       0.636 -16.720   4.405  1.00 97.64           H  
ATOM   3845  N   VAL A 242      -1.099 -12.468   5.554  1.00 98.37           N  
ATOM   3846  H   VAL A 242      -1.715 -13.077   5.035  1.00 98.37           H  
ATOM   3847  CA  VAL A 242      -1.735 -11.459   6.399  1.00 98.37           C  
ATOM   3848  HA  VAL A 242      -0.976 -10.774   6.778  1.00 98.37           H  
ATOM   3849  C   VAL A 242      -2.402 -12.173   7.570  1.00 98.37           C  
ATOM   3850  CB  VAL A 242      -2.772 -10.643   5.602  1.00 98.37           C  
ATOM   3851  HB  VAL A 242      -3.580 -11.304   5.289  1.00 98.37           H  
ATOM   3852  O   VAL A 242      -3.162 -13.120   7.364  1.00 98.37           O  
ATOM   3853  CG1 VAL A 242      -3.364  -9.519   6.463  1.00 98.37           C  
ATOM   3854 HG11 VAL A 242      -4.064  -8.930   5.870  1.00 98.37           H  
ATOM   3855 HG12 VAL A 242      -3.905  -9.938   7.311  1.00 98.37           H  
ATOM   3856 HG13 VAL A 242      -2.570  -8.871   6.832  1.00 98.37           H  
ATOM   3857  CG2 VAL A 242      -2.182  -9.991   4.345  1.00 98.37           C  
ATOM   3858 HG21 VAL A 242      -2.979  -9.511   3.778  1.00 98.37           H  
ATOM   3859 HG22 VAL A 242      -1.444  -9.239   4.625  1.00 98.37           H  
ATOM   3860 HG23 VAL A 242      -1.716 -10.739   3.703  1.00 98.37           H  
ATOM   3861  N   THR A 243      -2.134 -11.721   8.793  1.00 98.35           N  
ATOM   3862  H   THR A 243      -1.487 -10.951   8.879  1.00 98.35           H  
ATOM   3863  CA  THR A 243      -2.795 -12.184  10.020  1.00 98.35           C  
ATOM   3864  HA  THR A 243      -3.577 -12.893   9.749  1.00 98.35           H  
ATOM   3865  C   THR A 243      -3.441 -11.010  10.740  1.00 98.35           C  
ATOM   3866  CB  THR A 243      -1.828 -12.923  10.950  1.00 98.35           C  
ATOM   3867  HB  THR A 243      -1.001 -12.268  11.223  1.00 98.35           H  
ATOM   3868  O   THR A 243      -2.805  -9.978  10.936  1.00 98.35           O  
ATOM   3869  CG2 THR A 243      -2.501 -13.439  12.222  1.00 98.35           C  
ATOM   3870 HG21 THR A 243      -3.407 -13.992  11.973  1.00 98.35           H  
ATOM   3871 HG22 THR A 243      -1.814 -14.091  12.762  1.00 98.35           H  
ATOM   3872 HG23 THR A 243      -2.758 -12.601  12.871  1.00 98.35           H  
ATOM   3873  OG1 THR A 243      -1.320 -14.048  10.268  1.00 98.35           O  
ATOM   3874  HG1 THR A 243      -0.775 -13.700   9.559  1.00 98.35           H  
ATOM   3875  N   ILE A 244      -4.700 -11.172  11.142  1.00 98.65           N  
ATOM   3876  H   ILE A 244      -5.156 -12.048  10.931  1.00 98.65           H  
ATOM   3877  CA  ILE A 244      -5.481 -10.157  11.848  1.00 98.65           C  
ATOM   3878  HA  ILE A 244      -4.815  -9.353  12.160  1.00 98.65           H  
ATOM   3879  C   ILE A 244      -6.090 -10.761  13.108  1.00 98.65           C  
ATOM   3880  CB  ILE A 244      -6.562  -9.541  10.929  1.00 98.65           C  
ATOM   3881  HB  ILE A 244      -7.250 -10.318  10.597  1.00 98.65           H  
ATOM   3882  O   ILE A 244      -6.794 -11.769  13.034  1.00 98.65           O  
ATOM   3883  CG1 ILE A 244      -5.879  -8.925   9.689  1.00 98.65           C  
ATOM   3884 HG12 ILE A 244      -5.474  -9.734   9.082  1.00 98.65           H  
ATOM   3885 HG13 ILE A 244      -5.040  -8.317  10.027  1.00 98.65           H  
ATOM   3886  CG2 ILE A 244      -7.351  -8.506  11.745  1.00 98.65           C  
ATOM   3887 HG21 ILE A 244      -6.639  -7.831  12.220  1.00 98.65           H  
ATOM   3888 HG22 ILE A 244      -8.039  -7.928  11.128  1.00 98.65           H  
ATOM   3889 HG23 ILE A 244      -7.942  -8.996  12.519  1.00 98.65           H  
ATOM   3890  CD1 ILE A 244      -6.765  -8.081   8.766  1.00 98.65           C  
ATOM   3891 HD11 ILE A 244      -6.166  -7.760   7.914  1.00 98.65           H  
ATOM   3892 HD12 ILE A 244      -7.613  -8.668   8.414  1.00 98.65           H  
ATOM   3893 HD13 ILE A 244      -7.117  -7.186   9.280  1.00 98.65           H  
ATOM   3894  N   GLY A 245      -5.843 -10.119  14.246  1.00 98.34           N  
ATOM   3895  H   GLY A 245      -5.260  -9.295  14.204  1.00 98.34           H  
ATOM   3896  CA  GLY A 245      -6.502 -10.381  15.518  1.00 98.34           C  
ATOM   3897  HA2 GLY A 245      -6.884 -11.401  15.540  1.00 98.34           H  
ATOM   3898  HA3 GLY A 245      -5.776 -10.272  16.324  1.00 98.34           H  
ATOM   3899  C   GLY A 245      -7.636  -9.389  15.764  1.00 98.34           C  
ATOM   3900  O   GLY A 245      -7.450  -8.175  15.658  1.00 98.34           O  
ATOM   3901  N   LEU A 246      -8.810  -9.904  16.121  1.00 98.40           N  
ATOM   3902  H   LEU A 246      -8.878 -10.910  16.172  1.00 98.40           H  
ATOM   3903  CA  LEU A 246      -9.958  -9.123  16.571  1.00 98.40           C  
ATOM   3904  HA  LEU A 246      -9.695  -8.066  16.578  1.00 98.40           H  
ATOM   3905  C   LEU A 246     -10.341  -9.522  17.994  1.00 98.40           C  
ATOM   3906  CB  LEU A 246     -11.169  -9.317  15.644  1.00 98.40           C  
ATOM   3907  HB2 LEU A 246     -11.536 -10.333  15.789  1.00 98.40           H  
ATOM   3908  HB3 LEU A 246     -11.952  -8.632  15.969  1.00 98.40           H  
ATOM   3909  O   LEU A 246     -10.197 -10.680  18.391  1.00 98.40           O  
ATOM   3910  CG  LEU A 246     -10.930  -9.101  14.143  1.00 98.40           C  
ATOM   3911  HG  LEU A 246     -10.186  -9.811  13.784  1.00 98.40           H  
ATOM   3912  CD1 LEU A 246     -12.240  -9.356  13.394  1.00 98.40           C  
ATOM   3913 HD11 LEU A 246     -12.847  -8.451  13.381  1.00 98.40           H  
ATOM   3914 HD12 LEU A 246     -12.016  -9.647  12.368  1.00 98.40           H  
ATOM   3915 HD13 LEU A 246     -12.805 -10.163  13.859  1.00 98.40           H  
ATOM   3916  CD2 LEU A 246     -10.472  -7.677  13.837  1.00 98.40           C  
ATOM   3917 HD21 LEU A 246      -9.484  -7.512  14.266  1.00 98.40           H  
ATOM   3918 HD22 LEU A 246     -11.169  -6.960  14.272  1.00 98.40           H  
ATOM   3919 HD23 LEU A 246     -10.412  -7.528  12.759  1.00 98.40           H  
ATOM   3920  N   HIS A 247     -10.915  -8.580  18.731  1.00 97.72           N  
ATOM   3921  H   HIS A 247     -10.969  -7.647  18.350  1.00 97.72           H  
ATOM   3922  CA  HIS A 247     -11.516  -8.822  20.035  1.00 97.72           C  
ATOM   3923  HA  HIS A 247     -11.537  -9.893  20.235  1.00 97.72           H  
ATOM   3924  C   HIS A 247     -12.957  -8.322  20.054  1.00 97.72           C  
ATOM   3925  CB  HIS A 247     -10.648  -8.176  21.112  1.00 97.72           C  
ATOM   3926  HB2 HIS A 247      -9.683  -8.684  21.113  1.00 97.72           H  
ATOM   3927  HB3 HIS A 247     -10.493  -7.126  20.864  1.00 97.72           H  
ATOM   3928  O   HIS A 247     -13.222  -7.133  19.880  1.00 97.72           O  
ATOM   3929  CG  HIS A 247     -11.199  -8.267  22.508  1.00 97.72           C  
ATOM   3930  CD2 HIS A 247     -11.833  -9.322  23.108  1.00 97.72           C  
ATOM   3931  HD2 HIS A 247     -12.054 -10.277  22.654  1.00 97.72           H  
ATOM   3932  ND1 HIS A 247     -11.107  -7.278  23.447  1.00 97.72           N  
ATOM   3933  HD1 HIS A 247     -10.728  -6.355  23.290  1.00 97.72           H  
ATOM   3934  CE1 HIS A 247     -11.670  -7.706  24.582  1.00 97.72           C  
ATOM   3935  HE1 HIS A 247     -11.748  -7.129  25.492  1.00 97.72           H  
ATOM   3936  NE2 HIS A 247     -12.144  -8.947  24.422  1.00 97.72           N  
ATOM   3937  N   LEU A 248     -13.878  -9.259  20.266  1.00 97.18           N  
ATOM   3938  H   LEU A 248     -13.556 -10.203  20.425  1.00 97.18           H  
ATOM   3939  CA  LEU A 248     -15.293  -9.027  20.505  1.00 97.18           C  
ATOM   3940  HA  LEU A 248     -15.584  -8.072  20.067  1.00 97.18           H  
ATOM   3941  C   LEU A 248     -15.541  -8.990  22.008  1.00 97.18           C  
ATOM   3942  CB  LEU A 248     -16.085 -10.149  19.824  1.00 97.18           C  
ATOM   3943  HB2 LEU A 248     -15.704 -11.105  20.183  1.00 97.18           H  
ATOM   3944  HB3 LEU A 248     -15.887 -10.072  18.755  1.00 97.18           H  
ATOM   3945  O   LEU A 248     -15.173  -9.918  22.733  1.00 97.18           O  
ATOM   3946  CG  LEU A 248     -17.606 -10.109  20.049  1.00 97.18           C  
ATOM   3947  HG  LEU A 248     -17.829  -9.994  21.109  1.00 97.18           H  
ATOM   3948  CD1 LEU A 248     -18.252  -8.969  19.270  1.00 97.18           C  
ATOM   3949 HD11 LEU A 248     -19.335  -9.024  19.381  1.00 97.18           H  
ATOM   3950 HD12 LEU A 248     -18.001  -9.042  18.212  1.00 97.18           H  
ATOM   3951 HD13 LEU A 248     -17.912  -8.008  19.656  1.00 97.18           H  
ATOM   3952  CD2 LEU A 248     -18.242 -11.415  19.578  1.00 97.18           C  
ATOM   3953 HD21 LEU A 248     -19.304 -11.404  19.824  1.00 97.18           H  
ATOM   3954 HD22 LEU A 248     -17.777 -12.258  20.088  1.00 97.18           H  
ATOM   3955 HD23 LEU A 248     -18.121 -11.530  18.501  1.00 97.18           H  
ATOM   3956  N   LYS A 249     -16.202  -7.932  22.462  1.00 94.46           N  
ATOM   3957  H   LYS A 249     -16.468  -7.218  21.799  1.00 94.46           H  
ATOM   3958  CA  LYS A 249     -16.496  -7.696  23.870  1.00 94.46           C  
ATOM   3959  HA  LYS A 249     -16.361  -8.619  24.434  1.00 94.46           H  
ATOM   3960  C   LYS A 249     -17.947  -7.265  24.033  1.00 94.46           C  
ATOM   3961  CB  LYS A 249     -15.492  -6.655  24.387  1.00 94.46           C  
ATOM   3962  HB2 LYS A 249     -15.536  -5.764  23.760  1.00 94.46           H  
ATOM   3963  HB3 LYS A 249     -14.488  -7.074  24.321  1.00 94.46           H  
ATOM   3964  O   LYS A 249     -18.412  -6.367  23.336  1.00 94.46           O  
ATOM   3965  CG  LYS A 249     -15.779  -6.259  25.836  1.00 94.46           C  
ATOM   3966  HG2 LYS A 249     -15.810  -7.150  26.462  1.00 94.46           H  
ATOM   3967  HG3 LYS A 249     -16.747  -5.759  25.862  1.00 94.46           H  
ATOM   3968  CD  LYS A 249     -14.745  -5.277  26.388  1.00 94.46           C  
ATOM   3969  HD2 LYS A 249     -13.764  -5.751  26.418  1.00 94.46           H  
ATOM   3970  HD3 LYS A 249     -14.711  -4.398  25.744  1.00 94.46           H  
ATOM   3971  CE  LYS A 249     -15.196  -4.885  27.798  1.00 94.46           C  
ATOM   3972  HE2 LYS A 249     -16.238  -4.569  27.745  1.00 94.46           H  
ATOM   3973  HE3 LYS A 249     -15.162  -5.767  28.438  1.00 94.46           H  
ATOM   3974  NZ  LYS A 249     -14.365  -3.794  28.361  1.00 94.46           N  
ATOM   3975  HZ1 LYS A 249     -14.717  -3.534  29.271  1.00 94.46           H  
ATOM   3976  HZ2 LYS A 249     -14.414  -2.981  27.763  1.00 94.46           H  
ATOM   3977  HZ3 LYS A 249     -13.402  -4.087  28.449  1.00 94.46           H  
ATOM   3978  N   GLN A 250     -18.642  -7.874  24.985  1.00 94.40           N  
ATOM   3979  H   GLN A 250     -18.226  -8.652  25.476  1.00 94.40           H  
ATOM   3980  CA  GLN A 250     -19.926  -7.376  25.464  1.00 94.40           C  
ATOM   3981  HA  GLN A 250     -20.545  -7.104  24.609  1.00 94.40           H  
ATOM   3982  C   GLN A 250     -19.709  -6.124  26.332  1.00 94.40           C  
ATOM   3983  CB  GLN A 250     -20.625  -8.518  26.205  1.00 94.40           C  
ATOM   3984  HB2 GLN A 250     -20.718  -9.372  25.534  1.00 94.40           H  
ATOM   3985  HB3 GLN A 250     -20.001  -8.838  27.039  1.00 94.40           H  
ATOM   3986  O   GLN A 250     -18.802  -6.081  27.171  1.00 94.40           O  
ATOM   3987  CG  GLN A 250     -22.017  -8.151  26.718  1.00 94.40           C  
ATOM   3988  HG2 GLN A 250     -21.976  -7.196  27.242  1.00 94.40           H  
ATOM   3989  HG3 GLN A 250     -22.698  -8.053  25.873  1.00 94.40           H  
ATOM   3990  CD  GLN A 250     -22.550  -9.199  27.684  1.00 94.40           C  
ATOM   3991  NE2 GLN A 250     -23.238  -8.782  28.722  1.00 94.40           N  
ATOM   3992 HE21 GLN A 250     -23.497  -9.478  29.407  1.00 94.40           H  
ATOM   3993 HE22 GLN A 250     -23.344  -7.789  28.876  1.00 94.40           H  
ATOM   3994  OE1 GLN A 250     -22.316 -10.393  27.561  1.00 94.40           O  
ATOM   3995  N   ILE A 251     -20.529  -5.096  26.127  1.00 89.82           N  
ATOM   3996  H   ILE A 251     -21.279  -5.205  25.460  1.00 89.82           H  
ATOM   3997  CA  ILE A 251     -20.552  -3.904  26.976  1.00 89.82           C  
ATOM   3998  HA  ILE A 251     -19.524  -3.610  27.189  1.00 89.82           H  
ATOM   3999  C   ILE A 251     -21.226  -4.284  28.301  1.00 89.82           C  
ATOM   4000  CB  ILE A 251     -21.245  -2.718  26.266  1.00 89.82           C  
ATOM   4001  HB  ILE A 251     -22.292  -2.977  26.111  1.00 89.82           H  
ATOM   4002  O   ILE A 251     -22.287  -4.906  28.314  1.00 89.82           O  
ATOM   4003  CG1 ILE A 251     -20.604  -2.439  24.883  1.00 89.82           C  
ATOM   4004 HG12 ILE A 251     -19.542  -2.225  25.001  1.00 89.82           H  
ATOM   4005 HG13 ILE A 251     -20.702  -3.327  24.258  1.00 89.82           H  
ATOM   4006  CG2 ILE A 251     -21.184  -1.466  27.163  1.00 89.82           C  
ATOM   4007 HG21 ILE A 251     -20.151  -1.192  27.378  1.00 89.82           H  
ATOM   4008 HG22 ILE A 251     -21.716  -1.647  28.097  1.00 89.82           H  
ATOM   4009 HG23 ILE A 251     -21.688  -0.626  26.684  1.00 89.82           H  
ATOM   4010  CD1 ILE A 251     -21.269  -1.279  24.127  1.00 89.82           C  
ATOM   4011 HD11 ILE A 251     -21.282  -1.478  23.055  1.00 89.82           H  
ATOM   4012 HD12 ILE A 251     -22.305  -1.161  24.445  1.00 89.82           H  
ATOM   4013 HD13 ILE A 251     -20.728  -0.351  24.316  1.00 89.82           H  
ATOM   4014  N   ASP A 252     -20.573  -3.965  29.417  1.00 78.25           N  
ATOM   4015  H   ASP A 252     -19.746  -3.391  29.352  1.00 78.25           H  
ATOM   4016  CA  ASP A 252     -21.147  -4.159  30.745  1.00 78.25           C  
ATOM   4017  HA  ASP A 252     -21.853  -4.990  30.717  1.00 78.25           H  
ATOM   4018  C   ASP A 252     -21.909  -2.889  31.130  1.00 78.25           C  
ATOM   4019  CB  ASP A 252     -20.035  -4.527  31.745  1.00 78.25           C  
ATOM   4020  HB2 ASP A 252     -19.417  -5.307  31.300  1.00 78.25           H  
ATOM   4021  HB3 ASP A 252     -19.400  -3.659  31.919  1.00 78.25           H  
ATOM   4022  O   ASP A 252     -21.304  -1.825  31.268  1.00 78.25           O  
ATOM   4023  CG  ASP A 252     -20.562  -5.056  33.086  1.00 78.25           C  
ATOM   4024  OD1 ASP A 252     -21.784  -5.307  33.192  1.00 78.25           O  
ATOM   4025  OD2 ASP A 252     -19.712  -5.249  33.984  1.00 78.25           O  
ATOM   4026  N   ASP A 253     -23.227  -2.993  31.298  1.00 63.96           N  
ATOM   4027  H   ASP A 253     -23.653  -3.893  31.128  1.00 63.96           H  
ATOM   4028  CA  ASP A 253     -24.120  -1.866  31.617  1.00 63.96           C  
ATOM   4029  HA  ASP A 253     -23.840  -1.031  30.975  1.00 63.96           H  
ATOM   4030  C   ASP A 253     -23.973  -1.373  33.072  1.00 63.96           C  
ATOM   4031  CB  ASP A 253     -25.582  -2.215  31.289  1.00 63.96           C  
ATOM   4032  HB2 ASP A 253     -25.901  -3.033  31.935  1.00 63.96           H  
ATOM   4033  HB3 ASP A 253     -26.215  -1.353  31.499  1.00 63.96           H  
ATOM   4034  O   ASP A 253     -24.877  -0.754  33.627  1.00 63.96           O  
ATOM   4035  CG  ASP A 253     -25.797  -2.602  29.826  1.00 63.96           C  
ATOM   4036  OD1 ASP A 253     -25.317  -1.860  28.943  1.00 63.96           O  
ATOM   4037  OD2 ASP A 253     -26.402  -3.685  29.623  1.00 63.96           O  
ATOM   4038  N   GLY A 254     -22.827  -1.611  33.720  1.00 57.32           N  
ATOM   4039  H   GLY A 254     -22.106  -2.098  33.208  1.00 57.32           H  
ATOM   4040  CA  GLY A 254     -22.539  -1.148  35.082  1.00 57.32           C  
ATOM   4041  HA2 GLY A 254     -21.569  -1.539  35.387  1.00 57.32           H  
ATOM   4042  HA3 GLY A 254     -23.301  -1.543  35.754  1.00 57.32           H  
ATOM   4043  C   GLY A 254     -22.511   0.380  35.250  1.00 57.32           C  
ATOM   4044  O   GLY A 254     -22.368   0.858  36.372  1.00 57.32           O  
ATOM   4045  N   PHE A 255     -22.663   1.137  34.160  1.00 48.59           N  
ATOM   4046  H   PHE A 255     -22.821   0.653  33.288  1.00 48.59           H  
ATOM   4047  CA  PHE A 255     -22.799   2.591  34.149  1.00 48.59           C  
ATOM   4048  HA  PHE A 255     -23.132   2.931  35.130  1.00 48.59           H  
ATOM   4049  C   PHE A 255     -23.875   3.015  33.140  1.00 48.59           C  
ATOM   4050  CB  PHE A 255     -21.439   3.244  33.854  1.00 48.59           C  
ATOM   4051  HB2 PHE A 255     -21.068   2.879  32.896  1.00 48.59           H  
ATOM   4052  HB3 PHE A 255     -21.587   4.319  33.755  1.00 48.59           H  
ATOM   4053  O   PHE A 255     -23.576   3.526  32.063  1.00 48.59           O  
ATOM   4054  CG  PHE A 255     -20.387   3.011  34.920  1.00 48.59           C  
ATOM   4055  CD1 PHE A 255     -20.373   3.809  36.079  1.00 48.59           C  
ATOM   4056  HD1 PHE A 255     -21.116   4.582  36.206  1.00 48.59           H  
ATOM   4057  CD2 PHE A 255     -19.433   1.988  34.763  1.00 48.59           C  
ATOM   4058  HD2 PHE A 255     -19.457   1.364  33.883  1.00 48.59           H  
ATOM   4059  CE1 PHE A 255     -19.404   3.591  37.074  1.00 48.59           C  
ATOM   4060  HE1 PHE A 255     -19.405   4.202  37.964  1.00 48.59           H  
ATOM   4061  CE2 PHE A 255     -18.465   1.768  35.760  1.00 48.59           C  
ATOM   4062  HE2 PHE A 255     -17.743   0.974  35.639  1.00 48.59           H  
ATOM   4063  CZ  PHE A 255     -18.449   2.571  36.914  1.00 48.59           C  
ATOM   4064  HZ  PHE A 255     -17.711   2.398  37.683  1.00 48.59           H  
ATOM   4065  N   SER A 256     -25.147   2.817  33.484  1.00 36.19           N  
ATOM   4066  H   SER A 256     -25.356   2.304  34.328  1.00 36.19           H  
ATOM   4067  CA  SER A 256     -26.189   3.717  32.986  1.00 36.19           C  
ATOM   4068  HA  SER A 256     -26.174   3.728  31.897  1.00 36.19           H  
ATOM   4069  C   SER A 256     -25.886   5.127  33.512  1.00 36.19           C  
ATOM   4070  CB  SER A 256     -27.569   3.240  33.454  1.00 36.19           C  
ATOM   4071  HB2 SER A 256     -28.319   3.986  33.190  1.00 36.19           H  
ATOM   4072  HB3 SER A 256     -27.811   2.300  32.960  1.00 36.19           H  
ATOM   4073  O   SER A 256     -25.730   5.286  34.725  1.00 36.19           O  
ATOM   4074  OG  SER A 256     -27.569   3.040  34.855  1.00 36.19           O  
ATOM   4075  HG  SER A 256     -27.233   3.854  35.239  1.00 36.19           H  
ATOM   4076  N   LEU A 257     -25.744   6.100  32.604  1.00 34.10           N  
ATOM   4077  H   LEU A 257     -25.861   5.847  31.633  1.00 34.10           H  
ATOM   4078  CA  LEU A 257     -25.620   7.534  32.908  1.00 34.10           C  
ATOM   4079  HA  LEU A 257     -24.687   7.716  33.442  1.00 34.10           H  
ATOM   4080  C   LEU A 257     -26.722   8.031  33.853  1.00 34.10           C  
ATOM   4081  CB  LEU A 257     -25.650   8.328  31.581  1.00 34.10           C  
ATOM   4082  HB2 LEU A 257     -26.443   7.916  30.957  1.00 34.10           H  
ATOM   4083  HB3 LEU A 257     -25.932   9.357  31.803  1.00 34.10           H  
ATOM   4084  O   LEU A 257     -27.876   7.571  33.696  1.00 34.10           O  
ATOM   4085  CG  LEU A 257     -24.326   8.347  30.806  1.00 34.10           C  
ATOM   4086  HG  LEU A 257     -23.875   7.355  30.814  1.00 34.10           H  
ATOM   4087  CD1 LEU A 257     -24.588   8.750  29.355  1.00 34.10           C  
ATOM   4088 HD11 LEU A 257     -25.231   8.006  28.886  1.00 34.10           H  
ATOM   4089 HD12 LEU A 257     -25.077   9.724  29.322  1.00 34.10           H  
ATOM   4090 HD13 LEU A 257     -23.644   8.793  28.811  1.00 34.10           H  
ATOM   4091  CD2 LEU A 257     -23.352   9.358  31.414  1.00 34.10           C  
ATOM   4092 HD21 LEU A 257     -23.157   9.088  32.452  1.00 34.10           H  
ATOM   4093 HD22 LEU A 257     -23.784  10.358  31.386  1.00 34.10           H  
ATOM   4094 HD23 LEU A 257     -22.413   9.344  30.861  1.00 34.10           H  
ATOM   4095  OXT LEU A 257     -26.370   8.916  34.661  1.00 34.10           O  
TER    4096      LEU A 257                                                       
END   
