# Supplementary material for: Widespread Horizontal Gene Transfer Among Animal Viruses
Source: bioRxiv. 2024 Mar 26:2024.03.25.586562. Preprint. [Version 2] doi: 10.1101/2024.03.25.586562 (PMC11071296; doi:10.1101/2024.03.25.586562)
Supplement: Supplement 7 [file media-7.zip › File7_PDB/Tailtoma3478_LT.pdb]

ATOM      1  N   MET A   1      55.361  35.344  32.363  1.00 53.53           N  
ATOM      2  H   MET A   1      55.760  35.712  31.512  1.00 53.53           H  
ATOM      3  H2  MET A   1      56.099  35.189  33.035  1.00 53.53           H  
ATOM      4  H3  MET A   1      54.720  36.030  32.736  1.00 53.53           H  
ATOM      5  CA  MET A   1      54.623  34.085  32.097  1.00 53.53           C  
ATOM      6  HA  MET A   1      55.290  33.356  31.637  1.00 53.53           H  
ATOM      7  C   MET A   1      53.491  34.402  31.126  1.00 53.53           C  
ATOM      8  CB  MET A   1      54.069  33.489  33.401  1.00 53.53           C  
ATOM      9  HB2 MET A   1      53.505  32.585  33.171  1.00 53.53           H  
ATOM     10  HB3 MET A   1      53.393  34.206  33.867  1.00 53.53           H  
ATOM     11  O   MET A   1      52.708  35.292  31.428  1.00 53.53           O  
ATOM     12  CG  MET A   1      55.177  33.137  34.402  1.00 53.53           C  
ATOM     13  HG2 MET A   1      55.796  32.336  33.996  1.00 53.53           H  
ATOM     14  HG3 MET A   1      55.807  34.010  34.572  1.00 53.53           H  
ATOM     15  SD  MET A   1      54.528  32.620  36.005  1.00 53.53           S  
ATOM     16  CE  MET A   1      56.048  32.638  36.998  1.00 53.53           C  
ATOM     17  HE1 MET A   1      55.815  32.338  38.020  1.00 53.53           H  
ATOM     18  HE2 MET A   1      56.474  33.641  37.012  1.00 53.53           H  
ATOM     19  HE3 MET A   1      56.771  31.938  36.581  1.00 53.53           H  
ATOM     20  N   SER A   2      53.453  33.787  29.939  1.00 41.38           N  
ATOM     21  H   SER A   2      54.040  32.984  29.763  1.00 41.38           H  
ATOM     22  CA  SER A   2      52.604  34.249  28.823  1.00 41.38           C  
ATOM     23  HA  SER A   2      52.249  35.258  29.031  1.00 41.38           H  
ATOM     24  C   SER A   2      51.379  33.355  28.608  1.00 41.38           C  
ATOM     25  CB  SER A   2      53.441  34.334  27.542  1.00 41.38           C  
ATOM     26  HB2 SER A   2      54.325  34.943  27.733  1.00 41.38           H  
ATOM     27  HB3 SER A   2      53.756  33.337  27.233  1.00 41.38           H  
ATOM     28  O   SER A   2      51.527  32.177  28.297  1.00 41.38           O  
ATOM     29  OG  SER A   2      52.687  34.936  26.512  1.00 41.38           O  
ATOM     30  HG  SER A   2      53.290  35.279  25.848  1.00 41.38           H  
ATOM     31  N   LYS A   3      50.168  33.916  28.739  1.00 47.20           N  
ATOM     32  H   LYS A   3      50.129  34.896  28.979  1.00 47.20           H  
ATOM     33  CA  LYS A   3      48.908  33.259  28.349  1.00 47.20           C  
ATOM     34  HA  LYS A   3      49.054  32.180  28.300  1.00 47.20           H  
ATOM     35  C   LYS A   3      48.507  33.726  26.946  1.00 47.20           C  
ATOM     36  CB  LYS A   3      47.792  33.541  29.380  1.00 47.20           C  
ATOM     37  HB2 LYS A   3      46.842  33.237  28.940  1.00 47.20           H  
ATOM     38  HB3 LYS A   3      47.742  34.612  29.579  1.00 47.20           H  
ATOM     39  O   LYS A   3      47.919  34.795  26.799  1.00 47.20           O  
ATOM     40  CG  LYS A   3      47.963  32.778  30.706  1.00 47.20           C  
ATOM     41  HG2 LYS A   3      48.875  33.112  31.201  1.00 47.20           H  
ATOM     42  HG3 LYS A   3      48.053  31.714  30.491  1.00 47.20           H  
ATOM     43  CD  LYS A   3      46.763  32.997  31.648  1.00 47.20           C  
ATOM     44  HD2 LYS A   3      46.700  34.054  31.906  1.00 47.20           H  
ATOM     45  HD3 LYS A   3      45.849  32.704  31.131  1.00 47.20           H  
ATOM     46  CE  LYS A   3      46.914  32.157  32.927  1.00 47.20           C  
ATOM     47  HE2 LYS A   3      47.837  32.450  33.428  1.00 47.20           H  
ATOM     48  HE3 LYS A   3      47.015  31.110  32.642  1.00 47.20           H  
ATOM     49  NZ  LYS A   3      45.763  32.314  33.858  1.00 47.20           N  
ATOM     50  HZ1 LYS A   3      44.901  32.015  33.423  1.00 47.20           H  
ATOM     51  HZ2 LYS A   3      45.662  33.272  34.159  1.00 47.20           H  
ATOM     52  HZ3 LYS A   3      45.897  31.746  34.682  1.00 47.20           H  
ATOM     53  N   ARG A   4      48.802  32.933  25.910  1.00 44.26           N  
ATOM     54  H   ARG A   4      49.284  32.066  26.097  1.00 44.26           H  
ATOM     55  CA  ARG A   4      48.291  33.183  24.549  1.00 44.26           C  
ATOM     56  HA  ARG A   4      48.336  34.253  24.341  1.00 44.26           H  
ATOM     57  C   ARG A   4      46.818  32.767  24.458  1.00 44.26           C  
ATOM     58  CB  ARG A   4      49.138  32.453  23.485  1.00 44.26           C  
ATOM     59  HB2 ARG A   4      48.574  32.438  22.553  1.00 44.26           H  
ATOM     60  HB3 ARG A   4      49.301  31.420  23.793  1.00 44.26           H  
ATOM     61  O   ARG A   4      46.510  31.585  24.557  1.00 44.26           O  
ATOM     62  CG  ARG A   4      50.490  33.134  23.208  1.00 44.26           C  
ATOM     63  HG2 ARG A   4      50.312  34.172  22.925  1.00 44.26           H  
ATOM     64  HG3 ARG A   4      51.101  33.113  24.111  1.00 44.26           H  
ATOM     65  CD  ARG A   4      51.236  32.423  22.066  1.00 44.26           C  
ATOM     66  HD2 ARG A   4      50.585  32.383  21.194  1.00 44.26           H  
ATOM     67  HD3 ARG A   4      51.460  31.403  22.379  1.00 44.26           H  
ATOM     68  NE  ARG A   4      52.490  33.117  21.700  1.00 44.26           N  
ATOM     69  HE  ARG A   4      52.678  33.997  22.159  1.00 44.26           H  
ATOM     70  NH1 ARG A   4      53.238  31.610  20.125  1.00 44.26           N  
ATOM     71 HH11 ARG A   4      52.425  31.031  20.283  1.00 44.26           H  
ATOM     72 HH12 ARG A   4      53.930  31.322  19.449  1.00 44.26           H  
ATOM     73  NH2 ARG A   4      54.448  33.425  20.562  1.00 44.26           N  
ATOM     74 HH21 ARG A   4      54.609  34.304  21.033  1.00 44.26           H  
ATOM     75 HH22 ARG A   4      55.115  33.108  19.873  1.00 44.26           H  
ATOM     76  CZ  ARG A   4      53.381  32.715  20.803  1.00 44.26           C  
ATOM     77  N   LYS A   5      45.917  33.727  24.220  1.00 42.42           N  
ATOM     78  H   LYS A   5      46.253  34.679  24.181  1.00 42.42           H  
ATOM     79  CA  LYS A   5      44.576  33.450  23.677  1.00 42.42           C  
ATOM     80  HA  LYS A   5      44.154  32.566  24.156  1.00 42.42           H  
ATOM     81  C   LYS A   5      44.711  33.160  22.181  1.00 42.42           C  
ATOM     82  CB  LYS A   5      43.628  34.649  23.882  1.00 42.42           C  
ATOM     83  HB2 LYS A   5      44.161  35.575  23.664  1.00 42.42           H  
ATOM     84  HB3 LYS A   5      42.816  34.562  23.160  1.00 42.42           H  
ATOM     85  O   LYS A   5      45.206  34.015  21.451  1.00 42.42           O  
ATOM     86  CG  LYS A   5      42.991  34.735  25.279  1.00 42.42           C  
ATOM     87  HG2 LYS A   5      43.770  34.846  26.033  1.00 42.42           H  
ATOM     88  HG3 LYS A   5      42.438  33.816  25.472  1.00 42.42           H  
ATOM     89  CD  LYS A   5      42.027  35.934  25.350  1.00 42.42           C  
ATOM     90  HD2 LYS A   5      41.333  35.879  24.511  1.00 42.42           H  
ATOM     91  HD3 LYS A   5      42.602  36.856  25.266  1.00 42.42           H  
ATOM     92  CE  LYS A   5      41.221  35.942  26.657  1.00 42.42           C  
ATOM     93  HE2 LYS A   5      41.916  35.987  27.495  1.00 42.42           H  
ATOM     94  HE3 LYS A   5      40.674  35.002  26.729  1.00 42.42           H  
ATOM     95  NZ  LYS A   5      40.270  37.084  26.718  1.00 42.42           N  
ATOM     96  HZ1 LYS A   5      39.615  37.045  25.950  1.00 42.42           H  
ATOM     97  HZ2 LYS A   5      40.758  37.968  26.673  1.00 42.42           H  
ATOM     98  HZ3 LYS A   5      39.736  37.062  27.574  1.00 42.42           H  
ATOM     99  N   ALA A   6      44.239  32.003  21.726  1.00 45.73           N  
ATOM    100  H   ALA A   6      43.860  31.334  22.381  1.00 45.73           H  
ATOM    101  CA  ALA A   6      44.011  31.743  20.308  1.00 45.73           C  
ATOM    102  HA  ALA A   6      44.654  32.383  19.704  1.00 45.73           H  
ATOM    103  C   ALA A   6      42.548  32.073  19.976  1.00 45.73           C  
ATOM    104  CB  ALA A   6      44.381  30.289  19.992  1.00 45.73           C  
ATOM    105  HB1 ALA A   6      43.756  29.608  20.569  1.00 45.73           H  
ATOM    106  HB2 ALA A   6      45.429  30.109  20.235  1.00 45.73           H  
ATOM    107  HB3 ALA A   6      44.226  30.093  18.932  1.00 45.73           H  
ATOM    108  O   ALA A   6      41.636  31.483  20.549  1.00 45.73           O  
ATOM    109  N   ALA A   7      42.326  33.032  19.078  1.00 38.65           N  
ATOM    110  H   ALA A   7      43.116  33.471  18.627  1.00 38.65           H  
ATOM    111  CA  ALA A   7      41.004  33.331  18.536  1.00 38.65           C  
ATOM    112  HA  ALA A   7      40.232  32.963  19.211  1.00 38.65           H  
ATOM    113  C   ALA A   7      40.849  32.618  17.188  1.00 38.65           C  
ATOM    114  CB  ALA A   7      40.840  34.853  18.424  1.00 38.65           C  
ATOM    115  HB1 ALA A   7      39.852  35.083  18.024  1.00 38.65           H  
ATOM    116  HB2 ALA A   7      40.940  35.310  19.408  1.00 38.65           H  
ATOM    117  HB3 ALA A   7      41.596  35.263  17.755  1.00 38.65           H  
ATOM    118  O   ALA A   7      41.591  32.912  16.250  1.00 38.65           O  
ATOM    119  N   SER A   8      39.894  31.691  17.087  1.00 38.47           N  
ATOM    120  H   SER A   8      39.308  31.500  17.888  1.00 38.47           H  
ATOM    121  CA  SER A   8      39.537  31.066  15.810  1.00 38.47           C  
ATOM    122  HA  SER A   8      40.441  30.933  15.216  1.00 38.47           H  
ATOM    123  C   SER A   8      38.573  31.971  15.042  1.00 38.47           C  
ATOM    124  CB  SER A   8      38.932  29.679  16.026  1.00 38.47           C  
ATOM    125  HB2 SER A   8      39.605  29.074  16.633  1.00 38.47           H  
ATOM    126  HB3 SER A   8      37.967  29.765  16.526  1.00 38.47           H  
ATOM    127  O   SER A   8      37.524  32.350  15.564  1.00 38.47           O  
ATOM    128  OG  SER A   8      38.768  29.072  14.764  1.00 38.47           O  
ATOM    129  HG  SER A   8      38.354  28.212  14.870  1.00 38.47           H  
ATOM    130  N   LYS A   9      38.929  32.338  13.806  1.00 37.85           N  
ATOM    131  H   LYS A   9      39.772  31.930  13.427  1.00 37.85           H  
ATOM    132  CA  LYS A   9      38.038  33.060  12.889  1.00 37.85           C  
ATOM    133  HA  LYS A   9      37.428  33.772  13.445  1.00 37.85           H  
ATOM    134  C   LYS A   9      37.096  32.062  12.219  1.00 37.85           C  
ATOM    135  CB  LYS A   9      38.843  33.815  11.815  1.00 37.85           C  
ATOM    136  HB2 LYS A   9      38.168  34.047  10.991  1.00 37.85           H  
ATOM    137  HB3 LYS A   9      39.623  33.160  11.426  1.00 37.85           H  
ATOM    138  O   LYS A   9      37.526  31.317  11.343  1.00 37.85           O  
ATOM    139  CG  LYS A   9      39.464  35.135  12.292  1.00 37.85           C  
ATOM    140  HG2 LYS A   9      38.672  35.802  12.629  1.00 37.85           H  
ATOM    141  HG3 LYS A   9      40.151  34.945  13.117  1.00 37.85           H  
ATOM    142  CD  LYS A   9      40.224  35.784  11.123  1.00 37.85           C  
ATOM    143  HD2 LYS A   9      39.555  35.861  10.266  1.00 37.85           H  
ATOM    144  HD3 LYS A   9      41.064  35.144  10.853  1.00 37.85           H  
ATOM    145  CE  LYS A   9      40.734  37.183  11.484  1.00 37.85           C  
ATOM    146  HE2 LYS A   9      39.878  37.806  11.745  1.00 37.85           H  
ATOM    147  HE3 LYS A   9      41.372  37.105  12.364  1.00 37.85           H  
ATOM    148  NZ  LYS A   9      41.485  37.791  10.355  1.00 37.85           N  
ATOM    149  HZ1 LYS A   9      41.805  38.718  10.594  1.00 37.85           H  
ATOM    150  HZ2 LYS A   9      40.897  37.860   9.537  1.00 37.85           H  
ATOM    151  HZ3 LYS A   9      42.288  37.226  10.117  1.00 37.85           H  
ATOM    152  N   VAL A  10      35.813  32.098  12.571  1.00 39.32           N  
ATOM    153  H   VAL A  10      35.532  32.704  13.328  1.00 39.32           H  
ATOM    154  CA  VAL A  10      34.766  31.438  11.778  1.00 39.32           C  
ATOM    155  HA  VAL A  10      35.113  30.444  11.493  1.00 39.32           H  
ATOM    156  C   VAL A  10      34.545  32.256  10.504  1.00 39.32           C  
ATOM    157  CB  VAL A  10      33.465  31.262  12.584  1.00 39.32           C  
ATOM    158  HB  VAL A  10      33.097  32.239  12.897  1.00 39.32           H  
ATOM    159  O   VAL A  10      34.226  33.443  10.573  1.00 39.32           O  
ATOM    160  CG1 VAL A  10      32.379  30.567  11.755  1.00 39.32           C  
ATOM    161 HG11 VAL A  10      31.485  30.421  12.362  1.00 39.32           H  
ATOM    162 HG12 VAL A  10      32.730  29.595  11.405  1.00 39.32           H  
ATOM    163 HG13 VAL A  10      32.103  31.178  10.895  1.00 39.32           H  
ATOM    164  CG2 VAL A  10      33.717  30.410  13.837  1.00 39.32           C  
ATOM    165 HG21 VAL A  10      32.783  30.271  14.380  1.00 39.32           H  
ATOM    166 HG22 VAL A  10      34.111  29.434  13.554  1.00 39.32           H  
ATOM    167 HG23 VAL A  10      34.426  30.905  14.501  1.00 39.32           H  
ATOM    168  N   GLY A  11      34.766  31.641   9.341  1.00 35.88           N  
ATOM    169  H   GLY A  11      35.024  30.665   9.352  1.00 35.88           H  
ATOM    170  CA  GLY A  11      34.545  32.276   8.043  1.00 35.88           C  
ATOM    171  HA2 GLY A  11      34.973  33.279   8.049  1.00 35.88           H  
ATOM    172  HA3 GLY A  11      35.038  31.695   7.264  1.00 35.88           H  
ATOM    173  C   GLY A  11      33.057  32.359   7.706  1.00 35.88           C  
ATOM    174  O   GLY A  11      32.353  31.356   7.755  1.00 35.88           O  
ATOM    175  N   THR A  12      32.579  33.546   7.339  1.00 30.51           N  
ATOM    176  H   THR A  12      33.181  34.357   7.353  1.00 30.51           H  
ATOM    177  CA  THR A  12      31.199  33.771   6.896  1.00 30.51           C  
ATOM    178  HA  THR A  12      30.541  33.068   7.407  1.00 30.51           H  
ATOM    179  C   THR A  12      31.054  33.509   5.397  1.00 30.51           C  
ATOM    180  CB  THR A  12      30.729  35.191   7.263  1.00 30.51           C  
ATOM    181  HB  THR A  12      29.870  35.461   6.650  1.00 30.51           H  
ATOM    182  O   THR A  12      31.282  34.387   4.564  1.00 30.51           O  
ATOM    183  CG2 THR A  12      30.319  35.277   8.732  1.00 30.51           C  
ATOM    184 HG21 THR A  12      31.164  35.022   9.372  1.00 30.51           H  
ATOM    185 HG22 THR A  12      29.977  36.285   8.966  1.00 30.51           H  
ATOM    186 HG23 THR A  12      29.505  34.580   8.925  1.00 30.51           H  
ATOM    187  OG1 THR A  12      31.756  36.148   7.089  1.00 30.51           O  
ATOM    188  HG1 THR A  12      31.387  37.002   7.327  1.00 30.51           H  
ATOM    189  N   THR A  13      30.631  32.300   5.030  1.00 34.68           N  
ATOM    190  H   THR A  13      30.492  31.578   5.722  1.00 34.68           H  
ATOM    191  CA  THR A  13      30.120  32.021   3.682  1.00 34.68           C  
ATOM    192  HA  THR A  13      30.830  32.410   2.952  1.00 34.68           H  
ATOM    193  C   THR A  13      28.792  32.751   3.476  1.00 34.68           C  
ATOM    194  CB  THR A  13      29.963  30.510   3.424  1.00 34.68           C  
ATOM    195  HB  THR A  13      29.183  30.343   2.681  1.00 34.68           H  
ATOM    196  O   THR A  13      27.819  32.530   4.195  1.00 34.68           O  
ATOM    197  CG2 THR A  13      31.269  29.910   2.908  1.00 34.68           C  
ATOM    198 HG21 THR A  13      31.547  30.381   1.965  1.00 34.68           H  
ATOM    199 HG22 THR A  13      32.064  30.062   3.638  1.00 34.68           H  
ATOM    200 HG23 THR A  13      31.140  28.841   2.737  1.00 34.68           H  
ATOM    201  OG1 THR A  13      29.644  29.818   4.611  1.00 34.68           O  
ATOM    202  HG1 THR A  13      29.354  28.934   4.376  1.00 34.68           H  
ATOM    203  N   LYS A  14      28.743  33.661   2.495  1.00 33.17           N  
ATOM    204  H   LYS A  14      29.572  33.802   1.936  1.00 33.17           H  
ATOM    205  CA  LYS A  14      27.499  34.337   2.101  1.00 33.17           C  
ATOM    206  HA  LYS A  14      27.029  34.766   2.986  1.00 33.17           H  
ATOM    207  C   LYS A  14      26.528  33.314   1.508  1.00 33.17           C  
ATOM    208  CB  LYS A  14      27.771  35.447   1.071  1.00 33.17           C  
ATOM    209  HB2 LYS A  14      28.385  35.042   0.266  1.00 33.17           H  
ATOM    210  HB3 LYS A  14      26.819  35.755   0.639  1.00 33.17           H  
ATOM    211  O   LYS A  14      26.899  32.597   0.582  1.00 33.17           O  
ATOM    212  CG  LYS A  14      28.450  36.686   1.671  1.00 33.17           C  
ATOM    213  HG2 LYS A  14      27.805  37.114   2.439  1.00 33.17           H  
ATOM    214  HG3 LYS A  14      29.400  36.401   2.124  1.00 33.17           H  
ATOM    215  CD  LYS A  14      28.704  37.731   0.574  1.00 33.17           C  
ATOM    216  HD2 LYS A  14      27.760  37.973   0.087  1.00 33.17           H  
ATOM    217  HD3 LYS A  14      29.385  37.305  -0.163  1.00 33.17           H  
ATOM    218  CE  LYS A  14      29.317  39.003   1.171  1.00 33.17           C  
ATOM    219  HE2 LYS A  14      30.211  38.722   1.727  1.00 33.17           H  
ATOM    220  HE3 LYS A  14      28.607  39.434   1.877  1.00 33.17           H  
ATOM    221  NZ  LYS A  14      29.666  39.987   0.115  1.00 33.17           N  
ATOM    222  HZ1 LYS A  14      30.073  40.816   0.523  1.00 33.17           H  
ATOM    223  HZ2 LYS A  14      30.336  39.588  -0.527  1.00 33.17           H  
ATOM    224  HZ3 LYS A  14      28.844  40.255  -0.408  1.00 33.17           H  
ATOM    225  N   ALA A  15      25.289  33.300   1.995  1.00 30.77           N  
ATOM    226  H   ALA A  15      25.065  33.885   2.787  1.00 30.77           H  
ATOM    227  CA  ALA A  15      24.202  32.562   1.358  1.00 30.77           C  
ATOM    228  HA  ALA A  15      24.498  31.515   1.302  1.00 30.77           H  
ATOM    229  C   ALA A  15      23.946  33.090  -0.074  1.00 30.77           C  
ATOM    230  CB  ALA A  15      22.953  32.670   2.242  1.00 30.77           C  
ATOM    231  HB1 ALA A  15      22.646  33.712   2.331  1.00 30.77           H  
ATOM    232  HB2 ALA A  15      23.160  32.265   3.232  1.00 30.77           H  
ATOM    233  HB3 ALA A  15      22.134  32.104   1.797  1.00 30.77           H  
ATOM    234  O   ALA A  15      24.138  34.289  -0.321  1.00 30.77           O  
ATOM    235  N   PRO A  16      23.524  32.231  -1.021  1.00 29.56           N  
ATOM    236  CA  PRO A  16      23.215  32.656  -2.382  1.00 29.56           C  
ATOM    237  HA  PRO A  16      24.078  33.164  -2.812  1.00 29.56           H  
ATOM    238  C   PRO A  16      22.013  33.609  -2.396  1.00 29.56           C  
ATOM    239  CB  PRO A  16      22.952  31.365  -3.166  1.00 29.56           C  
ATOM    240  HB2 PRO A  16      22.216  31.505  -3.959  1.00 29.56           H  
ATOM    241  HB3 PRO A  16      23.889  30.995  -3.582  1.00 29.56           H  
ATOM    242  O   PRO A  16      21.010  33.377  -1.722  1.00 29.56           O  
ATOM    243  CG  PRO A  16      22.454  30.394  -2.096  1.00 29.56           C  
ATOM    244  HG2 PRO A  16      22.644  29.356  -2.369  1.00 29.56           H  
ATOM    245  HG3 PRO A  16      21.390  30.554  -1.920  1.00 29.56           H  
ATOM    246  CD  PRO A  16      23.248  30.809  -0.858  1.00 29.56           C  
ATOM    247  HD2 PRO A  16      24.189  30.260  -0.824  1.00 29.56           H  
ATOM    248  HD3 PRO A  16      22.662  30.611   0.039  1.00 29.56           H  
ATOM    249  N   LYS A  17      22.099  34.684  -3.189  1.00 29.88           N  
ATOM    250  H   LYS A  17      22.925  34.783  -3.762  1.00 29.88           H  
ATOM    251  CA  LYS A  17      20.943  35.541  -3.478  1.00 29.88           C  
ATOM    252  HA  LYS A  17      20.414  35.775  -2.554  1.00 29.88           H  
ATOM    253  C   LYS A  17      19.979  34.778  -4.386  1.00 29.88           C  
ATOM    254  CB  LYS A  17      21.371  36.844  -4.171  1.00 29.88           C  
ATOM    255  HB2 LYS A  17      22.112  36.622  -4.939  1.00 29.88           H  
ATOM    256  HB3 LYS A  17      20.492  37.251  -4.672  1.00 29.88           H  
ATOM    257  O   LYS A  17      20.320  34.515  -5.535  1.00 29.88           O  
ATOM    258  CG  LYS A  17      21.909  37.922  -3.221  1.00 29.88           C  
ATOM    259  HG2 LYS A  17      22.832  37.584  -2.751  1.00 29.88           H  
ATOM    260  HG3 LYS A  17      21.163  38.125  -2.453  1.00 29.88           H  
ATOM    261  CD  LYS A  17      22.165  39.199  -4.036  1.00 29.88           C  
ATOM    262  HD2 LYS A  17      22.997  39.027  -4.719  1.00 29.88           H  
ATOM    263  HD3 LYS A  17      21.275  39.415  -4.626  1.00 29.88           H  
ATOM    264  CE  LYS A  17      22.459  40.409  -3.146  1.00 29.88           C  
ATOM    265  HE2 LYS A  17      23.409  40.253  -2.634  1.00 29.88           H  
ATOM    266  HE3 LYS A  17      21.673  40.477  -2.394  1.00 29.88           H  
ATOM    267  NZ  LYS A  17      22.487  41.653  -3.958  1.00 29.88           N  
ATOM    268  HZ1 LYS A  17      21.600  41.769  -4.428  1.00 29.88           H  
ATOM    269  HZ2 LYS A  17      22.637  42.468  -3.381  1.00 29.88           H  
ATOM    270  HZ3 LYS A  17      23.199  41.605  -4.673  1.00 29.88           H  
ATOM    271  N   ILE A  18      18.787  34.472  -3.883  1.00 32.93           N  
ATOM    272  H   ILE A  18      18.600  34.687  -2.914  1.00 32.93           H  
ATOM    273  CA  ILE A  18      17.661  34.025  -4.709  1.00 32.93           C  
ATOM    274  HA  ILE A  18      18.040  33.412  -5.528  1.00 32.93           H  
ATOM    275  C   ILE A  18      17.011  35.274  -5.313  1.00 32.93           C  
ATOM    276  CB  ILE A  18      16.681  33.155  -3.888  1.00 32.93           C  
ATOM    277  HB  ILE A  18      16.336  33.734  -3.031  1.00 32.93           H  
ATOM    278  O   ILE A  18      16.638  36.193  -4.584  1.00 32.93           O  
ATOM    279  CG1 ILE A  18      17.412  31.889  -3.372  1.00 32.93           C  
ATOM    280 HG12 ILE A  18      17.740  31.290  -4.222  1.00 32.93           H  
ATOM    281 HG13 ILE A  18      18.298  32.183  -2.811  1.00 32.93           H  
ATOM    282  CG2 ILE A  18      15.456  32.773  -4.739  1.00 32.93           C  
ATOM    283 HG21 ILE A  18      15.761  32.177  -5.600  1.00 32.93           H  
ATOM    284 HG22 ILE A  18      14.935  33.664  -5.089  1.00 32.93           H  
ATOM    285 HG23 ILE A  18      14.743  32.201  -4.146  1.00 32.93           H  
ATOM    286  CD1 ILE A  18      16.574  31.004  -2.442  1.00 32.93           C  
ATOM    287 HD11 ILE A  18      17.205  30.214  -2.033  1.00 32.93           H  
ATOM    288 HD12 ILE A  18      15.754  30.539  -2.989  1.00 32.93           H  
ATOM    289 HD13 ILE A  18      16.175  31.600  -1.621  1.00 32.93           H  
ATOM    290  N   ASP A  19      16.921  35.320  -6.641  1.00 36.01           N  
ATOM    291  H   ASP A  19      17.245  34.529  -7.179  1.00 36.01           H  
ATOM    292  CA  ASP A  19      16.395  36.461  -7.395  1.00 36.01           C  
ATOM    293  HA  ASP A  19      16.622  37.373  -6.843  1.00 36.01           H  
ATOM    294  C   ASP A  19      14.864  36.357  -7.505  1.00 36.01           C  
ATOM    295  CB  ASP A  19      17.132  36.543  -8.747  1.00 36.01           C  
ATOM    296  HB2 ASP A  19      18.195  36.381  -8.570  1.00 36.01           H  
ATOM    297  HB3 ASP A  19      16.783  35.747  -9.405  1.00 36.01           H  
ATOM    298  O   ASP A  19      14.310  35.786  -8.446  1.00 36.01           O  
ATOM    299  CG  ASP A  19      16.990  37.900  -9.447  1.00 36.01           C  
ATOM    300  OD1 ASP A  19      16.722  38.898  -8.741  1.00 36.01           O  
ATOM    301  OD2 ASP A  19      17.222  37.943 -10.676  1.00 36.01           O  
ATOM    302  N   SER A  20      14.166  36.822  -6.467  1.00 39.56           N  
ATOM    303  H   SER A  20      14.674  37.225  -5.692  1.00 39.56           H  
ATOM    304  CA  SER A  20      12.714  36.690  -6.338  1.00 39.56           C  
ATOM    305  HA  SER A  20      12.428  35.687  -6.656  1.00 39.56           H  
ATOM    306  C   SER A  20      11.966  37.693  -7.224  1.00 39.56           C  
ATOM    307  CB  SER A  20      12.307  36.831  -4.864  1.00 39.56           C  
ATOM    308  HB2 SER A  20      12.823  36.074  -4.274  1.00 39.56           H  
ATOM    309  HB3 SER A  20      11.232  36.678  -4.771  1.00 39.56           H  
ATOM    310  O   SER A  20      11.708  38.827  -6.811  1.00 39.56           O  
ATOM    311  OG  SER A  20      12.646  38.111  -4.368  1.00 39.56           O  
ATOM    312  HG  SER A  20      12.332  38.741  -5.021  1.00 39.56           H  
ATOM    313  N   LYS A  21      11.552  37.271  -8.423  1.00 43.37           N  
ATOM    314  H   LYS A  21      11.854  36.359  -8.736  1.00 43.37           H  
ATOM    315  CA  LYS A  21      10.559  38.015  -9.210  1.00 43.37           C  
ATOM    316  HA  LYS A  21      10.808  39.076  -9.179  1.00 43.37           H  
ATOM    317  C   LYS A  21       9.177  37.855  -8.571  1.00 43.37           C  
ATOM    318  CB  LYS A  21      10.565  37.571 -10.679  1.00 43.37           C  
ATOM    319  HB2 LYS A  21      10.477  36.486 -10.739  1.00 43.37           H  
ATOM    320  HB3 LYS A  21       9.704  38.015 -11.179  1.00 43.37           H  
ATOM    321  O   LYS A  21       8.571  36.790  -8.641  1.00 43.37           O  
ATOM    322  CG  LYS A  21      11.842  38.036 -11.392  1.00 43.37           C  
ATOM    323  HG2 LYS A  21      12.710  37.562 -10.932  1.00 43.37           H  
ATOM    324  HG3 LYS A  21      11.938  39.117 -11.293  1.00 43.37           H  
ATOM    325  CD  LYS A  21      11.794  37.670 -12.878  1.00 43.37           C  
ATOM    326  HD2 LYS A  21      10.937  38.159 -13.341  1.00 43.37           H  
ATOM    327  HD3 LYS A  21      11.689  36.590 -12.973  1.00 43.37           H  
ATOM    328  CE  LYS A  21      13.088  38.128 -13.556  1.00 43.37           C  
ATOM    329  HE2 LYS A  21      13.184  39.208 -13.436  1.00 43.37           H  
ATOM    330  HE3 LYS A  21      13.930  37.667 -13.040  1.00 43.37           H  
ATOM    331  NZ  LYS A  21      13.099  37.759 -14.991  1.00 43.37           N  
ATOM    332  HZ1 LYS A  21      12.326  38.196 -15.474  1.00 43.37           H  
ATOM    333  HZ2 LYS A  21      13.017  36.757 -15.088  1.00 43.37           H  
ATOM    334  HZ3 LYS A  21      13.966  38.052 -15.419  1.00 43.37           H  
ATOM    335  N   SER A  22       8.690  38.916  -7.939  1.00 47.36           N  
ATOM    336  H   SER A  22       9.263  39.744  -7.860  1.00 47.36           H  
ATOM    337  CA  SER A  22       7.309  39.015  -7.466  1.00 47.36           C  
ATOM    338  HA  SER A  22       7.038  38.085  -6.965  1.00 47.36           H  
ATOM    339  C   SER A  22       6.341  39.251  -8.628  1.00 47.36           C  
ATOM    340  CB  SER A  22       7.190  40.162  -6.460  1.00 47.36           C  
ATOM    341  HB2 SER A  22       7.715  39.896  -5.543  1.00 47.36           H  
ATOM    342  HB3 SER A  22       6.136  40.323  -6.232  1.00 47.36           H  
ATOM    343  O   SER A  22       6.637  40.067  -9.502  1.00 47.36           O  
ATOM    344  OG  SER A  22       7.750  41.353  -6.987  1.00 47.36           O  
ATOM    345  HG  SER A  22       7.260  41.594  -7.776  1.00 47.36           H  
ATOM    346  N   CYS A  23       5.167  38.619  -8.602  1.00 44.18           N  
ATOM    347  H   CYS A  23       4.976  37.986  -7.839  1.00 44.18           H  
ATOM    348  CA  CYS A  23       4.056  38.932  -9.510  1.00 44.18           C  
ATOM    349  HA  CYS A  23       4.364  39.710 -10.209  1.00 44.18           H  
ATOM    350  C   CYS A  23       2.872  39.497  -8.709  1.00 44.18           C  
ATOM    351  CB  CYS A  23       3.681  37.695 -10.349  1.00 44.18           C  
ATOM    352  HB2 CYS A  23       3.535  36.846  -9.680  1.00 44.18           H  
ATOM    353  HB3 CYS A  23       2.733  37.889 -10.850  1.00 44.18           H  
ATOM    354  O   CYS A  23       2.522  38.957  -7.661  1.00 44.18           O  
ATOM    355  SG  CYS A  23       4.910  37.250 -11.620  1.00 44.18           S  
ATOM    356  N   GLU A  24       2.259  40.578  -9.191  1.00 47.96           N  
ATOM    357  H   GLU A  24       2.586  40.998 -10.050  1.00 47.96           H  
ATOM    358  CA  GLU A  24       1.003  41.102  -8.638  1.00 47.96           C  
ATOM    359  HA  GLU A  24       0.990  40.951  -7.559  1.00 47.96           H  
ATOM    360  C   GLU A  24      -0.189  40.337  -9.229  1.00 47.96           C  
ATOM    361  CB  GLU A  24       0.869  42.613  -8.890  1.00 47.96           C  
ATOM    362  HB2 GLU A  24      -0.135  42.926  -8.606  1.00 47.96           H  
ATOM    363  HB3 GLU A  24       1.010  42.809  -9.953  1.00 47.96           H  
ATOM    364  O   GLU A  24      -0.289  40.163 -10.449  1.00 47.96           O  
ATOM    365  CG  GLU A  24       1.884  43.425  -8.067  1.00 47.96           C  
ATOM    366  HG2 GLU A  24       2.892  43.118  -8.345  1.00 47.96           H  
ATOM    367  HG3 GLU A  24       1.744  43.183  -7.013  1.00 47.96           H  
ATOM    368  CD  GLU A  24       1.757  44.945  -8.268  1.00 47.96           C  
ATOM    369  OE1 GLU A  24       2.163  45.673  -7.334  1.00 47.96           O  
ATOM    370  OE2 GLU A  24       1.318  45.369  -9.362  1.00 47.96           O  
ATOM    371  N   GLY A  25      -1.080  39.862  -8.359  1.00 58.15           N  
ATOM    372  H   GLY A  25      -0.930  40.026  -7.374  1.00 58.15           H  
ATOM    373  CA  GLY A  25      -2.341  39.239  -8.744  1.00 58.15           C  
ATOM    374  HA2 GLY A  25      -2.165  38.571  -9.587  1.00 58.15           H  
ATOM    375  HA3 GLY A  25      -2.723  38.647  -7.912  1.00 58.15           H  
ATOM    376  C   GLY A  25      -3.423  40.258  -9.123  1.00 58.15           C  
ATOM    377  O   GLY A  25      -3.294  41.452  -8.840  1.00 58.15           O  
ATOM    378  N   PRO A  26      -4.530  39.804  -9.743  1.00 42.75           N  
ATOM    379  CA  PRO A  26      -5.678  40.658 -10.079  1.00 42.75           C  
ATOM    380  HA  PRO A  26      -5.344  41.509 -10.672  1.00 42.75           H  
ATOM    381  C   PRO A  26      -6.421  41.209  -8.845  1.00 42.75           C  
ATOM    382  CB  PRO A  26      -6.586  39.764 -10.932  1.00 42.75           C  
ATOM    383  HB2 PRO A  26      -7.639  40.025 -10.831  1.00 42.75           H  
ATOM    384  HB3 PRO A  26      -6.280  39.830 -11.976  1.00 42.75           H  
ATOM    385  O   PRO A  26      -7.266  42.090  -8.973  1.00 42.75           O  
ATOM    386  CG  PRO A  26      -6.297  38.358 -10.405  1.00 42.75           C  
ATOM    387  HG2 PRO A  26      -6.522  37.592 -11.146  1.00 42.75           H  
ATOM    388  HG3 PRO A  26      -6.864  38.185  -9.490  1.00 42.75           H  
ATOM    389  CD  PRO A  26      -4.806  38.415 -10.081  1.00 42.75           C  
ATOM    390  HD2 PRO A  26      -4.582  37.748  -9.248  1.00 42.75           H  
ATOM    391  HD3 PRO A  26      -4.226  38.132 -10.959  1.00 42.75           H  
ATOM    392  N   ASP A  27      -6.104  40.699  -7.657  1.00 52.04           N  
ATOM    393  H   ASP A  27      -5.369  40.008  -7.617  1.00 52.04           H  
ATOM    394  CA  ASP A  27      -6.567  41.137  -6.340  1.00 52.04           C  
ATOM    395  HA  ASP A  27      -7.559  41.577  -6.440  1.00 52.04           H  
ATOM    396  C   ASP A  27      -5.660  42.201  -5.685  1.00 52.04           C  
ATOM    397  CB  ASP A  27      -6.679  39.884  -5.454  1.00 52.04           C  
ATOM    398  HB2 ASP A  27      -7.417  39.215  -5.896  1.00 52.04           H  
ATOM    399  HB3 ASP A  27      -7.054  40.180  -4.474  1.00 52.04           H  
ATOM    400  O   ASP A  27      -5.972  42.698  -4.601  1.00 52.04           O  
ATOM    401  CG  ASP A  27      -5.364  39.108  -5.273  1.00 52.04           C  
ATOM    402  OD1 ASP A  27      -4.348  39.454  -5.929  1.00 52.04           O  
ATOM    403  OD2 ASP A  27      -5.401  38.150  -4.478  1.00 52.04           O  
ATOM    404  N   GLY A  28      -4.545  42.563  -6.332  1.00 48.36           N  
ATOM    405  H   GLY A  28      -4.335  42.099  -7.204  1.00 48.36           H  
ATOM    406  CA  GLY A  28      -3.535  43.473  -5.792  1.00 48.36           C  
ATOM    407  HA2 GLY A  28      -4.028  44.326  -5.324  1.00 48.36           H  
ATOM    408  HA3 GLY A  28      -2.922  43.836  -6.617  1.00 48.36           H  
ATOM    409  C   GLY A  28      -2.598  42.836  -4.760  1.00 48.36           C  
ATOM    410  O   GLY A  28      -1.876  43.564  -4.079  1.00 48.36           O  
ATOM    411  N   LEU A  29      -2.592  41.504  -4.614  1.00 39.12           N  
ATOM    412  H   LEU A  29      -3.207  40.941  -5.183  1.00 39.12           H  
ATOM    413  CA  LEU A  29      -1.657  40.808  -3.730  1.00 39.12           C  
ATOM    414  HA  LEU A  29      -1.399  41.480  -2.911  1.00 39.12           H  
ATOM    415  C   LEU A  29      -0.339  40.485  -4.443  1.00 39.12           C  
ATOM    416  CB  LEU A  29      -2.310  39.558  -3.113  1.00 39.12           C  
ATOM    417  HB2 LEU A  29      -2.622  38.891  -3.917  1.00 39.12           H  
ATOM    418  HB3 LEU A  29      -1.556  39.033  -2.526  1.00 39.12           H  
ATOM    419  O   LEU A  29      -0.303  40.096  -5.610  1.00 39.12           O  
ATOM    420  CG  LEU A  29      -3.527  39.836  -2.207  1.00 39.12           C  
ATOM    421  HG  LEU A  29      -4.349  40.235  -2.802  1.00 39.12           H  
ATOM    422  CD1 LEU A  29      -3.981  38.538  -1.535  1.00 39.12           C  
ATOM    423 HD11 LEU A  29      -4.174  37.790  -2.304  1.00 39.12           H  
ATOM    424 HD12 LEU A  29      -3.209  38.164  -0.862  1.00 39.12           H  
ATOM    425 HD13 LEU A  29      -4.909  38.710  -0.990  1.00 39.12           H  
ATOM    426  CD2 LEU A  29      -3.218  40.826  -1.075  1.00 39.12           C  
ATOM    427 HD21 LEU A  29      -3.039  41.815  -1.496  1.00 39.12           H  
ATOM    428 HD22 LEU A  29      -2.343  40.495  -0.515  1.00 39.12           H  
ATOM    429 HD23 LEU A  29      -4.079  40.896  -0.410  1.00 39.12           H  
ATOM    430  N   THR A  30       0.772  40.635  -3.721  1.00 41.66           N  
ATOM    431  H   THR A  30       0.687  41.007  -2.786  1.00 41.66           H  
ATOM    432  CA  THR A  30       2.118  40.333  -4.220  1.00 41.66           C  
ATOM    433  HA  THR A  30       2.139  40.487  -5.298  1.00 41.66           H  
ATOM    434  C   THR A  30       2.481  38.877  -3.931  1.00 41.66           C  
ATOM    435  CB  THR A  30       3.164  41.264  -3.587  1.00 41.66           C  
ATOM    436  HB  THR A  30       3.320  40.977  -2.547  1.00 41.66           H  
ATOM    437  O   THR A  30       2.723  38.503  -2.783  1.00 41.66           O  
ATOM    438  CG2 THR A  30       4.498  41.201  -4.322  1.00 41.66           C  
ATOM    439 HG21 THR A  30       5.189  41.915  -3.874  1.00 41.66           H  
ATOM    440 HG22 THR A  30       4.921  40.200  -4.236  1.00 41.66           H  
ATOM    441 HG23 THR A  30       4.348  41.455  -5.371  1.00 41.66           H  
ATOM    442  OG1 THR A  30       2.756  42.612  -3.600  1.00 41.66           O  
ATOM    443  HG1 THR A  30       2.560  42.882  -4.500  1.00 41.66           H  
ATOM    444  N   TYR A  31       2.585  38.057  -4.974  1.00 42.29           N  
ATOM    445  H   TYR A  31       2.362  38.413  -5.892  1.00 42.29           H  
ATOM    446  CA  TYR A  31       2.997  36.660  -4.876  1.00 42.29           C  
ATOM    447  HA  TYR A  31       2.741  36.285  -3.885  1.00 42.29           H  
ATOM    448  C   TYR A  31       4.515  36.538  -5.058  1.00 42.29           C  
ATOM    449  CB  TYR A  31       2.214  35.813  -5.888  1.00 42.29           C  
ATOM    450  HB2 TYR A  31       2.598  34.793  -5.860  1.00 42.29           H  
ATOM    451  HB3 TYR A  31       2.387  36.198  -6.893  1.00 42.29           H  
ATOM    452  O   TYR A  31       5.068  36.918  -6.093  1.00 42.29           O  
ATOM    453  CG  TYR A  31       0.719  35.777  -5.621  1.00 42.29           C  
ATOM    454  CD1 TYR A  31       0.161  34.730  -4.859  1.00 42.29           C  
ATOM    455  HD1 TYR A  31       0.793  33.940  -4.479  1.00 42.29           H  
ATOM    456  CD2 TYR A  31      -0.110  36.807  -6.110  1.00 42.29           C  
ATOM    457  HD2 TYR A  31       0.307  37.627  -6.674  1.00 42.29           H  
ATOM    458  CE1 TYR A  31      -1.225  34.698  -4.605  1.00 42.29           C  
ATOM    459  HE1 TYR A  31      -1.658  33.886  -4.040  1.00 42.29           H  
ATOM    460  CE2 TYR A  31      -1.491  36.786  -5.840  1.00 42.29           C  
ATOM    461  HE2 TYR A  31      -2.140  37.585  -6.167  1.00 42.29           H  
ATOM    462  OH  TYR A  31      -3.392  35.694  -4.907  1.00 42.29           O  
ATOM    463  HH  TYR A  31      -3.693  34.989  -4.330  1.00 42.29           H  
ATOM    464  CZ  TYR A  31      -2.053  35.724  -5.108  1.00 42.29           C  
ATOM    465  N   LEU A  32       5.200  35.990  -4.049  1.00 36.41           N  
ATOM    466  H   LEU A  32       4.686  35.713  -3.225  1.00 36.41           H  
ATOM    467  CA  LEU A  32       6.622  35.645  -4.118  1.00 36.41           C  
ATOM    468  HA  LEU A  32       7.142  36.383  -4.728  1.00 36.41           H  
ATOM    469  C   LEU A  32       6.783  34.290  -4.820  1.00 36.41           C  
ATOM    470  CB  LEU A  32       7.234  35.657  -2.703  1.00 36.41           C  
ATOM    471  HB2 LEU A  32       6.585  35.084  -2.040  1.00 36.41           H  
ATOM    472  HB3 LEU A  32       8.199  35.151  -2.731  1.00 36.41           H  
ATOM    473  O   LEU A  32       6.633  33.235  -4.208  1.00 36.41           O  
ATOM    474  CG  LEU A  32       7.440  37.069  -2.123  1.00 36.41           C  
ATOM    475  HG  LEU A  32       6.523  37.648  -2.228  1.00 36.41           H  
ATOM    476  CD1 LEU A  32       7.784  36.977  -0.636  1.00 36.41           C  
ATOM    477 HD11 LEU A  32       8.699  36.401  -0.497  1.00 36.41           H  
ATOM    478 HD12 LEU A  32       7.917  37.978  -0.226  1.00 36.41           H  
ATOM    479 HD13 LEU A  32       6.967  36.489  -0.104  1.00 36.41           H  
ATOM    480  CD2 LEU A  32       8.584  37.813  -2.822  1.00 36.41           C  
ATOM    481 HD21 LEU A  32       9.510  37.243  -2.744  1.00 36.41           H  
ATOM    482 HD22 LEU A  32       8.726  38.788  -2.356  1.00 36.41           H  
ATOM    483 HD23 LEU A  32       8.346  37.975  -3.874  1.00 36.41           H  
ATOM    484  N   GLY A  33       7.054  34.328  -6.124  1.00 33.14           N  
ATOM    485  H   GLY A  33       7.129  35.227  -6.579  1.00 33.14           H  
ATOM    486  CA  GLY A  33       7.129  33.137  -6.962  1.00 33.14           C  
ATOM    487  HA2 GLY A  33       7.052  33.439  -8.006  1.00 33.14           H  
ATOM    488  HA3 GLY A  33       6.285  32.484  -6.741  1.00 33.14           H  
ATOM    489  C   GLY A  33       8.432  32.352  -6.802  1.00 33.14           C  
ATOM    490  O   GLY A  33       9.455  32.723  -7.371  1.00 33.14           O  
ATOM    491  N   SER A  34       8.366  31.203  -6.128  1.00 26.55           N  
ATOM    492  H   SER A  34       7.552  31.033  -5.556  1.00 26.55           H  
ATOM    493  CA  SER A  34       9.286  30.082  -6.355  1.00 26.55           C  
ATOM    494  HA  SER A  34       9.959  30.331  -7.175  1.00 26.55           H  
ATOM    495  C   SER A  34       8.482  28.850  -6.782  1.00 26.55           C  
ATOM    496  CB  SER A  34      10.171  29.808  -5.130  1.00 26.55           C  
ATOM    497  HB2 SER A  34      10.756  30.700  -4.903  1.00 26.55           H  
ATOM    498  HB3 SER A  34      10.857  28.994  -5.365  1.00 26.55           H  
ATOM    499  O   SER A  34       7.937  28.150  -5.934  1.00 26.55           O  
ATOM    500  OG  SER A  34       9.408  29.455  -3.996  1.00 26.55           O  
ATOM    501  HG  SER A  34       8.770  28.795  -4.277  1.00 26.55           H  
ATOM    502  N   ASN A  35       8.399  28.620  -8.096  1.00 30.53           N  
ATOM    503  H   ASN A  35       8.867  29.274  -8.707  1.00 30.53           H  
ATOM    504  CA  ASN A  35       7.906  27.402  -8.755  1.00 30.53           C  
ATOM    505  HA  ASN A  35       7.571  27.694  -9.750  1.00 30.53           H  
ATOM    506  C   ASN A  35       6.683  26.715  -8.111  1.00 30.53           C  
ATOM    507  CB  ASN A  35       9.090  26.434  -8.954  1.00 30.53           C  
ATOM    508  HB2 ASN A  35       9.543  26.211  -7.988  1.00 30.53           H  
ATOM    509  HB3 ASN A  35       8.722  25.498  -9.374  1.00 30.53           H  
ATOM    510  O   ASN A  35       6.783  25.588  -7.630  1.00 30.53           O  
ATOM    511  CG  ASN A  35      10.152  26.961  -9.899  1.00 30.53           C  
ATOM    512  ND2 ASN A  35      11.260  26.272 -10.016  1.00 30.53           N  
ATOM    513 HD21 ASN A  35      11.369  25.394  -9.527  1.00 30.53           H  
ATOM    514 HD22 ASN A  35      11.932  26.610 -10.689  1.00 30.53           H  
ATOM    515  OD1 ASN A  35      10.009  27.989 -10.540  1.00 30.53           O  
ATOM    516  N   PHE A  36       5.504  27.339  -8.196  1.00 26.29           N  
ATOM    517  H   PHE A  36       5.461  28.260  -8.609  1.00 26.29           H  
ATOM    518  CA  PHE A  36       4.240  26.620  -8.003  1.00 26.29           C  
ATOM    519  HA  PHE A  36       4.426  25.748  -7.377  1.00 26.29           H  
ATOM    520  C   PHE A  36       3.736  26.117  -9.370  1.00 26.29           C  
ATOM    521  CB  PHE A  36       3.232  27.495  -7.236  1.00 26.29           C  
ATOM    522  HB2 PHE A  36       2.572  28.006  -7.937  1.00 26.29           H  
ATOM    523  HB3 PHE A  36       3.771  28.266  -6.685  1.00 26.29           H  
ATOM    524  O   PHE A  36       3.383  26.914 -10.237  1.00 26.29           O  
ATOM    525  CG  PHE A  36       2.406  26.713  -6.227  1.00 26.29           C  
ATOM    526  CD1 PHE A  36       1.133  26.219  -6.569  1.00 26.29           C  
ATOM    527  HD1 PHE A  36       0.726  26.405  -7.552  1.00 26.29           H  
ATOM    528  CD2 PHE A  36       2.929  26.460  -4.943  1.00 26.29           C  
ATOM    529  HD2 PHE A  36       3.911  26.825  -4.678  1.00 26.29           H  
ATOM    530  CE1 PHE A  36       0.388  25.479  -5.632  1.00 26.29           C  
ATOM    531  HE1 PHE A  36      -0.586  25.094  -5.896  1.00 26.29           H  
ATOM    532  CE2 PHE A  36       2.183  25.723  -4.006  1.00 26.29           C  
ATOM    533  HE2 PHE A  36       2.589  25.525  -3.024  1.00 26.29           H  
ATOM    534  CZ  PHE A  36       0.912  25.232  -4.350  1.00 26.29           C  
ATOM    535  HZ  PHE A  36       0.340  24.659  -3.636  1.00 26.29           H  
ATOM    536  N   MET A  37       3.758  24.796  -9.583  1.00 30.72           N  
ATOM    537  H   MET A  37       4.099  24.217  -8.828  1.00 30.72           H  
ATOM    538  CA  MET A  37       3.216  24.094 -10.767  1.00 30.72           C  
ATOM    539  HA  MET A  37       3.579  23.068 -10.701  1.00 30.72           H  
ATOM    540  C   MET A  37       3.693  24.571 -12.160  1.00 30.72           C  
ATOM    541  CB  MET A  37       1.681  24.003 -10.685  1.00 30.72           C  
ATOM    542  HB2 MET A  37       1.315  23.427 -11.535  1.00 30.72           H  
ATOM    543  HB3 MET A  37       1.253  25.004 -10.737  1.00 30.72           H  
ATOM    544  O   MET A  37       2.936  24.517 -13.125  1.00 30.72           O  
ATOM    545  CG  MET A  37       1.199  23.299  -9.414  1.00 30.72           C  
ATOM    546  HG2 MET A  37       1.384  23.939  -8.551  1.00 30.72           H  
ATOM    547  HG3 MET A  37       1.772  22.381  -9.287  1.00 30.72           H  
ATOM    548  SD  MET A  37      -0.555  22.845  -9.438  1.00 30.72           S  
ATOM    549  CE  MET A  37      -1.343  24.476  -9.513  1.00 30.72           C  
ATOM    550  HE1 MET A  37      -1.026  25.078  -8.661  1.00 30.72           H  
ATOM    551  HE2 MET A  37      -1.072  24.977 -10.442  1.00 30.72           H  
ATOM    552  HE3 MET A  37      -2.425  24.351  -9.480  1.00 30.72           H  
ATOM    553  N   GLY A  38       4.940  25.039 -12.296  1.00 29.44           N  
ATOM    554  H   GLY A  38       5.510  25.100 -11.465  1.00 29.44           H  
ATOM    555  CA  GLY A  38       5.582  25.272 -13.606  1.00 29.44           C  
ATOM    556  HA2 GLY A  38       5.569  24.337 -14.167  1.00 29.44           H  
ATOM    557  HA3 GLY A  38       6.623  25.550 -13.442  1.00 29.44           H  
ATOM    558  C   GLY A  38       4.953  26.350 -14.508  1.00 29.44           C  
ATOM    559  O   GLY A  38       5.422  26.557 -15.626  1.00 29.44           O  
ATOM    560  N   CYS A  39       3.920  27.053 -14.045  1.00 29.02           N  
ATOM    561  H   CYS A  39       3.558  26.820 -13.131  1.00 29.02           H  
ATOM    562  CA  CYS A  39       3.228  28.078 -14.818  1.00 29.02           C  
ATOM    563  HA  CYS A  39       3.198  27.765 -15.861  1.00 29.02           H  
ATOM    564  C   CYS A  39       3.969  29.420 -14.753  1.00 29.02           C  
ATOM    565  CB  CYS A  39       1.782  28.194 -14.321  1.00 29.02           C  
ATOM    566  HB2 CYS A  39       1.768  28.305 -13.237  1.00 29.02           H  
ATOM    567  HB3 CYS A  39       1.311  29.069 -14.768  1.00 29.02           H  
ATOM    568  O   CYS A  39       4.334  29.898 -13.678  1.00 29.02           O  
ATOM    569  SG  CYS A  39       0.856  26.710 -14.811  1.00 29.02           S  
ATOM    570  HG  CYS A  39       1.615  25.803 -14.189  1.00 29.02           H  
ATOM    571  N   SER A  40       4.139  30.071 -15.906  1.00 38.39           N  
ATOM    572  H   SER A  40       3.801  29.647 -16.758  1.00 38.39           H  
ATOM    573  CA  SER A  40       4.519  31.486 -15.956  1.00 38.39           C  
ATOM    574  HA  SER A  40       5.413  31.626 -15.347  1.00 38.39           H  
ATOM    575  C   SER A  40       3.399  32.364 -15.376  1.00 38.39           C  
ATOM    576  CB  SER A  40       4.846  31.896 -17.399  1.00 38.39           C  
ATOM    577  HB2 SER A  40       5.617  31.237 -17.798  1.00 38.39           H  
ATOM    578  HB3 SER A  40       5.221  32.920 -17.407  1.00 38.39           H  
ATOM    579  O   SER A  40       2.234  31.958 -15.336  1.00 38.39           O  
ATOM    580  OG  SER A  40       3.689  31.821 -18.210  1.00 38.39           O  
ATOM    581  HG  SER A  40       3.899  32.148 -19.088  1.00 38.39           H  
ATOM    582  N   CYS A  41       3.712  33.608 -14.990  1.00 34.81           N  
ATOM    583  H   CYS A  41       4.678  33.904 -14.989  1.00 34.81           H  
ATOM    584  CA  CYS A  41       2.685  34.559 -14.535  1.00 34.81           C  
ATOM    585  HA  CYS A  41       2.114  34.070 -13.746  1.00 34.81           H  
ATOM    586  C   CYS A  41       1.652  34.915 -15.636  1.00 34.81           C  
ATOM    587  CB  CYS A  41       3.343  35.802 -13.906  1.00 34.81           C  
ATOM    588  HB2 CYS A  41       3.975  36.292 -14.647  1.00 34.81           H  
ATOM    589  HB3 CYS A  41       2.551  36.497 -13.627  1.00 34.81           H  
ATOM    590  O   CYS A  41       0.600  35.471 -15.323  1.00 34.81           O  
ATOM    591  SG  CYS A  41       4.324  35.449 -12.411  1.00 34.81           S  
ATOM    592  N   ASP A  42       1.905  34.544 -16.898  1.00 45.73           N  
ATOM    593  H   ASP A  42       2.802  34.130 -17.109  1.00 45.73           H  
ATOM    594  CA  ASP A  42       0.930  34.616 -17.994  1.00 45.73           C  
ATOM    595  HA  ASP A  42       0.315  35.506 -17.862  1.00 45.73           H  
ATOM    596  C   ASP A  42      -0.020  33.404 -18.017  1.00 45.73           C  
ATOM    597  CB  ASP A  42       1.669  34.763 -19.332  1.00 45.73           C  
ATOM    598  HB2 ASP A  42       0.935  34.845 -20.134  1.00 45.73           H  
ATOM    599  HB3 ASP A  42       2.269  33.871 -19.511  1.00 45.73           H  
ATOM    600  O   ASP A  42      -1.213  33.566 -18.270  1.00 45.73           O  
ATOM    601  CG  ASP A  42       2.563  36.005 -19.355  1.00 45.73           C  
ATOM    602  OD1 ASP A  42       2.058  37.096 -18.998  1.00 45.73           O  
ATOM    603  OD2 ASP A  42       3.759  35.834 -19.680  1.00 45.73           O  
ATOM    604  N   GLY A  43       0.461  32.202 -17.669  1.00 36.79           N  
ATOM    605  H   GLY A  43       1.437  32.127 -17.422  1.00 36.79           H  
ATOM    606  CA  GLY A  43      -0.376  30.999 -17.550  1.00 36.79           C  
ATOM    607  HA2 GLY A  43      -0.879  30.810 -18.498  1.00 36.79           H  
ATOM    608  HA3 GLY A  43       0.261  30.146 -17.317  1.00 36.79           H  
ATOM    609  C   GLY A  43      -1.438  31.117 -16.451  1.00 36.79           C  
ATOM    610  O   GLY A  43      -2.581  30.702 -16.637  1.00 36.79           O  
ATOM    611  N   PHE A  44      -1.109  31.789 -15.342  1.00 34.26           N  
ATOM    612  H   PHE A  44      -0.151  32.094 -15.239  1.00 34.26           H  
ATOM    613  CA  PHE A  44      -2.064  32.063 -14.259  1.00 34.26           C  
ATOM    614  HA  PHE A  44      -2.493  31.115 -13.934  1.00 34.26           H  
ATOM    615  C   PHE A  44      -3.237  32.959 -14.712  1.00 34.26           C  
ATOM    616  CB  PHE A  44      -1.304  32.679 -13.074  1.00 34.26           C  
ATOM    617  HB2 PHE A  44      -1.073  33.721 -13.293  1.00 34.26           H  
ATOM    618  HB3 PHE A  44      -0.355  32.156 -12.954  1.00 34.26           H  
ATOM    619  O   PHE A  44      -4.367  32.787 -14.259  1.00 34.26           O  
ATOM    620  CG  PHE A  44      -2.047  32.586 -11.753  1.00 34.26           C  
ATOM    621  CD1 PHE A  44      -2.816  33.667 -11.281  1.00 34.26           C  
ATOM    622  HD1 PHE A  44      -2.891  34.574 -11.862  1.00 34.26           H  
ATOM    623  CD2 PHE A  44      -1.966  31.403 -10.992  1.00 34.26           C  
ATOM    624  HD2 PHE A  44      -1.385  30.567 -11.350  1.00 34.26           H  
ATOM    625  CE1 PHE A  44      -3.494  33.567 -10.051  1.00 34.26           C  
ATOM    626  HE1 PHE A  44      -4.080  34.397  -9.686  1.00 34.26           H  
ATOM    627  CE2 PHE A  44      -2.647  31.303  -9.765  1.00 34.26           C  
ATOM    628  HE2 PHE A  44      -2.588  30.392  -9.187  1.00 34.26           H  
ATOM    629  CZ  PHE A  44      -3.409  32.385  -9.294  1.00 34.26           C  
ATOM    630  HZ  PHE A  44      -3.932  32.309  -8.352  1.00 34.26           H  
ATOM    631  N   LYS A  45      -2.999  33.875 -15.663  1.00 37.83           N  
ATOM    632  H   LYS A  45      -2.068  33.924 -16.050  1.00 37.83           H  
ATOM    633  CA  LYS A  45      -4.041  34.744 -16.244  1.00 37.83           C  
ATOM    634  HA  LYS A  45      -4.715  35.065 -15.449  1.00 37.83           H  
ATOM    635  C   LYS A  45      -4.941  34.032 -17.260  1.00 37.83           C  
ATOM    636  CB  LYS A  45      -3.401  35.989 -16.877  1.00 37.83           C  
ATOM    637  HB2 LYS A  45      -4.164  36.532 -17.435  1.00 37.83           H  
ATOM    638  HB3 LYS A  45      -2.622  35.684 -17.575  1.00 37.83           H  
ATOM    639  O   LYS A  45      -6.012  34.549 -17.557  1.00 37.83           O  
ATOM    640  CG  LYS A  45      -2.814  36.935 -15.822  1.00 37.83           C  
ATOM    641  HG2 LYS A  45      -2.068  36.407 -15.229  1.00 37.83           H  
ATOM    642  HG3 LYS A  45      -3.612  37.277 -15.162  1.00 37.83           H  
ATOM    643  CD  LYS A  45      -2.154  38.142 -16.495  1.00 37.83           C  
ATOM    644  HD2 LYS A  45      -1.350  37.787 -17.140  1.00 37.83           H  
ATOM    645  HD3 LYS A  45      -2.892  38.674 -17.097  1.00 37.83           H  
ATOM    646  CE  LYS A  45      -1.583  39.074 -15.424  1.00 37.83           C  
ATOM    647  HE2 LYS A  45      -2.401  39.468 -14.821  1.00 37.83           H  
ATOM    648  HE3 LYS A  45      -0.942  38.483 -14.769  1.00 37.83           H  
ATOM    649  NZ  LYS A  45      -0.799  40.174 -16.031  1.00 37.83           N  
ATOM    650  HZ1 LYS A  45      -1.383  40.734 -16.637  1.00 37.83           H  
ATOM    651  HZ2 LYS A  45      -0.408  40.761 -15.309  1.00 37.83           H  
ATOM    652  HZ3 LYS A  45      -0.043  39.787 -16.577  1.00 37.83           H  
ATOM    653  N   GLN A  46      -4.533  32.876 -17.789  1.00 39.73           N  
ATOM    654  H   GLN A  46      -3.627  32.517 -17.522  1.00 39.73           H  
ATOM    655  CA  GLN A  46      -5.347  32.084 -18.721  1.00 39.73           C  
ATOM    656  HA  GLN A  46      -6.012  32.751 -19.270  1.00 39.73           H  
ATOM    657  C   GLN A  46      -6.265  31.074 -18.019  1.00 39.73           C  
ATOM    658  CB  GLN A  46      -4.443  31.383 -19.746  1.00 39.73           C  
ATOM    659  HB2 GLN A  46      -5.038  30.653 -20.294  1.00 39.73           H  
ATOM    660  HB3 GLN A  46      -3.639  30.855 -19.233  1.00 39.73           H  
ATOM    661  O   GLN A  46      -7.327  30.763 -18.550  1.00 39.73           O  
ATOM    662  CG  GLN A  46      -3.857  32.379 -20.758  1.00 39.73           C  
ATOM    663  HG2 GLN A  46      -4.673  32.935 -21.220  1.00 39.73           H  
ATOM    664  HG3 GLN A  46      -3.208  33.087 -20.243  1.00 39.73           H  
ATOM    665  CD  GLN A  46      -3.049  31.705 -21.865  1.00 39.73           C  
ATOM    666  NE2 GLN A  46      -2.747  32.407 -22.935  1.00 39.73           N  
ATOM    667 HE21 GLN A  46      -2.202  31.918 -23.630  1.00 39.73           H  
ATOM    668 HE22 GLN A  46      -3.027  33.374 -23.013  1.00 39.73           H  
ATOM    669  OE1 GLN A  46      -2.665  30.550 -21.808  1.00 39.73           O  
ATOM    670  N   PHE A  47      -5.895  30.584 -16.830  1.00 34.69           N  
ATOM    671  H   PHE A  47      -4.982  30.822 -16.471  1.00 34.69           H  
ATOM    672  CA  PHE A  47      -6.727  29.643 -16.064  1.00 34.69           C  
ATOM    673  HA  PHE A  47      -7.168  28.930 -16.761  1.00 34.69           H  
ATOM    674  C   PHE A  47      -7.908  30.322 -15.350  1.00 34.69           C  
ATOM    675  CB  PHE A  47      -5.844  28.860 -15.078  1.00 34.69           C  
ATOM    676  HB2 PHE A  47      -6.233  28.977 -14.067  1.00 34.69           H  
ATOM    677  HB3 PHE A  47      -4.831  29.263 -15.070  1.00 34.69           H  
ATOM    678  O   PHE A  47      -8.993  29.751 -15.253  1.00 34.69           O  
ATOM    679  CG  PHE A  47      -5.781  27.382 -15.402  1.00 34.69           C  
ATOM    680  CD1 PHE A  47      -6.717  26.497 -14.834  1.00 34.69           C  
ATOM    681  HD1 PHE A  47      -7.473  26.870 -14.158  1.00 34.69           H  
ATOM    682  CD2 PHE A  47      -4.813  26.895 -16.300  1.00 34.69           C  
ATOM    683  HD2 PHE A  47      -4.099  27.573 -16.745  1.00 34.69           H  
ATOM    684  CE1 PHE A  47      -6.676  25.128 -15.151  1.00 34.69           C  
ATOM    685  HE1 PHE A  47      -7.392  24.449 -14.710  1.00 34.69           H  
ATOM    686  CE2 PHE A  47      -4.773  25.525 -16.619  1.00 34.69           C  
ATOM    687  HE2 PHE A  47      -4.026  25.151 -17.303  1.00 34.69           H  
ATOM    688  CZ  PHE A  47      -5.703  24.642 -16.042  1.00 34.69           C  
ATOM    689  HZ  PHE A  47      -5.668  23.589 -16.282  1.00 34.69           H  
ATOM    690  N   CYS A  48      -7.717  31.555 -14.875  1.00 31.88           N  
ATOM    691  H   CYS A  48      -6.793  31.955 -14.951  1.00 31.88           H  
ATOM    692  CA  CYS A  48      -8.737  32.329 -14.167  1.00 31.88           C  
ATOM    693  HA  CYS A  48      -9.445  31.645 -13.699  1.00 31.88           H  
ATOM    694  C   CYS A  48      -9.544  33.205 -15.139  1.00 31.88           C  
ATOM    695  CB  CYS A  48      -8.059  33.123 -13.044  1.00 31.88           C  
ATOM    696  HB2 CYS A  48      -8.788  33.782 -12.574  1.00 31.88           H  
ATOM    697  HB3 CYS A  48      -7.252  33.726 -13.460  1.00 31.88           H  
ATOM    698  O   CYS A  48      -9.368  34.422 -15.197  1.00 31.88           O  
ATOM    699  SG  CYS A  48      -7.401  31.965 -11.807  1.00 31.88           S  
ATOM    700  HG  CYS A  48      -6.682  32.848 -11.108  1.00 31.88           H  
ATOM    701  N   GLY A  49     -10.428  32.574 -15.917  1.00 31.07           N  
ATOM    702  H   GLY A  49     -10.490  31.569 -15.844  1.00 31.07           H  
ATOM    703  CA  GLY A  49     -11.327  33.271 -16.838  1.00 31.07           C  
ATOM    704  HA2 GLY A  49     -10.732  33.823 -17.565  1.00 31.07           H  
ATOM    705  HA3 GLY A  49     -11.925  32.537 -17.379  1.00 31.07           H  
ATOM    706  C   GLY A  49     -12.294  34.234 -16.131  1.00 31.07           C  
ATOM    707  O   GLY A  49     -13.087  33.809 -15.300  1.00 31.07           O  
ATOM    708  N   THR A  50     -12.201  35.515 -16.500  1.00 30.16           N  
ATOM    709  H   THR A  50     -11.398  35.717 -17.079  1.00 30.16           H  
ATOM    710  CA  THR A  50     -13.222  36.591 -16.476  1.00 30.16           C  
ATOM    711  HA  THR A  50     -12.705  37.500 -16.170  1.00 30.16           H  
ATOM    712  C   THR A  50     -14.453  36.468 -15.554  1.00 30.16           C  
ATOM    713  CB  THR A  50     -13.738  36.851 -17.904  1.00 30.16           C  
ATOM    714  HB  THR A  50     -14.576  37.546 -17.864  1.00 30.16           H  
ATOM    715  O   THR A  50     -15.309  35.605 -15.737  1.00 30.16           O  
ATOM    716  CG2 THR A  50     -12.653  37.448 -18.805  1.00 30.16           C  
ATOM    717 HG21 THR A  50     -11.825  36.750 -18.922  1.00 30.16           H  
ATOM    718 HG22 THR A  50     -12.294  38.382 -18.374  1.00 30.16           H  
ATOM    719 HG23 THR A  50     -13.083  37.658 -19.785  1.00 30.16           H  
ATOM    720  OG1 THR A  50     -14.160  35.640 -18.490  1.00 30.16           O  
ATOM    721  HG1 THR A  50     -14.781  35.262 -17.863  1.00 30.16           H  
ATOM    722  N   ASP A  51     -14.630  37.504 -14.725  1.00 29.71           N  
ATOM    723  H   ASP A  51     -13.904  38.207 -14.743  1.00 29.71           H  
ATOM    724  CA  ASP A  51     -15.915  38.021 -14.219  1.00 29.71           C  
ATOM    725  HA  ASP A  51     -15.638  38.906 -13.645  1.00 29.71           H  
ATOM    726  C   ASP A  51     -16.713  37.191 -13.189  1.00 29.71           C  
ATOM    727  CB  ASP A  51     -16.765  38.580 -15.379  1.00 29.71           C  
ATOM    728  HB2 ASP A  51     -17.662  39.044 -14.968  1.00 29.71           H  
ATOM    729  HB3 ASP A  51     -17.075  37.760 -16.027  1.00 29.71           H  
ATOM    730  O   ASP A  51     -17.924  37.003 -13.318  1.00 29.71           O  
ATOM    731  CG  ASP A  51     -16.032  39.640 -16.210  1.00 29.71           C  
ATOM    732  OD1 ASP A  51     -15.083  40.259 -15.673  1.00 29.71           O  
ATOM    733  OD2 ASP A  51     -16.421  39.823 -17.384  1.00 29.71           O  
ATOM    734  N   VAL A  52     -16.076  36.817 -12.069  1.00 28.70           N  
ATOM    735  H   VAL A  52     -15.075  36.940 -12.026  1.00 28.70           H  
ATOM    736  CA  VAL A  52     -16.793  36.431 -10.832  1.00 28.70           C  
ATOM    737  HA  VAL A  52     -17.861  36.561 -11.004  1.00 28.70           H  
ATOM    738  C   VAL A  52     -16.375  37.330  -9.653  1.00 28.70           C  
ATOM    739  CB  VAL A  52     -16.618  34.938 -10.488  1.00 28.70           C  
ATOM    740  HB  VAL A  52     -15.572  34.733 -10.260  1.00 28.70           H  
ATOM    741  O   VAL A  52     -15.228  37.256  -9.210  1.00 28.70           O  
ATOM    742  CG1 VAL A  52     -17.479  34.559  -9.272  1.00 28.70           C  
ATOM    743 HG11 VAL A  52     -18.528  34.782  -9.467  1.00 28.70           H  
ATOM    744 HG12 VAL A  52     -17.372  33.494  -9.068  1.00 28.70           H  
ATOM    745 HG13 VAL A  52     -17.147  35.103  -8.387  1.00 28.70           H  
ATOM    746  CG2 VAL A  52     -17.051  34.037 -11.652  1.00 28.70           C  
ATOM    747 HG21 VAL A  52     -16.970  32.989 -11.365  1.00 28.70           H  
ATOM    748 HG22 VAL A  52     -16.402  34.201 -12.512  1.00 28.70           H  
ATOM    749 HG23 VAL A  52     -18.078  34.260 -11.942  1.00 28.70           H  
ATOM    750  N   PRO A  53     -17.273  38.174  -9.102  1.00 27.87           N  
ATOM    751  CA  PRO A  53     -16.947  39.046  -7.976  1.00 27.87           C  
ATOM    752  HA  PRO A  53     -15.958  39.482  -8.114  1.00 27.87           H  
ATOM    753  C   PRO A  53     -16.959  38.264  -6.654  1.00 27.87           C  
ATOM    754  CB  PRO A  53     -17.990  40.168  -8.027  1.00 27.87           C  
ATOM    755  HB2 PRO A  53     -17.649  40.944  -8.712  1.00 27.87           H  
ATOM    756  HB3 PRO A  53     -18.191  40.596  -7.044  1.00 27.87           H  
ATOM    757  O   PRO A  53     -18.002  38.093  -6.022  1.00 27.87           O  
ATOM    758  CG  PRO A  53     -19.221  39.480  -8.616  1.00 27.87           C  
ATOM    759  HG2 PRO A  53     -19.774  38.969  -7.827  1.00 27.87           H  
ATOM    760  HG3 PRO A  53     -19.868  40.186  -9.136  1.00 27.87           H  
ATOM    761  CD  PRO A  53     -18.624  38.449  -9.576  1.00 27.87           C  
ATOM    762  HD2 PRO A  53     -19.234  37.545  -9.575  1.00 27.87           H  
ATOM    763  HD3 PRO A  53     -18.576  38.867 -10.581  1.00 27.87           H  
ATOM    764  N   LEU A  54     -15.786  37.809  -6.211  1.00 28.50           N  
ATOM    765  H   LEU A  54     -14.977  37.909  -6.806  1.00 28.50           H  
ATOM    766  CA  LEU A  54     -15.618  37.195  -4.892  1.00 28.50           C  
ATOM    767  HA  LEU A  54     -16.478  36.552  -4.702  1.00 28.50           H  
ATOM    768  C   LEU A  54     -15.620  38.272  -3.796  1.00 28.50           C  
ATOM    769  CB  LEU A  54     -14.355  36.314  -4.878  1.00 28.50           C  
ATOM    770  HB2 LEU A  54     -13.519  36.898  -5.260  1.00 28.50           H  
ATOM    771  HB3 LEU A  54     -14.124  36.040  -3.849  1.00 28.50           H  
ATOM    772  O   LEU A  54     -14.744  39.134  -3.723  1.00 28.50           O  
ATOM    773  CG  LEU A  54     -14.502  35.022  -5.710  1.00 28.50           C  
ATOM    774  HG  LEU A  54     -14.868  35.266  -6.707  1.00 28.50           H  
ATOM    775  CD1 LEU A  54     -13.144  34.338  -5.855  1.00 28.50           C  
ATOM    776 HD11 LEU A  54     -12.750  34.068  -4.876  1.00 28.50           H  
ATOM    777 HD12 LEU A  54     -12.445  35.011  -6.351  1.00 28.50           H  
ATOM    778 HD13 LEU A  54     -13.246  33.439  -6.464  1.00 28.50           H  
ATOM    779  CD2 LEU A  54     -15.463  34.020  -5.059  1.00 28.50           C  
ATOM    780 HD21 LEU A  54     -15.478  33.099  -5.642  1.00 28.50           H  
ATOM    781 HD22 LEU A  54     -16.476  34.421  -5.037  1.00 28.50           H  
ATOM    782 HD23 LEU A  54     -15.137  33.792  -4.044  1.00 28.50           H  
ATOM    783  N   THR A  55     -16.641  38.237  -2.940  1.00 28.55           N  
ATOM    784  H   THR A  55     -17.346  37.523  -3.057  1.00 28.55           H  
ATOM    785  CA  THR A  55     -16.802  39.163  -1.813  1.00 28.55           C  
ATOM    786  HA  THR A  55     -16.654  40.177  -2.185  1.00 28.55           H  
ATOM    787  C   THR A  55     -15.774  38.908  -0.714  1.00 28.55           C  
ATOM    788  CB  THR A  55     -18.213  39.070  -1.215  1.00 28.55           C  
ATOM    789  HB  THR A  55     -18.229  39.565  -0.244  1.00 28.55           H  
ATOM    790  O   THR A  55     -15.521  37.764  -0.348  1.00 28.55           O  
ATOM    791  CG2 THR A  55     -19.244  39.744  -2.119  1.00 28.55           C  
ATOM    792 HG21 THR A  55     -19.000  40.799  -2.242  1.00 28.55           H  
ATOM    793 HG22 THR A  55     -20.232  39.656  -1.666  1.00 28.55           H  
ATOM    794 HG23 THR A  55     -19.259  39.260  -3.096  1.00 28.55           H  
ATOM    795  OG1 THR A  55     -18.598  37.725  -1.060  1.00 28.55           O  
ATOM    796  HG1 THR A  55     -17.932  37.286  -0.525  1.00 28.55           H  
ATOM    797  N   LYS A  56     -15.230  39.992  -0.149  1.00 24.56           N  
ATOM    798  H   LYS A  56     -15.514  40.889  -0.516  1.00 24.56           H  
ATOM    799  CA  LYS A  56     -14.222  39.987   0.922  1.00 24.56           C  
ATOM    800  HA  LYS A  56     -13.309  39.512   0.562  1.00 24.56           H  
ATOM    801  C   LYS A  56     -14.679  39.229   2.176  1.00 24.56           C  
ATOM    802  CB  LYS A  56     -13.926  41.440   1.345  1.00 24.56           C  
ATOM    803  HB2 LYS A  56     -14.867  41.927   1.600  1.00 24.56           H  
ATOM    804  HB3 LYS A  56     -13.312  41.415   2.245  1.00 24.56           H  
ATOM    805  O   LYS A  56     -15.365  39.817   3.004  1.00 24.56           O  
ATOM    806  CG  LYS A  56     -13.195  42.297   0.309  1.00 24.56           C  
ATOM    807  HG2 LYS A  56     -12.196  41.891   0.150  1.00 24.56           H  
ATOM    808  HG3 LYS A  56     -13.740  42.292  -0.635  1.00 24.56           H  
ATOM    809  CD  LYS A  56     -13.100  43.736   0.838  1.00 24.56           C  
ATOM    810  HD2 LYS A  56     -14.104  44.154   0.909  1.00 24.56           H  
ATOM    811  HD3 LYS A  56     -12.645  43.726   1.828  1.00 24.56           H  
ATOM    812  CE  LYS A  56     -12.246  44.585  -0.106  1.00 24.56           C  
ATOM    813  HE2 LYS A  56     -11.246  44.154  -0.146  1.00 24.56           H  
ATOM    814  HE3 LYS A  56     -12.667  44.522  -1.109  1.00 24.56           H  
ATOM    815  NZ  LYS A  56     -12.179  45.998   0.339  1.00 24.56           N  
ATOM    816  HZ1 LYS A  56     -11.590  46.526  -0.288  1.00 24.56           H  
ATOM    817  HZ2 LYS A  56     -13.102  46.410   0.342  1.00 24.56           H  
ATOM    818  HZ3 LYS A  56     -11.788  46.053   1.268  1.00 24.56           H  
ATOM    819  N   GLU A  57     -14.185  38.012   2.380  1.00 28.49           N  
ATOM    820  H   GLU A  57     -13.796  37.503   1.599  1.00 28.49           H  
ATOM    821  CA  GLU A  57     -14.006  37.421   3.712  1.00 28.49           C  
ATOM    822  HA  GLU A  57     -13.579  38.198   4.347  1.00 28.49           H  
ATOM    823  C   GLU A  57     -12.963  36.285   3.667  1.00 28.49           C  
ATOM    824  CB  GLU A  57     -15.363  36.998   4.329  1.00 28.49           C  
ATOM    825  HB2 GLU A  57     -16.166  37.179   3.615  1.00 28.49           H  
ATOM    826  HB3 GLU A  57     -15.355  35.934   4.565  1.00 28.49           H  
ATOM    827  O   GLU A  57     -12.860  35.576   2.672  1.00 28.49           O  
ATOM    828  CG  GLU A  57     -15.636  37.805   5.617  1.00 28.49           C  
ATOM    829  HG2 GLU A  57     -14.986  37.423   6.403  1.00 28.49           H  
ATOM    830  HG3 GLU A  57     -15.358  38.846   5.451  1.00 28.49           H  
ATOM    831  CD  GLU A  57     -17.098  37.771   6.099  1.00 28.49           C  
ATOM    832  OE1 GLU A  57     -17.493  38.744   6.784  1.00 28.49           O  
ATOM    833  OE2 GLU A  57     -17.797  36.770   5.827  1.00 28.49           O  
ATOM    834  N   PHE A  58     -12.179  36.150   4.745  1.00 27.01           N  
ATOM    835  H   PHE A  58     -12.422  36.722   5.541  1.00 27.01           H  
ATOM    836  CA  PHE A  58     -11.053  35.209   4.940  1.00 27.01           C  
ATOM    837  HA  PHE A  58     -10.730  35.390   5.965  1.00 27.01           H  
ATOM    838  C   PHE A  58      -9.759  35.447   4.134  1.00 27.01           C  
ATOM    839  CB  PHE A  58     -11.541  33.755   4.987  1.00 27.01           C  
ATOM    840  HB2 PHE A  58     -12.088  33.504   4.078  1.00 27.01           H  
ATOM    841  HB3 PHE A  58     -10.681  33.090   5.056  1.00 27.01           H  
ATOM    842  O   PHE A  58      -9.425  34.768   3.168  1.00 27.01           O  
ATOM    843  CG  PHE A  58     -12.414  33.551   6.207  1.00 27.01           C  
ATOM    844  CD1 PHE A  58     -11.814  33.318   7.459  1.00 27.01           C  
ATOM    845  HD1 PHE A  58     -10.746  33.177   7.527  1.00 27.01           H  
ATOM    846  CD2 PHE A  58     -13.804  33.752   6.122  1.00 27.01           C  
ATOM    847  HD2 PHE A  58     -14.263  33.945   5.163  1.00 27.01           H  
ATOM    848  CE1 PHE A  58     -12.601  33.298   8.624  1.00 27.01           C  
ATOM    849  HE1 PHE A  58     -12.138  33.124   9.584  1.00 27.01           H  
ATOM    850  CE2 PHE A  58     -14.589  33.746   7.287  1.00 27.01           C  
ATOM    851  HE2 PHE A  58     -15.650  33.931   7.217  1.00 27.01           H  
ATOM    852  CZ  PHE A  58     -13.987  33.520   8.538  1.00 27.01           C  
ATOM    853  HZ  PHE A  58     -14.594  33.521   9.431  1.00 27.01           H  
ATOM    854  N   VAL A  59      -8.955  36.372   4.669  1.00 23.61           N  
ATOM    855  H   VAL A  59      -9.313  36.851   5.483  1.00 23.61           H  
ATOM    856  CA  VAL A  59      -7.499  36.480   4.463  1.00 23.61           C  
ATOM    857  HA  VAL A  59      -7.227  35.968   3.540  1.00 23.61           H  
ATOM    858  C   VAL A  59      -6.779  35.791   5.640  1.00 23.61           C  
ATOM    859  CB  VAL A  59      -7.099  37.973   4.343  1.00 23.61           C  
ATOM    860  HB  VAL A  59      -7.377  38.483   5.265  1.00 23.61           H  
ATOM    861  O   VAL A  59      -7.332  35.742   6.737  1.00 23.61           O  
ATOM    862  CG1 VAL A  59      -5.600  38.209   4.105  1.00 23.61           C  
ATOM    863 HG11 VAL A  59      -5.272  37.661   3.221  1.00 23.61           H  
ATOM    864 HG12 VAL A  59      -5.414  39.272   3.946  1.00 23.61           H  
ATOM    865 HG13 VAL A  59      -5.013  37.902   4.970  1.00 23.61           H  
ATOM    866  CG2 VAL A  59      -7.828  38.660   3.179  1.00 23.61           C  
ATOM    867 HG21 VAL A  59      -7.535  39.708   3.115  1.00 23.61           H  
ATOM    868 HG22 VAL A  59      -8.907  38.619   3.324  1.00 23.61           H  
ATOM    869 HG23 VAL A  59      -7.583  38.163   2.241  1.00 23.61           H  
ATOM    870  N   THR A  60      -5.520  35.367   5.441  1.00 25.63           N  
ATOM    871  H   THR A  60      -5.194  35.443   4.489  1.00 25.63           H  
ATOM    872  CA  THR A  60      -4.579  34.722   6.402  1.00 25.63           C  
ATOM    873  HA  THR A  60      -3.609  34.812   5.913  1.00 25.63           H  
ATOM    874  C   THR A  60      -4.795  33.208   6.625  1.00 25.63           C  
ATOM    875  CB  THR A  60      -4.409  35.490   7.737  1.00 25.63           C  
ATOM    876  HB  THR A  60      -3.553  35.072   8.267  1.00 25.63           H  
ATOM    877  O   THR A  60      -5.920  32.762   6.792  1.00 25.63           O  
ATOM    878  CG2 THR A  60      -4.137  36.985   7.568  1.00 25.63           C  
ATOM    879 HG21 THR A  60      -3.332  37.145   6.851  1.00 25.63           H  
ATOM    880 HG22 THR A  60      -5.040  37.498   7.237  1.00 25.63           H  
ATOM    881 HG23 THR A  60      -3.839  37.398   8.533  1.00 25.63           H  
ATOM    882  OG1 THR A  60      -5.514  35.371   8.592  1.00 25.63           O  
ATOM    883  HG1 THR A  60      -6.297  35.426   8.039  1.00 25.63           H  
ATOM    884  N   THR A  61      -3.768  32.340   6.632  1.00 27.85           N  
ATOM    885  H   THR A  61      -4.051  31.374   6.711  1.00 27.85           H  
ATOM    886  CA  THR A  61      -2.307  32.583   6.552  1.00 27.85           C  
ATOM    887  HA  THR A  61      -2.106  33.431   5.897  1.00 27.85           H  
ATOM    888  C   THR A  61      -1.558  31.376   5.979  1.00 27.85           C  
ATOM    889  CB  THR A  61      -1.661  32.832   7.939  1.00 27.85           C  
ATOM    890  HB  THR A  61      -0.991  32.009   8.189  1.00 27.85           H  
ATOM    891  O   THR A  61      -1.750  30.260   6.448  1.00 27.85           O  
ATOM    892  CG2 THR A  61      -0.835  34.116   7.945  1.00 27.85           C  
ATOM    893 HG21 THR A  61      -0.064  34.055   7.177  1.00 27.85           H  
ATOM    894 HG22 THR A  61      -0.361  34.234   8.919  1.00 27.85           H  
ATOM    895 HG23 THR A  61      -1.464  34.983   7.744  1.00 27.85           H  
ATOM    896  OG1 THR A  61      -2.596  32.930   8.984  1.00 27.85           O  
ATOM    897  HG1 THR A  61      -3.184  32.174   8.928  1.00 27.85           H  
ATOM    898  N   SER A  62      -0.613  31.618   5.070  1.00 22.66           N  
ATOM    899  H   SER A  62      -0.549  32.535   4.651  1.00 22.66           H  
ATOM    900  CA  SER A  62       0.422  30.662   4.661  1.00 22.66           C  
ATOM    901  HA  SER A  62       0.162  29.655   4.986  1.00 22.66           H  
ATOM    902  C   SER A  62       1.770  31.055   5.282  1.00 22.66           C  
ATOM    903  CB  SER A  62       0.516  30.660   3.126  1.00 22.66           C  
ATOM    904  HB2 SER A  62       1.341  30.022   2.809  1.00 22.66           H  
ATOM    905  HB3 SER A  62      -0.411  30.266   2.710  1.00 22.66           H  
ATOM    906  O   SER A  62       2.399  31.991   4.793  1.00 22.66           O  
ATOM    907  OG  SER A  62       0.717  31.979   2.648  1.00 22.66           O  
ATOM    908  HG  SER A  62       1.531  32.299   3.044  1.00 22.66           H  
ATOM    909  N   PHE A  63       2.235  30.368   6.331  1.00 25.50           N  
ATOM    910  H   PHE A  63       1.679  29.621   6.720  1.00 25.50           H  
ATOM    911  CA  PHE A  63       3.626  30.484   6.809  1.00 25.50           C  
ATOM    912  HA  PHE A  63       4.237  30.708   5.935  1.00 25.50           H  
ATOM    913  C   PHE A  63       4.144  29.155   7.394  1.00 25.50           C  
ATOM    914  CB  PHE A  63       3.806  31.650   7.805  1.00 25.50           C  
ATOM    915  HB2 PHE A  63       4.624  31.414   8.486  1.00 25.50           H  
ATOM    916  HB3 PHE A  63       2.907  31.754   8.412  1.00 25.50           H  
ATOM    917  O   PHE A  63       3.355  28.381   7.939  1.00 25.50           O  
ATOM    918  CG  PHE A  63       4.145  32.974   7.135  1.00 25.50           C  
ATOM    919  CD1 PHE A  63       5.441  33.215   6.635  1.00 25.50           C  
ATOM    920  HD1 PHE A  63       6.228  32.488   6.772  1.00 25.50           H  
ATOM    921  CD2 PHE A  63       3.152  33.955   6.959  1.00 25.50           C  
ATOM    922  HD2 PHE A  63       2.155  33.778   7.335  1.00 25.50           H  
ATOM    923  CE1 PHE A  63       5.730  34.396   5.931  1.00 25.50           C  
ATOM    924  HE1 PHE A  63       6.720  34.562   5.533  1.00 25.50           H  
ATOM    925  CE2 PHE A  63       3.437  35.138   6.253  1.00 25.50           C  
ATOM    926  HE2 PHE A  63       2.661  35.873   6.094  1.00 25.50           H  
ATOM    927  CZ  PHE A  63       4.724  35.355   5.730  1.00 25.50           C  
ATOM    928  HZ  PHE A  63       4.937  36.256   5.175  1.00 25.50           H  
ATOM    929  N   PRO A  64       5.456  28.870   7.275  1.00 26.21           N  
ATOM    930  CA  PRO A  64       6.065  27.620   7.707  1.00 26.21           C  
ATOM    931  HA  PRO A  64       5.371  26.789   7.582  1.00 26.21           H  
ATOM    932  C   PRO A  64       6.525  27.684   9.173  1.00 26.21           C  
ATOM    933  CB  PRO A  64       7.249  27.453   6.749  1.00 26.21           C  
ATOM    934  HB2 PRO A  64       8.019  26.786   7.138  1.00 26.21           H  
ATOM    935  HB3 PRO A  64       6.889  27.092   5.786  1.00 26.21           H  
ATOM    936  O   PRO A  64       6.652  28.762   9.744  1.00 26.21           O  
ATOM    937  CG  PRO A  64       7.762  28.884   6.599  1.00 26.21           C  
ATOM    938  HG2 PRO A  64       8.274  29.029   5.648  1.00 26.21           H  
ATOM    939  HG3 PRO A  64       8.422  29.129   7.431  1.00 26.21           H  
ATOM    940  CD  PRO A  64       6.486  29.721   6.687  1.00 26.21           C  
ATOM    941  HD2 PRO A  64       6.674  30.573   7.339  1.00 26.21           H  
ATOM    942  HD3 PRO A  64       6.199  30.041   5.686  1.00 26.21           H  
ATOM    943  N   GLN A  65       6.865  26.515   9.729  1.00 23.42           N  
ATOM    944  H   GLN A  65       6.668  25.690   9.180  1.00 23.42           H  
ATOM    945  CA  GLN A  65       7.701  26.330  10.927  1.00 23.42           C  
ATOM    946  HA  GLN A  65       7.599  25.287  11.228  1.00 23.42           H  
ATOM    947  C   GLN A  65       7.323  27.168  12.169  1.00 23.42           C  
ATOM    948  CB  GLN A  65       9.187  26.534  10.560  1.00 23.42           C  
ATOM    949  HB2 GLN A  65       9.319  27.531  10.138  1.00 23.42           H  
ATOM    950  HB3 GLN A  65       9.782  26.473  11.471  1.00 23.42           H  
ATOM    951  O   GLN A  65       7.833  28.263  12.365  1.00 23.42           O  
ATOM    952  CG  GLN A  65       9.724  25.489   9.568  1.00 23.42           C  
ATOM    953  HG2 GLN A  65       9.124  25.500   8.658  1.00 23.42           H  
ATOM    954  HG3 GLN A  65       9.643  24.498  10.014  1.00 23.42           H  
ATOM    955  CD  GLN A  65      11.184  25.717   9.176  1.00 23.42           C  
ATOM    956  NE2 GLN A  65      11.702  24.958   8.236  1.00 23.42           N  
ATOM    957 HE21 GLN A  65      11.156  24.248   7.770  1.00 23.42           H  
ATOM    958 HE22 GLN A  65      12.675  25.128   8.024  1.00 23.42           H  
ATOM    959  OE1 GLN A  65      11.895  26.556   9.699  1.00 23.42           O  
ATOM    960  N   HIS A  66       6.494  26.593  13.049  1.00 25.14           N  
ATOM    961  H   HIS A  66       5.910  25.865  12.661  1.00 25.14           H  
ATOM    962  CA  HIS A  66       6.635  26.550  14.523  1.00 25.14           C  
ATOM    963  HA  HIS A  66       7.299  25.721  14.764  1.00 25.14           H  
ATOM    964  C   HIS A  66       5.269  26.248  15.167  1.00 25.14           C  
ATOM    965  CB  HIS A  66       7.228  27.823  15.169  1.00 25.14           C  
ATOM    966  HB2 HIS A  66       6.952  27.840  16.223  1.00 25.14           H  
ATOM    967  HB3 HIS A  66       6.788  28.708  14.709  1.00 25.14           H  
ATOM    968  O   HIS A  66       4.314  27.010  15.030  1.00 25.14           O  
ATOM    969  CG  HIS A  66       8.743  27.906  15.117  1.00 25.14           C  
ATOM    970  CD2 HIS A  66       9.487  28.938  14.605  1.00 25.14           C  
ATOM    971  HD2 HIS A  66       9.093  29.832  14.144  1.00 25.14           H  
ATOM    972  ND1 HIS A  66       9.640  26.955  15.560  1.00 25.14           N  
ATOM    973  HD1 HIS A  66       9.418  26.062  15.975  1.00 25.14           H  
ATOM    974  CE1 HIS A  66      10.883  27.399  15.303  1.00 25.14           C  
ATOM    975  HE1 HIS A  66      11.795  26.863  15.520  1.00 25.14           H  
ATOM    976  NE2 HIS A  66      10.841  28.614  14.742  1.00 25.14           N  
ATOM    977  N   PHE A  67       5.175  25.145  15.917  1.00 23.23           N  
ATOM    978  H   PHE A  67       5.981  24.545  16.020  1.00 23.23           H  
ATOM    979  CA  PHE A  67       3.945  24.763  16.614  1.00 23.23           C  
ATOM    980  HA  PHE A  67       3.134  24.710  15.888  1.00 23.23           H  
ATOM    981  C   PHE A  67       3.559  25.789  17.691  1.00 23.23           C  
ATOM    982  CB  PHE A  67       4.107  23.373  17.252  1.00 23.23           C  
ATOM    983  HB2 PHE A  67       3.319  23.241  17.994  1.00 23.23           H  
ATOM    984  HB3 PHE A  67       5.054  23.327  17.788  1.00 23.23           H  
ATOM    985  O   PHE A  67       4.282  25.981  18.670  1.00 23.23           O  
ATOM    986  CG  PHE A  67       4.020  22.211  16.282  1.00 23.23           C  
ATOM    987  CD1 PHE A  67       2.780  21.582  16.053  1.00 23.23           C  
ATOM    988  HD1 PHE A  67       1.889  21.930  16.555  1.00 23.23           H  
ATOM    989  CD2 PHE A  67       5.173  21.737  15.625  1.00 23.23           C  
ATOM    990  HD2 PHE A  67       6.134  22.196  15.806  1.00 23.23           H  
ATOM    991  CE1 PHE A  67       2.693  20.490  15.172  1.00 23.23           C  
ATOM    992  HE1 PHE A  67       1.744  20.005  14.996  1.00 23.23           H  
ATOM    993  CE2 PHE A  67       5.082  20.648  14.739  1.00 23.23           C  
ATOM    994  HE2 PHE A  67       5.964  20.279  14.236  1.00 23.23           H  
ATOM    995  CZ  PHE A  67       3.843  20.024  14.514  1.00 23.23           C  
ATOM    996  HZ  PHE A  67       3.774  19.186  13.837  1.00 23.23           H  
ATOM    997  N   LYS A  68       2.366  26.381  17.564  1.00 22.77           N  
ATOM    998  H   LYS A  68       1.875  26.280  16.688  1.00 22.77           H  
ATOM    999  CA  LYS A  68       1.691  27.086  18.661  1.00 22.77           C  
ATOM   1000  HA  LYS A  68       2.071  26.675  19.596  1.00 22.77           H  
ATOM   1001  C   LYS A  68       0.191  26.803  18.609  1.00 22.77           C  
ATOM   1002  CB  LYS A  68       2.029  28.591  18.614  1.00 22.77           C  
ATOM   1003  HB2 LYS A  68       2.872  28.755  17.943  1.00 22.77           H  
ATOM   1004  HB3 LYS A  68       1.182  29.160  18.232  1.00 22.77           H  
ATOM   1005  O   LYS A  68      -0.497  27.211  17.682  1.00 22.77           O  
ATOM   1006  CG  LYS A  68       2.420  29.101  20.009  1.00 22.77           C  
ATOM   1007  HG2 LYS A  68       3.270  28.521  20.369  1.00 22.77           H  
ATOM   1008  HG3 LYS A  68       1.584  28.966  20.695  1.00 22.77           H  
ATOM   1009  CD  LYS A  68       2.813  30.582  19.965  1.00 22.77           C  
ATOM   1010  HD2 LYS A  68       3.581  30.720  19.204  1.00 22.77           H  
ATOM   1011  HD3 LYS A  68       1.939  31.175  19.698  1.00 22.77           H  
ATOM   1012  CE  LYS A  68       3.359  31.024  21.327  1.00 22.77           C  
ATOM   1013  HE2 LYS A  68       4.206  30.386  21.579  1.00 22.77           H  
ATOM   1014  HE3 LYS A  68       2.587  30.870  22.080  1.00 22.77           H  
ATOM   1015  NZ  LYS A  68       3.783  32.446  21.299  1.00 22.77           N  
ATOM   1016  HZ1 LYS A  68       4.161  32.726  22.193  1.00 22.77           H  
ATOM   1017  HZ2 LYS A  68       3.001  33.043  21.072  1.00 22.77           H  
ATOM   1018  HZ3 LYS A  68       4.495  32.581  20.596  1.00 22.77           H  
ATOM   1019  N   THR A  69      -0.309  26.070  19.600  1.00 22.53           N  
ATOM   1020  H   THR A  69       0.321  25.695  20.294  1.00 22.53           H  
ATOM   1021  CA  THR A  69      -1.705  25.616  19.663  1.00 22.53           C  
ATOM   1022  HA  THR A  69      -1.941  25.079  18.745  1.00 22.53           H  
ATOM   1023  C   THR A  69      -2.670  26.795  19.812  1.00 22.53           C  
ATOM   1024  CB  THR A  69      -1.889  24.660  20.855  1.00 22.53           C  
ATOM   1025  HB  THR A  69      -1.882  25.235  21.782  1.00 22.53           H  
ATOM   1026  O   THR A  69      -2.691  27.447  20.857  1.00 22.53           O  
ATOM   1027  CG2 THR A  69      -3.185  23.857  20.780  1.00 22.53           C  
ATOM   1028 HG21 THR A  69      -3.215  23.276  19.859  1.00 22.53           H  
ATOM   1029 HG22 THR A  69      -3.246  23.181  21.633  1.00 22.53           H  
ATOM   1030 HG23 THR A  69      -4.042  24.530  20.803  1.00 22.53           H  
ATOM   1031  OG1 THR A  69      -0.825  23.739  20.923  1.00 22.53           O  
ATOM   1032  HG1 THR A  69      -1.040  22.985  20.369  1.00 22.53           H  
ATOM   1033  N   VAL A  70      -3.516  27.037  18.809  1.00 22.02           N  
ATOM   1034  H   VAL A  70      -3.421  26.513  17.951  1.00 22.02           H  
ATOM   1035  CA  VAL A  70      -4.626  27.999  18.899  1.00 22.02           C  
ATOM   1036  HA  VAL A  70      -4.445  28.678  19.732  1.00 22.02           H  
ATOM   1037  C   VAL A  70      -5.920  27.236  19.180  1.00 22.02           C  
ATOM   1038  CB  VAL A  70      -4.735  28.877  17.635  1.00 22.02           C  
ATOM   1039  HB  VAL A  70      -4.960  28.251  16.772  1.00 22.02           H  
ATOM   1040  O   VAL A  70      -6.397  26.471  18.348  1.00 22.02           O  
ATOM   1041  CG1 VAL A  70      -5.844  29.927  17.796  1.00 22.02           C  
ATOM   1042 HG11 VAL A  70      -5.910  30.528  16.890  1.00 22.02           H  
ATOM   1043 HG12 VAL A  70      -6.809  29.442  17.945  1.00 22.02           H  
ATOM   1044 HG13 VAL A  70      -5.631  30.580  18.642  1.00 22.02           H  
ATOM   1045  CG2 VAL A  70      -3.426  29.634  17.368  1.00 22.02           C  
ATOM   1046 HG21 VAL A  70      -3.157  30.245  18.230  1.00 22.02           H  
ATOM   1047 HG22 VAL A  70      -2.620  28.931  17.159  1.00 22.02           H  
ATOM   1048 HG23 VAL A  70      -3.544  30.276  16.495  1.00 22.02           H  
ATOM   1049  N   LYS A  71      -6.503  27.434  20.368  1.00 22.74           N  
ATOM   1050  H   LYS A  71      -6.066  28.088  21.002  1.00 22.74           H  
ATOM   1051  CA  LYS A  71      -7.828  26.895  20.714  1.00 22.74           C  
ATOM   1052  HA  LYS A  71      -7.966  25.926  20.236  1.00 22.74           H  
ATOM   1053  C   LYS A  71      -8.923  27.821  20.183  1.00 22.74           C  
ATOM   1054  CB  LYS A  71      -7.972  26.724  22.237  1.00 22.74           C  
ATOM   1055  HB2 LYS A  71      -7.577  27.606  22.741  1.00 22.74           H  
ATOM   1056  HB3 LYS A  71      -9.033  26.649  22.473  1.00 22.74           H  
ATOM   1057  O   LYS A  71      -9.184  28.855  20.794  1.00 22.74           O  
ATOM   1058  CG  LYS A  71      -7.284  25.463  22.772  1.00 22.74           C  
ATOM   1059  HG2 LYS A  71      -7.711  24.590  22.279  1.00 22.74           H  
ATOM   1060  HG3 LYS A  71      -6.217  25.506  22.557  1.00 22.74           H  
ATOM   1061  CD  LYS A  71      -7.499  25.349  24.289  1.00 22.74           C  
ATOM   1062  HD2 LYS A  71      -8.565  25.406  24.508  1.00 22.74           H  
ATOM   1063  HD3 LYS A  71      -6.986  26.176  24.780  1.00 22.74           H  
ATOM   1064  CE  LYS A  71      -6.945  24.013  24.793  1.00 22.74           C  
ATOM   1065  HE2 LYS A  71      -5.904  23.931  24.480  1.00 22.74           H  
ATOM   1066  HE3 LYS A  71      -7.494  23.206  24.307  1.00 22.74           H  
ATOM   1067  NZ  LYS A  71      -7.045  23.892  26.268  1.00 22.74           N  
ATOM   1068  HZ1 LYS A  71      -8.009  23.955  26.564  1.00 22.74           H  
ATOM   1069  HZ2 LYS A  71      -6.510  24.621  26.718  1.00 22.74           H  
ATOM   1070  HZ3 LYS A  71      -6.675  23.000  26.565  1.00 22.74           H  
ATOM   1071  N   LEU A  72      -9.600  27.423  19.110  1.00 22.35           N  
ATOM   1072  H   LEU A  72      -9.304  26.582  18.636  1.00 22.35           H  
ATOM   1073  CA  LEU A  72     -10.853  28.046  18.677  1.00 22.35           C  
ATOM   1074  HA  LEU A  72     -10.898  29.065  19.061  1.00 22.35           H  
ATOM   1075  C   LEU A  72     -12.048  27.294  19.285  1.00 22.35           C  
ATOM   1076  CB  LEU A  72     -10.897  28.124  17.138  1.00 22.35           C  
ATOM   1077  HB2 LEU A  72     -10.698  27.132  16.733  1.00 22.35           H  
ATOM   1078  HB3 LEU A  72     -11.900  28.413  16.824  1.00 22.35           H  
ATOM   1079  O   LEU A  72     -12.109  26.066  19.245  1.00 22.35           O  
ATOM   1080  CG  LEU A  72      -9.887  29.130  16.544  1.00 22.35           C  
ATOM   1081  HG  LEU A  72      -8.895  28.930  16.947  1.00 22.35           H  
ATOM   1082  CD1 LEU A  72      -9.815  28.979  15.027  1.00 22.35           C  
ATOM   1083 HD11 LEU A  72     -10.787  29.185  14.579  1.00 22.35           H  
ATOM   1084 HD12 LEU A  72      -9.080  29.671  14.616  1.00 22.35           H  
ATOM   1085 HD13 LEU A  72      -9.512  27.964  14.769  1.00 22.35           H  
ATOM   1086  CD2 LEU A  72     -10.265  30.582  16.857  1.00 22.35           C  
ATOM   1087 HD21 LEU A  72     -10.204  30.773  17.928  1.00 22.35           H  
ATOM   1088 HD22 LEU A  72      -9.571  31.255  16.354  1.00 22.35           H  
ATOM   1089 HD23 LEU A  72     -11.274  30.791  16.502  1.00 22.35           H  
ATOM   1090  N   LYS A  73     -12.994  28.030  19.883  1.00 23.31           N  
ATOM   1091  H   LYS A  73     -12.914  29.035  19.816  1.00 23.31           H  
ATOM   1092  CA  LYS A  73     -14.278  27.477  20.346  1.00 23.31           C  
ATOM   1093  HA  LYS A  73     -14.115  26.492  20.784  1.00 23.31           H  
ATOM   1094  C   LYS A  73     -15.205  27.305  19.145  1.00 23.31           C  
ATOM   1095  CB  LYS A  73     -14.942  28.398  21.380  1.00 23.31           C  
ATOM   1096  HB2 LYS A  73     -14.740  29.439  21.126  1.00 23.31           H  
ATOM   1097  HB3 LYS A  73     -16.021  28.254  21.316  1.00 23.31           H  
ATOM   1098  O   LYS A  73     -15.432  28.257  18.411  1.00 23.31           O  
ATOM   1099  CG  LYS A  73     -14.523  28.115  22.828  1.00 23.31           C  
ATOM   1100  HG2 LYS A  73     -13.452  28.282  22.950  1.00 23.31           H  
ATOM   1101  HG3 LYS A  73     -14.761  27.080  23.075  1.00 23.31           H  
ATOM   1102  CD  LYS A  73     -15.312  29.058  23.745  1.00 23.31           C  
ATOM   1103  HD2 LYS A  73     -14.979  30.081  23.569  1.00 23.31           H  
ATOM   1104  HD3 LYS A  73     -16.369  28.993  23.484  1.00 23.31           H  
ATOM   1105  CE  LYS A  73     -15.156  28.707  25.225  1.00 23.31           C  
ATOM   1106  HE2 LYS A  73     -15.456  27.669  25.364  1.00 23.31           H  
ATOM   1107  HE3 LYS A  73     -14.107  28.806  25.503  1.00 23.31           H  
ATOM   1108  NZ  LYS A  73     -16.008  29.601  26.048  1.00 23.31           N  
ATOM   1109  HZ1 LYS A  73     -15.745  30.566  25.909  1.00 23.31           H  
ATOM   1110  HZ2 LYS A  73     -15.942  29.374  27.030  1.00 23.31           H  
ATOM   1111  HZ3 LYS A  73     -16.971  29.509  25.760  1.00 23.31           H  
ATOM   1112  N   MET A  74     -15.763  26.109  18.981  1.00 27.12           N  
ATOM   1113  H   MET A  74     -15.522  25.378  19.635  1.00 27.12           H  
ATOM   1114  CA  MET A  74     -16.526  25.722  17.787  1.00 27.12           C  
ATOM   1115  HA  MET A  74     -16.274  26.420  16.988  1.00 27.12           H  
ATOM   1116  C   MET A  74     -18.056  25.808  17.963  1.00 27.12           C  
ATOM   1117  CB  MET A  74     -16.049  24.325  17.348  1.00 27.12           C  
ATOM   1118  HB2 MET A  74     -15.018  24.174  17.667  1.00 27.12           H  
ATOM   1119  HB3 MET A  74     -16.664  23.560  17.822  1.00 27.12           H  
ATOM   1120  O   MET A  74     -18.799  25.256  17.157  1.00 27.12           O  
ATOM   1121  CG  MET A  74     -16.075  24.142  15.830  1.00 27.12           C  
ATOM   1122  HG2 MET A  74     -17.084  24.318  15.457  1.00 27.12           H  
ATOM   1123  HG3 MET A  74     -15.408  24.877  15.378  1.00 27.12           H  
ATOM   1124  SD  MET A  74     -15.548  22.487  15.316  1.00 27.12           S  
ATOM   1125  CE  MET A  74     -15.458  22.741  13.524  1.00 27.12           C  
ATOM   1126  HE1 MET A  74     -14.728  23.518  13.299  1.00 27.12           H  
ATOM   1127  HE2 MET A  74     -16.435  23.041  13.144  1.00 27.12           H  
ATOM   1128  HE3 MET A  74     -15.152  21.814  13.039  1.00 27.12           H  
ATOM   1129  N   ASP A  75     -18.548  26.451  19.028  1.00 29.11           N  
ATOM   1130  H   ASP A  75     -17.914  26.939  19.645  1.00 29.11           H  
ATOM   1131  CA  ASP A  75     -19.977  26.427  19.388  1.00 29.11           C  
ATOM   1132  HA  ASP A  75     -20.377  25.454  19.101  1.00 29.11           H  
ATOM   1133  C   ASP A  75     -20.852  27.451  18.619  1.00 29.11           C  
ATOM   1134  CB  ASP A  75     -20.141  26.523  20.921  1.00 29.11           C  
ATOM   1135  HB2 ASP A  75     -21.195  26.676  21.153  1.00 29.11           H  
ATOM   1136  HB3 ASP A  75     -19.595  27.395  21.282  1.00 29.11           H  
ATOM   1137  O   ASP A  75     -22.076  27.344  18.678  1.00 29.11           O  
ATOM   1138  CG  ASP A  75     -19.681  25.262  21.683  1.00 29.11           C  
ATOM   1139  OD1 ASP A  75     -20.106  24.128  21.326  1.00 29.11           O  
ATOM   1140  OD2 ASP A  75     -18.903  25.427  22.654  1.00 29.11           O  
ATOM   1141  N   ASP A  76     -20.262  28.382  17.852  1.00 27.29           N  
ATOM   1142  H   ASP A  76     -19.253  28.432  17.874  1.00 27.29           H  
ATOM   1143  CA  ASP A  76     -20.980  29.522  17.236  1.00 27.29           C  
ATOM   1144  HA  ASP A  76     -21.966  29.589  17.695  1.00 27.29           H  
ATOM   1145  C   ASP A  76     -21.257  29.412  15.712  1.00 27.29           C  
ATOM   1146  CB  ASP A  76     -20.252  30.832  17.600  1.00 27.29           C  
ATOM   1147  HB2 ASP A  76     -20.706  31.659  17.053  1.00 27.29           H  
ATOM   1148  HB3 ASP A  76     -19.209  30.760  17.290  1.00 27.29           H  
ATOM   1149  O   ASP A  76     -21.914  30.283  15.138  1.00 27.29           O  
ATOM   1150  CG  ASP A  76     -20.338  31.162  19.098  1.00 27.29           C  
ATOM   1151  OD1 ASP A  76     -21.467  31.148  19.637  1.00 27.29           O  
ATOM   1152  OD2 ASP A  76     -19.270  31.416  19.704  1.00 27.29           O  
ATOM   1153  N   MET A  77     -20.822  28.349  15.016  1.00 25.14           N  
ATOM   1154  H   MET A  77     -20.329  27.622  15.516  1.00 25.14           H  
ATOM   1155  CA  MET A  77     -21.027  28.220  13.556  1.00 25.14           C  
ATOM   1156  HA  MET A  77     -21.083  29.228  13.146  1.00 25.14           H  
ATOM   1157  C   MET A  77     -22.366  27.569  13.159  1.00 25.14           C  
ATOM   1158  CB  MET A  77     -19.820  27.576  12.857  1.00 25.14           C  
ATOM   1159  HB2 MET A  77     -19.482  26.698  13.407  1.00 25.14           H  
ATOM   1160  HB3 MET A  77     -20.123  27.264  11.857  1.00 25.14           H  
ATOM   1161  O   MET A  77     -22.460  26.385  12.833  1.00 25.14           O  
ATOM   1162  CG  MET A  77     -18.674  28.587  12.711  1.00 25.14           C  
ATOM   1163  HG2 MET A  77     -19.067  29.526  12.321  1.00 25.14           H  
ATOM   1164  HG3 MET A  77     -18.261  28.785  13.701  1.00 25.14           H  
ATOM   1165  SD  MET A  77     -17.323  28.058  11.623  1.00 25.14           S  
ATOM   1166  CE  MET A  77     -18.107  28.190   9.988  1.00 25.14           C  
ATOM   1167  HE1 MET A  77     -18.468  29.207   9.835  1.00 25.14           H  
ATOM   1168  HE2 MET A  77     -17.372  27.956   9.218  1.00 25.14           H  
ATOM   1169  HE3 MET A  77     -18.937  27.488   9.910  1.00 25.14           H  
ATOM   1170  N   LEU A  78     -23.412  28.397  13.097  1.00 24.34           N  
ATOM   1171  H   LEU A  78     -23.260  29.333  13.444  1.00 24.34           H  
ATOM   1172  CA  LEU A  78     -24.689  28.098  12.434  1.00 24.34           C  
ATOM   1173  HA  LEU A  78     -24.992  27.085  12.698  1.00 24.34           H  
ATOM   1174  C   LEU A  78     -24.559  28.146  10.896  1.00 24.34           C  
ATOM   1175  CB  LEU A  78     -25.757  29.096  12.946  1.00 24.34           C  
ATOM   1176  HB2 LEU A  78     -25.265  30.035  13.199  1.00 24.34           H  
ATOM   1177  HB3 LEU A  78     -26.471  29.321  12.154  1.00 24.34           H  
ATOM   1178  O   LEU A  78     -24.879  29.155  10.267  1.00 24.34           O  
ATOM   1179  CG  LEU A  78     -26.559  28.592  14.154  1.00 24.34           C  
ATOM   1180  HG  LEU A  78     -25.895  28.093  14.859  1.00 24.34           H  
ATOM   1181  CD1 LEU A  78     -27.234  29.767  14.860  1.00 24.34           C  
ATOM   1182 HD11 LEU A  78     -27.808  29.407  15.714  1.00 24.34           H  
ATOM   1183 HD12 LEU A  78     -27.890  30.301  14.172  1.00 24.34           H  
ATOM   1184 HD13 LEU A  78     -26.470  30.452  15.228  1.00 24.34           H  
ATOM   1185  CD2 LEU A  78     -27.661  27.621  13.709  1.00 24.34           C  
ATOM   1186 HD21 LEU A  78     -28.209  27.271  14.584  1.00 24.34           H  
ATOM   1187 HD22 LEU A  78     -27.216  26.763  13.207  1.00 24.34           H  
ATOM   1188 HD23 LEU A  78     -28.349  28.120  13.027  1.00 24.34           H  
ATOM   1189  N   MET A  79     -24.160  27.042  10.258  1.00 26.94           N  
ATOM   1190  H   MET A  79     -23.820  26.261  10.801  1.00 26.94           H  
ATOM   1191  CA  MET A  79     -24.223  26.938   8.792  1.00 26.94           C  
ATOM   1192  HA  MET A  79     -23.890  27.885   8.367  1.00 26.94           H  
ATOM   1193  C   MET A  79     -25.664  26.723   8.297  1.00 26.94           C  
ATOM   1194  CB  MET A  79     -23.258  25.868   8.255  1.00 26.94           C  
ATOM   1195  HB2 MET A  79     -23.384  24.934   8.802  1.00 26.94           H  
ATOM   1196  HB3 MET A  79     -23.500  25.685   7.208  1.00 26.94           H  
ATOM   1197  O   MET A  79     -26.199  25.613   8.323  1.00 26.94           O  
ATOM   1198  CG  MET A  79     -21.796  26.335   8.342  1.00 26.94           C  
ATOM   1199  HG2 MET A  79     -21.769  27.383   8.641  1.00 26.94           H  
ATOM   1200  HG3 MET A  79     -21.281  25.765   9.115  1.00 26.94           H  
ATOM   1201  SD  MET A  79     -20.870  26.200   6.788  1.00 26.94           S  
ATOM   1202  CE  MET A  79     -20.582  24.413   6.708  1.00 26.94           C  
ATOM   1203  HE1 MET A  79     -20.007  24.095   7.578  1.00 26.94           H  
ATOM   1204  HE2 MET A  79     -21.535  23.883   6.686  1.00 26.94           H  
ATOM   1205  HE3 MET A  79     -20.018  24.179   5.805  1.00 26.94           H  
ATOM   1206  N   LYS A  80     -26.290  27.796   7.797  1.00 24.75           N  
ATOM   1207  H   LYS A  80     -25.799  28.677   7.857  1.00 24.75           H  
ATOM   1208  CA  LYS A  80     -27.486  27.716   6.942  1.00 24.75           C  
ATOM   1209  HA  LYS A  80     -28.219  27.044   7.388  1.00 24.75           H  
ATOM   1210  C   LYS A  80     -27.090  27.154   5.574  1.00 24.75           C  
ATOM   1211  CB  LYS A  80     -28.109  29.110   6.734  1.00 24.75           C  
ATOM   1212  HB2 LYS A  80     -28.713  29.078   5.827  1.00 24.75           H  
ATOM   1213  HB3 LYS A  80     -27.310  29.832   6.566  1.00 24.75           H  
ATOM   1214  O   LYS A  80     -26.480  27.861   4.780  1.00 24.75           O  
ATOM   1215  CG  LYS A  80     -29.017  29.600   7.868  1.00 24.75           C  
ATOM   1216  HG2 LYS A  80     -28.459  29.629   8.803  1.00 24.75           H  
ATOM   1217  HG3 LYS A  80     -29.865  28.923   7.972  1.00 24.75           H  
ATOM   1218  CD  LYS A  80     -29.517  31.011   7.517  1.00 24.75           C  
ATOM   1219  HD2 LYS A  80     -28.657  31.681   7.487  1.00 24.75           H  
ATOM   1220  HD3 LYS A  80     -29.978  30.995   6.529  1.00 24.75           H  
ATOM   1221  CE  LYS A  80     -30.535  31.531   8.536  1.00 24.75           C  
ATOM   1222  HE2 LYS A  80     -31.425  30.903   8.495  1.00 24.75           H  
ATOM   1223  HE3 LYS A  80     -30.101  31.439   9.532  1.00 24.75           H  
ATOM   1224  NZ  LYS A  80     -30.882  32.950   8.264  1.00 24.75           N  
ATOM   1225  HZ1 LYS A  80     -31.548  33.296   8.940  1.00 24.75           H  
ATOM   1226  HZ2 LYS A  80     -30.053  33.525   8.318  1.00 24.75           H  
ATOM   1227  HZ3 LYS A  80     -31.270  33.054   7.338  1.00 24.75           H  
ATOM   1228  N   TRP A  81     -27.507  25.932   5.260  1.00 25.87           N  
ATOM   1229  H   TRP A  81     -27.943  25.362   5.970  1.00 25.87           H  
ATOM   1230  CA  TRP A  81     -27.446  25.424   3.886  1.00 25.87           C  
ATOM   1231  HA  TRP A  81     -26.485  25.698   3.451  1.00 25.87           H  
ATOM   1232  C   TRP A  81     -28.540  26.092   3.035  1.00 25.87           C  
ATOM   1233  CB  TRP A  81     -27.530  23.885   3.885  1.00 25.87           C  
ATOM   1234  HB2 TRP A  81     -27.741  23.520   4.889  1.00 25.87           H  
ATOM   1235  HB3 TRP A  81     -28.364  23.570   3.258  1.00 25.87           H  
ATOM   1236  O   TRP A  81     -29.723  25.782   3.180  1.00 25.87           O  
ATOM   1237  CG  TRP A  81     -26.300  23.189   3.387  1.00 25.87           C  
ATOM   1238  CD1 TRP A  81     -25.063  23.286   3.927  1.00 25.87           C  
ATOM   1239  HD1 TRP A  81     -24.806  23.883   4.790  1.00 25.87           H  
ATOM   1240  CD2 TRP A  81     -26.162  22.294   2.237  1.00 25.87           C  
ATOM   1241  CE2 TRP A  81     -24.798  21.885   2.144  1.00 25.87           C  
ATOM   1242  CE3 TRP A  81     -27.051  21.791   1.259  1.00 25.87           C  
ATOM   1243  HE3 TRP A  81     -28.090  22.081   1.292  1.00 25.87           H  
ATOM   1244  NE1 TRP A  81     -24.174  22.522   3.194  1.00 25.87           N  
ATOM   1245  HE1 TRP A  81     -23.185  22.465   3.389  1.00 25.87           H  
ATOM   1246  CH2 TRP A  81     -25.246  20.538   0.184  1.00 25.87           C  
ATOM   1247  HH2 TRP A  81     -24.904  19.877  -0.599  1.00 25.87           H  
ATOM   1248  CZ2 TRP A  81     -24.337  21.021   1.140  1.00 25.87           C  
ATOM   1249  HZ2 TRP A  81     -23.297  20.736   1.098  1.00 25.87           H  
ATOM   1250  CZ3 TRP A  81     -26.598  20.923   0.244  1.00 25.87           C  
ATOM   1251  HZ3 TRP A  81     -27.288  20.550  -0.498  1.00 25.87           H  
ATOM   1252  N   GLN A  82     -28.158  27.024   2.158  1.00 24.01           N  
ATOM   1253  H   GLN A  82     -27.178  27.263   2.106  1.00 24.01           H  
ATOM   1254  CA  GLN A  82     -29.016  27.473   1.058  1.00 24.01           C  
ATOM   1255  HA  GLN A  82     -30.060  27.390   1.361  1.00 24.01           H  
ATOM   1256  C   GLN A  82     -28.810  26.534  -0.134  1.00 24.01           C  
ATOM   1257  CB  GLN A  82     -28.753  28.945   0.698  1.00 24.01           C  
ATOM   1258  HB2 GLN A  82     -29.192  29.150  -0.279  1.00 24.01           H  
ATOM   1259  HB3 GLN A  82     -27.680  29.126   0.637  1.00 24.01           H  
ATOM   1260  O   GLN A  82     -27.688  26.321  -0.580  1.00 24.01           O  
ATOM   1261  CG  GLN A  82     -29.396  29.895   1.721  1.00 24.01           C  
ATOM   1262  HG2 GLN A  82     -28.921  29.759   2.693  1.00 24.01           H  
ATOM   1263  HG3 GLN A  82     -30.453  29.648   1.817  1.00 24.01           H  
ATOM   1264  CD  GLN A  82     -29.266  31.364   1.324  1.00 24.01           C  
ATOM   1265  NE2 GLN A  82     -30.311  32.157   1.435  1.00 24.01           N  
ATOM   1266 HE21 GLN A  82     -30.149  33.098   1.105  1.00 24.01           H  
ATOM   1267 HE22 GLN A  82     -31.219  31.799   1.692  1.00 24.01           H  
ATOM   1268  OE1 GLN A  82     -28.230  31.845   0.915  1.00 24.01           O  
ATOM   1269  N   GLY A  83     -29.898  25.928  -0.614  1.00 23.44           N  
ATOM   1270  H   GLY A  83     -30.797  26.146  -0.210  1.00 23.44           H  
ATOM   1271  CA  GLY A  83     -29.828  24.874  -1.623  1.00 23.44           C  
ATOM   1272  HA2 GLY A  83     -30.804  24.399  -1.724  1.00 23.44           H  
ATOM   1273  HA3 GLY A  83     -29.118  24.116  -1.294  1.00 23.44           H  
ATOM   1274  C   GLY A  83     -29.407  25.385  -3.000  1.00 23.44           C  
ATOM   1275  O   GLY A  83     -30.048  26.276  -3.560  1.00 23.44           O  
ATOM   1276  N   VAL A  84     -28.385  24.755  -3.577  1.00 25.21           N  
ATOM   1277  H   VAL A  84     -27.874  24.066  -3.043  1.00 25.21           H  
ATOM   1278  CA  VAL A  84     -28.043  24.906  -4.995  1.00 25.21           C  
ATOM   1279  HA  VAL A  84     -28.089  25.963  -5.256  1.00 25.21           H  
ATOM   1280  C   VAL A  84     -29.081  24.145  -5.823  1.00 25.21           C  
ATOM   1281  CB  VAL A  84     -26.608  24.415  -5.281  1.00 25.21           C  
ATOM   1282  HB  VAL A  84     -26.534  23.355  -5.038  1.00 25.21           H  
ATOM   1283  O   VAL A  84     -29.247  22.935  -5.672  1.00 25.21           O  
ATOM   1284  CG1 VAL A  84     -26.231  24.612  -6.754  1.00 25.21           C  
ATOM   1285 HG11 VAL A  84     -26.318  25.662  -7.034  1.00 25.21           H  
ATOM   1286 HG12 VAL A  84     -25.203  24.288  -6.916  1.00 25.21           H  
ATOM   1287 HG13 VAL A  84     -26.874  24.010  -7.396  1.00 25.21           H  
ATOM   1288  CG2 VAL A  84     -25.586  25.183  -4.431  1.00 25.21           C  
ATOM   1289 HG21 VAL A  84     -24.578  24.841  -4.669  1.00 25.21           H  
ATOM   1290 HG22 VAL A  84     -25.757  25.006  -3.369  1.00 25.21           H  
ATOM   1291 HG23 VAL A  84     -25.654  26.252  -4.631  1.00 25.21           H  
ATOM   1292  N   LYS A  85     -29.806  24.854  -6.694  1.00 26.47           N  
ATOM   1293  H   LYS A  85     -29.606  25.841  -6.775  1.00 26.47           H  
ATOM   1294  CA  LYS A  85     -30.676  24.228  -7.699  1.00 26.47           C  
ATOM   1295  HA  LYS A  85     -31.320  23.489  -7.222  1.00 26.47           H  
ATOM   1296  C   LYS A  85     -29.806  23.509  -8.731  1.00 26.47           C  
ATOM   1297  CB  LYS A  85     -31.528  25.285  -8.422  1.00 26.47           C  
ATOM   1298  HB2 LYS A  85     -30.883  26.104  -8.737  1.00 26.47           H  
ATOM   1299  HB3 LYS A  85     -31.941  24.827  -9.321  1.00 26.47           H  
ATOM   1300  O   LYS A  85     -28.945  24.143  -9.333  1.00 26.47           O  
ATOM   1301  CG  LYS A  85     -32.697  25.839  -7.596  1.00 26.47           C  
ATOM   1302  HG2 LYS A  85     -33.377  25.025  -7.345  1.00 26.47           H  
ATOM   1303  HG3 LYS A  85     -32.324  26.293  -6.679  1.00 26.47           H  
ATOM   1304  CD  LYS A  85     -33.439  26.895  -8.431  1.00 26.47           C  
ATOM   1305  HD2 LYS A  85     -32.771  27.740  -8.600  1.00 26.47           H  
ATOM   1306  HD3 LYS A  85     -33.702  26.460  -9.395  1.00 26.47           H  
ATOM   1307  CE  LYS A  85     -34.716  27.375  -7.735  1.00 26.47           C  
ATOM   1308  HE2 LYS A  85     -34.448  27.786  -6.761  1.00 26.47           H  
ATOM   1309  HE3 LYS A  85     -35.365  26.515  -7.572  1.00 26.47           H  
ATOM   1310  NZ  LYS A  85     -35.414  28.398  -8.555  1.00 26.47           N  
ATOM   1311  HZ1 LYS A  85     -36.262  28.706  -8.101  1.00 26.47           H  
ATOM   1312  HZ2 LYS A  85     -35.654  28.015  -9.458  1.00 26.47           H  
ATOM   1313  HZ3 LYS A  85     -34.815  29.198  -8.703  1.00 26.47           H  
ATOM   1314  N   CYS A  86     -30.082  22.236  -9.008  1.00 27.15           N  
ATOM   1315  H   CYS A  86     -30.748  21.730  -8.441  1.00 27.15           H  
ATOM   1316  CA  CYS A  86     -29.566  21.593 -10.214  1.00 27.15           C  
ATOM   1317  HA  CYS A  86     -28.483  21.714 -10.252  1.00 27.15           H  
ATOM   1318  C   CYS A  86     -30.179  22.278 -11.443  1.00 27.15           C  
ATOM   1319  CB  CYS A  86     -29.890  20.093 -10.195  1.00 27.15           C  
ATOM   1320  HB2 CYS A  86     -30.965  19.949 -10.083  1.00 27.15           H  
ATOM   1321  HB3 CYS A  86     -29.582  19.641 -11.138  1.00 27.15           H  
ATOM   1322  O   CYS A  86     -31.397  22.254 -11.624  1.00 27.15           O  
ATOM   1323  SG  CYS A  86     -29.010  19.285  -8.831  1.00 27.15           S  
ATOM   1324  HG  CYS A  86     -27.767  19.445  -9.292  1.00 27.15           H  
ATOM   1325  N   CYS A  87     -29.346  22.901 -12.273  1.00 28.75           N  
ATOM   1326  H   CYS A  87     -28.366  22.963 -12.036  1.00 28.75           H  
ATOM   1327  CA  CYS A  87     -29.780  23.480 -13.538  1.00 28.75           C  
ATOM   1328  HA  CYS A  87     -30.741  23.977 -13.401  1.00 28.75           H  
ATOM   1329  C   CYS A  87     -29.965  22.371 -14.581  1.00 28.75           C  
ATOM   1330  CB  CYS A  87     -28.762  24.534 -13.995  1.00 28.75           C  
ATOM   1331  HB2 CYS A  87     -29.007  24.852 -15.008  1.00 28.75           H  
ATOM   1332  HB3 CYS A  87     -27.763  24.099 -14.002  1.00 28.75           H  
ATOM   1333  O   CYS A  87     -28.992  21.802 -15.073  1.00 28.75           O  
ATOM   1334  SG  CYS A  87     -28.824  25.971 -12.884  1.00 28.75           S  
ATOM   1335  HG  CYS A  87     -27.766  26.613 -13.388  1.00 28.75           H  
ATOM   1336  N   GLU A  88     -31.212  22.088 -14.953  1.00 25.84           N  
ATOM   1337  H   GLU A  88     -31.986  22.522 -14.469  1.00 25.84           H  
ATOM   1338  CA  GLU A  88     -31.514  21.302 -16.148  1.00 25.84           C  
ATOM   1339  HA  GLU A  88     -30.984  20.350 -16.102  1.00 25.84           H  
ATOM   1340  C   GLU A  88     -31.065  22.074 -17.397  1.00 25.84           C  
ATOM   1341  CB  GLU A  88     -33.022  21.024 -16.249  1.00 25.84           C  
ATOM   1342  HB2 GLU A  88     -33.554  21.975 -16.230  1.00 25.84           H  
ATOM   1343  HB3 GLU A  88     -33.218  20.541 -17.206  1.00 25.84           H  
ATOM   1344  O   GLU A  88     -31.577  23.157 -17.684  1.00 25.84           O  
ATOM   1345  CG  GLU A  88     -33.561  20.119 -15.134  1.00 25.84           C  
ATOM   1346  HG2 GLU A  88     -33.012  19.178 -15.153  1.00 25.84           H  
ATOM   1347  HG3 GLU A  88     -33.388  20.594 -14.168  1.00 25.84           H  
ATOM   1348  CD  GLU A  88     -35.066  19.862 -15.306  1.00 25.84           C  
ATOM   1349  OE1 GLU A  88     -35.468  18.684 -15.185  1.00 25.84           O  
ATOM   1350  OE2 GLU A  88     -35.800  20.845 -15.555  1.00 25.84           O  
ATOM   1351  N   GLY A  89     -30.127  21.529 -18.176  1.00 24.77           N  
ATOM   1352  H   GLY A  89     -29.606  20.733 -17.836  1.00 24.77           H  
ATOM   1353  CA  GLY A  89     -29.777  22.148 -19.453  1.00 24.77           C  
ATOM   1354  HA2 GLY A  89     -29.619  23.213 -19.285  1.00 24.77           H  
ATOM   1355  HA3 GLY A  89     -30.625  22.051 -20.131  1.00 24.77           H  
ATOM   1356  C   GLY A  89     -28.516  21.624 -20.132  1.00 24.77           C  
ATOM   1357  O   GLY A  89     -27.413  21.995 -19.762  1.00 24.77           O  
ATOM   1358  N   LYS A  90     -28.723  20.909 -21.247  1.00 28.58           N  
ATOM   1359  H   LYS A  90     -29.684  20.648 -21.413  1.00 28.58           H  
ATOM   1360  CA  LYS A  90     -27.750  20.655 -22.333  1.00 28.58           C  
ATOM   1361  HA  LYS A  90     -28.317  20.203 -23.148  1.00 28.58           H  
ATOM   1362  C   LYS A  90     -26.615  19.650 -22.051  1.00 28.58           C  
ATOM   1363  CB  LYS A  90     -27.220  21.983 -22.915  1.00 28.58           C  
ATOM   1364  HB2 LYS A  90     -26.613  22.495 -22.168  1.00 28.58           H  
ATOM   1365  HB3 LYS A  90     -26.574  21.756 -23.763  1.00 28.58           H  
ATOM   1366  O   LYS A  90     -25.475  20.009 -21.804  1.00 28.58           O  
ATOM   1367  CG  LYS A  90     -28.347  22.918 -23.387  1.00 28.58           C  
ATOM   1368  HG2 LYS A  90     -28.997  23.169 -22.548  1.00 28.58           H  
ATOM   1369  HG3 LYS A  90     -28.938  22.413 -24.151  1.00 28.58           H  
ATOM   1370  CD  LYS A  90     -27.782  24.221 -23.961  1.00 28.58           C  
ATOM   1371  HD2 LYS A  90     -27.168  23.996 -24.833  1.00 28.58           H  
ATOM   1372  HD3 LYS A  90     -27.161  24.699 -23.204  1.00 28.58           H  
ATOM   1373  CE  LYS A  90     -28.932  25.157 -24.352  1.00 28.58           C  
ATOM   1374  HE2 LYS A  90     -29.542  24.669 -25.112  1.00 28.58           H  
ATOM   1375  HE3 LYS A  90     -29.556  25.320 -23.473  1.00 28.58           H  
ATOM   1376  NZ  LYS A  90     -28.424  26.457 -24.855  1.00 28.58           N  
ATOM   1377  HZ1 LYS A  90     -27.865  26.910 -24.147  1.00 28.58           H  
ATOM   1378  HZ2 LYS A  90     -29.185  27.076 -25.095  1.00 28.58           H  
ATOM   1379  HZ3 LYS A  90     -27.843  26.326 -25.671  1.00 28.58           H  
ATOM   1380  N   ARG A  91     -26.953  18.380 -22.313  1.00 25.14           N  
ATOM   1381  H   ARG A  91     -27.945  18.193 -22.278  1.00 25.14           H  
ATOM   1382  CA  ARG A  91     -26.137  17.383 -23.042  1.00 25.14           C  
ATOM   1383  HA  ARG A  91     -26.483  16.386 -22.770  1.00 25.14           H  
ATOM   1384  C   ARG A  91     -24.618  17.379 -22.771  1.00 25.14           C  
ATOM   1385  CB  ARG A  91     -26.340  17.564 -24.568  1.00 25.14           C  
ATOM   1386  HB2 ARG A  91     -25.693  16.847 -25.074  1.00 25.14           H  
ATOM   1387  HB3 ARG A  91     -26.000  18.562 -24.843  1.00 25.14           H  
ATOM   1388  O   ARG A  91     -23.873  17.847 -23.616  1.00 25.14           O  
ATOM   1389  CG  ARG A  91     -27.748  17.369 -25.136  1.00 25.14           C  
ATOM   1390  HG2 ARG A  91     -28.102  16.365 -24.903  1.00 25.14           H  
ATOM   1391  HG3 ARG A  91     -28.428  18.108 -24.713  1.00 25.14           H  
ATOM   1392  CD  ARG A  91     -27.657  17.554 -26.660  1.00 25.14           C  
ATOM   1393  HD2 ARG A  91     -26.962  16.816 -27.059  1.00 25.14           H  
ATOM   1394  HD3 ARG A  91     -27.261  18.548 -26.867  1.00 25.14           H  
ATOM   1395  NE  ARG A  91     -28.963  17.400 -27.328  1.00 25.14           N  
ATOM   1396  HE  ARG A  91     -29.748  17.140 -26.749  1.00 25.14           H  
ATOM   1397  NH1 ARG A  91     -28.235  17.800 -29.474  1.00 25.14           N  
ATOM   1398 HH11 ARG A  91     -28.417  17.856 -30.466  1.00 25.14           H  
ATOM   1399 HH12 ARG A  91     -27.289  17.898 -29.134  1.00 25.14           H  
ATOM   1400  NH2 ARG A  91     -30.385  17.341 -29.108  1.00 25.14           N  
ATOM   1401 HH21 ARG A  91     -30.541  17.396 -30.104  1.00 25.14           H  
ATOM   1402 HH22 ARG A  91     -31.151  17.088 -28.499  1.00 25.14           H  
ATOM   1403  CZ  ARG A  91     -29.186  17.515 -28.628  1.00 25.14           C  
ATOM   1404  N   HIS A  92     -24.180  16.667 -21.738  1.00 28.33           N  
ATOM   1405  H   HIS A  92     -24.815  16.504 -20.970  1.00 28.33           H  
ATOM   1406  CA  HIS A  92     -23.086  15.686 -21.840  1.00 28.33           C  
ATOM   1407  HA  HIS A  92     -23.122  15.232 -22.830  1.00 28.33           H  
ATOM   1408  C   HIS A  92     -23.365  14.562 -20.827  1.00 28.33           C  
ATOM   1409  CB  HIS A  92     -21.691  16.324 -21.680  1.00 28.33           C  
ATOM   1410  HB2 HIS A  92     -21.731  17.119 -20.935  1.00 28.33           H  
ATOM   1411  HB3 HIS A  92     -20.993  15.569 -21.318  1.00 28.33           H  
ATOM   1412  O   HIS A  92     -23.999  14.803 -19.799  1.00 28.33           O  
ATOM   1413  CG  HIS A  92     -21.140  16.865 -22.985  1.00 28.33           C  
ATOM   1414  CD2 HIS A  92     -21.069  18.181 -23.367  1.00 28.33           C  
ATOM   1415  HD2 HIS A  92     -21.379  19.028 -22.773  1.00 28.33           H  
ATOM   1416  ND1 HIS A  92     -20.699  16.118 -24.057  1.00 28.33           N  
ATOM   1417  HD1 HIS A  92     -20.524  15.123 -24.063  1.00 28.33           H  
ATOM   1418  CE1 HIS A  92     -20.396  16.961 -25.060  1.00 28.33           C  
ATOM   1419  HE1 HIS A  92     -19.992  16.669 -26.018  1.00 28.33           H  
ATOM   1420  NE2 HIS A  92     -20.614  18.230 -24.690  1.00 28.33           N  
ATOM   1421  N   LEU A  93     -23.006  13.315 -21.153  1.00 22.32           N  
ATOM   1422  H   LEU A  93     -22.413  13.160 -21.956  1.00 22.32           H  
ATOM   1423  CA  LEU A  93     -23.323  12.163 -20.303  1.00 22.32           C  
ATOM   1424  HA  LEU A  93     -24.376  12.202 -20.022  1.00 22.32           H  
ATOM   1425  C   LEU A  93     -22.484  12.196 -19.020  1.00 22.32           C  
ATOM   1426  CB  LEU A  93     -23.055  10.824 -21.028  1.00 22.32           C  
ATOM   1427  HB2 LEU A  93     -23.063  10.052 -20.258  1.00 22.32           H  
ATOM   1428  HB3 LEU A  93     -22.049  10.827 -21.447  1.00 22.32           H  
ATOM   1429  O   LEU A  93     -21.264  12.177 -19.112  1.00 22.32           O  
ATOM   1430  CG  LEU A  93     -24.067  10.400 -22.107  1.00 22.32           C  
ATOM   1431  HG  LEU A  93     -25.073  10.672 -21.786  1.00 22.32           H  
ATOM   1432  CD1 LEU A  93     -23.783  11.043 -23.467  1.00 22.32           C  
ATOM   1433 HD11 LEU A  93     -22.772  10.795 -23.791  1.00 22.32           H  
ATOM   1434 HD12 LEU A  93     -24.493  10.669 -24.205  1.00 22.32           H  
ATOM   1435 HD13 LEU A  93     -23.891  12.125 -23.400  1.00 22.32           H  
ATOM   1436  CD2 LEU A  93     -24.019   8.881 -22.293  1.00 22.32           C  
ATOM   1437 HD21 LEU A  93     -24.275   8.383 -21.358  1.00 22.32           H  
ATOM   1438 HD22 LEU A  93     -23.018   8.574 -22.596  1.00 22.32           H  
ATOM   1439 HD23 LEU A  93     -24.734   8.574 -23.056  1.00 22.32           H  
ATOM   1440  N   ASN A  94     -23.143  12.175 -17.857  1.00 26.17           N  
ATOM   1441  H   ASN A  94     -24.097  12.507 -17.870  1.00 26.17           H  
ATOM   1442  CA  ASN A  94     -22.800  11.327 -16.706  1.00 26.17           C  
ATOM   1443  HA  ASN A  94     -22.784  10.296 -17.057  1.00 26.17           H  
ATOM   1444  C   ASN A  94     -23.926  11.383 -15.651  1.00 26.17           C  
ATOM   1445  CB  ASN A  94     -21.407  11.673 -16.125  1.00 26.17           C  
ATOM   1446  HB2 ASN A  94     -21.390  11.475 -15.054  1.00 26.17           H  
ATOM   1447  HB3 ASN A  94     -21.191  12.730 -16.279  1.00 26.17           H  
ATOM   1448  O   ASN A  94     -24.598  12.401 -15.488  1.00 26.17           O  
ATOM   1449  CG  ASN A  94     -20.297  10.827 -16.750  1.00 26.17           C  
ATOM   1450  ND2 ASN A  94     -19.062  11.263 -16.688  1.00 26.17           N  
ATOM   1451 HD21 ASN A  94     -18.834  12.149 -16.260  1.00 26.17           H  
ATOM   1452 HD22 ASN A  94     -18.355  10.655 -17.075  1.00 26.17           H  
ATOM   1453  OD1 ASN A  94     -20.530   9.742 -17.262  1.00 26.17           O  
ATOM   1454  N   LEU A  95     -24.189  10.259 -14.976  1.00 22.20           N  
ATOM   1455  H   LEU A  95     -23.553   9.482 -15.092  1.00 22.20           H  
ATOM   1456  CA  LEU A  95     -25.359  10.058 -14.106  1.00 22.20           C  
ATOM   1457  HA  LEU A  95     -26.226  10.525 -14.573  1.00 22.20           H  
ATOM   1458  C   LEU A  95     -25.204  10.721 -12.724  1.00 22.20           C  
ATOM   1459  CB  LEU A  95     -25.636   8.541 -13.985  1.00 22.20           C  
ATOM   1460  HB2 LEU A  95     -26.105   8.332 -13.024  1.00 22.20           H  
ATOM   1461  HB3 LEU A  95     -24.683   8.011 -13.976  1.00 22.20           H  
ATOM   1462  O   LEU A  95     -24.833  10.072 -11.749  1.00 22.20           O  
ATOM   1463  CG  LEU A  95     -26.551   7.984 -15.094  1.00 22.20           C  
ATOM   1464  HG  LEU A  95     -26.614   8.694 -15.918  1.00 22.20           H  
ATOM   1465  CD1 LEU A  95     -26.011   6.667 -15.646  1.00 22.20           C  
ATOM   1466 HD11 LEU A  95     -25.929   5.928 -14.849  1.00 22.20           H  
ATOM   1467 HD12 LEU A  95     -25.024   6.830 -16.080  1.00 22.20           H  
ATOM   1468 HD13 LEU A  95     -26.673   6.290 -16.425  1.00 22.20           H  
ATOM   1469  CD2 LEU A  95     -27.961   7.727 -14.550  1.00 22.20           C  
ATOM   1470 HD21 LEU A  95     -28.370   8.656 -14.151  1.00 22.20           H  
ATOM   1471 HD22 LEU A  95     -27.926   6.974 -13.763  1.00 22.20           H  
ATOM   1472 HD23 LEU A  95     -28.603   7.377 -15.358  1.00 22.20           H  
ATOM   1473  N   TRP A  96     -25.593  11.990 -12.605  1.00 23.58           N  
ATOM   1474  H   TRP A  96     -25.802  12.514 -13.443  1.00 23.58           H  
ATOM   1475  CA  TRP A  96     -25.743  12.650 -11.303  1.00 23.58           C  
ATOM   1476  HA  TRP A  96     -24.959  12.293 -10.634  1.00 23.58           H  
ATOM   1477  C   TRP A  96     -27.092  12.296 -10.657  1.00 23.58           C  
ATOM   1478  CB  TRP A  96     -25.528  14.163 -11.445  1.00 23.58           C  
ATOM   1479  HB2 TRP A  96     -26.139  14.544 -12.264  1.00 23.58           H  
ATOM   1480  HB3 TRP A  96     -25.870  14.648 -10.531  1.00 23.58           H  
ATOM   1481  O   TRP A  96     -28.118  12.915 -10.939  1.00 23.58           O  
ATOM   1482  CG  TRP A  96     -24.100  14.564 -11.665  1.00 23.58           C  
ATOM   1483  CD1 TRP A  96     -23.423  14.458 -12.832  1.00 23.58           C  
ATOM   1484  HD1 TRP A  96     -23.835  14.083 -13.757  1.00 23.58           H  
ATOM   1485  CD2 TRP A  96     -23.145  15.117 -10.701  1.00 23.58           C  
ATOM   1486  CE2 TRP A  96     -21.894  15.306 -11.364  1.00 23.58           C  
ATOM   1487  CE3 TRP A  96     -23.205  15.479  -9.335  1.00 23.58           C  
ATOM   1488  HE3 TRP A  96     -24.132  15.353  -8.795  1.00 23.58           H  
ATOM   1489  NE1 TRP A  96     -22.122  14.888 -12.656  1.00 23.58           N  
ATOM   1490  HE1 TRP A  96     -21.426  14.896 -13.387  1.00 23.58           H  
ATOM   1491  CH2 TRP A  96     -20.856  16.163  -9.354  1.00 23.58           C  
ATOM   1492  HH2 TRP A  96     -19.991  16.548  -8.836  1.00 23.58           H  
ATOM   1493  CZ2 TRP A  96     -20.763  15.816 -10.712  1.00 23.58           C  
ATOM   1494  HZ2 TRP A  96     -19.829  15.936 -11.240  1.00 23.58           H  
ATOM   1495  CZ3 TRP A  96     -22.074  15.997  -8.671  1.00 23.58           C  
ATOM   1496  HZ3 TRP A  96     -22.132  16.262  -7.625  1.00 23.58           H  
ATOM   1497  N   ARG A  97     -27.103  11.302  -9.757  1.00 23.23           N  
ATOM   1498  H   ARG A  97     -26.236  10.804  -9.612  1.00 23.23           H  
ATOM   1499  CA  ARG A  97     -28.208  11.088  -8.803  1.00 23.23           C  
ATOM   1500  HA  ARG A  97     -29.125  11.520  -9.205  1.00 23.23           H  
ATOM   1501  C   ARG A  97     -27.906  11.818  -7.494  1.00 23.23           C  
ATOM   1502  CB  ARG A  97     -28.454   9.590  -8.538  1.00 23.23           C  
ATOM   1503  HB2 ARG A  97     -27.501   9.078  -8.411  1.00 23.23           H  
ATOM   1504  HB3 ARG A  97     -29.007   9.503  -7.603  1.00 23.23           H  
ATOM   1505  O   ARG A  97     -27.057  11.377  -6.726  1.00 23.23           O  
ATOM   1506  CG  ARG A  97     -29.279   8.895  -9.632  1.00 23.23           C  
ATOM   1507  HG2 ARG A  97     -28.706   8.856 -10.558  1.00 23.23           H  
ATOM   1508  HG3 ARG A  97     -30.197   9.459  -9.800  1.00 23.23           H  
ATOM   1509  CD  ARG A  97     -29.639   7.472  -9.175  1.00 23.23           C  
ATOM   1510  HD2 ARG A  97     -28.720   6.894  -9.075  1.00 23.23           H  
ATOM   1511  HD3 ARG A  97     -30.119   7.534  -8.198  1.00 23.23           H  
ATOM   1512  NE  ARG A  97     -30.551   6.793 -10.118  1.00 23.23           N  
ATOM   1513  HE  ARG A  97     -30.714   7.254 -11.002  1.00 23.23           H  
ATOM   1514  NH1 ARG A  97     -31.019   4.956  -8.811  1.00 23.23           N  
ATOM   1515 HH11 ARG A  97     -30.413   5.316  -8.089  1.00 23.23           H  
ATOM   1516 HH12 ARG A  97     -31.503   4.082  -8.662  1.00 23.23           H  
ATOM   1517  NH2 ARG A  97     -31.970   5.147 -10.816  1.00 23.23           N  
ATOM   1518 HH21 ARG A  97     -32.130   5.644 -11.681  1.00 23.23           H  
ATOM   1519 HH22 ARG A  97     -32.441   4.271 -10.643  1.00 23.23           H  
ATOM   1520  CZ  ARG A  97     -31.172   5.641  -9.911  1.00 23.23           C  
ATOM   1521  N   CYS A  98     -28.633  12.895  -7.207  1.00 23.06           N  
ATOM   1522  H   CYS A  98     -29.261  13.267  -7.905  1.00 23.06           H  
ATOM   1523  CA  CYS A  98     -28.571  13.558  -5.904  1.00 23.06           C  
ATOM   1524  HA  CYS A  98     -27.527  13.748  -5.651  1.00 23.06           H  
ATOM   1525  C   CYS A  98     -29.182  12.666  -4.811  1.00 23.06           C  
ATOM   1526  CB  CYS A  98     -29.309  14.902  -5.976  1.00 23.06           C  
ATOM   1527  HB2 CYS A  98     -29.281  15.386  -4.999  1.00 23.06           H  
ATOM   1528  HB3 CYS A  98     -30.351  14.731  -6.245  1.00 23.06           H  
ATOM   1529  O   CYS A  98     -30.383  12.394  -4.833  1.00 23.06           O  
ATOM   1530  SG  CYS A  98     -28.539  15.992  -7.204  1.00 23.06           S  
ATOM   1531  HG  CYS A  98     -27.342  16.123  -6.626  1.00 23.06           H  
ATOM   1532  N   VAL A  99     -28.379  12.249  -3.828  1.00 25.47           N  
ATOM   1533  H   VAL A  99     -27.395  12.471  -3.877  1.00 25.47           H  
ATOM   1534  CA  VAL A  99     -28.866  11.548  -2.630  1.00 25.47           C  
ATOM   1535  HA  VAL A  99     -29.757  10.978  -2.893  1.00 25.47           H  
ATOM   1536  C   VAL A  99     -29.258  12.579  -1.568  1.00 25.47           C  
ATOM   1537  CB  VAL A  99     -27.828  10.538  -2.099  1.00 25.47           C  
ATOM   1538  HB  VAL A  99     -26.904  11.063  -1.856  1.00 25.47           H  
ATOM   1539  O   VAL A  99     -28.433  13.372  -1.119  1.00 25.47           O  
ATOM   1540  CG1 VAL A  99     -28.334   9.821  -0.840  1.00 25.47           C  
ATOM   1541 HG11 VAL A  99     -27.599   9.083  -0.519  1.00 25.47           H  
ATOM   1542 HG12 VAL A  99     -28.468  10.532  -0.024  1.00 25.47           H  
ATOM   1543 HG13 VAL A  99     -29.277   9.314  -1.042  1.00 25.47           H  
ATOM   1544  CG2 VAL A  99     -27.521   9.467  -3.155  1.00 25.47           C  
ATOM   1545 HG21 VAL A  99     -28.432   8.936  -3.430  1.00 25.47           H  
ATOM   1546 HG22 VAL A  99     -26.800   8.753  -2.756  1.00 25.47           H  
ATOM   1547 HG23 VAL A  99     -27.087   9.923  -4.045  1.00 25.47           H  
ATOM   1548  N   GLN A 100     -30.526  12.576  -1.154  1.00 23.57           N  
ATOM   1549  H   GLN A 100     -31.161  11.901  -1.555  1.00 23.57           H  
ATOM   1550  CA  GLN A 100     -31.030  13.459  -0.098  1.00 23.57           C  
ATOM   1551  HA  GLN A 100     -30.495  14.406  -0.160  1.00 23.57           H  
ATOM   1552  C   GLN A 100     -30.744  12.861   1.291  1.00 23.57           C  
ATOM   1553  CB  GLN A 100     -32.537  13.738  -0.316  1.00 23.57           C  
ATOM   1554  HB2 GLN A 100     -32.912  13.163  -1.163  1.00 23.57           H  
ATOM   1555  HB3 GLN A 100     -33.105  13.431   0.562  1.00 23.57           H  
ATOM   1556  O   GLN A 100     -31.514  12.045   1.793  1.00 23.57           O  
ATOM   1557  CG  GLN A 100     -32.827  15.225  -0.562  1.00 23.57           C  
ATOM   1558  HG2 GLN A 100     -32.384  15.521  -1.512  1.00 23.57           H  
ATOM   1559  HG3 GLN A 100     -32.368  15.817   0.230  1.00 23.57           H  
ATOM   1560  CD  GLN A 100     -34.323  15.551  -0.588  1.00 23.57           C  
ATOM   1561  NE2 GLN A 100     -34.685  16.770  -0.918  1.00 23.57           N  
ATOM   1562 HE21 GLN A 100     -33.996  17.445  -1.216  1.00 23.57           H  
ATOM   1563 HE22 GLN A 100     -35.680  16.933  -0.984  1.00 23.57           H  
ATOM   1564  OE1 GLN A 100     -35.195  14.751  -0.284  1.00 23.57           O  
ATOM   1565  N   ILE A 101     -29.668  13.296   1.954  1.00 26.73           N  
ATOM   1566  H   ILE A 101     -29.012  13.899   1.480  1.00 26.73           H  
ATOM   1567  CA  ILE A 101     -29.407  12.915   3.353  1.00 26.73           C  
ATOM   1568  HA  ILE A 101     -29.691  11.870   3.478  1.00 26.73           H  
ATOM   1569  C   ILE A 101     -30.298  13.755   4.284  1.00 26.73           C  
ATOM   1570  CB  ILE A 101     -27.903  13.001   3.711  1.00 26.73           C  
ATOM   1571  HB  ILE A 101     -27.576  14.036   3.613  1.00 26.73           H  
ATOM   1572  O   ILE A 101     -30.022  14.924   4.560  1.00 26.73           O  
ATOM   1573  CG1 ILE A 101     -27.064  12.124   2.749  1.00 26.73           C  
ATOM   1574 HG12 ILE A 101     -27.217  12.467   1.725  1.00 26.73           H  
ATOM   1575 HG13 ILE A 101     -27.405  11.090   2.809  1.00 26.73           H  
ATOM   1576  CG2 ILE A 101     -27.694  12.555   5.174  1.00 26.73           C  
ATOM   1577 HG21 ILE A 101     -26.650  12.683   5.460  1.00 26.73           H  
ATOM   1578 HG22 ILE A 101     -28.289  13.160   5.858  1.00 26.73           H  
ATOM   1579 HG23 ILE A 101     -27.965  11.505   5.290  1.00 26.73           H  
ATOM   1580  CD1 ILE A 101     -25.552  12.157   3.007  1.00 26.73           C  
ATOM   1581 HD11 ILE A 101     -25.311  11.664   3.949  1.00 26.73           H  
ATOM   1582 HD12 ILE A 101     -25.199  13.188   3.031  1.00 26.73           H  
ATOM   1583 HD13 ILE A 101     -25.038  11.627   2.204  1.00 26.73           H  
ATOM   1584  N   LYS A 102     -31.382  13.160   4.798  1.00 24.72           N  
ATOM   1585  H   LYS A 102     -31.577  12.215   4.501  1.00 24.72           H  
ATOM   1586  CA  LYS A 102     -32.266  13.794   5.792  1.00 24.72           C  
ATOM   1587  HA  LYS A 102     -32.380  14.848   5.539  1.00 24.72           H  
ATOM   1588  C   LYS A 102     -31.651  13.746   7.194  1.00 24.72           C  
ATOM   1589  CB  LYS A 102     -33.660  13.145   5.778  1.00 24.72           C  
ATOM   1590  HB2 LYS A 102     -34.199  13.447   6.676  1.00 24.72           H  
ATOM   1591  HB3 LYS A 102     -33.548  12.061   5.800  1.00 24.72           H  
ATOM   1592  O   LYS A 102     -32.017  12.914   8.019  1.00 24.72           O  
ATOM   1593  CG  LYS A 102     -34.505  13.560   4.568  1.00 24.72           C  
ATOM   1594  HG2 LYS A 102     -33.974  13.309   3.650  1.00 24.72           H  
ATOM   1595  HG3 LYS A 102     -34.687  14.635   4.595  1.00 24.72           H  
ATOM   1596  CD  LYS A 102     -35.840  12.805   4.604  1.00 24.72           C  
ATOM   1597  HD2 LYS A 102     -35.620  11.738   4.626  1.00 24.72           H  
ATOM   1598  HD3 LYS A 102     -36.395  13.067   5.505  1.00 24.72           H  
ATOM   1599  CE  LYS A 102     -36.681  13.117   3.362  1.00 24.72           C  
ATOM   1600  HE2 LYS A 102     -37.137  14.102   3.464  1.00 24.72           H  
ATOM   1601  HE3 LYS A 102     -36.015  13.148   2.500  1.00 24.72           H  
ATOM   1602  NZ  LYS A 102     -37.706  12.064   3.142  1.00 24.72           N  
ATOM   1603  HZ1 LYS A 102     -37.254  11.166   3.053  1.00 24.72           H  
ATOM   1604  HZ2 LYS A 102     -38.356  11.997   3.912  1.00 24.72           H  
ATOM   1605  HZ3 LYS A 102     -38.209  12.224   2.281  1.00 24.72           H  
ATOM   1606  N   MET A 103     -30.769  14.692   7.505  1.00 24.94           N  
ATOM   1607  H   MET A 103     -30.441  15.301   6.769  1.00 24.94           H  
ATOM   1608  CA  MET A 103     -30.279  14.868   8.877  1.00 24.94           C  
ATOM   1609  HA  MET A 103     -29.897  13.912   9.236  1.00 24.94           H  
ATOM   1610  C   MET A 103     -31.414  15.314   9.816  1.00 24.94           C  
ATOM   1611  CB  MET A 103     -29.126  15.880   8.913  1.00 24.94           C  
ATOM   1612  HB2 MET A 103     -29.455  16.826   8.484  1.00 24.94           H  
ATOM   1613  HB3 MET A 103     -28.849  16.051   9.953  1.00 24.94           H  
ATOM   1614  O   MET A 103     -31.888  16.449   9.740  1.00 24.94           O  
ATOM   1615  CG  MET A 103     -27.885  15.385   8.164  1.00 24.94           C  
ATOM   1616  HG2 MET A 103     -27.645  14.382   8.514  1.00 24.94           H  
ATOM   1617  HG3 MET A 103     -28.097  15.331   7.096  1.00 24.94           H  
ATOM   1618  SD  MET A 103     -26.424  16.425   8.422  1.00 24.94           S  
ATOM   1619  CE  MET A 103     -26.873  17.894   7.459  1.00 24.94           C  
ATOM   1620  HE1 MET A 103     -27.757  18.367   7.887  1.00 24.94           H  
ATOM   1621  HE2 MET A 103     -26.044  18.602   7.474  1.00 24.94           H  
ATOM   1622  HE3 MET A 103     -27.074  17.606   6.427  1.00 24.94           H  
ATOM   1623  N   ARG A 104     -31.834  14.446  10.745  1.00 24.50           N  
ATOM   1624  H   ARG A 104     -31.458  13.509  10.718  1.00 24.50           H  
ATOM   1625  CA  ARG A 104     -32.711  14.820  11.868  1.00 24.50           C  
ATOM   1626  HA  ARG A 104     -33.173  15.783  11.649  1.00 24.50           H  
ATOM   1627  C   ARG A 104     -31.895  14.994  13.144  1.00 24.50           C  
ATOM   1628  CB  ARG A 104     -33.841  13.795  12.070  1.00 24.50           C  
ATOM   1629  HB2 ARG A 104     -34.280  13.956  13.054  1.00 24.50           H  
ATOM   1630  HB3 ARG A 104     -33.432  12.785  12.043  1.00 24.50           H  
ATOM   1631  O   ARG A 104     -31.233  14.070  13.601  1.00 24.50           O  
ATOM   1632  CG  ARG A 104     -34.950  13.939  11.017  1.00 24.50           C  
ATOM   1633  HG2 ARG A 104     -34.551  13.694  10.032  1.00 24.50           H  
ATOM   1634  HG3 ARG A 104     -35.308  14.968  11.011  1.00 24.50           H  
ATOM   1635  CD  ARG A 104     -36.123  13.006  11.343  1.00 24.50           C  
ATOM   1636  HD2 ARG A 104     -35.783  11.974  11.252  1.00 24.50           H  
ATOM   1637  HD3 ARG A 104     -36.434  13.181  12.373  1.00 24.50           H  
ATOM   1638  NE  ARG A 104     -37.273  13.236  10.445  1.00 24.50           N  
ATOM   1639  HE  ARG A 104     -37.112  13.838   9.650  1.00 24.50           H  
ATOM   1640  NH1 ARG A 104     -38.747  11.814  11.488  1.00 24.50           N  
ATOM   1641 HH11 ARG A 104     -37.992  11.476  12.068  1.00 24.50           H  
ATOM   1642 HH12 ARG A 104     -39.614  11.295  11.477  1.00 24.50           H  
ATOM   1643  NH2 ARG A 104     -39.404  12.938   9.681  1.00 24.50           N  
ATOM   1644 HH21 ARG A 104     -40.289  12.457   9.748  1.00 24.50           H  
ATOM   1645 HH22 ARG A 104     -39.223  13.558   8.905  1.00 24.50           H  
ATOM   1646  CZ  ARG A 104     -38.464  12.666  10.544  1.00 24.50           C  
ATOM   1647  N   LYS A 105     -32.019  16.161  13.784  1.00 26.13           N  
ATOM   1648  H   LYS A 105     -32.557  16.889  13.337  1.00 26.13           H  
ATOM   1649  CA  LYS A 105     -31.553  16.364  15.162  1.00 26.13           C  
ATOM   1650  HA  LYS A 105     -30.548  15.951  15.257  1.00 26.13           H  
ATOM   1651  C   LYS A 105     -32.465  15.582  16.109  1.00 26.13           C  
ATOM   1652  CB  LYS A 105     -31.492  17.870  15.476  1.00 26.13           C  
ATOM   1653  HB2 LYS A 105     -30.873  18.354  14.720  1.00 26.13           H  
ATOM   1654  HB3 LYS A 105     -32.494  18.296  15.419  1.00 26.13           H  
ATOM   1655  O   LYS A 105     -33.487  16.106  16.555  1.00 26.13           O  
ATOM   1656  CG  LYS A 105     -30.889  18.159  16.863  1.00 26.13           C  
ATOM   1657  HG2 LYS A 105     -31.508  17.709  17.639  1.00 26.13           H  
ATOM   1658  HG3 LYS A 105     -29.891  17.725  16.914  1.00 26.13           H  
ATOM   1659  CD  LYS A 105     -30.796  19.673  17.109  1.00 26.13           C  
ATOM   1660  HD2 LYS A 105     -30.210  20.122  16.308  1.00 26.13           H  
ATOM   1661  HD3 LYS A 105     -31.800  20.098  17.094  1.00 26.13           H  
ATOM   1662  CE  LYS A 105     -30.127  19.968  18.457  1.00 26.13           C  
ATOM   1663  HE2 LYS A 105     -29.161  19.463  18.478  1.00 26.13           H  
ATOM   1664  HE3 LYS A 105     -30.740  19.543  19.252  1.00 26.13           H  
ATOM   1665  NZ  LYS A 105     -29.939  21.428  18.668  1.00 26.13           N  
ATOM   1666  HZ1 LYS A 105     -30.825  21.913  18.658  1.00 26.13           H  
ATOM   1667  HZ2 LYS A 105     -29.358  21.819  17.940  1.00 26.13           H  
ATOM   1668  HZ3 LYS A 105     -29.486  21.608  19.553  1.00 26.13           H  
ATOM   1669  N   LEU A 106     -32.110  14.332  16.399  1.00 26.28           N  
ATOM   1670  H   LEU A 106     -31.334  13.922  15.900  1.00 26.28           H  
ATOM   1671  CA  LEU A 106     -32.771  13.558  17.445  1.00 26.28           C  
ATOM   1672  HA  LEU A 106     -33.833  13.493  17.208  1.00 26.28           H  
ATOM   1673  C   LEU A 106     -32.649  14.310  18.777  1.00 26.28           C  
ATOM   1674  CB  LEU A 106     -32.191  12.130  17.513  1.00 26.28           C  
ATOM   1675  HB2 LEU A 106     -32.567  11.641  18.411  1.00 26.28           H  
ATOM   1676  HB3 LEU A 106     -31.107  12.199  17.608  1.00 26.28           H  
ATOM   1677  O   LEU A 106     -31.569  14.773  19.156  1.00 26.28           O  
ATOM   1678  CG  LEU A 106     -32.530  11.241  16.295  1.00 26.28           C  
ATOM   1679  HG  LEU A 106     -32.178  11.727  15.385  1.00 26.28           H  
ATOM   1680  CD1 LEU A 106     -31.826   9.892  16.427  1.00 26.28           C  
ATOM   1681 HD11 LEU A 106     -30.747  10.035  16.483  1.00 26.28           H  
ATOM   1682 HD12 LEU A 106     -32.043   9.275  15.555  1.00 26.28           H  
ATOM   1683 HD13 LEU A 106     -32.168   9.368  17.319  1.00 26.28           H  
ATOM   1684  CD2 LEU A 106     -34.034  10.978  16.169  1.00 26.28           C  
ATOM   1685 HD21 LEU A 106     -34.409  10.506  17.077  1.00 26.28           H  
ATOM   1686 HD22 LEU A 106     -34.207  10.301  15.332  1.00 26.28           H  
ATOM   1687 HD23 LEU A 106     -34.577  11.902  15.972  1.00 26.28           H  
ATOM   1688  N   LYS A 107     -33.775  14.470  19.482  1.00 26.40           N  
ATOM   1689  H   LYS A 107     -34.611  14.024  19.133  1.00 26.40           H  
ATOM   1690  CA  LYS A 107     -33.748  14.929  20.876  1.00 26.40           C  
ATOM   1691  HA  LYS A 107     -33.204  15.872  20.921  1.00 26.40           H  
ATOM   1692  C   LYS A 107     -32.979  13.883  21.696  1.00 26.40           C  
ATOM   1693  CB  LYS A 107     -35.170  15.111  21.437  1.00 26.40           C  
ATOM   1694  HB2 LYS A 107     -35.100  15.236  22.518  1.00 26.40           H  
ATOM   1695  HB3 LYS A 107     -35.750  14.209  21.243  1.00 26.40           H  
ATOM   1696  O   LYS A 107     -33.135  12.697  21.404  1.00 26.40           O  
ATOM   1697  CG  LYS A 107     -35.900  16.333  20.855  1.00 26.40           C  
ATOM   1698  HG2 LYS A 107     -36.004  16.216  19.776  1.00 26.40           H  
ATOM   1699  HG3 LYS A 107     -35.315  17.230  21.059  1.00 26.40           H  
ATOM   1700  CD  LYS A 107     -37.293  16.479  21.488  1.00 26.40           C  
ATOM   1701  HD2 LYS A 107     -37.184  16.565  22.569  1.00 26.40           H  
ATOM   1702  HD3 LYS A 107     -37.875  15.585  21.266  1.00 26.40           H  
ATOM   1703  CE  LYS A 107     -38.023  17.716  20.948  1.00 26.40           C  
ATOM   1704  HE2 LYS A 107     -37.430  18.601  21.181  1.00 26.40           H  
ATOM   1705  HE3 LYS A 107     -38.088  17.632  19.864  1.00 26.40           H  
ATOM   1706  NZ  LYS A 107     -39.386  17.844  21.530  1.00 26.40           N  
ATOM   1707  HZ1 LYS A 107     -39.861  18.657  21.164  1.00 26.40           H  
ATOM   1708  HZ2 LYS A 107     -39.341  17.930  22.535  1.00 26.40           H  
ATOM   1709  HZ3 LYS A 107     -39.944  17.031  21.312  1.00 26.40           H  
ATOM   1710  N   PRO A 108     -32.193  14.277  22.714  1.00 28.12           N  
ATOM   1711  CA  PRO A 108     -31.647  13.304  23.652  1.00 28.12           C  
ATOM   1712  HA  PRO A 108     -30.959  12.628  23.144  1.00 28.12           H  
ATOM   1713  C   PRO A 108     -32.815  12.504  24.237  1.00 28.12           C  
ATOM   1714  CB  PRO A 108     -30.893  14.117  24.710  1.00 28.12           C  
ATOM   1715  HB2 PRO A 108     -29.850  14.218  24.410  1.00 28.12           H  
ATOM   1716  HB3 PRO A 108     -30.959  13.667  25.700  1.00 28.12           H  
ATOM   1717  O   PRO A 108     -33.742  13.092  24.801  1.00 28.12           O  
ATOM   1718  CG  PRO A 108     -31.569  15.489  24.663  1.00 28.12           C  
ATOM   1719  HG2 PRO A 108     -30.894  16.284  24.979  1.00 28.12           H  
ATOM   1720  HG3 PRO A 108     -32.464  15.479  25.284  1.00 28.12           H  
ATOM   1721  CD  PRO A 108     -31.964  15.632  23.193  1.00 28.12           C  
ATOM   1722  HD2 PRO A 108     -32.860  16.249  23.114  1.00 28.12           H  
ATOM   1723  HD3 PRO A 108     -31.144  16.078  22.630  1.00 28.12           H  
ATOM   1724  N   LEU A 109     -32.804  11.185  24.037  1.00 29.71           N  
ATOM   1725  H   LEU A 109     -32.040  10.763  23.527  1.00 29.71           H  
ATOM   1726  CA  LEU A 109     -33.827  10.314  24.602  1.00 29.71           C  
ATOM   1727  HA  LEU A 109     -34.795  10.687  24.265  1.00 29.71           H  
ATOM   1728  C   LEU A 109     -33.763  10.425  26.135  1.00 29.71           C  
ATOM   1729  CB  LEU A 109     -33.644   8.866  24.107  1.00 29.71           C  
ATOM   1730  HB2 LEU A 109     -34.175   8.190  24.776  1.00 29.71           H  
ATOM   1731  HB3 LEU A 109     -32.586   8.610  24.161  1.00 29.71           H  
ATOM   1732  O   LEU A 109     -32.661  10.426  26.693  1.00 29.71           O  
ATOM   1733  CG  LEU A 109     -34.161   8.638  22.672  1.00 29.71           C  
ATOM   1734  HG  LEU A 109     -33.796   9.434  22.023  1.00 29.71           H  
ATOM   1735  CD1 LEU A 109     -33.648   7.306  22.128  1.00 29.71           C  
ATOM   1736 HD11 LEU A 109     -33.994   6.485  22.755  1.00 29.71           H  
ATOM   1737 HD12 LEU A 109     -32.558   7.306  22.112  1.00 29.71           H  
ATOM   1738 HD13 LEU A 109     -34.008   7.154  21.111  1.00 29.71           H  
ATOM   1739  CD2 LEU A 109     -35.692   8.611  22.619  1.00 29.71           C  
ATOM   1740 HD21 LEU A 109     -36.017   8.397  21.601  1.00 29.71           H  
ATOM   1741 HD22 LEU A 109     -36.075   7.834  23.280  1.00 29.71           H  
ATOM   1742 HD23 LEU A 109     -36.103   9.577  22.916  1.00 29.71           H  
ATOM   1743  N   PRO A 110     -34.910  10.573  26.823  1.00 29.32           N  
ATOM   1744  CA  PRO A 110     -34.924  10.629  28.278  1.00 29.32           C  
ATOM   1745  HA  PRO A 110     -34.317  11.466  28.624  1.00 29.32           H  
ATOM   1746  C   PRO A 110     -34.358   9.324  28.847  1.00 29.32           C  
ATOM   1747  CB  PRO A 110     -36.390  10.858  28.665  1.00 29.32           C  
ATOM   1748  HB2 PRO A 110     -36.588  11.929  28.713  1.00 29.32           H  
ATOM   1749  HB3 PRO A 110     -36.647  10.382  29.611  1.00 29.32           H  
ATOM   1750  O   PRO A 110     -34.563   8.265  28.262  1.00 29.32           O  
ATOM   1751  CG  PRO A 110     -37.167  10.251  27.496  1.00 29.32           C  
ATOM   1752  HG2 PRO A 110     -37.258   9.174  27.637  1.00 29.32           H  
ATOM   1753  HG3 PRO A 110     -38.151  10.706  27.381  1.00 29.32           H  
ATOM   1754  CD  PRO A 110     -36.266  10.535  26.296  1.00 29.32           C  
ATOM   1755  HD2 PRO A 110     -36.385   9.746  25.554  1.00 29.32           H  
ATOM   1756  HD3 PRO A 110     -36.514  11.505  25.865  1.00 29.32           H  
ATOM   1757  N   ASN A 111     -33.659   9.405  29.986  1.00 31.13           N  
ATOM   1758  H   ASN A 111     -33.516  10.321  30.387  1.00 31.13           H  
ATOM   1759  CA  ASN A 111     -33.073   8.256  30.686  1.00 31.13           C  
ATOM   1760  HA  ASN A 111     -32.321   7.792  30.048  1.00 31.13           H  
ATOM   1761  C   ASN A 111     -34.133   7.182  31.003  1.00 31.13           C  
ATOM   1762  CB  ASN A 111     -32.405   8.736  31.998  1.00 31.13           C  
ATOM   1763  HB2 ASN A 111     -33.022   9.505  32.463  1.00 31.13           H  
ATOM   1764  HB3 ASN A 111     -32.359   7.900  32.696  1.00 31.13           H  
ATOM   1765  O   ASN A 111     -34.721   7.175  32.082  1.00 31.13           O  
ATOM   1766  CG  ASN A 111     -30.976   9.226  31.875  1.00 31.13           C  
ATOM   1767  ND2 ASN A 111     -30.523  10.007  32.828  1.00 31.13           N  
ATOM   1768 HD21 ASN A 111     -31.108  10.243  33.617  1.00 31.13           H  
ATOM   1769 HD22 ASN A 111     -29.562  10.305  32.740  1.00 31.13           H  
ATOM   1770  OD1 ASN A 111     -30.230   8.894  30.972  1.00 31.13           O  
ATOM   1771  N   THR A 112     -34.345   6.242  30.087  1.00 33.47           N  
ATOM   1772  H   THR A 112     -34.020   6.407  29.145  1.00 33.47           H  
ATOM   1773  CA  THR A 112     -35.146   5.039  30.312  1.00 33.47           C  
ATOM   1774  HA  THR A 112     -35.897   5.242  31.075  1.00 33.47           H  
ATOM   1775  C   THR A 112     -34.243   3.942  30.853  1.00 33.47           C  
ATOM   1776  CB  THR A 112     -35.905   4.607  29.048  1.00 33.47           C  
ATOM   1777  HB  THR A 112     -36.219   3.569  29.148  1.00 33.47           H  
ATOM   1778  O   THR A 112     -33.669   3.147  30.107  1.00 33.47           O  
ATOM   1779  CG2 THR A 112     -37.150   5.469  28.851  1.00 33.47           C  
ATOM   1780 HG21 THR A 112     -36.865   6.516  28.743  1.00 33.47           H  
ATOM   1781 HG22 THR A 112     -37.819   5.358  29.704  1.00 33.47           H  
ATOM   1782 HG23 THR A 112     -37.670   5.146  27.948  1.00 33.47           H  
ATOM   1783  OG1 THR A 112     -35.099   4.747  27.901  1.00 33.47           O  
ATOM   1784  HG1 THR A 112     -34.423   4.067  27.955  1.00 33.47           H  
ATOM   1785  N   ALA A 113     -34.109   3.920  32.179  1.00 26.58           N  
ATOM   1786  H   ALA A 113     -34.583   4.631  32.718  1.00 26.58           H  
ATOM   1787  CA  ALA A 113     -33.587   2.764  32.893  1.00 26.58           C  
ATOM   1788  HA  ALA A 113     -32.558   2.585  32.582  1.00 26.58           H  
ATOM   1789  C   ALA A 113     -34.442   1.530  32.543  1.00 26.58           C  
ATOM   1790  CB  ALA A 113     -33.610   3.075  34.396  1.00 26.58           C  
ATOM   1791  HB1 ALA A 113     -32.994   3.950  34.606  1.00 26.58           H  
ATOM   1792  HB2 ALA A 113     -34.632   3.266  34.723  1.00 26.58           H  
ATOM   1793  HB3 ALA A 113     -33.218   2.223  34.952  1.00 26.58           H  
ATOM   1794  O   ALA A 113     -35.658   1.564  32.719  1.00 26.58           O  
ATOM   1795  N   GLY A 114     -33.815   0.469  32.024  1.00 27.20           N  
ATOM   1796  H   GLY A 114     -32.815   0.519  31.891  1.00 27.20           H  
ATOM   1797  CA  GLY A 114     -34.487  -0.794  31.681  1.00 27.20           C  
ATOM   1798  HA2 GLY A 114     -34.216  -1.548  32.420  1.00 27.20           H  
ATOM   1799  HA3 GLY A 114     -35.568  -0.664  31.726  1.00 27.20           H  
ATOM   1800  C   GLY A 114     -34.165  -1.363  30.293  1.00 27.20           C  
ATOM   1801  O   GLY A 114     -34.368  -2.551  30.078  1.00 27.20           O  
ATOM   1802  N   GLY A 115     -33.627  -0.565  29.363  1.00 25.58           N  
ATOM   1803  H   GLY A 115     -33.498   0.414  29.575  1.00 25.58           H  
ATOM   1804  CA  GLY A 115     -33.165  -1.070  28.063  1.00 25.58           C  
ATOM   1805  HA2 GLY A 115     -33.851  -1.832  27.694  1.00 25.58           H  
ATOM   1806  HA3 GLY A 115     -33.152  -0.254  27.341  1.00 25.58           H  
ATOM   1807  C   GLY A 115     -31.752  -1.657  28.141  1.00 25.58           C  
ATOM   1808  O   GLY A 115     -30.795  -0.913  28.358  1.00 25.58           O  
ATOM   1809  N   SER A 116     -31.606  -2.969  27.939  1.00 23.39           N  
ATOM   1810  H   SER A 116     -32.427  -3.539  27.792  1.00 23.39           H  
ATOM   1811  CA  SER A 116     -30.308  -3.652  27.861  1.00 23.39           C  
ATOM   1812  HA  SER A 116     -29.669  -3.283  28.663  1.00 23.39           H  
ATOM   1813  C   SER A 116     -29.605  -3.355  26.531  1.00 23.39           C  
ATOM   1814  CB  SER A 116     -30.487  -5.160  28.078  1.00 23.39           C  
ATOM   1815  HB2 SER A 116     -29.525  -5.664  27.983  1.00 23.39           H  
ATOM   1816  HB3 SER A 116     -30.878  -5.337  29.080  1.00 23.39           H  
ATOM   1817  O   SER A 116     -29.662  -4.143  25.589  1.00 23.39           O  
ATOM   1818  OG  SER A 116     -31.393  -5.683  27.130  1.00 23.39           O  
ATOM   1819  HG  SER A 116     -30.988  -5.568  26.267  1.00 23.39           H  
ATOM   1820  N   TYR A 117     -28.933  -2.209  26.458  1.00 27.47           N  
ATOM   1821  H   TYR A 117     -28.998  -1.572  27.239  1.00 27.47           H  
ATOM   1822  CA  TYR A 117     -27.988  -1.897  25.388  1.00 27.47           C  
ATOM   1823  HA  TYR A 117     -28.173  -2.546  24.531  1.00 27.47           H  
ATOM   1824  C   TYR A 117     -26.568  -2.163  25.886  1.00 27.47           C  
ATOM   1825  CB  TYR A 117     -28.175  -0.446  24.924  1.00 27.47           C  
ATOM   1826  HB2 TYR A 117     -27.416  -0.217  24.176  1.00 27.47           H  
ATOM   1827  HB3 TYR A 117     -28.020   0.226  25.768  1.00 27.47           H  
ATOM   1828  O   TYR A 117     -26.172  -1.614  26.918  1.00 27.47           O  
ATOM   1829  CG  TYR A 117     -29.540  -0.180  24.318  1.00 27.47           C  
ATOM   1830  CD1 TYR A 117     -29.784  -0.517  22.973  1.00 27.47           C  
ATOM   1831  HD1 TYR A 117     -28.998  -0.950  22.373  1.00 27.47           H  
ATOM   1832  CD2 TYR A 117     -30.572   0.364  25.108  1.00 27.47           C  
ATOM   1833  HD2 TYR A 117     -30.388   0.604  26.145  1.00 27.47           H  
ATOM   1834  CE1 TYR A 117     -31.061  -0.316  22.415  1.00 27.47           C  
ATOM   1835  HE1 TYR A 117     -31.248  -0.589  21.387  1.00 27.47           H  
ATOM   1836  CE2 TYR A 117     -31.849   0.571  24.552  1.00 27.47           C  
ATOM   1837  HE2 TYR A 117     -32.652   0.982  25.147  1.00 27.47           H  
ATOM   1838  OH  TYR A 117     -33.332   0.418  22.677  1.00 27.47           O  
ATOM   1839  HH  TYR A 117     -33.381   0.106  21.771  1.00 27.47           H  
ATOM   1840  CZ  TYR A 117     -32.096   0.228  23.206  1.00 27.47           C  
ATOM   1841  N   GLU A 118     -25.795  -2.976  25.158  1.00 24.15           N  
ATOM   1842  H   GLU A 118     -26.174  -3.438  24.343  1.00 24.15           H  
ATOM   1843  CA  GLU A 118     -24.371  -3.167  25.444  1.00 24.15           C  
ATOM   1844  HA  GLU A 118     -24.270  -3.525  26.469  1.00 24.15           H  
ATOM   1845  C   GLU A 118     -23.639  -1.829  25.344  1.00 24.15           C  
ATOM   1846  CB  GLU A 118     -23.715  -4.203  24.526  1.00 24.15           C  
ATOM   1847  HB2 GLU A 118     -24.138  -4.133  23.524  1.00 24.15           H  
ATOM   1848  HB3 GLU A 118     -22.649  -3.982  24.468  1.00 24.15           H  
ATOM   1849  O   GLU A 118     -23.396  -1.261  24.277  1.00 24.15           O  
ATOM   1850  CG  GLU A 118     -23.863  -5.623  25.082  1.00 24.15           C  
ATOM   1851  HG2 GLU A 118     -24.906  -5.932  25.005  1.00 24.15           H  
ATOM   1852  HG3 GLU A 118     -23.585  -5.622  26.135  1.00 24.15           H  
ATOM   1853  CD  GLU A 118     -22.964  -6.597  24.313  1.00 24.15           C  
ATOM   1854  OE1 GLU A 118     -22.227  -7.348  24.987  1.00 24.15           O  
ATOM   1855  OE2 GLU A 118     -23.000  -6.539  23.064  1.00 24.15           O  
ATOM   1856  N   ARG A 119     -23.307  -1.296  26.516  1.00 24.51           N  
ATOM   1857  H   ARG A 119     -23.600  -1.794  27.344  1.00 24.51           H  
ATOM   1858  CA  ARG A 119     -22.661  -0.005  26.666  1.00 24.51           C  
ATOM   1859  HA  ARG A 119     -23.047   0.662  25.894  1.00 24.51           H  
ATOM   1860  C   ARG A 119     -21.167  -0.190  26.423  1.00 24.51           C  
ATOM   1861  CB  ARG A 119     -23.041   0.544  28.050  1.00 24.51           C  
ATOM   1862  HB2 ARG A 119     -22.440   0.064  28.821  1.00 24.51           H  
ATOM   1863  HB3 ARG A 119     -24.084   0.294  28.245  1.00 24.51           H  
ATOM   1864  O   ARG A 119     -20.407  -0.293  27.380  1.00 24.51           O  
ATOM   1865  CG  ARG A 119     -22.913   2.066  28.144  1.00 24.51           C  
ATOM   1866  HG2 ARG A 119     -21.902   2.379  27.882  1.00 24.51           H  
ATOM   1867  HG3 ARG A 119     -23.626   2.523  27.458  1.00 24.51           H  
ATOM   1868  CD  ARG A 119     -23.228   2.483  29.585  1.00 24.51           C  
ATOM   1869  HD2 ARG A 119     -24.071   1.894  29.946  1.00 24.51           H  
ATOM   1870  HD3 ARG A 119     -22.360   2.251  30.201  1.00 24.51           H  
ATOM   1871  NE  ARG A 119     -23.586   3.910  29.688  1.00 24.51           N  
ATOM   1872  HE  ARG A 119     -23.988   4.328  28.861  1.00 24.51           H  
ATOM   1873  NH1 ARG A 119     -23.042   4.195  31.902  1.00 24.51           N  
ATOM   1874 HH11 ARG A 119     -23.040   4.750  32.745  1.00 24.51           H  
ATOM   1875 HH12 ARG A 119     -22.683   3.251  31.919  1.00 24.51           H  
ATOM   1876  NH2 ARG A 119     -24.042   5.850  30.791  1.00 24.51           N  
ATOM   1877 HH21 ARG A 119     -24.499   6.206  29.964  1.00 24.51           H  
ATOM   1878 HH22 ARG A 119     -24.054   6.384  31.649  1.00 24.51           H  
ATOM   1879  CZ  ARG A 119     -23.551   4.642  30.788  1.00 24.51           C  
ATOM   1880  N   LEU A 120     -20.759  -0.231  25.151  1.00 23.37           N  
ATOM   1881  H   LEU A 120     -21.473  -0.307  24.441  1.00 23.37           H  
ATOM   1882  CA  LEU A 120     -19.350  -0.270  24.744  1.00 23.37           C  
ATOM   1883  HA  LEU A 120     -18.893  -1.154  25.188  1.00 23.37           H  
ATOM   1884  C   LEU A 120     -18.602   0.953  25.307  1.00 23.37           C  
ATOM   1885  CB  LEU A 120     -19.236  -0.385  23.211  1.00 23.37           C  
ATOM   1886  HB2 LEU A 120     -19.974   0.272  22.751  1.00 23.37           H  
ATOM   1887  HB3 LEU A 120     -18.248  -0.034  22.911  1.00 23.37           H  
ATOM   1888  O   LEU A 120     -18.618   2.058  24.760  1.00 23.37           O  
ATOM   1889  CG  LEU A 120     -19.410  -1.822  22.679  1.00 23.37           C  
ATOM   1890  HG  LEU A 120     -20.286  -2.278  23.140  1.00 23.37           H  
ATOM   1891  CD1 LEU A 120     -19.614  -1.800  21.164  1.00 23.37           C  
ATOM   1892 HD11 LEU A 120     -18.745  -1.368  20.666  1.00 23.37           H  
ATOM   1893 HD12 LEU A 120     -20.505  -1.221  20.921  1.00 23.37           H  
ATOM   1894 HD13 LEU A 120     -19.763  -2.819  20.805  1.00 23.37           H  
ATOM   1895  CD2 LEU A 120     -18.175  -2.683  22.966  1.00 23.37           C  
ATOM   1896 HD21 LEU A 120     -17.285  -2.236  22.523  1.00 23.37           H  
ATOM   1897 HD22 LEU A 120     -18.322  -3.677  22.543  1.00 23.37           H  
ATOM   1898 HD23 LEU A 120     -18.031  -2.802  24.040  1.00 23.37           H  
ATOM   1899  N   ALA A 121     -17.994   0.751  26.473  1.00 23.65           N  
ATOM   1900  H   ALA A 121     -18.109  -0.155  26.904  1.00 23.65           H  
ATOM   1901  CA  ALA A 121     -17.326   1.775  27.253  1.00 23.65           C  
ATOM   1902  HA  ALA A 121     -17.879   2.710  27.155  1.00 23.65           H  
ATOM   1903  C   ALA A 121     -15.909   1.999  26.712  1.00 23.65           C  
ATOM   1904  CB  ALA A 121     -17.363   1.359  28.730  1.00 23.65           C  
ATOM   1905  HB1 ALA A 121     -16.880   2.121  29.341  1.00 23.65           H  
ATOM   1906  HB2 ALA A 121     -16.836   0.414  28.864  1.00 23.65           H  
ATOM   1907  HB3 ALA A 121     -18.396   1.236  29.055  1.00 23.65           H  
ATOM   1908  O   ALA A 121     -14.954   1.354  27.133  1.00 23.65           O  
ATOM   1909  N   PHE A 122     -15.764   2.934  25.772  1.00 26.88           N  
ATOM   1910  H   PHE A 122     -16.601   3.305  25.346  1.00 26.88           H  
ATOM   1911  CA  PHE A 122     -14.465   3.259  25.181  1.00 26.88           C  
ATOM   1912  HA  PHE A 122     -13.922   2.325  25.039  1.00 26.88           H  
ATOM   1913  C   PHE A 122     -13.590   4.115  26.108  1.00 26.88           C  
ATOM   1914  CB  PHE A 122     -14.663   3.876  23.790  1.00 26.88           C  
ATOM   1915  HB2 PHE A 122     -15.260   4.783  23.878  1.00 26.88           H  
ATOM   1916  HB3 PHE A 122     -13.688   4.148  23.384  1.00 26.88           H  
ATOM   1917  O   PHE A 122     -13.554   5.347  26.006  1.00 26.88           O  
ATOM   1918  CG  PHE A 122     -15.322   2.916  22.822  1.00 26.88           C  
ATOM   1919  CD1 PHE A 122     -14.707   1.681  22.546  1.00 26.88           C  
ATOM   1920  HD1 PHE A 122     -13.753   1.428  22.985  1.00 26.88           H  
ATOM   1921  CD2 PHE A 122     -16.575   3.215  22.250  1.00 26.88           C  
ATOM   1922  HD2 PHE A 122     -17.073   4.146  22.477  1.00 26.88           H  
ATOM   1923  CE1 PHE A 122     -15.355   0.741  21.732  1.00 26.88           C  
ATOM   1924  HE1 PHE A 122     -14.912  -0.233  21.590  1.00 26.88           H  
ATOM   1925  CE2 PHE A 122     -17.195   2.291  21.390  1.00 26.88           C  
ATOM   1926  HE2 PHE A 122     -18.155   2.515  20.949  1.00 26.88           H  
ATOM   1927  CZ  PHE A 122     -16.581   1.055  21.126  1.00 26.88           C  
ATOM   1928  HZ  PHE A 122     -17.065   0.335  20.484  1.00 26.88           H  
ATOM   1929  N   SER A 123     -12.854   3.440  26.991  1.00 23.88           N  
ATOM   1930  H   SER A 123     -13.023   2.449  27.088  1.00 23.88           H  
ATOM   1931  CA  SER A 123     -11.742   3.989  27.768  1.00 23.88           C  
ATOM   1932  HA  SER A 123     -11.982   5.007  28.074  1.00 23.88           H  
ATOM   1933  C   SER A 123     -10.453   4.026  26.935  1.00 23.88           C  
ATOM   1934  CB  SER A 123     -11.545   3.152  29.043  1.00 23.88           C  
ATOM   1935  HB2 SER A 123     -12.423   3.257  29.679  1.00 23.88           H  
ATOM   1936  HB3 SER A 123     -10.673   3.515  29.588  1.00 23.88           H  
ATOM   1937  O   SER A 123      -9.713   3.050  26.912  1.00 23.88           O  
ATOM   1938  OG  SER A 123     -11.371   1.786  28.728  1.00 23.88           O  
ATOM   1939  HG  SER A 123     -10.597   1.709  28.165  1.00 23.88           H  
ATOM   1940  N   ASN A 124     -10.188   5.154  26.265  1.00 25.32           N  
ATOM   1941  H   ASN A 124     -10.889   5.880  26.306  1.00 25.32           H  
ATOM   1942  CA  ASN A 124      -8.889   5.553  25.683  1.00 25.32           C  
ATOM   1943  HA  ASN A 124      -9.112   6.307  24.928  1.00 25.32           H  
ATOM   1944  C   ASN A 124      -8.088   4.485  24.890  1.00 25.32           C  
ATOM   1945  CB  ASN A 124      -8.047   6.258  26.768  1.00 25.32           C  
ATOM   1946  HB2 ASN A 124      -7.064   6.495  26.361  1.00 25.32           H  
ATOM   1947  HB3 ASN A 124      -7.900   5.581  27.609  1.00 25.32           H  
ATOM   1948  O   ASN A 124      -6.864   4.571  24.823  1.00 25.32           O  
ATOM   1949  CG  ASN A 124      -8.631   7.567  27.268  1.00 25.32           C  
ATOM   1950  ND2 ASN A 124      -7.975   8.187  28.220  1.00 25.32           N  
ATOM   1951 HD21 ASN A 124      -8.330   9.085  28.514  1.00 25.32           H  
ATOM   1952 HD22 ASN A 124      -7.105   7.800  28.558  1.00 25.32           H  
ATOM   1953  OD1 ASN A 124      -9.665   8.055  26.832  1.00 25.32           O  
ATOM   1954  N   GLY A 125      -8.757   3.504  24.281  1.00 27.21           N  
ATOM   1955  H   GLY A 125      -9.760   3.472  24.394  1.00 27.21           H  
ATOM   1956  CA  GLY A 125      -8.150   2.473  23.433  1.00 27.21           C  
ATOM   1957  HA2 GLY A 125      -8.449   1.489  23.796  1.00 27.21           H  
ATOM   1958  HA3 GLY A 125      -7.063   2.535  23.486  1.00 27.21           H  
ATOM   1959  C   GLY A 125      -8.579   2.596  21.966  1.00 27.21           C  
ATOM   1960  O   GLY A 125      -9.524   3.337  21.672  1.00 27.21           O  
ATOM   1961  N   PRO A 126      -7.906   1.882  21.043  1.00 28.56           N  
ATOM   1962  CA  PRO A 126      -8.286   1.851  19.634  1.00 28.56           C  
ATOM   1963  HA  PRO A 126      -8.196   2.852  19.212  1.00 28.56           H  
ATOM   1964  C   PRO A 126      -9.732   1.368  19.462  1.00 28.56           C  
ATOM   1965  CB  PRO A 126      -7.275   0.925  18.944  1.00 28.56           C  
ATOM   1966  HB2 PRO A 126      -7.725   0.352  18.133  1.00 28.56           H  
ATOM   1967  HB3 PRO A 126      -6.439   1.515  18.571  1.00 28.56           H  
ATOM   1968  O   PRO A 126     -10.199   0.476  20.173  1.00 28.56           O  
ATOM   1969  CG  PRO A 126      -6.790   0.018  20.076  1.00 28.56           C  
ATOM   1970  HG2 PRO A 126      -7.498  -0.799  20.219  1.00 28.56           H  
ATOM   1971  HG3 PRO A 126      -5.789  -0.369  19.885  1.00 28.56           H  
ATOM   1972  CD  PRO A 126      -6.820   0.943  21.292  1.00 28.56           C  
ATOM   1973  HD2 PRO A 126      -5.879   1.488  21.365  1.00 28.56           H  
ATOM   1974  HD3 PRO A 126      -6.989   0.357  22.196  1.00 28.56           H  
ATOM   1975  N   ILE A 127     -10.444   1.974  18.510  1.00 30.00           N  
ATOM   1976  H   ILE A 127      -9.983   2.660  17.928  1.00 30.00           H  
ATOM   1977  CA  ILE A 127     -11.824   1.604  18.182  1.00 30.00           C  
ATOM   1978  HA  ILE A 127     -12.410   1.671  19.098  1.00 30.00           H  
ATOM   1979  C   ILE A 127     -11.818   0.148  17.675  1.00 30.00           C  
ATOM   1980  CB  ILE A 127     -12.422   2.586  17.143  1.00 30.00           C  
ATOM   1981  HB  ILE A 127     -11.794   2.562  16.252  1.00 30.00           H  
ATOM   1982  O   ILE A 127     -11.016  -0.166  16.789  1.00 30.00           O  
ATOM   1983  CG1 ILE A 127     -12.428   4.031  17.702  1.00 30.00           C  
ATOM   1984 HG12 ILE A 127     -13.101   4.085  18.558  1.00 30.00           H  
ATOM   1985 HG13 ILE A 127     -11.428   4.293  18.048  1.00 30.00           H  
ATOM   1986  CG2 ILE A 127     -13.849   2.171  16.734  1.00 30.00           C  
ATOM   1987 HG21 ILE A 127     -13.855   1.155  16.339  1.00 30.00           H  
ATOM   1988 HG22 ILE A 127     -14.525   2.231  17.587  1.00 30.00           H  
ATOM   1989 HG23 ILE A 127     -14.216   2.816  15.936  1.00 30.00           H  
ATOM   1990  CD1 ILE A 127     -12.832   5.103  16.681  1.00 30.00           C  
ATOM   1991 HD11 ILE A 127     -12.212   5.018  15.789  1.00 30.00           H  
ATOM   1992 HD12 ILE A 127     -12.687   6.090  17.119  1.00 30.00           H  
ATOM   1993 HD13 ILE A 127     -13.883   4.998  16.408  1.00 30.00           H  
ATOM   1994  N   PRO A 128     -12.674  -0.745  18.212  1.00 26.00           N  
ATOM   1995  CA  PRO A 128     -12.717  -2.137  17.787  1.00 26.00           C  
ATOM   1996  HA  PRO A 128     -11.751  -2.606  17.971  1.00 26.00           H  
ATOM   1997  C   PRO A 128     -13.040  -2.214  16.296  1.00 26.00           C  
ATOM   1998  CB  PRO A 128     -13.785  -2.818  18.651  1.00 26.00           C  
ATOM   1999  HB2 PRO A 128     -13.316  -3.245  19.537  1.00 26.00           H  
ATOM   2000  HB3 PRO A 128     -14.332  -3.587  18.104  1.00 26.00           H  
ATOM   2001  O   PRO A 128     -13.972  -1.563  15.818  1.00 26.00           O  
ATOM   2002  CG  PRO A 128     -14.692  -1.662  19.063  1.00 26.00           C  
ATOM   2003  HG2 PRO A 128     -15.400  -1.444  18.263  1.00 26.00           H  
ATOM   2004  HG3 PRO A 128     -15.218  -1.875  19.994  1.00 26.00           H  
ATOM   2005  CD  PRO A 128     -13.704  -0.504  19.205  1.00 26.00           C  
ATOM   2006  HD2 PRO A 128     -14.218   0.442  19.040  1.00 26.00           H  
ATOM   2007  HD3 PRO A 128     -13.240  -0.523  20.191  1.00 26.00           H  
ATOM   2008  N   ALA A 129     -12.255  -3.007  15.568  1.00 27.34           N  
ATOM   2009  H   ALA A 129     -11.504  -3.508  16.022  1.00 27.34           H  
ATOM   2010  CA  ALA A 129     -12.439  -3.199  14.139  1.00 27.34           C  
ATOM   2011  HA  ALA A 129     -12.343  -2.232  13.644  1.00 27.34           H  
ATOM   2012  C   ALA A 129     -13.841  -3.755  13.856  1.00 27.34           C  
ATOM   2013  CB  ALA A 129     -11.335  -4.123  13.612  1.00 27.34           C  
ATOM   2014  HB1 ALA A 129     -10.356  -3.688  13.815  1.00 27.34           H  
ATOM   2015  HB2 ALA A 129     -11.404  -5.101  14.089  1.00 27.34           H  
ATOM   2016  HB3 ALA A 129     -11.446  -4.245  12.535  1.00 27.34           H  
ATOM   2017  O   ALA A 129     -14.244  -4.781  14.412  1.00 27.34           O  
ATOM   2018  N   ILE A 130     -14.580  -3.091  12.966  1.00 29.21           N  
ATOM   2019  H   ILE A 130     -14.187  -2.277  12.515  1.00 29.21           H  
ATOM   2020  CA  ILE A 130     -15.847  -3.620  12.469  1.00 29.21           C  
ATOM   2021  HA  ILE A 130     -16.402  -4.052  13.301  1.00 29.21           H  
ATOM   2022  C   ILE A 130     -15.491  -4.738  11.493  1.00 29.21           C  
ATOM   2023  CB  ILE A 130     -16.729  -2.518  11.841  1.00 29.21           C  
ATOM   2024  HB  ILE A 130     -16.171  -2.033  11.039  1.00 29.21           H  
ATOM   2025  O   ILE A 130     -15.069  -4.486  10.366  1.00 29.21           O  
ATOM   2026  CG1 ILE A 130     -17.087  -1.458  12.911  1.00 29.21           C  
ATOM   2027 HG12 ILE A 130     -16.170  -1.067  13.350  1.00 29.21           H  
ATOM   2028 HG13 ILE A 130     -17.663  -1.929  13.709  1.00 29.21           H  
ATOM   2029  CG2 ILE A 130     -18.009  -3.140  11.243  1.00 29.21           C  
ATOM   2030 HG21 ILE A 130     -18.607  -2.373  10.751  1.00 29.21           H  
ATOM   2031 HG22 ILE A 130     -17.757  -3.878  10.482  1.00 29.21           H  
ATOM   2032 HG23 ILE A 130     -18.600  -3.616  12.025  1.00 29.21           H  
ATOM   2033  CD1 ILE A 130     -17.875  -0.256  12.376  1.00 29.21           C  
ATOM   2034 HD11 ILE A 130     -17.969   0.491  13.163  1.00 29.21           H  
ATOM   2035 HD12 ILE A 130     -18.876  -0.558  12.067  1.00 29.21           H  
ATOM   2036 HD13 ILE A 130     -17.348   0.186  11.530  1.00 29.21           H  
ATOM   2037  N   ARG A 131     -15.658  -5.988  11.933  1.00 27.46           N  
ATOM   2038  H   ARG A 131     -15.908  -6.119  12.903  1.00 27.46           H  
ATOM   2039  CA  ARG A 131     -15.543  -7.153  11.056  1.00 27.46           C  
ATOM   2040  HA  ARG A 131     -14.654  -7.025  10.439  1.00 27.46           H  
ATOM   2041  C   ARG A 131     -16.747  -7.154  10.113  1.00 27.46           C  
ATOM   2042  CB  ARG A 131     -15.390  -8.445  11.890  1.00 27.46           C  
ATOM   2043  HB2 ARG A 131     -15.151  -8.188  12.922  1.00 27.46           H  
ATOM   2044  HB3 ARG A 131     -16.319  -9.014  11.897  1.00 27.46           H  
ATOM   2045  O   ARG A 131     -17.820  -7.640  10.466  1.00 27.46           O  
ATOM   2046  CG  ARG A 131     -14.255  -9.326  11.349  1.00 27.46           C  
ATOM   2047  HG2 ARG A 131     -13.316  -8.780  11.437  1.00 27.46           H  
ATOM   2048  HG3 ARG A 131     -14.435  -9.553  10.298  1.00 27.46           H  
ATOM   2049  CD  ARG A 131     -14.157 -10.636  12.142  1.00 27.46           C  
ATOM   2050  HD2 ARG A 131     -15.042 -11.235  11.928  1.00 27.46           H  
ATOM   2051  HD3 ARG A 131     -14.137 -10.404  13.207  1.00 27.46           H  
ATOM   2052  NE  ARG A 131     -12.936 -11.389  11.794  1.00 27.46           N  
ATOM   2053  HE  ARG A 131     -12.234 -10.894  11.264  1.00 27.46           H  
ATOM   2054  NH1 ARG A 131     -13.500 -13.402  12.756  1.00 27.46           N  
ATOM   2055 HH11 ARG A 131     -14.397 -13.021  13.021  1.00 27.46           H  
ATOM   2056 HH12 ARG A 131     -13.264 -14.360  12.972  1.00 27.46           H  
ATOM   2057  NH2 ARG A 131     -11.510 -13.165  11.776  1.00 27.46           N  
ATOM   2058 HH21 ARG A 131     -11.295 -14.125  12.001  1.00 27.46           H  
ATOM   2059 HH22 ARG A 131     -10.838 -12.627  11.248  1.00 27.46           H  
ATOM   2060  CZ  ARG A 131     -12.657 -12.644  12.110  1.00 27.46           C  
ATOM   2061  N   ILE A 132     -16.579  -6.570   8.930  1.00 29.33           N  
ATOM   2062  H   ILE A 132     -15.694  -6.127   8.730  1.00 29.33           H  
ATOM   2063  CA  ILE A 132     -17.527  -6.757   7.833  1.00 29.33           C  
ATOM   2064  HA  ILE A 132     -18.535  -6.606   8.220  1.00 29.33           H  
ATOM   2065  C   ILE A 132     -17.341  -8.213   7.383  1.00 29.33           C  
ATOM   2066  CB  ILE A 132     -17.298  -5.737   6.692  1.00 29.33           C  
ATOM   2067  HB  ILE A 132     -16.310  -5.903   6.263  1.00 29.33           H  
ATOM   2068  O   ILE A 132     -16.225  -8.577   7.007  1.00 29.33           O  
ATOM   2069  CG1 ILE A 132     -17.360  -4.288   7.237  1.00 29.33           C  
ATOM   2070 HG12 ILE A 132     -18.328  -4.119   7.709  1.00 29.33           H  
ATOM   2071 HG13 ILE A 132     -16.589  -4.159   7.996  1.00 29.33           H  
ATOM   2072  CG2 ILE A 132     -18.355  -5.949   5.592  1.00 29.33           C  
ATOM   2073 HG21 ILE A 132     -19.355  -5.750   5.977  1.00 29.33           H  
ATOM   2074 HG22 ILE A 132     -18.156  -5.295   4.743  1.00 29.33           H  
ATOM   2075 HG23 ILE A 132     -18.312  -6.971   5.215  1.00 29.33           H  
ATOM   2076  CD1 ILE A 132     -17.129  -3.194   6.186  1.00 29.33           C  
ATOM   2077 HD11 ILE A 132     -16.203  -3.389   5.646  1.00 29.33           H  
ATOM   2078 HD12 ILE A 132     -17.962  -3.153   5.484  1.00 29.33           H  
ATOM   2079 HD13 ILE A 132     -17.051  -2.228   6.684  1.00 29.33           H  
ATOM   2080  N   PRO A 133     -18.359  -9.089   7.476  1.00 25.78           N  
ATOM   2081  CA  PRO A 133     -18.226 -10.437   6.944  1.00 25.78           C  
ATOM   2082  HA  PRO A 133     -17.406 -10.957   7.440  1.00 25.78           H  
ATOM   2083  C   PRO A 133     -17.934 -10.340   5.445  1.00 25.78           C  
ATOM   2084  CB  PRO A 133     -19.549 -11.144   7.253  1.00 25.78           C  
ATOM   2085  HB2 PRO A 133     -19.475 -11.643   8.219  1.00 25.78           H  
ATOM   2086  HB3 PRO A 133     -19.826 -11.858   6.477  1.00 25.78           H  
ATOM   2087  O   PRO A 133     -18.544  -9.524   4.754  1.00 25.78           O  
ATOM   2088  CG  PRO A 133     -20.554  -9.995   7.351  1.00 25.78           C  
ATOM   2089  HG2 PRO A 133     -20.906  -9.732   6.354  1.00 25.78           H  
ATOM   2090  HG3 PRO A 133     -21.394 -10.245   7.998  1.00 25.78           H  
ATOM   2091  CD  PRO A 133     -19.723  -8.844   7.920  1.00 25.78           C  
ATOM   2092  HD2 PRO A 133     -19.758  -8.862   9.009  1.00 25.78           H  
ATOM   2093  HD3 PRO A 133     -20.106  -7.896   7.540  1.00 25.78           H  
ATOM   2094  N   ALA A 134     -17.011 -11.168   4.951  1.00 24.91           N  
ATOM   2095  H   ALA A 134     -16.517 -11.779   5.585  1.00 24.91           H  
ATOM   2096  CA  ALA A 134     -16.689 -11.276   3.530  1.00 24.91           C  
ATOM   2097  HA  ALA A 134     -16.532 -10.275   3.130  1.00 24.91           H  
ATOM   2098  C   ALA A 134     -17.876 -11.903   2.777  1.00 24.91           C  
ATOM   2099  CB  ALA A 134     -15.376 -12.057   3.381  1.00 24.91           C  
ATOM   2100  HB1 ALA A 134     -15.114 -12.130   2.325  1.00 24.91           H  
ATOM   2101  HB2 ALA A 134     -15.487 -13.063   3.785  1.00 24.91           H  
ATOM   2102  HB3 ALA A 134     -14.574 -11.540   3.908  1.00 24.91           H  
ATOM   2103  O   ALA A 134     -17.883 -13.087   2.449  1.00 24.91           O  
ATOM   2104  N   ALA A 135     -18.922 -11.104   2.583  1.00 27.03           N  
ATOM   2105  H   ALA A 135     -18.860 -10.168   2.958  1.00 27.03           H  
ATOM   2106  CA  ALA A 135     -20.208 -11.510   2.057  1.00 27.03           C  
ATOM   2107  HA  ALA A 135     -20.256 -12.598   2.023  1.00 27.03           H  
ATOM   2108  C   ALA A 135     -20.374 -10.975   0.636  1.00 27.03           C  
ATOM   2109  CB  ALA A 135     -21.313 -11.032   3.007  1.00 27.03           C  
ATOM   2110  HB1 ALA A 135     -21.159 -11.459   3.998  1.00 27.03           H  
ATOM   2111  HB2 ALA A 135     -21.298  -9.944   3.078  1.00 27.03           H  
ATOM   2112  HB3 ALA A 135     -22.285 -11.349   2.631  1.00 27.03           H  
ATOM   2113  O   ALA A 135     -20.248  -9.782   0.366  1.00 27.03           O  
ATOM   2114  N   THR A 136     -20.705 -11.881  -0.274  1.00 28.54           N  
ATOM   2115  H   THR A 136     -20.803 -12.839   0.030  1.00 28.54           H  
ATOM   2116  CA  THR A 136     -20.940 -11.657  -1.705  1.00 28.54           C  
ATOM   2117  HA  THR A 136     -20.133 -11.031  -2.086  1.00 28.54           H  
ATOM   2118  C   THR A 136     -22.244 -10.899  -2.014  1.00 28.54           C  
ATOM   2119  CB  THR A 136     -20.877 -13.021  -2.420  1.00 28.54           C  
ATOM   2120  HB  THR A 136     -21.300 -12.953  -3.422  1.00 28.54           H  
ATOM   2121  O   THR A 136     -22.802 -11.042  -3.100  1.00 28.54           O  
ATOM   2122  CG2 THR A 136     -19.435 -13.511  -2.545  1.00 28.54           C  
ATOM   2123 HG21 THR A 136     -19.007 -13.679  -1.556  1.00 28.54           H  
ATOM   2124 HG22 THR A 136     -19.421 -14.450  -3.098  1.00 28.54           H  
ATOM   2125 HG23 THR A 136     -18.833 -12.775  -3.077  1.00 28.54           H  
ATOM   2126  OG1 THR A 136     -21.562 -14.002  -1.667  1.00 28.54           O  
ATOM   2127  HG1 THR A 136     -22.505 -13.870  -1.784  1.00 28.54           H  
ATOM   2128  N   GLU A 137     -22.741 -10.083  -1.081  1.00 29.38           N  
ATOM   2129  H   GLU A 137     -22.169  -9.899  -0.269  1.00 29.38           H  
ATOM   2130  CA  GLU A 137     -24.036  -9.401  -1.143  1.00 29.38           C  
ATOM   2131  HA  GLU A 137     -24.519  -9.642  -2.090  1.00 29.38           H  
ATOM   2132  C   GLU A 137     -23.862  -7.876  -1.087  1.00 29.38           C  
ATOM   2133  CB  GLU A 137     -24.966  -9.906  -0.031  1.00 29.38           C  
ATOM   2134  HB2 GLU A 137     -25.888  -9.325  -0.066  1.00 29.38           H  
ATOM   2135  HB3 GLU A 137     -24.491  -9.753   0.938  1.00 29.38           H  
ATOM   2136  O   GLU A 137     -23.187  -7.328  -0.219  1.00 29.38           O  
ATOM   2137  CG  GLU A 137     -25.311 -11.394  -0.218  1.00 29.38           C  
ATOM   2138  HG2 GLU A 137     -24.413 -11.993  -0.070  1.00 29.38           H  
ATOM   2139  HG3 GLU A 137     -25.647 -11.541  -1.244  1.00 29.38           H  
ATOM   2140  CD  GLU A 137     -26.401 -11.879   0.747  1.00 29.38           C  
ATOM   2141  OE1 GLU A 137     -27.160 -12.782   0.332  1.00 29.38           O  
ATOM   2142  OE2 GLU A 137     -26.466 -11.346   1.878  1.00 29.38           O  
ATOM   2143  N   LYS A 138     -24.480  -7.160  -2.035  1.00 36.92           N  
ATOM   2144  H   LYS A 138     -25.098  -7.662  -2.657  1.00 36.92           H  
ATOM   2145  CA  LYS A 138     -24.250  -5.720  -2.285  1.00 36.92           C  
ATOM   2146  HA  LYS A 138     -23.191  -5.522  -2.123  1.00 36.92           H  
ATOM   2147  C   LYS A 138     -24.966  -4.765  -1.311  1.00 36.92           C  
ATOM   2148  CB  LYS A 138     -24.591  -5.394  -3.749  1.00 36.92           C  
ATOM   2149  HB2 LYS A 138     -25.600  -5.740  -3.971  1.00 36.92           H  
ATOM   2150  HB3 LYS A 138     -24.566  -4.313  -3.889  1.00 36.92           H  
ATOM   2151  O   LYS A 138     -25.086  -3.575  -1.599  1.00 36.92           O  
ATOM   2152  CG  LYS A 138     -23.593  -6.008  -4.738  1.00 36.92           C  
ATOM   2153  HG2 LYS A 138     -23.626  -7.096  -4.678  1.00 36.92           H  
ATOM   2154  HG3 LYS A 138     -22.589  -5.665  -4.491  1.00 36.92           H  
ATOM   2155  CD  LYS A 138     -23.950  -5.560  -6.159  1.00 36.92           C  
ATOM   2156  HD2 LYS A 138     -24.921  -5.973  -6.430  1.00 36.92           H  
ATOM   2157  HD3 LYS A 138     -24.005  -4.471  -6.185  1.00 36.92           H  
ATOM   2158  CE  LYS A 138     -22.882  -6.034  -7.145  1.00 36.92           C  
ATOM   2159  HE2 LYS A 138     -21.917  -5.646  -6.819  1.00 36.92           H  
ATOM   2160  HE3 LYS A 138     -22.835  -7.122  -7.108  1.00 36.92           H  
ATOM   2161  NZ  LYS A 138     -23.188  -5.570  -8.519  1.00 36.92           N  
ATOM   2162  HZ1 LYS A 138     -24.085  -5.930  -8.815  1.00 36.92           H  
ATOM   2163  HZ2 LYS A 138     -22.477  -5.885  -9.163  1.00 36.92           H  
ATOM   2164  HZ3 LYS A 138     -23.220  -4.561  -8.540  1.00 36.92           H  
ATOM   2165  N   THR A 139     -25.459  -5.265  -0.185  1.00 33.98           N  
ATOM   2166  H   THR A 139     -25.258  -6.232   0.025  1.00 33.98           H  
ATOM   2167  CA  THR A 139     -26.389  -4.557   0.707  1.00 33.98           C  
ATOM   2168  HA  THR A 139     -26.291  -3.480   0.575  1.00 33.98           H  
ATOM   2169  C   THR A 139     -26.082  -4.880   2.162  1.00 33.98           C  
ATOM   2170  CB  THR A 139     -27.850  -4.951   0.402  1.00 33.98           C  
ATOM   2171  HB  THR A 139     -28.470  -4.741   1.274  1.00 33.98           H  
ATOM   2172  O   THR A 139     -26.231  -6.027   2.578  1.00 33.98           O  
ATOM   2173  CG2 THR A 139     -28.412  -4.164  -0.781  1.00 33.98           C  
ATOM   2174 HG21 THR A 139     -27.841  -4.379  -1.684  1.00 33.98           H  
ATOM   2175 HG22 THR A 139     -29.452  -4.450  -0.939  1.00 33.98           H  
ATOM   2176 HG23 THR A 139     -28.371  -3.096  -0.568  1.00 33.98           H  
ATOM   2177  OG1 THR A 139     -27.955  -6.321   0.071  1.00 33.98           O  
ATOM   2178  HG1 THR A 139     -27.739  -6.824   0.859  1.00 33.98           H  
ATOM   2179  N   LEU A 140     -25.707  -3.873   2.961  1.00 40.09           N  
ATOM   2180  H   LEU A 140     -25.649  -2.935   2.591  1.00 40.09           H  
ATOM   2181  CA  LEU A 140     -25.746  -4.019   4.418  1.00 40.09           C  
ATOM   2182  HA  LEU A 140     -25.287  -4.974   4.672  1.00 40.09           H  
ATOM   2183  C   LEU A 140     -27.221  -4.041   4.864  1.00 40.09           C  
ATOM   2184  CB  LEU A 140     -24.971  -2.888   5.124  1.00 40.09           C  
ATOM   2185  HB2 LEU A 140     -25.442  -1.938   4.875  1.00 40.09           H  
ATOM   2186  HB3 LEU A 140     -25.082  -3.004   6.202  1.00 40.09           H  
ATOM   2187  O   LEU A 140     -28.044  -3.352   4.256  1.00 40.09           O  
ATOM   2188  CG  LEU A 140     -23.466  -2.833   4.790  1.00 40.09           C  
ATOM   2189  HG  LEU A 140     -23.312  -2.969   3.720  1.00 40.09           H  
ATOM   2190  CD1 LEU A 140     -22.864  -1.485   5.186  1.00 40.09           C  
ATOM   2191 HD11 LEU A 140     -23.301  -0.703   4.564  1.00 40.09           H  
ATOM   2192 HD12 LEU A 140     -23.061  -1.272   6.236  1.00 40.09           H  
ATOM   2193 HD13 LEU A 140     -21.788  -1.493   5.009  1.00 40.09           H  
ATOM   2194  CD2 LEU A 140     -22.705  -3.923   5.549  1.00 40.09           C  
ATOM   2195 HD21 LEU A 140     -21.646  -3.871   5.295  1.00 40.09           H  
ATOM   2196 HD22 LEU A 140     -22.823  -3.793   6.624  1.00 40.09           H  
ATOM   2197 HD23 LEU A 140     -23.073  -4.906   5.253  1.00 40.09           H  
ATOM   2198  N   PRO A 141     -27.578  -4.794   5.919  1.00 39.19           N  
ATOM   2199  CA  PRO A 141     -28.955  -4.852   6.400  1.00 39.19           C  
ATOM   2200  HA  PRO A 141     -29.593  -5.229   5.601  1.00 39.19           H  
ATOM   2201  C   PRO A 141     -29.465  -3.465   6.824  1.00 39.19           C  
ATOM   2202  CB  PRO A 141     -28.953  -5.873   7.545  1.00 39.19           C  
ATOM   2203  HB2 PRO A 141     -29.607  -5.575   8.364  1.00 39.19           H  
ATOM   2204  HB3 PRO A 141     -29.256  -6.845   7.157  1.00 39.19           H  
ATOM   2205  O   PRO A 141     -28.904  -2.830   7.721  1.00 39.19           O  
ATOM   2206  CG  PRO A 141     -27.489  -5.939   7.983  1.00 39.19           C  
ATOM   2207  HG2 PRO A 141     -27.288  -5.133   8.689  1.00 39.19           H  
ATOM   2208  HG3 PRO A 141     -27.235  -6.908   8.413  1.00 39.19           H  
ATOM   2209  CD  PRO A 141     -26.720  -5.672   6.694  1.00 39.19           C  
ATOM   2210  HD2 PRO A 141     -26.572  -6.604   6.148  1.00 39.19           H  
ATOM   2211  HD3 PRO A 141     -25.760  -5.208   6.919  1.00 39.19           H  
ATOM   2212  N   SER A 142     -30.548  -3.026   6.176  1.00 41.54           N  
ATOM   2213  H   SER A 142     -30.931  -3.606   5.444  1.00 41.54           H  
ATOM   2214  CA  SER A 142     -31.270  -1.778   6.450  1.00 41.54           C  
ATOM   2215  HA  SER A 142     -30.603  -0.934   6.269  1.00 41.54           H  
ATOM   2216  C   SER A 142     -31.777  -1.707   7.894  1.00 41.54           C  
ATOM   2217  CB  SER A 142     -32.466  -1.666   5.494  1.00 41.54           C  
ATOM   2218  HB2 SER A 142     -32.107  -1.582   4.468  1.00 41.54           H  
ATOM   2219  HB3 SER A 142     -33.049  -0.776   5.732  1.00 41.54           H  
ATOM   2220  O   SER A 142     -32.113  -2.731   8.489  1.00 41.54           O  
ATOM   2221  OG  SER A 142     -33.281  -2.822   5.614  1.00 41.54           O  
ATOM   2222  HG  SER A 142     -33.445  -2.989   6.545  1.00 41.54           H  
ATOM   2223  N   GLY A 143     -31.897  -0.495   8.445  1.00 38.14           N  
ATOM   2224  H   GLY A 143     -31.658   0.315   7.892  1.00 38.14           H  
ATOM   2225  CA  GLY A 143     -32.442  -0.282   9.794  1.00 38.14           C  
ATOM   2226  HA2 GLY A 143     -33.293  -0.944   9.952  1.00 38.14           H  
ATOM   2227  HA3 GLY A 143     -32.799   0.745   9.866  1.00 38.14           H  
ATOM   2228  C   GLY A 143     -31.448  -0.507  10.941  1.00 38.14           C  
ATOM   2229  O   GLY A 143     -31.860  -0.605  12.095  1.00 38.14           O  
ATOM   2230  N   LYS A 144     -30.139  -0.579  10.658  1.00 44.43           N  
ATOM   2231  H   LYS A 144     -29.862  -0.513   9.689  1.00 44.43           H  
ATOM   2232  CA  LYS A 144     -29.095  -0.529  11.693  1.00 44.43           C  
ATOM   2233  HA  LYS A 144     -29.522  -0.886  12.630  1.00 44.43           H  
ATOM   2234  C   LYS A 144     -28.643   0.909  11.947  1.00 44.43           C  
ATOM   2235  CB  LYS A 144     -27.914  -1.447  11.341  1.00 44.43           C  
ATOM   2236  HB2 LYS A 144     -27.106  -1.250  12.045  1.00 44.43           H  
ATOM   2237  HB3 LYS A 144     -27.557  -1.230  10.334  1.00 44.43           H  
ATOM   2238  O   LYS A 144     -28.297   1.634  11.018  1.00 44.43           O  
ATOM   2239  CG  LYS A 144     -28.320  -2.925  11.449  1.00 44.43           C  
ATOM   2240  HG2 LYS A 144     -28.855  -3.079  12.387  1.00 44.43           H  
ATOM   2241  HG3 LYS A 144     -28.985  -3.181  10.624  1.00 44.43           H  
ATOM   2242  CD  LYS A 144     -27.099  -3.851  11.432  1.00 44.43           C  
ATOM   2243  HD2 LYS A 144     -26.428  -3.571  12.244  1.00 44.43           H  
ATOM   2244  HD3 LYS A 144     -26.578  -3.741  10.482  1.00 44.43           H  
ATOM   2245  CE  LYS A 144     -27.567  -5.299  11.625  1.00 44.43           C  
ATOM   2246  HE2 LYS A 144     -28.219  -5.563  10.792  1.00 44.43           H  
ATOM   2247  HE3 LYS A 144     -28.163  -5.350  12.536  1.00 44.43           H  
ATOM   2248  NZ  LYS A 144     -26.427  -6.246  11.711  1.00 44.43           N  
ATOM   2249  HZ1 LYS A 144     -25.834  -6.017  12.496  1.00 44.43           H  
ATOM   2250  HZ2 LYS A 144     -26.762  -7.191  11.830  1.00 44.43           H  
ATOM   2251  HZ3 LYS A 144     -25.873  -6.209  10.867  1.00 44.43           H  
ATOM   2252  N   THR A 145     -28.601   1.301  13.218  1.00 40.90           N  
ATOM   2253  H   THR A 145     -29.007   0.702  13.923  1.00 40.90           H  
ATOM   2254  CA  THR A 145     -28.068   2.596  13.658  1.00 40.90           C  
ATOM   2255  HA  THR A 145     -28.359   3.354  12.931  1.00 40.90           H  
ATOM   2256  C   THR A 145     -26.546   2.541  13.737  1.00 40.90           C  
ATOM   2257  CB  THR A 145     -28.631   3.004  15.030  1.00 40.90           C  
ATOM   2258  HB  THR A 145     -28.092   2.481  15.820  1.00 40.90           H  
ATOM   2259  O   THR A 145     -25.986   1.657  14.385  1.00 40.90           O  
ATOM   2260  CG2 THR A 145     -28.528   4.512  15.263  1.00 40.90           C  
ATOM   2261 HG21 THR A 145     -29.080   5.046  14.489  1.00 40.90           H  
ATOM   2262 HG22 THR A 145     -27.482   4.819  15.232  1.00 40.90           H  
ATOM   2263 HG23 THR A 145     -28.937   4.763  16.242  1.00 40.90           H  
ATOM   2264  OG1 THR A 145     -29.992   2.660  15.124  1.00 40.90           O  
ATOM   2265  HG1 THR A 145     -30.398   3.182  15.820  1.00 40.90           H  
ATOM   2266  N   PHE A 146     -25.866   3.507  13.127  1.00 43.14           N  
ATOM   2267  H   PHE A 146     -26.382   4.215  12.624  1.00 43.14           H  
ATOM   2268  CA  PHE A 146     -24.410   3.617  13.157  1.00 43.14           C  
ATOM   2269  HA  PHE A 146     -23.997   2.664  13.486  1.00 43.14           H  
ATOM   2270  C   PHE A 146     -23.973   4.673  14.175  1.00 43.14           C  
ATOM   2271  CB  PHE A 146     -23.855   3.858  11.747  1.00 43.14           C  
ATOM   2272  HB2 PHE A 146     -24.344   4.727  11.307  1.00 43.14           H  
ATOM   2273  HB3 PHE A 146     -22.790   4.077  11.819  1.00 43.14           H  
ATOM   2274  O   PHE A 146     -24.569   5.746  14.301  1.00 43.14           O  
ATOM   2275  CG  PHE A 146     -24.049   2.665  10.826  1.00 43.14           C  
ATOM   2276  CD1 PHE A 146     -22.990   1.767  10.582  1.00 43.14           C  
ATOM   2277  HD1 PHE A 146     -22.016   1.944  11.013  1.00 43.14           H  
ATOM   2278  CD2 PHE A 146     -25.309   2.421  10.249  1.00 43.14           C  
ATOM   2279  HD2 PHE A 146     -26.131   3.100  10.425  1.00 43.14           H  
ATOM   2280  CE1 PHE A 146     -23.195   0.638   9.766  1.00 43.14           C  
ATOM   2281  HE1 PHE A 146     -22.376  -0.037   9.565  1.00 43.14           H  
ATOM   2282  CE2 PHE A 146     -25.521   1.276   9.463  1.00 43.14           C  
ATOM   2283  HE2 PHE A 146     -26.498   1.090   9.042  1.00 43.14           H  
ATOM   2284  CZ  PHE A 146     -24.462   0.390   9.209  1.00 43.14           C  
ATOM   2285  HZ  PHE A 146     -24.621  -0.475   8.582  1.00 43.14           H  
ATOM   2286  N   HIS A 147     -22.915   4.347  14.914  1.00 41.50           N  
ATOM   2287  H   HIS A 147     -22.460   3.464  14.731  1.00 41.50           H  
ATOM   2288  CA  HIS A 147     -22.340   5.185  15.958  1.00 41.50           C  
ATOM   2289  HA  HIS A 147     -23.010   6.010  16.200  1.00 41.50           H  
ATOM   2290  C   HIS A 147     -21.017   5.756  15.445  1.00 41.50           C  
ATOM   2291  CB  HIS A 147     -22.115   4.340  17.227  1.00 41.50           C  
ATOM   2292  HB2 HIS A 147     -21.549   4.943  17.938  1.00 41.50           H  
ATOM   2293  HB3 HIS A 147     -21.504   3.473  16.978  1.00 41.50           H  
ATOM   2294  O   HIS A 147     -20.030   5.025  15.387  1.00 41.50           O  
ATOM   2295  CG  HIS A 147     -23.362   3.847  17.923  1.00 41.50           C  
ATOM   2296  CD2 HIS A 147     -24.346   3.042  17.406  1.00 41.50           C  
ATOM   2297  HD2 HIS A 147     -24.399   2.651  16.400  1.00 41.50           H  
ATOM   2298  ND1 HIS A 147     -23.668   4.047  19.251  1.00 41.50           N  
ATOM   2299  HD1 HIS A 147     -23.106   4.553  19.921  1.00 41.50           H  
ATOM   2300  CE1 HIS A 147     -24.808   3.390  19.523  1.00 41.50           C  
ATOM   2301  HE1 HIS A 147     -25.290   3.345  20.488  1.00 41.50           H  
ATOM   2302  NE2 HIS A 147     -25.266   2.779  18.425  1.00 41.50           N  
ATOM   2303  N   ALA A 148     -20.966   7.051  15.121  1.00 35.73           N  
ATOM   2304  H   ALA A 148     -21.801   7.615  15.194  1.00 35.73           H  
ATOM   2305  CA  ALA A 148     -19.688   7.723  14.888  1.00 35.73           C  
ATOM   2306  HA  ALA A 148     -18.898   6.972  14.883  1.00 35.73           H  
ATOM   2307  C   ALA A 148     -19.376   8.678  16.044  1.00 35.73           C  
ATOM   2308  CB  ALA A 148     -19.608   8.375  13.502  1.00 35.73           C  
ATOM   2309  HB1 ALA A 148     -18.563   8.477  13.212  1.00 35.73           H  
ATOM   2310  HB2 ALA A 148     -20.040   9.376  13.518  1.00 35.73           H  
ATOM   2311  HB3 ALA A 148     -20.114   7.757  12.760  1.00 35.73           H  
ATOM   2312  O   ALA A 148     -20.194   9.507  16.461  1.00 35.73           O  
ATOM   2313  N   ARG A 149     -18.157   8.554  16.567  1.00 33.14           N  
ATOM   2314  H   ARG A 149     -17.542   7.865  16.159  1.00 33.14           H  
ATOM   2315  CA  ARG A 149     -17.578   9.488  17.526  1.00 33.14           C  
ATOM   2316  HA  ARG A 149     -18.350  10.149  17.920  1.00 33.14           H  
ATOM   2317  C   ARG A 149     -16.564  10.335  16.775  1.00 33.14           C  
ATOM   2318  CB  ARG A 149     -16.966   8.701  18.692  1.00 33.14           C  
ATOM   2319  HB2 ARG A 149     -17.740   8.072  19.131  1.00 33.14           H  
ATOM   2320  HB3 ARG A 149     -16.170   8.056  18.318  1.00 33.14           H  
ATOM   2321  O   ARG A 149     -15.523   9.826  16.376  1.00 33.14           O  
ATOM   2322  CG  ARG A 149     -16.404   9.628  19.777  1.00 33.14           C  
ATOM   2323  HG2 ARG A 149     -15.599  10.237  19.365  1.00 33.14           H  
ATOM   2324  HG3 ARG A 149     -17.195  10.282  20.144  1.00 33.14           H  
ATOM   2325  CD  ARG A 149     -15.858   8.783  20.931  1.00 33.14           C  
ATOM   2326  HD2 ARG A 149     -15.076   8.132  20.541  1.00 33.14           H  
ATOM   2327  HD3 ARG A 149     -16.665   8.167  21.327  1.00 33.14           H  
ATOM   2328  NE  ARG A 149     -15.307   9.627  22.004  1.00 33.14           N  
ATOM   2329  HE  ARG A 149     -15.328  10.624  21.841  1.00 33.14           H  
ATOM   2330  NH1 ARG A 149     -14.606   7.914  23.378  1.00 33.14           N  
ATOM   2331 HH11 ARG A 149     -14.930   7.244  22.696  1.00 33.14           H  
ATOM   2332 HH12 ARG A 149     -14.120   7.581  24.198  1.00 33.14           H  
ATOM   2333  NH2 ARG A 149     -14.184  10.033  23.936  1.00 33.14           N  
ATOM   2334 HH21 ARG A 149     -13.624   9.674  24.696  1.00 33.14           H  
ATOM   2335 HH22 ARG A 149     -14.114  11.002  23.658  1.00 33.14           H  
ATOM   2336  CZ  ARG A 149     -14.709   9.187  23.098  1.00 33.14           C  
ATOM   2337  N   LEU A 150     -16.865  11.620  16.608  1.00 31.37           N  
ATOM   2338  H   LEU A 150     -17.747  11.966  16.960  1.00 31.37           H  
ATOM   2339  CA  LEU A 150     -15.882  12.580  16.120  1.00 31.37           C  
ATOM   2340  HA  LEU A 150     -15.475  12.226  15.173  1.00 31.37           H  
ATOM   2341  C   LEU A 150     -14.733  12.651  17.130  1.00 31.37           C  
ATOM   2342  CB  LEU A 150     -16.559  13.948  15.901  1.00 31.37           C  
ATOM   2343  HB2 LEU A 150     -17.352  14.078  16.637  1.00 31.37           H  
ATOM   2344  HB3 LEU A 150     -15.832  14.745  16.059  1.00 31.37           H  
ATOM   2345  O   LEU A 150     -14.967  12.954  18.309  1.00 31.37           O  
ATOM   2346  CG  LEU A 150     -17.142  14.087  14.481  1.00 31.37           C  
ATOM   2347  HG  LEU A 150     -17.570  13.135  14.168  1.00 31.37           H  
ATOM   2348  CD1 LEU A 150     -18.250  15.137  14.449  1.00 31.37           C  
ATOM   2349 HD11 LEU A 150     -19.086  14.800  15.062  1.00 31.37           H  
ATOM   2350 HD12 LEU A 150     -18.603  15.261  13.425  1.00 31.37           H  
ATOM   2351 HD13 LEU A 150     -17.874  16.091  14.819  1.00 31.37           H  
ATOM   2352  CD2 LEU A 150     -16.061  14.508  13.485  1.00 31.37           C  
ATOM   2353 HD21 LEU A 150     -15.651  15.481  13.754  1.00 31.37           H  
ATOM   2354 HD22 LEU A 150     -15.256  13.774  13.469  1.00 31.37           H  
ATOM   2355 HD23 LEU A 150     -16.486  14.564  12.483  1.00 31.37           H  
ATOM   2356  N   ALA A 151     -13.513  12.377  16.659  1.00 30.80           N  
ATOM   2357  H   ALA A 151     -13.416  12.103  15.692  1.00 30.80           H  
ATOM   2358  CA  ALA A 151     -12.291  12.689  17.390  1.00 30.80           C  
ATOM   2359  HA  ALA A 151     -12.236  12.041  18.265  1.00 30.80           H  
ATOM   2360  C   ALA A 151     -12.346  14.153  17.876  1.00 30.80           C  
ATOM   2361  CB  ALA A 151     -11.079  12.393  16.495  1.00 30.80           C  
ATOM   2362  HB1 ALA A 151     -11.108  13.025  15.608  1.00 30.80           H  
ATOM   2363  HB2 ALA A 151     -10.158  12.600  17.040  1.00 30.80           H  
ATOM   2364  HB3 ALA A 151     -11.081  11.346  16.192  1.00 30.80           H  
ATOM   2365  O   ALA A 151     -12.977  15.002  17.248  1.00 30.80           O  
ATOM   2366  N   ASP A 152     -11.781  14.415  19.054  1.00 37.19           N  
ATOM   2367  H   ASP A 152     -11.115  13.745  19.412  1.00 37.19           H  
ATOM   2368  CA  ASP A 152     -11.898  15.676  19.808  1.00 37.19           C  
ATOM   2369  HA  ASP A 152     -11.361  15.496  20.739  1.00 37.19           H  
ATOM   2370  C   ASP A 152     -13.286  16.091  20.331  1.00 37.19           C  
ATOM   2371  CB  ASP A 152     -11.135  16.816  19.107  1.00 37.19           C  
ATOM   2372  HB2 ASP A 152     -11.463  16.915  18.072  1.00 37.19           H  
ATOM   2373  HB3 ASP A 152     -11.351  17.759  19.610  1.00 37.19           H  
ATOM   2374  O   ASP A 152     -13.406  17.133  20.981  1.00 37.19           O  
ATOM   2375  CG  ASP A 152      -9.620  16.617  19.161  1.00 37.19           C  
ATOM   2376  OD1 ASP A 152      -9.166  15.860  20.054  1.00 37.19           O  
ATOM   2377  OD2 ASP A 152      -8.932  17.274  18.355  1.00 37.19           O  
ATOM   2378  N   THR A 153     -14.334  15.262  20.215  1.00 36.44           N  
ATOM   2379  H   THR A 153     -14.242  14.437  19.639  1.00 36.44           H  
ATOM   2380  CA  THR A 153     -15.612  15.544  20.899  1.00 36.44           C  
ATOM   2381  HA  THR A 153     -15.467  16.417  21.534  1.00 36.44           H  
ATOM   2382  C   THR A 153     -16.066  14.440  21.863  1.00 36.44           C  
ATOM   2383  CB  THR A 153     -16.725  15.980  19.933  1.00 36.44           C  
ATOM   2384  HB  THR A 153     -17.536  16.392  20.534  1.00 36.44           H  
ATOM   2385  O   THR A 153     -15.975  13.239  21.608  1.00 36.44           O  
ATOM   2386  CG2 THR A 153     -16.312  17.055  18.929  1.00 36.44           C  
ATOM   2387 HG21 THR A 153     -17.181  17.375  18.354  1.00 36.44           H  
ATOM   2388 HG22 THR A 153     -15.565  16.662  18.240  1.00 36.44           H  
ATOM   2389 HG23 THR A 153     -15.889  17.912  19.452  1.00 36.44           H  
ATOM   2390  OG1 THR A 153     -17.241  14.882  19.238  1.00 36.44           O  
ATOM   2391  HG1 THR A 153     -16.507  14.426  18.820  1.00 36.44           H  
ATOM   2392  N   LYS A 154     -16.648  14.857  23.000  1.00 43.15           N  
ATOM   2393  H   LYS A 154     -16.627  15.848  23.192  1.00 43.15           H  
ATOM   2394  CA  LYS A 154     -17.489  13.990  23.855  1.00 43.15           C  
ATOM   2395  HA  LYS A 154     -17.054  12.991  23.872  1.00 43.15           H  
ATOM   2396  C   LYS A 154     -18.905  13.796  23.275  1.00 43.15           C  
ATOM   2397  CB  LYS A 154     -17.545  14.518  25.306  1.00 43.15           C  
ATOM   2398  HB2 LYS A 154     -18.273  13.924  25.859  1.00 43.15           H  
ATOM   2399  HB3 LYS A 154     -17.894  15.550  25.302  1.00 43.15           H  
ATOM   2400  O   LYS A 154     -19.773  13.261  23.957  1.00 43.15           O  
ATOM   2401  CG  LYS A 154     -16.211  14.427  26.065  1.00 43.15           C  
ATOM   2402  HG2 LYS A 154     -15.820  13.413  25.982  1.00 43.15           H  
ATOM   2403  HG3 LYS A 154     -15.493  15.120  25.625  1.00 43.15           H  
ATOM   2404  CD  LYS A 154     -16.412  14.767  27.554  1.00 43.15           C  
ATOM   2405  HD2 LYS A 154     -17.131  14.068  27.980  1.00 43.15           H  
ATOM   2406  HD3 LYS A 154     -16.811  15.778  27.638  1.00 43.15           H  
ATOM   2407  CE  LYS A 154     -15.089  14.670  28.326  1.00 43.15           C  
ATOM   2408  HE2 LYS A 154     -14.671  13.674  28.173  1.00 43.15           H  
ATOM   2409  HE3 LYS A 154     -14.387  15.388  27.902  1.00 43.15           H  
ATOM   2410  NZ  LYS A 154     -15.270  14.926  29.779  1.00 43.15           N  
ATOM   2411  HZ1 LYS A 154     -14.385  14.856  30.261  1.00 43.15           H  
ATOM   2412  HZ2 LYS A 154     -15.900  14.249  30.185  1.00 43.15           H  
ATOM   2413  HZ3 LYS A 154     -15.642  15.851  29.937  1.00 43.15           H  
ATOM   2414  N   LYS A 155     -19.159  14.275  22.050  1.00 35.76           N  
ATOM   2415  H   LYS A 155     -18.369  14.531  21.476  1.00 35.76           H  
ATOM   2416  CA  LYS A 155     -20.453  14.201  21.366  1.00 35.76           C  
ATOM   2417  HA  LYS A 155     -21.254  14.139  22.103  1.00 35.76           H  
ATOM   2418  C   LYS A 155     -20.472  12.906  20.542  1.00 35.76           C  
ATOM   2419  CB  LYS A 155     -20.678  15.474  20.510  1.00 35.76           C  
ATOM   2420  HB2 LYS A 155     -21.599  15.353  19.941  1.00 35.76           H  
ATOM   2421  HB3 LYS A 155     -19.858  15.566  19.798  1.00 35.76           H  
ATOM   2422  O   LYS A 155     -19.617  12.697  19.688  1.00 35.76           O  
ATOM   2423  CG  LYS A 155     -20.775  16.784  21.332  1.00 35.76           C  
ATOM   2424  HG2 LYS A 155     -19.882  16.880  21.950  1.00 35.76           H  
ATOM   2425  HG3 LYS A 155     -21.641  16.722  21.991  1.00 35.76           H  
ATOM   2426  CD  LYS A 155     -20.893  18.060  20.462  1.00 35.76           C  
ATOM   2427  HD2 LYS A 155     -21.800  18.002  19.860  1.00 35.76           H  
ATOM   2428  HD3 LYS A 155     -20.038  18.094  19.786  1.00 35.76           H  
ATOM   2429  CE  LYS A 155     -20.917  19.349  21.322  1.00 35.76           C  
ATOM   2430  HE2 LYS A 155     -21.835  19.361  21.910  1.00 35.76           H  
ATOM   2431  HE3 LYS A 155     -20.082  19.299  22.021  1.00 35.76           H  
ATOM   2432  NZ  LYS A 155     -20.801  20.618  20.533  1.00 35.76           N  
ATOM   2433  HZ1 LYS A 155     -21.579  20.755  19.904  1.00 35.76           H  
ATOM   2434  HZ2 LYS A 155     -19.956  20.634  19.980  1.00 35.76           H  
ATOM   2435  HZ3 LYS A 155     -20.745  21.438  21.120  1.00 35.76           H  
ATOM   2436  N   VAL A 156     -21.429  12.027  20.826  1.00 38.81           N  
ATOM   2437  H   VAL A 156     -22.107  12.267  21.535  1.00 38.81           H  
ATOM   2438  CA  VAL A 156     -21.717  10.848  19.994  1.00 38.81           C  
ATOM   2439  HA  VAL A 156     -20.831  10.573  19.421  1.00 38.81           H  
ATOM   2440  C   VAL A 156     -22.814  11.240  19.017  1.00 38.81           C  
ATOM   2441  CB  VAL A 156     -22.130   9.626  20.838  1.00 38.81           C  
ATOM   2442  HB  VAL A 156     -23.025   9.868  21.411  1.00 38.81           H  
ATOM   2443  O   VAL A 156     -23.839  11.779  19.440  1.00 38.81           O  
ATOM   2444  CG1 VAL A 156     -22.425   8.404  19.958  1.00 38.81           C  
ATOM   2445 HG11 VAL A 156     -21.565   8.173  19.330  1.00 38.81           H  
ATOM   2446 HG12 VAL A 156     -22.656   7.540  20.582  1.00 38.81           H  
ATOM   2447 HG13 VAL A 156     -23.288   8.592  19.320  1.00 38.81           H  
ATOM   2448  CG2 VAL A 156     -21.015   9.241  21.821  1.00 38.81           C  
ATOM   2449 HG21 VAL A 156     -20.827  10.057  22.519  1.00 38.81           H  
ATOM   2450 HG22 VAL A 156     -21.317   8.364  22.393  1.00 38.81           H  
ATOM   2451 HG23 VAL A 156     -20.099   9.015  21.275  1.00 38.81           H  
ATOM   2452  N   TYR A 157     -22.594  10.986  17.731  1.00 38.05           N  
ATOM   2453  H   TYR A 157     -21.754  10.501  17.450  1.00 38.05           H  
ATOM   2454  CA  TYR A 157     -23.574  11.247  16.686  1.00 38.05           C  
ATOM   2455  HA  TYR A 157     -24.377  11.866  17.088  1.00 38.05           H  
ATOM   2456  C   TYR A 157     -24.194   9.922  16.240  1.00 38.05           C  
ATOM   2457  CB  TYR A 157     -22.930  12.047  15.548  1.00 38.05           C  
ATOM   2458  HB2 TYR A 157     -22.045  11.515  15.199  1.00 38.05           H  
ATOM   2459  HB3 TYR A 157     -23.634  12.103  14.718  1.00 38.05           H  
ATOM   2460  O   TYR A 157     -23.493   8.931  16.023  1.00 38.05           O  
ATOM   2461  CG  TYR A 157     -22.519  13.456  15.943  1.00 38.05           C  
ATOM   2462  CD1 TYR A 157     -23.357  14.550  15.647  1.00 38.05           C  
ATOM   2463  HD1 TYR A 157     -24.287  14.383  15.125  1.00 38.05           H  
ATOM   2464  CD2 TYR A 157     -21.293  13.673  16.602  1.00 38.05           C  
ATOM   2465  HD2 TYR A 157     -20.643  12.838  16.820  1.00 38.05           H  
ATOM   2466  CE1 TYR A 157     -22.959  15.859  15.987  1.00 38.05           C  
ATOM   2467  HE1 TYR A 157     -23.589  16.696  15.724  1.00 38.05           H  
ATOM   2468  CE2 TYR A 157     -20.903  14.975  16.969  1.00 38.05           C  
ATOM   2469  HE2 TYR A 157     -19.952  15.141  17.452  1.00 38.05           H  
ATOM   2470  OH  TYR A 157     -21.336  17.336  16.963  1.00 38.05           O  
ATOM   2471  HH  TYR A 157     -21.840  17.979  16.460  1.00 38.05           H  
ATOM   2472  CZ  TYR A 157     -21.728  16.072  16.647  1.00 38.05           C  
ATOM   2473  N   TYR A 158     -25.522   9.919  16.149  1.00 36.50           N  
ATOM   2474  H   TYR A 158     -26.017  10.788  16.291  1.00 36.50           H  
ATOM   2475  CA  TYR A 158     -26.319   8.777  15.720  1.00 36.50           C  
ATOM   2476  HA  TYR A 158     -25.741   7.858  15.823  1.00 36.50           H  
ATOM   2477  C   TYR A 158     -26.687   8.968  14.255  1.00 36.50           C  
ATOM   2478  CB  TYR A 158     -27.581   8.656  16.587  1.00 36.50           C  
ATOM   2479  HB2 TYR A 158     -28.186   9.554  16.466  1.00 36.50           H  
ATOM   2480  HB3 TYR A 158     -28.173   7.817  16.221  1.00 36.50           H  
ATOM   2481  O   TYR A 158     -27.264   9.998  13.899  1.00 36.50           O  
ATOM   2482  CG  TYR A 158     -27.302   8.448  18.062  1.00 36.50           C  
ATOM   2483  CD1 TYR A 158     -27.144   7.144  18.569  1.00 36.50           C  
ATOM   2484  HD1 TYR A 158     -27.226   6.291  17.911  1.00 36.50           H  
ATOM   2485  CD2 TYR A 158     -27.182   9.558  18.922  1.00 36.50           C  
ATOM   2486  HD2 TYR A 158     -27.294  10.557  18.528  1.00 36.50           H  
ATOM   2487  CE1 TYR A 158     -26.869   6.948  19.936  1.00 36.50           C  
ATOM   2488  HE1 TYR A 158     -26.752   5.950  20.330  1.00 36.50           H  
ATOM   2489  CE2 TYR A 158     -26.898   9.367  20.288  1.00 36.50           C  
ATOM   2490  HE2 TYR A 158     -26.790  10.222  20.939  1.00 36.50           H  
ATOM   2491  OH  TYR A 158     -26.467   7.869  22.113  1.00 36.50           O  
ATOM   2492  HH  TYR A 158     -26.445   8.702  22.591  1.00 36.50           H  
ATOM   2493  CZ  TYR A 158     -26.744   8.058  20.796  1.00 36.50           C  
ATOM   2494  N   PHE A 159     -26.370   7.976  13.430  1.00 38.04           N  
ATOM   2495  H   PHE A 159     -25.870   7.176  13.789  1.00 38.04           H  
ATOM   2496  CA  PHE A 159     -26.708   7.966  12.014  1.00 38.04           C  
ATOM   2497  HA  PHE A 159     -27.212   8.896  11.748  1.00 38.04           H  
ATOM   2498  C   PHE A 159     -27.671   6.815  11.759  1.00 38.04           C  
ATOM   2499  CB  PHE A 159     -25.437   7.881  11.158  1.00 38.04           C  
ATOM   2500  HB2 PHE A 159     -25.719   7.902  10.105  1.00 38.04           H  
ATOM   2501  HB3 PHE A 159     -24.943   6.929  11.348  1.00 38.04           H  
ATOM   2502  O   PHE A 159     -27.339   5.649  11.964  1.00 38.04           O  
ATOM   2503  CG  PHE A 159     -24.451   8.999  11.433  1.00 38.04           C  
ATOM   2504  CD1 PHE A 159     -24.449  10.173  10.655  1.00 38.04           C  
ATOM   2505  HD1 PHE A 159     -25.126  10.267   9.819  1.00 38.04           H  
ATOM   2506  CD2 PHE A 159     -23.560   8.880  12.514  1.00 38.04           C  
ATOM   2507  HD2 PHE A 159     -23.563   7.987  13.123  1.00 38.04           H  
ATOM   2508  CE1 PHE A 159     -23.553  11.217  10.953  1.00 38.04           C  
ATOM   2509  HE1 PHE A 159     -23.534  12.104  10.338  1.00 38.04           H  
ATOM   2510  CE2 PHE A 159     -22.696   9.936  12.833  1.00 38.04           C  
ATOM   2511  HE2 PHE A 159     -22.059   9.849  13.701  1.00 38.04           H  
ATOM   2512  CZ  PHE A 159     -22.675  11.099  12.044  1.00 38.04           C  
ATOM   2513  HZ  PHE A 159     -21.988  11.899  12.275  1.00 38.04           H  
ATOM   2514  N   GLU A 160     -28.873   7.158  11.320  1.00 34.72           N  
ATOM   2515  H   GLU A 160     -29.083   8.136  11.185  1.00 34.72           H  
ATOM   2516  CA  GLU A 160     -29.845   6.220  10.777  1.00 34.72           C  
ATOM   2517  HA  GLU A 160     -29.565   5.193  11.010  1.00 34.72           H  
ATOM   2518  C   GLU A 160     -29.819   6.415   9.261  1.00 34.72           C  
ATOM   2519  CB  GLU A 160     -31.206   6.501  11.429  1.00 34.72           C  
ATOM   2520  HB2 GLU A 160     -31.529   7.508  11.164  1.00 34.72           H  
ATOM   2521  HB3 GLU A 160     -31.074   6.458  12.510  1.00 34.72           H  
ATOM   2522  O   GLU A 160     -30.209   7.469   8.756  1.00 34.72           O  
ATOM   2523  CG  GLU A 160     -32.293   5.491  11.041  1.00 34.72           C  
ATOM   2524  HG2 GLU A 160     -31.914   4.487  11.227  1.00 34.72           H  
ATOM   2525  HG3 GLU A 160     -32.502   5.585   9.975  1.00 34.72           H  
ATOM   2526  CD  GLU A 160     -33.590   5.710  11.844  1.00 34.72           C  
ATOM   2527  OE1 GLU A 160     -34.359   4.734  11.974  1.00 34.72           O  
ATOM   2528  OE2 GLU A 160     -33.806   6.843  12.346  1.00 34.72           O  
ATOM   2529  N   ALA A 161     -29.264   5.441   8.545  1.00 38.42           N  
ATOM   2530  H   ALA A 161     -28.969   4.595   9.012  1.00 38.42           H  
ATOM   2531  CA  ALA A 161     -29.271   5.420   7.091  1.00 38.42           C  
ATOM   2532  HA  ALA A 161     -29.594   6.386   6.702  1.00 38.42           H  
ATOM   2533  C   ALA A 161     -30.270   4.357   6.638  1.00 38.42           C  
ATOM   2534  CB  ALA A 161     -27.855   5.157   6.577  1.00 38.42           C  
ATOM   2535  HB1 ALA A 161     -27.856   5.172   5.487  1.00 38.42           H  
ATOM   2536  HB2 ALA A 161     -27.532   4.175   6.922  1.00 38.42           H  
ATOM   2537  HB3 ALA A 161     -27.172   5.921   6.949  1.00 38.42           H  
ATOM   2538  O   ALA A 161     -30.128   3.186   6.993  1.00 38.42           O  
ATOM   2539  N   GLU A 162     -31.276   4.766   5.864  1.00 39.62           N  
ATOM   2540  H   GLU A 162     -31.388   5.751   5.673  1.00 39.62           H  
ATOM   2541  CA  GLU A 162     -32.328   3.853   5.399  1.00 39.62           C  
ATOM   2542  HA  GLU A 162     -32.711   3.304   6.260  1.00 39.62           H  
ATOM   2543  C   GLU A 162     -31.761   2.771   4.451  1.00 39.62           C  
ATOM   2544  CB  GLU A 162     -33.511   4.666   4.819  1.00 39.62           C  
ATOM   2545  HB2 GLU A 162     -34.204   3.983   4.327  1.00 39.62           H  
ATOM   2546  HB3 GLU A 162     -33.134   5.372   4.079  1.00 39.62           H  
ATOM   2547  O   GLU A 162     -32.212   1.631   4.507  1.00 39.62           O  
ATOM   2548  CG  GLU A 162     -34.273   5.419   5.935  1.00 39.62           C  
ATOM   2549  HG2 GLU A 162     -34.656   4.683   6.642  1.00 39.62           H  
ATOM   2550  HG3 GLU A 162     -33.567   6.050   6.476  1.00 39.62           H  
ATOM   2551  CD  GLU A 162     -35.433   6.317   5.448  1.00 39.62           C  
ATOM   2552  OE1 GLU A 162     -36.530   6.261   6.052  1.00 39.62           O  
ATOM   2553  OE2 GLU A 162     -35.210   7.148   4.534  1.00 39.62           O  
ATOM   2554  N   GLU A 163     -30.689   3.071   3.697  1.00 36.26           N  
ATOM   2555  H   GLU A 163     -30.373   4.030   3.694  1.00 36.26           H  
ATOM   2556  CA  GLU A 163     -29.891   2.096   2.930  1.00 36.26           C  
ATOM   2557  HA  GLU A 163     -30.001   1.108   3.378  1.00 36.26           H  
ATOM   2558  C   GLU A 163     -28.390   2.458   2.928  1.00 36.26           C  
ATOM   2559  CB  GLU A 163     -30.386   2.010   1.475  1.00 36.26           C  
ATOM   2560  HB2 GLU A 163     -29.613   1.526   0.878  1.00 36.26           H  
ATOM   2561  HB3 GLU A 163     -30.531   3.020   1.093  1.00 36.26           H  
ATOM   2562  O   GLU A 163     -27.963   3.439   2.308  1.00 36.26           O  
ATOM   2563  CG  GLU A 163     -31.678   1.194   1.306  1.00 36.26           C  
ATOM   2564  HG2 GLU A 163     -31.507   0.191   1.696  1.00 36.26           H  
ATOM   2565  HG3 GLU A 163     -32.473   1.662   1.887  1.00 36.26           H  
ATOM   2566  CD  GLU A 163     -32.142   1.108  -0.158  1.00 36.26           C  
ATOM   2567  OE1 GLU A 163     -32.900   0.164  -0.470  1.00 36.26           O  
ATOM   2568  OE2 GLU A 163     -31.747   1.985  -0.965  1.00 36.26           O  
ATOM   2569  N   LEU A 164     -27.559   1.636   3.577  1.00 40.41           N  
ATOM   2570  H   LEU A 164     -27.951   0.839   4.058  1.00 40.41           H  
ATOM   2571  CA  LEU A 164     -26.096   1.727   3.499  1.00 40.41           C  
ATOM   2572  HA  LEU A 164     -25.827   2.674   3.032  1.00 40.41           H  
ATOM   2573  C   LEU A 164     -25.544   0.633   2.573  1.00 40.41           C  
ATOM   2574  CB  LEU A 164     -25.480   1.730   4.917  1.00 40.41           C  
ATOM   2575  HB2 LEU A 164     -26.188   1.293   5.622  1.00 40.41           H  
ATOM   2576  HB3 LEU A 164     -24.582   1.112   4.931  1.00 40.41           H  
ATOM   2577  O   LEU A 164     -25.391  -0.525   2.949  1.00 40.41           O  
ATOM   2578  CG  LEU A 164     -25.093   3.147   5.382  1.00 40.41           C  
ATOM   2579  HG  LEU A 164     -25.898   3.840   5.134  1.00 40.41           H  
ATOM   2580  CD1 LEU A 164     -24.853   3.188   6.888  1.00 40.41           C  
ATOM   2581 HD11 LEU A 164     -24.045   2.508   7.160  1.00 40.41           H  
ATOM   2582 HD12 LEU A 164     -24.594   4.200   7.199  1.00 40.41           H  
ATOM   2583 HD13 LEU A 164     -25.765   2.886   7.402  1.00 40.41           H  
ATOM   2584  CD2 LEU A 164     -23.807   3.632   4.720  1.00 40.41           C  
ATOM   2585 HD21 LEU A 164     -22.990   2.963   4.991  1.00 40.41           H  
ATOM   2586 HD22 LEU A 164     -23.914   3.635   3.635  1.00 40.41           H  
ATOM   2587 HD23 LEU A 164     -23.574   4.644   5.049  1.00 40.41           H  
ATOM   2588  N   THR A 165     -25.216   1.007   1.342  1.00 43.12           N  
ATOM   2589  H   THR A 165     -25.421   1.951   1.049  1.00 43.12           H  
ATOM   2590  CA  THR A 165     -24.271   0.252   0.506  1.00 43.12           C  
ATOM   2591  HA  THR A 165     -24.393  -0.816   0.686  1.00 43.12           H  
ATOM   2592  C   THR A 165     -22.835   0.638   0.884  1.00 43.12           C  
ATOM   2593  CB  THR A 165     -24.530   0.513  -0.983  1.00 43.12           C  
ATOM   2594  HB  THR A 165     -23.810  -0.047  -1.579  1.00 43.12           H  
ATOM   2595  O   THR A 165     -22.621   1.674   1.518  1.00 43.12           O  
ATOM   2596  CG2 THR A 165     -25.942   0.111  -1.412  1.00 43.12           C  
ATOM   2597 HG21 THR A 165     -26.115  -0.935  -1.159  1.00 43.12           H  
ATOM   2598 HG22 THR A 165     -26.688   0.727  -0.910  1.00 43.12           H  
ATOM   2599 HG23 THR A 165     -26.046   0.230  -2.490  1.00 43.12           H  
ATOM   2600  OG1 THR A 165     -24.381   1.886  -1.248  1.00 43.12           O  
ATOM   2601  HG1 THR A 165     -24.703   2.056  -2.136  1.00 43.12           H  
ATOM   2602  N   LEU A 166     -21.835  -0.155   0.481  1.00 41.40           N  
ATOM   2603  H   LEU A 166     -22.047  -1.012  -0.010  1.00 41.40           H  
ATOM   2604  CA  LEU A 166     -20.421   0.207   0.673  1.00 41.40           C  
ATOM   2605  HA  LEU A 166     -20.250   0.344   1.740  1.00 41.40           H  
ATOM   2606  C   LEU A 166     -20.092   1.547  -0.019  1.00 41.40           C  
ATOM   2607  CB  LEU A 166     -19.543  -0.952   0.166  1.00 41.40           C  
ATOM   2608  HB2 LEU A 166     -19.875  -1.879   0.634  1.00 41.40           H  
ATOM   2609  HB3 LEU A 166     -19.686  -1.049  -0.910  1.00 41.40           H  
ATOM   2610  O   LEU A 166     -19.485   2.423   0.593  1.00 41.40           O  
ATOM   2611  CG  LEU A 166     -18.035  -0.781   0.443  1.00 41.40           C  
ATOM   2612  HG  LEU A 166     -17.687   0.159   0.016  1.00 41.40           H  
ATOM   2613  CD1 LEU A 166     -17.715  -0.801   1.941  1.00 41.40           C  
ATOM   2614 HD11 LEU A 166     -18.156   0.069   2.429  1.00 41.40           H  
ATOM   2615 HD12 LEU A 166     -16.636  -0.751   2.082  1.00 41.40           H  
ATOM   2616 HD13 LEU A 166     -18.094  -1.714   2.399  1.00 41.40           H  
ATOM   2617  CD2 LEU A 166     -17.268  -1.925  -0.220  1.00 41.40           C  
ATOM   2618 HD21 LEU A 166     -17.584  -2.885   0.189  1.00 41.40           H  
ATOM   2619 HD22 LEU A 166     -17.444  -1.909  -1.296  1.00 41.40           H  
ATOM   2620 HD23 LEU A 166     -16.199  -1.796  -0.048  1.00 41.40           H  
ATOM   2621  N   ASP A 167     -20.610   1.747  -1.236  1.00 42.47           N  
ATOM   2622  H   ASP A 167     -20.956   0.946  -1.746  1.00 42.47           H  
ATOM   2623  CA  ASP A 167     -20.594   3.025  -1.958  1.00 42.47           C  
ATOM   2624  HA  ASP A 167     -19.572   3.275  -2.241  1.00 42.47           H  
ATOM   2625  C   ASP A 167     -21.168   4.183  -1.130  1.00 42.47           C  
ATOM   2626  CB  ASP A 167     -21.469   2.921  -3.219  1.00 42.47           C  
ATOM   2627  HB2 ASP A 167     -22.408   2.427  -2.973  1.00 42.47           H  
ATOM   2628  HB3 ASP A 167     -21.715   3.933  -3.542  1.00 42.47           H  
ATOM   2629  O   ASP A 167     -20.604   5.275  -1.125  1.00 42.47           O  
ATOM   2630  CG  ASP A 167     -20.837   2.206  -4.408  1.00 42.47           C  
ATOM   2631  OD1 ASP A 167     -20.023   1.287  -4.193  1.00 42.47           O  
ATOM   2632  OD2 ASP A 167     -21.246   2.588  -5.528  1.00 42.47           O  
ATOM   2633  N   ASN A 168     -22.302   3.975  -0.451  1.00 43.76           N  
ATOM   2634  H   ASN A 168     -22.742   3.067  -0.502  1.00 43.76           H  
ATOM   2635  CA  ASN A 168     -22.914   5.008   0.382  1.00 43.76           C  
ATOM   2636  HA  ASN A 168     -22.938   5.940  -0.182  1.00 43.76           H  
ATOM   2637  C   ASN A 168     -22.066   5.273   1.632  1.00 43.76           C  
ATOM   2638  CB  ASN A 168     -24.364   4.636   0.752  1.00 43.76           C  
ATOM   2639  HB2 ASN A 168     -24.380   3.632   1.175  1.00 43.76           H  
ATOM   2640  HB3 ASN A 168     -24.718   5.327   1.517  1.00 43.76           H  
ATOM   2641  O   ASN A 168     -21.914   6.430   2.000  1.00 43.76           O  
ATOM   2642  CG  ASN A 168     -25.354   4.703  -0.401  1.00 43.76           C  
ATOM   2643  ND2 ASN A 168     -26.590   4.318  -0.163  1.00 43.76           N  
ATOM   2644 HD21 ASN A 168     -27.241   4.353  -0.934  1.00 43.76           H  
ATOM   2645 HD22 ASN A 168     -26.905   4.044   0.757  1.00 43.76           H  
ATOM   2646  OD1 ASN A 168     -25.057   5.112  -1.514  1.00 43.76           O  
ATOM   2647  N   PHE A 169     -21.482   4.246   2.259  1.00 43.22           N  
ATOM   2648  H   PHE A 169     -21.624   3.315   1.893  1.00 43.22           H  
ATOM   2649  CA  PHE A 169     -20.631   4.409   3.444  1.00 43.22           C  
ATOM   2650  HA  PHE A 169     -21.210   4.901   4.225  1.00 43.22           H  
ATOM   2651  C   PHE A 169     -19.424   5.307   3.151  1.00 43.22           C  
ATOM   2652  CB  PHE A 169     -20.181   3.033   3.960  1.00 43.22           C  
ATOM   2653  HB2 PHE A 169     -19.542   2.562   3.213  1.00 43.22           H  
ATOM   2654  HB3 PHE A 169     -21.049   2.385   4.083  1.00 43.22           H  
ATOM   2655  O   PHE A 169     -19.176   6.254   3.891  1.00 43.22           O  
ATOM   2656  CG  PHE A 169     -19.432   3.096   5.279  1.00 43.22           C  
ATOM   2657  CD1 PHE A 169     -18.030   2.972   5.300  1.00 43.22           C  
ATOM   2658  HD1 PHE A 169     -17.483   2.830   4.380  1.00 43.22           H  
ATOM   2659  CD2 PHE A 169     -20.131   3.306   6.484  1.00 43.22           C  
ATOM   2660  HD2 PHE A 169     -21.205   3.416   6.475  1.00 43.22           H  
ATOM   2661  CE1 PHE A 169     -17.331   3.053   6.518  1.00 43.22           C  
ATOM   2662  HE1 PHE A 169     -16.254   2.971   6.526  1.00 43.22           H  
ATOM   2663  CE2 PHE A 169     -19.432   3.388   7.703  1.00 43.22           C  
ATOM   2664  HE2 PHE A 169     -19.969   3.560   8.624  1.00 43.22           H  
ATOM   2665  CZ  PHE A 169     -18.031   3.262   7.719  1.00 43.22           C  
ATOM   2666  HZ  PHE A 169     -17.488   3.340   8.650  1.00 43.22           H  
ATOM   2667  N   LEU A 170     -18.739   5.065   2.029  1.00 40.26           N  
ATOM   2668  H   LEU A 170     -19.003   4.266   1.470  1.00 40.26           H  
ATOM   2669  CA  LEU A 170     -17.604   5.879   1.583  1.00 40.26           C  
ATOM   2670  HA  LEU A 170     -16.917   6.015   2.418  1.00 40.26           H  
ATOM   2671  C   LEU A 170     -18.032   7.299   1.161  1.00 40.26           C  
ATOM   2672  CB  LEU A 170     -16.871   5.126   0.454  1.00 40.26           C  
ATOM   2673  HB2 LEU A 170     -16.078   5.764   0.065  1.00 40.26           H  
ATOM   2674  HB3 LEU A 170     -17.578   4.945  -0.356  1.00 40.26           H  
ATOM   2675  O   LEU A 170     -17.307   8.258   1.407  1.00 40.26           O  
ATOM   2676  CG  LEU A 170     -16.251   3.779   0.886  1.00 40.26           C  
ATOM   2677  HG  LEU A 170     -17.014   3.153   1.348  1.00 40.26           H  
ATOM   2678  CD1 LEU A 170     -15.711   3.031  -0.332  1.00 40.26           C  
ATOM   2679 HD11 LEU A 170     -16.519   2.849  -1.040  1.00 40.26           H  
ATOM   2680 HD12 LEU A 170     -15.293   2.072  -0.027  1.00 40.26           H  
ATOM   2681 HD13 LEU A 170     -14.936   3.619  -0.824  1.00 40.26           H  
ATOM   2682  CD2 LEU A 170     -15.107   3.953   1.888  1.00 40.26           C  
ATOM   2683 HD21 LEU A 170     -14.331   4.587   1.460  1.00 40.26           H  
ATOM   2684 HD22 LEU A 170     -14.680   2.981   2.134  1.00 40.26           H  
ATOM   2685 HD23 LEU A 170     -15.474   4.408   2.808  1.00 40.26           H  
ATOM   2686  N   LYS A 171     -19.241   7.464   0.601  1.00 38.52           N  
ATOM   2687  H   LYS A 171     -19.771   6.632   0.385  1.00 38.52           H  
ATOM   2688  CA  LYS A 171     -19.811   8.781   0.247  1.00 38.52           C  
ATOM   2689  HA  LYS A 171     -19.017   9.387  -0.190  1.00 38.52           H  
ATOM   2690  C   LYS A 171     -20.306   9.592   1.449  1.00 38.52           C  
ATOM   2691  CB  LYS A 171     -20.923   8.609  -0.798  1.00 38.52           C  
ATOM   2692  HB2 LYS A 171     -21.487   9.537  -0.893  1.00 38.52           H  
ATOM   2693  HB3 LYS A 171     -21.605   7.825  -0.467  1.00 38.52           H  
ATOM   2694  O   LYS A 171     -20.406  10.813   1.342  1.00 38.52           O  
ATOM   2695  CG  LYS A 171     -20.333   8.261  -2.172  1.00 38.52           C  
ATOM   2696  HG2 LYS A 171     -19.852   9.145  -2.590  1.00 38.52           H  
ATOM   2697  HG3 LYS A 171     -19.570   7.491  -2.052  1.00 38.52           H  
ATOM   2698  CD  LYS A 171     -21.396   7.744  -3.149  1.00 38.52           C  
ATOM   2699  HD2 LYS A 171     -22.091   8.543  -3.406  1.00 38.52           H  
ATOM   2700  HD3 LYS A 171     -21.941   6.924  -2.680  1.00 38.52           H  
ATOM   2701  CE  LYS A 171     -20.670   7.233  -4.400  1.00 38.52           C  
ATOM   2702  HE2 LYS A 171     -19.792   6.677  -4.071  1.00 38.52           H  
ATOM   2703  HE3 LYS A 171     -20.313   8.086  -4.978  1.00 38.52           H  
ATOM   2704  NZ  LYS A 171     -21.516   6.341  -5.231  1.00 38.52           N  
ATOM   2705  HZ1 LYS A 171     -21.785   5.525  -4.700  1.00 38.52           H  
ATOM   2706  HZ2 LYS A 171     -22.341   6.819  -5.566  1.00 38.52           H  
ATOM   2707  HZ3 LYS A 171     -20.983   5.992  -6.015  1.00 38.52           H  
ATOM   2708  N   VAL A 172     -20.586   8.975   2.603  1.00 33.80           N  
ATOM   2709  H   VAL A 172     -20.500   7.969   2.632  1.00 33.80           H  
ATOM   2710  CA  VAL A 172     -20.835   9.698   3.868  1.00 33.80           C  
ATOM   2711  HA  VAL A 172     -21.308  10.647   3.617  1.00 33.80           H  
ATOM   2712  C   VAL A 172     -19.487  10.060   4.508  1.00 33.80           C  
ATOM   2713  CB  VAL A 172     -21.825   8.968   4.807  1.00 33.80           C  
ATOM   2714  HB  VAL A 172     -21.394   8.025   5.145  1.00 33.80           H  
ATOM   2715  O   VAL A 172     -19.166   9.667   5.629  1.00 33.80           O  
ATOM   2716  CG1 VAL A 172     -22.214   9.832   6.022  1.00 33.80           C  
ATOM   2717 HG11 VAL A 172     -21.357   9.965   6.683  1.00 33.80           H  
ATOM   2718 HG12 VAL A 172     -22.572  10.809   5.695  1.00 33.80           H  
ATOM   2719 HG13 VAL A 172     -22.992   9.334   6.600  1.00 33.80           H  
ATOM   2720  CG2 VAL A 172     -23.171   8.685   4.121  1.00 33.80           C  
ATOM   2721 HG21 VAL A 172     -23.028   8.132   3.192  1.00 33.80           H  
ATOM   2722 HG22 VAL A 172     -23.673   9.621   3.876  1.00 33.80           H  
ATOM   2723 HG23 VAL A 172     -23.805   8.088   4.777  1.00 33.80           H  
ATOM   2724  N   GLY A 173     -18.698  10.849   3.773  1.00 31.66           N  
ATOM   2725  H   GLY A 173     -19.021  11.088   2.847  1.00 31.66           H  
ATOM   2726  CA  GLY A 173     -17.404  11.388   4.184  1.00 31.66           C  
ATOM   2727  HA2 GLY A 173     -16.922  11.859   3.328  1.00 31.66           H  
ATOM   2728  HA3 GLY A 173     -16.768  10.569   4.522  1.00 31.66           H  
ATOM   2729  C   GLY A 173     -17.526  12.422   5.306  1.00 31.66           C  
ATOM   2730  O   GLY A 173     -17.269  13.604   5.106  1.00 31.66           O  
ATOM   2731  N   VAL A 174     -17.912  11.987   6.508  1.00 28.26           N  
ATOM   2732  H   VAL A 174     -18.177  11.014   6.566  1.00 28.26           H  
ATOM   2733  CA  VAL A 174     -17.839  12.777   7.753  1.00 28.26           C  
ATOM   2734  HA  VAL A 174     -17.727  13.826   7.480  1.00 28.26           H  
ATOM   2735  C   VAL A 174     -16.559  12.392   8.496  1.00 28.26           C  
ATOM   2736  CB  VAL A 174     -19.126  12.675   8.599  1.00 28.26           C  
ATOM   2737  HB  VAL A 174     -19.212  11.674   9.022  1.00 28.26           H  
ATOM   2738  O   VAL A 174     -16.558  12.036   9.676  1.00 28.26           O  
ATOM   2739  CG1 VAL A 174     -19.151  13.713   9.736  1.00 28.26           C  
ATOM   2740 HG11 VAL A 174     -20.091  13.637  10.284  1.00 28.26           H  
ATOM   2741 HG12 VAL A 174     -19.053  14.718   9.325  1.00 28.26           H  
ATOM   2742 HG13 VAL A 174     -18.338  13.536  10.440  1.00 28.26           H  
ATOM   2743  CG2 VAL A 174     -20.375  12.954   7.749  1.00 28.26           C  
ATOM   2744 HG21 VAL A 174     -21.270  12.909   8.370  1.00 28.26           H  
ATOM   2745 HG22 VAL A 174     -20.470  12.201   6.966  1.00 28.26           H  
ATOM   2746 HG23 VAL A 174     -20.300  13.937   7.283  1.00 28.26           H  
ATOM   2747  N   LEU A 175     -15.454  12.400   7.754  1.00 34.82           N  
ATOM   2748  H   LEU A 175     -15.518  12.740   6.805  1.00 34.82           H  
ATOM   2749  CA  LEU A 175     -14.146  11.967   8.214  1.00 34.82           C  
ATOM   2750  HA  LEU A 175     -14.237  11.460   9.174  1.00 34.82           H  
ATOM   2751  C   LEU A 175     -13.301  13.222   8.426  1.00 34.82           C  
ATOM   2752  CB  LEU A 175     -13.549  10.955   7.215  1.00 34.82           C  
ATOM   2753  HB2 LEU A 175     -12.618  10.574   7.636  1.00 34.82           H  
ATOM   2754  HB3 LEU A 175     -13.293  11.474   6.291  1.00 34.82           H  
ATOM   2755  O   LEU A 175     -12.798  13.822   7.483  1.00 34.82           O  
ATOM   2756  CG  LEU A 175     -14.464   9.763   6.852  1.00 34.82           C  
ATOM   2757  HG  LEU A 175     -15.237  10.120   6.171  1.00 34.82           H  
ATOM   2758  CD1 LEU A 175     -13.660   8.701   6.102  1.00 34.82           C  
ATOM   2759 HD11 LEU A 175     -13.224   9.145   5.206  1.00 34.82           H  
ATOM   2760 HD12 LEU A 175     -12.851   8.316   6.723  1.00 34.82           H  
ATOM   2761 HD13 LEU A 175     -14.311   7.883   5.796  1.00 34.82           H  
ATOM   2762  CD2 LEU A 175     -15.179   9.129   8.052  1.00 34.82           C  
ATOM   2763 HD21 LEU A 175     -14.532   9.144   8.929  1.00 34.82           H  
ATOM   2764 HD22 LEU A 175     -16.083   9.693   8.282  1.00 34.82           H  
ATOM   2765 HD23 LEU A 175     -15.474   8.105   7.822  1.00 34.82           H  
ATOM   2766  N   GLY A 176     -13.212  13.668   9.681  1.00 28.54           N  
ATOM   2767  H   GLY A 176     -13.676  13.139  10.406  1.00 28.54           H  
ATOM   2768  CA  GLY A 176     -12.255  14.712  10.049  1.00 28.54           C  
ATOM   2769  HA2 GLY A 176     -12.425  15.585   9.419  1.00 28.54           H  
ATOM   2770  HA3 GLY A 176     -12.390  14.994  11.093  1.00 28.54           H  
ATOM   2771  C   GLY A 176     -10.810  14.228   9.841  1.00 28.54           C  
ATOM   2772  O   GLY A 176     -10.600  13.018   9.734  1.00 28.54           O  
ATOM   2773  N   PRO A 177      -9.810  15.131   9.876  1.00 27.47           N  
ATOM   2774  CA  PRO A 177      -8.414  14.878   9.468  1.00 27.47           C  
ATOM   2775  HA  PRO A 177      -8.417  14.442   8.469  1.00 27.47           H  
ATOM   2776  C   PRO A 177      -7.611  13.904  10.366  1.00 27.47           C  
ATOM   2777  CB  PRO A 177      -7.778  16.277   9.380  1.00 27.47           C  
ATOM   2778  HB2 PRO A 177      -7.945  16.682   8.382  1.00 27.47           H  
ATOM   2779  HB3 PRO A 177      -6.711  16.287   9.600  1.00 27.47           H  
ATOM   2780  O   PRO A 177      -6.391  13.963  10.410  1.00 27.47           O  
ATOM   2781  CG  PRO A 177      -8.573  17.093  10.396  1.00 27.47           C  
ATOM   2782  HG2 PRO A 177      -8.217  16.876  11.403  1.00 27.47           H  
ATOM   2783  HG3 PRO A 177      -8.524  18.161  10.186  1.00 27.47           H  
ATOM   2784  CD  PRO A 177      -9.982  16.540  10.207  1.00 27.47           C  
ATOM   2785  HD2 PRO A 177     -10.561  16.671  11.121  1.00 27.47           H  
ATOM   2786  HD3 PRO A 177     -10.465  17.050   9.374  1.00 27.47           H  
ATOM   2787  N   ASN A 178      -8.284  13.045  11.137  1.00 32.85           N  
ATOM   2788  H   ASN A 178      -9.277  12.993  10.960  1.00 32.85           H  
ATOM   2789  CA  ASN A 178      -7.713  12.031  12.028  1.00 32.85           C  
ATOM   2790  HA  ASN A 178      -6.749  11.716  11.629  1.00 32.85           H  
ATOM   2791  C   ASN A 178      -8.595  10.759  12.113  1.00 32.85           C  
ATOM   2792  CB  ASN A 178      -7.491  12.654  13.422  1.00 32.85           C  
ATOM   2793  HB2 ASN A 178      -7.212  11.871  14.128  1.00 32.85           H  
ATOM   2794  HB3 ASN A 178      -8.413  13.115  13.775  1.00 32.85           H  
ATOM   2795  O   ASN A 178      -8.545  10.036  13.111  1.00 32.85           O  
ATOM   2796  CG  ASN A 178      -6.355  13.657  13.454  1.00 32.85           C  
ATOM   2797  ND2 ASN A 178      -6.633  14.921  13.668  1.00 32.85           N  
ATOM   2798 HD21 ASN A 178      -7.588  15.242  13.740  1.00 32.85           H  
ATOM   2799 HD22 ASN A 178      -5.836  15.536  13.588  1.00 32.85           H  
ATOM   2800  OD1 ASN A 178      -5.194  13.315  13.355  1.00 32.85           O  
ATOM   2801  N   TYR A 179      -9.474  10.494  11.137  1.00 34.09           N  
ATOM   2802  H   TYR A 179      -9.489  11.075  10.310  1.00 34.09           H  
ATOM   2803  CA  TYR A 179     -10.281   9.269  11.137  1.00 34.09           C  
ATOM   2804  HA  TYR A 179     -10.434   8.945  12.167  1.00 34.09           H  
ATOM   2805  C   TYR A 179      -9.558   8.138  10.403  1.00 34.09           C  
ATOM   2806  CB  TYR A 179     -11.676   9.528  10.567  1.00 34.09           C  
ATOM   2807  HB2 TYR A 179     -11.584   9.796   9.514  1.00 34.09           H  
ATOM   2808  HB3 TYR A 179     -12.118  10.379  11.085  1.00 34.09           H  
ATOM   2809  O   TYR A 179      -9.399   8.187   9.188  1.00 34.09           O  
ATOM   2810  CG  TYR A 179     -12.607   8.335  10.711  1.00 34.09           C  
ATOM   2811  CD1 TYR A 179     -12.794   7.458   9.629  1.00 34.09           C  
ATOM   2812  HD1 TYR A 179     -12.251   7.623   8.710  1.00 34.09           H  
ATOM   2813  CD2 TYR A 179     -13.302   8.113  11.917  1.00 34.09           C  
ATOM   2814  HD2 TYR A 179     -13.145   8.777  12.754  1.00 34.09           H  
ATOM   2815  CE1 TYR A 179     -13.732   6.414   9.716  1.00 34.09           C  
ATOM   2816  HE1 TYR A 179     -13.938   5.796   8.854  1.00 34.09           H  
ATOM   2817  CE2 TYR A 179     -14.202   7.033  12.029  1.00 34.09           C  
ATOM   2818  HE2 TYR A 179     -14.729   6.862  12.956  1.00 34.09           H  
ATOM   2819  OH  TYR A 179     -15.318   5.162  11.005  1.00 34.09           O  
ATOM   2820  HH  TYR A 179     -15.711   5.096  11.878  1.00 34.09           H  
ATOM   2821  CZ  TYR A 179     -14.429   6.188  10.918  1.00 34.09           C  
ATOM   2822  N   ASN A 180      -9.162   7.107  11.152  1.00 37.79           N  
ATOM   2823  H   ASN A 180      -9.292   7.163  12.152  1.00 37.79           H  
ATOM   2824  CA  ASN A 180      -8.591   5.875  10.616  1.00 37.79           C  
ATOM   2825  HA  ASN A 180      -8.334   6.015   9.566  1.00 37.79           H  
ATOM   2826  C   ASN A 180      -9.621   4.724  10.729  1.00 37.79           C  
ATOM   2827  CB  ASN A 180      -7.266   5.586  11.350  1.00 37.79           C  
ATOM   2828  HB2 ASN A 180      -6.595   6.436  11.226  1.00 37.79           H  
ATOM   2829  HB3 ASN A 180      -7.456   5.431  12.413  1.00 37.79           H  
ATOM   2830  O   ASN A 180      -9.791   4.165  11.820  1.00 37.79           O  
ATOM   2831  CG  ASN A 180      -6.570   4.352  10.798  1.00 37.79           C  
ATOM   2832  ND2 ASN A 180      -5.459   3.954  11.365  1.00 37.79           N  
ATOM   2833 HD21 ASN A 180      -5.015   4.469  12.112  1.00 37.79           H  
ATOM   2834 HD22 ASN A 180      -5.087   3.102  10.970  1.00 37.79           H  
ATOM   2835  OD1 ASN A 180      -7.014   3.730   9.851  1.00 37.79           O  
ATOM   2836  N   PRO A 181     -10.353   4.382   9.651  1.00 39.82           N  
ATOM   2837  CA  PRO A 181     -11.176   3.189   9.598  1.00 39.82           C  
ATOM   2838  HA  PRO A 181     -11.794   3.119  10.493  1.00 39.82           H  
ATOM   2839  C   PRO A 181     -10.295   1.937   9.487  1.00 39.82           C  
ATOM   2840  CB  PRO A 181     -12.086   3.376   8.381  1.00 39.82           C  
ATOM   2841  HB2 PRO A 181     -12.991   3.901   8.688  1.00 39.82           H  
ATOM   2842  HB3 PRO A 181     -12.366   2.429   7.919  1.00 39.82           H  
ATOM   2843  O   PRO A 181      -9.704   1.650   8.447  1.00 39.82           O  
ATOM   2844  CG  PRO A 181     -11.268   4.251   7.432  1.00 39.82           C  
ATOM   2845  HG2 PRO A 181     -10.655   3.623   6.786  1.00 39.82           H  
ATOM   2846  HG3 PRO A 181     -11.906   4.901   6.833  1.00 39.82           H  
ATOM   2847  CD  PRO A 181     -10.365   5.055   8.365  1.00 39.82           C  
ATOM   2848  HD2 PRO A 181     -10.735   6.076   8.468  1.00 39.82           H  
ATOM   2849  HD3 PRO A 181      -9.353   5.056   7.960  1.00 39.82           H  
ATOM   2850  N   ASN A 182     -10.287   1.138  10.555  1.00 35.47           N  
ATOM   2851  H   ASN A 182     -10.702   1.487  11.407  1.00 35.47           H  
ATOM   2852  CA  ASN A 182      -9.789  -0.236  10.524  1.00 35.47           C  
ATOM   2853  HA  ASN A 182      -8.801  -0.258  10.064  1.00 35.47           H  
ATOM   2854  C   ASN A 182     -10.739  -1.098   9.675  1.00 35.47           C  
ATOM   2855  CB  ASN A 182      -9.695  -0.772  11.968  1.00 35.47           C  
ATOM   2856  HB2 ASN A 182      -9.511  -1.845  11.932  1.00 35.47           H  
ATOM   2857  HB3 ASN A 182     -10.644  -0.608  12.479  1.00 35.47           H  
ATOM   2858  O   ASN A 182     -11.771  -1.554  10.179  1.00 35.47           O  
ATOM   2859  CG  ASN A 182      -8.571  -0.160  12.781  1.00 35.47           C  
ATOM   2860  ND2 ASN A 182      -8.729  -0.044  14.080  1.00 35.47           N  
ATOM   2861 HD21 ASN A 182      -7.939   0.362  14.561  1.00 35.47           H  
ATOM   2862 HD22 ASN A 182      -9.588  -0.302  14.543  1.00 35.47           H  
ATOM   2863  OD1 ASN A 182      -7.517   0.186  12.288  1.00 35.47           O  
ATOM   2864  N   ILE A 183     -10.404  -1.320   8.402  1.00 40.54           N  
ATOM   2865  H   ILE A 183      -9.535  -0.933   8.062  1.00 40.54           H  
ATOM   2866  CA  ILE A 183     -11.207  -2.130   7.478  1.00 40.54           C  
ATOM   2867  HA  ILE A 183     -12.193  -2.284   7.917  1.00 40.54           H  
ATOM   2868  C   ILE A 183     -10.562  -3.510   7.339  1.00 40.54           C  
ATOM   2869  CB  ILE A 183     -11.456  -1.408   6.133  1.00 40.54           C  
ATOM   2870  HB  ILE A 183     -10.498  -1.138   5.689  1.00 40.54           H  
ATOM   2871  O   ILE A 183      -9.523  -3.693   6.703  1.00 40.54           O  
ATOM   2872  CG1 ILE A 183     -12.290  -0.129   6.383  1.00 40.54           C  
ATOM   2873 HG12 ILE A 183     -11.852   0.420   7.217  1.00 40.54           H  
ATOM   2874 HG13 ILE A 183     -13.306  -0.406   6.666  1.00 40.54           H  
ATOM   2875  CG2 ILE A 183     -12.221  -2.341   5.173  1.00 40.54           C  
ATOM   2876 HG21 ILE A 183     -12.483  -1.809   4.259  1.00 40.54           H  
ATOM   2877 HG22 ILE A 183     -13.135  -2.706   5.641  1.00 40.54           H  
ATOM   2878 HG23 ILE A 183     -11.596  -3.188   4.891  1.00 40.54           H  
ATOM   2879  CD1 ILE A 183     -12.348   0.845   5.202  1.00 40.54           C  
ATOM   2880 HD11 ILE A 183     -12.813   0.381   4.332  1.00 40.54           H  
ATOM   2881 HD12 ILE A 183     -11.335   1.168   4.962  1.00 40.54           H  
ATOM   2882 HD13 ILE A 183     -12.933   1.720   5.484  1.00 40.54           H  
ATOM   2883  N   ALA A 184     -11.209  -4.503   7.947  1.00 29.07           N  
ATOM   2884  H   ALA A 184     -12.053  -4.283   8.455  1.00 29.07           H  
ATOM   2885  CA  ALA A 184     -10.862  -5.906   7.779  1.00 29.07           C  
ATOM   2886  HA  ALA A 184      -9.794  -5.996   7.578  1.00 29.07           H  
ATOM   2887  C   ALA A 184     -11.630  -6.487   6.581  1.00 29.07           C  
ATOM   2888  CB  ALA A 184     -11.152  -6.640   9.095  1.00 29.07           C  
ATOM   2889  HB1 ALA A 184     -10.557  -6.205   9.897  1.00 29.07           H  
ATOM   2890  HB2 ALA A 184     -12.211  -6.561   9.341  1.00 29.07           H  
ATOM   2891  HB3 ALA A 184     -10.887  -7.692   8.985  1.00 29.07           H  
ATOM   2892  O   ALA A 184     -12.845  -6.669   6.663  1.00 29.07           O  
ATOM   2893  N   GLY A 185     -10.920  -6.767   5.485  1.00 28.60           N  
ATOM   2894  H   GLY A 185      -9.945  -6.504   5.461  1.00 28.60           H  
ATOM   2895  CA  GLY A 185     -11.452  -7.421   4.287  1.00 28.60           C  
ATOM   2896  HA2 GLY A 185     -12.535  -7.300   4.245  1.00 28.60           H  
ATOM   2897  HA3 GLY A 185     -11.233  -8.487   4.348  1.00 28.60           H  
ATOM   2898  C   GLY A 185     -10.867  -6.886   2.976  1.00 28.60           C  
ATOM   2899  O   GLY A 185     -10.172  -5.870   2.955  1.00 28.60           O  
ATOM   2900  N   ASP A 186     -11.182  -7.574   1.876  1.00 34.69           N  
ATOM   2901  H   ASP A 186     -11.726  -8.419   1.980  1.00 34.69           H  
ATOM   2902  CA  ASP A 186     -10.857  -7.155   0.508  1.00 34.69           C  
ATOM   2903  HA  ASP A 186      -9.780  -7.012   0.419  1.00 34.69           H  
ATOM   2904  C   ASP A 186     -11.564  -5.826   0.169  1.00 34.69           C  
ATOM   2905  CB  ASP A 186     -11.302  -8.244  -0.496  1.00 34.69           C  
ATOM   2906  HB2 ASP A 186     -11.662  -7.749  -1.397  1.00 34.69           H  
ATOM   2907  HB3 ASP A 186     -12.147  -8.798  -0.086  1.00 34.69           H  
ATOM   2908  O   ASP A 186     -12.763  -5.799  -0.121  1.00 34.69           O  
ATOM   2909  CG  ASP A 186     -10.238  -9.237  -0.971  1.00 34.69           C  
ATOM   2910  OD1 ASP A 186      -9.149  -9.384  -0.385  1.00 34.69           O  
ATOM   2911  OD2 ASP A 186     -10.489  -9.862  -2.029  1.00 34.69           O  
ATOM   2912  N   VAL A 187     -10.822  -4.717   0.148  1.00 36.86           N  
ATOM   2913  H   VAL A 187      -9.865  -4.783   0.462  1.00 36.86           H  
ATOM   2914  CA  VAL A 187     -11.338  -3.435  -0.360  1.00 36.86           C  
ATOM   2915  HA  VAL A 187     -12.409  -3.386  -0.164  1.00 36.86           H  
ATOM   2916  C   VAL A 187     -11.114  -3.365  -1.866  1.00 36.86           C  
ATOM   2917  CB  VAL A 187     -10.698  -2.223   0.330  1.00 36.86           C  
ATOM   2918  HB  VAL A 187      -9.629  -2.244   0.117  1.00 36.86           H  
ATOM   2919  O   VAL A 187      -9.977  -3.451  -2.340  1.00 36.86           O  
ATOM   2920  CG1 VAL A 187     -11.275  -0.899  -0.196  1.00 36.86           C  
ATOM   2921 HG11 VAL A 187     -10.729  -0.067   0.249  1.00 36.86           H  
ATOM   2922 HG12 VAL A 187     -11.147  -0.814  -1.275  1.00 36.86           H  
ATOM   2923 HG13 VAL A 187     -12.332  -0.815   0.053  1.00 36.86           H  
ATOM   2924  CG2 VAL A 187     -10.901  -2.263   1.847  1.00 36.86           C  
ATOM   2925 HG21 VAL A 187     -11.967  -2.258   2.074  1.00 36.86           H  
ATOM   2926 HG22 VAL A 187     -10.419  -1.402   2.310  1.00 36.86           H  
ATOM   2927 HG23 VAL A 187     -10.452  -3.163   2.266  1.00 36.86           H  
ATOM   2928  N   ALA A 188     -12.197  -3.149  -2.612  1.00 32.92           N  
ATOM   2929  H   ALA A 188     -13.094  -3.110  -2.151  1.00 32.92           H  
ATOM   2930  CA  ALA A 188     -12.160  -2.884  -4.043  1.00 32.92           C  
ATOM   2931  HA  ALA A 188     -11.127  -2.927  -4.389  1.00 32.92           H  
ATOM   2932  C   ALA A 188     -12.674  -1.472  -4.348  1.00 32.92           C  
ATOM   2933  CB  ALA A 188     -12.935  -3.988  -4.777  1.00 32.92           C  
ATOM   2934  HB1 ALA A 188     -12.481  -4.955  -4.562  1.00 32.92           H  
ATOM   2935  HB2 ALA A 188     -12.900  -3.801  -5.850  1.00 32.92           H  
ATOM   2936  HB3 ALA A 188     -13.974  -3.995  -4.446  1.00 32.92           H  
ATOM   2937  O   ALA A 188     -13.880  -1.271  -4.479  1.00 32.92           O  
ATOM   2938  N   CYS A 189     -11.751  -0.516  -4.497  1.00 39.79           N  
ATOM   2939  H   CYS A 189     -10.791  -0.712  -4.251  1.00 39.79           H  
ATOM   2940  CA  CYS A 189     -12.076   0.827  -4.981  1.00 39.79           C  
ATOM   2941  HA  CYS A 189     -12.795   1.274  -4.294  1.00 39.79           H  
ATOM   2942  C   CYS A 189     -12.721   0.770  -6.377  1.00 39.79           C  
ATOM   2943  CB  CYS A 189     -10.817   1.705  -5.005  1.00 39.79           C  
ATOM   2944  HB2 CYS A 189     -10.038   1.228  -5.599  1.00 39.79           H  
ATOM   2945  HB3 CYS A 189     -11.065   2.664  -5.461  1.00 39.79           H  
ATOM   2946  O   CYS A 189     -12.260   0.016  -7.249  1.00 39.79           O  
ATOM   2947  SG  CYS A 189     -10.230   2.021  -3.319  1.00 39.79           S  
ATOM   2948  HG  CYS A 189     -11.054   3.054  -3.123  1.00 39.79           H  
ATOM   2949  N   GLY A 190     -13.770   1.570  -6.574  1.00 33.50           N  
ATOM   2950  H   GLY A 190     -13.982   2.214  -5.825  1.00 33.50           H  
ATOM   2951  CA  GLY A 190     -14.472   1.744  -7.846  1.00 33.50           C  
ATOM   2952  HA2 GLY A 190     -15.387   2.310  -7.672  1.00 33.50           H  
ATOM   2953  HA3 GLY A 190     -14.738   0.764  -8.244  1.00 33.50           H  
ATOM   2954  C   GLY A 190     -13.629   2.490  -8.884  1.00 33.50           C  
ATOM   2955  O   GLY A 190     -12.593   3.063  -8.558  1.00 33.50           O  
ATOM   2956  N   ARG A 191     -14.059   2.485 -10.156  1.00 34.09           N  
ATOM   2957  H   ARG A 191     -14.961   2.080 -10.361  1.00 34.09           H  
ATOM   2958  CA  ARG A 191     -13.290   3.099 -11.261  1.00 34.09           C  
ATOM   2959  HA  ARG A 191     -12.257   2.756 -11.206  1.00 34.09           H  
ATOM   2960  C   ARG A 191     -13.117   4.615 -11.173  1.00 34.09           C  
ATOM   2961  CB  ARG A 191     -13.859   2.710 -12.635  1.00 34.09           C  
ATOM   2962  HB2 ARG A 191     -14.943   2.610 -12.583  1.00 34.09           H  
ATOM   2963  HB3 ARG A 191     -13.633   3.503 -13.348  1.00 34.09           H  
ATOM   2964  O   ARG A 191     -12.143   5.109 -11.726  1.00 34.09           O  
ATOM   2965  CG  ARG A 191     -13.213   1.419 -13.150  1.00 34.09           C  
ATOM   2966  HG2 ARG A 191     -12.129   1.532 -13.147  1.00 34.09           H  
ATOM   2967  HG3 ARG A 191     -13.491   0.586 -12.504  1.00 34.09           H  
ATOM   2968  CD  ARG A 191     -13.669   1.147 -14.584  1.00 34.09           C  
ATOM   2969  HD2 ARG A 191     -14.756   1.058 -14.593  1.00 34.09           H  
ATOM   2970  HD3 ARG A 191     -13.380   1.997 -15.202  1.00 34.09           H  
ATOM   2971  NE  ARG A 191     -13.051  -0.083 -15.113  1.00 34.09           N  
ATOM   2972  HE  ARG A 191     -12.312  -0.474 -14.548  1.00 34.09           H  
ATOM   2973  NH1 ARG A 191     -14.159  -0.099 -17.118  1.00 34.09           N  
ATOM   2974 HH11 ARG A 191     -14.313  -0.478 -18.042  1.00 34.09           H  
ATOM   2975 HH12 ARG A 191     -14.561   0.791 -16.860  1.00 34.09           H  
ATOM   2976  NH2 ARG A 191     -12.705  -1.729 -16.646  1.00 34.09           N  
ATOM   2977 HH21 ARG A 191     -12.889  -2.127 -17.556  1.00 34.09           H  
ATOM   2978 HH22 ARG A 191     -12.024  -2.135 -16.020  1.00 34.09           H  
ATOM   2979  CZ  ARG A 191     -13.306  -0.630 -16.286  1.00 34.09           C  
ATOM   2980  N   ASP A 192     -14.006   5.294 -10.454  1.00 42.46           N  
ATOM   2981  H   ASP A 192     -14.748   4.766 -10.018  1.00 42.46           H  
ATOM   2982  CA  ASP A 192     -14.212   6.741 -10.568  1.00 42.46           C  
ATOM   2983  HA  ASP A 192     -13.473   7.140 -11.262  1.00 42.46           H  
ATOM   2984  C   ASP A 192     -13.994   7.480  -9.220  1.00 42.46           C  
ATOM   2985  CB  ASP A 192     -15.601   6.996 -11.198  1.00 42.46           C  
ATOM   2986  HB2 ASP A 192     -15.645   8.027 -11.550  1.00 42.46           H  
ATOM   2987  HB3 ASP A 192     -16.353   6.881 -10.418  1.00 42.46           H  
ATOM   2988  O   ASP A 192     -14.631   8.495  -8.936  1.00 42.46           O  
ATOM   2989  CG  ASP A 192     -15.968   6.054 -12.365  1.00 42.46           C  
ATOM   2990  OD1 ASP A 192     -15.157   5.869 -13.299  1.00 42.46           O  
ATOM   2991  OD2 ASP A 192     -17.065   5.449 -12.292  1.00 42.46           O  
ATOM   2992  N   GLU A 193     -13.126   6.957  -8.341  1.00 41.98           N  
ATOM   2993  H   GLU A 193     -12.612   6.136  -8.625  1.00 41.98           H  
ATOM   2994  CA  GLU A 193     -12.773   7.570  -7.042  1.00 41.98           C  
ATOM   2995  HA  GLU A 193     -13.668   8.022  -6.614  1.00 41.98           H  
ATOM   2996  C   GLU A 193     -11.758   8.720  -7.207  1.00 41.98           C  
ATOM   2997  CB  GLU A 193     -12.282   6.500  -6.044  1.00 41.98           C  
ATOM   2998  HB2 GLU A 193     -11.545   5.858  -6.526  1.00 41.98           H  
ATOM   2999  HB3 GLU A 193     -11.811   7.000  -5.198  1.00 41.98           H  
ATOM   3000  O   GLU A 193     -10.588   8.599  -6.853  1.00 41.98           O  
ATOM   3001  CG  GLU A 193     -13.435   5.646  -5.498  1.00 41.98           C  
ATOM   3002  HG2 GLU A 193     -13.952   5.179  -6.336  1.00 41.98           H  
ATOM   3003  HG3 GLU A 193     -14.146   6.297  -4.989  1.00 41.98           H  
ATOM   3004  CD  GLU A 193     -12.971   4.553  -4.521  1.00 41.98           C  
ATOM   3005  OE1 GLU A 193     -13.627   3.486  -4.517  1.00 41.98           O  
ATOM   3006  OE2 GLU A 193     -11.973   4.749  -3.788  1.00 41.98           O  
ATOM   3007  N   HIS A 194     -12.208   9.838  -7.781  1.00 37.23           N  
ATOM   3008  H   HIS A 194     -13.160   9.825  -8.119  1.00 37.23           H  
ATOM   3009  CA  HIS A 194     -11.326  10.903  -8.279  1.00 37.23           C  
ATOM   3010  HA  HIS A 194     -10.414  10.434  -8.650  1.00 37.23           H  
ATOM   3011  C   HIS A 194     -10.838  11.956  -7.260  1.00 37.23           C  
ATOM   3012  CB  HIS A 194     -12.018  11.579  -9.475  1.00 37.23           C  
ATOM   3013  HB2 HIS A 194     -13.025  11.884  -9.191  1.00 37.23           H  
ATOM   3014  HB3 HIS A 194     -11.465  12.479  -9.743  1.00 37.23           H  
ATOM   3015  O   HIS A 194      -9.921  12.702  -7.592  1.00 37.23           O  
ATOM   3016  CG  HIS A 194     -12.071  10.702 -10.700  1.00 37.23           C  
ATOM   3017  CD2 HIS A 194     -13.188  10.247 -11.347  1.00 37.23           C  
ATOM   3018  HD2 HIS A 194     -14.211  10.443 -11.060  1.00 37.23           H  
ATOM   3019  ND1 HIS A 194     -10.981  10.208 -11.379  1.00 37.23           N  
ATOM   3020  HD1 HIS A 194     -10.015  10.334 -11.113  1.00 37.23           H  
ATOM   3021  CE1 HIS A 194     -11.429   9.472 -12.409  1.00 37.23           C  
ATOM   3022  HE1 HIS A 194     -10.805   8.933 -13.107  1.00 37.23           H  
ATOM   3023  NE2 HIS A 194     -12.770   9.479 -12.440  1.00 37.23           N  
ATOM   3024  N   GLU A 195     -11.423  12.066  -6.059  1.00 37.63           N  
ATOM   3025  H   GLU A 195     -12.164  11.419  -5.832  1.00 37.63           H  
ATOM   3026  CA  GLU A 195     -11.206  13.227  -5.161  1.00 37.63           C  
ATOM   3027  HA  GLU A 195     -10.251  13.688  -5.412  1.00 37.63           H  
ATOM   3028  C   GLU A 195     -11.080  12.845  -3.667  1.00 37.63           C  
ATOM   3029  CB  GLU A 195     -12.288  14.305  -5.398  1.00 37.63           C  
ATOM   3030  HB2 GLU A 195     -13.269  13.867  -5.213  1.00 37.63           H  
ATOM   3031  HB3 GLU A 195     -12.129  15.118  -4.690  1.00 37.63           H  
ATOM   3032  O   GLU A 195     -11.698  13.445  -2.787  1.00 37.63           O  
ATOM   3033  CG  GLU A 195     -12.255  14.912  -6.814  1.00 37.63           C  
ATOM   3034  HG2 GLU A 195     -11.248  15.283  -7.007  1.00 37.63           H  
ATOM   3035  HG3 GLU A 195     -12.479  14.133  -7.542  1.00 37.63           H  
ATOM   3036  CD  GLU A 195     -13.260  16.059  -7.021  1.00 37.63           C  
ATOM   3037  OE1 GLU A 195     -13.104  16.784  -8.030  1.00 37.63           O  
ATOM   3038  OE2 GLU A 195     -14.210  16.188  -6.213  1.00 37.63           O  
ATOM   3039  N   HIS A 196     -10.278  11.824  -3.353  1.00 40.63           N  
ATOM   3040  H   HIS A 196      -9.786  11.358  -4.103  1.00 40.63           H  
ATOM   3041  CA  HIS A 196      -9.990  11.426  -1.969  1.00 40.63           C  
ATOM   3042  HA  HIS A 196     -10.780  11.795  -1.314  1.00 40.63           H  
ATOM   3043  C   HIS A 196      -8.691  12.062  -1.446  1.00 40.63           C  
ATOM   3044  CB  HIS A 196     -10.004   9.893  -1.856  1.00 40.63           C  
ATOM   3045  HB2 HIS A 196      -9.350   9.474  -2.621  1.00 40.63           H  
ATOM   3046  HB3 HIS A 196      -9.593   9.614  -0.886  1.00 40.63           H  
ATOM   3047  O   HIS A 196      -7.606  11.507  -1.624  1.00 40.63           O  
ATOM   3048  CG  HIS A 196     -11.378   9.266  -1.980  1.00 40.63           C  
ATOM   3049  CD2 HIS A 196     -12.584   9.819  -1.623  1.00 40.63           C  
ATOM   3050  HD2 HIS A 196     -12.737  10.808  -1.216  1.00 40.63           H  
ATOM   3051  ND1 HIS A 196     -11.650   7.996  -2.444  1.00 40.63           N  
ATOM   3052  HD1 HIS A 196     -10.996   7.329  -2.826  1.00 40.63           H  
ATOM   3053  CE1 HIS A 196     -12.974   7.793  -2.365  1.00 40.63           C  
ATOM   3054  HE1 HIS A 196     -13.471   6.881  -2.661  1.00 40.63           H  
ATOM   3055  NE2 HIS A 196     -13.590   8.877  -1.871  1.00 40.63           N  
ATOM   3056  N   TYR A 197      -8.833  13.209  -0.775  1.00 30.81           N  
ATOM   3057  H   TYR A 197      -9.761  13.603  -0.714  1.00 30.81           H  
ATOM   3058  CA  TYR A 197      -7.780  13.871   0.004  1.00 30.81           C  
ATOM   3059  HA  TYR A 197      -6.819  13.710  -0.484  1.00 30.81           H  
ATOM   3060  C   TYR A 197      -7.693  13.299   1.432  1.00 30.81           C  
ATOM   3061  CB  TYR A 197      -8.050  15.386   0.049  1.00 30.81           C  
ATOM   3062  HB2 TYR A 197      -9.054  15.559   0.436  1.00 30.81           H  
ATOM   3063  HB3 TYR A 197      -7.355  15.835   0.758  1.00 30.81           H  
ATOM   3064  O   TYR A 197      -8.724  13.037   2.052  1.00 30.81           O  
ATOM   3065  CG  TYR A 197      -7.894  16.104  -1.282  1.00 30.81           C  
ATOM   3066  CD1 TYR A 197      -6.620  16.564  -1.669  1.00 30.81           C  
ATOM   3067  HD1 TYR A 197      -5.772  16.394  -1.022  1.00 30.81           H  
ATOM   3068  CD2 TYR A 197      -9.002  16.308  -2.130  1.00 30.81           C  
ATOM   3069  HD2 TYR A 197      -9.978  15.943  -1.847  1.00 30.81           H  
ATOM   3070  CE1 TYR A 197      -6.447  17.228  -2.898  1.00 30.81           C  
ATOM   3071  HE1 TYR A 197      -5.464  17.568  -3.191  1.00 30.81           H  
ATOM   3072  CE2 TYR A 197      -8.835  16.976  -3.361  1.00 30.81           C  
ATOM   3073  HE2 TYR A 197      -9.674  17.127  -4.023  1.00 30.81           H  
ATOM   3074  OH  TYR A 197      -7.392  18.076  -4.933  1.00 30.81           O  
ATOM   3075  HH  TYR A 197      -6.466  18.275  -5.092  1.00 30.81           H  
ATOM   3076  CZ  TYR A 197      -7.558  17.436  -3.746  1.00 30.81           C  
ATOM   3077  N   ASP A 198      -6.471  13.151   1.952  1.00 35.90           N  
ATOM   3078  H   ASP A 198      -5.688  13.426   1.377  1.00 35.90           H  
ATOM   3079  CA  ASP A 198      -6.139  12.902   3.370  1.00 35.90           C  
ATOM   3080  HA  ASP A 198      -5.095  12.587   3.382  1.00 35.90           H  
ATOM   3081  C   ASP A 198      -6.901  11.748   4.067  1.00 35.90           C  
ATOM   3082  CB  ASP A 198      -6.179  14.222   4.166  1.00 35.90           C  
ATOM   3083  HB2 ASP A 198      -5.876  14.024   5.194  1.00 35.90           H  
ATOM   3084  HB3 ASP A 198      -7.204  14.592   4.183  1.00 35.90           H  
ATOM   3085  O   ASP A 198      -7.339  11.876   5.216  1.00 35.90           O  
ATOM   3086  CG  ASP A 198      -5.256  15.321   3.620  1.00 35.90           C  
ATOM   3087  OD1 ASP A 198      -4.266  14.991   2.926  1.00 35.90           O  
ATOM   3088  OD2 ASP A 198      -5.548  16.503   3.918  1.00 35.90           O  
ATOM   3089  N   ILE A 199      -7.058  10.594   3.401  1.00 36.55           N  
ATOM   3090  H   ILE A 199      -6.655  10.525   2.477  1.00 36.55           H  
ATOM   3091  CA  ILE A 199      -7.667   9.404   4.024  1.00 36.55           C  
ATOM   3092  HA  ILE A 199      -8.196   9.741   4.915  1.00 36.55           H  
ATOM   3093  C   ILE A 199      -6.595   8.417   4.494  1.00 36.55           C  
ATOM   3094  CB  ILE A 199      -8.743   8.710   3.157  1.00 36.55           C  
ATOM   3095  HB  ILE A 199      -8.250   8.084   2.413  1.00 36.55           H  
ATOM   3096  O   ILE A 199      -5.893   7.804   3.690  1.00 36.55           O  
ATOM   3097  CG1 ILE A 199      -9.653   9.713   2.413  1.00 36.55           C  
ATOM   3098 HG12 ILE A 199     -10.071  10.421   3.128  1.00 36.55           H  
ATOM   3099 HG13 ILE A 199      -9.048  10.273   1.700  1.00 36.55           H  
ATOM   3100  CG2 ILE A 199      -9.595   7.819   4.090  1.00 36.55           C  
ATOM   3101 HG21 ILE A 199      -8.963   7.146   4.669  1.00 36.55           H  
ATOM   3102 HG22 ILE A 199     -10.293   7.206   3.520  1.00 36.55           H  
ATOM   3103 HG23 ILE A 199     -10.162   8.444   4.780  1.00 36.55           H  
ATOM   3104  CD1 ILE A 199     -10.804   9.065   1.630  1.00 36.55           C  
ATOM   3105 HD11 ILE A 199     -10.421   8.279   0.980  1.00 36.55           H  
ATOM   3106 HD12 ILE A 199     -11.293   9.828   1.025  1.00 36.55           H  
ATOM   3107 HD13 ILE A 199     -11.546   8.651   2.313  1.00 36.55           H  
ATOM   3108  N   TYR A 200      -6.554   8.197   5.808  1.00 37.13           N  
ATOM   3109  H   TYR A 200      -7.148   8.764   6.396  1.00 37.13           H  
ATOM   3110  CA  TYR A 200      -5.820   7.106   6.442  1.00 37.13           C  
ATOM   3111  HA  TYR A 200      -4.837   7.028   5.975  1.00 37.13           H  
ATOM   3112  C   TYR A 200      -6.572   5.787   6.249  1.00 37.13           C  
ATOM   3113  CB  TYR A 200      -5.633   7.421   7.935  1.00 37.13           C  
ATOM   3114  HB2 TYR A 200      -6.588   7.716   8.371  1.00 37.13           H  
ATOM   3115  HB3 TYR A 200      -5.305   6.518   8.449  1.00 37.13           H  
ATOM   3116  O   TYR A 200      -7.764   5.734   6.531  1.00 37.13           O  
ATOM   3117  CG  TYR A 200      -4.606   8.509   8.171  1.00 37.13           C  
ATOM   3118  CD1 TYR A 200      -3.267   8.140   8.390  1.00 37.13           C  
ATOM   3119  HD1 TYR A 200      -2.993   7.098   8.448  1.00 37.13           H  
ATOM   3120  CD2 TYR A 200      -4.952   9.872   8.052  1.00 37.13           C  
ATOM   3121  HD2 TYR A 200      -5.973  10.165   7.856  1.00 37.13           H  
ATOM   3122  CE1 TYR A 200      -2.265   9.124   8.419  1.00 37.13           C  
ATOM   3123  HE1 TYR A 200      -1.227   8.841   8.516  1.00 37.13           H  
ATOM   3124  CE2 TYR A 200      -3.943  10.858   8.071  1.00 37.13           C  
ATOM   3125  HE2 TYR A 200      -4.183  11.895   7.887  1.00 37.13           H  
ATOM   3126  OH  TYR A 200      -1.589  11.375   8.018  1.00 37.13           O  
ATOM   3127  HH  TYR A 200      -0.833  10.922   7.638  1.00 37.13           H  
ATOM   3128  CZ  TYR A 200      -2.590  10.476   8.198  1.00 37.13           C  
ATOM   3129  N   TRP A 201      -5.905   4.716   5.812  1.00 45.49           N  
ATOM   3130  H   TRP A 201      -4.932   4.831   5.569  1.00 45.49           H  
ATOM   3131  CA  TRP A 201      -6.508   3.372   5.751  1.00 45.49           C  
ATOM   3132  HA  TRP A 201      -7.478   3.381   6.248  1.00 45.49           H  
ATOM   3133  C   TRP A 201      -5.632   2.358   6.486  1.00 45.49           C  
ATOM   3134  CB  TRP A 201      -6.739   2.911   4.297  1.00 45.49           C  
ATOM   3135  HB2 TRP A 201      -7.015   1.857   4.322  1.00 45.49           H  
ATOM   3136  HB3 TRP A 201      -5.798   2.986   3.753  1.00 45.49           H  
ATOM   3137  O   TRP A 201      -4.456   2.209   6.148  1.00 45.49           O  
ATOM   3138  CG  TRP A 201      -7.797   3.619   3.502  1.00 45.49           C  
ATOM   3139  CD1 TRP A 201      -7.731   4.910   3.114  1.00 45.49           C  
ATOM   3140  HD1 TRP A 201      -6.913   5.579   3.337  1.00 45.49           H  
ATOM   3141  CD2 TRP A 201      -9.048   3.104   2.932  1.00 45.49           C  
ATOM   3142  CE2 TRP A 201      -9.699   4.168   2.234  1.00 45.49           C  
ATOM   3143  CE3 TRP A 201      -9.700   1.850   2.915  1.00 45.49           C  
ATOM   3144  HE3 TRP A 201      -9.245   1.018   3.432  1.00 45.49           H  
ATOM   3145  NE1 TRP A 201      -8.851   5.239   2.382  1.00 45.49           N  
ATOM   3146  HE1 TRP A 201      -9.005   6.167   2.015  1.00 45.49           H  
ATOM   3147  CH2 TRP A 201     -11.545   2.751   1.579  1.00 45.49           C  
ATOM   3148  HH2 TRP A 201     -12.485   2.608   1.066  1.00 45.49           H  
ATOM   3149  CZ2 TRP A 201     -10.921   4.008   1.565  1.00 45.49           C  
ATOM   3150  HZ2 TRP A 201     -11.369   4.839   1.040  1.00 45.49           H  
ATOM   3151  CZ3 TRP A 201     -10.938   1.682   2.261  1.00 45.49           C  
ATOM   3152  HZ3 TRP A 201     -11.435   0.723   2.289  1.00 45.49           H  
ATOM   3153  N   THR A 202      -6.218   1.605   7.421  1.00 39.69           N  
ATOM   3154  H   THR A 202      -7.151   1.843   7.724  1.00 39.69           H  
ATOM   3155  CA  THR A 202      -5.606   0.388   7.975  1.00 39.69           C  
ATOM   3156  HA  THR A 202      -4.566   0.343   7.651  1.00 39.69           H  
ATOM   3157  C   THR A 202      -6.327  -0.842   7.420  1.00 39.69           C  
ATOM   3158  CB  THR A 202      -5.554   0.409   9.508  1.00 39.69           C  
ATOM   3159  HB  THR A 202      -6.563   0.490   9.914  1.00 39.69           H  
ATOM   3160  O   THR A 202      -7.493  -1.080   7.741  1.00 39.69           O  
ATOM   3161  CG2 THR A 202      -4.859  -0.830  10.074  1.00 39.69           C  
ATOM   3162 HG21 THR A 202      -4.781  -0.731  11.156  1.00 39.69           H  
ATOM   3163 HG22 THR A 202      -3.863  -0.933   9.644  1.00 39.69           H  
ATOM   3164 HG23 THR A 202      -5.446  -1.722   9.852  1.00 39.69           H  
ATOM   3165  OG1 THR A 202      -4.775   1.501   9.951  1.00 39.69           O  
ATOM   3166  HG1 THR A 202      -3.944   1.469   9.471  1.00 39.69           H  
ATOM   3167  N   VAL A 203      -5.641  -1.612   6.566  1.00 48.74           N  
ATOM   3168  H   VAL A 203      -4.679  -1.364   6.386  1.00 48.74           H  
ATOM   3169  CA  VAL A 203      -6.218  -2.744   5.813  1.00 48.74           C  
ATOM   3170  HA  VAL A 203      -7.270  -2.837   6.083  1.00 48.74           H  
ATOM   3171  C   VAL A 203      -5.536  -4.054   6.187  1.00 48.74           C  
ATOM   3172  CB  VAL A 203      -6.179  -2.502   4.293  1.00 48.74           C  
ATOM   3173  HB  VAL A 203      -5.147  -2.378   3.967  1.00 48.74           H  
ATOM   3174  O   VAL A 203      -4.317  -4.183   6.075  1.00 48.74           O  
ATOM   3175  CG1 VAL A 203      -6.813  -3.659   3.505  1.00 48.74           C  
ATOM   3176 HG11 VAL A 203      -6.834  -3.421   2.441  1.00 48.74           H  
ATOM   3177 HG12 VAL A 203      -6.228  -4.570   3.631  1.00 48.74           H  
ATOM   3178 HG13 VAL A 203      -7.833  -3.834   3.847  1.00 48.74           H  
ATOM   3179  CG2 VAL A 203      -6.955  -1.219   3.970  1.00 48.74           C  
ATOM   3180 HG21 VAL A 203      -7.972  -1.288   4.357  1.00 48.74           H  
ATOM   3181 HG22 VAL A 203      -6.991  -1.061   2.892  1.00 48.74           H  
ATOM   3182 HG23 VAL A 203      -6.455  -0.361   4.418  1.00 48.74           H  
ATOM   3183  N   ALA A 204      -6.337  -5.027   6.629  1.00 36.71           N  
ATOM   3184  H   ALA A 204      -7.325  -4.827   6.699  1.00 36.71           H  
ATOM   3185  CA  ALA A 204      -5.827  -6.244   7.259  1.00 36.71           C  
ATOM   3186  HA  ALA A 204      -5.061  -5.945   7.975  1.00 36.71           H  
ATOM   3187  C   ALA A 204      -5.179  -7.250   6.282  1.00 36.71           C  
ATOM   3188  CB  ALA A 204      -6.959  -6.888   8.066  1.00 36.71           C  
ATOM   3189  HB1 ALA A 204      -7.742  -7.241   7.395  1.00 36.71           H  
ATOM   3190  HB2 ALA A 204      -7.372  -6.169   8.774  1.00 36.71           H  
ATOM   3191  HB3 ALA A 204      -6.565  -7.743   8.614  1.00 36.71           H  
ATOM   3192  O   ALA A 204      -4.098  -7.759   6.575  1.00 36.71           O  
ATOM   3193  N   ASP A 205      -5.828  -7.518   5.141  1.00 41.94           N  
ATOM   3194  H   ASP A 205      -6.703  -7.039   4.981  1.00 41.94           H  
ATOM   3195  CA  ASP A 205      -5.512  -8.661   4.267  1.00 41.94           C  
ATOM   3196  HA  ASP A 205      -4.719  -9.252   4.726  1.00 41.94           H  
ATOM   3197  C   ASP A 205      -4.982  -8.247   2.884  1.00 41.94           C  
ATOM   3198  CB  ASP A 205      -6.735  -9.588   4.138  1.00 41.94           C  
ATOM   3199  HB2 ASP A 205      -6.537 -10.321   3.356  1.00 41.94           H  
ATOM   3200  HB3 ASP A 205      -7.603  -9.003   3.834  1.00 41.94           H  
ATOM   3201  O   ASP A 205      -3.776  -8.268   2.646  1.00 41.94           O  
ATOM   3202  CG  ASP A 205      -7.047 -10.353   5.425  1.00 41.94           C  
ATOM   3203  OD1 ASP A 205      -6.147 -11.074   5.903  1.00 41.94           O  
ATOM   3204  OD2 ASP A 205      -8.196 -10.220   5.907  1.00 41.94           O  
ATOM   3205  N   ILE A 206      -5.860  -7.898   1.933  1.00 35.98           N  
ATOM   3206  H   ILE A 206      -6.848  -7.928   2.141  1.00 35.98           H  
ATOM   3207  CA  ILE A 206      -5.453  -7.526   0.571  1.00 35.98           C  
ATOM   3208  HA  ILE A 206      -4.412  -7.208   0.618  1.00 35.98           H  
ATOM   3209  C   ILE A 206      -6.273  -6.331   0.081  1.00 35.98           C  
ATOM   3210  CB  ILE A 206      -5.526  -8.724  -0.416  1.00 35.98           C  
ATOM   3211  HB  ILE A 206      -6.573  -8.994  -0.551  1.00 35.98           H  
ATOM   3212  O   ILE A 206      -7.501  -6.369   0.047  1.00 35.98           O  
ATOM   3213  CG1 ILE A 206      -4.768  -9.967   0.114  1.00 35.98           C  
ATOM   3214 HG12 ILE A 206      -3.730  -9.700   0.313  1.00 35.98           H  
ATOM   3215 HG13 ILE A 206      -5.222 -10.282   1.054  1.00 35.98           H  
ATOM   3216  CG2 ILE A 206      -4.945  -8.322  -1.790  1.00 35.98           C  
ATOM   3217 HG21 ILE A 206      -5.400  -7.400  -2.153  1.00 35.98           H  
ATOM   3218 HG22 ILE A 206      -3.870  -8.163  -1.700  1.00 35.98           H  
ATOM   3219 HG23 ILE A 206      -5.121  -9.105  -2.527  1.00 35.98           H  
ATOM   3220  CD1 ILE A 206      -4.789 -11.193  -0.809  1.00 35.98           C  
ATOM   3221 HD11 ILE A 206      -4.366 -12.046  -0.278  1.00 35.98           H  
ATOM   3222 HD12 ILE A 206      -4.190 -11.012  -1.701  1.00 35.98           H  
ATOM   3223 HD13 ILE A 206      -5.816 -11.426  -1.091  1.00 35.98           H  
ATOM   3224  N   LEU A 207      -5.599  -5.272  -0.368  1.00 40.23           N  
ATOM   3225  H   LEU A 207      -4.590  -5.319  -0.361  1.00 40.23           H  
ATOM   3226  CA  LEU A 207      -6.258  -4.150  -1.036  1.00 40.23           C  
ATOM   3227  HA  LEU A 207      -7.301  -4.113  -0.722  1.00 40.23           H  
ATOM   3228  C   LEU A 207      -6.219  -4.364  -2.557  1.00 40.23           C  
ATOM   3229  CB  LEU A 207      -5.602  -2.830  -0.600  1.00 40.23           C  
ATOM   3230  HB2 LEU A 207      -4.624  -2.749  -1.075  1.00 40.23           H  
ATOM   3231  HB3 LEU A 207      -5.445  -2.836   0.478  1.00 40.23           H  
ATOM   3232  O   LEU A 207      -5.152  -4.288  -3.161  1.00 40.23           O  
ATOM   3233  CG  LEU A 207      -6.495  -1.637  -0.990  1.00 40.23           C  
ATOM   3234  HG  LEU A 207      -7.257  -1.954  -1.702  1.00 40.23           H  
ATOM   3235  CD1 LEU A 207      -7.186  -1.024   0.220  1.00 40.23           C  
ATOM   3236 HD11 LEU A 207      -6.462  -0.481   0.828  1.00 40.23           H  
ATOM   3237 HD12 LEU A 207      -7.961  -0.328  -0.103  1.00 40.23           H  
ATOM   3238 HD13 LEU A 207      -7.638  -1.811   0.823  1.00 40.23           H  
ATOM   3239  CD2 LEU A 207      -5.691  -0.525  -1.641  1.00 40.23           C  
ATOM   3240 HD21 LEU A 207      -4.961  -0.107  -0.947  1.00 40.23           H  
ATOM   3241 HD22 LEU A 207      -6.392   0.258  -1.929  1.00 40.23           H  
ATOM   3242 HD23 LEU A 207      -5.167  -0.916  -2.513  1.00 40.23           H  
ATOM   3243  N   LYS A 208      -7.371  -4.611  -3.193  1.00 38.81           N  
ATOM   3244  H   LYS A 208      -8.221  -4.583  -2.648  1.00 38.81           H  
ATOM   3245  CA  LYS A 208      -7.490  -4.849  -4.645  1.00 38.81           C  
ATOM   3246  HA  LYS A 208      -6.497  -4.965  -5.080  1.00 38.81           H  
ATOM   3247  C   LYS A 208      -8.122  -3.636  -5.332  1.00 38.81           C  
ATOM   3248  CB  LYS A 208      -8.290  -6.145  -4.910  1.00 38.81           C  
ATOM   3249  HB2 LYS A 208      -8.508  -6.217  -5.975  1.00 38.81           H  
ATOM   3250  HB3 LYS A 208      -9.235  -6.090  -4.370  1.00 38.81           H  
ATOM   3251  O   LYS A 208      -9.302  -3.677  -5.684  1.00 38.81           O  
ATOM   3252  CG  LYS A 208      -7.542  -7.419  -4.491  1.00 38.81           C  
ATOM   3253  HG2 LYS A 208      -7.253  -7.321  -3.444  1.00 38.81           H  
ATOM   3254  HG3 LYS A 208      -6.643  -7.529  -5.097  1.00 38.81           H  
ATOM   3255  CD  LYS A 208      -8.421  -8.672  -4.625  1.00 38.81           C  
ATOM   3256  HD2 LYS A 208      -8.722  -8.821  -5.662  1.00 38.81           H  
ATOM   3257  HD3 LYS A 208      -9.310  -8.523  -4.012  1.00 38.81           H  
ATOM   3258  CE  LYS A 208      -7.641  -9.895  -4.119  1.00 38.81           C  
ATOM   3259  HE2 LYS A 208      -6.888  -9.537  -3.417  1.00 38.81           H  
ATOM   3260  HE3 LYS A 208      -7.125 -10.375  -4.950  1.00 38.81           H  
ATOM   3261  NZ  LYS A 208      -8.502 -10.858  -3.392  1.00 38.81           N  
ATOM   3262  HZ1 LYS A 208      -8.970 -10.386  -2.631  1.00 38.81           H  
ATOM   3263  HZ2 LYS A 208      -9.268 -11.219  -3.941  1.00 38.81           H  
ATOM   3264  HZ3 LYS A 208      -7.981 -11.602  -2.950  1.00 38.81           H  
ATOM   3265  N   LYS A 209      -7.359  -2.560  -5.573  1.00 48.67           N  
ATOM   3266  H   LYS A 209      -6.370  -2.632  -5.380  1.00 48.67           H  
ATOM   3267  CA  LYS A 209      -7.864  -1.389  -6.322  1.00 48.67           C  
ATOM   3268  HA  LYS A 209      -8.793  -1.063  -5.853  1.00 48.67           H  
ATOM   3269  C   LYS A 209      -8.212  -1.811  -7.757  1.00 48.67           C  
ATOM   3270  CB  LYS A 209      -6.890  -0.188  -6.285  1.00 48.67           C  
ATOM   3271  HB2 LYS A 209      -5.898  -0.503  -6.608  1.00 48.67           H  
ATOM   3272  HB3 LYS A 209      -7.251   0.567  -6.983  1.00 48.67           H  
ATOM   3273  O   LYS A 209      -7.334  -2.074  -8.577  1.00 48.67           O  
ATOM   3274  CG  LYS A 209      -6.801   0.449  -4.885  1.00 48.67           C  
ATOM   3275  HG2 LYS A 209      -6.270  -0.256  -4.246  1.00 48.67           H  
ATOM   3276  HG3 LYS A 209      -7.808   0.583  -4.490  1.00 48.67           H  
ATOM   3277  CD  LYS A 209      -6.081   1.816  -4.849  1.00 48.67           C  
ATOM   3278  HD2 LYS A 209      -5.079   1.704  -5.264  1.00 48.67           H  
ATOM   3279  HD3 LYS A 209      -6.646   2.517  -5.463  1.00 48.67           H  
ATOM   3280  CE  LYS A 209      -5.976   2.372  -3.413  1.00 48.67           C  
ATOM   3281  HE2 LYS A 209      -6.956   2.296  -2.943  1.00 48.67           H  
ATOM   3282  HE3 LYS A 209      -5.287   1.742  -2.850  1.00 48.67           H  
ATOM   3283  NZ  LYS A 209      -5.508   3.785  -3.342  1.00 48.67           N  
ATOM   3284  HZ1 LYS A 209      -6.135   4.403  -3.838  1.00 48.67           H  
ATOM   3285  HZ2 LYS A 209      -5.480   4.102  -2.384  1.00 48.67           H  
ATOM   3286  HZ3 LYS A 209      -4.578   3.890  -3.721  1.00 48.67           H  
ATOM   3287  N   ARG A 210      -9.517  -1.904  -8.048  1.00 35.71           N  
ATOM   3288  H   ARG A 210     -10.170  -1.717  -7.300  1.00 35.71           H  
ATOM   3289  CA  ARG A 210     -10.069  -2.223  -9.380  1.00 35.71           C  
ATOM   3290  HA  ARG A 210      -9.310  -2.761  -9.949  1.00 35.71           H  
ATOM   3291  C   ARG A 210     -10.352  -0.981 -10.231  1.00 35.71           C  
ATOM   3292  CB  ARG A 210     -11.313  -3.119  -9.241  1.00 35.71           C  
ATOM   3293  HB2 ARG A 210     -11.925  -2.782  -8.404  1.00 35.71           H  
ATOM   3294  HB3 ARG A 210     -11.911  -3.036 -10.149  1.00 35.71           H  
ATOM   3295  O   ARG A 210     -10.708  -1.133 -11.402  1.00 35.71           O  
ATOM   3296  CG  ARG A 210     -10.931  -4.595  -9.061  1.00 35.71           C  
ATOM   3297  HG2 ARG A 210     -10.248  -4.880  -9.861  1.00 35.71           H  
ATOM   3298  HG3 ARG A 210     -10.432  -4.734  -8.102  1.00 35.71           H  
ATOM   3299  CD  ARG A 210     -12.179  -5.485  -9.134  1.00 35.71           C  
ATOM   3300  HD2 ARG A 210     -12.768  -5.185 -10.001  1.00 35.71           H  
ATOM   3301  HD3 ARG A 210     -12.773  -5.325  -8.234  1.00 35.71           H  
ATOM   3302  NE  ARG A 210     -11.825  -6.913  -9.260  1.00 35.71           N  
ATOM   3303  HE  ARG A 210     -10.853  -7.146  -9.113  1.00 35.71           H  
ATOM   3304  NH1 ARG A 210     -13.935  -7.719  -9.675  1.00 35.71           N  
ATOM   3305 HH11 ARG A 210     -14.300  -6.792  -9.510  1.00 35.71           H  
ATOM   3306 HH12 ARG A 210     -14.557  -8.499  -9.837  1.00 35.71           H  
ATOM   3307  NH2 ARG A 210     -12.208  -9.129  -9.649  1.00 35.71           N  
ATOM   3308 HH21 ARG A 210     -12.846  -9.891  -9.829  1.00 35.71           H  
ATOM   3309 HH22 ARG A 210     -11.226  -9.325  -9.519  1.00 35.71           H  
ATOM   3310  CZ  ARG A 210     -12.654  -7.909  -9.527  1.00 35.71           C  
ATOM   3311  N   GLY A 211     -10.186   0.204  -9.650  1.00 37.61           N  
ATOM   3312  H   GLY A 211      -9.970   0.223  -8.664  1.00 37.61           H  
ATOM   3313  CA  GLY A 211     -10.205   1.487 -10.336  1.00 37.61           C  
ATOM   3314  HA2 GLY A 211     -10.755   1.387 -11.271  1.00 37.61           H  
ATOM   3315  HA3 GLY A 211     -10.698   2.225  -9.703  1.00 37.61           H  
ATOM   3316  C   GLY A 211      -8.829   2.038 -10.677  1.00 37.61           C  
ATOM   3317  O   GLY A 211      -7.798   1.486 -10.287  1.00 37.61           O  
ATOM   3318  N   ASP A 212      -8.855   3.135 -11.419  1.00 43.71           N  
ATOM   3319  H   ASP A 212      -9.740   3.579 -11.620  1.00 43.71           H  
ATOM   3320  CA  ASP A 212      -7.674   3.812 -11.926  1.00 43.71           C  
ATOM   3321  HA  ASP A 212      -6.891   3.082 -12.131  1.00 43.71           H  
ATOM   3322  C   ASP A 212      -7.172   4.804 -10.862  1.00 43.71           C  
ATOM   3323  CB  ASP A 212      -8.047   4.511 -13.245  1.00 43.71           C  
ATOM   3324  HB2 ASP A 212      -7.169   5.066 -13.574  1.00 43.71           H  
ATOM   3325  HB3 ASP A 212      -8.850   5.222 -13.053  1.00 43.71           H  
ATOM   3326  O   ASP A 212      -7.917   5.686 -10.438  1.00 43.71           O  
ATOM   3327  CG  ASP A 212      -8.478   3.595 -14.404  1.00 43.71           C  
ATOM   3328  OD1 ASP A 212      -8.370   2.346 -14.291  1.00 43.71           O  
ATOM   3329  OD2 ASP A 212      -8.886   4.156 -15.445  1.00 43.71           O  
ATOM   3330  N   ILE A 213      -5.923   4.664 -10.402  1.00 41.27           N  
ATOM   3331  H   ILE A 213      -5.361   3.899 -10.750  1.00 41.27           H  
ATOM   3332  CA  ILE A 213      -5.367   5.524  -9.339  1.00 41.27           C  
ATOM   3333  HA  ILE A 213      -6.165   5.718  -8.621  1.00 41.27           H  
ATOM   3334  C   ILE A 213      -4.955   6.889  -9.914  1.00 41.27           C  
ATOM   3335  CB  ILE A 213      -4.218   4.833  -8.556  1.00 41.27           C  
ATOM   3336  HB  ILE A 213      -3.358   4.734  -9.218  1.00 41.27           H  
ATOM   3337  O   ILE A 213      -3.775   7.143 -10.144  1.00 41.27           O  
ATOM   3338  CG1 ILE A 213      -4.615   3.417  -8.072  1.00 41.27           C  
ATOM   3339 HG12 ILE A 213      -5.443   3.493  -7.367  1.00 41.27           H  
ATOM   3340 HG13 ILE A 213      -4.956   2.824  -8.921  1.00 41.27           H  
ATOM   3341  CG2 ILE A 213      -3.815   5.700  -7.340  1.00 41.27           C  
ATOM   3342 HG21 ILE A 213      -4.652   5.796  -6.649  1.00 41.27           H  
ATOM   3343 HG22 ILE A 213      -2.954   5.270  -6.828  1.00 41.27           H  
ATOM   3344 HG23 ILE A 213      -3.519   6.698  -7.662  1.00 41.27           H  
ATOM   3345  CD1 ILE A 213      -3.463   2.634  -7.426  1.00 41.27           C  
ATOM   3346 HD11 ILE A 213      -2.595   2.641  -8.085  1.00 41.27           H  
ATOM   3347 HD12 ILE A 213      -3.775   1.601  -7.272  1.00 41.27           H  
ATOM   3348 HD13 ILE A 213      -3.196   3.066  -6.461  1.00 41.27           H  
ATOM   3349  N   TRP A 214      -5.931   7.772 -10.121  1.00 32.07           N  
ATOM   3350  H   TRP A 214      -6.881   7.465  -9.968  1.00 32.07           H  
ATOM   3351  CA  TRP A 214      -5.709   9.184 -10.439  1.00 32.07           C  
ATOM   3352  HA  TRP A 214      -4.686   9.318 -10.788  1.00 32.07           H  
ATOM   3353  C   TRP A 214      -5.909  10.049  -9.174  1.00 32.07           C  
ATOM   3354  CB  TRP A 214      -6.643   9.620 -11.583  1.00 32.07           C  
ATOM   3355  HB2 TRP A 214      -7.674   9.528 -11.240  1.00 32.07           H  
ATOM   3356  HB3 TRP A 214      -6.461  10.678 -11.773  1.00 32.07           H  
ATOM   3357  O   TRP A 214      -6.913   9.910  -8.485  1.00 32.07           O  
ATOM   3358  CG  TRP A 214      -6.524   8.919 -12.909  1.00 32.07           C  
ATOM   3359  CD1 TRP A 214      -7.211   7.812 -13.265  1.00 32.07           C  
ATOM   3360  HD1 TRP A 214      -7.898   7.291 -12.614  1.00 32.07           H  
ATOM   3361  CD2 TRP A 214      -5.768   9.309 -14.104  1.00 32.07           C  
ATOM   3362  CE2 TRP A 214      -6.052   8.376 -15.148  1.00 32.07           C  
ATOM   3363  CE3 TRP A 214      -4.907  10.382 -14.428  1.00 32.07           C  
ATOM   3364  HE3 TRP A 214      -4.677  11.115 -13.669  1.00 32.07           H  
ATOM   3365  NE1 TRP A 214      -6.938   7.484 -14.580  1.00 32.07           N  
ATOM   3366  HE1 TRP A 214      -7.382   6.709 -15.051  1.00 32.07           H  
ATOM   3367  CH2 TRP A 214      -4.645   9.569 -16.721  1.00 32.07           C  
ATOM   3368  HH2 TRP A 214      -4.222   9.685 -17.708  1.00 32.07           H  
ATOM   3369  CZ2 TRP A 214      -5.502   8.493 -16.436  1.00 32.07           C  
ATOM   3370  HZ2 TRP A 214      -5.761   7.775 -17.201  1.00 32.07           H  
ATOM   3371  CZ3 TRP A 214      -4.360  10.517 -15.721  1.00 32.07           C  
ATOM   3372  HZ3 TRP A 214      -3.716  11.355 -15.941  1.00 32.07           H  
ATOM   3373  N   TYR A 215      -4.977  10.968  -8.892  1.00 29.94           N  
ATOM   3374  H   TYR A 215      -4.178  11.009  -9.508  1.00 29.94           H  
ATOM   3375  CA  TYR A 215      -5.134  12.104  -7.954  1.00 29.94           C  
ATOM   3376  HA  TYR A 215      -4.162  12.597  -7.958  1.00 29.94           H  
ATOM   3377  C   TYR A 215      -5.361  11.857  -6.437  1.00 29.94           C  
ATOM   3378  CB  TYR A 215      -6.104  13.142  -8.555  1.00 29.94           C  
ATOM   3379  HB2 TYR A 215      -7.056  12.665  -8.790  1.00 29.94           H  
ATOM   3380  HB3 TYR A 215      -6.318  13.922  -7.824  1.00 29.94           H  
ATOM   3381  O   TYR A 215      -5.776  12.774  -5.733  1.00 29.94           O  
ATOM   3382  CG  TYR A 215      -5.545  13.835  -9.781  1.00 29.94           C  
ATOM   3383  CD1 TYR A 215      -4.588  14.855  -9.621  1.00 29.94           C  
ATOM   3384  HD1 TYR A 215      -4.277  15.147  -8.629  1.00 29.94           H  
ATOM   3385  CD2 TYR A 215      -5.976  13.470 -11.069  1.00 29.94           C  
ATOM   3386  HD2 TYR A 215      -6.754  12.729 -11.181  1.00 29.94           H  
ATOM   3387  CE1 TYR A 215      -4.052  15.505 -10.749  1.00 29.94           C  
ATOM   3388  HE1 TYR A 215      -3.323  16.292 -10.622  1.00 29.94           H  
ATOM   3389  CE2 TYR A 215      -5.428  14.101 -12.202  1.00 29.94           C  
ATOM   3390  HE2 TYR A 215      -5.756  13.833 -13.196  1.00 29.94           H  
ATOM   3391  OH  TYR A 215      -3.958  15.743 -13.139  1.00 29.94           O  
ATOM   3392  HH  TYR A 215      -3.311  16.411 -12.901  1.00 29.94           H  
ATOM   3393  CZ  TYR A 215      -4.469  15.122 -12.043  1.00 29.94           C  
ATOM   3394  N   CYS A 216      -4.985  10.711  -5.858  1.00 33.85           N  
ATOM   3395  H   CYS A 216      -4.725   9.933  -6.448  1.00 33.85           H  
ATOM   3396  CA  CYS A 216      -5.027  10.519  -4.391  1.00 33.85           C  
ATOM   3397  HA  CYS A 216      -5.945  10.970  -4.013  1.00 33.85           H  
ATOM   3398  C   CYS A 216      -3.869  11.212  -3.622  1.00 33.85           C  
ATOM   3399  CB  CYS A 216      -5.086   9.019  -4.048  1.00 33.85           C  
ATOM   3400  HB2 CYS A 216      -4.139   8.549  -4.314  1.00 33.85           H  
ATOM   3401  HB3 CYS A 216      -5.218   8.927  -2.970  1.00 33.85           H  
ATOM   3402  O   CYS A 216      -3.059  10.526  -2.998  1.00 33.85           O  
ATOM   3403  SG  CYS A 216      -6.448   8.154  -4.882  1.00 33.85           S  
ATOM   3404  HG  CYS A 216      -7.357   9.129  -4.792  1.00 33.85           H  
ATOM   3405  N   GLN A 217      -3.740  12.545  -3.663  1.00 30.49           N  
ATOM   3406  H   GLN A 217      -4.458  13.074  -4.136  1.00 30.49           H  
ATOM   3407  CA  GLN A 217      -2.776  13.255  -2.797  1.00 30.49           C  
ATOM   3408  HA  GLN A 217      -1.787  12.828  -2.963  1.00 30.49           H  
ATOM   3409  C   GLN A 217      -3.119  13.045  -1.306  1.00 30.49           C  
ATOM   3410  CB  GLN A 217      -2.712  14.761  -3.126  1.00 30.49           C  
ATOM   3411  HB2 GLN A 217      -3.724  15.153  -3.237  1.00 30.49           H  
ATOM   3412  HB3 GLN A 217      -2.245  15.275  -2.286  1.00 30.49           H  
ATOM   3413  O   GLN A 217      -4.271  13.197  -0.912  1.00 30.49           O  
ATOM   3414  CG  GLN A 217      -1.884  15.076  -4.384  1.00 30.49           C  
ATOM   3415  HG2 GLN A 217      -0.904  14.610  -4.286  1.00 30.49           H  
ATOM   3416  HG3 GLN A 217      -2.376  14.651  -5.259  1.00 30.49           H  
ATOM   3417  CD  GLN A 217      -1.681  16.577  -4.621  1.00 30.49           C  
ATOM   3418  NE2 GLN A 217      -0.729  16.960  -5.445  1.00 30.49           N  
ATOM   3419 HE21 GLN A 217      -0.656  17.956  -5.591  1.00 30.49           H  
ATOM   3420 HE22 GLN A 217      -0.142  16.285  -5.914  1.00 30.49           H  
ATOM   3421  OE1 GLN A 217      -2.362  17.439  -4.094  1.00 30.49           O  
ATOM   3422  N   GLY A 218      -2.113  12.723  -0.481  1.00 31.97           N  
ATOM   3423  H   GLY A 218      -1.188  12.600  -0.866  1.00 31.97           H  
ATOM   3424  CA  GLY A 218      -2.279  12.566   0.975  1.00 31.97           C  
ATOM   3425  HA2 GLY A 218      -3.021  13.277   1.338  1.00 31.97           H  
ATOM   3426  HA3 GLY A 218      -1.334  12.805   1.463  1.00 31.97           H  
ATOM   3427  C   GLY A 218      -2.700  11.166   1.449  1.00 31.97           C  
ATOM   3428  O   GLY A 218      -3.328  11.036   2.495  1.00 31.97           O  
ATOM   3429  N   PHE A 219      -2.393  10.106   0.694  1.00 40.37           N  
ATOM   3430  H   PHE A 219      -1.881  10.246  -0.165  1.00 40.37           H  
ATOM   3431  CA  PHE A 219      -2.772   8.737   1.065  1.00 40.37           C  
ATOM   3432  HA  PHE A 219      -3.696   8.789   1.641  1.00 40.37           H  
ATOM   3433  C   PHE A 219      -1.715   8.075   1.974  1.00 40.37           C  
ATOM   3434  CB  PHE A 219      -3.098   7.931  -0.207  1.00 40.37           C  
ATOM   3435  HB2 PHE A 219      -2.234   7.341  -0.514  1.00 40.37           H  
ATOM   3436  HB3 PHE A 219      -3.301   8.624  -1.023  1.00 40.37           H  
ATOM   3437  O   PHE A 219      -0.699   7.569   1.492  1.00 40.37           O  
ATOM   3438  CG  PHE A 219      -4.312   7.029  -0.076  1.00 40.37           C  
ATOM   3439  CD1 PHE A 219      -4.170   5.681   0.299  1.00 40.37           C  
ATOM   3440  HD1 PHE A 219      -3.190   5.294   0.538  1.00 40.37           H  
ATOM   3441  CD2 PHE A 219      -5.594   7.547  -0.345  1.00 40.37           C  
ATOM   3442  HD2 PHE A 219      -5.712   8.591  -0.596  1.00 40.37           H  
ATOM   3443  CE1 PHE A 219      -5.301   4.846   0.378  1.00 40.37           C  
ATOM   3444  HE1 PHE A 219      -5.188   3.821   0.699  1.00 40.37           H  
ATOM   3445  CE2 PHE A 219      -6.724   6.713  -0.275  1.00 40.37           C  
ATOM   3446  HE2 PHE A 219      -7.704   7.122  -0.472  1.00 40.37           H  
ATOM   3447  CZ  PHE A 219      -6.575   5.359   0.075  1.00 40.37           C  
ATOM   3448  HZ  PHE A 219      -7.443   4.721   0.149  1.00 40.37           H  
ATOM   3449  N   ASP A 220      -1.981   8.065   3.284  1.00 41.81           N  
ATOM   3450  H   ASP A 220      -2.797   8.571   3.599  1.00 41.81           H  
ATOM   3451  CA  ASP A 220      -1.248   7.296   4.301  1.00 41.81           C  
ATOM   3452  HA  ASP A 220      -0.229   7.113   3.961  1.00 41.81           H  
ATOM   3453  C   ASP A 220      -1.937   5.930   4.505  1.00 41.81           C  
ATOM   3454  CB  ASP A 220      -1.191   8.085   5.630  1.00 41.81           C  
ATOM   3455  HB2 ASP A 220      -1.411   7.390   6.441  1.00 41.81           H  
ATOM   3456  HB3 ASP A 220      -1.970   8.848   5.635  1.00 41.81           H  
ATOM   3457  O   ASP A 220      -2.994   5.822   5.136  1.00 41.81           O  
ATOM   3458  CG  ASP A 220       0.161   8.715   5.990  1.00 41.81           C  
ATOM   3459  OD1 ASP A 220       1.188   8.035   5.779  1.00 41.81           O  
ATOM   3460  OD2 ASP A 220       0.156   9.810   6.608  1.00 41.81           O  
ATOM   3461  N   GLN A 221      -1.354   4.854   3.972  1.00 49.25           N  
ATOM   3462  H   GLN A 221      -0.489   4.989   3.469  1.00 49.25           H  
ATOM   3463  CA  GLN A 221      -1.924   3.506   4.066  1.00 49.25           C  
ATOM   3464  HA  GLN A 221      -2.883   3.561   4.582  1.00 49.25           H  
ATOM   3465  C   GLN A 221      -1.037   2.563   4.885  1.00 49.25           C  
ATOM   3466  CB  GLN A 221      -2.234   2.971   2.657  1.00 49.25           C  
ATOM   3467  HB2 GLN A 221      -2.948   3.643   2.181  1.00 49.25           H  
ATOM   3468  HB3 GLN A 221      -1.324   2.952   2.057  1.00 49.25           H  
ATOM   3469  O   GLN A 221       0.073   2.225   4.480  1.00 49.25           O  
ATOM   3470  CG  GLN A 221      -2.845   1.563   2.724  1.00 49.25           C  
ATOM   3471  HG2 GLN A 221      -3.717   1.579   3.378  1.00 49.25           H  
ATOM   3472  HG3 GLN A 221      -2.115   0.876   3.154  1.00 49.25           H  
ATOM   3473  CD  GLN A 221      -3.273   0.986   1.378  1.00 49.25           C  
ATOM   3474  NE2 GLN A 221      -3.643  -0.275   1.364  1.00 49.25           N  
ATOM   3475 HE21 GLN A 221      -3.594  -0.821   2.212  1.00 49.25           H  
ATOM   3476 HE22 GLN A 221      -3.820  -0.677   0.454  1.00 49.25           H  
ATOM   3477  OE1 GLN A 221      -3.314   1.619   0.333  1.00 49.25           O  
ATOM   3478  N   THR A 222      -1.574   2.026   5.981  1.00 44.14           N  
ATOM   3479  H   THR A 222      -2.539   2.246   6.181  1.00 44.14           H  
ATOM   3480  CA  THR A 222      -0.995   0.865   6.676  1.00 44.14           C  
ATOM   3481  HA  THR A 222       0.060   0.769   6.418  1.00 44.14           H  
ATOM   3482  C   THR A 222      -1.694  -0.399   6.187  1.00 44.14           C  
ATOM   3483  CB  THR A 222      -1.075   0.992   8.209  1.00 44.14           C  
ATOM   3484  HB  THR A 222      -1.063  -0.003   8.654  1.00 44.14           H  
ATOM   3485  O   THR A 222      -2.901  -0.561   6.357  1.00 44.14           O  
ATOM   3486  CG2 THR A 222       0.114   1.773   8.763  1.00 44.14           C  
ATOM   3487 HG21 THR A 222       0.222   2.723   8.241  1.00 44.14           H  
ATOM   3488 HG22 THR A 222      -0.029   1.956   9.828  1.00 44.14           H  
ATOM   3489 HG23 THR A 222       1.023   1.184   8.635  1.00 44.14           H  
ATOM   3490  OG1 THR A 222      -2.239   1.672   8.638  1.00 44.14           O  
ATOM   3491  HG1 THR A 222      -2.209   2.537   8.225  1.00 44.14           H  
ATOM   3492  N   ALA A 223      -0.958  -1.310   5.556  1.00 49.61           N  
ATOM   3493  H   ALA A 223       0.039  -1.169   5.475  1.00 49.61           H  
ATOM   3494  CA  ALA A 223      -1.508  -2.580   5.091  1.00 49.61           C  
ATOM   3495  HA  ALA A 223      -2.543  -2.681   5.420  1.00 49.61           H  
ATOM   3496  C   ALA A 223      -0.719  -3.735   5.709  1.00 49.61           C  
ATOM   3497  CB  ALA A 223      -1.519  -2.601   3.558  1.00 49.61           C  
ATOM   3498  HB1 ALA A 223      -1.967  -3.531   3.205  1.00 49.61           H  
ATOM   3499  HB2 ALA A 223      -0.499  -2.533   3.181  1.00 49.61           H  
ATOM   3500  HB3 ALA A 223      -2.096  -1.756   3.182  1.00 49.61           H  
ATOM   3501  O   ALA A 223       0.471  -3.882   5.444  1.00 49.61           O  
ATOM   3502  N   SER A 224      -1.366  -4.584   6.511  1.00 42.64           N  
ATOM   3503  H   SER A 224      -2.352  -4.457   6.688  1.00 42.64           H  
ATOM   3504  CA  SER A 224      -0.716  -5.792   7.051  1.00 42.64           C  
ATOM   3505  HA  SER A 224       0.323  -5.540   7.261  1.00 42.64           H  
ATOM   3506  C   SER A 224      -0.654  -6.950   6.046  1.00 42.64           C  
ATOM   3507  CB  SER A 224      -1.310  -6.215   8.396  1.00 42.64           C  
ATOM   3508  HB2 SER A 224      -0.916  -7.188   8.689  1.00 42.64           H  
ATOM   3509  HB3 SER A 224      -1.006  -5.488   9.150  1.00 42.64           H  
ATOM   3510  O   SER A 224      -0.155  -8.022   6.372  1.00 42.64           O  
ATOM   3511  OG  SER A 224      -2.718  -6.254   8.362  1.00 42.64           O  
ATOM   3512  HG  SER A 224      -3.001  -6.934   7.746  1.00 42.64           H  
ATOM   3513  N   GLY A 225      -1.102  -6.725   4.810  1.00 39.74           N  
ATOM   3514  H   GLY A 225      -1.484  -5.813   4.604  1.00 39.74           H  
ATOM   3515  CA  GLY A 225      -0.915  -7.639   3.692  1.00 39.74           C  
ATOM   3516  HA2 GLY A 225       0.022  -8.179   3.823  1.00 39.74           H  
ATOM   3517  HA3 GLY A 225      -1.716  -8.378   3.690  1.00 39.74           H  
ATOM   3518  C   GLY A 225      -0.839  -6.900   2.354  1.00 39.74           C  
ATOM   3519  O   GLY A 225      -0.471  -5.729   2.299  1.00 39.74           O  
ATOM   3520  N   SER A 226      -1.089  -7.597   1.246  1.00 41.39           N  
ATOM   3521  H   SER A 226      -1.609  -8.457   1.344  1.00 41.39           H  
ATOM   3522  CA  SER A 226      -0.641  -7.141  -0.081  1.00 41.39           C  
ATOM   3523  HA  SER A 226       0.340  -6.684   0.043  1.00 41.39           H  
ATOM   3524  C   SER A 226      -1.541  -6.068  -0.707  1.00 41.39           C  
ATOM   3525  CB  SER A 226      -0.457  -8.328  -1.029  1.00 41.39           C  
ATOM   3526  HB2 SER A 226      -0.124  -7.967  -2.002  1.00 41.39           H  
ATOM   3527  HB3 SER A 226      -1.406  -8.850  -1.153  1.00 41.39           H  
ATOM   3528  O   SER A 226      -2.766  -6.125  -0.618  1.00 41.39           O  
ATOM   3529  OG  SER A 226       0.518  -9.217  -0.503  1.00 41.39           O  
ATOM   3530  HG  SER A 226       0.153  -9.621   0.287  1.00 41.39           H  
ATOM   3531  N   VAL A 227      -0.943  -5.114  -1.419  1.00 43.78           N  
ATOM   3532  H   VAL A 227       0.060  -5.163  -1.528  1.00 43.78           H  
ATOM   3533  CA  VAL A 227      -1.660  -4.073  -2.171  1.00 43.78           C  
ATOM   3534  HA  VAL A 227      -2.723  -4.115  -1.933  1.00 43.78           H  
ATOM   3535  C   VAL A 227      -1.503  -4.349  -3.662  1.00 43.78           C  
ATOM   3536  CB  VAL A 227      -1.161  -2.666  -1.789  1.00 43.78           C  
ATOM   3537  HB  VAL A 227      -0.095  -2.604  -2.005  1.00 43.78           H  
ATOM   3538  O   VAL A 227      -0.393  -4.561  -4.143  1.00 43.78           O  
ATOM   3539  CG1 VAL A 227      -1.885  -1.568  -2.582  1.00 43.78           C  
ATOM   3540 HG11 VAL A 227      -2.964  -1.660  -2.453  1.00 43.78           H  
ATOM   3541 HG12 VAL A 227      -1.560  -0.590  -2.228  1.00 43.78           H  
ATOM   3542 HG13 VAL A 227      -1.631  -1.643  -3.639  1.00 43.78           H  
ATOM   3543  CG2 VAL A 227      -1.373  -2.390  -0.293  1.00 43.78           C  
ATOM   3544 HG21 VAL A 227      -2.424  -2.510  -0.029  1.00 43.78           H  
ATOM   3545 HG22 VAL A 227      -0.778  -3.083   0.302  1.00 43.78           H  
ATOM   3546 HG23 VAL A 227      -1.044  -1.379  -0.052  1.00 43.78           H  
ATOM   3547  N   ALA A 228      -2.607  -4.350  -4.407  1.00 39.46           N  
ATOM   3548  H   ALA A 228      -3.496  -4.204  -3.951  1.00 39.46           H  
ATOM   3549  CA  ALA A 228      -2.619  -4.532  -5.854  1.00 39.46           C  
ATOM   3550  HA  ALA A 228      -1.599  -4.433  -6.226  1.00 39.46           H  
ATOM   3551  C   ALA A 228      -3.463  -3.451  -6.540  1.00 39.46           C  
ATOM   3552  CB  ALA A 228      -3.106  -5.951  -6.177  1.00 39.46           C  
ATOM   3553  HB1 ALA A 228      -4.125  -6.082  -5.811  1.00 39.46           H  
ATOM   3554  HB2 ALA A 228      -2.455  -6.680  -5.696  1.00 39.46           H  
ATOM   3555  HB3 ALA A 228      -3.083  -6.108  -7.255  1.00 39.46           H  
ATOM   3556  O   ALA A 228      -4.623  -3.240  -6.177  1.00 39.46           O  
ATOM   3557  N   GLY A 229      -2.901  -2.791  -7.557  1.00 44.46           N  
ATOM   3558  H   GLY A 229      -1.936  -2.984  -7.787  1.00 44.46           H  
ATOM   3559  CA  GLY A 229      -3.585  -1.732  -8.301  1.00 44.46           C  
ATOM   3560  HA2 GLY A 229      -4.647  -1.971  -8.369  1.00 44.46           H  
ATOM   3561  HA3 GLY A 229      -3.491  -0.794  -7.753  1.00 44.46           H  
ATOM   3562  C   GLY A 229      -3.056  -1.511  -9.720  1.00 44.46           C  
ATOM   3563  O   GLY A 229      -1.897  -1.789 -10.036  1.00 44.46           O  
ATOM   3564  N   ASN A 230      -3.927  -0.982 -10.582  1.00 42.16           N  
ATOM   3565  H   ASN A 230      -4.844  -0.734 -10.239  1.00 42.16           H  
ATOM   3566  CA  ASN A 230      -3.532  -0.437 -11.880  1.00 42.16           C  
ATOM   3567  HA  ASN A 230      -2.625  -0.927 -12.234  1.00 42.16           H  
ATOM   3568  C   ASN A 230      -3.244   1.057 -11.716  1.00 42.16           C  
ATOM   3569  CB  ASN A 230      -4.641  -0.660 -12.920  1.00 42.16           C  
ATOM   3570  HB2 ASN A 230      -4.360  -0.156 -13.845  1.00 42.16           H  
ATOM   3571  HB3 ASN A 230      -5.562  -0.200 -12.563  1.00 42.16           H  
ATOM   3572  O   ASN A 230      -4.126   1.814 -11.308  1.00 42.16           O  
ATOM   3573  CG  ASN A 230      -4.880  -2.120 -13.243  1.00 42.16           C  
ATOM   3574  ND2 ASN A 230      -6.116  -2.559 -13.197  1.00 42.16           N  
ATOM   3575 HD21 ASN A 230      -6.823  -1.950 -12.814  1.00 42.16           H  
ATOM   3576 HD22 ASN A 230      -6.222  -3.562 -13.256  1.00 42.16           H  
ATOM   3577  OD1 ASN A 230      -3.995  -2.881 -13.587  1.00 42.16           O  
ATOM   3578  N   ALA A 231      -2.035   1.483 -12.069  1.00 44.14           N  
ATOM   3579  H   ALA A 231      -1.380   0.834 -12.481  1.00 44.14           H  
ATOM   3580  CA  ALA A 231      -1.706   2.898 -12.123  1.00 44.14           C  
ATOM   3581  HA  ALA A 231      -2.352   3.451 -11.441  1.00 44.14           H  
ATOM   3582  C   ALA A 231      -1.953   3.419 -13.545  1.00 44.14           C  
ATOM   3583  CB  ALA A 231      -0.276   3.110 -11.634  1.00 44.14           C  
ATOM   3584  HB1 ALA A 231      -0.173   2.742 -10.613  1.00 44.14           H  
ATOM   3585  HB2 ALA A 231      -0.056   4.177 -11.643  1.00 44.14           H  
ATOM   3586  HB3 ALA A 231       0.427   2.589 -12.284  1.00 44.14           H  
ATOM   3587  O   ALA A 231      -1.343   2.955 -14.514  1.00 44.14           O  
ATOM   3588  N   TYR A 232      -2.860   4.384 -13.656  1.00 36.65           N  
ATOM   3589  H   TYR A 232      -3.287   4.741 -12.813  1.00 36.65           H  
ATOM   3590  CA  TYR A 232      -3.084   5.178 -14.856  1.00 36.65           C  
ATOM   3591  HA  TYR A 232      -2.447   4.842 -15.674  1.00 36.65           H  
ATOM   3592  C   TYR A 232      -2.736   6.624 -14.516  1.00 36.65           C  
ATOM   3593  CB  TYR A 232      -4.546   5.089 -15.295  1.00 36.65           C  
ATOM   3594  HB2 TYR A 232      -5.176   5.128 -14.407  1.00 36.65           H  
ATOM   3595  HB3 TYR A 232      -4.770   5.985 -15.873  1.00 36.65           H  
ATOM   3596  O   TYR A 232      -3.273   7.181 -13.566  1.00 36.65           O  
ATOM   3597  CG  TYR A 232      -4.954   3.912 -16.157  1.00 36.65           C  
ATOM   3598  CD1 TYR A 232      -4.950   4.054 -17.558  1.00 36.65           C  
ATOM   3599  HD1 TYR A 232      -4.539   4.948 -18.002  1.00 36.65           H  
ATOM   3600  CD2 TYR A 232      -5.515   2.765 -15.569  1.00 36.65           C  
ATOM   3601  HD2 TYR A 232      -5.575   2.688 -14.494  1.00 36.65           H  
ATOM   3602  CE1 TYR A 232      -5.572   3.087 -18.370  1.00 36.65           C  
ATOM   3603  HE1 TYR A 232      -5.608   3.235 -19.439  1.00 36.65           H  
ATOM   3604  CE2 TYR A 232      -6.149   1.800 -16.375  1.00 36.65           C  
ATOM   3605  HE2 TYR A 232      -6.704   1.006 -15.897  1.00 36.65           H  
ATOM   3606  OH  TYR A 232      -6.867   1.079 -18.562  1.00 36.65           O  
ATOM   3607  HH  TYR A 232      -7.031   1.498 -19.410  1.00 36.65           H  
ATOM   3608  CZ  TYR A 232      -6.208   1.978 -17.773  1.00 36.65           C  
ATOM   3609  N   GLY A 233      -1.825   7.209 -15.283  1.00 34.98           N  
ATOM   3610  H   GLY A 233      -1.349   6.670 -15.992  1.00 34.98           H  
ATOM   3611  CA  GLY A 233      -1.356   8.568 -15.065  1.00 34.98           C  
ATOM   3612  HA2 GLY A 233      -2.133   9.271 -15.366  1.00 34.98           H  
ATOM   3613  HA3 GLY A 233      -1.142   8.728 -14.008  1.00 34.98           H  
ATOM   3614  C   GLY A 233      -0.090   8.849 -15.860  1.00 34.98           C  
ATOM   3615  O   GLY A 233       0.675   7.934 -16.181  1.00 34.98           O  
ATOM   3616  N   ASP A 234       0.121  10.123 -16.171  1.00 31.13           N  
ATOM   3617  H   ASP A 234      -0.547  10.807 -15.846  1.00 31.13           H  
ATOM   3618  CA  ASP A 234       1.454  10.637 -16.473  1.00 31.13           C  
ATOM   3619  HA  ASP A 234       1.870  10.096 -17.323  1.00 31.13           H  
ATOM   3620  C   ASP A 234       2.328  10.438 -15.213  1.00 31.13           C  
ATOM   3621  CB  ASP A 234       1.301  12.115 -16.865  1.00 31.13           C  
ATOM   3622  HB2 ASP A 234       0.557  12.185 -17.658  1.00 31.13           H  
ATOM   3623  HB3 ASP A 234       0.926  12.678 -16.011  1.00 31.13           H  
ATOM   3624  O   ASP A 234       1.860  10.773 -14.116  1.00 31.13           O  
ATOM   3625  CG  ASP A 234       2.599  12.753 -17.359  1.00 31.13           C  
ATOM   3626  OD1 ASP A 234       3.649  12.529 -16.712  1.00 31.13           O  
ATOM   3627  OD2 ASP A 234       2.534  13.462 -18.382  1.00 31.13           O  
ATOM   3628  N   PRO A 235       3.543   9.856 -15.297  1.00 33.21           N  
ATOM   3629  CA  PRO A 235       4.329   9.571 -14.100  1.00 33.21           C  
ATOM   3630  HA  PRO A 235       3.728   8.910 -13.475  1.00 33.21           H  
ATOM   3631  C   PRO A 235       4.689  10.820 -13.285  1.00 33.21           C  
ATOM   3632  CB  PRO A 235       5.553   8.773 -14.527  1.00 33.21           C  
ATOM   3633  HB2 PRO A 235       5.731   7.934 -13.855  1.00 33.21           H  
ATOM   3634  HB3 PRO A 235       6.431   9.420 -14.544  1.00 33.21           H  
ATOM   3635  O   PRO A 235       4.832  10.716 -12.069  1.00 33.21           O  
ATOM   3636  CG  PRO A 235       5.201   8.295 -15.932  1.00 33.21           C  
ATOM   3637  HG2 PRO A 235       6.100   8.252 -16.547  1.00 33.21           H  
ATOM   3638  HG3 PRO A 235       4.716   7.320 -15.878  1.00 33.21           H  
ATOM   3639  CD  PRO A 235       4.214   9.327 -16.471  1.00 33.21           C  
ATOM   3640  HD2 PRO A 235       4.755  10.132 -16.969  1.00 33.21           H  
ATOM   3641  HD3 PRO A 235       3.524   8.844 -17.162  1.00 33.21           H  
ATOM   3642  N   SER A 236       4.706  11.997 -13.920  1.00 27.77           N  
ATOM   3643  H   SER A 236       4.533  12.005 -14.915  1.00 27.77           H  
ATOM   3644  CA  SER A 236       4.912  13.295 -13.264  1.00 27.77           C  
ATOM   3645  HA  SER A 236       5.831  13.233 -12.681  1.00 27.77           H  
ATOM   3646  C   SER A 236       3.795  13.716 -12.291  1.00 27.77           C  
ATOM   3647  CB  SER A 236       5.104  14.379 -14.329  1.00 27.77           C  
ATOM   3648  HB2 SER A 236       5.934  14.103 -14.980  1.00 27.77           H  
ATOM   3649  HB3 SER A 236       5.352  15.319 -13.836  1.00 27.77           H  
ATOM   3650  O   SER A 236       3.951  14.701 -11.569  1.00 27.77           O  
ATOM   3651  OG  SER A 236       3.937  14.561 -15.108  1.00 27.77           O  
ATOM   3652  HG  SER A 236       3.892  13.853 -15.755  1.00 27.77           H  
ATOM   3653  N   VAL A 237       2.671  12.987 -12.247  1.00 31.36           N  
ATOM   3654  H   VAL A 237       2.594  12.220 -12.899  1.00 31.36           H  
ATOM   3655  CA  VAL A 237       1.502  13.285 -11.394  1.00 31.36           C  
ATOM   3656  HA  VAL A 237       1.763  14.138 -10.769  1.00 31.36           H  
ATOM   3657  C   VAL A 237       1.200  12.142 -10.414  1.00 31.36           C  
ATOM   3658  CB  VAL A 237       0.266  13.705 -12.228  1.00 31.36           C  
ATOM   3659  HB  VAL A 237      -0.257  12.813 -12.573  1.00 31.36           H  
ATOM   3660  O   VAL A 237       0.069  11.984  -9.951  1.00 31.36           O  
ATOM   3661  CG1 VAL A 237      -0.702  14.579 -11.412  1.00 31.36           C  
ATOM   3662 HG11 VAL A 237      -0.192  15.478 -11.067  1.00 31.36           H  
ATOM   3663 HG12 VAL A 237      -1.548  14.860 -12.040  1.00 31.36           H  
ATOM   3664 HG13 VAL A 237      -1.091  14.035 -10.552  1.00 31.36           H  
ATOM   3665  CG2 VAL A 237       0.623  14.548 -13.463  1.00 31.36           C  
ATOM   3666 HG21 VAL A 237      -0.281  14.852 -13.991  1.00 31.36           H  
ATOM   3667 HG22 VAL A 237       1.188  15.431 -13.165  1.00 31.36           H  
ATOM   3668 HG23 VAL A 237       1.233  13.965 -14.154  1.00 31.36           H  
ATOM   3669  N   TRP A 238       2.195  11.314 -10.076  1.00 34.61           N  
ATOM   3670  H   TRP A 238       3.118  11.460 -10.460  1.00 34.61           H  
ATOM   3671  CA  TRP A 238       1.993  10.281  -9.057  1.00 34.61           C  
ATOM   3672  HA  TRP A 238       1.075   9.756  -9.320  1.00 34.61           H  
ATOM   3673  C   TRP A 238       1.818  10.921  -7.680  1.00 34.61           C  
ATOM   3674  CB  TRP A 238       3.105   9.232  -9.057  1.00 34.61           C  
ATOM   3675  HB2 TRP A 238       3.136   8.752  -8.079  1.00 34.61           H  
ATOM   3676  HB3 TRP A 238       4.069   9.712  -9.227  1.00 34.61           H  
ATOM   3677  O   TRP A 238       2.695  11.666  -7.236  1.00 34.61           O  
ATOM   3678  CG  TRP A 238       2.884   8.168 -10.082  1.00 34.61           C  
ATOM   3679  CD1 TRP A 238       2.603   8.411 -11.378  1.00 34.61           C  
ATOM   3680  HD1 TRP A 238       2.522   9.397 -11.810  1.00 34.61           H  
ATOM   3681  CD2 TRP A 238       2.829   6.716  -9.932  1.00 34.61           C  
ATOM   3682  CE2 TRP A 238       2.621   6.149 -11.226  1.00 34.61           C  
ATOM   3683  CE3 TRP A 238       2.933   5.817  -8.847  1.00 34.61           C  
ATOM   3684  HE3 TRP A 238       3.074   6.211  -7.851  1.00 34.61           H  
ATOM   3685  NE1 TRP A 238       2.461   7.226 -12.063  1.00 34.61           N  
ATOM   3686  HE1 TRP A 238       2.263   7.184 -13.052  1.00 34.61           H  
ATOM   3687  CH2 TRP A 238       2.747   3.905 -10.358  1.00 34.61           C  
ATOM   3688  HH2 TRP A 238       2.770   2.840 -10.533  1.00 34.61           H  
ATOM   3689  CZ2 TRP A 238       2.602   4.770 -11.451  1.00 34.61           C  
ATOM   3690  HZ2 TRP A 238       2.480   4.384 -12.453  1.00 34.61           H  
ATOM   3691  CZ3 TRP A 238       2.883   4.423  -9.056  1.00 34.61           C  
ATOM   3692  HZ3 TRP A 238       2.991   3.752  -8.217  1.00 34.61           H  
ATOM   3693  N   PRO A 239       0.705  10.644  -6.978  1.00 32.30           N  
ATOM   3694  CA  PRO A 239       0.548  11.122  -5.622  1.00 32.30           C  
ATOM   3695  HA  PRO A 239       0.672  12.205  -5.589  1.00 32.30           H  
ATOM   3696  C   PRO A 239       1.582  10.462  -4.715  1.00 32.30           C  
ATOM   3697  CB  PRO A 239      -0.872  10.752  -5.212  1.00 32.30           C  
ATOM   3698  HB2 PRO A 239      -1.551  11.562  -5.476  1.00 32.30           H  
ATOM   3699  HB3 PRO A 239      -0.917  10.529  -4.146  1.00 32.30           H  
ATOM   3700  O   PRO A 239       1.890   9.277  -4.860  1.00 32.30           O  
ATOM   3701  CG  PRO A 239      -1.187   9.519  -6.059  1.00 32.30           C  
ATOM   3702  HG2 PRO A 239      -0.793   8.629  -5.569  1.00 32.30           H  
ATOM   3703  HG3 PRO A 239      -2.256   9.415  -6.242  1.00 32.30           H  
ATOM   3704  CD  PRO A 239      -0.412   9.782  -7.349  1.00 32.30           C  
ATOM   3705  HD2 PRO A 239      -1.048  10.303  -8.065  1.00 32.30           H  
ATOM   3706  HD3 PRO A 239      -0.067   8.836  -7.766  1.00 32.30           H  
ATOM   3707  N   THR A 240       2.060  11.229  -3.740  1.00 36.83           N  
ATOM   3708  H   THR A 240       1.861  12.220  -3.754  1.00 36.83           H  
ATOM   3709  CA  THR A 240       2.913  10.750  -2.657  1.00 36.83           C  
ATOM   3710  HA  THR A 240       3.843  10.375  -3.084  1.00 36.83           H  
ATOM   3711  C   THR A 240       2.215   9.622  -1.899  1.00 36.83           C  
ATOM   3712  CB  THR A 240       3.234  11.906  -1.695  1.00 36.83           C  
ATOM   3713  HB  THR A 240       2.371  12.142  -1.073  1.00 36.83           H  
ATOM   3714  O   THR A 240       1.390   9.872  -1.022  1.00 36.83           O  
ATOM   3715  CG2 THR A 240       4.422  11.559  -0.819  1.00 36.83           C  
ATOM   3716 HG21 THR A 240       4.195  10.675  -0.222  1.00 36.83           H  
ATOM   3717 HG22 THR A 240       5.272  11.355  -1.469  1.00 36.83           H  
ATOM   3718 HG23 THR A 240       4.658  12.388  -0.152  1.00 36.83           H  
ATOM   3719  OG1 THR A 240       3.597  13.068  -2.408  1.00 36.83           O  
ATOM   3720  HG1 THR A 240       3.956  13.691  -1.772  1.00 36.83           H  
ATOM   3721  N   LEU A 241       2.531   8.376  -2.254  1.00 41.51           N  
ATOM   3722  H   LEU A 241       3.114   8.251  -3.069  1.00 41.51           H  
ATOM   3723  CA  LEU A 241       2.044   7.197  -1.554  1.00 41.51           C  
ATOM   3724  HA  LEU A 241       1.045   7.407  -1.170  1.00 41.51           H  
ATOM   3725  C   LEU A 241       2.971   6.928  -0.370  1.00 41.51           C  
ATOM   3726  CB  LEU A 241       1.950   6.011  -2.534  1.00 41.51           C  
ATOM   3727  HB2 LEU A 241       2.946   5.811  -2.929  1.00 41.51           H  
ATOM   3728  HB3 LEU A 241       1.307   6.291  -3.368  1.00 41.51           H  
ATOM   3729  O   LEU A 241       4.108   6.483  -0.558  1.00 41.51           O  
ATOM   3730  CG  LEU A 241       1.406   4.720  -1.887  1.00 41.51           C  
ATOM   3731  HG  LEU A 241       2.011   4.474  -1.015  1.00 41.51           H  
ATOM   3732  CD1 LEU A 241      -0.059   4.848  -1.459  1.00 41.51           C  
ATOM   3733 HD11 LEU A 241      -0.150   5.586  -0.662  1.00 41.51           H  
ATOM   3734 HD12 LEU A 241      -0.414   3.895  -1.067  1.00 41.51           H  
ATOM   3735 HD13 LEU A 241      -0.675   5.152  -2.306  1.00 41.51           H  
ATOM   3736  CD2 LEU A 241       1.512   3.555  -2.873  1.00 41.51           C  
ATOM   3737 HD21 LEU A 241       1.165   2.638  -2.395  1.00 41.51           H  
ATOM   3738 HD22 LEU A 241       0.910   3.758  -3.758  1.00 41.51           H  
ATOM   3739 HD23 LEU A 241       2.553   3.420  -3.168  1.00 41.51           H  
ATOM   3740  N   TYR A 242       2.469   7.179   0.836  1.00 39.38           N  
ATOM   3741  H   TYR A 242       1.536   7.559   0.907  1.00 39.38           H  
ATOM   3742  CA  TYR A 242       3.052   6.653   2.061  1.00 39.38           C  
ATOM   3743  HA  TYR A 242       4.121   6.485   1.931  1.00 39.38           H  
ATOM   3744  C   TYR A 242       2.375   5.320   2.345  1.00 39.38           C  
ATOM   3745  CB  TYR A 242       2.859   7.644   3.210  1.00 39.38           C  
ATOM   3746  HB2 TYR A 242       3.085   7.136   4.148  1.00 39.38           H  
ATOM   3747  HB3 TYR A 242       1.815   7.954   3.244  1.00 39.38           H  
ATOM   3748  O   TYR A 242       1.176   5.272   2.627  1.00 39.38           O  
ATOM   3749  CG  TYR A 242       3.745   8.866   3.113  1.00 39.38           C  
ATOM   3750  CD1 TYR A 242       5.091   8.784   3.518  1.00 39.38           C  
ATOM   3751  HD1 TYR A 242       5.471   7.854   3.915  1.00 39.38           H  
ATOM   3752  CD2 TYR A 242       3.229  10.078   2.617  1.00 39.38           C  
ATOM   3753  HD2 TYR A 242       2.189  10.140   2.335  1.00 39.38           H  
ATOM   3754  CE1 TYR A 242       5.937   9.902   3.392  1.00 39.38           C  
ATOM   3755  HE1 TYR A 242       6.973   9.831   3.686  1.00 39.38           H  
ATOM   3756  CE2 TYR A 242       4.065  11.205   2.510  1.00 39.38           C  
ATOM   3757  HE2 TYR A 242       3.674  12.142   2.142  1.00 39.38           H  
ATOM   3758  OH  TYR A 242       6.248  12.179   2.706  1.00 39.38           O  
ATOM   3759  HH  TYR A 242       7.158  11.942   2.899  1.00 39.38           H  
ATOM   3760  CZ  TYR A 242       5.425  11.111   2.872  1.00 39.38           C  
ATOM   3761  N   SER A 243       3.115   4.215   2.224  1.00 43.99           N  
ATOM   3762  H   SER A 243       4.089   4.287   1.967  1.00 43.99           H  
ATOM   3763  CA  SER A 243       2.522   2.910   2.509  1.00 43.99           C  
ATOM   3764  HA  SER A 243       1.703   3.105   3.201  1.00 43.99           H  
ATOM   3765  C   SER A 243       3.449   1.953   3.249  1.00 43.99           C  
ATOM   3766  CB  SER A 243       1.886   2.308   1.253  1.00 43.99           C  
ATOM   3767  HB2 SER A 243       1.455   3.110   0.654  1.00 43.99           H  
ATOM   3768  HB3 SER A 243       2.627   1.774   0.658  1.00 43.99           H  
ATOM   3769  O   SER A 243       4.340   1.335   2.662  1.00 43.99           O  
ATOM   3770  OG  SER A 243       0.831   1.450   1.641  1.00 43.99           O  
ATOM   3771  HG  SER A 243       0.476   1.781   2.469  1.00 43.99           H  
ATOM   3772  N   ASP A 244       3.181   1.795   4.549  1.00 45.71           N  
ATOM   3773  H   ASP A 244       2.396   2.304   4.931  1.00 45.71           H  
ATOM   3774  CA  ASP A 244       3.769   0.744   5.384  1.00 45.71           C  
ATOM   3775  HA  ASP A 244       4.801   0.597   5.068  1.00 45.71           H  
ATOM   3776  C   ASP A 244       3.000  -0.560   5.116  1.00 45.71           C  
ATOM   3777  CB  ASP A 244       3.812   1.171   6.866  1.00 45.71           C  
ATOM   3778  HB2 ASP A 244       4.202   2.188   6.918  1.00 45.71           H  
ATOM   3779  HB3 ASP A 244       2.799   1.184   7.268  1.00 45.71           H  
ATOM   3780  O   ASP A 244       2.014  -0.900   5.780  1.00 45.71           O  
ATOM   3781  CG  ASP A 244       4.712   0.281   7.750  1.00 45.71           C  
ATOM   3782  OD1 ASP A 244       5.404  -0.620   7.221  1.00 45.71           O  
ATOM   3783  OD2 ASP A 244       4.781   0.527   8.978  1.00 45.71           O  
ATOM   3784  N   VAL A 245       3.409  -1.227   4.034  1.00 46.98           N  
ATOM   3785  H   VAL A 245       4.145  -0.796   3.494  1.00 46.98           H  
ATOM   3786  CA  VAL A 245       2.865  -2.505   3.561  1.00 46.98           C  
ATOM   3787  HA  VAL A 245       1.855  -2.624   3.952  1.00 46.98           H  
ATOM   3788  C   VAL A 245       3.740  -3.640   4.085  1.00 46.98           C  
ATOM   3789  CB  VAL A 245       2.777  -2.552   2.019  1.00 46.98           C  
ATOM   3790  HB  VAL A 245       3.782  -2.541   1.596  1.00 46.98           H  
ATOM   3791  O   VAL A 245       4.869  -3.801   3.627  1.00 46.98           O  
ATOM   3792  CG1 VAL A 245       2.047  -3.796   1.511  1.00 46.98           C  
ATOM   3793 HG11 VAL A 245       2.562  -4.698   1.841  1.00 46.98           H  
ATOM   3794 HG12 VAL A 245       2.018  -3.797   0.421  1.00 46.98           H  
ATOM   3795 HG13 VAL A 245       1.028  -3.801   1.897  1.00 46.98           H  
ATOM   3796  CG2 VAL A 245       2.018  -1.350   1.462  1.00 46.98           C  
ATOM   3797 HG21 VAL A 245       1.074  -1.224   1.991  1.00 46.98           H  
ATOM   3798 HG22 VAL A 245       2.624  -0.453   1.591  1.00 46.98           H  
ATOM   3799 HG23 VAL A 245       1.807  -1.472   0.399  1.00 46.98           H  
ATOM   3800  N   GLN A 246       3.212  -4.472   4.984  1.00 39.29           N  
ATOM   3801  H   GLN A 246       2.272  -4.278   5.298  1.00 39.29           H  
ATOM   3802  CA  GLN A 246       3.873  -5.690   5.487  1.00 39.29           C  
ATOM   3803  HA  GLN A 246       4.948  -5.510   5.487  1.00 39.29           H  
ATOM   3804  C   GLN A 246       3.650  -6.893   4.546  1.00 39.29           C  
ATOM   3805  CB  GLN A 246       3.463  -5.974   6.945  1.00 39.29           C  
ATOM   3806  HB2 GLN A 246       2.398  -6.205   6.987  1.00 39.29           H  
ATOM   3807  HB3 GLN A 246       4.017  -6.844   7.297  1.00 39.29           H  
ATOM   3808  O   GLN A 246       3.459  -8.029   4.971  1.00 39.29           O  
ATOM   3809  CG  GLN A 246       3.775  -4.788   7.872  1.00 39.29           C  
ATOM   3810  HG2 GLN A 246       4.816  -4.496   7.735  1.00 39.29           H  
ATOM   3811  HG3 GLN A 246       3.150  -3.938   7.600  1.00 39.29           H  
ATOM   3812  CD  GLN A 246       3.554  -5.080   9.354  1.00 39.29           C  
ATOM   3813  NE2 GLN A 246       3.859  -4.133  10.214  1.00 39.29           N  
ATOM   3814 HE21 GLN A 246       4.110  -3.217   9.870  1.00 39.29           H  
ATOM   3815 HE22 GLN A 246       3.624  -4.332  11.176  1.00 39.29           H  
ATOM   3816  OE1 GLN A 246       3.109  -6.129   9.786  1.00 39.29           O  
ATOM   3817  N   GLY A 247       3.633  -6.631   3.240  1.00 36.77           N  
ATOM   3818  H   GLY A 247       3.940  -5.711   2.960  1.00 36.77           H  
ATOM   3819  CA  GLY A 247       3.230  -7.559   2.184  1.00 36.77           C  
ATOM   3820  HA2 GLY A 247       3.588  -8.562   2.416  1.00 36.77           H  
ATOM   3821  HA3 GLY A 247       2.141  -7.581   2.134  1.00 36.77           H  
ATOM   3822  C   GLY A 247       3.784  -7.143   0.820  1.00 36.77           C  
ATOM   3823  O   GLY A 247       4.728  -6.359   0.733  1.00 36.77           O  
ATOM   3824  N   LYS A 248       3.213  -7.672  -0.268  1.00 37.60           N  
ATOM   3825  H   LYS A 248       2.397  -8.257  -0.159  1.00 37.60           H  
ATOM   3826  CA  LYS A 248       3.679  -7.385  -1.634  1.00 37.60           C  
ATOM   3827  HA  LYS A 248       4.728  -7.090  -1.593  1.00 37.60           H  
ATOM   3828  C   LYS A 248       2.927  -6.196  -2.238  1.00 37.60           C  
ATOM   3829  CB  LYS A 248       3.593  -8.653  -2.504  1.00 37.60           C  
ATOM   3830  HB2 LYS A 248       3.883  -8.400  -3.524  1.00 37.60           H  
ATOM   3831  HB3 LYS A 248       2.566  -9.019  -2.512  1.00 37.60           H  
ATOM   3832  O   LYS A 248       1.704  -6.121  -2.126  1.00 37.60           O  
ATOM   3833  CG  LYS A 248       4.527  -9.757  -1.976  1.00 37.60           C  
ATOM   3834  HG2 LYS A 248       5.528  -9.340  -1.865  1.00 37.60           H  
ATOM   3835  HG3 LYS A 248       4.180 -10.085  -0.996  1.00 37.60           H  
ATOM   3836  CD  LYS A 248       4.610 -10.979  -2.902  1.00 37.60           C  
ATOM   3837  HD2 LYS A 248       4.955 -10.655  -3.884  1.00 37.60           H  
ATOM   3838  HD3 LYS A 248       3.624 -11.436  -2.991  1.00 37.60           H  
ATOM   3839  CE  LYS A 248       5.601 -11.992  -2.308  1.00 37.60           C  
ATOM   3840  HE2 LYS A 248       5.172 -12.422  -1.404  1.00 37.60           H  
ATOM   3841  HE3 LYS A 248       6.508 -11.459  -2.022  1.00 37.60           H  
ATOM   3842  NZ  LYS A 248       5.972 -13.064  -3.261  1.00 37.60           N  
ATOM   3843  HZ1 LYS A 248       5.208 -13.664  -3.538  1.00 37.60           H  
ATOM   3844  HZ2 LYS A 248       6.457 -12.691  -4.064  1.00 37.60           H  
ATOM   3845  HZ3 LYS A 248       6.734 -13.619  -2.900  1.00 37.60           H  
ATOM   3846  N   ASN A 249       3.650  -5.297  -2.907  1.00 42.45           N  
ATOM   3847  H   ASN A 249       4.651  -5.423  -2.952  1.00 42.45           H  
ATOM   3848  CA  ASN A 249       3.069  -4.216  -3.706  1.00 42.45           C  
ATOM   3849  HA  ASN A 249       2.031  -4.055  -3.415  1.00 42.45           H  
ATOM   3850  C   ASN A 249       3.074  -4.604  -5.190  1.00 42.45           C  
ATOM   3851  CB  ASN A 249       3.830  -2.903  -3.453  1.00 42.45           C  
ATOM   3852  HB2 ASN A 249       4.901  -3.089  -3.374  1.00 42.45           H  
ATOM   3853  HB3 ASN A 249       3.670  -2.226  -4.292  1.00 42.45           H  
ATOM   3854  O   ASN A 249       4.132  -4.670  -5.813  1.00 42.45           O  
ATOM   3855  CG  ASN A 249       3.322  -2.190  -2.219  1.00 42.45           C  
ATOM   3856  ND2 ASN A 249       4.095  -2.124  -1.163  1.00 42.45           N  
ATOM   3857 HD21 ASN A 249       5.031  -2.502  -1.182  1.00 42.45           H  
ATOM   3858 HD22 ASN A 249       3.720  -1.633  -0.363  1.00 42.45           H  
ATOM   3859  OD1 ASN A 249       2.216  -1.685  -2.199  1.00 42.45           O  
ATOM   3860  N   TYR A 250       1.891  -4.836  -5.756  1.00 41.58           N  
ATOM   3861  H   TYR A 250       1.070  -4.751  -5.173  1.00 41.58           H  
ATOM   3862  CA  TYR A 250       1.680  -5.134  -7.170  1.00 41.58           C  
ATOM   3863  HA  TYR A 250       2.622  -5.435  -7.629  1.00 41.58           H  
ATOM   3864  C   TYR A 250       1.157  -3.896  -7.890  1.00 41.58           C  
ATOM   3865  CB  TYR A 250       0.682  -6.286  -7.329  1.00 41.58           C  
ATOM   3866  HB2 TYR A 250      -0.260  -6.016  -6.853  1.00 41.58           H  
ATOM   3867  HB3 TYR A 250       0.479  -6.425  -8.391  1.00 41.58           H  
ATOM   3868  O   TYR A 250      -0.007  -3.519  -7.731  1.00 41.58           O  
ATOM   3869  CG  TYR A 250       1.137  -7.604  -6.759  1.00 41.58           C  
ATOM   3870  CD1 TYR A 250       1.933  -8.456  -7.544  1.00 41.58           C  
ATOM   3871  HD1 TYR A 250       2.254  -8.145  -8.528  1.00 41.58           H  
ATOM   3872  CD2 TYR A 250       0.739  -7.989  -5.463  1.00 41.58           C  
ATOM   3873  HD2 TYR A 250       0.148  -7.320  -4.857  1.00 41.58           H  
ATOM   3874  CE1 TYR A 250       2.320  -9.709  -7.043  1.00 41.58           C  
ATOM   3875  HE1 TYR A 250       2.932 -10.364  -7.646  1.00 41.58           H  
ATOM   3876  CE2 TYR A 250       1.127  -9.245  -4.959  1.00 41.58           C  
ATOM   3877  HE2 TYR A 250       0.823  -9.558  -3.971  1.00 41.58           H  
ATOM   3878  OH  TYR A 250       2.313 -11.314  -5.278  1.00 41.58           O  
ATOM   3879  HH  TYR A 250       2.837 -11.773  -5.939  1.00 41.58           H  
ATOM   3880  CZ  TYR A 250       1.923 -10.102  -5.748  1.00 41.58           C  
ATOM   3881  N   VAL A 251       1.998  -3.286  -8.722  1.00 45.91           N  
ATOM   3882  H   VAL A 251       2.933  -3.653  -8.831  1.00 45.91           H  
ATOM   3883  CA  VAL A 251       1.618  -2.095  -9.484  1.00 45.91           C  
ATOM   3884  HA  VAL A 251       0.554  -1.907  -9.344  1.00 45.91           H  
ATOM   3885  C   VAL A 251       1.829  -2.359 -10.970  1.00 45.91           C  
ATOM   3886  CB  VAL A 251       2.338  -0.839  -8.959  1.00 45.91           C  
ATOM   3887  HB  VAL A 251       3.412  -0.931  -9.119  1.00 45.91           H  
ATOM   3888  O   VAL A 251       2.929  -2.670 -11.423  1.00 45.91           O  
ATOM   3889  CG1 VAL A 251       1.819   0.403  -9.685  1.00 45.91           C  
ATOM   3890 HG11 VAL A 251       2.137   0.393 -10.727  1.00 45.91           H  
ATOM   3891 HG12 VAL A 251       2.228   1.287  -9.195  1.00 45.91           H  
ATOM   3892 HG13 VAL A 251       0.731   0.448  -9.630  1.00 45.91           H  
ATOM   3893  CG2 VAL A 251       2.103  -0.627  -7.456  1.00 45.91           C  
ATOM   3894 HG21 VAL A 251       1.035  -0.578  -7.243  1.00 45.91           H  
ATOM   3895 HG22 VAL A 251       2.547  -1.443  -6.886  1.00 45.91           H  
ATOM   3896 HG23 VAL A 251       2.578   0.299  -7.130  1.00 45.91           H  
ATOM   3897  N   THR A 252       0.745  -2.273 -11.742  1.00 43.46           N  
ATOM   3898  H   THR A 252      -0.131  -2.017 -11.309  1.00 43.46           H  
ATOM   3899  CA  THR A 252       0.797  -2.411 -13.205  1.00 43.46           C  
ATOM   3900  HA  THR A 252       1.754  -2.840 -13.503  1.00 43.46           H  
ATOM   3901  C   THR A 252       0.643  -1.029 -13.840  1.00 43.46           C  
ATOM   3902  CB  THR A 252      -0.270  -3.389 -13.717  1.00 43.46           C  
ATOM   3903  HB  THR A 252      -1.264  -3.000 -13.494  1.00 43.46           H  
ATOM   3904  O   THR A 252      -0.469  -0.488 -13.803  1.00 43.46           O  
ATOM   3905  CG2 THR A 252      -0.149  -3.654 -15.218  1.00 43.46           C  
ATOM   3906 HG21 THR A 252       0.858  -3.994 -15.459  1.00 43.46           H  
ATOM   3907 HG22 THR A 252      -0.871  -4.415 -15.512  1.00 43.46           H  
ATOM   3908 HG23 THR A 252      -0.355  -2.739 -15.774  1.00 43.46           H  
ATOM   3909  OG1 THR A 252      -0.112  -4.636 -13.073  1.00 43.46           O  
ATOM   3910  HG1 THR A 252      -0.034  -4.443 -12.136  1.00 43.46           H  
ATOM   3911  N   PRO A 253       1.712  -0.431 -14.400  1.00 41.62           N  
ATOM   3912  CA  PRO A 253       1.576   0.736 -15.260  1.00 41.62           C  
ATOM   3913  HA  PRO A 253       0.965   1.498 -14.775  1.00 41.62           H  
ATOM   3914  C   PRO A 253       0.918   0.318 -16.582  1.00 41.62           C  
ATOM   3915  CB  PRO A 253       2.998   1.271 -15.455  1.00 41.62           C  
ATOM   3916  HB2 PRO A 253       3.258   1.928 -14.625  1.00 41.62           H  
ATOM   3917  HB3 PRO A 253       3.121   1.791 -16.405  1.00 41.62           H  
ATOM   3918  O   PRO A 253       1.150  -0.776 -17.095  1.00 41.62           O  
ATOM   3919  CG  PRO A 253       3.849   0.005 -15.388  1.00 41.62           C  
ATOM   3920  HG2 PRO A 253       4.869   0.218 -15.067  1.00 41.62           H  
ATOM   3921  HG3 PRO A 253       3.850  -0.480 -16.365  1.00 41.62           H  
ATOM   3922  CD  PRO A 253       3.105  -0.875 -14.381  1.00 41.62           C  
ATOM   3923  HD2 PRO A 253       3.520  -0.728 -13.385  1.00 41.62           H  
ATOM   3924  HD3 PRO A 253       3.201  -1.919 -14.683  1.00 41.62           H  
ATOM   3925  N   LYS A 254       0.070   1.184 -17.143  1.00 40.73           N  
ATOM   3926  H   LYS A 254      -0.161   2.014 -16.616  1.00 40.73           H  
ATOM   3927  CA  LYS A 254      -0.586   0.945 -18.446  1.00 40.73           C  
ATOM   3928  HA  LYS A 254      -0.257  -0.019 -18.834  1.00 40.73           H  
ATOM   3929  C   LYS A 254      -0.188   1.920 -19.552  1.00 40.73           C  
ATOM   3930  CB  LYS A 254      -2.103   0.889 -18.246  1.00 40.73           C  
ATOM   3931  HB2 LYS A 254      -2.387   1.474 -17.372  1.00 40.73           H  
ATOM   3932  HB3 LYS A 254      -2.599   1.330 -19.112  1.00 40.73           H  
ATOM   3933  O   LYS A 254      -0.610   1.752 -20.697  1.00 40.73           O  
ATOM   3934  CG  LYS A 254      -2.584  -0.562 -18.098  1.00 40.73           C  
ATOM   3935  HG2 LYS A 254      -2.338  -1.128 -18.996  1.00 40.73           H  
ATOM   3936  HG3 LYS A 254      -2.124  -1.028 -17.226  1.00 40.73           H  
ATOM   3937  CD  LYS A 254      -4.095  -0.498 -17.924  1.00 40.73           C  
ATOM   3938  HD2 LYS A 254      -4.291  -0.004 -16.972  1.00 40.73           H  
ATOM   3939  HD3 LYS A 254      -4.495   0.105 -18.739  1.00 40.73           H  
ATOM   3940  CE  LYS A 254      -4.807  -1.844 -17.944  1.00 40.73           C  
ATOM   3941  HE2 LYS A 254      -4.355  -2.497 -17.197  1.00 40.73           H  
ATOM   3942  HE3 LYS A 254      -4.675  -2.292 -18.929  1.00 40.73           H  
ATOM   3943  NZ  LYS A 254      -6.241  -1.618 -17.648  1.00 40.73           N  
ATOM   3944  HZ1 LYS A 254      -6.796  -2.443 -17.828  1.00 40.73           H  
ATOM   3945  HZ2 LYS A 254      -6.345  -1.342 -16.683  1.00 40.73           H  
ATOM   3946  HZ3 LYS A 254      -6.585  -0.836 -18.188  1.00 40.73           H  
ATOM   3947  N   THR A 255       0.611   2.930 -19.235  1.00 35.17           N  
ATOM   3948  H   THR A 255       0.964   3.000 -18.291  1.00 35.17           H  
ATOM   3949  CA  THR A 255       1.093   3.945 -20.172  1.00 35.17           C  
ATOM   3950  HA  THR A 255       0.403   4.014 -21.013  1.00 35.17           H  
ATOM   3951  C   THR A 255       2.459   3.536 -20.728  1.00 35.17           C  
ATOM   3952  CB  THR A 255       1.123   5.327 -19.486  1.00 35.17           C  
ATOM   3953  HB  THR A 255       1.767   6.006 -20.046  1.00 35.17           H  
ATOM   3954  O   THR A 255       3.416   3.369 -19.984  1.00 35.17           O  
ATOM   3955  CG2 THR A 255      -0.286   5.914 -19.409  1.00 35.17           C  
ATOM   3956 HG21 THR A 255      -0.248   6.887 -18.919  1.00 35.17           H  
ATOM   3957 HG22 THR A 255      -0.941   5.255 -18.839  1.00 35.17           H  
ATOM   3958 HG23 THR A 255      -0.689   6.047 -20.414  1.00 35.17           H  
ATOM   3959  OG1 THR A 255       1.567   5.228 -18.152  1.00 35.17           O  
ATOM   3960  HG1 THR A 255       1.616   6.110 -17.774  1.00 35.17           H  
ATOM   3961  N   ARG A 256       2.576   3.402 -22.060  1.00 32.16           N  
ATOM   3962  H   ARG A 256       1.749   3.573 -22.614  1.00 32.16           H  
ATOM   3963  CA  ARG A 256       3.812   2.985 -22.771  1.00 32.16           C  
ATOM   3964  HA  ARG A 256       4.210   2.103 -22.271  1.00 32.16           H  
ATOM   3965  C   ARG A 256       4.974   4.000 -22.712  1.00 32.16           C  
ATOM   3966  CB  ARG A 256       3.484   2.632 -24.237  1.00 32.16           C  
ATOM   3967  HB2 ARG A 256       2.874   3.424 -24.671  1.00 32.16           H  
ATOM   3968  HB3 ARG A 256       4.409   2.579 -24.810  1.00 32.16           H  
ATOM   3969  O   ARG A 256       5.944   3.857 -23.451  1.00 32.16           O  
ATOM   3970  CG  ARG A 256       2.784   1.279 -24.408  1.00 32.16           C  
ATOM   3971  HG2 ARG A 256       1.804   1.301 -23.933  1.00 32.16           H  
ATOM   3972  HG3 ARG A 256       3.392   0.501 -23.946  1.00 32.16           H  
ATOM   3973  CD  ARG A 256       2.637   0.990 -25.909  1.00 32.16           C  
ATOM   3974  HD2 ARG A 256       1.969   1.734 -26.343  1.00 32.16           H  
ATOM   3975  HD3 ARG A 256       3.617   1.085 -26.378  1.00 32.16           H  
ATOM   3976  NE  ARG A 256       2.114  -0.363 -26.168  1.00 32.16           N  
ATOM   3977  HE  ARG A 256       1.926  -0.935 -25.357  1.00 32.16           H  
ATOM   3978  NH1 ARG A 256       2.150  -0.251 -28.464  1.00 32.16           N  
ATOM   3979 HH11 ARG A 256       2.493   0.697 -28.398  1.00 32.16           H  
ATOM   3980 HH12 ARG A 256       1.999  -0.677 -29.367  1.00 32.16           H  
ATOM   3981  NH2 ARG A 256       1.485  -2.130 -27.462  1.00 32.16           N  
ATOM   3982 HH21 ARG A 256       1.342  -2.543 -28.373  1.00 32.16           H  
ATOM   3983 HH22 ARG A 256       1.314  -2.675 -26.629  1.00 32.16           H  
ATOM   3984  CZ  ARG A 256       1.920  -0.906 -27.359  1.00 32.16           C  
ATOM   3985  N   THR A 257       4.873   5.022 -21.868  1.00 27.25           N  
ATOM   3986  H   THR A 257       4.133   4.988 -21.180  1.00 27.25           H  
ATOM   3987  CA  THR A 257       5.817   6.138 -21.800  1.00 27.25           C  
ATOM   3988  HA  THR A 257       6.776   5.823 -22.212  1.00 27.25           H  
ATOM   3989  C   THR A 257       6.024   6.518 -20.338  1.00 27.25           C  
ATOM   3990  CB  THR A 257       5.323   7.356 -22.611  1.00 27.25           C  
ATOM   3991  HB  THR A 257       4.606   7.933 -22.027  1.00 27.25           H  
ATOM   3992  O   THR A 257       5.229   7.263 -19.767  1.00 27.25           O  
ATOM   3993  CG2 THR A 257       6.493   8.254 -23.007  1.00 27.25           C  
ATOM   3994 HG21 THR A 257       6.124   9.126 -23.548  1.00 27.25           H  
ATOM   3995 HG22 THR A 257       7.010   8.600 -22.112  1.00 27.25           H  
ATOM   3996 HG23 THR A 257       7.191   7.704 -23.638  1.00 27.25           H  
ATOM   3997  OG1 THR A 257       4.683   6.983 -23.814  1.00 27.25           O  
ATOM   3998  HG1 THR A 257       4.478   7.797 -24.279  1.00 27.25           H  
ATOM   3999  N   ILE A 258       7.091   6.004 -19.721  1.00 32.46           N  
ATOM   4000  H   ILE A 258       7.686   5.357 -20.220  1.00 32.46           H  
ATOM   4001  CA  ILE A 258       7.496   6.415 -18.373  1.00 32.46           C  
ATOM   4002  HA  ILE A 258       6.595   6.681 -17.820  1.00 32.46           H  
ATOM   4003  C   ILE A 258       8.368   7.672 -18.499  1.00 32.46           C  
ATOM   4004  CB  ILE A 258       8.160   5.266 -17.575  1.00 32.46           C  
ATOM   4005  HB  ILE A 258       9.075   4.965 -18.085  1.00 32.46           H  
ATOM   4006  O   ILE A 258       9.588   7.586 -18.635  1.00 32.46           O  
ATOM   4007  CG1 ILE A 258       7.216   4.040 -17.489  1.00 32.46           C  
ATOM   4008 HG12 ILE A 258       6.301   4.321 -16.968  1.00 32.46           H  
ATOM   4009 HG13 ILE A 258       6.942   3.725 -18.496  1.00 32.46           H  
ATOM   4010  CG2 ILE A 258       8.522   5.758 -16.157  1.00 32.46           C  
ATOM   4011 HG21 ILE A 258       7.621   6.044 -15.613  1.00 32.46           H  
ATOM   4012 HG22 ILE A 258       9.037   4.975 -15.600  1.00 32.46           H  
ATOM   4013 HG23 ILE A 258       9.195   6.614 -16.202  1.00 32.46           H  
ATOM   4014  CD1 ILE A 258       7.827   2.816 -16.794  1.00 32.46           C  
ATOM   4015 HD11 ILE A 258       8.794   2.580 -17.239  1.00 32.46           H  
ATOM   4016 HD12 ILE A 258       7.949   2.999 -15.727  1.00 32.46           H  
ATOM   4017 HD13 ILE A 258       7.163   1.961 -16.923  1.00 32.46           H  
ATOM   4018  N   GLY A 259       7.735   8.846 -18.501  1.00 26.02           N  
ATOM   4019  H   GLY A 259       6.728   8.847 -18.434  1.00 26.02           H  
ATOM   4020  CA  GLY A 259       8.422  10.127 -18.337  1.00 26.02           C  
ATOM   4021  HA2 GLY A 259       9.358  10.131 -18.895  1.00 26.02           H  
ATOM   4022  HA3 GLY A 259       7.791  10.928 -18.720  1.00 26.02           H  
ATOM   4023  C   GLY A 259       8.699  10.413 -16.860  1.00 26.02           C  
ATOM   4024  O   GLY A 259       7.757  10.640 -16.123  1.00 26.02           O  
ATOM   4025  N   THR A 260       9.976  10.378 -16.465  1.00 25.81           N  
ATOM   4026  H   THR A 260      10.631  10.083 -17.174  1.00 25.81           H  
ATOM   4027  CA  THR A 260      10.586  10.993 -15.258  1.00 25.81           C  
ATOM   4028  HA  THR A 260      11.450  10.377 -15.007  1.00 25.81           H  
ATOM   4029  C   THR A 260       9.764  11.110 -13.957  1.00 25.81           C  
ATOM   4030  CB  THR A 260      11.152  12.387 -15.592  1.00 25.81           C  
ATOM   4031  HB  THR A 260      11.437  12.894 -14.670  1.00 25.81           H  
ATOM   4032  O   THR A 260       8.868  11.938 -13.848  1.00 25.81           O  
ATOM   4033  CG2 THR A 260      12.386  12.294 -16.491  1.00 25.81           C  
ATOM   4034 HG21 THR A 260      13.160  11.707 -15.997  1.00 25.81           H  
ATOM   4035 HG22 THR A 260      12.128  11.837 -17.447  1.00 25.81           H  
ATOM   4036 HG23 THR A 260      12.769  13.299 -16.669  1.00 25.81           H  
ATOM   4037  OG1 THR A 260      10.192  13.159 -16.272  1.00 25.81           O  
ATOM   4038  HG1 THR A 260       9.417  13.170 -15.705  1.00 25.81           H  
ATOM   4039  N   GLU A 261      10.256  10.415 -12.921  1.00 31.01           N  
ATOM   4040  H   GLU A 261      11.006   9.773 -13.133  1.00 31.01           H  
ATOM   4041  CA  GLU A 261      10.052  10.694 -11.481  1.00 31.01           C  
ATOM   4042  HA  GLU A 261      10.691   9.983 -10.957  1.00 31.01           H  
ATOM   4043  C   GLU A 261       8.656  10.431 -10.874  1.00 31.01           C  
ATOM   4044  CB  GLU A 261      10.632  12.069 -11.084  1.00 31.01           C  
ATOM   4045  HB2 GLU A 261      10.084  12.865 -11.587  1.00 31.01           H  
ATOM   4046  HB3 GLU A 261      10.514  12.189 -10.007  1.00 31.01           H  
ATOM   4047  O   GLU A 261       7.896  11.344 -10.570  1.00 31.01           O  
ATOM   4048  CG  GLU A 261      12.130  12.177 -11.423  1.00 31.01           C  
ATOM   4049  HG2 GLU A 261      12.257  12.139 -12.505  1.00 31.01           H  
ATOM   4050  HG3 GLU A 261      12.637  11.308 -11.003  1.00 31.01           H  
ATOM   4051  CD  GLU A 261      12.815  13.449 -10.895  1.00 31.01           C  
ATOM   4052  OE1 GLU A 261      14.065  13.477 -10.975  1.00 31.01           O  
ATOM   4053  OE2 GLU A 261      12.121  14.371 -10.413  1.00 31.01           O  
ATOM   4054  N   GLY A 262       8.391   9.159 -10.544  1.00 32.69           N  
ATOM   4055  H   GLY A 262       9.052   8.451 -10.830  1.00 32.69           H  
ATOM   4056  CA  GLY A 262       7.423   8.779  -9.504  1.00 32.69           C  
ATOM   4057  HA2 GLY A 262       6.943   7.839  -9.775  1.00 32.69           H  
ATOM   4058  HA3 GLY A 262       6.646   9.540  -9.430  1.00 32.69           H  
ATOM   4059  C   GLY A 262       8.102   8.608  -8.135  1.00 32.69           C  
ATOM   4060  O   GLY A 262       9.204   8.059  -8.049  1.00 32.69           O  
ATOM   4061  N   VAL A 263       7.447   9.060  -7.060  1.00 32.69           N  
ATOM   4062  H   VAL A 263       6.544   9.487  -7.206  1.00 32.69           H  
ATOM   4063  CA  VAL A 263       8.007   9.136  -5.696  1.00 32.69           C  
ATOM   4064  HA  VAL A 263       9.040   8.789  -5.704  1.00 32.69           H  
ATOM   4065  C   VAL A 263       7.216   8.235  -4.734  1.00 32.69           C  
ATOM   4066  CB  VAL A 263       8.015  10.615  -5.240  1.00 32.69           C  
ATOM   4067  HB  VAL A 263       7.011  11.023  -5.356  1.00 32.69           H  
ATOM   4068  O   VAL A 263       6.053   8.506  -4.446  1.00 32.69           O  
ATOM   4069  CG1 VAL A 263       8.423  10.796  -3.778  1.00 32.69           C  
ATOM   4070 HG11 VAL A 263       9.427  10.411  -3.602  1.00 32.69           H  
ATOM   4071 HG12 VAL A 263       7.716  10.271  -3.136  1.00 32.69           H  
ATOM   4072 HG13 VAL A 263       8.402  11.855  -3.523  1.00 32.69           H  
ATOM   4073  CG2 VAL A 263       8.977  11.456  -6.093  1.00 32.69           C  
ATOM   4074 HG21 VAL A 263       8.657  11.457  -7.135  1.00 32.69           H  
ATOM   4075 HG22 VAL A 263       8.979  12.488  -5.744  1.00 32.69           H  
ATOM   4076 HG23 VAL A 263       9.988  11.054  -6.031  1.00 32.69           H  
ATOM   4077  N   MET A 264       7.840   7.167  -4.218  1.00 36.02           N  
ATOM   4078  H   MET A 264       8.792   6.982  -4.500  1.00 36.02           H  
ATOM   4079  CA  MET A 264       7.222   6.219  -3.269  1.00 36.02           C  
ATOM   4080  HA  MET A 264       6.186   6.503  -3.082  1.00 36.02           H  
ATOM   4081  C   MET A 264       7.950   6.211  -1.922  1.00 36.02           C  
ATOM   4082  CB  MET A 264       7.223   4.798  -3.851  1.00 36.02           C  
ATOM   4083  HB2 MET A 264       8.231   4.547  -4.180  1.00 36.02           H  
ATOM   4084  HB3 MET A 264       6.936   4.095  -3.069  1.00 36.02           H  
ATOM   4085  O   MET A 264       9.124   5.838  -1.853  1.00 36.02           O  
ATOM   4086  CG  MET A 264       6.240   4.635  -5.013  1.00 36.02           C  
ATOM   4087  HG2 MET A 264       5.237   4.856  -4.649  1.00 36.02           H  
ATOM   4088  HG3 MET A 264       6.480   5.358  -5.793  1.00 36.02           H  
ATOM   4089  SD  MET A 264       6.227   2.975  -5.749  1.00 36.02           S  
ATOM   4090  CE  MET A 264       7.865   2.982  -6.529  1.00 36.02           C  
ATOM   4091  HE1 MET A 264       7.996   3.903  -7.097  1.00 36.02           H  
ATOM   4092  HE2 MET A 264       7.946   2.134  -7.209  1.00 36.02           H  
ATOM   4093  HE3 MET A 264       8.642   2.913  -5.768  1.00 36.02           H  
ATOM   4094  N   TYR A 265       7.244   6.556  -0.842  1.00 33.71           N  
ATOM   4095  H   TYR A 265       6.257   6.748  -0.932  1.00 33.71           H  
ATOM   4096  CA  TYR A 265       7.813   6.585   0.504  1.00 33.71           C  
ATOM   4097  HA  TYR A 265       8.901   6.568   0.432  1.00 33.71           H  
ATOM   4098  C   TYR A 265       7.413   5.359   1.334  1.00 33.71           C  
ATOM   4099  CB  TYR A 265       7.450   7.890   1.222  1.00 33.71           C  
ATOM   4100  HB2 TYR A 265       7.739   7.793   2.269  1.00 33.71           H  
ATOM   4101  HB3 TYR A 265       6.367   8.007   1.193  1.00 33.71           H  
ATOM   4102  O   TYR A 265       6.236   5.037   1.495  1.00 33.71           O  
ATOM   4103  CG  TYR A 265       8.107   9.148   0.676  1.00 33.71           C  
ATOM   4104  CD1 TYR A 265       9.417   9.501   1.056  1.00 33.71           C  
ATOM   4105  HD1 TYR A 265       9.967   8.861   1.730  1.00 33.71           H  
ATOM   4106  CD2 TYR A 265       7.384   9.993  -0.181  1.00 33.71           C  
ATOM   4107  HD2 TYR A 265       6.380   9.714  -0.465  1.00 33.71           H  
ATOM   4108  CE1 TYR A 265      10.013  10.677   0.552  1.00 33.71           C  
ATOM   4109  HE1 TYR A 265      11.025  10.929   0.829  1.00 33.71           H  
ATOM   4110  CE2 TYR A 265       7.959  11.191  -0.652  1.00 33.71           C  
ATOM   4111  HE2 TYR A 265       7.409  11.856  -1.301  1.00 33.71           H  
ATOM   4112  OH  TYR A 265       9.851  12.646  -0.824  1.00 33.71           O  
ATOM   4113  HH  TYR A 265      10.772  12.725  -0.565  1.00 33.71           H  
ATOM   4114  CZ  TYR A 265       9.284  11.519  -0.316  1.00 33.71           C  
ATOM   4115  N   GLY A 266       8.417   4.724   1.943  1.00 34.28           N  
ATOM   4116  H   GLY A 266       9.362   5.008   1.731  1.00 34.28           H  
ATOM   4117  CA  GLY A 266       8.222   3.950   3.167  1.00 34.28           C  
ATOM   4118  HA2 GLY A 266       7.526   4.482   3.815  1.00 34.28           H  
ATOM   4119  HA3 GLY A 266       9.196   3.894   3.654  1.00 34.28           H  
ATOM   4120  C   GLY A 266       7.754   2.507   3.052  1.00 34.28           C  
ATOM   4121  O   GLY A 266       7.220   1.977   4.023  1.00 34.28           O  
ATOM   4122  N   MET A 267       8.012   1.847   1.924  1.00 37.18           N  
ATOM   4123  H   MET A 267       8.468   2.341   1.171  1.00 37.18           H  
ATOM   4124  CA  MET A 267       7.718   0.422   1.772  1.00 37.18           C  
ATOM   4125  HA  MET A 267       6.686   0.255   2.080  1.00 37.18           H  
ATOM   4126  C   MET A 267       8.621  -0.463   2.649  1.00 37.18           C  
ATOM   4127  CB  MET A 267       7.844   0.007   0.299  1.00 37.18           C  
ATOM   4128  HB2 MET A 267       8.830   0.272  -0.083  1.00 37.18           H  
ATOM   4129  HB3 MET A 267       7.727  -1.074   0.231  1.00 37.18           H  
ATOM   4130  O   MET A 267       9.834  -0.518   2.453  1.00 37.18           O  
ATOM   4131  CG  MET A 267       6.766   0.656  -0.572  1.00 37.18           C  
ATOM   4132  HG2 MET A 267       6.920   1.734  -0.601  1.00 37.18           H  
ATOM   4133  HG3 MET A 267       5.793   0.462  -0.120  1.00 37.18           H  
ATOM   4134  SD  MET A 267       6.740   0.021  -2.270  1.00 37.18           S  
ATOM   4135  CE  MET A 267       5.210   0.807  -2.842  1.00 37.18           C  
ATOM   4136  HE1 MET A 267       4.999   0.500  -3.867  1.00 37.18           H  
ATOM   4137  HE2 MET A 267       5.323   1.890  -2.811  1.00 37.18           H  
ATOM   4138  HE3 MET A 267       4.378   0.516  -2.200  1.00 37.18           H  
ATOM   4139  N   LYS A 268       8.009  -1.255   3.538  1.00 34.38           N  
ATOM   4140  H   LYS A 268       7.030  -1.079   3.715  1.00 34.38           H  
ATOM   4141  CA  LYS A 268       8.598  -2.463   4.154  1.00 34.38           C  
ATOM   4142  HA  LYS A 268       9.683  -2.414   4.063  1.00 34.38           H  
ATOM   4143  C   LYS A 268       8.188  -3.742   3.406  1.00 34.38           C  
ATOM   4144  CB  LYS A 268       8.245  -2.533   5.645  1.00 34.38           C  
ATOM   4145  HB2 LYS A 268       8.413  -3.548   6.007  1.00 34.38           H  
ATOM   4146  HB3 LYS A 268       7.188  -2.301   5.779  1.00 34.38           H  
ATOM   4147  O   LYS A 268       7.870  -4.763   4.010  1.00 34.38           O  
ATOM   4148  CG  LYS A 268       9.105  -1.612   6.512  1.00 34.38           C  
ATOM   4149  HG2 LYS A 268       8.920  -0.570   6.251  1.00 34.38           H  
ATOM   4150  HG3 LYS A 268      10.160  -1.849   6.374  1.00 34.38           H  
ATOM   4151  CD  LYS A 268       8.696  -1.875   7.961  1.00 34.38           C  
ATOM   4152  HD2 LYS A 268       8.818  -2.933   8.191  1.00 34.38           H  
ATOM   4153  HD3 LYS A 268       7.642  -1.618   8.062  1.00 34.38           H  
ATOM   4154  CE  LYS A 268       9.512  -1.052   8.947  1.00 34.38           C  
ATOM   4155  HE2 LYS A 268       9.533  -0.021   8.592  1.00 34.38           H  
ATOM   4156  HE3 LYS A 268      10.532  -1.434   8.979  1.00 34.38           H  
ATOM   4157  NZ  LYS A 268       8.856  -1.121  10.270  1.00 34.38           N  
ATOM   4158  HZ1 LYS A 268       7.911  -0.779  10.173  1.00 34.38           H  
ATOM   4159  HZ2 LYS A 268       8.796  -2.080  10.582  1.00 34.38           H  
ATOM   4160  HZ3 LYS A 268       9.338  -0.556  10.955  1.00 34.38           H  
ATOM   4161  N   GLY A 269       8.204  -3.692   2.077  1.00 32.29           N  
ATOM   4162  H   GLY A 269       8.536  -2.851   1.625  1.00 32.29           H  
ATOM   4163  CA  GLY A 269       7.756  -4.793   1.231  1.00 32.29           C  
ATOM   4164  HA2 GLY A 269       8.036  -5.743   1.686  1.00 32.29           H  
ATOM   4165  HA3 GLY A 269       6.669  -4.764   1.153  1.00 32.29           H  
ATOM   4166  C   GLY A 269       8.348  -4.726  -0.170  1.00 32.29           C  
ATOM   4167  O   GLY A 269       8.739  -3.659  -0.642  1.00 32.29           O  
ATOM   4168  N   GLY A 270       8.418  -5.880  -0.835  1.00 30.12           N  
ATOM   4169  H   GLY A 270       8.047  -6.709  -0.394  1.00 30.12           H  
ATOM   4170  CA  GLY A 270       8.904  -5.977  -2.210  1.00 30.12           C  
ATOM   4171  HA2 GLY A 270       9.889  -5.513  -2.271  1.00 30.12           H  
ATOM   4172  HA3 GLY A 270       9.005  -7.025  -2.494  1.00 30.12           H  
ATOM   4173  C   GLY A 270       7.959  -5.294  -3.201  1.00 30.12           C  
ATOM   4174  O   GLY A 270       6.737  -5.466  -3.137  1.00 30.12           O  
ATOM   4175  N   LEU A 271       8.541  -4.543  -4.137  1.00 39.34           N  
ATOM   4176  H   LEU A 271       9.546  -4.451  -4.115  1.00 39.34           H  
ATOM   4177  CA  LEU A 271       7.838  -3.903  -5.244  1.00 39.34           C  
ATOM   4178  HA  LEU A 271       6.798  -3.739  -4.962  1.00 39.34           H  
ATOM   4179  C   LEU A 271       7.874  -4.813  -6.480  1.00 39.34           C  
ATOM   4180  CB  LEU A 271       8.498  -2.536  -5.500  1.00 39.34           C  
ATOM   4181  HB2 LEU A 271       9.551  -2.703  -5.729  1.00 39.34           H  
ATOM   4182  HB3 LEU A 271       8.444  -1.936  -4.591  1.00 39.34           H  
ATOM   4183  O   LEU A 271       8.942  -5.070  -7.032  1.00 39.34           O  
ATOM   4184  CG  LEU A 271       7.869  -1.747  -6.659  1.00 39.34           C  
ATOM   4185  HG  LEU A 271       7.818  -2.386  -7.541  1.00 39.34           H  
ATOM   4186  CD1 LEU A 271       6.461  -1.245  -6.327  1.00 39.34           C  
ATOM   4187 HD11 LEU A 271       5.791  -2.087  -6.155  1.00 39.34           H  
ATOM   4188 HD12 LEU A 271       6.073  -0.660  -7.161  1.00 39.34           H  
ATOM   4189 HD13 LEU A 271       6.493  -0.616  -5.438  1.00 39.34           H  
ATOM   4190  CD2 LEU A 271       8.753  -0.550  -6.994  1.00 39.34           C  
ATOM   4191 HD21 LEU A 271       8.863   0.088  -6.117  1.00 39.34           H  
ATOM   4192 HD22 LEU A 271       8.298   0.022  -7.803  1.00 39.34           H  
ATOM   4193 HD23 LEU A 271       9.734  -0.895  -7.319  1.00 39.34           H  
ATOM   4194  N   MET A 272       6.706  -5.258  -6.944  1.00 36.34           N  
ATOM   4195  H   MET A 272       5.865  -5.014  -6.441  1.00 36.34           H  
ATOM   4196  CA  MET A 272       6.542  -5.971  -8.212  1.00 36.34           C  
ATOM   4197  HA  MET A 272       7.518  -6.259  -8.603  1.00 36.34           H  
ATOM   4198  C   MET A 272       5.892  -5.043  -9.242  1.00 36.34           C  
ATOM   4199  CB  MET A 272       5.736  -7.262  -8.001  1.00 36.34           C  
ATOM   4200  HB2 MET A 272       5.387  -7.625  -8.968  1.00 36.34           H  
ATOM   4201  HB3 MET A 272       4.867  -7.060  -7.376  1.00 36.34           H  
ATOM   4202  O   MET A 272       4.680  -4.808  -9.218  1.00 36.34           O  
ATOM   4203  CG  MET A 272       6.591  -8.363  -7.365  1.00 36.34           C  
ATOM   4204  HG2 MET A 272       7.432  -8.575  -8.025  1.00 36.34           H  
ATOM   4205  HG3 MET A 272       6.988  -8.008  -6.414  1.00 36.34           H  
ATOM   4206  SD  MET A 272       5.685  -9.907  -7.072  1.00 36.34           S  
ATOM   4207  CE  MET A 272       7.072 -11.019  -6.740  1.00 36.34           C  
ATOM   4208  HE1 MET A 272       6.698 -12.007  -6.472  1.00 36.34           H  
ATOM   4209  HE2 MET A 272       7.681 -11.107  -7.640  1.00 36.34           H  
ATOM   4210  HE3 MET A 272       7.683 -10.625  -5.928  1.00 36.34           H  
ATOM   4211  N   LEU A 273       6.715  -4.526 -10.157  1.00 37.74           N  
ATOM   4212  H   LEU A 273       7.692  -4.778 -10.114  1.00 37.74           H  
ATOM   4213  CA  LEU A 273       6.281  -3.723 -11.301  1.00 37.74           C  
ATOM   4214  HA  LEU A 273       5.295  -3.313 -11.086  1.00 37.74           H  
ATOM   4215  C   LEU A 273       6.138  -4.602 -12.545  1.00 37.74           C  
ATOM   4216  CB  LEU A 273       7.261  -2.556 -11.526  1.00 37.74           C  
ATOM   4217  HB2 LEU A 273       8.277  -2.940 -11.426  1.00 37.74           H  
ATOM   4218  HB3 LEU A 273       7.141  -2.176 -12.540  1.00 37.74           H  
ATOM   4219  O   LEU A 273       7.049  -5.348 -12.898  1.00 37.74           O  
ATOM   4220  CG  LEU A 273       7.084  -1.387 -10.543  1.00 37.74           C  
ATOM   4221  HG  LEU A 273       7.093  -1.767  -9.521  1.00 37.74           H  
ATOM   4222  CD1 LEU A 273       8.217  -0.380 -10.709  1.00 37.74           C  
ATOM   4223 HD11 LEU A 273       8.206   0.021 -11.723  1.00 37.74           H  
ATOM   4224 HD12 LEU A 273       8.086   0.452 -10.017  1.00 37.74           H  
ATOM   4225 HD13 LEU A 273       9.173  -0.861 -10.502  1.00 37.74           H  
ATOM   4226  CD2 LEU A 273       5.784  -0.620 -10.773  1.00 37.74           C  
ATOM   4227 HD21 LEU A 273       5.705   0.197 -10.056  1.00 37.74           H  
ATOM   4228 HD22 LEU A 273       5.760  -0.213 -11.784  1.00 37.74           H  
ATOM   4229 HD23 LEU A 273       4.930  -1.284 -10.637  1.00 37.74           H  
ATOM   4230  N   LYS A 274       4.986  -4.502 -13.214  1.00 37.88           N  
ATOM   4231  H   LYS A 274       4.290  -3.872 -12.842  1.00 37.88           H  
ATOM   4232  CA  LYS A 274       4.656  -5.293 -14.408  1.00 37.88           C  
ATOM   4233  HA  LYS A 274       5.439  -6.036 -14.558  1.00 37.88           H  
ATOM   4234  C   LYS A 274       4.662  -4.424 -15.673  1.00 37.88           C  
ATOM   4235  CB  LYS A 274       3.341  -6.058 -14.155  1.00 37.88           C  
ATOM   4236  HB2 LYS A 274       3.400  -6.541 -13.180  1.00 37.88           H  
ATOM   4237  HB3 LYS A 274       2.507  -5.356 -14.136  1.00 37.88           H  
ATOM   4238  O   LYS A 274       3.601  -4.141 -16.223  1.00 37.88           O  
ATOM   4239  CG  LYS A 274       3.090  -7.141 -15.217  1.00 37.88           C  
ATOM   4240  HG2 LYS A 274       3.920  -7.848 -15.201  1.00 37.88           H  
ATOM   4241  HG3 LYS A 274       3.039  -6.687 -16.206  1.00 37.88           H  
ATOM   4242  CD  LYS A 274       1.783  -7.896 -14.953  1.00 37.88           C  
ATOM   4243  HD2 LYS A 274       0.949  -7.196 -15.004  1.00 37.88           H  
ATOM   4244  HD3 LYS A 274       1.821  -8.342 -13.959  1.00 37.88           H  
ATOM   4245  CE  LYS A 274       1.622  -8.995 -16.009  1.00 37.88           C  
ATOM   4246  HE2 LYS A 274       1.620  -8.533 -16.997  1.00 37.88           H  
ATOM   4247  HE3 LYS A 274       2.488  -9.655 -15.955  1.00 37.88           H  
ATOM   4248  NZ  LYS A 274       0.383  -9.778 -15.804  1.00 37.88           N  
ATOM   4249  HZ1 LYS A 274       0.322 -10.536 -16.468  1.00 37.88           H  
ATOM   4250  HZ2 LYS A 274      -0.440  -9.198 -15.879  1.00 37.88           H  
ATOM   4251  HZ3 LYS A 274       0.392 -10.230 -14.900  1.00 37.88           H  
ATOM   4252  N   ASP A 275       5.849  -4.028 -16.133  1.00 41.92           N  
ATOM   4253  H   ASP A 275       6.679  -4.296 -15.623  1.00 41.92           H  
ATOM   4254  CA  ASP A 275       6.065  -3.445 -17.470  1.00 41.92           C  
ATOM   4255  HA  ASP A 275       5.108  -3.423 -17.992  1.00 41.92           H  
ATOM   4256  C   ASP A 275       7.072  -4.305 -18.262  1.00 41.92           C  
ATOM   4257  CB  ASP A 275       6.550  -1.988 -17.399  1.00 41.92           C  
ATOM   4258  HB2 ASP A 275       7.592  -1.959 -17.080  1.00 41.92           H  
ATOM   4259  HB3 ASP A 275       5.958  -1.452 -16.657  1.00 41.92           H  
ATOM   4260  O   ASP A 275       8.130  -4.628 -17.722  1.00 41.92           O  
ATOM   4261  CG  ASP A 275       6.405  -1.296 -18.765  1.00 41.92           C  
ATOM   4262  OD1 ASP A 275       7.078  -1.727 -19.737  1.00 41.92           O  
ATOM   4263  OD2 ASP A 275       5.553  -0.390 -18.872  1.00 41.92           O  
ATOM   4264  N   PRO A 276       6.773  -4.703 -19.513  1.00 37.14           N  
ATOM   4265  CA  PRO A 276       7.662  -5.547 -20.309  1.00 37.14           C  
ATOM   4266  HA  PRO A 276       8.099  -6.313 -19.669  1.00 37.14           H  
ATOM   4267  C   PRO A 276       8.835  -4.820 -20.993  1.00 37.14           C  
ATOM   4268  CB  PRO A 276       6.736  -6.230 -21.324  1.00 37.14           C  
ATOM   4269  HB2 PRO A 276       7.243  -6.486 -22.255  1.00 37.14           H  
ATOM   4270  HB3 PRO A 276       6.311  -7.127 -20.874  1.00 37.14           H  
ATOM   4271  O   PRO A 276       9.577  -5.490 -21.707  1.00 37.14           O  
ATOM   4272  CG  PRO A 276       5.629  -5.203 -21.547  1.00 37.14           C  
ATOM   4273  HG2 PRO A 276       4.699  -5.674 -21.863  1.00 37.14           H  
ATOM   4274  HG3 PRO A 276       5.955  -4.468 -22.283  1.00 37.14           H  
ATOM   4275  CD  PRO A 276       5.489  -4.538 -20.181  1.00 37.14           C  
ATOM   4276  HD2 PRO A 276       5.236  -3.484 -20.300  1.00 37.14           H  
ATOM   4277  HD3 PRO A 276       4.716  -5.047 -19.605  1.00 37.14           H  
ATOM   4278  N   ASN A 277       9.000  -3.493 -20.864  1.00 37.02           N  
ATOM   4279  H   ASN A 277       8.354  -2.973 -20.288  1.00 37.02           H  
ATOM   4280  CA  ASN A 277      10.022  -2.757 -21.627  1.00 37.02           C  
ATOM   4281  HA  ASN A 277      10.609  -3.467 -22.209  1.00 37.02           H  
ATOM   4282  C   ASN A 277      11.070  -2.016 -20.781  1.00 37.02           C  
ATOM   4283  CB  ASN A 277       9.348  -1.825 -22.646  1.00 37.02           C  
ATOM   4284  HB2 ASN A 277       8.753  -1.082 -22.116  1.00 37.02           H  
ATOM   4285  HB3 ASN A 277      10.120  -1.312 -23.219  1.00 37.02           H  
ATOM   4286  O   ASN A 277      12.246  -2.132 -21.094  1.00 37.02           O  
ATOM   4287  CG  ASN A 277       8.474  -2.579 -23.629  1.00 37.02           C  
ATOM   4288  ND2 ASN A 277       7.177  -2.486 -23.471  1.00 37.02           N  
ATOM   4289 HD21 ASN A 277       6.842  -2.054 -22.622  1.00 37.02           H  
ATOM   4290 HD22 ASN A 277       6.617  -3.081 -24.065  1.00 37.02           H  
ATOM   4291  OD1 ASN A 277       8.920  -3.239 -24.554  1.00 37.02           O  
ATOM   4292  N   HIS A 278      10.697  -1.232 -19.763  1.00 41.16           N  
ATOM   4293  H   HIS A 278       9.720  -1.186 -19.510  1.00 41.16           H  
ATOM   4294  CA  HIS A 278      11.659  -0.499 -18.915  1.00 41.16           C  
ATOM   4295  HA  HIS A 278      12.577  -1.079 -18.821  1.00 41.16           H  
ATOM   4296  C   HIS A 278      11.088  -0.284 -17.509  1.00 41.16           C  
ATOM   4297  CB  HIS A 278      12.003   0.882 -19.514  1.00 41.16           C  
ATOM   4298  HB2 HIS A 278      12.570   1.446 -18.774  1.00 41.16           H  
ATOM   4299  HB3 HIS A 278      11.077   1.428 -19.697  1.00 41.16           H  
ATOM   4300  O   HIS A 278       9.892  -0.028 -17.375  1.00 41.16           O  
ATOM   4301  CG  HIS A 278      12.814   0.868 -20.790  1.00 41.16           C  
ATOM   4302  CD2 HIS A 278      14.168   1.048 -20.912  1.00 41.16           C  
ATOM   4303  HD2 HIS A 278      14.864   1.218 -20.103  1.00 41.16           H  
ATOM   4304  ND1 HIS A 278      12.323   0.658 -22.058  1.00 41.16           N  
ATOM   4305  HD1 HIS A 278      11.380   0.372 -22.278  1.00 41.16           H  
ATOM   4306  CE1 HIS A 278      13.359   0.659 -22.912  1.00 41.16           C  
ATOM   4307  HE1 HIS A 278      13.294   0.452 -23.970  1.00 41.16           H  
ATOM   4308  NE2 HIS A 278      14.499   0.942 -22.268  1.00 41.16           N  
ATOM   4309  N   ILE A 279      11.933  -0.303 -16.469  1.00 40.31           N  
ATOM   4310  H   ILE A 279      12.912  -0.500 -16.619  1.00 40.31           H  
ATOM   4311  CA  ILE A 279      11.507   0.012 -15.098  1.00 40.31           C  
ATOM   4312  HA  ILE A 279      10.506   0.442 -15.136  1.00 40.31           H  
ATOM   4313  C   ILE A 279      12.417   1.072 -14.474  1.00 40.31           C  
ATOM   4314  CB  ILE A 279      11.393  -1.253 -14.218  1.00 40.31           C  
ATOM   4315  HB  ILE A 279      12.377  -1.718 -14.162  1.00 40.31           H  
ATOM   4316  O   ILE A 279      13.605   0.856 -14.229  1.00 40.31           O  
ATOM   4317  CG1 ILE A 279      10.392  -2.258 -14.846  1.00 40.31           C  
ATOM   4318 HG12 ILE A 279      10.775  -2.572 -15.817  1.00 40.31           H  
ATOM   4319 HG13 ILE A 279       9.434  -1.765 -15.009  1.00 40.31           H  
ATOM   4320  CG2 ILE A 279      10.989  -0.863 -12.785  1.00 40.31           C  
ATOM   4321 HG21 ILE A 279      11.776  -0.276 -12.311  1.00 40.31           H  
ATOM   4322 HG22 ILE A 279      10.837  -1.749 -12.169  1.00 40.31           H  
ATOM   4323 HG23 ILE A 279      10.074  -0.272 -12.819  1.00 40.31           H  
ATOM   4324  CD1 ILE A 279      10.147  -3.536 -14.037  1.00 40.31           C  
ATOM   4325 HD11 ILE A 279       9.662  -4.279 -14.671  1.00 40.31           H  
ATOM   4326 HD12 ILE A 279      11.091  -3.934 -13.666  1.00 40.31           H  
ATOM   4327 HD13 ILE A 279       9.492  -3.323 -13.192  1.00 40.31           H  
ATOM   4328  N   TRP A 280      11.801   2.203 -14.141  1.00 38.26           N  
ATOM   4329  H   TRP A 280      10.818   2.283 -14.359  1.00 38.26           H  
ATOM   4330  CA  TRP A 280      12.335   3.187 -13.209  1.00 38.26           C  
ATOM   4331  HA  TRP A 280      13.395   3.008 -13.030  1.00 38.26           H  
ATOM   4332  C   TRP A 280      11.577   3.048 -11.894  1.00 38.26           C  
ATOM   4333  CB  TRP A 280      12.167   4.596 -13.786  1.00 38.26           C  
ATOM   4334  HB2 TRP A 280      12.519   5.314 -13.045  1.00 38.26           H  
ATOM   4335  HB3 TRP A 280      11.108   4.792 -13.949  1.00 38.26           H  
ATOM   4336  O   TRP A 280      10.347   3.099 -11.892  1.00 38.26           O  
ATOM   4337  CG  TRP A 280      12.901   4.852 -15.064  1.00 38.26           C  
ATOM   4338  CD1 TRP A 280      12.411   4.648 -16.308  1.00 38.26           C  
ATOM   4339  HD1 TRP A 280      11.425   4.267 -16.527  1.00 38.26           H  
ATOM   4340  CD2 TRP A 280      14.249   5.381 -15.244  1.00 38.26           C  
ATOM   4341  CE2 TRP A 280      14.503   5.495 -16.644  1.00 38.26           C  
ATOM   4342  CE3 TRP A 280      15.274   5.800 -14.368  1.00 38.26           C  
ATOM   4343  HE3 TRP A 280      15.118   5.728 -13.302  1.00 38.26           H  
ATOM   4344  NE1 TRP A 280      13.357   5.017 -17.244  1.00 38.26           N  
ATOM   4345  HE1 TRP A 280      13.193   4.976 -18.239  1.00 38.26           H  
ATOM   4346  CH2 TRP A 280      16.688   6.461 -16.249  1.00 38.26           C  
ATOM   4347  HH2 TRP A 280      17.601   6.906 -16.615  1.00 38.26           H  
ATOM   4348  CZ2 TRP A 280      15.699   6.025 -17.150  1.00 38.26           C  
ATOM   4349  HZ2 TRP A 280      15.838   6.126 -18.216  1.00 38.26           H  
ATOM   4350  CZ3 TRP A 280      16.479   6.336 -14.864  1.00 38.26           C  
ATOM   4351  HZ3 TRP A 280      17.236   6.675 -14.172  1.00 38.26           H  
ATOM   4352  N   ALA A 281      12.290   2.897 -10.781  1.00 39.07           N  
ATOM   4353  H   ALA A 281      13.296   2.823 -10.829  1.00 39.07           H  
ATOM   4354  CA  ALA A 281      11.682   2.929  -9.460  1.00 39.07           C  
ATOM   4355  HA  ALA A 281      10.742   3.478  -9.507  1.00 39.07           H  
ATOM   4356  C   ALA A 281      12.600   3.657  -8.478  1.00 39.07           C  
ATOM   4357  CB  ALA A 281      11.363   1.502  -9.014  1.00 39.07           C  
ATOM   4358  HB1 ALA A 281      10.629   1.059  -9.688  1.00 39.07           H  
ATOM   4359  HB2 ALA A 281      12.282   0.917  -9.052  1.00 39.07           H  
ATOM   4360  HB3 ALA A 281      10.970   1.506  -7.997  1.00 39.07           H  
ATOM   4361  O   ALA A 281      13.730   3.244  -8.217  1.00 39.07           O  
ATOM   4362  N   THR A 282      12.085   4.741  -7.906  1.00 35.89           N  
ATOM   4363  H   THR A 282      11.171   5.065  -8.190  1.00 35.89           H  
ATOM   4364  CA  THR A 282      12.732   5.435  -6.795  1.00 35.89           C  
ATOM   4365  HA  THR A 282      13.801   5.224  -6.806  1.00 35.89           H  
ATOM   4366  C   THR A 282      12.139   4.907  -5.496  1.00 35.89           C  
ATOM   4367  CB  THR A 282      12.555   6.955  -6.896  1.00 35.89           C  
ATOM   4368  HB  THR A 282      11.526   7.227  -6.661  1.00 35.89           H  
ATOM   4369  O   THR A 282      10.936   5.039  -5.267  1.00 35.89           O  
ATOM   4370  CG2 THR A 282      13.513   7.659  -5.940  1.00 35.89           C  
ATOM   4371 HG21 THR A 282      13.294   7.373  -4.911  1.00 35.89           H  
ATOM   4372 HG22 THR A 282      14.540   7.365  -6.159  1.00 35.89           H  
ATOM   4373 HG23 THR A 282      13.413   8.740  -6.043  1.00 35.89           H  
ATOM   4374  OG1 THR A 282      12.863   7.412  -8.192  1.00 35.89           O  
ATOM   4375  HG1 THR A 282      12.297   8.170  -8.361  1.00 35.89           H  
ATOM   4376  N   ILE A 283      12.973   4.306  -4.649  1.00 37.44           N  
ATOM   4377  H   ILE A 283      13.956   4.280  -4.876  1.00 37.44           H  
ATOM   4378  CA  ILE A 283      12.577   3.810  -3.329  1.00 37.44           C  
ATOM   4379  HA  ILE A 283      11.490   3.833  -3.242  1.00 37.44           H  
ATOM   4380  C   ILE A 283      13.148   4.760  -2.278  1.00 37.44           C  
ATOM   4381  CB  ILE A 283      13.022   2.341  -3.122  1.00 37.44           C  
ATOM   4382  HB  ILE A 283      14.106   2.288  -3.226  1.00 37.44           H  
ATOM   4383  O   ILE A 283      14.361   4.942  -2.181  1.00 37.44           O  
ATOM   4384  CG1 ILE A 283      12.378   1.424  -4.191  1.00 37.44           C  
ATOM   4385 HG12 ILE A 283      12.700   1.752  -5.180  1.00 37.44           H  
ATOM   4386 HG13 ILE A 283      11.294   1.526  -4.146  1.00 37.44           H  
ATOM   4387  CG2 ILE A 283      12.647   1.869  -1.702  1.00 37.44           C  
ATOM   4388 HG21 ILE A 283      11.565   1.877  -1.575  1.00 37.44           H  
ATOM   4389 HG22 ILE A 283      13.100   2.512  -0.948  1.00 37.44           H  
ATOM   4390 HG23 ILE A 283      13.022   0.861  -1.523  1.00 37.44           H  
ATOM   4391  CD1 ILE A 283      12.730  -0.065  -4.058  1.00 37.44           C  
ATOM   4392 HD11 ILE A 283      13.810  -0.190  -3.975  1.00 37.44           H  
ATOM   4393 HD12 ILE A 283      12.247  -0.493  -3.179  1.00 37.44           H  
ATOM   4394 HD13 ILE A 283      12.370  -0.602  -4.936  1.00 37.44           H  
ATOM   4395  N   TYR A 284      12.281   5.362  -1.467  1.00 32.11           N  
ATOM   4396  H   TYR A 284      11.290   5.219  -1.602  1.00 32.11           H  
ATOM   4397  CA  TYR A 284      12.703   6.196  -0.344  1.00 32.11           C  
ATOM   4398  HA  TYR A 284      13.727   6.536  -0.499  1.00 32.11           H  
ATOM   4399  C   TYR A 284      12.674   5.372   0.945  1.00 32.11           C  
ATOM   4400  CB  TYR A 284      11.831   7.450  -0.256  1.00 32.11           C  
ATOM   4401  HB2 TYR A 284      10.785   7.152  -0.192  1.00 32.11           H  
ATOM   4402  HB3 TYR A 284      12.078   7.972   0.669  1.00 32.11           H  
ATOM   4403  O   TYR A 284      11.633   4.826   1.321  1.00 32.11           O  
ATOM   4404  CG  TYR A 284      11.984   8.414  -1.418  1.00 32.11           C  
ATOM   4405  CD1 TYR A 284      12.695   9.618  -1.244  1.00 32.11           C  
ATOM   4406  HD1 TYR A 284      13.141   9.841  -0.286  1.00 32.11           H  
ATOM   4407  CD2 TYR A 284      11.406   8.121  -2.669  1.00 32.11           C  
ATOM   4408  HD2 TYR A 284      10.859   7.202  -2.817  1.00 32.11           H  
ATOM   4409  CE1 TYR A 284      12.817  10.531  -2.311  1.00 32.11           C  
ATOM   4410  HE1 TYR A 284      13.355  11.457  -2.178  1.00 32.11           H  
ATOM   4411  CE2 TYR A 284      11.546   9.016  -3.740  1.00 32.11           C  
ATOM   4412  HE2 TYR A 284      11.111   8.796  -4.704  1.00 32.11           H  
ATOM   4413  OH  TYR A 284      12.370  11.075  -4.614  1.00 32.11           O  
ATOM   4414  HH  TYR A 284      12.814  11.895  -4.388  1.00 32.11           H  
ATOM   4415  CZ  TYR A 284      12.247  10.223  -3.565  1.00 32.11           C  
ATOM   4416  N   ASN A 285      13.819   5.293   1.629  1.00 35.28           N  
ATOM   4417  H   ASN A 285      14.614   5.827   1.309  1.00 35.28           H  
ATOM   4418  CA  ASN A 285      13.923   4.647   2.933  1.00 35.28           C  
ATOM   4419  HA  ASN A 285      13.238   3.799   2.957  1.00 35.28           H  
ATOM   4420  C   ASN A 285      13.494   5.637   4.032  1.00 35.28           C  
ATOM   4421  CB  ASN A 285      15.356   4.105   3.109  1.00 35.28           C  
ATOM   4422  HB2 ASN A 285      15.621   3.515   2.231  1.00 35.28           H  
ATOM   4423  HB3 ASN A 285      16.053   4.940   3.180  1.00 35.28           H  
ATOM   4424  O   ASN A 285      13.906   6.796   4.027  1.00 35.28           O  
ATOM   4425  CG  ASN A 285      15.540   3.219   4.334  1.00 35.28           C  
ATOM   4426  ND2 ASN A 285      16.691   2.608   4.478  1.00 35.28           N  
ATOM   4427 HD21 ASN A 285      17.452   2.776   3.836  1.00 35.28           H  
ATOM   4428 HD22 ASN A 285      16.825   2.042   5.303  1.00 35.28           H  
ATOM   4429  OD1 ASN A 285      14.661   3.062   5.169  1.00 35.28           O  
ATOM   4430  N   ASN A 286      12.713   5.174   5.012  1.00 34.35           N  
ATOM   4431  H   ASN A 286      12.496   4.188   4.994  1.00 34.35           H  
ATOM   4432  CA  ASN A 286      12.161   5.986   6.109  1.00 34.35           C  
ATOM   4433  HA  ASN A 286      11.740   6.894   5.676  1.00 34.35           H  
ATOM   4434  C   ASN A 286      13.203   6.477   7.138  1.00 34.35           C  
ATOM   4435  CB  ASN A 286      11.023   5.193   6.786  1.00 34.35           C  
ATOM   4436  HB2 ASN A 286      10.749   5.676   7.724  1.00 34.35           H  
ATOM   4437  HB3 ASN A 286      11.361   4.181   7.009  1.00 34.35           H  
ATOM   4438  O   ASN A 286      12.833   7.026   8.176  1.00 34.35           O  
ATOM   4439  CG  ASN A 286       9.757   5.136   5.954  1.00 34.35           C  
ATOM   4440  ND2 ASN A 286       8.834   4.270   6.307  1.00 34.35           N  
ATOM   4441 HD21 ASN A 286       7.987   4.253   5.758  1.00 34.35           H  
ATOM   4442 HD22 ASN A 286       8.949   3.669   7.110  1.00 34.35           H  
ATOM   4443  OD1 ASN A 286       9.579   5.865   4.995  1.00 34.35           O  
ATOM   4444  N   ARG A 287      14.495   6.257   6.878  1.00 32.52           N  
ATOM   4445  H   ARG A 287      14.706   5.805   5.999  1.00 32.52           H  
ATOM   4446  CA  ARG A 287      15.632   6.766   7.651  1.00 32.52           C  
ATOM   4447  HA  ARG A 287      15.332   7.633   8.240  1.00 32.52           H  
ATOM   4448  C   ARG A 287      16.730   7.239   6.698  1.00 32.52           C  
ATOM   4449  CB  ARG A 287      16.149   5.689   8.616  1.00 32.52           C  
ATOM   4450  HB2 ARG A 287      16.316   4.760   8.071  1.00 32.52           H  
ATOM   4451  HB3 ARG A 287      17.106   6.026   9.016  1.00 32.52           H  
ATOM   4452  O   ARG A 287      17.582   6.463   6.283  1.00 32.52           O  
ATOM   4453  CG  ARG A 287      15.198   5.438   9.794  1.00 32.52           C  
ATOM   4454  HG2 ARG A 287      15.030   6.376  10.324  1.00 32.52           H  
ATOM   4455  HG3 ARG A 287      14.246   5.050   9.431  1.00 32.52           H  
ATOM   4456  CD  ARG A 287      15.830   4.417  10.742  1.00 32.52           C  
ATOM   4457  HD2 ARG A 287      15.927   3.468  10.214  1.00 32.52           H  
ATOM   4458  HD3 ARG A 287      16.826   4.770  11.011  1.00 32.52           H  
ATOM   4459  NE  ARG A 287      15.031   4.236  11.969  1.00 32.52           N  
ATOM   4460  HE  ARG A 287      14.229   4.841  12.070  1.00 32.52           H  
ATOM   4461  NH1 ARG A 287      16.357   2.616  12.907  1.00 32.52           N  
ATOM   4462 HH11 ARG A 287      16.944   2.648  12.085  1.00 32.52           H  
ATOM   4463 HH12 ARG A 287      16.594   1.992  13.665  1.00 32.52           H  
ATOM   4464  NH2 ARG A 287      14.582   3.372  14.030  1.00 32.52           N  
ATOM   4465 HH21 ARG A 287      14.824   2.744  14.782  1.00 32.52           H  
ATOM   4466 HH22 ARG A 287      13.790   3.994  14.111  1.00 32.52           H  
ATOM   4467  CZ  ARG A 287      15.325   3.412  12.959  1.00 32.52           C  
ATOM   4468  N   ASP A 288      16.682   8.528   6.374  1.00 34.44           N  
ATOM   4469  H   ASP A 288      15.942   9.061   6.806  1.00 34.44           H  
ATOM   4470  CA  ASP A 288      17.841   9.322   5.942  1.00 34.44           C  
ATOM   4471  HA  ASP A 288      17.469  10.344   5.876  1.00 34.44           H  
ATOM   4472  C   ASP A 288      18.444   9.054   4.540  1.00 34.44           C  
ATOM   4473  CB  ASP A 288      18.887   9.355   7.081  1.00 34.44           C  
ATOM   4474  HB2 ASP A 288      19.447   8.420   7.076  1.00 34.44           H  
ATOM   4475  HB3 ASP A 288      19.589  10.169   6.901  1.00 34.44           H  
ATOM   4476  O   ASP A 288      19.560   9.502   4.273  1.00 34.44           O  
ATOM   4477  CG  ASP A 288      18.246   9.554   8.464  1.00 34.44           C  
ATOM   4478  OD1 ASP A 288      17.392  10.464   8.578  1.00 34.44           O  
ATOM   4479  OD2 ASP A 288      18.551   8.762   9.384  1.00 34.44           O  
ATOM   4480  N   GLY A 289      17.730   8.407   3.601  1.00 33.95           N  
ATOM   4481  H   GLY A 289      16.826   8.029   3.846  1.00 33.95           H  
ATOM   4482  CA  GLY A 289      18.272   8.156   2.251  1.00 33.95           C  
ATOM   4483  HA2 GLY A 289      18.888   7.258   2.290  1.00 33.95           H  
ATOM   4484  HA3 GLY A 289      18.932   8.980   1.980  1.00 33.95           H  
ATOM   4485  C   GLY A 289      17.259   7.975   1.111  1.00 33.95           C  
ATOM   4486  O   GLY A 289      16.256   7.270   1.242  1.00 33.95           O  
ATOM   4487  N   VAL A 290      17.572   8.574  -0.045  1.00 34.63           N  
ATOM   4488  H   VAL A 290      18.444   9.083  -0.081  1.00 34.63           H  
ATOM   4489  CA  VAL A 290      16.926   8.302  -1.341  1.00 34.63           C  
ATOM   4490  HA  VAL A 290      15.896   7.987  -1.177  1.00 34.63           H  
ATOM   4491  C   VAL A 290      17.691   7.174  -2.030  1.00 34.63           C  
ATOM   4492  CB  VAL A 290      16.923   9.548  -2.259  1.00 34.63           C  
ATOM   4493  HB  VAL A 290      17.947   9.789  -2.545  1.00 34.63           H  
ATOM   4494  O   VAL A 290      18.908   7.264  -2.156  1.00 34.63           O  
ATOM   4495  CG1 VAL A 290      16.112   9.290  -3.538  1.00 34.63           C  
ATOM   4496 HG11 VAL A 290      16.102  10.185  -4.159  1.00 34.63           H  
ATOM   4497 HG12 VAL A 290      16.569   8.485  -4.113  1.00 34.63           H  
ATOM   4498 HG13 VAL A 290      15.088   9.014  -3.287  1.00 34.63           H  
ATOM   4499  CG2 VAL A 290      16.336  10.778  -1.555  1.00 34.63           C  
ATOM   4500 HG21 VAL A 290      15.362  10.533  -1.132  1.00 34.63           H  
ATOM   4501 HG22 VAL A 290      16.236  11.601  -2.263  1.00 34.63           H  
ATOM   4502 HG23 VAL A 290      17.000  11.096  -0.752  1.00 34.63           H  
ATOM   4503  N   ILE A 291      17.002   6.135  -2.504  1.00 38.60           N  
ATOM   4504  H   ILE A 291      16.009   6.065  -2.332  1.00 38.60           H  
ATOM   4505  CA  ILE A 291      17.609   5.073  -3.313  1.00 38.60           C  
ATOM   4506  HA  ILE A 291      18.669   5.285  -3.449  1.00 38.60           H  
ATOM   4507  C   ILE A 291      16.965   5.105  -4.697  1.00 38.60           C  
ATOM   4508  CB  ILE A 291      17.529   3.695  -2.621  1.00 38.60           C  
ATOM   4509  HB  ILE A 291      16.482   3.415  -2.500  1.00 38.60           H  
ATOM   4510  O   ILE A 291      15.861   4.605  -4.919  1.00 38.60           O  
ATOM   4511  CG1 ILE A 291      18.188   3.773  -1.222  1.00 38.60           C  
ATOM   4512 HG12 ILE A 291      19.236   4.051  -1.329  1.00 38.60           H  
ATOM   4513 HG13 ILE A 291      17.694   4.543  -0.629  1.00 38.60           H  
ATOM   4514  CG2 ILE A 291      18.222   2.631  -3.499  1.00 38.60           C  
ATOM   4515 HG21 ILE A 291      18.106   1.641  -3.058  1.00 38.60           H  
ATOM   4516 HG22 ILE A 291      17.774   2.599  -4.492  1.00 38.60           H  
ATOM   4517 HG23 ILE A 291      19.284   2.859  -3.596  1.00 38.60           H  
ATOM   4518  CD1 ILE A 291      18.098   2.479  -0.413  1.00 38.60           C  
ATOM   4519 HD11 ILE A 291      18.475   2.659   0.594  1.00 38.60           H  
ATOM   4520 HD12 ILE A 291      17.061   2.149  -0.353  1.00 38.60           H  
ATOM   4521 HD13 ILE A 291      18.707   1.705  -0.879  1.00 38.60           H  
ATOM   4522  N   GLN A 292      17.679   5.708  -5.641  1.00 39.62           N  
ATOM   4523  H   GLN A 292      18.577   6.096  -5.389  1.00 39.62           H  
ATOM   4524  CA  GLN A 292      17.359   5.624  -7.060  1.00 39.62           C  
ATOM   4525  HA  GLN A 292      16.282   5.534  -7.201  1.00 39.62           H  
ATOM   4526  C   GLN A 292      18.025   4.377  -7.643  1.00 39.62           C  
ATOM   4527  CB  GLN A 292      17.837   6.898  -7.767  1.00 39.62           C  
ATOM   4528  HB2 GLN A 292      17.889   6.715  -8.840  1.00 39.62           H  
ATOM   4529  HB3 GLN A 292      18.831   7.150  -7.399  1.00 39.62           H  
ATOM   4530  O   GLN A 292      19.249   4.230  -7.570  1.00 39.62           O  
ATOM   4531  CG  GLN A 292      16.900   8.089  -7.522  1.00 39.62           C  
ATOM   4532  HG2 GLN A 292      16.790   8.255  -6.451  1.00 39.62           H  
ATOM   4533  HG3 GLN A 292      15.923   7.858  -7.946  1.00 39.62           H  
ATOM   4534  CD  GLN A 292      17.400   9.387  -8.150  1.00 39.62           C  
ATOM   4535  NE2 GLN A 292      16.609  10.437  -8.118  1.00 39.62           N  
ATOM   4536 HE21 GLN A 292      16.938  11.256  -8.608  1.00 39.62           H  
ATOM   4537 HE22 GLN A 292      15.662  10.370  -7.773  1.00 39.62           H  
ATOM   4538  OE1 GLN A 292      18.495   9.490  -8.676  1.00 39.62           O  
ATOM   4539  N   TRP A 293      17.227   3.497  -8.249  1.00 41.48           N  
ATOM   4540  H   TRP A 293      16.226   3.634  -8.247  1.00 41.48           H  
ATOM   4541  CA  TRP A 293      17.741   2.435  -9.105  1.00 41.48           C  
ATOM   4542  HA  TRP A 293      18.799   2.635  -9.276  1.00 41.48           H  
ATOM   4543  C   TRP A 293      17.079   2.458 -10.478  1.00 41.48           C  
ATOM   4544  CB  TRP A 293      17.667   1.061  -8.430  1.00 41.48           C  
ATOM   4545  HB2 TRP A 293      18.093   0.321  -9.108  1.00 41.48           H  
ATOM   4546  HB3 TRP A 293      18.309   1.084  -7.549  1.00 41.48           H  
ATOM   4547  O   TRP A 293      15.897   2.771 -10.639  1.00 41.48           O  
ATOM   4548  CG  TRP A 293      16.312   0.582  -8.008  1.00 41.48           C  
ATOM   4549  CD1 TRP A 293      15.746   0.845  -6.810  1.00 41.48           C  
ATOM   4550  HD1 TRP A 293      16.192   1.458  -6.040  1.00 41.48           H  
ATOM   4551  CD2 TRP A 293      15.345  -0.247  -8.732  1.00 41.48           C  
ATOM   4552  CE2 TRP A 293      14.248  -0.517  -7.859  1.00 41.48           C  
ATOM   4553  CE3 TRP A 293      15.274  -0.811 -10.026  1.00 41.48           C  
ATOM   4554  HE3 TRP A 293      16.074  -0.619 -10.726  1.00 41.48           H  
ATOM   4555  NE1 TRP A 293      14.531   0.203  -6.722  1.00 41.48           N  
ATOM   4556  HE1 TRP A 293      13.921   0.282  -5.920  1.00 41.48           H  
ATOM   4557  CH2 TRP A 293      13.127  -1.876  -9.514  1.00 41.48           C  
ATOM   4558  HH2 TRP A 293      12.295  -2.492  -9.820  1.00 41.48           H  
ATOM   4559  CZ2 TRP A 293      13.169  -1.339  -8.218  1.00 41.48           C  
ATOM   4560  HZ2 TRP A 293      12.368  -1.526  -7.519  1.00 41.48           H  
ATOM   4561  CZ3 TRP A 293      14.170  -1.600 -10.414  1.00 41.48           C  
ATOM   4562  HZ3 TRP A 293      14.116  -2.008 -11.412  1.00 41.48           H  
ATOM   4563  N   LYS A 294      17.880   2.120 -11.485  1.00 41.05           N  
ATOM   4564  H   LYS A 294      18.838   1.896 -11.256  1.00 41.05           H  
ATOM   4565  CA  LYS A 294      17.454   1.960 -12.872  1.00 41.05           C  
ATOM   4566  HA  LYS A 294      16.410   2.256 -12.976  1.00 41.05           H  
ATOM   4567  C   LYS A 294      17.580   0.491 -13.248  1.00 41.05           C  
ATOM   4568  CB  LYS A 294      18.318   2.869 -13.758  1.00 41.05           C  
ATOM   4569  HB2 LYS A 294      19.353   2.531 -13.716  1.00 41.05           H  
ATOM   4570  HB3 LYS A 294      18.270   3.890 -13.382  1.00 41.05           H  
ATOM   4571  O   LYS A 294      18.659  -0.078 -13.074  1.00 41.05           O  
ATOM   4572  CG  LYS A 294      17.831   2.854 -15.210  1.00 41.05           C  
ATOM   4573  HG2 LYS A 294      17.761   1.826 -15.567  1.00 41.05           H  
ATOM   4574  HG3 LYS A 294      16.842   3.308 -15.259  1.00 41.05           H  
ATOM   4575  CD  LYS A 294      18.796   3.611 -16.126  1.00 41.05           C  
ATOM   4576  HD2 LYS A 294      19.762   3.107 -16.116  1.00 41.05           H  
ATOM   4577  HD3 LYS A 294      18.918   4.636 -15.775  1.00 41.05           H  
ATOM   4578  CE  LYS A 294      18.193   3.611 -17.533  1.00 41.05           C  
ATOM   4579  HE2 LYS A 294      17.329   2.947 -17.529  1.00 41.05           H  
ATOM   4580  HE3 LYS A 294      17.837   4.609 -17.786  1.00 41.05           H  
ATOM   4581  NZ  LYS A 294      19.136   3.104 -18.550  1.00 41.05           N  
ATOM   4582  HZ1 LYS A 294      19.878   3.738 -18.807  1.00 41.05           H  
ATOM   4583  HZ2 LYS A 294      19.516   2.216 -18.253  1.00 41.05           H  
ATOM   4584  HZ3 LYS A 294      18.609   2.762 -19.342  1.00 41.05           H  
ATOM   4585  N   ALA A 295      16.509  -0.098 -13.777  1.00 44.56           N  
ATOM   4586  H   ALA A 295      15.649   0.423 -13.878  1.00 44.56           H  
ATOM   4587  CA  ALA A 295      16.552  -1.423 -14.379  1.00 44.56           C  
ATOM   4588  HA  ALA A 295      17.564  -1.818 -14.289  1.00 44.56           H  
ATOM   4589  C   ALA A 295      16.214  -1.346 -15.873  1.00 44.56           C  
ATOM   4590  CB  ALA A 295      15.654  -2.381 -13.603  1.00 44.56           C  
ATOM   4591  HB1 ALA A 295      16.024  -2.479 -12.582  1.00 44.56           H  
ATOM   4592  HB2 ALA A 295      15.678  -3.362 -14.078  1.00 44.56           H  
ATOM   4593  HB3 ALA A 295      14.636  -1.993 -13.598  1.00 44.56           H  
ATOM   4594  O   ALA A 295      15.083  -1.044 -16.263  1.00 44.56           O  
ATOM   4595  N   ASP A 296      17.214  -1.638 -16.702  1.00 42.97           N  
ATOM   4596  H   ASP A 296      18.088  -1.945 -16.300  1.00 42.97           H  
ATOM   4597  CA  ASP A 296      17.037  -1.794 -18.143  1.00 42.97           C  
ATOM   4598  HA  ASP A 296      16.241  -1.134 -18.486  1.00 42.97           H  
ATOM   4599  C   ASP A 296      16.623  -3.237 -18.444  1.00 42.97           C  
ATOM   4600  CB  ASP A 296      18.320  -1.406 -18.893  1.00 42.97           C  
ATOM   4601  HB2 ASP A 296      18.205  -1.675 -19.943  1.00 42.97           H  
ATOM   4602  HB3 ASP A 296      19.159  -1.972 -18.489  1.00 42.97           H  
ATOM   4603  O   ASP A 296      17.281  -4.185 -18.002  1.00 42.97           O  
ATOM   4604  CG  ASP A 296      18.613   0.093 -18.814  1.00 42.97           C  
ATOM   4605  OD1 ASP A 296      17.699   0.915 -19.054  1.00 42.97           O  
ATOM   4606  OD2 ASP A 296      19.768   0.492 -18.526  1.00 42.97           O  
ATOM   4607  N   TYR A 297      15.550  -3.409 -19.212  1.00 43.57           N  
ATOM   4608  H   TYR A 297      15.105  -2.602 -19.626  1.00 43.57           H  
ATOM   4609  CA  TYR A 297      15.045  -4.715 -19.630  1.00 43.57           C  
ATOM   4610  HA  TYR A 297      15.629  -5.504 -19.155  1.00 43.57           H  
ATOM   4611  C   TYR A 297      15.199  -4.882 -21.138  1.00 43.57           C  
ATOM   4612  CB  TYR A 297      13.584  -4.909 -19.201  1.00 43.57           C  
ATOM   4613  HB2 TYR A 297      13.000  -4.036 -19.496  1.00 43.57           H  
ATOM   4614  HB3 TYR A 297      13.176  -5.763 -19.742  1.00 43.57           H  
ATOM   4615  O   TYR A 297      15.000  -3.945 -21.908  1.00 43.57           O  
ATOM   4616  CG  TYR A 297      13.393  -5.148 -17.717  1.00 43.57           C  
ATOM   4617  CD1 TYR A 297      13.177  -6.454 -17.234  1.00 43.57           C  
ATOM   4618  HD1 TYR A 297      13.145  -7.281 -17.929  1.00 43.57           H  
ATOM   4619  CD2 TYR A 297      13.439  -4.068 -16.818  1.00 43.57           C  
ATOM   4620  HD2 TYR A 297      13.618  -3.068 -17.185  1.00 43.57           H  
ATOM   4621  CE1 TYR A 297      12.994  -6.679 -15.856  1.00 43.57           C  
ATOM   4622  HE1 TYR A 297      12.821  -7.675 -15.476  1.00 43.57           H  
ATOM   4623  CE2 TYR A 297      13.285  -4.295 -15.440  1.00 43.57           C  
ATOM   4624  HE2 TYR A 297      13.356  -3.468 -14.749  1.00 43.57           H  
ATOM   4625  OH  TYR A 297      12.923  -5.814 -13.619  1.00 43.57           O  
ATOM   4626  HH  TYR A 297      12.988  -4.997 -13.119  1.00 43.57           H  
ATOM   4627  CZ  TYR A 297      13.053  -5.597 -14.955  1.00 43.57           C  
ATOM   4628  N   ASP A 298      15.508  -6.102 -21.561  1.00 42.24           N  
ATOM   4629  H   ASP A 298      15.653  -6.829 -20.875  1.00 42.24           H  
ATOM   4630  CA  ASP A 298      15.310  -6.532 -22.939  1.00 42.24           C  
ATOM   4631  HA  ASP A 298      14.707  -5.780 -23.446  1.00 42.24           H  
ATOM   4632  C   ASP A 298      14.477  -7.823 -22.971  1.00 42.24           C  
ATOM   4633  CB  ASP A 298      16.656  -6.587 -23.694  1.00 42.24           C  
ATOM   4634  HB2 ASP A 298      16.432  -6.508 -24.758  1.00 42.24           H  
ATOM   4635  HB3 ASP A 298      17.253  -5.715 -23.428  1.00 42.24           H  
ATOM   4636  O   ASP A 298      13.953  -8.283 -21.954  1.00 42.24           O  
ATOM   4637  CG  ASP A 298      17.497  -7.854 -23.501  1.00 42.24           C  
ATOM   4638  OD1 ASP A 298      17.121  -8.719 -22.681  1.00 42.24           O  
ATOM   4639  OD2 ASP A 298      18.461  -8.018 -24.272  1.00 42.24           O  
ATOM   4640  N   LYS A 299      14.344  -8.436 -24.151  1.00 38.88           N  
ATOM   4641  H   LYS A 299      14.871  -8.063 -24.928  1.00 38.88           H  
ATOM   4642  CA  LYS A 299      13.572  -9.678 -24.330  1.00 38.88           C  
ATOM   4643  HA  LYS A 299      12.590  -9.530 -23.879  1.00 38.88           H  
ATOM   4644  C   LYS A 299      14.155 -10.902 -23.598  1.00 38.88           C  
ATOM   4645  CB  LYS A 299      13.396  -9.975 -25.826  1.00 38.88           C  
ATOM   4646  HB2 LYS A 299      14.378 -10.078 -26.288  1.00 38.88           H  
ATOM   4647  HB3 LYS A 299      12.871 -10.924 -25.934  1.00 38.88           H  
ATOM   4648  O   LYS A 299      13.540 -11.962 -23.655  1.00 38.88           O  
ATOM   4649  CG  LYS A 299      12.588  -8.894 -26.554  1.00 38.88           C  
ATOM   4650  HG2 LYS A 299      11.623  -8.771 -26.063  1.00 38.88           H  
ATOM   4651  HG3 LYS A 299      13.126  -7.946 -26.527  1.00 38.88           H  
ATOM   4652  CD  LYS A 299      12.373  -9.313 -28.010  1.00 38.88           C  
ATOM   4653  HD2 LYS A 299      13.343  -9.444 -28.489  1.00 38.88           H  
ATOM   4654  HD3 LYS A 299      11.832 -10.259 -28.031  1.00 38.88           H  
ATOM   4655  CE  LYS A 299      11.570  -8.241 -28.748  1.00 38.88           C  
ATOM   4656  HE2 LYS A 299      10.620  -8.104 -28.231  1.00 38.88           H  
ATOM   4657  HE3 LYS A 299      12.118  -7.300 -28.694  1.00 38.88           H  
ATOM   4658  NZ  LYS A 299      11.343  -8.632 -30.160  1.00 38.88           N  
ATOM   4659  HZ1 LYS A 299      10.817  -7.918 -30.643  1.00 38.88           H  
ATOM   4660  HZ2 LYS A 299      10.830  -9.502 -30.195  1.00 38.88           H  
ATOM   4661  HZ3 LYS A 299      12.228  -8.762 -30.629  1.00 38.88           H  
ATOM   4662  N   SER A 300      15.320 -10.787 -22.960  1.00 38.36           N  
ATOM   4663  H   SER A 300      15.773  -9.884 -22.953  1.00 38.36           H  
ATOM   4664  CA  SER A 300      15.979 -11.838 -22.177  1.00 38.36           C  
ATOM   4665  HA  SER A 300      15.486 -12.786 -22.392  1.00 38.36           H  
ATOM   4666  C   SER A 300      15.872 -11.644 -20.656  1.00 38.36           C  
ATOM   4667  CB  SER A 300      17.438 -11.987 -22.626  1.00 38.36           C  
ATOM   4668  HB2 SER A 300      17.815 -12.941 -22.258  1.00 38.36           H  
ATOM   4669  HB3 SER A 300      17.483 -12.001 -23.715  1.00 38.36           H  
ATOM   4670  O   SER A 300      16.165 -12.582 -19.914  1.00 38.36           O  
ATOM   4671  OG  SER A 300      18.283 -10.967 -22.136  1.00 38.36           O  
ATOM   4672  HG  SER A 300      17.930 -10.106 -22.372  1.00 38.36           H  
ATOM   4673  N   GLY A 301      15.403 -10.479 -20.185  1.00 43.78           N  
ATOM   4674  H   GLY A 301      15.225  -9.734 -20.844  1.00 43.78           H  
ATOM   4675  CA  GLY A 301      15.190 -10.177 -18.766  1.00 43.78           C  
ATOM   4676  HA2 GLY A 301      15.603 -10.978 -18.153  1.00 43.78           H  
ATOM   4677  HA3 GLY A 301      14.119 -10.119 -18.571  1.00 43.78           H  
ATOM   4678  C   GLY A 301      15.827  -8.857 -18.327  1.00 43.78           C  
ATOM   4679  O   GLY A 301      15.951  -7.919 -19.114  1.00 43.78           O  
ATOM   4680  N   VAL A 302      16.220  -8.778 -17.049  1.00 43.35           N  
ATOM   4681  H   VAL A 302      16.125  -9.600 -16.470  1.00 43.35           H  
ATOM   4682  CA  VAL A 302      16.996  -7.648 -16.508  1.00 43.35           C  
ATOM   4683  HA  VAL A 302      16.488  -6.715 -16.755  1.00 43.35           H  
ATOM   4684  C   VAL A 302      18.379  -7.655 -17.158  1.00 43.35           C  
ATOM   4685  CB  VAL A 302      17.164  -7.733 -14.974  1.00 43.35           C  
ATOM   4686  HB  VAL A 302      17.734  -8.627 -14.723  1.00 43.35           H  
ATOM   4687  O   VAL A 302      19.147  -8.591 -16.951  1.00 43.35           O  
ATOM   4688  CG1 VAL A 302      17.910  -6.504 -14.428  1.00 43.35           C  
ATOM   4689 HG11 VAL A 302      18.926  -6.473 -14.821  1.00 43.35           H  
ATOM   4690 HG12 VAL A 302      17.972  -6.559 -13.341  1.00 43.35           H  
ATOM   4691 HG13 VAL A 302      17.389  -5.589 -14.712  1.00 43.35           H  
ATOM   4692  CG2 VAL A 302      15.830  -7.814 -14.228  1.00 43.35           C  
ATOM   4693 HG21 VAL A 302      15.236  -8.656 -14.583  1.00 43.35           H  
ATOM   4694 HG22 VAL A 302      15.282  -6.885 -14.381  1.00 43.35           H  
ATOM   4695 HG23 VAL A 302      16.012  -7.943 -13.161  1.00 43.35           H  
ATOM   4696  N   THR A 303      18.713  -6.607 -17.909  1.00 35.62           N  
ATOM   4697  H   THR A 303      18.033  -5.870 -18.026  1.00 35.62           H  
ATOM   4698  CA  THR A 303      20.025  -6.474 -18.568  1.00 35.62           C  
ATOM   4699  HA  THR A 303      20.468  -7.464 -18.682  1.00 35.62           H  
ATOM   4700  C   THR A 303      21.015  -5.656 -17.751  1.00 35.62           C  
ATOM   4701  CB  THR A 303      19.922  -5.872 -19.972  1.00 35.62           C  
ATOM   4702  HB  THR A 303      20.929  -5.762 -20.375  1.00 35.62           H  
ATOM   4703  O   THR A 303      22.201  -5.974 -17.749  1.00 35.62           O  
ATOM   4704  CG2 THR A 303      19.133  -6.760 -20.922  1.00 35.62           C  
ATOM   4705 HG21 THR A 303      19.158  -6.319 -21.919  1.00 35.62           H  
ATOM   4706 HG22 THR A 303      18.099  -6.863 -20.593  1.00 35.62           H  
ATOM   4707 HG23 THR A 303      19.588  -7.749 -20.971  1.00 35.62           H  
ATOM   4708  OG1 THR A 303      19.315  -4.600 -19.949  1.00 35.62           O  
ATOM   4709  HG1 THR A 303      18.422  -4.702 -19.611  1.00 35.62           H  
ATOM   4710  N   LYS A 304      20.547  -4.624 -17.034  1.00 35.34           N  
ATOM   4711  H   LYS A 304      19.567  -4.397 -17.126  1.00 35.34           H  
ATOM   4712  CA  LYS A 304      21.362  -3.823 -16.107  1.00 35.34           C  
ATOM   4713  HA  LYS A 304      22.184  -4.443 -15.748  1.00 35.34           H  
ATOM   4714  C   LYS A 304      20.547  -3.392 -14.899  1.00 35.34           C  
ATOM   4715  CB  LYS A 304      21.957  -2.584 -16.807  1.00 35.34           C  
ATOM   4716  HB2 LYS A 304      21.161  -1.955 -17.204  1.00 35.34           H  
ATOM   4717  HB3 LYS A 304      22.516  -2.008 -16.069  1.00 35.34           H  
ATOM   4718  O   LYS A 304      19.417  -2.940 -15.060  1.00 35.34           O  
ATOM   4719  CG  LYS A 304      22.909  -2.987 -17.941  1.00 35.34           C  
ATOM   4720  HG2 LYS A 304      23.555  -3.786 -17.578  1.00 35.34           H  
ATOM   4721  HG3 LYS A 304      22.325  -3.357 -18.784  1.00 35.34           H  
ATOM   4722  CD  LYS A 304      23.816  -1.856 -18.428  1.00 35.34           C  
ATOM   4723  HD2 LYS A 304      24.423  -1.515 -17.590  1.00 35.34           H  
ATOM   4724  HD3 LYS A 304      23.219  -1.031 -18.817  1.00 35.34           H  
ATOM   4725  CE  LYS A 304      24.706  -2.447 -19.531  1.00 35.34           C  
ATOM   4726  HE2 LYS A 304      24.741  -3.528 -19.397  1.00 35.34           H  
ATOM   4727  HE3 LYS A 304      24.247  -2.251 -20.500  1.00 35.34           H  
ATOM   4728  NZ  LYS A 304      26.094  -1.935 -19.480  1.00 35.34           N  
ATOM   4729  HZ1 LYS A 304      26.148  -0.927 -19.462  1.00 35.34           H  
ATOM   4730  HZ2 LYS A 304      26.547  -2.294 -18.652  1.00 35.34           H  
ATOM   4731  HZ3 LYS A 304      26.662  -2.323 -20.219  1.00 35.34           H  
ATOM   4732  N   LEU A 305      21.156  -3.470 -13.716  1.00 37.61           N  
ATOM   4733  H   LEU A 305      22.087  -3.861 -13.690  1.00 37.61           H  
ATOM   4734  CA  LEU A 305      20.684  -2.831 -12.489  1.00 37.61           C  
ATOM   4735  HA  LEU A 305      19.746  -2.312 -12.685  1.00 37.61           H  
ATOM   4736  C   LEU A 305      21.739  -1.807 -12.057  1.00 37.61           C  
ATOM   4737  CB  LEU A 305      20.443  -3.902 -11.405  1.00 37.61           C  
ATOM   4738  HB2 LEU A 305      21.404  -4.343 -11.139  1.00 37.61           H  
ATOM   4739  HB3 LEU A 305      19.816  -4.696 -11.810  1.00 37.61           H  
ATOM   4740  O   LEU A 305      22.851  -2.185 -11.697  1.00 37.61           O  
ATOM   4741  CG  LEU A 305      19.778  -3.328 -10.136  1.00 37.61           C  
ATOM   4742  HG  LEU A 305      20.208  -2.355  -9.900  1.00 37.61           H  
ATOM   4743  CD1 LEU A 305      18.269  -3.167 -10.333  1.00 37.61           C  
ATOM   4744 HD11 LEU A 305      18.073  -2.480 -11.156  1.00 37.61           H  
ATOM   4745 HD12 LEU A 305      17.811  -4.132 -10.552  1.00 37.61           H  
ATOM   4746 HD13 LEU A 305      17.822  -2.756  -9.428  1.00 37.61           H  
ATOM   4747  CD2 LEU A 305      20.014  -4.245  -8.937  1.00 37.61           C  
ATOM   4748 HD21 LEU A 305      19.601  -5.234  -9.132  1.00 37.61           H  
ATOM   4749 HD22 LEU A 305      19.540  -3.821  -8.052  1.00 37.61           H  
ATOM   4750 HD23 LEU A 305      21.085  -4.331  -8.750  1.00 37.61           H  
ATOM   4751  N   ALA A 306      21.405  -0.520 -12.097  1.00 35.98           N  
ATOM   4752  H   ALA A 306      20.476  -0.272 -12.406  1.00 35.98           H  
ATOM   4753  CA  ALA A 306      22.302   0.548 -11.663  1.00 35.98           C  
ATOM   4754  HA  ALA A 306      23.271   0.128 -11.390  1.00 35.98           H  
ATOM   4755  C   ALA A 306      21.740   1.252 -10.426  1.00 35.98           C  
ATOM   4756  CB  ALA A 306      22.546   1.512 -12.830  1.00 35.98           C  
ATOM   4757  HB1 ALA A 306      21.604   1.962 -13.143  1.00 35.98           H  
ATOM   4758  HB2 ALA A 306      23.230   2.300 -12.515  1.00 35.98           H  
ATOM   4759  HB3 ALA A 306      22.985   0.971 -13.668  1.00 35.98           H  
ATOM   4760  O   ALA A 306      20.626   1.775 -10.468  1.00 35.98           O  
ATOM   4761  N   PHE A 307      22.529   1.298  -9.352  1.00 42.11           N  
ATOM   4762  H   PHE A 307      23.429   0.843  -9.401  1.00 42.11           H  
ATOM   4763  CA  PHE A 307      22.315   2.208  -8.227  1.00 42.11           C  
ATOM   4764  HA  PHE A 307      21.247   2.314  -8.035  1.00 42.11           H  
ATOM   4765  C   PHE A 307      22.889   3.580  -8.592  1.00 42.11           C  
ATOM   4766  CB  PHE A 307      22.988   1.651  -6.963  1.00 42.11           C  
ATOM   4767  HB2 PHE A 307      24.061   1.574  -7.135  1.00 42.11           H  
ATOM   4768  HB3 PHE A 307      22.843   2.364  -6.152  1.00 42.11           H  
ATOM   4769  O   PHE A 307      24.005   3.655  -9.107  1.00 42.11           O  
ATOM   4770  CG  PHE A 307      22.464   0.298  -6.516  1.00 42.11           C  
ATOM   4771  CD1 PHE A 307      21.338   0.223  -5.673  1.00 42.11           C  
ATOM   4772  HD1 PHE A 307      20.852   1.127  -5.339  1.00 42.11           H  
ATOM   4773  CD2 PHE A 307      23.092  -0.886  -6.949  1.00 42.11           C  
ATOM   4774  HD2 PHE A 307      23.959  -0.837  -7.590  1.00 42.11           H  
ATOM   4775  CE1 PHE A 307      20.843  -1.030  -5.267  1.00 42.11           C  
ATOM   4776  HE1 PHE A 307      19.980  -1.086  -4.620  1.00 42.11           H  
ATOM   4777  CE2 PHE A 307      22.592  -2.138  -6.549  1.00 42.11           C  
ATOM   4778  HE2 PHE A 307      23.073  -3.044  -6.887  1.00 42.11           H  
ATOM   4779  CZ  PHE A 307      21.468  -2.210  -5.708  1.00 42.11           C  
ATOM   4780  HZ  PHE A 307      21.088  -3.173  -5.401  1.00 42.11           H  
ATOM   4781  N   VAL A 308      22.142   4.654  -8.338  1.00 37.66           N  
ATOM   4782  H   VAL A 308      21.234   4.530  -7.913  1.00 37.66           H  
ATOM   4783  CA  VAL A 308      22.614   6.031  -8.558  1.00 37.66           C  
ATOM   4784  HA  VAL A 308      23.415   6.010  -9.297  1.00 37.66           H  
ATOM   4785  C   VAL A 308      23.202   6.580  -7.251  1.00 37.66           C  
ATOM   4786  CB  VAL A 308      21.498   6.923  -9.134  1.00 37.66           C  
ATOM   4787  HB  VAL A 308      20.745   7.079  -8.361  1.00 37.66           H  
ATOM   4788  O   VAL A 308      22.626   6.374  -6.186  1.00 37.66           O  
ATOM   4789  CG1 VAL A 308      22.034   8.293  -9.566  1.00 37.66           C  
ATOM   4790 HG11 VAL A 308      22.461   8.815  -8.710  1.00 37.66           H  
ATOM   4791 HG12 VAL A 308      22.795   8.178 -10.337  1.00 37.66           H  
ATOM   4792 HG13 VAL A 308      21.215   8.901  -9.950  1.00 37.66           H  
ATOM   4793  CG2 VAL A 308      20.821   6.287 -10.361  1.00 37.66           C  
ATOM   4794 HG21 VAL A 308      20.075   6.973 -10.763  1.00 37.66           H  
ATOM   4795 HG22 VAL A 308      20.313   5.365 -10.076  1.00 37.66           H  
ATOM   4796 HG23 VAL A 308      21.566   6.069 -11.126  1.00 37.66           H  
ATOM   4797  N   ASP A 309      24.360   7.240  -7.349  1.00 33.63           N  
ATOM   4798  H   ASP A 309      24.728   7.364  -8.282  1.00 33.63           H  
ATOM   4799  CA  ASP A 309      25.237   7.740  -6.272  1.00 33.63           C  
ATOM   4800  HA  ASP A 309      25.958   6.961  -6.024  1.00 33.63           H  
ATOM   4801  C   ASP A 309      24.567   8.183  -4.950  1.00 33.63           C  
ATOM   4802  CB  ASP A 309      26.019   8.951  -6.825  1.00 33.63           C  
ATOM   4803  HB2 ASP A 309      26.465   9.498  -5.995  1.00 33.63           H  
ATOM   4804  HB3 ASP A 309      25.336   9.628  -7.338  1.00 33.63           H  
ATOM   4805  O   ASP A 309      24.178   9.342  -4.806  1.00 33.63           O  
ATOM   4806  CG  ASP A 309      27.167   8.567  -7.747  1.00 33.63           C  
ATOM   4807  OD1 ASP A 309      28.015   7.769  -7.293  1.00 33.63           O  
ATOM   4808  OD2 ASP A 309      27.220   9.096  -8.878  1.00 33.63           O  
ATOM   4809  N   PHE A 310      24.574   7.322  -3.920  1.00 33.92           N  
ATOM   4810  H   PHE A 310      24.854   6.366  -4.092  1.00 33.92           H  
ATOM   4811  CA  PHE A 310      24.298   7.722  -2.530  1.00 33.92           C  
ATOM   4812  HA  PHE A 310      24.584   8.770  -2.441  1.00 33.92           H  
ATOM   4813  C   PHE A 310      25.121   6.930  -1.492  1.00 33.92           C  
ATOM   4814  CB  PHE A 310      22.791   7.631  -2.218  1.00 33.92           C  
ATOM   4815  HB2 PHE A 310      22.644   7.684  -1.140  1.00 33.92           H  
ATOM   4816  HB3 PHE A 310      22.411   6.666  -2.551  1.00 33.92           H  
ATOM   4817  O   PHE A 310      25.418   5.751  -1.700  1.00 33.92           O  
ATOM   4818  CG  PHE A 310      21.983   8.751  -2.850  1.00 33.92           C  
ATOM   4819  CD1 PHE A 310      22.037  10.052  -2.311  1.00 33.92           C  
ATOM   4820  HD1 PHE A 310      22.604  10.241  -1.411  1.00 33.92           H  
ATOM   4821  CD2 PHE A 310      21.253   8.518  -4.030  1.00 33.92           C  
ATOM   4822  HD2 PHE A 310      21.224   7.527  -4.456  1.00 33.92           H  
ATOM   4823  CE1 PHE A 310      21.388  11.116  -2.964  1.00 33.92           C  
ATOM   4824  HE1 PHE A 310      21.449  12.117  -2.563  1.00 33.92           H  
ATOM   4825  CE2 PHE A 310      20.610   9.581  -4.687  1.00 33.92           C  
ATOM   4826  HE2 PHE A 310      20.087   9.401  -5.615  1.00 33.92           H  
ATOM   4827  CZ  PHE A 310      20.682  10.881  -4.158  1.00 33.92           C  
ATOM   4828  HZ  PHE A 310      20.202  11.698  -4.676  1.00 33.92           H  
ATOM   4829  N   PRO A 311      25.483   7.543  -0.343  1.00 30.27           N  
ATOM   4830  CA  PRO A 311      26.074   6.832   0.786  1.00 30.27           C  
ATOM   4831  HA  PRO A 311      26.881   6.182   0.448  1.00 30.27           H  
ATOM   4832  C   PRO A 311      25.005   5.982   1.487  1.00 30.27           C  
ATOM   4833  CB  PRO A 311      26.652   7.926   1.692  1.00 30.27           C  
ATOM   4834  HB2 PRO A 311      27.658   8.175   1.356  1.00 30.27           H  
ATOM   4835  HB3 PRO A 311      26.665   7.630   2.741  1.00 30.27           H  
ATOM   4836  O   PRO A 311      24.188   6.491   2.253  1.00 30.27           O  
ATOM   4837  CG  PRO A 311      25.724   9.117   1.446  1.00 30.27           C  
ATOM   4838  HG2 PRO A 311      24.846   9.042   2.087  1.00 30.27           H  
ATOM   4839  HG3 PRO A 311      26.234  10.066   1.615  1.00 30.27           H  
ATOM   4840  CD  PRO A 311      25.309   8.953  -0.017  1.00 30.27           C  
ATOM   4841  HD2 PRO A 311      25.959   9.553  -0.654  1.00 30.27           H  
ATOM   4842  HD3 PRO A 311      24.271   9.261  -0.140  1.00 30.27           H  
ATOM   4843  N   VAL A 312      25.011   4.677   1.221  1.00 31.32           N  
ATOM   4844  H   VAL A 312      25.663   4.330   0.532  1.00 31.32           H  
ATOM   4845  CA  VAL A 312      24.085   3.726   1.845  1.00 31.32           C  
ATOM   4846  HA  VAL A 312      23.103   4.195   1.909  1.00 31.32           H  
ATOM   4847  C   VAL A 312      24.544   3.395   3.269  1.00 31.32           C  
ATOM   4848  CB  VAL A 312      23.931   2.455   0.985  1.00 31.32           C  
ATOM   4849  HB  VAL A 312      24.907   1.984   0.867  1.00 31.32           H  
ATOM   4850  O   VAL A 312      25.670   2.944   3.483  1.00 31.32           O  
ATOM   4851  CG1 VAL A 312      22.972   1.440   1.619  1.00 31.32           C  
ATOM   4852 HG11 VAL A 312      22.869   0.578   0.959  1.00 31.32           H  
ATOM   4853 HG12 VAL A 312      21.994   1.892   1.785  1.00 31.32           H  
ATOM   4854 HG13 VAL A 312      23.375   1.083   2.567  1.00 31.32           H  
ATOM   4855  CG2 VAL A 312      23.386   2.795  -0.410  1.00 31.32           C  
ATOM   4856 HG21 VAL A 312      24.080   3.443  -0.944  1.00 31.32           H  
ATOM   4857 HG22 VAL A 312      22.422   3.298  -0.326  1.00 31.32           H  
ATOM   4858 HG23 VAL A 312      23.262   1.882  -0.993  1.00 31.32           H  
ATOM   4859  N   TYR A 313      23.642   3.571   4.234  1.00 28.81           N  
ATOM   4860  H   TYR A 313      22.755   3.985   3.985  1.00 28.81           H  
ATOM   4861  CA  TYR A 313      23.723   2.958   5.558  1.00 28.81           C  
ATOM   4862  HA  TYR A 313      24.718   2.545   5.721  1.00 28.81           H  
ATOM   4863  C   TYR A 313      22.704   1.810   5.602  1.00 28.81           C  
ATOM   4864  CB  TYR A 313      23.458   4.013   6.646  1.00 28.81           C  
ATOM   4865  HB2 TYR A 313      23.404   3.504   7.609  1.00 28.81           H  
ATOM   4866  HB3 TYR A 313      22.484   4.469   6.472  1.00 28.81           H  
ATOM   4867  O   TYR A 313      21.510   2.069   5.511  1.00 28.81           O  
ATOM   4868  CG  TYR A 313      24.508   5.109   6.744  1.00 28.81           C  
ATOM   4869  CD1 TYR A 313      25.676   4.899   7.504  1.00 28.81           C  
ATOM   4870  HD1 TYR A 313      25.818   3.955   8.009  1.00 28.81           H  
ATOM   4871  CD2 TYR A 313      24.316   6.341   6.085  1.00 28.81           C  
ATOM   4872  HD2 TYR A 313      23.426   6.503   5.494  1.00 28.81           H  
ATOM   4873  CE1 TYR A 313      26.648   5.914   7.609  1.00 28.81           C  
ATOM   4874  HE1 TYR A 313      27.539   5.743   8.194  1.00 28.81           H  
ATOM   4875  CE2 TYR A 313      25.283   7.359   6.187  1.00 28.81           C  
ATOM   4876  HE2 TYR A 313      25.136   8.301   5.680  1.00 28.81           H  
ATOM   4877  OH  TYR A 313      27.390   8.126   7.049  1.00 28.81           O  
ATOM   4878  HH  TYR A 313      28.119   7.842   7.606  1.00 28.81           H  
ATOM   4879  CZ  TYR A 313      26.451   7.148   6.949  1.00 28.81           C  
ATOM   4880  N   GLU A 314      23.192   0.565   5.682  1.00 27.82           N  
ATOM   4881  H   GLU A 314      24.198   0.471   5.700  1.00 27.82           H  
ATOM   4882  CA  GLU A 314      22.417  -0.693   5.747  1.00 27.82           C  
ATOM   4883  HA  GLU A 314      23.067  -1.482   5.367  1.00 27.82           H  
ATOM   4884  C   GLU A 314      21.154  -0.760   4.862  1.00 27.82           C  
ATOM   4885  CB  GLU A 314      22.092  -1.083   7.200  1.00 27.82           C  
ATOM   4886  HB2 GLU A 314      21.388  -1.915   7.181  1.00 27.82           H  
ATOM   4887  HB3 GLU A 314      21.622  -0.243   7.712  1.00 27.82           H  
ATOM   4888  O   GLU A 314      20.029  -0.527   5.307  1.00 27.82           O  
ATOM   4889  CG  GLU A 314      23.329  -1.548   7.978  1.00 27.82           C  
ATOM   4890  HG2 GLU A 314      23.989  -0.697   8.151  1.00 27.82           H  
ATOM   4891  HG3 GLU A 314      23.873  -2.275   7.375  1.00 27.82           H  
ATOM   4892  CD  GLU A 314      22.933  -2.183   9.320  1.00 27.82           C  
ATOM   4893  OE1 GLU A 314      23.324  -3.353   9.546  1.00 27.82           O  
ATOM   4894  OE2 GLU A 314      22.244  -1.501  10.110  1.00 27.82           O  
ATOM   4895  N   LEU A 315      21.328  -1.195   3.610  1.00 30.47           N  
ATOM   4896  H   LEU A 315      22.264  -1.383   3.282  1.00 30.47           H  
ATOM   4897  CA  LEU A 315      20.214  -1.667   2.788  1.00 30.47           C  
ATOM   4898  HA  LEU A 315      19.301  -1.179   3.128  1.00 30.47           H  
ATOM   4899  C   LEU A 315      20.038  -3.183   2.947  1.00 30.47           C  
ATOM   4900  CB  LEU A 315      20.446  -1.262   1.322  1.00 30.47           C  
ATOM   4901  HB2 LEU A 315      21.359  -1.741   0.968  1.00 30.47           H  
ATOM   4902  HB3 LEU A 315      20.588  -0.182   1.279  1.00 30.47           H  
ATOM   4903  O   LEU A 315      20.952  -3.944   2.641  1.00 30.47           O  
ATOM   4904  CG  LEU A 315      19.289  -1.639   0.377  1.00 30.47           C  
ATOM   4905  HG  LEU A 315      19.120  -2.715   0.408  1.00 30.47           H  
ATOM   4906  CD1 LEU A 315      17.989  -0.926   0.762  1.00 30.47           C  
ATOM   4907 HD11 LEU A 315      18.181   0.131   0.946  1.00 30.47           H  
ATOM   4908 HD12 LEU A 315      17.255  -1.027  -0.037  1.00 30.47           H  
ATOM   4909 HD13 LEU A 315      17.572  -1.372   1.665  1.00 30.47           H  
ATOM   4910  CD2 LEU A 315      19.660  -1.263  -1.057  1.00 30.47           C  
ATOM   4911 HD21 LEU A 315      20.563  -1.799  -1.350  1.00 30.47           H  
ATOM   4912 HD22 LEU A 315      18.853  -1.538  -1.736  1.00 30.47           H  
ATOM   4913 HD23 LEU A 315      19.855  -0.193  -1.131  1.00 30.47           H  
ATOM   4914  N   THR A 316      18.833  -3.609   3.324  1.00 30.74           N  
ATOM   4915  H   THR A 316      18.164  -2.923   3.646  1.00 30.74           H  
ATOM   4916  CA  THR A 316      18.372  -4.996   3.174  1.00 30.74           C  
ATOM   4917  HA  THR A 316      19.135  -5.580   2.660  1.00 30.74           H  
ATOM   4918  C   THR A 316      17.113  -4.979   2.316  1.00 30.74           C  
ATOM   4919  CB  THR A 316      18.110  -5.680   4.527  1.00 30.74           C  
ATOM   4920  HB  THR A 316      17.263  -5.207   5.024  1.00 30.74           H  
ATOM   4921  O   THR A 316      16.022  -4.701   2.809  1.00 30.74           O  
ATOM   4922  CG2 THR A 316      17.834  -7.176   4.357  1.00 30.74           C  
ATOM   4923 HG21 THR A 316      17.675  -7.635   5.333  1.00 30.74           H  
ATOM   4924 HG22 THR A 316      18.680  -7.657   3.866  1.00 30.74           H  
ATOM   4925 HG23 THR A 316      16.938  -7.323   3.754  1.00 30.74           H  
ATOM   4926  OG1 THR A 316      19.238  -5.574   5.364  1.00 30.74           O  
ATOM   4927  HG1 THR A 316      19.052  -6.048   6.178  1.00 30.74           H  
ATOM   4928  N   ALA A 317      17.267  -5.244   1.019  1.00 30.07           N  
ATOM   4929  H   ALA A 317      18.189  -5.472   0.676  1.00 30.07           H  
ATOM   4930  CA  ALA A 317      16.164  -5.311   0.067  1.00 30.07           C  
ATOM   4931  HA  ALA A 317      15.216  -5.209   0.596  1.00 30.07           H  
ATOM   4932  C   ALA A 317      16.162  -6.675  -0.632  1.00 30.07           C  
ATOM   4933  CB  ALA A 317      16.267  -4.134  -0.911  1.00 30.07           C  
ATOM   4934  HB1 ALA A 317      15.480  -4.207  -1.661  1.00 30.07           H  
ATOM   4935  HB2 ALA A 317      16.153  -3.197  -0.367  1.00 30.07           H  
ATOM   4936  HB3 ALA A 317      17.238  -4.143  -1.406  1.00 30.07           H  
ATOM   4937  O   ALA A 317      17.160  -7.077  -1.229  1.00 30.07           O  
ATOM   4938  N   TYR A 318      15.028  -7.373  -0.560  1.00 29.13           N
[truncated: 156,015 more chars]
