# Supplementary material for: Widespread Horizontal Gene Transfer Among Animal Viruses
Source: bioRxiv. 2024 Mar 26:2024.03.25.586562. Preprint. [Version 2] doi: 10.1101/2024.03.25.586562 (PMC11071296; doi:10.1101/2024.03.25.586562)
Supplement: Supplement 7 [file media-7.zip › File7_PDB/Tailtoma3478_Oncoid.pdb]

ATOM      1  N   MET A   1       1.673 -16.160  20.541  1.00 24.99           N  
ATOM      2  H   MET A   1       0.810 -16.116  21.064  1.00 24.99           H  
ATOM      3  H2  MET A   1       2.296 -16.828  20.972  1.00 24.99           H  
ATOM      4  H3  MET A   1       2.116 -15.253  20.577  1.00 24.99           H  
ATOM      5  CA  MET A   1       1.415 -16.513  19.125  1.00 24.99           C  
ATOM      6  HA  MET A   1       1.006 -17.521  19.051  1.00 24.99           H  
ATOM      7  C   MET A   1       2.738 -16.473  18.375  1.00 24.99           C  
ATOM      8  CB  MET A   1       0.427 -15.518  18.492  1.00 24.99           C  
ATOM      9  HB2 MET A   1       0.635 -15.433  17.425  1.00 24.99           H  
ATOM     10  HB3 MET A   1       0.566 -14.537  18.946  1.00 24.99           H  
ATOM     11  O   MET A   1       3.339 -15.411  18.336  1.00 24.99           O  
ATOM     12  CG  MET A   1      -1.031 -15.961  18.647  1.00 24.99           C  
ATOM     13  HG2 MET A   1      -1.191 -16.315  19.665  1.00 24.99           H  
ATOM     14  HG3 MET A   1      -1.203 -16.802  17.975  1.00 24.99           H  
ATOM     15  SD  MET A   1      -2.296 -14.702  18.309  1.00 24.99           S  
ATOM     16  CE  MET A   1      -1.474 -13.523  17.196  1.00 24.99           C  
ATOM     17  HE1 MET A   1      -1.095 -14.041  16.315  1.00 24.99           H  
ATOM     18  HE2 MET A   1      -2.199 -12.771  16.884  1.00 24.99           H  
ATOM     19  HE3 MET A   1      -0.659 -13.017  17.714  1.00 24.99           H  
ATOM     20  N   ALA A   2       3.220 -17.598  17.835  1.00 21.93           N  
ATOM     21  H   ALA A   2       2.695 -18.459  17.874  1.00 21.93           H  
ATOM     22  CA  ALA A   2       4.429 -17.604  17.007  1.00 21.93           C  
ATOM     23  HA  ALA A   2       5.206 -17.018  17.499  1.00 21.93           H  
ATOM     24  C   ALA A   2       4.113 -16.948  15.651  1.00 21.93           C  
ATOM     25  CB  ALA A   2       4.945 -19.043  16.871  1.00 21.93           C  
ATOM     26  HB1 ALA A   2       5.184 -19.449  17.854  1.00 21.93           H  
ATOM     27  HB2 ALA A   2       4.194 -19.670  16.390  1.00 21.93           H  
ATOM     28  HB3 ALA A   2       5.849 -19.047  16.263  1.00 21.93           H  
ATOM     29  O   ALA A   2       3.329 -17.486  14.866  1.00 21.93           O  
ATOM     30  N   ALA A   3       4.654 -15.752  15.419  1.00 24.13           N  
ATOM     31  H   ALA A   3       5.267 -15.351  16.115  1.00 24.13           H  
ATOM     32  CA  ALA A   3       4.491 -15.006  14.180  1.00 24.13           C  
ATOM     33  HA  ALA A   3       3.433 -14.983  13.919  1.00 24.13           H  
ATOM     34  C   ALA A   3       5.264 -15.700  13.048  1.00 24.13           C  
ATOM     35  CB  ALA A   3       4.964 -13.564  14.410  1.00 24.13           C  
ATOM     36  HB1 ALA A   3       4.835 -12.982  13.497  1.00 24.13           H  
ATOM     37  HB2 ALA A   3       4.386 -13.099  15.209  1.00 24.13           H  
ATOM     38  HB3 ALA A   3       6.020 -13.554  14.680  1.00 24.13           H  
ATOM     39  O   ALA A   3       6.457 -15.962  13.174  1.00 24.13           O  
ATOM     40  N   ALA A   4       4.585 -16.004  11.941  1.00 24.56           N  
ATOM     41  H   ALA A   4       3.606 -15.765  11.888  1.00 24.56           H  
ATOM     42  CA  ALA A   4       5.260 -16.392  10.710  1.00 24.56           C  
ATOM     43  HA  ALA A   4       5.966 -17.195  10.919  1.00 24.56           H  
ATOM     44  C   ALA A   4       6.038 -15.174  10.185  1.00 24.56           C  
ATOM     45  CB  ALA A   4       4.216 -16.909   9.709  1.00 24.56           C  
ATOM     46  HB1 ALA A   4       3.695 -17.769  10.129  1.00 24.56           H  
ATOM     47  HB2 ALA A   4       4.722 -17.213   8.793  1.00 24.56           H  
ATOM     48  HB3 ALA A   4       3.501 -16.121   9.472  1.00 24.56           H  
ATOM     49  O   ALA A   4       5.435 -14.148   9.865  1.00 24.56           O  
ATOM     50  N   GLN A   5       7.365 -15.278  10.136  1.00 25.14           N  
ATOM     51  H   GLN A   5       7.798 -16.136  10.447  1.00 25.14           H  
ATOM     52  CA  GLN A   5       8.229 -14.307   9.471  1.00 25.14           C  
ATOM     53  HA  GLN A   5       7.861 -13.296   9.647  1.00 25.14           H  
ATOM     54  C   GLN A   5       8.181 -14.590   7.966  1.00 25.14           C  
ATOM     55  CB  GLN A   5       9.660 -14.410  10.031  1.00 25.14           C  
ATOM     56  HB2 GLN A   5      10.338 -13.872   9.369  1.00 25.14           H  
ATOM     57  HB3 GLN A   5       9.961 -15.458  10.046  1.00 25.14           H  
ATOM     58  O   GLN A   5       8.622 -15.644   7.513  1.00 25.14           O  
ATOM     59  CG  GLN A   5       9.787 -13.807  11.443  1.00 25.14           C  
ATOM     60  HG2 GLN A   5       9.048 -14.260  12.104  1.00 25.14           H  
ATOM     61  HG3 GLN A   5       9.587 -12.737  11.388  1.00 25.14           H  
ATOM     62  CD  GLN A   5      11.167 -14.023  12.065  1.00 25.14           C  
ATOM     63  NE2 GLN A   5      11.546 -13.240  13.052  1.00 25.14           N  
ATOM     64 HE21 GLN A   5      12.466 -13.427  13.424  1.00 25.14           H  
ATOM     65 HE22 GLN A   5      10.964 -12.481  13.377  1.00 25.14           H  
ATOM     66  OE1 GLN A   5      11.921 -14.907  11.705  1.00 25.14           O  
ATOM     67  N   GLY A   6       7.597 -13.677   7.191  1.00 28.59           N  
ATOM     68  H   GLY A   6       7.251 -12.831   7.621  1.00 28.59           H  
ATOM     69  CA  GLY A   6       7.759 -13.678   5.739  1.00 28.59           C  
ATOM     70  HA2 GLY A   6       7.732 -14.696   5.351  1.00 28.59           H  
ATOM     71  HA3 GLY A   6       6.962 -13.103   5.268  1.00 28.59           H  
ATOM     72  C   GLY A   6       9.095 -13.029   5.394  1.00 28.59           C  
ATOM     73  O   GLY A   6       9.346 -11.906   5.830  1.00 28.59           O  
ATOM     74  N   ILE A   7       9.943 -13.723   4.638  1.00 28.48           N  
ATOM     75  H   ILE A   7       9.648 -14.625   4.292  1.00 28.48           H  
ATOM     76  CA  ILE A   7      11.164 -13.150   4.060  1.00 28.48           C  
ATOM     77  HA  ILE A   7      11.407 -12.219   4.573  1.00 28.48           H  
ATOM     78  C   ILE A   7      10.851 -12.815   2.602  1.00 28.48           C  
ATOM     79  CB  ILE A   7      12.383 -14.092   4.228  1.00 28.48           C  
ATOM     80  HB  ILE A   7      12.144 -15.051   3.769  1.00 28.48           H  
ATOM     81  O   ILE A   7      10.370 -13.669   1.853  1.00 28.48           O  
ATOM     82  CG1 ILE A   7      12.677 -14.320   5.732  1.00 28.48           C  
ATOM     83 HG12 ILE A   7      11.776 -14.688   6.221  1.00 28.48           H  
ATOM     84 HG13 ILE A   7      12.946 -13.372   6.196  1.00 28.48           H  
ATOM     85  CG2 ILE A   7      13.620 -13.510   3.515  1.00 28.48           C  
ATOM     86 HG21 ILE A   7      14.466 -14.193   3.595  1.00 28.48           H  
ATOM     87 HG22 ILE A   7      13.897 -12.548   3.945  1.00 28.48           H  
ATOM     88 HG23 ILE A   7      13.430 -13.383   2.449  1.00 28.48           H  
ATOM     89  CD1 ILE A   7      13.786 -15.342   6.015  1.00 28.48           C  
ATOM     90 HD11 ILE A   7      13.827 -15.540   7.086  1.00 28.48           H  
ATOM     91 HD12 ILE A   7      13.576 -16.275   5.491  1.00 28.48           H  
ATOM     92 HD13 ILE A   7      14.755 -14.955   5.700  1.00 28.48           H  
ATOM     93  N   ILE A   8      11.097 -11.563   2.221  1.00 31.79           N  
ATOM     94  H   ILE A   8      11.524 -10.941   2.893  1.00 31.79           H  
ATOM     95  CA  ILE A   8      11.139 -11.133   0.822  1.00 31.79           C  
ATOM     96  HA  ILE A   8      10.584 -11.830   0.194  1.00 31.79           H  
ATOM     97  C   ILE A   8      12.608 -11.188   0.421  1.00 31.79           C  
ATOM     98  CB  ILE A   8      10.535  -9.719   0.647  1.00 31.79           C  
ATOM     99  HB  ILE A   8      11.085  -9.024   1.281  1.00 31.79           H  
ATOM    100  O   ILE A   8      13.400 -10.401   0.942  1.00 31.79           O  
ATOM    101  CG1 ILE A   8       9.051  -9.707   1.083  1.00 31.79           C  
ATOM    102 HG12 ILE A   8       8.486 -10.368   0.426  1.00 31.79           H  
ATOM    103 HG13 ILE A   8       8.970 -10.094   2.098  1.00 31.79           H  
ATOM    104  CG2 ILE A   8      10.680  -9.258  -0.818  1.00 31.79           C  
ATOM    105 HG21 ILE A   8      10.159  -9.947  -1.482  1.00 31.79           H  
ATOM    106 HG22 ILE A   8      11.731  -9.231  -1.103  1.00 31.79           H  
ATOM    107 HG23 ILE A   8      10.286  -8.250  -0.948  1.00 31.79           H  
ATOM    108  CD1 ILE A   8       8.399  -8.317   1.081  1.00 31.79           C  
ATOM    109 HD11 ILE A   8       7.412  -8.383   1.539  1.00 31.79           H  
ATOM    110 HD12 ILE A   8       9.008  -7.622   1.659  1.00 31.79           H  
ATOM    111 HD13 ILE A   8       8.286  -7.948   0.062  1.00 31.79           H  
ATOM    112  N   ASP A   9      12.960 -12.119  -0.461  1.00 32.12           N  
ATOM    113  H   ASP A   9      12.257 -12.713  -0.876  1.00 32.12           H  
ATOM    114  CA  ASP A   9      14.291 -12.177  -1.058  1.00 32.12           C  
ATOM    115  HA  ASP A   9      14.983 -11.599  -0.445  1.00 32.12           H  
ATOM    116  C   ASP A   9      14.235 -11.528  -2.449  1.00 32.12           C  
ATOM    117  CB  ASP A   9      14.820 -13.620  -1.069  1.00 32.12           C  
ATOM    118  HB2 ASP A   9      14.284 -14.191  -1.827  1.00 32.12           H  
ATOM    119  HB3 ASP A   9      14.619 -14.072  -0.097  1.00 32.12           H  
ATOM    120  O   ASP A   9      13.405 -11.876  -3.297  1.00 32.12           O  
ATOM    121  CG  ASP A   9      16.329 -13.710  -1.334  1.00 32.12           C  
ATOM    122  OD1 ASP A   9      16.938 -12.668  -1.670  1.00 32.12           O  
ATOM    123  OD2 ASP A   9      16.866 -14.827  -1.179  1.00 32.12           O  
ATOM    124  N   LEU A  10      15.084 -10.524  -2.646  1.00 32.36           N  
ATOM    125  H   LEU A  10      15.813 -10.425  -1.954  1.00 32.36           H  
ATOM    126  CA  LEU A  10      15.309  -9.853  -3.920  1.00 32.36           C  
ATOM    127  HA  LEU A  10      14.597 -10.201  -4.668  1.00 32.36           H  
ATOM    128  C   LEU A  10      16.697 -10.268  -4.378  1.00 32.36           C  
ATOM    129  CB  LEU A  10      15.186  -8.322  -3.750  1.00 32.36           C  
ATOM    130  HB2 LEU A  10      15.887  -7.818  -4.415  1.00 32.36           H  
ATOM    131  HB3 LEU A  10      15.468  -8.059  -2.731  1.00 32.36           H  
ATOM    132  O   LEU A  10      17.680  -9.616  -4.041  1.00 32.36           O  
ATOM    133  CG  LEU A  10      13.778  -7.803  -4.056  1.00 32.36           C  
ATOM    134  HG  LEU A  10      13.051  -8.500  -3.638  1.00 32.36           H  
ATOM    135  CD1 LEU A  10      13.540  -6.442  -3.403  1.00 32.36           C  
ATOM    136 HD11 LEU A  10      13.661  -6.536  -2.324  1.00 32.36           H  
ATOM    137 HD12 LEU A  10      12.527  -6.101  -3.617  1.00 32.36           H  
ATOM    138 HD13 LEU A  10      14.264  -5.722  -3.782  1.00 32.36           H  
ATOM    139  CD2 LEU A  10      13.564  -7.643  -5.570  1.00 32.36           C  
ATOM    140 HD21 LEU A  10      12.566  -7.251  -5.767  1.00 32.36           H  
ATOM    141 HD22 LEU A  10      13.662  -8.616  -6.052  1.00 32.36           H  
ATOM    142 HD23 LEU A  10      14.312  -6.966  -5.982  1.00 32.36           H  
ATOM    143  N   THR A  11      16.772 -11.352  -5.142  1.00 32.21           N  
ATOM    144  H   THR A  11      15.935 -11.882  -5.336  1.00 32.21           H  
ATOM    145  CA  THR A  11      18.037 -11.772  -5.737  1.00 32.21           C  
ATOM    146  HA  THR A  11      18.858 -11.418  -5.112  1.00 32.21           H  
ATOM    147  C   THR A  11      18.161 -11.121  -7.107  1.00 32.21           C  
ATOM    148  CB  THR A  11      18.157 -13.298  -5.834  1.00 32.21           C  
ATOM    149  HB  THR A  11      17.680 -13.639  -6.753  1.00 32.21           H  
ATOM    150  O   THR A  11      17.401 -11.440  -8.034  1.00 32.21           O  
ATOM    151  CG2 THR A  11      19.622 -13.734  -5.854  1.00 32.21           C  
ATOM    152 HG21 THR A  11      20.137 -13.267  -6.694  1.00 32.21           H  
ATOM    153 HG22 THR A  11      19.674 -14.818  -5.949  1.00 32.21           H  
ATOM    154 HG23 THR A  11      20.107 -13.432  -4.926  1.00 32.21           H  
ATOM    155  OG1 THR A  11      17.531 -13.970  -4.766  1.00 32.21           O  
ATOM    156  HG1 THR A  11      17.661 -13.489  -3.946  1.00 32.21           H  
ATOM    157  N   CYS A  12      19.113 -10.208  -7.265  1.00 31.43           N  
ATOM    158  H   CYS A  12      19.673  -9.906  -6.481  1.00 31.43           H  
ATOM    159  CA  CYS A  12      19.434  -9.634  -8.561  1.00 31.43           C  
ATOM    160  HA  CYS A  12      18.628  -9.823  -9.270  1.00 31.43           H  
ATOM    161  C   CYS A  12      20.686 -10.346  -9.082  1.00 31.43           C  
ATOM    162  CB  CYS A  12      19.536  -8.113  -8.414  1.00 31.43           C  
ATOM    163  HB2 CYS A  12      20.414  -7.902  -7.803  1.00 31.43           H  
ATOM    164  HB3 CYS A  12      19.690  -7.656  -9.392  1.00 31.43           H  
ATOM    165  O   CYS A  12      21.795 -10.142  -8.603  1.00 31.43           O  
ATOM    166  SG  CYS A  12      18.090  -7.350  -7.591  1.00 31.43           S  
ATOM    167  N   ARG A  13      20.513 -11.247 -10.054  1.00 32.00           N  
ATOM    168  H   ARG A  13      19.594 -11.342 -10.463  1.00 32.00           H  
ATOM    169  CA  ARG A  13      21.657 -11.878 -10.722  1.00 32.00           C  
ATOM    170  HA  ARG A  13      22.502 -11.919 -10.035  1.00 32.00           H  
ATOM    171  C   ARG A  13      22.084 -10.990 -11.881  1.00 32.00           C  
ATOM    172  CB  ARG A  13      21.340 -13.315 -11.165  1.00 32.00           C  
ATOM    173  HB2 ARG A  13      22.139 -13.652 -11.825  1.00 32.00           H  
ATOM    174  HB3 ARG A  13      20.403 -13.332 -11.721  1.00 32.00           H  
ATOM    175  O   ARG A  13      21.279 -10.722 -12.771  1.00 32.00           O  
ATOM    176  CG  ARG A  13      21.260 -14.272  -9.965  1.00 32.00           C  
ATOM    177  HG2 ARG A  13      22.178 -14.194  -9.382  1.00 32.00           H  
ATOM    178  HG3 ARG A  13      20.416 -13.996  -9.334  1.00 32.00           H  
ATOM    179  CD  ARG A  13      21.092 -15.718 -10.443  1.00 32.00           C  
ATOM    180  HD2 ARG A  13      21.933 -15.964 -11.092  1.00 32.00           H  
ATOM    181  HD3 ARG A  13      20.169 -15.792 -11.019  1.00 32.00           H  
ATOM    182  NE  ARG A  13      21.048 -16.663  -9.310  1.00 32.00           N  
ATOM    183  HE  ARG A  13      21.035 -16.252  -8.387  1.00 32.00           H  
ATOM    184  NH1 ARG A  13      21.077 -18.601 -10.539  1.00 32.00           N  
ATOM    185 HH11 ARG A  13      21.141 -18.045 -11.379  1.00 32.00           H  
ATOM    186 HH12 ARG A  13      21.141 -19.608 -10.590  1.00 32.00           H  
ATOM    187  NH2 ARG A  13      21.033 -18.706  -8.307  1.00 32.00           N  
ATOM    188 HH21 ARG A  13      21.013 -18.251  -7.405  1.00 32.00           H  
ATOM    189 HH22 ARG A  13      21.059 -19.714  -8.362  1.00 32.00           H  
ATOM    190  CZ  ARG A  13      21.053 -17.981  -9.390  1.00 32.00           C  
ATOM    191  N   GLU A  14      23.343 -10.564 -11.882  1.00 30.33           N  
ATOM    192  H   GLU A  14      23.932 -10.749 -11.083  1.00 30.33           H  
ATOM    193  CA  GLU A  14      23.990 -10.092 -13.105  1.00 30.33           C  
ATOM    194  HA  GLU A  14      23.450  -9.234 -13.505  1.00 30.33           H  
ATOM    195  C   GLU A  14      23.923 -11.239 -14.122  1.00 30.33           C  
ATOM    196  CB  GLU A  14      25.448  -9.674 -12.831  1.00 30.33           C  
ATOM    197  HB2 GLU A  14      25.962 -10.486 -12.316  1.00 30.33           H  
ATOM    198  HB3 GLU A  14      25.940  -9.501 -13.788  1.00 30.33           H  
ATOM    199  O   GLU A  14      24.492 -12.311 -13.900  1.00 30.33           O  
ATOM    200  CG  GLU A  14      25.541  -8.386 -11.993  1.00 30.33           C  
ATOM    201  HG2 GLU A  14      25.065  -8.559 -11.028  1.00 30.33           H  
ATOM    202  HG3 GLU A  14      24.979  -7.605 -12.505  1.00 30.33           H  
ATOM    203  CD  GLU A  14      26.985  -7.905 -11.758  1.00 30.33           C  
ATOM    204  OE1 GLU A  14      27.133  -6.710 -11.414  1.00 30.33           O  
ATOM    205  OE2 GLU A  14      27.920  -8.722 -11.913  1.00 30.33           O  
ATOM    206  N   SER A  15      23.165 -11.071 -15.209  1.00 31.24           N  
ATOM    207  H   SER A  15      22.666 -10.205 -15.356  1.00 31.24           H  
ATOM    208  CA  SER A  15      23.230 -12.019 -16.316  1.00 31.24           C  
ATOM    209  HA  SER A  15      23.163 -13.032 -15.921  1.00 31.24           H  
ATOM    210  C   SER A  15      24.596 -11.843 -16.972  1.00 31.24           C  
ATOM    211  CB  SER A  15      22.073 -11.842 -17.308  1.00 31.24           C  
ATOM    212  HB2 SER A  15      22.156 -12.599 -18.088  1.00 31.24           H  
ATOM    213  HB3 SER A  15      21.126 -11.983 -16.786  1.00 31.24           H  
ATOM    214  O   SER A  15      24.798 -10.929 -17.766  1.00 31.24           O  
ATOM    215  OG  SER A  15      22.085 -10.567 -17.907  1.00 31.24           O  
ATOM    216  HG  SER A  15      22.957 -10.424 -18.283  1.00 31.24           H  
ATOM    217  N   LEU A  16      25.536 -12.719 -16.626  1.00 27.98           N  
ATOM    218  H   LEU A  16      25.320 -13.337 -15.857  1.00 27.98           H  
ATOM    219  CA  LEU A  16      26.877 -12.822 -17.215  1.00 27.98           C  
ATOM    220  HA  LEU A  16      27.326 -11.828 -17.207  1.00 27.98           H  
ATOM    221  C   LEU A  16      26.869 -13.256 -18.697  1.00 27.98           C  
ATOM    222  CB  LEU A  16      27.717 -13.765 -16.321  1.00 27.98           C  
ATOM    223  HB2 LEU A  16      28.469 -14.285 -16.914  1.00 27.98           H  
ATOM    224  HB3 LEU A  16      27.063 -14.531 -15.905  1.00 27.98           H  
ATOM    225  O   LEU A  16      27.896 -13.661 -19.230  1.00 27.98           O  
ATOM    226  CG  LEU A  16      28.442 -13.023 -15.186  1.00 27.98           C  
ATOM    227  HG  LEU A  16      27.781 -12.270 -14.757  1.00 27.98           H  
ATOM    228  CD1 LEU A  16      28.838 -14.005 -14.082  1.00 27.98           C  
ATOM    229 HD11 LEU A  16      27.942 -14.459 -13.661  1.00 27.98           H  
ATOM    230 HD12 LEU A  16      29.361 -13.467 -13.292  1.00 27.98           H  
ATOM    231 HD13 LEU A  16      29.487 -14.781 -14.488  1.00 27.98           H  
ATOM    232  CD2 LEU A  16      29.718 -12.352 -15.701  1.00 27.98           C  
ATOM    233 HD21 LEU A  16      30.185 -11.791 -14.891  1.00 27.98           H  
ATOM    234 HD22 LEU A  16      30.416 -13.101 -16.077  1.00 27.98           H  
ATOM    235 HD23 LEU A  16      29.475 -11.656 -16.504  1.00 27.98           H  
ATOM    236  N   GLU A  17      25.734 -13.166 -19.386  1.00 30.28           N  
ATOM    237  H   GLU A  17      24.958 -12.670 -18.972  1.00 30.28           H  
ATOM    238  CA  GLU A  17      25.575 -13.644 -20.753  1.00 30.28           C  
ATOM    239  HA  GLU A  17      26.534 -14.002 -21.127  1.00 30.28           H  
ATOM    240  C   GLU A  17      25.156 -12.497 -21.674  1.00 30.28           C  
ATOM    241  CB  GLU A  17      24.642 -14.863 -20.789  1.00 30.28           C  
ATOM    242  HB2 GLU A  17      23.719 -14.636 -20.255  1.00 30.28           H  
ATOM    243  HB3 GLU A  17      24.407 -15.092 -21.829  1.00 30.28           H  
ATOM    244  O   GLU A  17      24.013 -12.043 -21.681  1.00 30.28           O  
ATOM    245  CG  GLU A  17      25.343 -16.083 -20.158  1.00 30.28           C  
ATOM    246  HG2 GLU A  17      25.576 -15.861 -19.117  1.00 30.28           H  
ATOM    247  HG3 GLU A  17      26.283 -16.252 -20.683  1.00 30.28           H  
ATOM    248  CD  GLU A  17      24.517 -17.377 -20.198  1.00 30.28           C  
ATOM    249  OE1 GLU A  17      25.099 -18.435 -19.866  1.00 30.28           O  
ATOM    250  OE2 GLU A  17      23.308 -17.313 -20.517  1.00 30.28           O  
ATOM    251  N   ASN A  18      26.160 -12.028 -22.419  1.00 29.56           N  
ATOM    252  H   ASN A  18      27.079 -12.353 -22.155  1.00 29.56           H  
ATOM    253  CA  ASN A  18      26.106 -11.309 -23.690  1.00 29.56           C  
ATOM    254  HA  ASN A  18      26.494 -10.300 -23.549  1.00 29.56           H  
ATOM    255  C   ASN A  18      24.704 -11.206 -24.315  1.00 29.56           C  
ATOM    256  CB  ASN A  18      27.030 -12.073 -24.663  1.00 29.56           C  
ATOM    257  HB2 ASN A  18      26.935 -11.636 -25.657  1.00 29.56           H  
ATOM    258  HB3 ASN A  18      26.704 -13.111 -24.726  1.00 29.56           H  
ATOM    259  O   ASN A  18      24.217 -12.152 -24.932  1.00 29.56           O  
ATOM    260  CG  ASN A  18      28.499 -12.027 -24.295  1.00 29.56           C  
ATOM    261  ND2 ASN A  18      29.247 -13.057 -24.614  1.00 29.56           N  
ATOM    262 HD21 ASN A  18      28.844 -13.851 -25.091  1.00 29.56           H  
ATOM    263 HD22 ASN A  18      30.219 -12.995 -24.344  1.00 29.56           H  
ATOM    264  OD1 ASN A  18      29.000 -11.081 -23.719  1.00 29.56           O  
ATOM    265  N   SER A  19      24.093 -10.027 -24.247  1.00 35.20           N  
ATOM    266  H   SER A  19      24.491  -9.294 -23.677  1.00 35.20           H  
ATOM    267  CA  SER A  19      23.087  -9.618 -25.226  1.00 35.20           C  
ATOM    268  HA  SER A  19      23.337 -10.081 -26.181  1.00 35.20           H  
ATOM    269  C   SER A  19      23.174  -8.109 -25.423  1.00 35.20           C  
ATOM    270  CB  SER A  19      21.676 -10.103 -24.863  1.00 35.20           C  
ATOM    271  HB2 SER A  19      21.632 -11.182 -25.014  1.00 35.20           H  
ATOM    272  HB3 SER A  19      20.949  -9.636 -25.528  1.00 35.20           H  
ATOM    273  O   SER A  19      23.217  -7.347 -24.462  1.00 35.20           O  
ATOM    274  OG  SER A  19      21.333  -9.828 -23.522  1.00 35.20           O  
ATOM    275  HG  SER A  19      22.063 -10.130 -22.976  1.00 35.20           H  
ATOM    276  N   ASP A  20      23.272  -7.709 -26.685  1.00 35.08           N  
ATOM    277  H   ASP A  20      23.235  -8.426 -27.395  1.00 35.08           H  
ATOM    278  CA  ASP A  20      23.470  -6.355 -27.216  1.00 35.08           C  
ATOM    279  HA  ASP A  20      24.360  -5.926 -26.756  1.00 35.08           H  
ATOM    280  C   ASP A  20      22.319  -5.360 -26.930  1.00 35.08           C  
ATOM    281  CB  ASP A  20      23.717  -6.505 -28.737  1.00 35.08           C  
ATOM    282  HB2 ASP A  20      23.071  -7.284 -29.140  1.00 35.08           H  
ATOM    283  HB3 ASP A  20      23.464  -5.585 -29.264  1.00 35.08           H  
ATOM    284  O   ASP A  20      22.098  -4.426 -27.696  1.00 35.08           O  
ATOM    285  CG  ASP A  20      25.173  -6.785 -29.102  1.00 35.08           C  
ATOM    286  OD1 ASP A  20      26.053  -6.077 -28.563  1.00 35.08           O  
ATOM    287  OD2 ASP A  20      25.394  -7.681 -29.947  1.00 35.08           O  
ATOM    288  N   ASP A  21      21.565  -5.503 -25.841  1.00 36.22           N  
ATOM    289  H   ASP A  21      21.837  -6.190 -25.152  1.00 36.22           H  
ATOM    290  CA  ASP A  21      20.288  -4.808 -25.680  1.00 36.22           C  
ATOM    291  HA  ASP A  21      20.196  -4.056 -26.464  1.00 36.22           H  
ATOM    292  C   ASP A  21      20.173  -4.021 -24.370  1.00 36.22           C  
ATOM    293  CB  ASP A  21      19.132  -5.795 -25.896  1.00 36.22           C  
ATOM    294  HB2 ASP A  21      19.347  -6.733 -25.382  1.00 36.22           H  
ATOM    295  HB3 ASP A  21      18.228  -5.376 -25.454  1.00 36.22           H  
ATOM    296  O   ASP A  21      20.641  -4.419 -23.310  1.00 36.22           O  
ATOM    297  CG  ASP A  21      18.844  -6.049 -27.384  1.00 36.22           C  
ATOM    298  OD1 ASP A  21      18.783  -5.048 -28.135  1.00 36.22           O  
ATOM    299  OD2 ASP A  21      18.565  -7.219 -27.733  1.00 36.22           O  
ATOM    300  N   ASN A  22      19.488  -2.878 -24.464  1.00 42.03           N  
ATOM    301  H   ASN A  22      19.134  -2.699 -25.393  1.00 42.03           H  
ATOM    302  CA  ASN A  22      19.189  -1.864 -23.441  1.00 42.03           C  
ATOM    303  HA  ASN A  22      20.137  -1.467 -23.077  1.00 42.03           H  
ATOM    304  C   ASN A  22      18.416  -2.356 -22.187  1.00 42.03           C  
ATOM    305  CB  ASN A  22      18.411  -0.743 -24.160  1.00 42.03           C  
ATOM    306  HB2 ASN A  22      17.586  -1.171 -24.729  1.00 42.03           H  
ATOM    307  HB3 ASN A  22      17.984  -0.063 -23.423  1.00 42.03           H  
ATOM    308  O   ASN A  22      17.804  -1.555 -21.467  1.00 42.03           O  
ATOM    309  CG  ASN A  22      19.284   0.113 -25.051  1.00 42.03           C  
ATOM    310  ND2 ASN A  22      19.100   0.064 -26.350  1.00 42.03           N  
ATOM    311 HD21 ASN A  22      19.790   0.550 -26.904  1.00 42.03           H  
ATOM    312 HD22 ASN A  22      18.503  -0.642 -26.757  1.00 42.03           H  
ATOM    313  OD1 ASN A  22      20.113   0.871 -24.582  1.00 42.03           O  
ATOM    314  N   ASP A  23      18.427  -3.651 -21.903  1.00 36.54           N  
ATOM    315  H   ASP A  23      19.045  -4.236 -22.446  1.00 36.54           H  
ATOM    316  CA  ASP A  23      17.754  -4.283 -20.781  1.00 36.54           C  
ATOM    317  HA  ASP A  23      16.887  -3.689 -20.490  1.00 36.54           H  
ATOM    318  C   ASP A  23      18.716  -4.337 -19.587  1.00 36.54           C  
ATOM    319  CB  ASP A  23      17.248  -5.676 -21.201  1.00 36.54           C  
ATOM    320  HB2 ASP A  23      17.044  -6.246 -20.295  1.00 36.54           H  
ATOM    321  HB3 ASP A  23      18.033  -6.198 -21.748  1.00 36.54           H  
ATOM    322  O   ASP A  23      19.590  -5.192 -19.490  1.00 36.54           O  
ATOM    323  CG  ASP A  23      15.956  -5.682 -22.033  1.00 36.54           C  
ATOM    324  OD1 ASP A  23      15.295  -4.618 -22.127  1.00 36.54           O  
ATOM    325  OD2 ASP A  23      15.554  -6.807 -22.440  1.00 36.54           O  
ATOM    326  N   GLY A  24      18.572  -3.396 -18.650  1.00 35.07           N  
ATOM    327  H   GLY A  24      17.901  -2.664 -18.833  1.00 35.07           H  
ATOM    328  CA  GLY A  24      19.274  -3.462 -17.365  1.00 35.07           C  
ATOM    329  HA2 GLY A  24      18.972  -2.622 -16.739  1.00 35.07           H  
ATOM    330  HA3 GLY A  24      20.346  -3.396 -17.554  1.00 35.07           H  
ATOM    331  C   GLY A  24      19.004  -4.776 -16.602  1.00 35.07           C  
ATOM    332  O   GLY A  24      18.122  -5.545 -16.989  1.00 35.07           O  
ATOM    333  N   PRO A  25      19.719  -5.020 -15.487  1.00 34.06           N  
ATOM    334  CA  PRO A  25      19.662  -6.284 -14.755  1.00 34.06           C  
ATOM    335  HA  PRO A  25      20.107  -7.062 -15.374  1.00 34.06           H  
ATOM    336  C   PRO A  25      18.222  -6.706 -14.421  1.00 34.06           C  
ATOM    337  CB  PRO A  25      20.538  -6.086 -13.508  1.00 34.06           C  
ATOM    338  HB2 PRO A  25      21.527  -6.503 -13.696  1.00 34.06           H  
ATOM    339  HB3 PRO A  25      20.103  -6.545 -12.620  1.00 34.06           H  
ATOM    340  O   PRO A  25      17.338  -5.872 -14.206  1.00 34.06           O  
ATOM    341  CG  PRO A  25      20.650  -4.567 -13.362  1.00 34.06           C  
ATOM    342  HG2 PRO A  25      21.583  -4.276 -12.879  1.00 34.06           H  
ATOM    343  HG3 PRO A  25      19.794  -4.185 -12.805  1.00 34.06           H  
ATOM    344  CD  PRO A  25      20.580  -4.073 -14.803  1.00 34.06           C  
ATOM    345  HD2 PRO A  25      21.573  -4.102 -15.253  1.00 34.06           H  
ATOM    346  HD3 PRO A  25      20.179  -3.060 -14.831  1.00 34.06           H  
ATOM    347  N   THR A  26      17.984  -8.015 -14.390  1.00 33.30           N  
ATOM    348  H   THR A  26      18.730  -8.642 -14.658  1.00 33.30           H  
ATOM    349  CA  THR A  26      16.712  -8.631 -13.992  1.00 33.30           C  
ATOM    350  HA  THR A  26      15.904  -7.906 -14.097  1.00 33.30           H  
ATOM    351  C   THR A  26      16.777  -9.065 -12.527  1.00 33.30           C  
ATOM    352  CB  THR A  26      16.391  -9.848 -14.881  1.00 33.30           C  
ATOM    353  HB  THR A  26      15.654 -10.471 -14.376  1.00 33.30           H  
ATOM    354  O   THR A  26      17.605  -9.907 -12.184  1.00 33.30           O  
ATOM    355  CG2 THR A  26      15.813  -9.433 -16.233  1.00 33.30           C  
ATOM    356 HG21 THR A  26      16.530  -8.806 -16.764  1.00 33.30           H  
ATOM    357 HG22 THR A  26      14.890  -8.874 -16.077  1.00 33.30           H  
ATOM    358 HG23 THR A  26      15.607 -10.323 -16.826  1.00 33.30           H  
ATOM    359  OG1 THR A  26      17.546 -10.617 -15.135  1.00 33.30           O  
ATOM    360  HG1 THR A  26      17.973 -10.794 -14.294  1.00 33.30           H  
ATOM    361  N   CYS A  27      15.896  -8.548 -11.661  1.00 33.40           N  
ATOM    362  H   CYS A  27      15.256  -7.834 -11.979  1.00 33.40           H  
ATOM    363  CA  CYS A  27      15.712  -9.100 -10.309  1.00 33.40           C  
ATOM    364  HA  CYS A  27      16.629  -9.600  -9.997  1.00 33.40           H  
ATOM    365  C   CYS A  27      14.592 -10.142 -10.304  1.00 33.40           C  
ATOM    366  CB  CYS A  27      15.415  -8.025  -9.254  1.00 33.40           C  
ATOM    367  HB2 CYS A  27      15.224  -8.521  -8.302  1.00 33.40           H  
ATOM    368  HB3 CYS A  27      14.496  -7.517  -9.548  1.00 33.40           H  
ATOM    369  O   CYS A  27      13.541  -9.947 -10.922  1.00 33.40           O  
ATOM    370  SG  CYS A  27      16.676  -6.759  -8.957  1.00 33.40           S  
ATOM    371  N   ARG A  28      14.798 -11.215  -9.541  1.00 31.76           N  
ATOM    372  H   ARG A  28      15.670 -11.279  -9.036  1.00 31.76           H  
ATOM    373  CA  ARG A  28      13.753 -12.174  -9.187  1.00 31.76           C  
ATOM    374  HA  ARG A  28      12.929 -12.085  -9.894  1.00 31.76           H  
ATOM    375  C   ARG A  28      13.227 -11.829  -7.792  1.00 31.76           C  
ATOM    376  CB  ARG A  28      14.343 -13.583  -9.306  1.00 31.76           C  
ATOM    377  HB2 ARG A  28      15.149 -13.701  -8.582  1.00 31.76           H  
ATOM    378  HB3 ARG A  28      14.755 -13.705 -10.308  1.00 31.76           H  
ATOM    379  O   ARG A  28      14.012 -11.601  -6.877  1.00 31.76           O  
ATOM    380  CG  ARG A  28      13.291 -14.666  -9.072  1.00 31.76           C  
ATOM    381  HG2 ARG A  28      12.974 -14.626  -8.030  1.00 31.76           H  
ATOM    382  HG3 ARG A  28      12.426 -14.500  -9.714  1.00 31.76           H  
ATOM    383  CD  ARG A  28      13.886 -16.041  -9.369  1.00 31.76           C  
ATOM    384  HD2 ARG A  28      13.978 -16.173 -10.447  1.00 31.76           H  
ATOM    385  HD3 ARG A  28      14.868 -16.110  -8.901  1.00 31.76           H  
ATOM    386  NE  ARG A  28      13.025 -17.067  -8.786  1.00 31.76           N  
ATOM    387  HE  ARG A  28      12.497 -16.771  -7.978  1.00 31.76           H  
ATOM    388  NH1 ARG A  28      13.931 -18.954  -9.729  1.00 31.76           N  
ATOM    389 HH11 ARG A  28      13.962 -19.962  -9.785  1.00 31.76           H  
ATOM    390 HH12 ARG A  28      14.527 -18.359 -10.286  1.00 31.76           H  
ATOM    391  NH2 ARG A  28      12.345 -19.075  -8.128  1.00 31.76           N  
ATOM    392 HH21 ARG A  28      11.896 -18.533  -7.404  1.00 31.76           H  
ATOM    393 HH22 ARG A  28      12.452 -20.075  -8.033  1.00 31.76           H  
ATOM    394  CZ  ARG A  28      13.110 -18.366  -8.898  1.00 31.76           C  
ATOM    395  N   LEU A  29      11.903 -11.746  -7.653  1.00 31.72           N  
ATOM    396  H   LEU A  29      11.327 -11.961  -8.454  1.00 31.72           H  
ATOM    397  CA  LEU A  29      11.223 -11.521  -6.376  1.00 31.72           C  
ATOM    398  HA  LEU A  29      11.926 -11.118  -5.647  1.00 31.72           H  
ATOM    399  C   LEU A  29      10.717 -12.873  -5.861  1.00 31.72           C  
ATOM    400  CB  LEU A  29      10.078 -10.504  -6.588  1.00 31.72           C  
ATOM    401  HB2 LEU A  29       9.308 -10.973  -7.200  1.00 31.72           H  
ATOM    402  HB3 LEU A  29      10.454  -9.646  -7.144  1.00 31.72           H  
ATOM    403  O   LEU A  29       9.676 -13.345  -6.319  1.00 31.72           O  
ATOM    404  CG  LEU A  29       9.454 -10.016  -5.264  1.00 31.72           C  
ATOM    405  HG  LEU A  29       9.475 -10.814  -4.522  1.00 31.72           H  
ATOM    406  CD1 LEU A  29      10.221  -8.812  -4.727  1.00 31.72           C  
ATOM    407 HD11 LEU A  29      11.253  -9.123  -4.567  1.00 31.72           H  
ATOM    408 HD12 LEU A  29      10.190  -7.985  -5.437  1.00 31.72           H  
ATOM    409 HD13 LEU A  29       9.801  -8.498  -3.771  1.00 31.72           H  
ATOM    410  CD2 LEU A  29       8.000  -9.586  -5.453  1.00 31.72           C  
ATOM    411 HD21 LEU A  29       7.417 -10.442  -5.793  1.00 31.72           H  
ATOM    412 HD22 LEU A  29       7.592  -9.240  -4.503  1.00 31.72           H  
ATOM    413 HD23 LEU A  29       7.937  -8.790  -6.194  1.00 31.72           H  
ATOM    414  N   ASP A  30      11.441 -13.496  -4.934  1.00 32.73           N  
ATOM    415  H   ASP A  30      12.259 -13.045  -4.552  1.00 32.73           H  
ATOM    416  CA  ASP A  30      11.007 -14.747  -4.309  1.00 32.73           C  
ATOM    417  HA  ASP A  30      10.248 -15.215  -4.935  1.00 32.73           H  
ATOM    418  C   ASP A  30      10.338 -14.433  -2.956  1.00 32.73           C  
ATOM    419  CB  ASP A  30      12.167 -15.759  -4.226  1.00 32.73           C  
ATOM    420  HB2 ASP A  30      11.867 -16.561  -3.552  1.00 32.73           H  
ATOM    421  HB3 ASP A  30      13.044 -15.271  -3.799  1.00 32.73           H  
ATOM    422  O   ASP A  30      10.921 -13.815  -2.061  1.00 32.73           O  
ATOM    423  CG  ASP A  30      12.534 -16.408  -5.579  1.00 32.73           C  
ATOM    424  OD1 ASP A  30      11.632 -16.787  -6.370  1.00 32.73           O  
ATOM    425  OD2 ASP A  30      13.728 -16.630  -5.862  1.00 32.73           O  
ATOM    426  N   TYR A  31       9.065 -14.822  -2.812  1.00 29.15           N  
ATOM    427  H   TYR A  31       8.635 -15.329  -3.571  1.00 29.15           H  
ATOM    428  CA  TYR A  31       8.298 -14.639  -1.576  1.00 29.15           C  
ATOM    429  HA  TYR A  31       8.786 -13.878  -0.967  1.00 29.15           H  
ATOM    430  C   TYR A  31       8.289 -15.948  -0.784  1.00 29.15           C  
ATOM    431  CB  TYR A  31       6.879 -14.132  -1.894  1.00 29.15           C  
ATOM    432  HB2 TYR A  31       6.238 -14.967  -2.174  1.00 29.15           H  
ATOM    433  HB3 TYR A  31       6.935 -13.473  -2.760  1.00 29.15           H  
ATOM    434  O   TYR A  31       7.668 -16.926  -1.207  1.00 29.15           O  
ATOM    435  CG  TYR A  31       6.236 -13.350  -0.760  1.00 29.15           C  
ATOM    436  CD1 TYR A  31       5.519 -14.005   0.263  1.00 29.15           C  
ATOM    437  HD1 TYR A  31       5.422 -15.080   0.241  1.00 29.15           H  
ATOM    438  CD2 TYR A  31       6.374 -11.950  -0.730  1.00 29.15           C  
ATOM    439  HD2 TYR A  31       6.937 -11.453  -1.506  1.00 29.15           H  
ATOM    440  CE1 TYR A  31       4.946 -13.257   1.313  1.00 29.15           C  
ATOM    441  HE1 TYR A  31       4.406 -13.751   2.107  1.00 29.15           H  
ATOM    442  CE2 TYR A  31       5.802 -11.199   0.314  1.00 29.15           C  
ATOM    443  HE2 TYR A  31       5.923 -10.126   0.331  1.00 29.15           H  
ATOM    444  OH  TYR A  31       4.557 -11.129   2.361  1.00 29.15           O  
ATOM    445  HH  TYR A  31       4.799 -10.203   2.286  1.00 29.15           H  
ATOM    446  CZ  TYR A  31       5.092 -11.853   1.342  1.00 29.15           C  
ATOM    447  N   PHE A  32       8.941 -15.978   0.380  1.00 28.52           N  
ATOM    448  H   PHE A  32       9.465 -15.165   0.674  1.00 28.52           H  
ATOM    449  CA  PHE A  32       8.967 -17.165   1.233  1.00 28.52           C  
ATOM    450  HA  PHE A  32       8.689 -18.036   0.639  1.00 28.52           H  
ATOM    451  C   PHE A  32       7.950 -17.040   2.368  1.00 28.52           C  
ATOM    452  CB  PHE A  32      10.389 -17.439   1.737  1.00 28.52           C  
ATOM    453  HB2 PHE A  32      10.354 -18.253   2.461  1.00 28.52           H  
ATOM    454  HB3 PHE A  32      10.764 -16.556   2.254  1.00 28.52           H  
ATOM    455  O   PHE A  32       8.135 -16.289   3.328  1.00 28.52           O  
ATOM    456  CG  PHE A  32      11.355 -17.826   0.632  1.00 28.52           C  
ATOM    457  CD1 PHE A  32      11.418 -19.158   0.175  1.00 28.52           C  
ATOM    458  HD1 PHE A  32      10.781 -19.912   0.612  1.00 28.52           H  
ATOM    459  CD2 PHE A  32      12.180 -16.848   0.044  1.00 28.52           C  
ATOM    460  HD2 PHE A  32      12.135 -15.820   0.374  1.00 28.52           H  
ATOM    461  CE1 PHE A  32      12.305 -19.510  -0.860  1.00 28.52           C  
ATOM    462  HE1 PHE A  32      12.350 -20.528  -1.217  1.00 28.52           H  
ATOM    463  CE2 PHE A  32      13.070 -17.203  -0.984  1.00 28.52           C  
ATOM    464  HE2 PHE A  32      13.709 -16.454  -1.428  1.00 28.52           H  
ATOM    465  CZ  PHE A  32      13.132 -18.530  -1.438  1.00 28.52           C  
ATOM    466  HZ  PHE A  32      13.815 -18.788  -2.234  1.00 28.52           H  
ATOM    467  N   LEU A  33       6.883 -17.841   2.298  1.00 26.73           N  
ATOM    468  H   LEU A  33       6.766 -18.395   1.462  1.00 26.73           H  
ATOM    469  CA  LEU A  33       6.058 -18.160   3.463  1.00 26.73           C  
ATOM    470  HA  LEU A  33       5.995 -17.286   4.111  1.00 26.73           H  
ATOM    471  C   LEU A  33       6.765 -19.255   4.268  1.00 26.73           C  
ATOM    472  CB  LEU A  33       4.634 -18.558   3.028  1.00 26.73           C  
ATOM    473  HB2 LEU A  33       4.711 -19.268   2.206  1.00 26.73           H  
ATOM    474  HB3 LEU A  33       4.139 -19.067   3.855  1.00 26.73           H  
ATOM    475  O   LEU A  33       6.442 -20.438   4.165  1.00 26.73           O  
ATOM    476  CG  LEU A  33       3.750 -17.373   2.598  1.00 26.73           C  
ATOM    477  HG  LEU A  33       4.282 -16.761   1.870  1.00 26.73           H  
ATOM    478  CD1 LEU A  33       2.472 -17.901   1.947  1.00 26.73           C  
ATOM    479 HD11 LEU A  33       1.912 -18.519   2.650  1.00 26.73           H  
ATOM    480 HD12 LEU A  33       1.852 -17.068   1.616  1.00 26.73           H  
ATOM    481 HD13 LEU A  33       2.729 -18.500   1.074  1.00 26.73           H  
ATOM    482  CD2 LEU A  33       3.340 -16.497   3.789  1.00 26.73           C  
ATOM    483 HD21 LEU A  33       2.670 -15.710   3.445  1.00 26.73           H  
ATOM    484 HD22 LEU A  33       2.835 -17.100   4.544  1.00 26.73           H  
ATOM    485 HD23 LEU A  33       4.219 -16.024   4.225  1.00 26.73           H  
ATOM    486  N   ALA A  34       7.755 -18.868   5.070  1.00 25.71           N  
ATOM    487  H   ALA A  34       8.032 -17.897   5.079  1.00 25.71           H  
ATOM    488  CA  ALA A  34       8.397 -19.787   5.998  1.00 25.71           C  
ATOM    489  HA  ALA A  34       8.637 -20.711   5.471  1.00 25.71           H  
ATOM    490  C   ALA A  34       7.420 -20.123   7.138  1.00 25.71           C  
ATOM    491  CB  ALA A  34       9.719 -19.179   6.479  1.00 25.71           C  
ATOM    492  HB1 ALA A  34      10.213 -19.865   7.166  1.00 25.71           H  
ATOM    493  HB2 ALA A  34       9.533 -18.236   6.993  1.00 25.71           H  
ATOM    494  HB3 ALA A  34      10.375 -18.996   5.628  1.00 25.71           H  
ATOM    495  O   ALA A  34       7.304 -19.404   8.132  1.00 25.71           O  
ATOM    496  N   LYS A  35       6.678 -21.226   6.996  1.00 26.52           N  
ATOM    497  H   LYS A  35       6.721 -21.705   6.107  1.00 26.52           H  
ATOM    498  CA  LYS A  35       5.899 -21.812   8.091  1.00 26.52           C  
ATOM    499  HA  LYS A  35       5.861 -21.086   8.903  1.00 26.52           H  
ATOM    500  C   LYS A  35       6.635 -23.032   8.631  1.00 26.52           C  
ATOM    501  CB  LYS A  35       4.444 -22.085   7.661  1.00 26.52           C  
ATOM    502  HB2 LYS A  35       4.277 -23.155   7.541  1.00 26.52           H  
ATOM    503  HB3 LYS A  35       4.253 -21.609   6.698  1.00 26.52           H  
ATOM    504  O   LYS A  35       6.566 -24.110   8.051  1.00 26.52           O  
ATOM    505  CG  LYS A  35       3.448 -21.516   8.686  1.00 26.52           C  
ATOM    506  HG2 LYS A  35       3.669 -21.921   9.674  1.00 26.52           H  
ATOM    507  HG3 LYS A  35       3.550 -20.431   8.716  1.00 26.52           H  
ATOM    508  CD  LYS A  35       2.010 -21.882   8.302  1.00 26.52           C  
ATOM    509  HD2 LYS A  35       1.827 -21.566   7.275  1.00 26.52           H  
ATOM    510  HD3 LYS A  35       1.897 -22.965   8.359  1.00 26.52           H  
ATOM    511  CE  LYS A  35       0.997 -21.201   9.229  1.00 26.52           C  
ATOM    512  HE2 LYS A  35       1.113 -20.122   9.136  1.00 26.52           H  
ATOM    513  HE3 LYS A  35       1.226 -21.479  10.258  1.00 26.52           H  
ATOM    514  NZ  LYS A  35      -0.391 -21.604   8.884  1.00 26.52           N  
ATOM    515  HZ1 LYS A  35      -1.064 -21.153   9.487  1.00 26.52           H  
ATOM    516  HZ2 LYS A  35      -0.601 -21.359   7.927  1.00 26.52           H  
ATOM    517  HZ3 LYS A  35      -0.500 -22.605   8.970  1.00 26.52           H  
ATOM    518  N   ASN A  36       7.329 -22.811   9.749  1.00 27.49           N  
ATOM    519  H   ASN A  36       7.491 -21.839   9.969  1.00 27.49           H  
ATOM    520  CA  ASN A  36       7.688 -23.754  10.817  1.00 27.49           C  
ATOM    521  HA  ASN A  36       8.775 -23.764  10.906  1.00 27.49           H  
ATOM    522  C   ASN A  36       7.272 -25.221  10.609  1.00 27.49           C  
ATOM    523  CB  ASN A  36       7.095 -23.212  12.138  1.00 27.49           C  
ATOM    524  HB2 ASN A  36       6.046 -22.953  11.998  1.00 27.49           H  
ATOM    525  HB3 ASN A  36       7.152 -23.984  12.905  1.00 27.49           H  
ATOM    526  O   ASN A  36       6.402 -25.744  11.303  1.00 27.49           O  
ATOM    527  CG  ASN A  36       7.853 -22.031  12.699  1.00 27.49           C  
ATOM    528  ND2 ASN A  36       7.259 -21.280  13.596  1.00 27.49           N  
ATOM    529 HD21 ASN A  36       6.338 -21.503  13.943  1.00 27.49           H  
ATOM    530 HD22 ASN A  36       7.819 -20.516  13.946  1.00 27.49           H  
ATOM    531  OD1 ASN A  36       8.984 -21.770  12.352  1.00 27.49           O  
ATOM    532  N   SER A  37       7.916 -25.913   9.681  1.00 27.01           N  
ATOM    533  H   SER A  37       8.529 -25.426   9.042  1.00 27.01           H  
ATOM    534  CA  SER A  37       7.872 -27.366   9.588  1.00 27.01           C  
ATOM    535  HA  SER A  37       7.908 -27.786  10.592  1.00 27.01           H  
ATOM    536  C   SER A  37       9.123 -27.787   8.836  1.00 27.01           C  
ATOM    537  CB  SER A  37       6.573 -27.846   8.917  1.00 27.01           C  
ATOM    538  HB2 SER A  37       5.726 -27.568   9.544  1.00 27.01           H  
ATOM    539  HB3 SER A  37       6.595 -28.933   8.841  1.00 27.01           H  
ATOM    540  O   SER A  37       9.400 -27.245   7.774  1.00 27.01           O  
ATOM    541  OG  SER A  37       6.377 -27.302   7.630  1.00 27.01           O  
ATOM    542  HG  SER A  37       6.556 -26.359   7.658  1.00 27.01           H  
ATOM    543  N   GLY A  38       9.927 -28.685   9.406  1.00 29.28           N  
ATOM    544  H   GLY A  38       9.670 -29.046  10.313  1.00 29.28           H  
ATOM    545  CA  GLY A  38      11.180 -29.185   8.822  1.00 29.28           C  
ATOM    546  HA2 GLY A  38      11.712 -29.785   9.559  1.00 29.28           H  
ATOM    547  HA3 GLY A  38      11.809 -28.337   8.551  1.00 29.28           H  
ATOM    548  C   GLY A  38      10.971 -30.037   7.565  1.00 29.28           C  
ATOM    549  O   GLY A  38      11.474 -31.152   7.481  1.00 29.28           O  
ATOM    550  N   LYS A  39      10.180 -29.548   6.610  1.00 26.75           N  
ATOM    551  H   LYS A  39       9.857 -28.599   6.730  1.00 26.75           H  
ATOM    552  CA  LYS A  39       9.857 -30.172   5.334  1.00 26.75           C  
ATOM    553  HA  LYS A  39      10.510 -31.033   5.188  1.00 26.75           H  
ATOM    554  C   LYS A  39      10.151 -29.165   4.230  1.00 26.75           C  
ATOM    555  CB  LYS A  39       8.397 -30.651   5.319  1.00 26.75           C  
ATOM    556  HB2 LYS A  39       7.737 -29.821   5.572  1.00 26.75           H  
ATOM    557  HB3 LYS A  39       8.154 -30.989   4.311  1.00 26.75           H  
ATOM    558  O   LYS A  39       9.837 -27.986   4.344  1.00 26.75           O  
ATOM    559  CG  LYS A  39       8.178 -31.813   6.302  1.00 26.75           C  
ATOM    560  HG2 LYS A  39       8.330 -31.463   7.322  1.00 26.75           H  
ATOM    561  HG3 LYS A  39       8.900 -32.601   6.089  1.00 26.75           H  
ATOM    562  CD  LYS A  39       6.763 -32.390   6.178  1.00 26.75           C  
ATOM    563  HD2 LYS A  39       6.038 -31.610   6.411  1.00 26.75           H  
ATOM    564  HD3 LYS A  39       6.605 -32.728   5.154  1.00 26.75           H  
ATOM    565  CE  LYS A  39       6.594 -33.569   7.145  1.00 26.75           C  
ATOM    566  HE2 LYS A  39       6.744 -33.208   8.163  1.00 26.75           H  
ATOM    567  HE3 LYS A  39       7.373 -34.302   6.935  1.00 26.75           H  
ATOM    568  NZ  LYS A  39       5.255 -34.197   7.012  1.00 26.75           N  
ATOM    569  HZ1 LYS A  39       5.160 -34.972   7.652  1.00 26.75           H  
ATOM    570  HZ2 LYS A  39       4.526 -33.525   7.207  1.00 26.75           H  
ATOM    571  HZ3 LYS A  39       5.121 -34.544   6.073  1.00 26.75           H  
ATOM    572  N   ASN A  40      10.804 -29.668   3.191  1.00 26.79           N  
ATOM    573  H   ASN A  40      11.005 -30.657   3.223  1.00 26.79           H  
ATOM    574  CA  ASN A  40      11.313 -28.935   2.043  1.00 26.79           C  
ATOM    575  HA  ASN A  40      12.256 -28.477   2.344  1.00 26.79           H  
ATOM    576  C   ASN A  40      10.315 -27.851   1.542  1.00 26.79           C  
ATOM    577  CB  ASN A  40      11.613 -30.015   0.981  1.00 26.79           C  
ATOM    578  HB2 ASN A  40      10.683 -30.352   0.522  1.00 26.79           H  
ATOM    579  HB3 ASN A  40      12.090 -30.872   1.457  1.00 26.79           H  
ATOM    580  O   ASN A  40       9.189 -28.210   1.186  1.00 26.79           O  
ATOM    581  CG  ASN A  40      12.553 -29.554  -0.107  1.00 26.79           C  
ATOM    582  ND2 ASN A  40      12.920 -30.421  -1.019  1.00 26.79           N  
ATOM    583 HD21 ASN A  40      12.586 -31.374  -1.008  1.00 26.79           H  
ATOM    584 HD22 ASN A  40      13.567 -30.082  -1.717  1.00 26.79           H  
ATOM    585  OD1 ASN A  40      12.988 -28.424  -0.140  1.00 26.79           O  
ATOM    586  N   PRO A  41      10.694 -26.556   1.493  1.00 26.51           N  
ATOM    587  CA  PRO A  41       9.800 -25.416   1.220  1.00 26.51           C  
ATOM    588  HA  PRO A  41       8.963 -25.466   1.917  1.00 26.51           H  
ATOM    589  C   PRO A  41       9.187 -25.359  -0.194  1.00 26.51           C  
ATOM    590  CB  PRO A  41      10.624 -24.160   1.550  1.00 26.51           C  
ATOM    591  HB2 PRO A  41      10.429 -23.865   2.582  1.00 26.51           H  
ATOM    592  HB3 PRO A  41      10.412 -23.327   0.880  1.00 26.51           H  
ATOM    593  O   PRO A  41       8.473 -24.415  -0.513  1.00 26.51           O  
ATOM    594  CG  PRO A  41      12.072 -24.620   1.425  1.00 26.51           C  
ATOM    595  HG2 PRO A  41      12.745 -24.023   2.039  1.00 26.51           H  
ATOM    596  HG3 PRO A  41      12.376 -24.592   0.378  1.00 26.51           H  
ATOM    597  CD  PRO A  41      12.001 -26.062   1.897  1.00 26.51           C  
ATOM    598  HD2 PRO A  41      12.078 -26.095   2.983  1.00 26.51           H  
ATOM    599  HD3 PRO A  41      12.821 -26.623   1.447  1.00 26.51           H  
ATOM    600  N   TYR A  42       9.405 -26.373  -1.034  1.00 24.94           N  
ATOM    601  H   TYR A  42       9.973 -27.140  -0.704  1.00 24.94           H  
ATOM    602  CA  TYR A  42       8.880 -26.444  -2.402  1.00 24.94           C  
ATOM    603  HA  TYR A  42       8.867 -25.435  -2.813  1.00 24.94           H  
ATOM    604  C   TYR A  42       7.425 -26.950  -2.517  1.00 24.94           C  
ATOM    605  CB  TYR A  42       9.853 -27.269  -3.263  1.00 24.94           C  
ATOM    606  HB2 TYR A  42       9.356 -27.550  -4.192  1.00 24.94           H  
ATOM    607  HB3 TYR A  42      10.107 -28.194  -2.745  1.00 24.94           H  
ATOM    608  O   TYR A  42       6.889 -26.965  -3.622  1.00 24.94           O  
ATOM    609  CG  TYR A  42      11.122 -26.519  -3.630  1.00 24.94           C  
ATOM    610  CD1 TYR A  42      11.155 -25.719  -4.787  1.00 24.94           C  
ATOM    611  HD1 TYR A  42      10.280 -25.642  -5.415  1.00 24.94           H  
ATOM    612  CD2 TYR A  42      12.261 -26.596  -2.811  1.00 24.94           C  
ATOM    613  HD2 TYR A  42      12.221 -27.187  -1.908  1.00 24.94           H  
ATOM    614  CE1 TYR A  42      12.325 -25.012  -5.123  1.00 24.94           C  
ATOM    615  HE1 TYR A  42      12.359 -24.392  -6.007  1.00 24.94           H  
ATOM    616  CE2 TYR A  42      13.437 -25.896  -3.139  1.00 24.94           C  
ATOM    617  HE2 TYR A  42      14.303 -25.960  -2.498  1.00 24.94           H  
ATOM    618  OH  TYR A  42      14.590 -24.408  -4.636  1.00 24.94           O  
ATOM    619  HH  TYR A  42      15.287 -24.509  -3.983  1.00 24.94           H  
ATOM    620  CZ  TYR A  42      13.469 -25.099  -4.303  1.00 24.94           C  
ATOM    621  N   PHE A  43       6.765 -27.360  -1.422  1.00 25.21           N  
ATOM    622  H   PHE A  43       7.250 -27.315  -0.537  1.00 25.21           H  
ATOM    623  CA  PHE A  43       5.489 -28.105  -1.487  1.00 25.21           C  
ATOM    624  HA  PHE A  43       5.115 -28.050  -2.510  1.00 25.21           H  
ATOM    625  C   PHE A  43       4.307 -27.542  -0.668  1.00 25.21           C  
ATOM    626  CB  PHE A  43       5.767 -29.597  -1.220  1.00 25.21           C  
ATOM    627  HB2 PHE A  43       6.465 -29.696  -0.388  1.00 25.21           H  
ATOM    628  HB3 PHE A  43       4.850 -30.109  -0.927  1.00 25.21           H  
ATOM    629  O   PHE A  43       3.357 -28.271  -0.391  1.00 25.21           O  
ATOM    630  CG  PHE A  43       6.301 -30.325  -2.437  1.00 25.21           C  
ATOM    631  CD1 PHE A  43       5.404 -30.771  -3.428  1.00 25.21           C  
ATOM    632  HD1 PHE A  43       4.344 -30.599  -3.312  1.00 25.21           H  
ATOM    633  CD2 PHE A  43       7.682 -30.543  -2.595  1.00 25.21           C  
ATOM    634  HD2 PHE A  43       8.373 -30.190  -1.844  1.00 25.21           H  
ATOM    635  CE1 PHE A  43       5.885 -31.436  -4.569  1.00 25.21           C  
ATOM    636  HE1 PHE A  43       5.195 -31.776  -5.328  1.00 25.21           H  
ATOM    637  CE2 PHE A  43       8.163 -31.208  -3.738  1.00 25.21           C  
ATOM    638  HE2 PHE A  43       9.223 -31.367  -3.866  1.00 25.21           H  
ATOM    639  CZ  PHE A  43       7.265 -31.656  -4.723  1.00 25.21           C  
ATOM    640  HZ  PHE A  43       7.635 -32.161  -5.603  1.00 25.21           H  
ATOM    641  N   ALA A  44       4.301 -26.258  -0.299  1.00 27.34           N  
ATOM    642  H   ALA A  44       5.060 -25.657  -0.586  1.00 27.34           H  
ATOM    643  CA  ALA A  44       3.166 -25.659   0.417  1.00 27.34           C  
ATOM    644  HA  ALA A  44       2.664 -26.438   0.991  1.00 27.34           H  
ATOM    645  C   ALA A  44       2.104 -25.068  -0.540  1.00 27.34           C  
ATOM    646  CB  ALA A  44       3.690 -24.666   1.458  1.00 27.34           C  
ATOM    647  HB1 ALA A  44       2.851 -24.243   2.010  1.00 27.34           H  
ATOM    648  HB2 ALA A  44       4.359 -25.173   2.153  1.00 27.34           H  
ATOM    649  HB3 ALA A  44       4.228 -23.859   0.961  1.00 27.34           H  
ATOM    650  O   ALA A  44       2.220 -23.939  -1.003  1.00 27.34           O  
ATOM    651  N   ASP A  45       1.084 -25.886  -0.814  1.00 27.39           N  
ATOM    652  H   ASP A  45       1.208 -26.831  -0.479  1.00 27.39           H  
ATOM    653  CA  ASP A  45      -0.305 -25.583  -1.197  1.00 27.39           C  
ATOM    654  HA  ASP A  45      -0.643 -26.463  -1.745  1.00 27.39           H  
ATOM    655  C   ASP A  45      -0.601 -24.414  -2.157  1.00 27.39           C  
ATOM    656  CB  ASP A  45      -1.185 -25.504   0.066  1.00 27.39           C  
ATOM    657  HB2 ASP A  45      -0.684 -24.905   0.826  1.00 27.39           H  
ATOM    658  HB3 ASP A  45      -2.122 -25.008  -0.186  1.00 27.39           H  
ATOM    659  O   ASP A  45      -0.871 -23.278  -1.765  1.00 27.39           O  
ATOM    660  CG  ASP A  45      -1.554 -26.881   0.627  1.00 27.39           C  
ATOM    661  OD1 ASP A  45      -1.725 -27.812  -0.192  1.00 27.39           O  
ATOM    662  OD2 ASP A  45      -1.704 -26.975   1.864  1.00 27.39           O  
ATOM    663  N   ARG A  46      -0.790 -24.782  -3.431  1.00 26.76           N  
ATOM    664  H   ARG A  46      -0.570 -25.746  -3.639  1.00 26.76           H  
ATOM    665  CA  ARG A  46      -1.422 -24.002  -4.515  1.00 26.76           C  
ATOM    666  HA  ARG A  46      -0.889 -23.057  -4.624  1.00 26.76           H  
ATOM    667  C   ARG A  46      -2.898 -23.608  -4.269  1.00 26.76           C  
ATOM    668  CB  ARG A  46      -1.302 -24.805  -5.830  1.00 26.76           C  
ATOM    669  HB2 ARG A  46      -1.884 -24.304  -6.604  1.00 26.76           H  
ATOM    670  HB3 ARG A  46      -1.730 -25.797  -5.686  1.00 26.76           H  
ATOM    671  O   ARG A  46      -3.556 -23.142  -5.187  1.00 26.76           O  
ATOM    672  CG  ARG A  46       0.135 -24.931  -6.356  1.00 26.76           C  
ATOM    673  HG2 ARG A  46       0.752 -25.471  -5.638  1.00 26.76           H  
ATOM    674  HG3 ARG A  46       0.547 -23.933  -6.504  1.00 26.76           H  
ATOM    675  CD  ARG A  46       0.127 -25.682  -7.694  1.00 26.76           C  
ATOM    676  HD2 ARG A  46      -0.224 -26.700  -7.525  1.00 26.76           H  
ATOM    677  HD3 ARG A  46      -0.571 -25.179  -8.364  1.00 26.76           H  
ATOM    678  NE  ARG A  46       1.463 -25.712  -8.320  1.00 26.76           N  
ATOM    679  HE  ARG A  46       2.222 -25.308  -7.789  1.00 26.76           H  
ATOM    680  NH1 ARG A  46       0.822 -26.678 -10.302  1.00 26.76           N  
ATOM    681 HH11 ARG A  46       1.031 -26.956 -11.250  1.00 26.76           H  
ATOM    682 HH12 ARG A  46      -0.136 -26.664  -9.983  1.00 26.76           H  
ATOM    683  NH2 ARG A  46       2.951 -26.077 -10.007  1.00 26.76           N  
ATOM    684 HH21 ARG A  46       3.684 -25.658  -9.452  1.00 26.76           H  
ATOM    685 HH22 ARG A  46       3.149 -26.394 -10.946  1.00 26.76           H  
ATOM    686  CZ  ARG A  46       1.738 -26.155  -9.534  1.00 26.76           C  
ATOM    687  N   ASN A  47      -3.434 -23.774  -3.057  1.00 27.82           N  
ATOM    688  H   ASN A  47      -2.807 -24.046  -2.314  1.00 27.82           H  
ATOM    689  CA  ASN A  47      -4.878 -23.715  -2.782  1.00 27.82           C  
ATOM    690  HA  ASN A  47      -5.407 -23.528  -3.717  1.00 27.82           H  
ATOM    691  C   ASN A  47      -5.336 -22.564  -1.865  1.00 27.82           C  
ATOM    692  CB  ASN A  47      -5.333 -25.098  -2.268  1.00 27.82           C  
ATOM    693  HB2 ASN A  47      -6.319 -25.017  -1.812  1.00 27.82           H  
ATOM    694  HB3 ASN A  47      -4.640 -25.456  -1.507  1.00 27.82           H  
ATOM    695  O   ASN A  47      -6.505 -22.534  -1.488  1.00 27.82           O  
ATOM    696  CG  ASN A  47      -5.462 -26.134  -3.371  1.00 27.82           C  
ATOM    697  ND2 ASN A  47      -5.455 -27.399  -3.027  1.00 27.82           N  
ATOM    698 HD21 ASN A  47      -5.285 -27.673  -2.070  1.00 27.82           H  
ATOM    699 HD22 ASN A  47      -5.542 -28.060  -3.785  1.00 27.82           H  
ATOM    700  OD1 ASN A  47      -5.585 -25.842  -4.545  1.00 27.82           O  
ATOM    701  N   PHE A  48      -4.467 -21.617  -1.486  1.00 27.16           N  
ATOM    702  H   PHE A  48      -3.507 -21.694  -1.791  1.00 27.16           H  
ATOM    703  CA  PHE A  48      -4.836 -20.564  -0.517  1.00 27.16           C  
ATOM    704  HA  PHE A  48      -5.872 -20.730  -0.219  1.00 27.16           H  
ATOM    705  C   PHE A  48      -4.862 -19.128  -1.062  1.00 27.16           C  
ATOM    706  CB  PHE A  48      -4.011 -20.713   0.768  1.00 27.16           C  
ATOM    707  HB2 PHE A  48      -3.539 -21.695   0.792  1.00 27.16           H  
ATOM    708  HB3 PHE A  48      -3.213 -19.971   0.782  1.00 27.16           H  
ATOM    709  O   PHE A  48      -5.202 -18.196  -0.333  1.00 27.16           O  
ATOM    710  CG  PHE A  48      -4.869 -20.581   2.012  1.00 27.16           C  
ATOM    711  CD1 PHE A  48      -5.008 -19.341   2.661  1.00 27.16           C  
ATOM    712  HD1 PHE A  48      -4.490 -18.474   2.277  1.00 27.16           H  
ATOM    713  CD2 PHE A  48      -5.583 -21.699   2.484  1.00 27.16           C  
ATOM    714  HD2 PHE A  48      -5.501 -22.645   1.971  1.00 27.16           H  
ATOM    715  CE1 PHE A  48      -5.843 -19.222   3.788  1.00 27.16           C  
ATOM    716  HE1 PHE A  48      -5.958 -18.264   4.272  1.00 27.16           H  
ATOM    717  CE2 PHE A  48      -6.418 -21.582   3.609  1.00 27.16           C  
ATOM    718  HE2 PHE A  48      -6.970 -22.442   3.959  1.00 27.16           H  
ATOM    719  CZ  PHE A  48      -6.546 -20.344   4.263  1.00 27.16           C  
ATOM    720  HZ  PHE A  48      -7.200 -20.252   5.118  1.00 27.16           H  
ATOM    721  N   LEU A  49      -4.560 -18.932  -2.344  1.00 25.89           N  
ATOM    722  H   LEU A  49      -4.337 -19.730  -2.921  1.00 25.89           H  
ATOM    723  CA  LEU A  49      -4.705 -17.648  -3.027  1.00 25.89           C  
ATOM    724  HA  LEU A  49      -5.353 -17.001  -2.435  1.00 25.89           H  
ATOM    725  C   LEU A  49      -5.365 -17.904  -4.386  1.00 25.89           C  
ATOM    726  CB  LEU A  49      -3.331 -16.966  -3.165  1.00 25.89           C  
ATOM    727  HB2 LEU A  49      -2.646 -17.669  -3.639  1.00 25.89           H  
ATOM    728  HB3 LEU A  49      -3.428 -16.106  -3.829  1.00 25.89           H  
ATOM    729  O   LEU A  49      -4.925 -18.814  -5.086  1.00 25.89           O  
ATOM    730  CG  LEU A  49      -2.726 -16.494  -1.827  1.00 25.89           C  
ATOM    731  HG  LEU A  49      -2.715 -17.316  -1.111  1.00 25.89           H  
ATOM    732  CD1 LEU A  49      -1.279 -16.053  -2.034  1.00 25.89           C  
ATOM    733 HD11 LEU A  49      -0.842 -15.740  -1.085  1.00 25.89           H  
ATOM    734 HD12 LEU A  49      -1.235 -15.228  -2.746  1.00 25.89           H  
ATOM    735 HD13 LEU A  49      -0.696 -16.886  -2.426  1.00 25.89           H  
ATOM    736  CD2 LEU A  49      -3.499 -15.314  -1.227  1.00 25.89           C  
ATOM    737 HD21 LEU A  49      -3.546 -14.498  -1.947  1.00 25.89           H  
ATOM    738 HD22 LEU A  49      -2.997 -14.974  -0.321  1.00 25.89           H  
ATOM    739 HD23 LEU A  49      -4.508 -15.630  -0.958  1.00 25.89           H  
ATOM    740  N   PRO A  50      -6.416 -17.156  -4.773  1.00 23.97           N  
ATOM    741  CA  PRO A  50      -6.976 -17.274  -6.113  1.00 23.97           C  
ATOM    742  HA  PRO A  50      -7.412 -18.265  -6.242  1.00 23.97           H  
ATOM    743  C   PRO A  50      -5.849 -17.048  -7.127  1.00 23.97           C  
ATOM    744  CB  PRO A  50      -8.063 -16.189  -6.215  1.00 23.97           C  
ATOM    745  HB2 PRO A  50      -7.695 -15.331  -6.777  1.00 23.97           H  
ATOM    746  HB3 PRO A  50      -8.967 -16.578  -6.684  1.00 23.97           H  
ATOM    747  O   PRO A  50      -5.180 -16.020  -7.039  1.00 23.97           O  
ATOM    748  CG  PRO A  50      -8.328 -15.757  -4.772  1.00 23.97           C  
ATOM    749  HG2 PRO A  50      -8.588 -14.701  -4.707  1.00 23.97           H  
ATOM    750  HG3 PRO A  50      -9.123 -16.373  -4.353  1.00 23.97           H  
ATOM    751  CD  PRO A  50      -7.025 -16.059  -4.044  1.00 23.97           C  
ATOM    752  HD2 PRO A  50      -6.367 -15.191  -4.083  1.00 23.97           H  
ATOM    753  HD3 PRO A  50      -7.241 -16.331  -3.011  1.00 23.97           H  
ATOM    754  N   GLU A  51      -5.668 -17.950  -8.098  1.00 26.02           N  
ATOM    755  H   GLU A  51      -6.191 -18.812  -8.044  1.00 26.02           H  
ATOM    756  CA  GLU A  51      -4.641 -17.897  -9.167  1.00 26.02           C  
ATOM    757  HA  GLU A  51      -3.654 -18.021  -8.720  1.00 26.02           H  
ATOM    758  C   GLU A  51      -4.596 -16.568  -9.958  1.00 26.02           C  
ATOM    759  CB  GLU A  51      -4.882 -19.066 -10.146  1.00 26.02           C  
ATOM    760  HB2 GLU A  51      -4.323 -18.885 -11.064  1.00 26.02           H  
ATOM    761  HB3 GLU A  51      -5.942 -19.098 -10.397  1.00 26.02           H  
ATOM    762  O   GLU A  51      -3.683 -16.317 -10.736  1.00 26.02           O  
ATOM    763  CG  GLU A  51      -4.424 -20.425  -9.590  1.00 26.02           C  
ATOM    764  HG2 GLU A  51      -3.357 -20.368  -9.373  1.00 26.02           H  
ATOM    765  HG3 GLU A  51      -4.947 -20.613  -8.652  1.00 26.02           H  
ATOM    766  CD  GLU A  51      -4.703 -21.589 -10.558  1.00 26.02           C  
ATOM    767  OE1 GLU A  51      -3.830 -22.482 -10.667  1.00 26.02           O  
ATOM    768  OE2 GLU A  51      -5.804 -21.591 -11.155  1.00 26.02           O  
ATOM    769  N   ASN A  52      -5.550 -15.670  -9.714  1.00 25.23           N  
ATOM    770  H   ASN A  52      -6.205 -15.924  -8.988  1.00 25.23           H  
ATOM    771  CA  ASN A  52      -5.714 -14.383 -10.376  1.00 25.23           C  
ATOM    772  HA  ASN A  52      -5.103 -14.375 -11.278  1.00 25.23           H  
ATOM    773  C   ASN A  52      -5.257 -13.184  -9.523  1.00 25.23           C  
ATOM    774  CB  ASN A  52      -7.193 -14.291 -10.791  1.00 25.23           C  
ATOM    775  HB2 ASN A  52      -7.364 -13.351 -11.315  1.00 25.23           H  
ATOM    776  HB3 ASN A  52      -7.822 -14.318  -9.901  1.00 25.23           H  
ATOM    777  O   ASN A  52      -5.524 -12.034  -9.884  1.00 25.23           O  
ATOM    778  CG  ASN A  52      -7.592 -15.421 -11.729  1.00 25.23           C  
ATOM    779  ND2 ASN A  52      -8.851 -15.789 -11.765  1.00 25.23           N  
ATOM    780 HD21 ASN A  52      -9.549 -15.373 -11.166  1.00 25.23           H  
ATOM    781 HD22 ASN A  52      -9.034 -16.569 -12.381  1.00 25.23           H  
ATOM    782  OD1 ASN A  52      -6.801 -15.980 -12.455  1.00 25.23           O  
ATOM    783  N   TRP A  53      -4.659 -13.410  -8.350  1.00 23.98           N  
ATOM    784  H   TRP A  53      -4.482 -14.367  -8.079  1.00 23.98           H  
ATOM    785  CA  TRP A  53      -4.359 -12.362  -7.373  1.00 23.98           C  
ATOM    786  HA  TRP A  53      -4.728 -11.402  -7.735  1.00 23.98           H  
ATOM    787  C   TRP A  53      -2.853 -12.194  -7.183  1.00 23.98           C  
ATOM    788  CB  TRP A  53      -5.103 -12.636  -6.057  1.00 23.98           C  
ATOM    789  HB2 TRP A  53      -4.578 -12.108  -5.261  1.00 23.98           H  
ATOM    790  HB3 TRP A  53      -5.051 -13.699  -5.817  1.00 23.98           H  
ATOM    791  O   TRP A  53      -2.255 -12.869  -6.359  1.00 23.98           O  
ATOM    792  CG  TRP A  53      -6.535 -12.183  -6.001  1.00 23.98           C  
ATOM    793  CD1 TRP A  53      -7.418 -12.151  -7.026  1.00 23.98           C  
ATOM    794  HD1 TRP A  53      -7.207 -12.470  -8.036  1.00 23.98           H  
ATOM    795  CD2 TRP A  53      -7.264 -11.671  -4.845  1.00 23.98           C  
ATOM    796  CE2 TRP A  53      -8.587 -11.328  -5.257  1.00 23.98           C  
ATOM    797  CE3 TRP A  53      -6.941 -11.467  -3.486  1.00 23.98           C  
ATOM    798  HE3 TRP A  53      -5.954 -11.737  -3.140  1.00 23.98           H  
ATOM    799  NE1 TRP A  53      -8.627 -11.648  -6.595  1.00 23.98           N  
ATOM    800  HE1 TRP A  53      -9.437 -11.572  -7.193  1.00 23.98           H  
ATOM    801  CH2 TRP A  53      -9.184 -10.611  -3.026  1.00 23.98           C  
ATOM    802  HH2 TRP A  53      -9.910 -10.229  -2.324  1.00 23.98           H  
ATOM    803  CZ2 TRP A  53      -9.539 -10.802  -4.373  1.00 23.98           C  
ATOM    804  HZ2 TRP A  53     -10.537 -10.573  -4.718  1.00 23.98           H  
ATOM    805  CZ3 TRP A  53      -7.890 -10.944  -2.587  1.00 23.98           C  
ATOM    806  HZ3 TRP A  53      -7.626 -10.815  -1.547  1.00 23.98           H  
ATOM    807  N   ILE A  54      -2.297 -11.205  -7.895  1.00 23.51           N  
ATOM    808  H   ILE A  54      -2.879 -10.786  -8.607  1.00 23.51           H  
ATOM    809  CA  ILE A  54      -0.936 -10.669  -7.727  1.00 23.51           C  
ATOM    810  HA  ILE A  54      -0.833  -9.822  -8.405  1.00 23.51           H  
ATOM    811  C   ILE A  54       0.133 -11.706  -8.140  1.00 23.51           C  
ATOM    812  CB  ILE A  54      -0.757 -10.105  -6.280  1.00 23.51           C  
ATOM    813  HB  ILE A  54      -0.792 -10.937  -5.577  1.00 23.51           H  
ATOM    814  O   ILE A  54       0.417 -12.617  -7.382  1.00 23.51           O  
ATOM    815  CG1 ILE A  54      -1.879  -9.101  -5.892  1.00 23.51           C  
ATOM    816 HG12 ILE A  54      -1.769  -8.191  -6.480  1.00 23.51           H  
ATOM    817 HG13 ILE A  54      -2.856  -9.528  -6.118  1.00 23.51           H  
ATOM    818  CG2 ILE A  54       0.611  -9.424  -6.115  1.00 23.51           C  
ATOM    819 HG21 ILE A  54       0.722  -8.599  -6.818  1.00 23.51           H  
ATOM    820 HG22 ILE A  54       0.746  -9.062  -5.096  1.00 23.51           H  
ATOM    821 HG23 ILE A  54       1.401 -10.155  -6.289  1.00 23.51           H  
ATOM    822  CD1 ILE A  54      -1.916  -8.737  -4.401  1.00 23.51           C  
ATOM    823 HD11 ILE A  54      -2.803  -8.135  -4.201  1.00 23.51           H  
ATOM    824 HD12 ILE A  54      -1.037  -8.156  -4.122  1.00 23.51           H  
ATOM    825 HD13 ILE A  54      -1.962  -9.644  -3.799  1.00 23.51           H  
ATOM    826  N   CYS A  55       0.728 -11.532  -9.335  1.00 22.80           N  
ATOM    827  H   CYS A  55       0.364 -10.780  -9.903  1.00 22.80           H  
ATOM    828  CA  CYS A  55       1.992 -12.146  -9.819  1.00 22.80           C  
ATOM    829  HA  CYS A  55       2.568 -11.288 -10.166  1.00 22.80           H  
ATOM    830  C   CYS A  55       1.987 -13.034 -11.084  1.00 22.80           C  
ATOM    831  CB  CYS A  55       2.894 -12.743  -8.714  1.00 22.80           C  
ATOM    832  HB2 CYS A  55       3.794 -13.165  -9.162  1.00 22.80           H  
ATOM    833  HB3 CYS A  55       2.388 -13.560  -8.199  1.00 22.80           H  
ATOM    834  O   CYS A  55       3.035 -13.601 -11.384  1.00 22.80           O  
ATOM    835  SG  CYS A  55       3.427 -11.463  -7.544  1.00 22.80           S  
ATOM    836  HG  CYS A  55       4.117 -12.275  -6.739  1.00 22.80           H  
ATOM    837  N   THR A  56       0.946 -13.084 -11.922  1.00 24.39           N  
ATOM    838  H   THR A  56       0.045 -12.694 -11.683  1.00 24.39           H  
ATOM    839  CA  THR A  56       1.121 -13.668 -13.277  1.00 24.39           C  
ATOM    840  HA  THR A  56       1.687 -14.595 -13.182  1.00 24.39           H  
ATOM    841  C   THR A  56       1.969 -12.776 -14.195  1.00 24.39           C  
ATOM    842  CB  THR A  56      -0.212 -14.042 -13.934  1.00 24.39           C  
ATOM    843  HB  THR A  56      -0.074 -14.143 -15.011  1.00 24.39           H  
ATOM    844  O   THR A  56       2.804 -13.286 -14.935  1.00 24.39           O  
ATOM    845  CG2 THR A  56      -0.736 -15.367 -13.380  1.00 24.39           C  
ATOM    846 HG21 THR A  56      -1.680 -15.623 -13.861  1.00 24.39           H  
ATOM    847 HG22 THR A  56      -0.018 -16.162 -13.582  1.00 24.39           H  
ATOM    848 HG23 THR A  56      -0.895 -15.293 -12.304  1.00 24.39           H  
ATOM    849  OG1 THR A  56      -1.187 -13.058 -13.668  1.00 24.39           O  
ATOM    850  HG1 THR A  56      -1.966 -13.307 -14.172  1.00 24.39           H  
ATOM    851  N   ASP A  57       1.882 -11.448 -14.060  1.00 26.88           N  
ATOM    852  H   ASP A  57       1.093 -11.073 -13.554  1.00 26.88           H  
ATOM    853  CA  ASP A  57       2.730 -10.521 -14.832  1.00 26.88           C  
ATOM    854  HA  ASP A  57       2.846 -10.917 -15.841  1.00 26.88           H  
ATOM    855  C   ASP A  57       4.162 -10.370 -14.289  1.00 26.88           C  
ATOM    856  CB  ASP A  57       2.055  -9.140 -14.932  1.00 26.88           C  
ATOM    857  HB2 ASP A  57       2.814  -8.393 -15.165  1.00 26.88           H  
ATOM    858  HB3 ASP A  57       1.624  -8.879 -13.966  1.00 26.88           H  
ATOM    859  O   ASP A  57       5.040  -9.937 -15.028  1.00 26.88           O  
ATOM    860  CG  ASP A  57       0.989  -9.049 -16.028  1.00 26.88           C  
ATOM    861  OD1 ASP A  57       1.084  -9.812 -17.012  1.00 26.88           O  
ATOM    862  OD2 ASP A  57       0.101  -8.182 -15.869  1.00 26.88           O  
ATOM    863  N   PHE A  58       4.431 -10.733 -13.029  1.00 26.76           N  
ATOM    864  H   PHE A  58       3.687 -11.158 -12.494  1.00 26.76           H  
ATOM    865  CA  PHE A  58       5.772 -10.635 -12.424  1.00 26.76           C  
ATOM    866  HA  PHE A  58       6.311  -9.807 -12.884  1.00 26.76           H  
ATOM    867  C   PHE A  58       6.639 -11.878 -12.672  1.00 26.76           C  
ATOM    868  CB  PHE A  58       5.653 -10.331 -10.922  1.00 26.76           C  
ATOM    869  HB2 PHE A  58       6.587 -10.612 -10.437  1.00 26.76           H  
ATOM    870  HB3 PHE A  58       4.872 -10.949 -10.481  1.00 26.76           H  
ATOM    871  O   PHE A  58       7.861 -11.777 -12.648  1.00 26.76           O  
ATOM    872  CG  PHE A  58       5.399  -8.867 -10.608  1.00 26.76           C  
ATOM    873  CD1 PHE A  58       6.490  -7.991 -10.458  1.00 26.76           C  
ATOM    874  HD1 PHE A  58       7.496  -8.370 -10.558  1.00 26.76           H  
ATOM    875  CD2 PHE A  58       4.088  -8.375 -10.467  1.00 26.76           C  
ATOM    876  HD2 PHE A  58       3.247  -9.041 -10.585  1.00 26.76           H  
ATOM    877  CE1 PHE A  58       6.275  -6.630 -10.175  1.00 26.76           C  
ATOM    878  HE1 PHE A  58       7.118  -5.966 -10.060  1.00 26.76           H  
ATOM    879  CE2 PHE A  58       3.871  -7.014 -10.180  1.00 26.76           C  
ATOM    880  HE2 PHE A  58       2.863  -6.639 -10.079  1.00 26.76           H  
ATOM    881  CZ  PHE A  58       4.964  -6.141 -10.035  1.00 26.76           C  
ATOM    882  HZ  PHE A  58       4.798  -5.097  -9.817  1.00 26.76           H  
ATOM    883  N   ALA A  59       6.025 -13.035 -12.945  1.00 25.98           N  
ATOM    884  H   ALA A  59       5.016 -13.072 -12.912  1.00 25.98           H  
ATOM    885  CA  ALA A  59       6.733 -14.277 -13.259  1.00 25.98           C  
ATOM    886  HA  ALA A  59       7.626 -14.342 -12.637  1.00 25.98           H  
ATOM    887  C   ALA A  59       7.202 -14.362 -14.727  1.00 25.98           C  
ATOM    888  CB  ALA A  59       5.809 -15.443 -12.890  1.00 25.98           C  
ATOM    889  HB1 ALA A  59       5.532 -15.382 -11.837  1.00 25.98           H  
ATOM    890  HB2 ALA A  59       4.909 -15.416 -13.503  1.00 25.98           H  
ATOM    891  HB3 ALA A  59       6.326 -16.387 -13.066  1.00 25.98           H  
ATOM    892  O   ALA A  59       8.076 -15.166 -15.044  1.00 25.98           O  
ATOM    893  N   HIS A  60       6.642 -13.530 -15.615  1.00 28.99           N  
ATOM    894  H   HIS A  60       5.893 -12.936 -15.291  1.00 28.99           H  
ATOM    895  CA  HIS A  60       6.902 -13.583 -17.059  1.00 28.99           C  
ATOM    896  HA  HIS A  60       7.669 -14.332 -17.256  1.00 28.99           H  
ATOM    897  C   HIS A  60       7.461 -12.287 -17.665  1.00 28.99           C  
ATOM    898  CB  HIS A  60       5.624 -14.050 -17.772  1.00 28.99           C  
ATOM    899  HB2 HIS A  60       5.768 -13.975 -18.850  1.00 28.99           H  
ATOM    900  HB3 HIS A  60       4.793 -13.402 -17.497  1.00 28.99           H  
ATOM    901  O   HIS A  60       7.901 -12.313 -18.811  1.00 28.99           O  
ATOM    902  CG  HIS A  60       5.282 -15.483 -17.449  1.00 28.99           C  
ATOM    903  CD2 HIS A  60       4.207 -15.937 -16.733  1.00 28.99           C  
ATOM    904  HD2 HIS A  60       3.426 -15.326 -16.306  1.00 28.99           H  
ATOM    905  ND1 HIS A  60       6.033 -16.584 -17.792  1.00 28.99           N  
ATOM    906  HD1 HIS A  60       6.912 -16.570 -18.289  1.00 28.99           H  
ATOM    907  CE1 HIS A  60       5.426 -17.674 -17.296  1.00 28.99           C  
ATOM    908  HE1 HIS A  60       5.790 -18.686 -17.395  1.00 28.99           H  
ATOM    909  NE2 HIS A  60       4.306 -17.331 -16.643  1.00 28.99           N  
ATOM    910  N   ASN A  61       7.512 -11.175 -16.920  1.00 27.67           N  
ATOM    911  H   ASN A  61       7.172 -11.198 -15.970  1.00 27.67           H  
ATOM    912  CA  ASN A  61       8.073  -9.917 -17.419  1.00 27.67           C  
ATOM    913  HA  ASN A  61       8.325 -10.029 -18.473  1.00 27.67           H  
ATOM    914  C   ASN A  61       9.363  -9.553 -16.685  1.00 27.67           C  
ATOM    915  CB  ASN A  61       7.034  -8.791 -17.341  1.00 27.67           C  
ATOM    916  HB2 ASN A  61       6.678  -8.678 -16.316  1.00 27.67           H  
ATOM    917  HB3 ASN A  61       7.508  -7.852 -17.627  1.00 27.67           H  
ATOM    918  O   ASN A  61       9.372  -9.381 -15.469  1.00 27.67           O  
ATOM    919  CG  ASN A  61       5.882  -9.013 -18.301  1.00 27.67           C  
ATOM    920  ND2 ASN A  61       4.667  -9.035 -17.811  1.00 27.67           N  
ATOM    921 HD21 ASN A  61       4.557  -9.101 -16.809  1.00 27.67           H  
ATOM    922 HD22 ASN A  61       3.906  -9.249 -18.440  1.00 27.67           H  
ATOM    923  OD1 ASN A  61       6.075  -9.142 -19.496  1.00 27.67           O  
ATOM    924  N   LYS A  62      10.446  -9.374 -17.449  1.00 30.12           N  
ATOM    925  H   LYS A  62      10.345  -9.561 -18.437  1.00 30.12           H  
ATOM    926  CA  LYS A  62      11.715  -8.791 -16.997  1.00 30.12           C  
ATOM    927  HA  LYS A  62      12.195  -9.460 -16.282  1.00 30.12           H  
ATOM    928  C   LYS A  62      11.448  -7.437 -16.313  1.00 30.12           C  
ATOM    929  CB  LYS A  62      12.636  -8.595 -18.219  1.00 30.12           C  
ATOM    930  HB2 LYS A  62      12.141  -7.923 -18.920  1.00 30.12           H  
ATOM    931  HB3 LYS A  62      13.541  -8.092 -17.878  1.00 30.12           H  
ATOM    932  O   LYS A  62      11.194  -6.435 -16.982  1.00 30.12           O  
ATOM    933  CG  LYS A  62      13.049  -9.868 -18.990  1.00 30.12           C  
ATOM    934  HG2 LYS A  62      13.553 -10.565 -18.321  1.00 30.12           H  
ATOM    935  HG3 LYS A  62      12.170 -10.345 -19.422  1.00 30.12           H  
ATOM    936  CD  LYS A  62      14.008  -9.435 -20.116  1.00 30.12           C  
ATOM    937  HD2 LYS A  62      13.526  -8.648 -20.697  1.00 30.12           H  
ATOM    938  HD3 LYS A  62      14.897  -9.001 -19.658  1.00 30.12           H  
ATOM    939  CE  LYS A  62      14.455 -10.528 -21.093  1.00 30.12           C  
ATOM    940  HE2 LYS A  62      13.576 -10.928 -21.598  1.00 30.12           H  
ATOM    941  HE3 LYS A  62      14.944 -11.333 -20.545  1.00 30.12           H  
ATOM    942  NZ  LYS A  62      15.395  -9.933 -22.091  1.00 30.12           N  
ATOM    943  HZ1 LYS A  62      16.283  -9.700 -21.670  1.00 30.12           H  
ATOM    944  HZ2 LYS A  62      15.579 -10.536 -22.880  1.00 30.12           H  
ATOM    945  HZ3 LYS A  62      15.075  -9.040 -22.437  1.00 30.12           H  
ATOM    946  N   VAL A  63      11.466  -7.385 -14.979  1.00 32.88           N  
ATOM    947  H   VAL A  63      11.571  -8.248 -14.464  1.00 32.88           H  
ATOM    948  CA  VAL A  63      11.266  -6.127 -14.240  1.00 32.88           C  
ATOM    949  HA  VAL A  63      10.609  -5.493 -14.835  1.00 32.88           H  
ATOM    950  C   VAL A  63      12.606  -5.410 -14.089  1.00 32.88           C  
ATOM    951  CB  VAL A  63      10.561  -6.315 -12.883  1.00 32.88           C  
ATOM    952  HB  VAL A  63      11.208  -6.863 -12.198  1.00 32.88           H  
ATOM    953  O   VAL A  63      13.507  -5.881 -13.405  1.00 32.88           O  
ATOM    954  CG1 VAL A  63      10.228  -4.943 -12.274  1.00 32.88           C  
ATOM    955 HG11 VAL A  63      11.145  -4.379 -12.099  1.00 32.88           H  
ATOM    956 HG12 VAL A  63       9.723  -5.081 -11.318  1.00 32.88           H  
ATOM    957 HG13 VAL A  63       9.575  -4.383 -12.943  1.00 32.88           H  
ATOM    958  CG2 VAL A  63       9.236  -7.072 -13.027  1.00 32.88           C  
ATOM    959 HG21 VAL A  63       8.622  -6.631 -13.812  1.00 32.88           H  
ATOM    960 HG22 VAL A  63       8.690  -7.054 -12.083  1.00 32.88           H  
ATOM    961 HG23 VAL A  63       9.435  -8.115 -13.272  1.00 32.88           H  
ATOM    962  N   ASN A  64      12.716  -4.240 -14.717  1.00 34.14           N  
ATOM    963  H   ASN A  64      11.972  -3.997 -15.354  1.00 34.14           H  
ATOM    964  CA  ASN A  64      13.898  -3.380 -14.675  1.00 34.14           C  
ATOM    965  HA  ASN A  64      14.756  -3.952 -15.028  1.00 34.14           H  
ATOM    966  C   ASN A  64      14.204  -2.895 -13.236  1.00 34.14           C  
ATOM    967  CB  ASN A  64      13.614  -2.231 -15.668  1.00 34.14           C  
ATOM    968  HB2 ASN A  64      13.380  -2.674 -16.635  1.00 34.14           H  
ATOM    969  HB3 ASN A  64      12.747  -1.664 -15.331  1.00 34.14           H  
ATOM    970  O   ASN A  64      13.416  -2.135 -12.656  1.00 34.14           O  
ATOM    971  CG  ASN A  64      14.762  -1.258 -15.865  1.00 34.14           C  
ATOM    972  ND2 ASN A  64      14.934  -0.753 -17.065  1.00 34.14           N  
ATOM    973 HD21 ASN A  64      14.476  -1.189 -17.853  1.00 34.14           H  
ATOM    974 HD22 ASN A  64      15.790  -0.240 -17.216  1.00 34.14           H  
ATOM    975  OD1 ASN A  64      15.470  -0.884 -14.944  1.00 34.14           O  
ATOM    976  N   CYS A  65      15.365  -3.260 -12.680  1.00 31.39           N  
ATOM    977  H   CYS A  65      15.917  -3.963 -13.151  1.00 31.39           H  
ATOM    978  CA  CYS A  65      15.795  -2.905 -11.313  1.00 31.39           C  
ATOM    979  HA  CYS A  65      15.157  -3.420 -10.595  1.00 31.39           H  
ATOM    980  C   CYS A  65      15.752  -1.401 -11.009  1.00 31.39           C  
ATOM    981  CB  CYS A  65      17.241  -3.366 -11.098  1.00 31.39           C  
ATOM    982  HB2 CYS A  65      17.920  -2.828 -11.759  1.00 31.39           H  
ATOM    983  HB3 CYS A  65      17.530  -3.185 -10.062  1.00 31.39           H  
ATOM    984  O   CYS A  65      15.452  -0.986  -9.887  1.00 31.39           O  
ATOM    985  SG  CYS A  65      17.376  -5.122 -11.429  1.00 31.39           S  
ATOM    986  HG  CYS A  65      18.586  -5.335 -10.905  1.00 31.39           H  
ATOM    987  N   LYS A  66      16.001  -0.550 -12.015  1.00 33.67           N  
ATOM    988  H   LYS A  66      16.177  -0.948 -12.926  1.00 33.67           H  
ATOM    989  CA  LYS A  66      15.982   0.917 -11.879  1.00 33.67           C  
ATOM    990  HA  LYS A  66      16.671   1.194 -11.081  1.00 33.67           H  
ATOM    991  C   LYS A  66      14.589   1.429 -11.481  1.00 33.67           C  
ATOM    992  CB  LYS A  66      16.476   1.516 -13.209  1.00 33.67           C  
ATOM    993  HB2 LYS A  66      15.662   1.511 -13.935  1.00 33.67           H  
ATOM    994  HB3 LYS A  66      17.273   0.881 -13.596  1.00 33.67           H  
ATOM    995  O   LYS A  66      14.466   2.418 -10.750  1.00 33.67           O  
ATOM    996  CG  LYS A  66      17.038   2.939 -13.090  1.00 33.67           C  
ATOM    997  HG2 LYS A  66      16.248   3.624 -12.780  1.00 33.67           H  
ATOM    998  HG3 LYS A  66      17.833   2.949 -12.344  1.00 33.67           H  
ATOM    999  CD  LYS A  66      17.609   3.385 -14.447  1.00 33.67           C  
ATOM   1000  HD2 LYS A  66      16.806   3.411 -15.183  1.00 33.67           H  
ATOM   1001  HD3 LYS A  66      18.353   2.657 -14.769  1.00 33.67           H  
ATOM   1002  CE  LYS A  66      18.270   4.767 -14.357  1.00 33.67           C  
ATOM   1003  HE2 LYS A  66      17.518   5.500 -14.067  1.00 33.67           H  
ATOM   1004  HE3 LYS A  66      19.029   4.735 -13.575  1.00 33.67           H  
ATOM   1005  NZ  LYS A  66      18.898   5.154 -15.650  1.00 33.67           N  
ATOM   1006  HZ1 LYS A  66      18.217   5.195 -16.394  1.00 33.67           H  
ATOM   1007  HZ2 LYS A  66      19.352   6.053 -15.579  1.00 33.67           H  
ATOM   1008  HZ3 LYS A  66      19.603   4.481 -15.916  1.00 33.67           H  
ATOM   1009  N   ARG A  67      13.537   0.723 -11.919  1.00 34.02           N  
ATOM   1010  H   ARG A  67      13.738  -0.123 -12.431  1.00 34.02           H  
ATOM   1011  CA  ARG A  67      12.134   1.020 -11.587  1.00 34.02           C  
ATOM   1012  HA  ARG A  67      11.987   2.100 -11.600  1.00 34.02           H  
ATOM   1013  C   ARG A  67      11.779   0.577 -10.167  1.00 34.02           C  
ATOM   1014  CB  ARG A  67      11.186   0.393 -12.624  1.00 34.02           C  
ATOM   1015  HB2 ARG A  67      11.351  -0.683 -12.682  1.00 34.02           H  
ATOM   1016  HB3 ARG A  67      10.162   0.551 -12.286  1.00 34.02           H  
ATOM   1017  O   ARG A  67      11.147   1.350  -9.450  1.00 34.02           O  
ATOM   1018  CG  ARG A  67      11.335   1.021 -14.021  1.00 34.02           C  
ATOM   1019  HG2 ARG A  67      11.187   2.098 -13.947  1.00 34.02           H  
ATOM   1020  HG3 ARG A  67      12.335   0.826 -14.408  1.00 34.02           H  
ATOM   1021  CD  ARG A  67      10.296   0.433 -14.985  1.00 34.02           C  
ATOM   1022  HD2 ARG A  67       9.304   0.566 -14.553  1.00 34.02           H  
ATOM   1023  HD3 ARG A  67      10.485  -0.635 -15.095  1.00 34.02           H  
ATOM   1024  NE  ARG A  67      10.340   1.082 -16.313  1.00 34.02           N  
ATOM   1025  HE  ARG A  67      11.097   1.728 -16.483  1.00 34.02           H  
ATOM   1026  NH1 ARG A  67       8.564  -0.044 -17.248  1.00 34.02           N  
ATOM   1027 HH11 ARG A  67       8.454  -0.589 -16.406  1.00 34.02           H  
ATOM   1028 HH12 ARG A  67       7.996  -0.260 -18.055  1.00 34.02           H  
ATOM   1029  NH2 ARG A  67       9.677   1.455 -18.463  1.00 34.02           N  
ATOM   1030 HH21 ARG A  67       9.104   1.208 -19.257  1.00 34.02           H  
ATOM   1031 HH22 ARG A  67      10.419   2.128 -18.597  1.00 34.02           H  
ATOM   1032  CZ  ARG A  67       9.534   0.825 -17.332  1.00 34.02           C  
ATOM   1033  N   ILE A  68      12.255  -0.592  -9.735  1.00 35.20           N  
ATOM   1034  H   ILE A  68      12.776  -1.163 -10.386  1.00 35.20           H  
ATOM   1035  CA  ILE A  68      12.098  -1.086  -8.354  1.00 35.20           C  
ATOM   1036  HA  ILE A  68      11.038  -1.087  -8.102  1.00 35.20           H  
ATOM   1037  C   ILE A  68      12.788  -0.136  -7.356  1.00 35.20           C  
ATOM   1038  CB  ILE A  68      12.606  -2.547  -8.253  1.00 35.20           C  
ATOM   1039  HB  ILE A  68      13.621  -2.592  -8.648  1.00 35.20           H  
ATOM   1040  O   ILE A  68      12.191   0.229  -6.346  1.00 35.20           O  
ATOM   1041  CG1 ILE A  68      11.709  -3.485  -9.095  1.00 35.20           C  
ATOM   1042 HG12 ILE A  68      10.692  -3.465  -8.703  1.00 35.20           H  
ATOM   1043 HG13 ILE A  68      11.681  -3.122 -10.122  1.00 35.20           H  
ATOM   1044  CG2 ILE A  68      12.653  -3.015  -6.791  1.00 35.20           C  
ATOM   1045 HG21 ILE A  68      13.013  -4.041  -6.721  1.00 35.20           H  
ATOM   1046 HG22 ILE A  68      11.664  -2.950  -6.336  1.00 35.20           H  
ATOM   1047 HG23 ILE A  68      13.366  -2.411  -6.230  1.00 35.20           H  
ATOM   1048  CD1 ILE A  68      12.191  -4.943  -9.140  1.00 35.20           C  
ATOM   1049 HD11 ILE A  68      11.593  -5.508  -9.856  1.00 35.20           H  
ATOM   1050 HD12 ILE A  68      12.079  -5.420  -8.166  1.00 35.20           H  
ATOM   1051 HD13 ILE A  68      13.235  -4.982  -9.449  1.00 35.20           H  
ATOM   1052  N   ASN A  69      13.982   0.373  -7.681  1.00 37.65           N  
ATOM   1053  H   ASN A  69      14.470  -0.037  -8.464  1.00 37.65           H  
ATOM   1054  CA  ASN A  69      14.703   1.341  -6.842  1.00 37.65           C  
ATOM   1055  HA  ASN A  69      14.762   0.931  -5.834  1.00 37.65           H  
ATOM   1056  C   ASN A  69      13.971   2.682  -6.675  1.00 37.65           C  
ATOM   1057  CB  ASN A  69      16.127   1.543  -7.421  1.00 37.65           C  
ATOM   1058  HB2 ASN A  69      16.429   2.583  -7.294  1.00 37.65           H  
ATOM   1059  HB3 ASN A  69      16.148   1.313  -8.486  1.00 37.65           H  
ATOM   1060  O   ASN A  69      13.924   3.243  -5.579  1.00 37.65           O  
ATOM   1061  CG  ASN A  69      17.173   0.703  -6.706  1.00 37.65           C  
ATOM   1062  ND2 ASN A  69      18.378   0.599  -7.214  1.00 37.65           N  
ATOM   1063 HD21 ASN A  69      18.630   0.975  -8.117  1.00 37.65           H  
ATOM   1064 HD22 ASN A  69      19.028   0.051  -6.669  1.00 37.65           H  
ATOM   1065  OD1 ASN A  69      16.932   0.176  -5.645  1.00 37.65           O  
ATOM   1066  N   SER A  70      13.362   3.206  -7.741  1.00 40.05           N  
ATOM   1067  H   SER A  70      13.419   2.705  -8.616  1.00 40.05           H  
ATOM   1068  CA  SER A  70      12.560   4.439  -7.656  1.00 40.05           C  
ATOM   1069  HA  SER A  70      13.147   5.212  -7.160  1.00 40.05           H  
ATOM   1070  C   SER A  70      11.280   4.235  -6.839  1.00 40.05           C  
ATOM   1071  CB  SER A  70      12.216   4.941  -9.058  1.00 40.05           C  
ATOM   1072  HB2 SER A  70      11.659   4.179  -9.602  1.00 40.05           H  
ATOM   1073  HB3 SER A  70      11.606   5.841  -8.982  1.00 40.05           H  
ATOM   1074  O   SER A  70      10.876   5.116  -6.077  1.00 40.05           O  
ATOM   1075  OG  SER A  70      13.414   5.251  -9.743  1.00 40.05           O  
ATOM   1076  HG  SER A  70      13.885   4.433  -9.919  1.00 40.05           H  
ATOM   1077  N   TRP A  71      10.673   3.052  -6.956  1.00 39.90           N  
ATOM   1078  H   TRP A  71      11.057   2.378  -7.603  1.00 39.90           H  
ATOM   1079  CA  TRP A  71       9.492   2.643  -6.199  1.00 39.90           C  
ATOM   1080  HA  TRP A  71       8.729   3.417  -6.285  1.00 39.90           H  
ATOM   1081  C   TRP A  71       9.789   2.483  -4.695  1.00 39.90           C  
ATOM   1082  CB  TRP A  71       8.945   1.368  -6.851  1.00 39.90           C  
ATOM   1083  HB2 TRP A  71       8.652   1.597  -7.875  1.00 39.90           H  
ATOM   1084  HB3 TRP A  71       9.739   0.622  -6.904  1.00 39.90           H  
ATOM   1085  O   TRP A  71       9.095   3.086  -3.872  1.00 39.90           O  
ATOM   1086  CG  TRP A  71       7.782   0.741  -6.160  1.00 39.90           C  
ATOM   1087  CD1 TRP A  71       6.502   1.174  -6.204  1.00 39.90           C  
ATOM   1088  HD1 TRP A  71       6.154   2.031  -6.761  1.00 39.90           H  
ATOM   1089  CD2 TRP A  71       7.778  -0.439  -5.302  1.00 39.90           C  
ATOM   1090  CE2 TRP A  71       6.452  -0.648  -4.827  1.00 39.90           C  
ATOM   1091  CE3 TRP A  71       8.758  -1.365  -4.896  1.00 39.90           C  
ATOM   1092  HE3 TRP A  71       9.748  -1.293  -5.320  1.00 39.90           H  
ATOM   1093  NE1 TRP A  71       5.714   0.353  -5.422  1.00 39.90           N  
ATOM   1094  HE1 TRP A  71       4.719   0.481  -5.307  1.00 39.90           H  
ATOM   1095  CH2 TRP A  71       7.144  -2.547  -3.496  1.00 39.90           C  
ATOM   1096  HH2 TRP A  71       6.918  -3.347  -2.806  1.00 39.90           H  
ATOM   1097  CZ2 TRP A  71       6.127  -1.686  -3.942  1.00 39.90           C  
ATOM   1098  HZ2 TRP A  71       5.113  -1.814  -3.592  1.00 39.90           H  
ATOM   1099  CZ3 TRP A  71       8.453  -2.393  -3.984  1.00 39.90           C  
ATOM   1100  HZ3 TRP A  71       9.221  -3.091  -3.681  1.00 39.90           H  
ATOM   1101  N   LEU A  72      10.875   1.793  -4.327  1.00 41.20           N  
ATOM   1102  H   LEU A  72      11.388   1.296  -5.042  1.00 41.20           H  
ATOM   1103  CA  LEU A  72      11.305   1.620  -2.929  1.00 41.20           C  
ATOM   1104  HA  LEU A  72      10.450   1.257  -2.359  1.00 41.20           H  
ATOM   1105  C   LEU A  72      11.691   2.959  -2.279  1.00 41.20           C  
ATOM   1106  CB  LEU A  72      12.430   0.558  -2.858  1.00 41.20           C  
ATOM   1107  HB2 LEU A  72      13.175   0.774  -3.624  1.00 41.20           H  
ATOM   1108  HB3 LEU A  72      12.920   0.596  -1.885  1.00 41.20           H  
ATOM   1109  O   LEU A  72      11.305   3.220  -1.138  1.00 41.20           O  
ATOM   1110  CG  LEU A  72      11.857  -0.859  -3.072  1.00 41.20           C  
ATOM   1111  HG  LEU A  72      11.133  -0.790  -3.884  1.00 41.20           H  
ATOM   1112  CD1 LEU A  72      12.849  -1.935  -3.489  1.00 41.20           C  
ATOM   1113 HD11 LEU A  72      13.610  -1.518  -4.149  1.00 41.20           H  
ATOM   1114 HD12 LEU A  72      12.309  -2.717  -4.022  1.00 41.20           H  
ATOM   1115 HD13 LEU A  72      13.287  -2.421  -2.617  1.00 41.20           H  
ATOM   1116  CD2 LEU A  72      11.142  -1.388  -1.829  1.00 41.20           C  
ATOM   1117 HD21 LEU A  72      11.846  -1.452  -0.999  1.00 41.20           H  
ATOM   1118 HD22 LEU A  72      10.751  -2.387  -2.023  1.00 41.20           H  
ATOM   1119 HD23 LEU A  72      10.308  -0.743  -1.553  1.00 41.20           H  
ATOM   1120  N   ARG A  73      12.325   3.875  -3.029  1.00 41.70           N  
ATOM   1121  H   ARG A  73      12.656   3.583  -3.937  1.00 41.70           H  
ATOM   1122  CA  ARG A  73      12.561   5.269  -2.592  1.00 41.70           C  
ATOM   1123  HA  ARG A  73      13.119   5.253  -1.656  1.00 41.70           H  
ATOM   1124  C   ARG A  73      11.263   6.030  -2.301  1.00 41.70           C  
ATOM   1125  CB  ARG A  73      13.369   6.026  -3.662  1.00 41.70           C  
ATOM   1126  HB2 ARG A  73      13.271   7.098  -3.487  1.00 41.70           H  
ATOM   1127  HB3 ARG A  73      12.961   5.808  -4.649  1.00 41.70           H  
ATOM   1128  O   ARG A  73      11.206   6.801  -1.342  1.00 41.70           O  
ATOM   1129  CG  ARG A  73      14.862   5.681  -3.635  1.00 41.70           C  
ATOM   1130  HG2 ARG A  73      15.282   6.022  -2.689  1.00 41.70           H  
ATOM   1131  HG3 ARG A  73      14.995   4.602  -3.710  1.00 41.70           H  
ATOM   1132  CD  ARG A  73      15.606   6.365  -4.790  1.00 41.70           C  
ATOM   1133  HD2 ARG A  73      15.469   7.443  -4.704  1.00 41.70           H  
ATOM   1134  HD3 ARG A  73      15.171   6.029  -5.731  1.00 41.70           H  
ATOM   1135  NE  ARG A  73      17.041   6.016  -4.778  1.00 41.70           N  
ATOM   1136  HE  ARG A  73      17.259   5.065  -4.517  1.00 41.70           H  
ATOM   1137  NH1 ARG A  73      17.968   8.088  -5.223  1.00 41.70           N  
ATOM   1138 HH11 ARG A  73      17.060   8.484  -5.422  1.00 41.70           H  
ATOM   1139 HH12 ARG A  73      18.807   8.646  -5.164  1.00 41.70           H  
ATOM   1140  NH2 ARG A  73      19.295   6.376  -4.820  1.00 41.70           N  
ATOM   1141 HH21 ARG A  73      19.484   5.410  -4.598  1.00 41.70           H  
ATOM   1142 HH22 ARG A  73      20.059   7.036  -4.801  1.00 41.70           H  
ATOM   1143  CZ  ARG A  73      18.081   6.819  -4.948  1.00 41.70           C  
ATOM   1144  N   GLY A  74      10.234   5.846  -3.129  1.00 40.86           N  
ATOM   1145  H   GLY A  74      10.358   5.207  -3.901  1.00 40.86           H  
ATOM   1146  CA  GLY A  74       8.922   6.474  -2.952  1.00 40.86           C  
ATOM   1147  HA2 GLY A  74       9.034   7.557  -2.903  1.00 40.86           H  
ATOM   1148  HA3 GLY A  74       8.298   6.220  -3.809  1.00 40.86           H  
ATOM   1149  C   GLY A  74       8.208   5.994  -1.688  1.00 40.86           C  
ATOM   1150  O   GLY A  74       7.713   6.817  -0.914  1.00 40.86           O  
ATOM   1151  N   ILE A  75       8.222   4.683  -1.439  1.00 41.84           N  
ATOM   1152  H   ILE A  75       8.636   4.068  -2.125  1.00 41.84           H  
ATOM   1153  CA  ILE A  75       7.625   4.076  -0.241  1.00 41.84           C  
ATOM   1154  HA  ILE A  75       6.613   4.464  -0.129  1.00 41.84           H  
ATOM   1155  C   ILE A  75       8.382   4.487   1.025  1.00 41.84           C  
ATOM   1156  CB  ILE A  75       7.522   2.544  -0.401  1.00 41.84           C  
ATOM   1157  HB  ILE A  75       8.488   2.146  -0.711  1.00 41.84           H  
ATOM   1158  O   ILE A  75       7.746   4.918   1.985  1.00 41.84           O  
ATOM   1159  CG1 ILE A  75       6.472   2.235  -1.489  1.00 41.84           C  
ATOM   1160 HG12 ILE A  75       5.498   2.602  -1.164  1.00 41.84           H  
ATOM   1161 HG13 ILE A  75       6.736   2.755  -2.410  1.00 41.84           H  
ATOM   1162  CG2 ILE A  75       7.130   1.893   0.939  1.00 41.84           C  
ATOM   1163 HG21 ILE A  75       6.942   0.827   0.818  1.00 41.84           H  
ATOM   1164 HG22 ILE A  75       7.944   1.986   1.658  1.00 41.84           H  
ATOM   1165 HG23 ILE A  75       6.232   2.360   1.344  1.00 41.84           H  
ATOM   1166  CD1 ILE A  75       6.339   0.753  -1.834  1.00 41.84           C  
ATOM   1167 HD11 ILE A  75       7.299   0.361  -2.170  1.00 41.84           H  
ATOM   1168 HD12 ILE A  75       5.599   0.660  -2.629  1.00 41.84           H  
ATOM   1169 HD13 ILE A  75       5.978   0.174  -0.985  1.00 41.84           H  
ATOM   1170  N   ALA A  76       9.718   4.464   1.017  1.00 40.54           N  
ATOM   1171  H   ALA A  76      10.198   4.051   0.230  1.00 40.54           H  
ATOM   1172  CA  ALA A  76      10.520   4.919   2.154  1.00 40.54           C  
ATOM   1173  HA  ALA A  76      10.274   4.309   3.024  1.00 40.54           H  
ATOM   1174  C   ALA A  76      10.220   6.386   2.515  1.00 40.54           C  
ATOM   1175  CB  ALA A  76      12.001   4.704   1.819  1.00 40.54           C  
ATOM   1176  HB1 ALA A  76      12.616   5.012   2.664  1.00 40.54           H  
ATOM   1177  HB2 ALA A  76      12.183   3.647   1.626  1.00 40.54           H  
ATOM   1178  HB3 ALA A  76      12.281   5.281   0.938  1.00 40.54           H  
ATOM   1179  O   ALA A  76      10.000   6.718   3.678  1.00 40.54           O  
ATOM   1180  N   ARG A  77      10.099   7.274   1.515  1.00 42.09           N  
ATOM   1181  H   ARG A  77      10.284   6.948   0.577  1.00 42.09           H  
ATOM   1182  CA  ARG A  77       9.692   8.677   1.732  1.00 42.09           C  
ATOM   1183  HA  ARG A  77      10.334   9.117   2.495  1.00 42.09           H  
ATOM   1184  C   ARG A  77       8.271   8.822   2.274  1.00 42.09           C  
ATOM   1185  CB  ARG A  77       9.823   9.468   0.426  1.00 42.09           C  
ATOM   1186  HB2 ARG A  77       9.254  10.393   0.518  1.00 42.09           H  
ATOM   1187  HB3 ARG A  77       9.403   8.890  -0.397  1.00 42.09           H  
ATOM   1188  O   ARG A  77       8.011   9.752   3.038  1.00 42.09           O  
ATOM   1189  CG  ARG A  77      11.277   9.835   0.119  1.00 42.09           C  
ATOM   1190  HG2 ARG A  77      11.668  10.457   0.924  1.00 42.09           H  
ATOM   1191  HG3 ARG A  77      11.887   8.935   0.037  1.00 42.09           H  
ATOM   1192  CD  ARG A  77      11.324  10.614  -1.198  1.00 42.09           C  
ATOM   1193  HD2 ARG A  77      11.008   9.954  -2.006  1.00 42.09           H  
ATOM   1194  HD3 ARG A  77      10.624  11.448  -1.127  1.00 42.09           H  
ATOM   1195  NE  ARG A  77      12.680  11.120  -1.474  1.00 42.09           N  
ATOM   1196  HE  ARG A  77      13.438  10.622  -1.029  1.00 42.09           H  
ATOM   1197  NH1 ARG A  77      12.095  12.856  -2.864  1.00 42.09           N  
ATOM   1198 HH11 ARG A  77      11.126  12.587  -2.775  1.00 42.09           H  
ATOM   1199 HH12 ARG A  77      12.361  13.630  -3.456  1.00 42.09           H  
ATOM   1200  NH2 ARG A  77      14.245  12.492  -2.387  1.00 42.09           N  
ATOM   1201 HH21 ARG A  77      14.966  11.986  -1.892  1.00 42.09           H  
ATOM   1202 HH22 ARG A  77      14.495  13.276  -2.973  1.00 42.09           H  
ATOM   1203  CZ  ARG A  77      12.997  12.149  -2.237  1.00 42.09           C  
ATOM   1204  N   LEU A  78       7.344   7.959   1.865  1.00 40.50           N  
ATOM   1205  H   LEU A  78       7.615   7.235   1.215  1.00 40.50           H  
ATOM   1206  CA  LEU A  78       5.970   7.962   2.366  1.00 40.50           C  
ATOM   1207  HA  LEU A  78       5.583   8.980   2.312  1.00 40.50           H  
ATOM   1208  C   LEU A  78       5.924   7.528   3.838  1.00 40.50           C  
ATOM   1209  CB  LEU A  78       5.111   7.052   1.470  1.00 40.50           C  
ATOM   1210  HB2 LEU A  78       5.264   7.321   0.425  1.00 40.50           H  
ATOM   1211  HB3 LEU A  78       5.449   6.024   1.598  1.00 40.50           H  
ATOM   1212  O   LEU A  78       5.310   8.221   4.647  1.00 40.50           O  
ATOM   1213  CG  LEU A  78       3.606   7.113   1.786  1.00 40.50           C  
ATOM   1214  HG  LEU A  78       3.446   7.022   2.860  1.00 40.50           H  
ATOM   1215  CD1 LEU A  78       2.976   8.421   1.296  1.00 40.50           C  
ATOM   1216 HD11 LEU A  78       1.906   8.402   1.500  1.00 40.50           H  
ATOM   1217 HD12 LEU A  78       3.137   8.532   0.223  1.00 40.50           H  
ATOM   1218 HD13 LEU A  78       3.417   9.265   1.827  1.00 40.50           H  
ATOM   1219  CD2 LEU A  78       2.889   5.950   1.104  1.00 40.50           C  
ATOM   1220 HD21 LEU A  78       3.019   6.003   0.023  1.00 40.50           H  
ATOM   1221 HD22 LEU A  78       1.826   5.977   1.345  1.00 40.50           H  
ATOM   1222 HD23 LEU A  78       3.296   5.006   1.466  1.00 40.50           H  
ATOM   1223  N   ILE A  79       6.625   6.443   4.180  1.00 41.91           N  
ATOM   1224  H   ILE A  79       7.095   5.929   3.448  1.00 41.91           H  
ATOM   1225  CA  ILE A  79       6.752   5.929   5.551  1.00 41.91           C  
ATOM   1226  HA  ILE A  79       5.755   5.754   5.953  1.00 41.91           H  
ATOM   1227  C   ILE A  79       7.412   6.983   6.450  1.00 41.91           C  
ATOM   1228  CB  ILE A  79       7.505   4.575   5.554  1.00 41.91           C  
ATOM   1229  HB  ILE A  79       8.447   4.699   5.020  1.00 41.91           H  
ATOM   1230  O   ILE A  79       6.851   7.322   7.487  1.00 41.91           O  
ATOM   1231  CG1 ILE A  79       6.661   3.491   4.839  1.00 41.91           C  
ATOM   1232 HG12 ILE A  79       6.329   3.861   3.869  1.00 41.91           H  
ATOM   1233 HG13 ILE A  79       5.769   3.282   5.430  1.00 41.91           H  
ATOM   1234  CG2 ILE A  79       7.823   4.123   6.992  1.00 41.91           C  
ATOM   1235 HG21 ILE A  79       8.363   3.176   6.990  1.00 41.91           H  
ATOM   1236 HG22 ILE A  79       6.904   3.999   7.565  1.00 41.91           H  
ATOM   1237 HG23 ILE A  79       8.463   4.843   7.501  1.00 41.91           H  
ATOM   1238  CD1 ILE A  79       7.407   2.173   4.593  1.00 41.91           C  
ATOM   1239 HD11 ILE A  79       6.788   1.522   3.976  1.00 41.91           H  
ATOM   1240 HD12 ILE A  79       7.607   1.661   5.534  1.00 41.91           H  
ATOM   1241 HD13 ILE A  79       8.347   2.367   4.076  1.00 41.91           H  
ATOM   1242  N   MET A  80       8.519   7.605   6.023  1.00 39.27           N  
ATOM   1243  H   MET A  80       8.977   7.255   5.194  1.00 39.27           H  
ATOM   1244  CA  MET A  80       9.173   8.679   6.790  1.00 39.27           C  
ATOM   1245  HA  MET A  80       9.450   8.294   7.771  1.00 39.27           H  
ATOM   1246  C   MET A  80       8.257   9.894   7.021  1.00 39.27           C  
ATOM   1247  CB  MET A  80      10.445   9.156   6.079  1.00 39.27           C  
ATOM   1248  HB2 MET A  80      10.210   9.373   5.037  1.00 39.27           H  
ATOM   1249  HB3 MET A  80      10.770  10.081   6.555  1.00 39.27           H  
ATOM   1250  O   MET A  80       8.207  10.429   8.125  1.00 39.27           O  
ATOM   1251  CG  MET A  80      11.619   8.173   6.152  1.00 39.27           C  
ATOM   1252  HG2 MET A  80      11.408   7.299   5.537  1.00 39.27           H  
ATOM   1253  HG3 MET A  80      11.726   7.830   7.181  1.00 39.27           H  
ATOM   1254  SD  MET A  80      13.217   8.881   5.643  1.00 39.27           S  
ATOM   1255  CE  MET A  80      12.782   9.819   4.159  1.00 39.27           C  
ATOM   1256  HE1 MET A  80      13.694  10.231   3.727  1.00 39.27           H  
ATOM   1257  HE2 MET A  80      12.314   9.147   3.439  1.00 39.27           H  
ATOM   1258  HE3 MET A  80      12.104  10.633   4.417  1.00 39.27           H  
ATOM   1259  N   ASN A  81       7.491  10.327   6.012  1.00 39.37           N  
ATOM   1260  H   ASN A  81       7.559   9.856   5.121  1.00 39.37           H  
ATOM   1261  CA  ASN A  81       6.536  11.434   6.173  1.00 39.37           C  
ATOM   1262  HA  ASN A  81       7.051  12.286   6.616  1.00 39.37           H  
ATOM   1263  C   ASN A  81       5.377  11.087   7.120  1.00 39.37           C  
ATOM   1264  CB  ASN A  81       5.976  11.834   4.799  1.00 39.37           C  
ATOM   1265  HB2 ASN A  81       5.032  12.359   4.941  1.00 39.37           H  
ATOM   1266  HB3 ASN A  81       5.773  10.940   4.209  1.00 39.37           H  
ATOM   1267  O   ASN A  81       4.843  11.976   7.785  1.00 39.37           O  
ATOM   1268  CG  ASN A  81       6.880  12.780   4.039  1.00 39.37           C  
ATOM   1269  ND2 ASN A  81       7.098  12.538   2.772  1.00 39.37           N  
ATOM   1270 HD21 ASN A  81       6.981  11.578   2.480  1.00 39.37           H  
ATOM   1271 HD22 ASN A  81       7.787  13.145   2.352  1.00 39.37           H  
ATOM   1272  OD1 ASN A  81       7.360  13.779   4.537  1.00 39.37           O  
ATOM   1273  N   LEU A  82       4.967   9.816   7.163  1.00 36.11           N  
ATOM   1274  H   LEU A  82       5.427   9.138   6.573  1.00 36.11           H  
ATOM   1275  CA  LEU A  82       3.975   9.323   8.116  1.00 36.11           C  
ATOM   1276  HA  LEU A  82       3.146  10.028   8.164  1.00 36.11           H  
ATOM   1277  C   LEU A  82       4.560   9.259   9.530  1.00 36.11           C  
ATOM   1278  CB  LEU A  82       3.440   7.959   7.643  1.00 36.11           C  
ATOM   1279  HB2 LEU A  82       4.273   7.352   7.288  1.00 36.11           H  
ATOM   1280  HB3 LEU A  82       3.000   7.439   8.495  1.00 36.11           H  
ATOM   1281  O   LEU A  82       3.905   9.730  10.453  1.00 36.11           O  
ATOM   1282  CG  LEU A  82       2.378   8.080   6.536  1.00 36.11           C  
ATOM   1283  HG  LEU A  82       2.672   8.856   5.829  1.00 36.11           H  
ATOM   1284  CD1 LEU A  82       2.233   6.768   5.766  1.00 36.11           C  
ATOM   1285 HD11 LEU A  82       1.909   5.972   6.437  1.00 36.11           H  
ATOM   1286 HD12 LEU A  82       3.194   6.491   5.335  1.00 36.11           H  
ATOM   1287 HD13 LEU A  82       1.505   6.883   4.963  1.00 36.11           H  
ATOM   1288  CD2 LEU A  82       1.007   8.437   7.123  1.00 36.11           C  
ATOM   1289 HD21 LEU A  82       0.681   7.651   7.804  1.00 36.11           H  
ATOM   1290 HD22 LEU A  82       0.277   8.535   6.320  1.00 36.11           H  
ATOM   1291 HD23 LEU A  82       1.064   9.377   7.672  1.00 36.11           H  
ATOM   1292  N   MET A  83       5.801   8.792   9.700  1.00 34.44           N  
ATOM   1293  H   MET A  83       6.277   8.388   8.906  1.00 34.44           H  
ATOM   1294  CA  MET A  83       6.488   8.782  10.997  1.00 34.44           C  
ATOM   1295  HA  MET A  83       5.894   8.195  11.698  1.00 34.44           H  
ATOM   1296  C   MET A  83       6.619  10.187  11.598  1.00 34.44           C  
ATOM   1297  CB  MET A  83       7.871   8.129  10.873  1.00 34.44           C  
ATOM   1298  HB2 MET A  83       8.426   8.345  11.786  1.00 34.44           H  
ATOM   1299  HB3 MET A  83       8.419   8.556  10.033  1.00 34.44           H  
ATOM   1300  O   MET A  83       6.255  10.383  12.752  1.00 34.44           O  
ATOM   1301  CG  MET A  83       7.777   6.609  10.709  1.00 34.44           C  
ATOM   1302  HG2 MET A  83       7.262   6.378   9.777  1.00 34.44           H  
ATOM   1303  HG3 MET A  83       7.186   6.203  11.529  1.00 34.44           H  
ATOM   1304  SD  MET A  83       9.379   5.765  10.698  1.00 34.44           S  
ATOM   1305  CE  MET A  83       9.958   6.099  12.390  1.00 34.44           C  
ATOM   1306  HE1 MET A  83      10.873   5.534  12.571  1.00 34.44           H  
ATOM   1307  HE2 MET A  83      10.175   7.159  12.516  1.00 34.44           H  
ATOM   1308  HE3 MET A  83       9.203   5.787  13.112  1.00 34.44           H  
ATOM   1309  N   ILE A  84       7.028  11.181  10.799  1.00 29.71           N  
ATOM   1310  H   ILE A  84       7.359  10.935   9.877  1.00 29.71           H  
ATOM   1311  CA  ILE A  84       7.143  12.589  11.231  1.00 29.71           C  
ATOM   1312  HA  ILE A  84       7.808  12.638  12.093  1.00 29.71           H  
ATOM   1313  C   ILE A  84       5.789  13.165  11.685  1.00 29.71           C  
ATOM   1314  CB  ILE A  84       7.761  13.431  10.083  1.00 29.71           C  
ATOM   1315  HB  ILE A  84       7.198  13.225   9.173  1.00 29.71           H  
ATOM   1316  O   ILE A  84       5.734  13.978  12.604  1.00 29.71           O  
ATOM   1317  CG1 ILE A  84       9.238  13.034   9.852  1.00 29.71           C  
ATOM   1318 HG12 ILE A  84       9.338  11.948   9.861  1.00 29.71           H  
ATOM   1319 HG13 ILE A  84       9.849  13.416  10.670  1.00 29.71           H  
ATOM   1320  CG2 ILE A  84       7.678  14.947  10.358  1.00 29.71           C  
ATOM   1321 HG21 ILE A  84       8.169  15.177  11.304  1.00 29.71           H  
ATOM   1322 HG22 ILE A  84       8.160  15.515   9.562  1.00 29.71           H  
ATOM   1323 HG23 ILE A  84       6.640  15.275  10.411  1.00 29.71           H  
ATOM   1324  CD1 ILE A  84       9.816  13.535   8.520  1.00 29.71           C  
ATOM   1325 HD11 ILE A  84      10.813  13.114   8.384  1.00 29.71           H  
ATOM   1326 HD12 ILE A  84       9.183  13.212   7.694  1.00 29.71           H  
ATOM   1327 HD13 ILE A  84       9.900  14.622   8.518  1.00 29.71           H  
ATOM   1328  N   LYS A  85       4.683  12.764  11.044  1.00 27.71           N  
ATOM   1329  H   LYS A  85       4.788  12.068  10.319  1.00 27.71           H  
ATOM   1330  CA  LYS A  85       3.337  13.264  11.373  1.00 27.71           C  
ATOM   1331  HA  LYS A  85       3.415  14.300  11.703  1.00 27.71           H  
ATOM   1332  C   LYS A  85       2.670  12.538  12.538  1.00 27.71           C  
ATOM   1333  CB  LYS A  85       2.431  13.192  10.142  1.00 27.71           C  
ATOM   1334  HB2 LYS A  85       2.556  12.232   9.642  1.00 27.71           H  
ATOM   1335  HB3 LYS A  85       1.396  13.270  10.476  1.00 27.71           H  
ATOM   1336  O   LYS A  85       1.898  13.167  13.254  1.00 27.71           O  
ATOM   1337  CG  LYS A  85       2.711  14.340   9.170  1.00 27.71           C  
ATOM   1338  HG2 LYS A  85       3.698  14.223   8.723  1.00 27.71           H  
ATOM   1339  HG3 LYS A  85       2.675  15.285   9.712  1.00 27.71           H  
ATOM   1340  CD  LYS A  85       1.636  14.346   8.084  1.00 27.71           C  
ATOM   1341  HD2 LYS A  85       0.659  14.407   8.562  1.00 27.71           H  
ATOM   1342  HD3 LYS A  85       1.700  13.424   7.506  1.00 27.71           H  
ATOM   1343  CE  LYS A  85       1.842  15.557   7.177  1.00 27.71           C  
ATOM   1344  HE2 LYS A  85       2.742  15.398   6.583  1.00 27.71           H  
ATOM   1345  HE3 LYS A  85       2.009  16.430   7.807  1.00 27.71           H  
ATOM   1346  NZ  LYS A  85       0.654  15.769   6.320  1.00 27.71           N  
ATOM   1347  HZ1 LYS A  85       0.476  14.944   5.766  1.00 27.71           H  
ATOM   1348  HZ2 LYS A  85       0.790  16.578   5.731  1.00 27.71           H  
ATOM   1349  HZ3 LYS A  85      -0.148  15.939   6.910  1.00 27.71           H  
ATOM   1350  N   ILE A  86       2.905  11.236  12.683  1.00 27.81           N  
ATOM   1351  H   ILE A  86       3.524  10.784  12.023  1.00 27.81           H  
ATOM   1352  CA  ILE A  86       2.280  10.405  13.722  1.00 27.81           C  
ATOM   1353  HA  ILE A  86       1.272  10.774  13.911  1.00 27.81           H  
ATOM   1354  C   ILE A  86       3.041  10.540  15.047  1.00 27.81           C  
ATOM   1355  CB  ILE A  86       2.157   8.939  13.236  1.00 27.81           C  
ATOM   1356  HB  ILE A  86       3.153   8.578  12.981  1.00 27.81           H  
ATOM   1357  O   ILE A  86       2.421  10.514  16.106  1.00 27.81           O  
ATOM   1358  CG1 ILE A  86       1.246   8.842  11.986  1.00 27.81           C  
ATOM   1359 HG12 ILE A  86       1.510   9.614  11.263  1.00 27.81           H  
ATOM   1360 HG13 ILE A  86       0.211   9.021  12.278  1.00 27.81           H  
ATOM   1361  CG2 ILE A  86       1.571   8.036  14.338  1.00 27.81           C  
ATOM   1362 HG21 ILE A  86       1.534   6.997  14.011  1.00 27.81           H  
ATOM   1363 HG22 ILE A  86       0.569   8.368  14.612  1.00 27.81           H  
ATOM   1364 HG23 ILE A  86       2.198   8.064  15.230  1.00 27.81           H  
ATOM   1365  CD1 ILE A  86       1.332   7.493  11.259  1.00 27.81           C  
ATOM   1366 HD11 ILE A  86       2.370   7.269  11.015  1.00 27.81           H  
ATOM   1367 HD12 ILE A  86       0.925   6.694  11.879  1.00 27.81           H  
ATOM   1368 HD13 ILE A  86       0.753   7.543  10.337  1.00 27.81           H  
ATOM   1369  N   TYR A  87       4.357  10.770  14.997  1.00 30.87           N  
ATOM   1370  H   TYR A  87       4.822  10.767  14.100  1.00 30.87           H  
ATOM   1371  CA  TYR A  87       5.218  10.823  16.179  1.00 30.87           C  
ATOM   1372  HA  TYR A  87       4.607  10.756  17.079  1.00 30.87           H  
ATOM   1373  C   TYR A  87       5.983  12.155  16.259  1.00 30.87           C  
ATOM   1374  CB  TYR A  87       6.127   9.586  16.178  1.00 30.87           C  
ATOM   1375  HB2 TYR A  87       6.699   9.567  17.106  1.00 30.87           H  
ATOM   1376  HB3 TYR A  87       6.840   9.662  15.356  1.00 30.87           H  
ATOM   1377  O   TYR A  87       7.205  12.181  16.130  1.00 30.87           O  
ATOM   1378  CG  TYR A  87       5.362   8.282  16.049  1.00 30.87           C  
ATOM   1379  CD1 TYR A  87       4.684   7.749  17.162  1.00 30.87           C  
ATOM   1380  HD1 TYR A  87       4.733   8.253  18.116  1.00 30.87           H  
ATOM   1381  CD2 TYR A  87       5.301   7.624  14.807  1.00 30.87           C  
ATOM   1382  HD2 TYR A  87       5.829   8.039  13.960  1.00 30.87           H  
ATOM   1383  CE1 TYR A  87       3.956   6.550  17.038  1.00 30.87           C  
ATOM   1384  HE1 TYR A  87       3.448   6.137  17.897  1.00 30.87           H  
ATOM   1385  CE2 TYR A  87       4.568   6.430  14.675  1.00 30.87           C  
ATOM   1386  HE2 TYR A  87       4.519   5.909  13.730  1.00 30.87           H  
ATOM   1387  OH  TYR A  87       3.192   4.737  15.656  1.00 30.87           O  
ATOM   1388  HH  TYR A  87       2.840   4.433  16.496  1.00 30.87           H  
ATOM   1389  CZ  TYR A  87       3.899   5.889  15.792  1.00 30.87           C  
ATOM   1390  N   PRO A  88       5.290  13.290  16.479  1.00 28.33           N  
ATOM   1391  CA  PRO A  88       5.908  14.617  16.491  1.00 28.33           C  
ATOM   1392  HA  PRO A  88       6.560  14.716  15.623  1.00 28.33           H  
ATOM   1393  C   PRO A  88       6.761  14.905  17.742  1.00 28.33           C  
ATOM   1394  CB  PRO A  88       4.729  15.591  16.344  1.00 28.33           C  
ATOM   1395  HB2 PRO A  88       4.500  15.717  15.285  1.00 28.33           H  
ATOM   1396  HB3 PRO A  88       4.916  16.563  16.801  1.00 28.33           H  
ATOM   1397  O   PRO A  88       7.135  16.056  17.958  1.00 28.33           O  
ATOM   1398  CG  PRO A  88       3.576  14.855  17.023  1.00 28.33           C  
ATOM   1399  HG2 PRO A  88       2.607  15.191  16.655  1.00 28.33           H  
ATOM   1400  HG3 PRO A  88       3.645  14.978  18.104  1.00 28.33           H  
ATOM   1401  CD  PRO A  88       3.847  13.401  16.655  1.00 28.33           C  
ATOM   1402  HD2 PRO A  88       3.485  12.737  17.439  1.00 28.33           H  
ATOM   1403  HD3 PRO A  88       3.349  13.180  15.711  1.00 28.33           H  
ATOM   1404  N   ARG A  89       7.021  13.918  18.613  1.00 26.81           N  
ATOM   1405  H   ARG A  89       6.845  12.966  18.326  1.00 26.81           H  
ATOM   1406  CA  ARG A  89       7.629  14.142  19.931  1.00 26.81           C  
ATOM   1407  HA  ARG A  89       8.128  15.111  19.924  1.00 26.81           H  
ATOM   1408  C   ARG A  89       8.710  13.124  20.273  1.00 26.81           C  
ATOM   1409  CB  ARG A  89       6.548  14.181  21.024  1.00 26.81           C  
ATOM   1410  HB2 ARG A  89       5.873  13.332  20.913  1.00 26.81           H  
ATOM   1411  HB3 ARG A  89       7.039  14.106  21.994  1.00 26.81           H  
ATOM   1412  O   ARG A  89       8.467  11.920  20.291  1.00 26.81           O  
ATOM   1413  CG  ARG A  89       5.762  15.499  20.978  1.00 26.81           C  
ATOM   1414  HG2 ARG A  89       5.188  15.562  20.054  1.00 26.81           H  
ATOM   1415  HG3 ARG A  89       6.470  16.327  21.011  1.00 26.81           H  
ATOM   1416  CD  ARG A  89       4.812  15.612  22.172  1.00 26.81           C  
ATOM   1417  HD2 ARG A  89       5.363  15.359  23.077  1.00 26.81           H  
ATOM   1418  HD3 ARG A  89       3.996  14.901  22.043  1.00 26.81           H  
ATOM   1419  NE  ARG A  89       4.284  16.985  22.299  1.00 26.81           N  
ATOM   1420  HE  ARG A  89       4.617  17.654  21.620  1.00 26.81           H  
ATOM   1421  NH1 ARG A  89       3.051  16.649  24.205  1.00 26.81           N  
ATOM   1422 HH11 ARG A  89       3.329  15.678  24.195  1.00 26.81           H  
ATOM   1423 HH12 ARG A  89       2.492  17.009  24.965  1.00 26.81           H  
ATOM   1424  NH2 ARG A  89       3.179  18.694  23.320  1.00 26.81           N  
ATOM   1425 HH21 ARG A  89       2.606  19.036  24.078  1.00 26.81           H  
ATOM   1426 HH22 ARG A  89       3.554  19.340  22.640  1.00 26.81           H  
ATOM   1427  CZ  ARG A  89       3.509  17.434  23.269  1.00 26.81           C  
ATOM   1428  N   GLU A  90       9.872  13.669  20.615  1.00 29.84           N  
ATOM   1429  H   GLU A  90       9.966  14.669  20.508  1.00 29.84           H  
ATOM   1430  CA  GLU A  90      10.930  13.036  21.398  1.00 29.84           C  
ATOM   1431  HA  GLU A  90      11.473  12.317  20.784  1.00 29.84           H  
ATOM   1432  C   GLU A  90      10.308  12.319  22.615  1.00 29.84           C  
ATOM   1433  CB  GLU A  90      11.901  14.149  21.863  1.00 29.84           C  
ATOM   1434  HB2 GLU A  90      12.676  13.695  22.480  1.00 29.84           H  
ATOM   1435  HB3 GLU A  90      11.343  14.857  22.476  1.00 29.84           H  
ATOM   1436  O   GLU A  90       9.624  12.951  23.419  1.00 29.84           O  
ATOM   1437  CG  GLU A  90      12.575  14.914  20.703  1.00 29.84           C  
ATOM   1438  HG2 GLU A  90      13.154  14.201  20.116  1.00 29.84           H  
ATOM   1439  HG3 GLU A  90      11.805  15.331  20.054  1.00 29.84           H  
ATOM   1440  CD  GLU A  90      13.487  16.069  21.161  1.00 29.84           C  
ATOM   1441  OE1 GLU A  90      14.326  16.491  20.335  1.00 29.84           O  
ATOM   1442  OE2 GLU A  90      13.301  16.558  22.298  1.00 29.84           O  
ATOM   1443  N   GLY A  91      10.483  10.996  22.736  1.00 26.98           N  
ATOM   1444  H   GLY A  91      11.005  10.516  22.017  1.00 26.98           H  
ATOM   1445  CA  GLY A  91      10.216  10.275  23.993  1.00 26.98           C  
ATOM   1446  HA2 GLY A  91       9.867  10.974  24.753  1.00 26.98           H  
ATOM   1447  HA3 GLY A  91      11.164   9.875  24.352  1.00 26.98           H  
ATOM   1448  C   GLY A  91       9.218   9.108  23.979  1.00 26.98           C  
ATOM   1449  O   GLY A  91       9.115   8.428  24.994  1.00 26.98           O  
ATOM   1450  N   ALA A  92       8.524   8.802  22.878  1.00 26.70           N  
ATOM   1451  H   ALA A  92       8.613   9.395  22.066  1.00 26.70           H  
ATOM   1452  CA  ALA A  92       7.709   7.579  22.775  1.00 26.70           C  
ATOM   1453  HA  ALA A  92       7.498   7.196  23.774  1.00 26.70           H  
ATOM   1454  C   ALA A  92       8.484   6.466  22.048  1.00 26.70           C  
ATOM   1455  CB  ALA A  92       6.347   7.912  22.154  1.00 26.70           C  
ATOM   1456  HB1 ALA A  92       6.487   8.334  21.159  1.00 26.70           H  
ATOM   1457  HB2 ALA A  92       5.822   8.631  22.783  1.00 26.70           H  
ATOM   1458  HB3 ALA A  92       5.751   7.004  22.075  1.00 26.70           H  
ATOM   1459  O   ALA A  92       8.202   6.140  20.896  1.00 26.70           O  
ATOM   1460  N   GLY A  93       9.511   5.926  22.707  1.00 26.55           N  
ATOM   1461  H   GLY A  93       9.690   6.232  23.652  1.00 26.55           H  
ATOM   1462  CA  GLY A  93      10.271   4.791  22.190  1.00 26.55           C  
ATOM   1463  HA2 GLY A  93      11.138   4.607  22.825  1.00 26.55           H  
ATOM   1464  HA3 GLY A  93      10.624   5.007  21.181  1.00 26.55           H  
ATOM   1465  C   GLY A  93       9.414   3.527  22.173  1.00 26.55           C  
ATOM   1466  O   GLY A  93       9.086   2.983  23.225  1.00 26.55           O  
ATOM   1467  N   ILE A  94       9.071   3.038  20.981  1.00 29.35           N  
ATOM   1468  H   ILE A  94       9.341   3.563  20.162  1.00 29.35           H  
ATOM   1469  CA  ILE A  94       8.720   1.627  20.805  1.00 29.35           C  
ATOM   1470  HA  ILE A  94       7.992   1.335  21.562  1.00 29.35           H  
ATOM   1471  C   ILE A  94      10.023   0.854  21.031  1.00 29.35           C  
ATOM   1472  CB  ILE A  94       8.115   1.368  19.402  1.00 29.35           C  
ATOM   1473  HB  ILE A  94       8.841   1.683  18.653  1.00 29.35           H  
ATOM   1474  O   ILE A  94      11.016   1.125  20.354  1.00 29.35           O  
ATOM   1475  CG1 ILE A  94       6.819   2.192  19.204  1.00 29.35           C  
ATOM   1476 HG12 ILE A  94       7.028   3.244  19.396  1.00 29.35           H  
ATOM   1477 HG13 ILE A  94       6.068   1.865  19.924  1.00 29.35           H  
ATOM   1478  CG2 ILE A  94       7.838  -0.135  19.201  1.00 29.35           C  
ATOM   1479 HG21 ILE A  94       7.482  -0.325  18.188  1.00 29.35           H  
ATOM   1480 HG22 ILE A  94       8.753  -0.714  19.326  1.00 29.35           H  
ATOM   1481 HG23 ILE A  94       7.094  -0.483  19.917  1.00 29.35           H  
ATOM   1482  CD1 ILE A  94       6.222   2.106  17.792  1.00 29.35           C  
ATOM   1483 HD11 ILE A  94       5.399   2.816  17.706  1.00 29.35           H  
ATOM   1484 HD12 ILE A  94       6.982   2.354  17.051  1.00 29.35           H  
ATOM   1485 HD13 ILE A  94       5.834   1.106  17.599  1.00 29.35           H  
ATOM   1486  N   HIS A  95      10.043  -0.074  21.992  1.00 30.82           N  
ATOM   1487  H   HIS A  95       9.215  -0.204  22.555  1.00 30.82           H  
ATOM   1488  CA  HIS A  95      11.183  -0.970  22.210  1.00 30.82           C  
ATOM   1489  HA  HIS A  95      12.006  -0.402  22.643  1.00 30.82           H  
ATOM   1490  C   HIS A  95      11.656  -1.563  20.864  1.00 30.82           C  
ATOM   1491  CB  HIS A  95      10.775  -2.092  23.187  1.00 30.82           C  
ATOM   1492  HB2 HIS A  95       9.736  -2.375  23.017  1.00 30.82           H  
ATOM   1493  HB3 HIS A  95      11.381  -2.973  22.971  1.00 30.82           H  
ATOM   1494  O   HIS A  95      10.908  -2.303  20.230  1.00 30.82           O  
ATOM   1495  CG  HIS A  95      10.986  -1.770  24.648  1.00 30.82           C  
ATOM   1496  CD2 HIS A  95      10.026  -1.539  25.599  1.00 30.82           C  
ATOM   1497  HD2 HIS A  95       8.959  -1.516  25.435  1.00 30.82           H  
ATOM   1498  ND1 HIS A  95      12.202  -1.752  25.294  1.00 30.82           N  
ATOM   1499  HD1 HIS A  95      13.106  -1.906  24.871  1.00 30.82           H  
ATOM   1500  CE1 HIS A  95      11.983  -1.509  26.596  1.00 30.82           C  
ATOM   1501  HE1 HIS A  95      12.750  -1.434  27.353  1.00 30.82           H  
ATOM   1502  NE2 HIS A  95      10.671  -1.375  26.831  1.00 30.82           N  
ATOM   1503  N   GLY A  96      12.878  -1.224  20.429  1.00 31.08           N  
ATOM   1504  H   GLY A  96      13.398  -0.537  20.957  1.00 31.08           H  
ATOM   1505  CA  GLY A  96      13.518  -1.775  19.220  1.00 31.08           C  
ATOM   1506  HA2 GLY A  96      14.516  -2.123  19.486  1.00 31.08           H  
ATOM   1507  HA3 GLY A  96      12.959  -2.644  18.874  1.00 31.08           H  
ATOM   1508  C   GLY A  96      13.674  -0.831  18.016  1.00 31.08           C  
ATOM   1509  O   GLY A  96      14.308  -1.223  17.035  1.00 31.08           O  
ATOM   1510  N   ILE A  97      13.156   0.404  18.071  1.00 29.45           N  
ATOM   1511  H   ILE A  97      12.621   0.675  18.884  1.00 29.45           H  
ATOM   1512  CA  ILE A  97      13.329   1.402  16.998  1.00 29.45           C  
ATOM   1513  HA  ILE A  97      13.985   0.997  16.226  1.00 29.45           H  
ATOM   1514  C   ILE A  97      14.029   2.640  17.569  1.00 29.45           C  
ATOM   1515  CB  ILE A  97      11.982   1.736  16.308  1.00 29.45           C  
ATOM   1516  HB  ILE A  97      11.334   2.230  17.033  1.00 29.45           H  
ATOM   1517  O   ILE A  97      13.398   3.470  18.224  1.00 29.45           O  
ATOM   1518  CG1 ILE A  97      11.268   0.451  15.818  1.00 29.45           C  
ATOM   1519 HG12 ILE A  97      11.115  -0.221  16.662  1.00 29.45           H  
ATOM   1520 HG13 ILE A  97      11.900  -0.061  15.093  1.00 29.45           H  
ATOM   1521  CG2 ILE A  97      12.225   2.698  15.126  1.00 29.45           C  
ATOM   1522 HG21 ILE A  97      12.742   3.595  15.467  1.00 29.45           H  
ATOM   1523 HG22 ILE A  97      11.279   3.013  14.686  1.00 29.45           H  
ATOM   1524 HG23 ILE A  97      12.838   2.212  14.367  1.00 29.45           H  
ATOM   1525  CD1 ILE A  97       9.886   0.686  15.196  1.00 29.45           C  
ATOM   1526 HD11 ILE A  97       9.262   1.260  15.881  1.00 29.45           H  
ATOM   1527 HD12 ILE A  97       9.977   1.213  14.246  1.00 29.45           H  
ATOM   1528 HD13 ILE A  97       9.414  -0.279  15.010  1.00 29.45           H  
ATOM   1529  N   GLU A  98      15.337   2.758  17.336  1.00 30.76           N  
ATOM   1530  H   GLU A  98      15.806   2.070  16.763  1.00 30.76           H  
ATOM   1531  CA  GLU A  98      16.078   3.983  17.646  1.00 30.76           C  
ATOM   1532  HA  GLU A  98      15.757   4.317  18.633  1.00 30.76           H  
ATOM   1533  C   GLU A  98      15.730   5.100  16.639  1.00 30.76           C  
ATOM   1534  CB  GLU A  98      17.593   3.725  17.715  1.00 30.76           C  
ATOM   1535  HB2 GLU A  98      17.903   3.122  16.862  1.00 30.76           H  
ATOM   1536  HB3 GLU A  98      18.110   4.684  17.669  1.00 30.76           H  
ATOM   1537  O   GLU A  98      15.420   4.825  15.474  1.00 30.76           O  
ATOM   1538  CG  GLU A  98      17.980   3.029  19.032  1.00 30.76           C  
ATOM   1539  HG2 GLU A  98      17.544   2.031  19.044  1.00 30.76           H  
ATOM   1540  HG3 GLU A  98      17.546   3.592  19.858  1.00 30.76           H  
ATOM   1541  CD  GLU A  98      19.498   2.924  19.252  1.00 30.76           C  
ATOM   1542  OE1 GLU A  98      19.878   2.641  20.413  1.00 30.76           O  
ATOM   1543  OE2 GLU A  98      20.251   3.129  18.278  1.00 30.76           O  
ATOM   1544  N   PRO A  99      15.721   6.375  17.069  1.00 30.48           N  
ATOM   1545  CA  PRO A  99      15.424   7.503  16.193  1.00 30.48           C  
ATOM   1546  HA  PRO A  99      14.431   7.372  15.764  1.00 30.48           H  
ATOM   1547  C   PRO A  99      16.447   7.609  15.051  1.00 30.48           C  
ATOM   1548  CB  PRO A  99      15.422   8.738  17.104  1.00 30.48           C  
ATOM   1549  HB2 PRO A  99      14.406   8.929  17.448  1.00 30.48           H  
ATOM   1550  HB3 PRO A  99      15.823   9.620  16.603  1.00 30.48           H  
ATOM   1551  O   PRO A  99      17.653   7.594  15.276  1.00 30.48           O  
ATOM   1552  CG  PRO A  99      16.287   8.326  18.295  1.00 30.48           C  
ATOM   1553  HG2 PRO A  99      17.337   8.500  18.060  1.00 30.48           H  
ATOM   1554  HG3 PRO A  99      16.006   8.855  19.206  1.00 30.48           H  
ATOM   1555  CD  PRO A  99      16.040   6.827  18.413  1.00 30.48           C  
ATOM   1556  HD2 PRO A  99      15.190   6.641  19.068  1.00 30.48           H  
ATOM   1557  HD3 PRO A  99      16.933   6.340  18.804  1.00 30.48           H  
ATOM   1558  N   CYS A 100      15.970   7.766  13.811  1.00 28.41           N  
ATOM   1559  H   CYS A 100      14.975   7.692  13.657  1.00 28.41           H  
ATOM   1560  CA  CYS A 100      16.845   8.005  12.662  1.00 28.41           C  
ATOM   1561  HA  CYS A 100      17.560   7.185  12.592  1.00 28.41           H  
ATOM   1562  C   CYS A 100      17.632   9.315  12.847  1.00 28.41           C  
ATOM   1563  CB  CYS A 100      16.026   8.064  11.362  1.00 28.41           C  
ATOM   1564  HB2 CYS A 100      15.334   8.905  11.402  1.00 28.41           H  
ATOM   1565  HB3 CYS A 100      16.718   8.225  10.535  1.00 28.41           H  
ATOM   1566  O   CYS A 100      17.035  10.390  12.961  1.00 28.41           O  
ATOM   1567  SG  CYS A 100      15.112   6.524  11.058  1.00 28.41           S  
ATOM   1568  HG  CYS A 100      15.982   5.701  11.651  1.00 28.41           H  
ATOM   1569  N   HIS A 101      18.964   9.243  12.819  1.00 30.86           N  
ATOM   1570  H   HIS A 101      19.401   8.335  12.762  1.00 30.86           H  
ATOM   1571  CA  HIS A 101      19.829  10.420  12.854  1.00 30.86           C  
ATOM   1572  HA  HIS A 101      19.336  11.188  13.450  1.00 30.86           H  
ATOM   1573  C   HIS A 101      20.032  10.987  11.440  1.00 30.86           C  
ATOM   1574  CB  HIS A 101      21.149  10.088  13.563  1.00 30.86           C  
ATOM   1575  HB2 HIS A 101      21.845  10.914  13.420  1.00 30.86           H  
ATOM   1576  HB3 HIS A 101      21.592   9.199  13.113  1.00 30.86           H  
ATOM   1577  O   HIS A 101      20.399  10.277  10.504  1.00 30.86           O  
ATOM   1578  CG  HIS A 101      20.978   9.872  15.049  1.00 30.86           C  
ATOM   1579  CD2 HIS A 101      20.965   8.673  15.715  1.00 30.86           C  
ATOM   1580  HD2 HIS A 101      21.072   7.693  15.274  1.00 30.86           H  
ATOM   1581  ND1 HIS A 101      20.793  10.859  15.994  1.00 30.86           N  
ATOM   1582  HD1 HIS A 101      20.756  11.854  15.825  1.00 30.86           H  
ATOM   1583  CE1 HIS A 101      20.675  10.270  17.195  1.00 30.86           C  
ATOM   1584  HE1 HIS A 101      20.522  10.783  18.134  1.00 30.86           H  
ATOM   1585  NE2 HIS A 101      20.784   8.944  17.076  1.00 30.86           N  
ATOM   1586  N   PHE A 102      19.790  12.291  11.280  1.00 28.65           N  
ATOM   1587  H   PHE A 102      19.497  12.823  12.087  1.00 28.65           H  
ATOM   1588  CA  PHE A 102      19.981  13.008  10.019  1.00 28.65           C  
ATOM   1589  HA  PHE A 102      19.970  12.300   9.191  1.00 28.65           H  
ATOM   1590  C   PHE A 102      21.335  13.723  10.021  1.00 28.65           C  
ATOM   1591  CB  PHE A 102      18.834  14.012   9.801  1.00 28.65           C  
ATOM   1592  HB2 PHE A 102      19.064  14.607   8.917  1.00 28.65           H  
ATOM   1593  HB3 PHE A 102      18.796  14.698  10.647  1.00 28.65           H  
ATOM   1594  O   PHE A 102      21.577  14.579  10.872  1.00 28.65           O  
ATOM   1595  CG  PHE A 102      17.463  13.389   9.611  1.00 28.65           C  
ATOM   1596  CD1 PHE A 102      17.015  13.045   8.322  1.00 28.65           C  
ATOM   1597  HD1 PHE A 102      17.657  13.210   7.469  1.00 28.65           H  
ATOM   1598  CD2 PHE A 102      16.637  13.142  10.724  1.00 28.65           C  
ATOM   1599  HD2 PHE A 102      16.979  13.376  11.721  1.00 28.65           H  
ATOM   1600  CE1 PHE A 102      15.747  12.458   8.146  1.00 28.65           C  
ATOM   1601  HE1 PHE A 102      15.415  12.168   7.161  1.00 28.65           H  
ATOM   1602  CE2 PHE A 102      15.373  12.551  10.550  1.00 28.65           C  
ATOM   1603  HE2 PHE A 102      14.764  12.333  11.414  1.00 28.65           H  
ATOM   1604  CZ  PHE A 102      14.927  12.210   9.261  1.00 28.65           C  
ATOM   1605  HZ  PHE A 102      13.966  11.734   9.137  1.00 28.65           H  
ATOM   1606  N   ASN A 103      22.191  13.445   9.037  1.00 26.60           N  
ATOM   1607  H   ASN A 103      21.956  12.722   8.371  1.00 26.60           H  
ATOM   1608  CA  ASN A 103      23.346  14.289   8.726  1.00 26.60           C  
ATOM   1609  HA  ASN A 103      23.254  15.214   9.295  1.00 26.60           H  
ATOM   1610  C   ASN A 103      23.315  14.725   7.248  1.00 26.60           C  
ATOM   1611  CB  ASN A 103      24.645  13.614   9.218  1.00 26.60           C  
ATOM   1612  HB2 ASN A 103      25.474  14.318   9.145  1.00 26.60           H  
ATOM   1613  HB3 ASN A 103      24.521  13.362  10.271  1.00 26.60           H  
ATOM   1614  O   ASN A 103      22.502  14.257   6.452  1.00 26.60           O  
ATOM   1615  CG  ASN A 103      25.046  12.356   8.466  1.00 26.60           C  
ATOM   1616  ND2 ASN A 103      25.741  11.449   9.111  1.00 26.60           N  
ATOM   1617 HD21 ASN A 103      25.917  10.577   8.633  1.00 26.60           H  
ATOM   1618 HD22 ASN A 103      25.877  11.505  10.110  1.00 26.60           H  
ATOM   1619  OD1 ASN A 103      24.795  12.212   7.280  1.00 26.60           O  
ATOM   1620  N   SER A 104      24.166  15.680   6.871  1.00 24.31           N  
ATOM   1621  H   SER A 104      24.862  16.008   7.526  1.00 24.31           H  
ATOM   1622  CA  SER A 104      24.181  16.279   5.526  1.00 24.31           C  
ATOM   1623  HA  SER A 104      23.168  16.606   5.289  1.00 24.31           H  
ATOM   1624  C   SER A 104      24.601  15.317   4.399  1.00 24.31           C  
ATOM   1625  CB  SER A 104      25.087  17.517   5.534  1.00 24.31           C  
ATOM   1626  HB2 SER A 104      24.622  18.293   6.142  1.00 24.31           H  
ATOM   1627  HB3 SER A 104      25.209  17.894   4.518  1.00 24.31           H  
ATOM   1628  O   SER A 104      24.508  15.691   3.229  1.00 24.31           O  
ATOM   1629  OG  SER A 104      26.351  17.196   6.086  1.00 24.31           O  
ATOM   1630  HG  SER A 104      26.934  17.955   6.013  1.00 24.31           H  
ATOM   1631  N   LEU A 105      25.044  14.096   4.724  1.00 23.68           N  
ATOM   1632  H   LEU A 105      24.999  13.821   5.695  1.00 23.68           H  
ATOM   1633  CA  LEU A 105      25.696  13.158   3.802  1.00 23.68           C  
ATOM   1634  HA  LEU A 105      25.850  13.648   2.841  1.00 23.68           H  
ATOM   1635  C   LEU A 105      24.870  11.903   3.489  1.00 23.68           C  
ATOM   1636  CB  LEU A 105      27.069  12.791   4.394  1.00 23.68           C  
ATOM   1637  HB2 LEU A 105      26.934  12.523   5.442  1.00 23.68           H  
ATOM   1638  HB3 LEU A 105      27.461  11.912   3.883  1.00 23.68           H  
ATOM   1639  O   LEU A 105      25.178  11.212   2.516  1.00 23.68           O  
ATOM   1640  CG  LEU A 105      28.103  13.927   4.280  1.00 23.68           C  
ATOM   1641  HG  LEU A 105      27.653  14.874   4.576  1.00 23.68           H  
ATOM   1642  CD1 LEU A 105      29.285  13.656   5.208  1.00 23.68           C  
ATOM   1643 HD11 LEU A 105      29.763  12.712   4.945  1.00 23.68           H  
ATOM   1644 HD12 LEU A 105      28.935  13.601   6.239  1.00 23.68           H  
ATOM   1645 HD13 LEU A 105      30.012  14.465   5.132  1.00 23.68           H  
ATOM   1646  CD2 LEU A 105      28.639  14.053   2.850  1.00 23.68           C  
ATOM   1647 HD21 LEU A 105      29.089  13.112   2.534  1.00 23.68           H  
ATOM   1648 HD22 LEU A 105      29.392  14.841   2.812  1.00 23.68           H  
ATOM   1649 HD23 LEU A 105      27.831  14.317   2.168  1.00 23.68           H  
ATOM   1650  N   GLY A 106      23.814  11.615   4.250  1.00 28.19           N  
ATOM   1651  H   GLY A 106      23.633  12.156   5.083  1.00 28.19           H  
ATOM   1652  CA  GLY A 106      23.005  10.423   4.029  1.00 28.19           C  
ATOM   1653  HA2 GLY A 106      23.670   9.566   3.923  1.00 28.19           H  
ATOM   1654  HA3 GLY A 106      22.442  10.536   3.103  1.00 28.19           H  
ATOM   1655  C   GLY A 106      22.028  10.120   5.155  1.00 28.19           C  
ATOM   1656  O   GLY A 106      21.827  10.924   6.062  1.00 28.19           O  
ATOM   1657  N   TYR A 107      21.396   8.953   5.060  1.00 33.73           N  
ATOM   1658  H   TYR A 107      21.667   8.329   4.313  1.00 33.73           H  
ATOM   1659  CA  TYR A 107      20.495   8.424   6.083  1.00 33.73           C  
ATOM   1660  HA  TYR A 107      20.270   9.198   6.816  1.00 33.73           H  
ATOM   1661  C   TYR A 107      21.198   7.274   6.796  1.00 33.73           C  
ATOM   1662  CB  TYR A 107      19.169   7.955   5.457  1.00 33.73           C  
ATOM   1663  HB2 TYR A 107      18.487   7.695   6.267  1.00 33.73           H  
ATOM   1664  HB3 TYR A 107      19.336   7.037   4.893  1.00 33.73           H  
ATOM   1665  O   TYR A 107      21.718   6.384   6.127  1.00 33.73           O  
ATOM   1666  CG  TYR A 107      18.490   8.963   4.545  1.00 33.73           C  
ATOM   1667  CD1 TYR A 107      17.470   9.788   5.050  1.00 33.73           C  
ATOM   1668  HD1 TYR A 107      17.187   9.708   6.090  1.00 33.73           H  
ATOM   1669  CD2 TYR A 107      18.879   9.082   3.195  1.00 33.73           C  
ATOM   1670  HD2 TYR A 107      19.699   8.485   2.823  1.00 33.73           H  
ATOM   1671  CE1 TYR A 107      16.828  10.715   4.208  1.00 33.73           C  
ATOM   1672  HE1 TYR A 107      16.053  11.345   4.617  1.00 33.73           H  
ATOM   1673  CE2 TYR A 107      18.218   9.980   2.336  1.00 33.73           C  
ATOM   1674  HE2 TYR A 107      18.519  10.063   1.302  1.00 33.73           H  
ATOM   1675  OH  TYR A 107      16.565  11.701   2.041  1.00 33.73           O  
ATOM   1676  HH  TYR A 107      15.980  12.232   2.586  1.00 33.73           H  
ATOM   1677  CZ  TYR A 107      17.195  10.803   2.847  1.00 33.73           C  
ATOM   1678  N   GLU A 108      21.199   7.277   8.123  1.00 33.77           N  
ATOM   1679  H   GLU A 108      20.802   8.055   8.631  1.00 33.77           H  
ATOM   1680  CA  GLU A 108      21.538   6.094   8.912  1.00 33.77           C  
ATOM   1681  HA  GLU A 108      22.016   5.344   8.282  1.00 33.77           H  
ATOM   1682  C   GLU A 108      20.230   5.493   9.427  1.00 33.77           C  
ATOM   1683  CB  GLU A 108      22.532   6.440  10.032  1.00 33.77           C  
ATOM   1684  HB2 GLU A 108      22.608   5.590  10.709  1.00 33.77           H  
ATOM   1685  HB3 GLU A 108      22.177   7.309  10.586  1.00 33.77           H  
ATOM   1686  O   GLU A 108      19.469   6.145  10.145  1.00 33.77           O  
ATOM   1687  CG  GLU A 108      23.920   6.719   9.430  1.00 33.77           C  
ATOM   1688  HG2 GLU A 108      23.844   7.573   8.757  1.00 33.77           H  
ATOM   1689  HG3 GLU A 108      24.220   5.856   8.835  1.00 33.77           H  
ATOM   1690  CD  GLU A 108      25.018   7.016  10.461  1.00 33.77           C  
ATOM   1691  OE1 GLU A 108      26.194   6.992  10.026  1.00 33.77           O  
ATOM   1692  OE2 GLU A 108      24.697   7.314  11.631  1.00 33.77           O  
ATOM   1693  N   ILE A 109      19.936   4.267   8.989  1.00 36.51           N  
ATOM   1694  H   ILE A 109      20.604   3.796   8.397  1.00 36.51           H  
ATOM   1695  CA  ILE A 109      18.801   3.483   9.479  1.00 36.51           C  
ATOM   1696  HA  ILE A 109      18.147   4.118  10.076  1.00 36.51           H  
ATOM   1697  C   ILE A 109      19.383   2.408  10.394  1.00 36.51           C  
ATOM   1698  CB  ILE A 109      17.951   2.899   8.323  1.00 36.51           C  
ATOM   1699  HB  ILE A 109      18.572   2.213   7.747  1.00 36.51           H  
ATOM   1700  O   ILE A 109      20.097   1.516   9.931  1.00 36.51           O  
ATOM   1701  CG1 ILE A 109      17.451   4.016   7.374  1.00 36.51           C  
ATOM   1702 HG12 ILE A 109      16.804   4.697   7.926  1.00 36.51           H  
ATOM   1703 HG13 ILE A 109      18.306   4.586   7.009  1.00 36.51           H  
ATOM   1704  CG2 ILE A 109      16.762   2.105   8.903  1.00 36.51           C  
ATOM   1705 HG21 ILE A 109      16.100   2.766   9.463  1.00 36.51           H  
ATOM   1706 HG22 ILE A 109      16.199   1.619   8.106  1.00 36.51           H  
ATOM   1707 HG23 ILE A 109      17.118   1.318   9.567  1.00 36.51           H  
ATOM   1708  CD1 ILE A 109      16.700   3.504   6.137  1.00 36.51           C  
ATOM   1709 HD11 ILE A 109      15.747   3.057   6.423  1.00 36.51           H  
ATOM   1710 HD12 ILE A 109      17.308   2.767   5.612  1.00 36.51           H  
ATOM   1711 HD13 ILE A 109      16.501   4.340   5.467  1.00 36.51           H  
ATOM   1712  N   GLU A 110      19.091   2.515  11.685  1.00 35.42           N  
ATOM   1713  H   GLU A 110      18.537   3.296  12.006  1.00 35.42           H  
ATOM   1714  CA  GLU A 110      19.435   1.517  12.693  1.00 35.42           C  
ATOM   1715  HA  GLU A 110      20.006   0.718  12.218  1.00 35.42           H  
ATOM   1716  C   GLU A 110      18.139   0.905  13.240  1.00 35.42           C  
ATOM   1717  CB  GLU A 110      20.354   2.142  13.758  1.00 35.42           C  
ATOM   1718  HB2 GLU A 110      21.195   2.589  13.228  1.00 35.42           H  
ATOM   1719  HB3 GLU A 110      19.826   2.927  14.299  1.00 35.42           H  
ATOM   1720  O   GLU A 110      17.255   1.615  13.715  1.00 35.42           O  
ATOM   1721  CG  GLU A 110      20.884   1.091  14.750  1.00 35.42           C  
ATOM   1722  HG2 GLU A 110      20.101   0.869  15.475  1.00 35.42           H  
ATOM   1723  HG3 GLU A 110      21.078   0.173  14.195  1.00 35.42           H  
ATOM   1724  CD  GLU A 110      22.189   1.476  15.480  1.00 35.42           C  
ATOM   1725  OE1 GLU A 110      22.639   0.615  16.268  1.00 35.42           O  
ATOM   1726  OE2 GLU A 110      22.881   2.453  15.084  1.00 35.42           O  
ATOM   1727  N   MET A 111      17.984  -0.414  13.105  1.00 33.82           N  
ATOM   1728  H   MET A 111      18.730  -0.939  12.672  1.00 33.82           H  
ATOM   1729  CA  MET A 111      16.804  -1.151  13.580  1.00 33.82           C  
ATOM   1730  HA  MET A 111      16.298  -0.575  14.355  1.00 33.82           H  
ATOM   1731  C   MET A 111      17.231  -2.487  14.188  1.00 33.82           C  
ATOM   1732  CB  MET A 111      15.813  -1.397  12.429  1.00 33.82           C  
ATOM   1733  HB2 MET A 111      15.072  -2.118  12.775  1.00 33.82           H  
ATOM   1734  HB3 MET A 111      16.338  -1.833  11.579  1.00 33.82           H  
ATOM   1735  O   MET A 111      17.873  -3.289  13.512  1.00 33.82           O  
ATOM   1736  CG  MET A 111      15.080  -0.129  11.975  1.00 33.82           C  
ATOM   1737  HG2 MET A 111      15.815   0.574  11.584  1.00 33.82           H  
ATOM   1738  HG3 MET A 111      14.601   0.333  12.838  1.00 33.82           H  
ATOM   1739  SD  MET A 111      13.829  -0.410  10.692  1.00 33.82           S  
ATOM   1740  CE  MET A 111      12.571  -1.310  11.639  1.00 33.82           C  
ATOM   1741  HE1 MET A 111      11.729  -1.558  10.994  1.00 33.82           H  
ATOM   1742  HE2 MET A 111      12.995  -2.236  12.028  1.00 33.82           H  
ATOM   1743  HE3 MET A 111      12.223  -0.699  12.472  1.00 33.82           H  
ATOM   1744  N   ASN A 112      16.860  -2.763  15.445  1.00 32.15           N  
ATOM   1745  H   ASN A 112      16.287  -2.089  15.933  1.00 32.15           H  
ATOM   1746  CA  ASN A 112      17.144  -4.037  16.132  1.00 32.15           C  
ATOM   1747  HA  ASN A 112      16.979  -3.870  17.196  1.00 32.15           H  
ATOM   1748  C   ASN A 112      18.615  -4.515  16.030  1.00 32.15           C  
ATOM   1749  CB  ASN A 112      16.123  -5.097  15.665  1.00 32.15           C  
ATOM   1750  HB2 ASN A 112      16.408  -6.075  16.053  1.00 32.15           H  
ATOM   1751  HB3 ASN A 112      16.125  -5.153  14.576  1.00 32.15           H  
ATOM   1752  O   ASN A 112      18.874  -5.698  15.802  1.00 32.15           O  
ATOM   1753  CG  ASN A 112      14.720  -4.834  16.172  1.00 32.15           C  
ATOM   1754  ND2 ASN A 112      13.706  -5.084  15.376  1.00 32.15           N  
ATOM   1755 HD21 ASN A 112      12.802  -4.803  15.729  1.00 32.15           H  
ATOM   1756 HD22 ASN A 112      13.837  -5.260  14.390  1.00 32.15           H  
ATOM   1757  OD1 ASN A 112      14.512  -4.441  17.306  1.00 32.15           O  
ATOM   1758  N   GLY A 113      19.584  -3.602  16.154  1.00 33.46           N  
ATOM   1759  H   GLY A 113      19.326  -2.641  16.328  1.00 33.46           H  
ATOM   1760  CA  GLY A 113      21.019  -3.911  16.054  1.00 33.46           C  
ATOM   1761  HA2 GLY A 113      21.230  -4.828  16.605  1.00 33.46           H  
ATOM   1762  HA3 GLY A 113      21.581  -3.100  16.517  1.00 33.46           H  
ATOM   1763  C   GLY A 113      21.556  -4.085  14.626  1.00 33.46           C  
ATOM   1764  O   GLY A 113      22.740  -4.368  14.451  1.00 33.46           O  
ATOM   1765  N   TYR A 114      20.723  -3.898  13.597  1.00 29.56           N  
ATOM   1766  H   TYR A 114      19.754  -3.688  13.790  1.00 29.56           H  
ATOM   1767  CA  TYR A 114      21.161  -3.809  12.206  1.00 29.56           C  
ATOM   1768  HA  TYR A 114      22.111  -4.330  12.090  1.00 29.56           H  
ATOM   1769  C   TYR A 114      21.374  -2.345  11.819  1.00 29.56           C  
ATOM   1770  CB  TYR A 114      20.154  -4.487  11.266  1.00 29.56           C  
ATOM   1771  HB2 TYR A 114      19.146  -4.133  11.481  1.00 29.56           H  
ATOM   1772  HB3 TYR A 114      20.382  -4.184  10.245  1.00 29.56           H  
ATOM   1773  O   TYR A 114      20.417  -1.577  11.727  1.00 29.56           O  
ATOM   1774  CG  TYR A 114      20.183  -6.001  11.323  1.00 29.56           C  
ATOM   1775  CD1 TYR A 114      21.010  -6.712  10.432  1.00 29.56           C  
ATOM   1776  HD1 TYR A 114      21.614  -6.174   9.716  1.00 29.56           H  
ATOM   1777  CD2 TYR A 114      19.409  -6.693  12.274  1.00 29.56           C  
ATOM   1778  HD2 TYR A 114      18.814  -6.139  12.984  1.00 29.56           H  
ATOM   1779  CE1 TYR A 114      21.064  -8.117  10.485  1.00 29.56           C  
ATOM   1780  HE1 TYR A 114      21.706  -8.657   9.805  1.00 29.56           H  
ATOM   1781  CE2 TYR A 114      19.457  -8.100  12.329  1.00 29.56           C  
ATOM   1782  HE2 TYR A 114      18.904  -8.635  13.087  1.00 29.56           H  
ATOM   1783  OH  TYR A 114      20.318 -10.168  11.484  1.00 29.56           O  
ATOM   1784  HH  TYR A 114      20.978 -10.527  10.885  1.00 29.56           H  
ATOM   1785  CZ  TYR A 114      20.285  -8.812  11.436  1.00 29.56           C  
ATOM   1786  N   ARG A 115      22.629  -1.978  11.545  1.00 38.12           N  
ATOM   1787  H   ARG A 115      23.358  -2.662  11.695  1.00 38.12           H  
ATOM   1788  CA  ARG A 115      22.995  -0.721  10.882  1.00 38.12           C  
ATOM   1789  HA  ARG A 115      22.257   0.047  11.113  1.00 38.12           H  
ATOM   1790  C   ARG A 115      22.997  -0.923   9.375  1.00 38.12           C  
ATOM   1791  CB  ARG A 115      24.380  -0.251  11.357  1.00 38.12           C  
ATOM   1792  HB2 ARG A 115      24.852   0.326  10.562  1.00 38.12           H  
ATOM   1793  HB3 ARG A 115      25.015  -1.110  11.575  1.00 38.12           H  
ATOM   1794  O   ARG A 115      23.846  -1.647   8.866  1.00 38.12           O  
ATOM   1795  CG  ARG A 115      24.275   0.654  12.583  1.00 38.12           C  
ATOM   1796  HG2 ARG A 115      23.687   1.536  12.328  1.00 38.12           H  
ATOM   1797  HG3 ARG A 115      23.781   0.123  13.397  1.00 38.12           H  
ATOM   1798  CD  ARG A 115      25.670   1.084  13.031  1.00 38.12           C  
ATOM   1799  HD2 ARG A 115      26.178   0.231  13.479  1.00 38.12           H  
ATOM   1800  HD3 ARG A 115      26.229   1.428  12.161  1.00 38.12           H  
ATOM   1801  NE  ARG A 115      25.576   2.179  14.001  1.00 38.12           N  
ATOM   1802  HE  ARG A 115      24.660   2.356  14.389  1.00 38.12           H  
ATOM   1803  NH1 ARG A 115      27.813   2.675  14.136  1.00 38.12           N  
ATOM   1804 HH11 ARG A 115      28.542   3.291  14.466  1.00 38.12           H  
ATOM   1805 HH12 ARG A 115      28.005   1.840  13.602  1.00 38.12           H  
ATOM   1806  NH2 ARG A 115      26.292   3.988  15.132  1.00 38.12           N  
ATOM   1807 HH21 ARG A 115      26.996   4.648  15.431  1.00 38.12           H  
ATOM   1808 HH22 ARG A 115      25.318   4.141  15.351  1.00 38.12           H  
ATOM   1809  CZ  ARG A 115      26.562   2.940  14.418  1.00 38.12           C  
ATOM   1810  N   ALA A 116      22.120  -0.222   8.660  1.00 32.97           N  
ATOM   1811  H   ALA A 116      21.431   0.334   9.146  1.00 32.97           H  
ATOM   1812  CA  ALA A 116      22.085  -0.244   7.195  1.00 32.97           C  
ATOM   1813  HA  ALA A 116      22.171  -1.281   6.873  1.00 32.97           H  
ATOM   1814  C   ALA A 116      23.253   0.521   6.528  1.00 32.97           C  
ATOM   1815  CB  ALA A 116      20.718   0.278   6.739  1.00 32.97           C  
ATOM   1816  HB1 ALA A 116      20.648   1.345   6.952  1.00 32.97           H  
ATOM   1817  HB2 ALA A 116      20.608   0.124   5.666  1.00 32.97           H  
ATOM   1818  HB3 ALA A 116      19.922  -0.249   7.265  1.00 32.97           H  
ATOM   1819  O   ALA A 116      23.274   0.669   5.311  1.00 32.97           O  
ATOM   1820  N   GLY A 117      24.229   1.018   7.299  1.00 32.92           N  
ATOM   1821  H   GLY A 117      24.186   0.836   8.292  1.00 32.92           H  
ATOM   1822  CA  GLY A 117      25.257   1.925   6.791  1.00 32.92           C  
ATOM   1823  HA2 GLY A 117      25.744   1.469   5.929  1.00 32.92           H  
ATOM   1824  HA3 GLY A 117      26.006   2.096   7.564  1.00 32.92           H  
ATOM   1825  C   GLY A 117      24.677   3.279   6.360  1.00 32.92           C  
ATOM   1826  O   GLY A 117      23.477   3.536   6.454  1.00 32.92           O  
ATOM   1827  N   THR A 118      25.547   4.190   5.932  1.00 34.21           N  
ATOM   1828  H   THR A 118      26.533   3.971   5.925  1.00 34.21           H  
ATOM   1829  CA  THR A 118      25.151   5.529   5.488  1.00 34.21           C  
ATOM   1830  HA  THR A 118      24.347   5.879   6.135  1.00 34.21           H  
ATOM   1831  C   THR A 118      24.628   5.465   4.049  1.00 34.21           C  
ATOM   1832  CB  THR A 118      26.325   6.525   5.597  1.00 34.21           C  
ATOM   1833  HB  THR A 118      26.850   6.572   4.643  1.00 34.21           H  
ATOM   1834  O   THR A 118      25.388   5.223   3.110  1.00 34.21           O  
ATOM   1835  CG2 THR A 118      25.855   7.929   5.968  1.00 34.21           C  
ATOM   1836 HG21 THR A 118      26.713   8.600   6.014  1.00 34.21           H  
ATOM   1837 HG22 THR A 118      25.361   7.914   6.940  1.00 34.21           H  
ATOM   1838 HG23 THR A 118      25.157   8.293   5.214  1.00 34.21           H  
ATOM   1839  OG1 THR A 118      27.270   6.140   6.573  1.00 34.21           O  
ATOM   1840  HG1 THR A 118      26.902   6.316   7.442  1.00 34.21           H  
ATOM   1841  N   MET A 119      23.340   5.739   3.842  1.00 36.81           N  
ATOM   1842  H   MET A 119      22.740   5.807   4.652  1.00 36.81           H  
ATOM   1843  CA  MET A 119      22.750   5.864   2.504  1.00 36.81           C  
ATOM   1844  HA  MET A 119      23.023   4.995   1.905  1.00 36.81           H  
ATOM   1845  C   MET A 119      23.262   7.127   1.798  1.00 36.81           C  
ATOM   1846  CB  MET A 119      21.217   5.933   2.609  1.00 36.81           C  
ATOM   1847  HB2 MET A 119      20.829   6.423   1.716  1.00 36.81           H  
ATOM   1848  HB3 MET A 119      20.942   6.528   3.480  1.00 36.81           H  
ATOM   1849  O   MET A 119      22.726   8.215   2.030  1.00 36.81           O  
ATOM   1850  CG  MET A 119      20.559   4.561   2.695  1.00 36.81           C  
ATOM   1851  HG2 MET A 119      20.753   4.062   1.745  1.00 36.81           H  
ATOM   1852  HG3 MET A 119      21.047   3.993   3.487  1.00 36.81           H  
ATOM   1853  SD  MET A 119      18.762   4.510   2.991  1.00 36.81           S  
ATOM   1854  CE  MET A 119      18.154   5.866   1.973  1.00 36.81           C  
ATOM   1855  HE1 MET A 119      17.073   5.772   1.867  1.00 36.81           H  
ATOM   1856  HE2 MET A 119      18.381   6.809   2.470  1.00 36.81           H  
ATOM   1857  HE3 MET A 119      18.627   5.829   0.991  1.00 36.81           H  
ATOM   1858  N   ARG A 120      24.235   7.014   0.881  1.00 31.97           N  
ATOM   1859  H   ARG A 120      24.686   6.116   0.783  1.00 31.97           H  
ATOM   1860  CA  ARG A 120      24.487   8.082  -0.110  1.00 31.97           C  
ATOM   1861  HA  ARG A 120      24.646   9.014   0.433  1.00 31.97           H  
ATOM   1862  C   ARG A 120      23.233   8.272  -0.978  1.00 31.97           C  
ATOM   1863  CB  ARG A 120      25.733   7.786  -0.966  1.00 31.97           C  
ATOM   1864  HB2 ARG A 120      25.731   6.739  -1.269  1.00 31.97           H  
ATOM   1865  HB3 ARG A 120      25.685   8.398  -1.867  1.00 31.97           H  
ATOM   1866  O   ARG A 120      22.526   7.313  -1.281  1.00 31.97           O  
ATOM   1867  CG  ARG A 120      27.052   8.108  -0.246  1.00 31.97           C  
ATOM   1868  HG2 ARG A 120      27.145   7.496   0.652  1.00 31.97           H  
ATOM   1869  HG3 ARG A 120      27.045   9.159   0.041  1.00 31.97           H  
ATOM   1870  CD  ARG A 120      28.244   7.845  -1.180  1.00 31.97           C  
ATOM   1871  HD2 ARG A 120      28.023   8.286  -2.152  1.00 31.97           H  
ATOM   1872  HD3 ARG A 120      28.359   6.768  -1.306  1.00 31.97           H  
ATOM   1873  NE  ARG A 120      29.500   8.431  -0.664  1.00 31.97           N  
ATOM   1874  HE  ARG A 120      29.481   8.776   0.285  1.00 31.97           H  
ATOM   1875  NH1 ARG A 120      30.775   8.061  -2.538  1.00 31.97           N  
ATOM   1876 HH11 ARG A 120      29.982   7.608  -2.969  1.00 31.97           H  
ATOM   1877 HH12 ARG A 120      31.650   8.135  -3.038  1.00 31.97           H  
ATOM   1878  NH2 ARG A 120      31.672   9.123  -0.796  1.00 31.97           N  
ATOM   1879 HH21 ARG A 120      32.542   9.172  -1.306  1.00 31.97           H  
ATOM   1880 HH22 ARG A 120      31.619   9.478   0.148  1.00 31.97           H  
ATOM   1881  CZ  ARG A 120      30.637   8.536  -1.331  1.00 31.97           C  
ATOM   1882  N   ARG A 121      22.944   9.509  -1.411  1.00 30.69           N  
ATOM   1883  H   ARG A 121      23.627  10.226  -1.211  1.00 30.69           H  
ATOM   1884  CA  ARG A 121      21.738   9.884  -2.201  1.00 30.69           C  
ATOM   1885  HA  ARG A 121      20.854   9.678  -1.597  1.00 30.69           H  
ATOM   1886  C   ARG A 121      21.545   9.067  -3.496  1.00 30.69           C  
ATOM   1887  CB  ARG A 121      21.812  11.389  -2.537  1.00 30.69           C  
ATOM   1888  HB2 ARG A 121      21.295  11.567  -3.480  1.00 30.69           H  
ATOM   1889  HB3 ARG A 121      22.851  11.687  -2.677  1.00 30.69           H  
ATOM   1890  O   ARG A 121      20.452   9.055  -4.079  1.00 30.69           O  
ATOM   1891  CG  ARG A 121      21.165  12.287  -1.475  1.00 30.69           C  
ATOM   1892  HG2 ARG A 121      21.654  12.132  -0.513  1.00 30.69           H  
ATOM   1893  HG3 ARG A 121      20.110  12.029  -1.387  1.00 30.69           H  
ATOM   1894  CD  ARG A 121      21.305  13.758  -1.894  1.00 30.69           C  
ATOM   1895  HD2 ARG A 121      22.357  14.034  -1.830  1.00 30.69           H  
ATOM   1896  HD3 ARG A 121      20.984  13.856  -2.931  1.00 30.69           H  
ATOM   1897  NE  ARG A 121      20.495  14.660  -1.050  1.00 30.69           N  
ATOM   1898  HE  ARG A 121      20.065  14.246  -0.235  1.00 30.69           H  
ATOM   1899  NH1 ARG A 121      21.031  16.614  -2.131  1.00 30.69           N  
ATOM   1900 HH11 ARG A 121      21.003  17.622  -2.188  1.00 30.69           H  
ATOM   1901 HH12 ARG A 121      21.688  16.100  -2.700  1.00 30.69           H  
ATOM   1902  NH2 ARG A 121      19.627  16.665  -0.397  1.00 30.69           N  
ATOM   1903 HH21 ARG A 121      19.626  17.672  -0.464  1.00 30.69           H  
ATOM   1904 HH22 ARG A 121      19.224  16.221   0.415  1.00 30.69           H  
ATOM   1905  CZ  ARG A 121      20.387  15.969  -1.198  1.00 30.69           C  
ATOM   1906  N   ASP A 122      22.579   8.366  -3.928  1.00 32.19           N  
ATOM   1907  H   ASP A 122      23.433   8.564  -3.427  1.00 32.19           H  
ATOM   1908  CA  ASP A 122      22.780   7.833  -5.267  1.00 32.19           C  
ATOM   1909  HA  ASP A 122      21.856   7.955  -5.832  1.00 32.19           H  
ATOM   1910  C   ASP A 122      23.037   6.313  -5.271  1.00 32.19           C  
ATOM   1911  CB  ASP A 122      23.840   8.679  -6.024  1.00 32.19           C  
ATOM   1912  HB2 ASP A 122      23.298   9.350  -6.691  1.00 32.19           H  
ATOM   1913  HB3 ASP A 122      24.434   8.024  -6.662  1.00 32.19           H  
ATOM   1914  O   ASP A 122      22.930   5.700  -6.329  1.00 32.19           O  
ATOM   1915  CG  ASP A 122      24.782   9.568  -5.178  1.00 32.19           C  
ATOM   1916  OD1 ASP A 122      24.285  10.341  -4.321  1.00 32.19           O  
ATOM   1917  OD2 ASP A 122      26.005   9.492  -5.392  1.00 32.19           O  
ATOM   1918  N   THR A 123      23.216   5.667  -4.110  1.00 32.71           N  
ATOM   1919  H   THR A 123      23.242   6.188  -3.245  1.00 32.71           H  
ATOM   1920  CA  THR A 123      23.396   4.206  -4.009  1.00 32.71           C  
ATOM   1921  HA  THR A 123      23.409   3.779  -5.012  1.00 32.71           H  
ATOM   1922  C   THR A 123      22.238   3.557  -3.261  1.00 32.71           C  
ATOM   1923  CB  THR A 123      24.740   3.827  -3.371  1.00 32.71           C  
ATOM   1924  HB  THR A 123      24.763   2.753  -3.188  1.00 32.71           H  
ATOM   1925  O   THR A 123      21.875   3.960  -2.161  1.00 32.71           O  
ATOM   1926  CG2 THR A 123      25.907   4.196  -4.286  1.00 32.71           C  
ATOM   1927 HG21 THR A 123      25.896   5.266  -4.494  1.00 32.71           H  
ATOM   1928 HG22 THR A 123      25.838   3.641  -5.221  1.00 32.71           H  
ATOM   1929 HG23 THR A 123      26.843   3.937  -3.791  1.00 32.71           H  
ATOM   1930  OG1 THR A 123      24.922   4.515  -2.156  1.00 32.71           O  
ATOM   1931  HG1 THR A 123      24.366   4.086  -1.501  1.00 32.71           H  
ATOM   1932  N   PHE A 124      21.624   2.567  -3.897  1.00 37.96           N  
ATOM   1933  H   PHE A 124      21.992   2.282  -4.793  1.00 37.96           H  
ATOM   1934  CA  PHE A 124      20.598   1.695  -3.335  1.00 37.96           C  
ATOM   1935  HA  PHE A 124      20.554   1.781  -2.250  1.00 37.96           H  
ATOM   1936  C   PHE A 124      21.043   0.276  -3.700  1.00 37.96           C  
ATOM   1937  CB  PHE A 124      19.231   2.060  -3.950  1.00 37.96           C  
ATOM   1938  HB2 PHE A 124      18.799   1.148  -4.362  1.00 37.96           H  
ATOM   1939  HB3 PHE A 124      19.365   2.740  -4.790  1.00 37.96           H  
ATOM   1940  O   PHE A 124      20.889  -0.129  -4.853  1.00 37.96           O  
ATOM   1941  CG  PHE A 124      18.207   2.659  -3.007  1.00 37.96           C  
ATOM   1942  CD1 PHE A 124      17.050   1.931  -2.705  1.00 37.96           C  
ATOM   1943  HD1 PHE A 124      16.907   0.967  -3.171  1.00 37.96           H  
ATOM   1944  CD2 PHE A 124      18.375   3.941  -2.459  1.00 37.96           C  
ATOM   1945  HD2 PHE A 124      19.295   4.483  -2.625  1.00 37.96           H  
ATOM   1946  CE1 PHE A 124      16.076   2.449  -1.840  1.00 37.96           C  
ATOM   1947  HE1 PHE A 124      15.195   1.863  -1.624  1.00 37.96           H  
ATOM   1948  CE2 PHE A 124      17.391   4.477  -1.608  1.00 37.96           C  
ATOM   1949  HE2 PHE A 124      17.552   5.439  -1.143  1.00 37.96           H  
ATOM   1950  CZ  PHE A 124      16.248   3.724  -1.281  1.00 37.96           C  
ATOM   1951  HZ  PHE A 124      15.515   4.112  -0.588  1.00 37.96           H  
ATOM   1952  N   ASP A 125      21.693  -0.411  -2.768  1.00 37.76           N  
ATOM   1953  H   ASP A 125      21.783  -0.024  -1.839  1.00 37.76           H  
ATOM   1954  CA  ASP A 125      22.113  -1.806  -2.943  1.00 37.76           C  
ATOM   1955  HA  ASP A 125      22.166  -2.029  -4.008  1.00 37.76           H  
ATOM   1956  C   ASP A 125      21.064  -2.772  -2.361  1.00 37.76           C  
ATOM   1957  CB  ASP A 125      23.542  -2.015  -2.397  1.00 37.76           C  
ATOM   1958  HB2 ASP A 125      24.221  -1.361  -2.945  1.00 37.76           H  
ATOM   1959  HB3 ASP A 125      23.850  -3.043  -2.585  1.00 37.76           H  
ATOM   1960  O   ASP A 125      20.081  -2.355  -1.737  1.00 37.76           O  
ATOM   1961  CG  ASP A 125      23.662  -1.732  -0.903  1.00 37.76           C  
ATOM   1962  OD1 ASP A 125      22.708  -2.090  -0.180  1.00 37.76           O  
ATOM   1963  OD2 ASP A 125      24.618  -1.043  -0.501  1.00 37.76           O  
ATOM   1964  N   GLU A 126      21.254  -4.072  -2.593  1.00 35.78           N  
ATOM   1965  H   GLU A 126      22.072  -4.364  -3.109  1.00 35.78           H  
ATOM   1966  CA  GLU A 126      20.350  -5.132  -2.127  1.00 35.78           C  
ATOM   1967  HA  GLU A 126      19.380  -5.020  -2.611  1.00 35.78           H  
ATOM   1968  C   GLU A 126      20.107  -5.075  -0.608  1.00 35.78           C  
ATOM   1969  CB  GLU A 126      20.927  -6.505  -2.515  1.00 35.78           C  
ATOM   1970  HB2 GLU A 126      20.314  -7.279  -2.053  1.00 35.78           H  
ATOM   1971  HB3 GLU A 126      21.940  -6.586  -2.120  1.00 35.78           H  
ATOM   1972  O   GLU A 126      18.996  -5.356  -0.152  1.00 35.78           O  
ATOM   1973  CG  GLU A 126      20.937  -6.741  -4.037  1.00 35.78           C  
ATOM   1974  HG2 GLU A 126      21.576  -5.995  -4.509  1.00 35.78           H  
ATOM   1975  HG3 GLU A 126      19.925  -6.599  -4.415  1.00 35.78           H  
ATOM   1976  CD  GLU A 126      21.440  -8.145  -4.424  1.00 35.78           C  
ATOM   1977  OE1 GLU A 126      21.008  -8.638  -5.494  1.00 35.78           O  
ATOM   1978  OE2 GLU A 126      22.267  -8.697  -3.664  1.00 35.78           O  
ATOM   1979  N   HIS A 127      21.090  -4.617   0.177  1.00 37.98           N  
ATOM   1980  H   HIS A 127      21.922  -4.245  -0.258  1.00 37.98           H  
ATOM   1981  CA  HIS A 127      20.965  -4.474   1.626  1.00 37.98           C  
ATOM   1982  HA  HIS A 127      20.618  -5.424   2.032  1.00 37.98           H  
ATOM   1983  C   HIS A 127      19.929  -3.403   2.001  1.00 37.98           C  
ATOM   1984  CB  HIS A 127      22.348  -4.168   2.222  1.00 37.98           C  
ATOM   1985  HB2 HIS A 127      23.090  -4.826   1.771  1.00 37.98           H  
ATOM   1986  HB3 HIS A 127      22.631  -3.138   2.005  1.00 37.98           H  
ATOM   1987  O   HIS A 127      19.080  -3.629   2.865  1.00 37.98           O  
ATOM   1988  CG  HIS A 127      22.397  -4.359   3.710  1.00 37.98           C  
ATOM   1989  CD2 HIS A 127      22.472  -3.381   4.665  1.00 37.98           C  
ATOM   1990  HD2 HIS A 127      22.513  -2.317   4.483  1.00 37.98           H  
ATOM   1991  ND1 HIS A 127      22.378  -5.569   4.361  1.00 37.98           N  
ATOM   1992  HD1 HIS A 127      22.364  -6.477   3.918  1.00 37.98           H  
ATOM   1993  CE1 HIS A 127      22.436  -5.328   5.679  1.00 37.98           C  
ATOM   1994  HE1 HIS A 127      22.453  -6.085   6.450  1.00 37.98           H  
ATOM   1995  NE2 HIS A 127      22.485  -4.009   5.916  1.00 37.98           N  
ATOM   1996  N   HIS A 128      19.907  -2.274   1.288  1.00 38.85           N  
ATOM   1997  H   HIS A 128      20.617  -2.156   0.580  1.00 38.85           H  
ATOM   1998  CA  HIS A 128      18.904  -1.222   1.485  1.00 38.85           C  
ATOM   1999  HA  HIS A 128      18.881  -0.960   2.543  1.00 38.85           H  
ATOM   2000  C   HIS A 128      17.491  -1.677   1.089  1.00 38.85           C  
ATOM   2001  CB  HIS A 128      19.300   0.023   0.686  1.00 38.85           C  
ATOM   2002  HB2 HIS A 128      18.523   0.778   0.809  1.00 38.85           H  
ATOM   2003  HB3 HIS A 128      19.356  -0.225  -0.374  1.00 38.85           H  
ATOM   2004  O   HIS A 128      16.510  -1.278   1.724  1.00 38.85           O  
ATOM   2005  CG  HIS A 128      20.610   0.624   1.117  1.00 38.85           C  
ATOM   2006  CD2 HIS A 128      20.805   1.502   2.142  1.00 38.85           C  
ATOM   2007  HD2 HIS A 128      20.039   1.879   2.804  1.00 38.85           H  
ATOM   2008  ND1 HIS A 128      21.848   0.354   0.588  1.00 38.85           N  
ATOM   2009  HD1 HIS A 128      22.111  -0.519   0.153  1.00 38.85           H  
ATOM   2010  CE1 HIS A 128      22.760   1.072   1.255  1.00 38.85           C  
ATOM   2011  HE1 HIS A 128      23.829   0.959   1.143  1.00 38.85           H  
ATOM   2012  NE2 HIS A 128      22.163   1.826   2.188  1.00 38.85           N  
ATOM   2013  N   LEU A 129      17.364  -2.532   0.067  1.00 38.18           N  
ATOM   2014  H   LEU A 129      18.204  -2.837  -0.404  1.00 38.18           H  
ATOM   2015  CA  LEU A 129      16.069  -3.090  -0.340  1.00 38.18           C  
ATOM   2016  HA  LEU A 129      15.340  -2.280  -0.355  1.00 38.18           H  
ATOM   2017  C   LEU A 129      15.530  -4.097   0.671  1.00 38.18           C  
ATOM   2018  CB  LEU A 129      16.148  -3.731  -1.738  1.00 38.18           C  
ATOM   2019  HB2 LEU A 129      15.153  -4.099  -1.986  1.00 38.18           H  
ATOM   2020  HB3 LEU A 129      16.818  -4.590  -1.704  1.00 38.18           H  
ATOM   2021  O   LEU A 129      14.338  -4.063   0.976  1.00 38.18           O  
ATOM   2022  CG  LEU A 129      16.615  -2.800  -2.865  1.00 38.18           C  
ATOM   2023  HG  LEU A 129      17.695  -2.672  -2.783  1.00 38.18           H  
ATOM   2024  CD1 LEU A 129      16.340  -3.416  -4.234  1.00 38.18           C  
ATOM   2025 HD11 LEU A 129      15.267  -3.524  -4.392  1.00 38.18           H  
ATOM   2026 HD12 LEU A 129      16.817  -4.395  -4.291  1.00 38.18           H  
ATOM   2027 HD13 LEU A 129      16.765  -2.780  -5.010  1.00 38.18           H  
ATOM   2028  CD2 LEU A 129      15.978  -1.417  -2.761  1.00 38.18           C  
ATOM   2029 HD21 LEU A 129      15.891  -0.958  -3.746  1.00 38.18           H  
ATOM   2030 HD22 LEU A 129      15.015  -1.426  -2.250  1.00 38.18           H  
ATOM   2031 HD23 LEU A 129      16.642  -0.827  -2.129  1.00 38.18           H  
ATOM   2032  N   LEU A 130      16.404  -4.931   1.234  1.00 37.85           N  
ATOM   2033  H   LEU A 130      17.350  -4.936   0.880  1.00 37.85           H  
ATOM   2034  CA  LEU A 130      16.088  -5.837   2.339  1.00 37.85           C  
ATOM   2035  HA  LEU A 130      15.261  -6.482   2.044  1.00 37.85           H  
ATOM   2036  C   LEU A 130      15.624  -5.067   3.584  1.00 37.85           C  
ATOM   2037  CB  LEU A 130      17.332  -6.703   2.622  1.00 37.85           C  
ATOM   2038  HB2 LEU A 130      18.229  -6.145   2.355  1.00 37.85           H  
ATOM   2039  HB3 LEU A 130      17.401  -6.913   3.690  1.00 37.85           H  
ATOM   2040  O   LEU A 130      14.612  -5.432   4.183  1.00 37.85           O  
ATOM   2041  CG  LEU A 130      17.298  -8.036   1.850  1.00 37.85           C  
ATOM   2042  HG  LEU A 130      16.751  -7.907   0.915  1.00 37.85           H  
ATOM   2043  CD1 LEU A 130      18.705  -8.520   1.512  1.00 37.85           C  
ATOM   2044 HD11 LEU A 130      19.198  -7.794   0.866  1.00 37.85           H  
ATOM   2045 HD12 LEU A 130      18.647  -9.465   0.971  1.00 37.85           H  
ATOM   2046 HD13 LEU A 130      19.291  -8.657   2.420  1.00 37.85           H  
ATOM   2047  CD2 LEU A 130      16.610  -9.110   2.697  1.00 37.85           C  
ATOM   2048 HD21 LEU A 130      15.597  -8.793   2.944  1.00 37.85           H  
ATOM   2049 HD22 LEU A 130      17.175  -9.296   3.610  1.00 37.85           H  
ATOM   2050 HD23 LEU A 130      16.547 -10.033   2.120  1.00 37.85           H  
ATOM   2051  N   VAL A 131      16.293  -3.961   3.934  1.00 38.87           N  
ATOM   2052  H   VAL A 131      17.148  -3.753   3.439  1.00 38.87           H  
ATOM   2053  CA  VAL A 131      15.904  -3.093   5.062  1.00 38.87           C  
ATOM   2054  HA  VAL A 131      15.780  -3.715   5.948  1.00 38.87           H  
ATOM   2055  C   VAL A 131      14.550  -2.418   4.812  1.00 38.87           C  
ATOM   2056  CB  VAL A 131      17.016  -2.067   5.368  1.00 38.87           C  
ATOM   2057  HB  VAL A 131      17.287  -1.550   4.447  1.00 38.87           H  
ATOM   2058  O   VAL A 131      13.701  -2.416   5.701  1.00 38.87           O  
ATOM   2059  CG1 VAL A 131      16.594  -1.017   6.406  1.00 38.87           C  
ATOM   2060 HG11 VAL A 131      16.228  -1.502   7.310  1.00 38.87           H  
ATOM   2061 HG12 VAL A 131      17.447  -0.388   6.662  1.00 38.87           H  
ATOM   2062 HG13 VAL A 131      15.814  -0.373   5.998  1.00 38.87           H  
ATOM   2063  CG2 VAL A 131      18.258  -2.773   5.926  1.00 38.87           C  
ATOM   2064 HG21 VAL A 131      18.559  -3.606   5.292  1.00 38.87           H  
ATOM   2065 HG22 VAL A 131      19.092  -2.072   5.974  1.00 38.87           H  
ATOM   2066 HG23 VAL A 131      18.058  -3.157   6.926  1.00 38.87           H  
ATOM   2067  N   ILE A 132      14.285  -1.907   3.604  1.00 41.08           N  
ATOM   2068  H   ILE A 132      15.024  -1.913   2.914  1.00 41.08           H  
ATOM   2069  CA  ILE A 132      12.992  -1.281   3.260  1.00 41.08           C  
ATOM   2070  HA  ILE A 132      12.728  -0.593   4.064  1.00 41.08           H  
ATOM   2071  C   ILE A 132      11.864  -2.320   3.174  1.00 41.08           C  
ATOM   2072  CB  ILE A 132      13.111  -0.437   1.973  1.00 41.08           C  
ATOM   2073  HB  ILE A 132      13.560  -1.054   1.194  1.00 41.08           H  
ATOM   2074  O   ILE A 132      10.756  -2.061   3.645  1.00 41.08           O  
ATOM   2075  CG1 ILE A 132      14.016   0.787   2.246  1.00 41.08           C  
ATOM   2076 HG12 ILE A 132      13.484   1.505   2.869  1.00 41.08           H  
ATOM   2077 HG13 ILE A 132      14.907   0.479   2.793  1.00 41.08           H  
ATOM   2078  CG2 ILE A 132      11.731   0.054   1.483  1.00 41.08           C  
ATOM   2079 HG21 ILE A 132      11.834   0.677   0.595  1.00 41.08           H  
ATOM   2080 HG22 ILE A 132      11.238   0.624   2.270  1.00 41.08           H  
ATOM   2081 HG23 ILE A 132      11.099  -0.793   1.214  1.00 41.08           H  
ATOM   2082  CD1 ILE A 132      14.489   1.480   0.968  1.00 41.08           C  
ATOM   2083 HD11 ILE A 132      14.992   0.750   0.333  1.00 41.08           H  
ATOM   2084 HD12 ILE A 132      15.198   2.265   1.232  1.00 41.08           H  
ATOM   2085 HD13 ILE A 132      13.654   1.929   0.431  1.00 41.08           H  
ATOM   2086  N   GLY A 133      12.125  -3.503   2.615  1.00 39.57           N  
ATOM   2087  H   GLY A 133      13.043  -3.658   2.222  1.00 39.57           H  
ATOM   2088  CA  GLY A 133      11.177  -4.618   2.596  1.00 39.57           C  
ATOM   2089  HA2 GLY A 133      10.270  -4.324   2.068  1.00 39.57           H  
ATOM   2090  HA3 GLY A 133      11.634  -5.461   2.077  1.00 39.57           H  
ATOM   2091  C   GLY A 133      10.805  -5.067   4.009  1.00 39.57           C  
ATOM   2092  O   GLY A 133       9.624  -5.238   4.314  1.00 39.57           O  
ATOM   2093  N   ARG A 134      11.798  -5.157   4.902  1.00 39.78           N  
ATOM   2094  H   ARG A 134      12.745  -5.032   4.575  1.00 39.78           H  
ATOM   2095  CA  ARG A 134      11.597  -5.460   6.322  1.00 39.78           C  
ATOM   2096  HA  ARG A 134      10.964  -6.344   6.395  1.00 39.78           H  
ATOM   2097  C   ARG A 134      10.855  -4.343   7.053  1.00 39.78           C  
ATOM   2098  CB  ARG A 134      12.957  -5.787   6.945  1.00 39.78           C  
ATOM   2099  HB2 ARG A 134      13.577  -4.892   6.984  1.00 39.78           H  
ATOM   2100  HB3 ARG A 134      13.453  -6.525   6.314  1.00 39.78           H  
ATOM   2101  O   ARG A 134       9.922  -4.652   7.782  1.00 39.78           O  
ATOM   2102  CG  ARG A 134      12.815  -6.377   8.349  1.00 39.78           C  
ATOM   2103  HG2 ARG A 134      12.485  -5.599   9.037  1.00 39.78           H  
ATOM   2104  HG3 ARG A 134      12.084  -7.186   8.340  1.00 39.78           H  
ATOM   2105  CD  ARG A 134      14.168  -6.926   8.798  1.00 39.78           C  
ATOM   2106  HD2 ARG A 134      14.489  -7.696   8.096  1.00 39.78           H  
ATOM   2107  HD3 ARG A 134      14.894  -6.114   8.796  1.00 39.78           H  
ATOM   2108  NE  ARG A 134      14.074  -7.493  10.148  1.00 39.78           N  
ATOM   2109  HE  ARG A 134      13.283  -7.188  10.696  1.00 39.78           H  
ATOM   2110  NH1 ARG A 134      16.203  -8.361  10.247  1.00 39.78           N  
ATOM   2111 HH11 ARG A 134      16.946  -8.785  10.783  1.00 39.78           H  
ATOM   2112 HH12 ARG A 134      16.409  -7.920   9.362  1.00 39.78           H  
ATOM   2113  NH2 ARG A 134      14.786  -8.650  11.953  1.00 39.78           N  
ATOM   2114 HH21 ARG A 134      15.518  -9.107  12.477  1.00 39.78           H  
ATOM   2115 HH22 ARG A 134      13.912  -8.387  12.387  1.00 39.78           H  
ATOM   2116  CZ  ARG A 134      15.019  -8.170  10.768  1.00 39.78           C  
ATOM   2117  N   LEU A 135      11.160  -3.072   6.775  1.00 40.19           N  
ATOM   2118  H   LEU A 135      11.988  -2.900   6.223  1.00 40.19           H  
ATOM   2119  CA  LEU A 135      10.390  -1.914   7.248  1.00 40.19           C  
ATOM   2120  HA  LEU A 135      10.422  -1.891   8.337  1.00 40.19           H  
ATOM   2121  C   LEU A 135       8.919  -2.023   6.845  1.00 40.19           C  
ATOM   2122  CB  LEU A 135      10.995  -0.611   6.689  1.00 40.19           C  
ATOM   2123  HB2 LEU A 135      10.200   0.103   6.469  1.00 40.19           H  
ATOM   2124  HB3 LEU A 135      11.486  -0.837   5.742  1.00 40.19           H  
ATOM   2125  O   LEU A 135       8.057  -1.853   7.690  1.00 40.19           O  
ATOM   2126  CG  LEU A 135      12.005   0.057   7.633  1.00 40.19           C  
ATOM   2127  HG  LEU A 135      12.582  -0.713   8.145  1.00 40.19           H  
ATOM   2128  CD1 LEU A 135      12.969   0.945   6.847  1.00 40.19           C  
ATOM   2129 HD11 LEU A 135      12.422   1.723   6.314  1.00 40.19           H  
ATOM   2130 HD12 LEU A 135      13.676   1.403   7.539  1.00 40.19           H  
ATOM   2131 HD13 LEU A 135      13.530   0.334   6.140  1.00 40.19           H  
ATOM   2132  CD2 LEU A 135      11.269   0.935   8.651  1.00 40.19           C  
ATOM   2133 HD21 LEU A 135      10.690   1.709   8.146  1.00 40.19           H  
ATOM   2134 HD22 LEU A 135      11.993   1.408   9.313  1.00 40.19           H  
ATOM   2135 HD23 LEU A 135      10.606   0.318   9.257  1.00 40.19           H  
ATOM   2136  N   ILE A 136       8.600  -2.355   5.592  1.00 41.89           N  
ATOM   2137  H   ILE A 136       9.352  -2.475   4.928  1.00 41.89           H  
ATOM   2138  CA  ILE A 136       7.206  -2.506   5.137  1.00 41.89           C  
ATOM   2139  HA  ILE A 136       6.666  -1.588   5.370  1.00 41.89           H  
ATOM   2140  C   ILE A 136       6.496  -3.641   5.894  1.00 41.89           C  
ATOM   2141  CB  ILE A 136       7.167  -2.717   3.605  1.00 41.89           C  
ATOM   2142  HB  ILE A 136       7.845  -3.533   3.357  1.00 41.89           H  
ATOM   2143  O   ILE A 136       5.334  -3.483   6.280  1.00 41.89           O  
ATOM   2144  CG1 ILE A 136       7.629  -1.441   2.863  1.00 41.89           C  
ATOM   2145 HG12 ILE A 136       8.489  -1.002   3.369  1.00 41.89           H  
ATOM   2146 HG13 ILE A 136       6.832  -0.698   2.883  1.00 41.89           H  
ATOM   2147  CG2 ILE A 136       5.756  -3.104   3.116  1.00 41.89           C  
ATOM   2148 HG21 ILE A 136       5.031  -2.349   3.421  1.00 41.89           H  
ATOM   2149 HG22 ILE A 136       5.740  -3.200   2.031  1.00 41.89           H  
ATOM   2150 HG23 ILE A 136       5.462  -4.069   3.529  1.00 41.89           H  
ATOM   2151  CD1 ILE A 136       8.036  -1.709   1.407  1.00 41.89           C  
ATOM   2152 HD11 ILE A 136       8.521  -0.824   0.995  1.00 41.89           H  
ATOM   2153 HD12 ILE A 136       8.746  -2.535   1.366  1.00 41.89           H  
ATOM   2154 HD13 ILE A 136       7.163  -1.948   0.800  1.00 41.89           H  
ATOM   2155  N   VAL A 137       7.175  -4.769   6.128  1.00 39.98           N  
ATOM   2156  H   VAL A 137       8.123  -4.829   5.784  1.00 39.98           H  
ATOM   2157  CA  VAL A 137       6.627  -5.922   6.865  1.00 39.98           C  
ATOM   2158  HA  VAL A 137       5.637  -6.148   6.469  1.00 39.98           H  
ATOM   2159  C   VAL A 137       6.440  -5.600   8.348  1.00 39.98           C  
ATOM   2160  CB  VAL A 137       7.509  -7.173   6.667  1.00 39.98           C  
ATOM   2161  HB  VAL A 137       8.544  -6.928   6.903  1.00 39.98           H  
ATOM   2162  O   VAL A 137       5.352  -5.821   8.876  1.00 39.98           O  
ATOM   2163  CG1 VAL A 137       7.073  -8.350   7.553  1.00 39.98           C  
ATOM   2164 HG11 VAL A 137       7.241  -8.112   8.603  1.00 39.98           H  
ATOM   2165 HG12 VAL A 137       6.017  -8.571   7.395  1.00 39.98           H  
ATOM   2166 HG13 VAL A 137       7.670  -9.230   7.312  1.00 39.98           H  
ATOM   2167  CG2 VAL A 137       7.434  -7.660   5.212  1.00 39.98           C  
ATOM   2168 HG21 VAL A 137       8.122  -8.493   5.069  1.00 39.98           H  
ATOM   2169 HG22 VAL A 137       7.719  -6.862   4.526  1.00 39.98           H  
ATOM   2170 HG23 VAL A 137       6.421  -7.983   4.975  1.00 39.98           H  
ATOM   2171  N   GLU A 138       7.451  -5.038   9.008  1.00 40.86           N  
ATOM   2172  H   GLU A 138       8.321  -4.878   8.520  1.00 40.86           H  
ATOM   2173  CA  GLU A 138       7.405  -4.657  10.422  1.00 40.86           C  
ATOM   2174  HA  GLU A 138       7.065  -5.509  11.011  1.00 40.86           H  
ATOM   2175  C   GLU A 138       6.394  -3.529  10.654  1.00 40.86           C  
ATOM   2176  CB  GLU A 138       8.807  -4.269  10.932  1.00 40.86           C  
ATOM   2177  HB2 GLU A 138       9.255  -3.540  10.256  1.00 40.86           H  
ATOM   2178  HB3 GLU A 138       8.696  -3.808  11.913  1.00 40.86           H  
ATOM   2179  O   GLU A 138       5.625  -3.593  11.603  1.00 40.86           O  
ATOM   2180  CG  GLU A 138       9.729  -5.501  11.073  1.00 40.86           C  
ATOM   2181  HG2 GLU A 138       9.239  -6.221  11.727  1.00 40.86           H  
ATOM   2182  HG3 GLU A 138       9.844  -5.975  10.098  1.00 40.86           H  
ATOM   2183  CD  GLU A 138      11.128  -5.196  11.646  1.00 40.86           C  
ATOM   2184  OE1 GLU A 138      11.983  -6.126  11.640  1.00 40.86           O  
ATOM   2185  OE2 GLU A 138      11.355  -4.050  12.085  1.00 40.86           O  
ATOM   2186  N   TRP A 139       6.272  -2.552   9.751  1.00 40.24           N  
ATOM   2187  H   TRP A 139       6.944  -2.503   8.998  1.00 40.24           H  
ATOM   2188  CA  TRP A 139       5.251  -1.502   9.853  1.00 40.24           C  
ATOM   2189  HA  TRP A 139       5.278  -1.111  10.870  1.00 40.24           H  
ATOM   2190  C   TRP A 139       3.841  -2.050   9.618  1.00 40.24           C  
ATOM   2191  CB  TRP A 139       5.576  -0.351   8.893  1.00 40.24           C  
ATOM   2192  HB2 TRP A 139       6.642  -0.359   8.665  1.00 40.24           H  
ATOM   2193  HB3 TRP A 139       5.032  -0.467   7.955  1.00 40.24           H  
ATOM   2194  O   TRP A 139       2.899  -1.660  10.304  1.00 40.24           O  
ATOM   2195  CG  TRP A 139       5.380   1.012   9.447  1.00 40.24           C  
ATOM   2196  CD1 TRP A 139       6.146   1.549  10.421  1.00 40.24           C  
ATOM   2197  HD1 TRP A 139       6.961   1.039  10.914  1.00 40.24           H  
ATOM   2198  CD2 TRP A 139       4.438   2.049   9.052  1.00 40.24           C  
ATOM   2199  CE2 TRP A 139       4.676   3.196   9.869  1.00 40.24           C  
ATOM   2200  CE3 TRP A 139       3.418   2.144   8.082  1.00 40.24           C  
ATOM   2201  HE3 TRP A 139       3.221   1.293   7.448  1.00 40.24           H  
ATOM   2202  NE1 TRP A 139       5.733   2.837  10.678  1.00 40.24           N  
ATOM   2203  HE1 TRP A 139       6.159   3.418  11.385  1.00 40.24           H  
ATOM   2204  CH2 TRP A 139       2.875   4.412   8.812  1.00 40.24           C  
ATOM   2205  HH2 TRP A 139       2.248   5.288   8.742  1.00 40.24           H  
ATOM   2206  CZ2 TRP A 139       3.909   4.363   9.760  1.00 40.24           C  
ATOM   2207  HZ2 TRP A 139       4.102   5.200  10.415  1.00 40.24           H  
ATOM   2208  CZ3 TRP A 139       2.645   3.316   7.961  1.00 40.24           C  
ATOM   2209  HZ3 TRP A 139       1.851   3.358   7.230  1.00 40.24           H  
ATOM   2210  N   SER A 140       3.687  -3.012   8.703  1.00 40.07           N  
ATOM   2211  H   SER A 140       4.493  -3.296   8.166  1.00 40.07           H  
ATOM   2212  CA  SER A 140       2.421  -3.735   8.529  1.00 40.07           C  
ATOM   2213  HA  SER A 140       1.623  -3.012   8.364  1.00 40.07           H  
ATOM   2214  C   SER A 140       2.059  -4.548   9.775  1.00 40.07           C  
ATOM   2215  CB  SER A 140       2.479  -4.667   7.316  1.00 40.07           C  
ATOM   2216  HB2 SER A 140       1.528  -5.193   7.230  1.00 40.07           H  
ATOM   2217  HB3 SER A 140       3.273  -5.402   7.447  1.00 40.07           H  
ATOM   2218  O   SER A 140       0.880  -4.645  10.108  1.00 40.07           O  
ATOM   2219  OG  SER A 140       2.704  -3.936   6.128  1.00 40.07           O  
ATOM   2220  HG  SER A 140       3.628  -3.677   6.128  1.00 40.07           H  
ATOM   2221  N   GLN A 141       3.052  -5.099  10.483  1.00 39.28           N  
ATOM   2222  H   GLN A 141       3.997  -5.003  10.140  1.00 39.28           H  
ATOM   2223  CA  GLN A 141       2.869  -5.801  11.757  1.00 39.28           C  
ATOM   2224  HA  GLN A 141       2.010  -6.467  11.676  1.00 39.28           H  
ATOM   2225  C   GLN A 141       2.562  -4.838  12.906  1.00 39.28           C  
ATOM   2226  CB  GLN A 141       4.100  -6.655  12.084  1.00 39.28           C  
ATOM   2227  HB2 GLN A 141       4.048  -6.962  13.129  1.00 39.28           H  
ATOM   2228  HB3 GLN A 141       5.004  -6.061  11.951  1.00 39.28           H  
ATOM   2229  O   GLN A 141       1.598  -5.072  13.613  1.00 39.28           O  
ATOM   2230  CG  GLN A 141       4.175  -7.920  11.219  1.00 39.28           C  
ATOM   2231  HG2 GLN A 141       3.322  -8.557  11.454  1.00 39.28           H  
ATOM   2232  HG3 GLN A 141       4.121  -7.656  10.163  1.00 39.28           H  
ATOM   2233  CD  GLN A 141       5.455  -8.718  11.449  1.00 39.28           C  
ATOM   2234  NE2 GLN A 141       5.579  -9.890  10.864  1.00 39.28           N  
ATOM   2235 HE21 GLN A 141       4.885 -10.229  10.212  1.00 39.28           H  
ATOM   2236 HE22 GLN A 141       6.469 -10.338  11.026  1.00 39.28           H  
ATOM   2237  OE1 GLN A 141       6.377  -8.335  12.141  1.00 39.28           O  
ATOM   2238  N   ILE A 142       3.273  -3.718  13.041  1.00 36.44           N  
ATOM   2239  H   ILE A 142       4.092  -3.613  12.460  1.00 36.44           H  
ATOM   2240  CA  ILE A 142       3.011  -2.674  14.045  1.00 36.44           C  
ATOM   2241  HA  ILE A 142       3.047  -3.123  15.038  1.00 36.44           H  
ATOM   2242  C   ILE A 142       1.611  -2.093  13.857  1.00 36.44           C  
ATOM   2243  CB  ILE A 142       4.099  -1.576  13.958  1.00 36.44           C  
ATOM   2244  HB  ILE A 142       4.213  -1.303  12.909  1.00 36.44           H  
ATOM   2245  O   ILE A 142       0.886  -1.939  14.836  1.00 36.44           O  
ATOM   2246  CG1 ILE A 142       5.443  -2.127  14.485  1.00 36.44           C  
ATOM   2247 HG12 ILE A 142       5.635  -3.114  14.065  1.00 36.44           H  
ATOM   2248 HG13 ILE A 142       5.391  -2.248  15.567  1.00 36.44           H  
ATOM   2249  CG2 ILE A 142       3.752  -0.292  14.738  1.00 36.44           C  
ATOM   2250 HG21 ILE A 142       2.777   0.104  14.457  1.00 36.44           H  
ATOM   2251 HG22 ILE A 142       4.483   0.485  14.515  1.00 36.44           H  
ATOM   2252 HG23 ILE A 142       3.784  -0.488  15.810  1.00 36.44           H  
ATOM   2253  CD1 ILE A 142       6.644  -1.236  14.142  1.00 36.44           C  
ATOM   2254 HD11 ILE A 142       7.560  -1.755  14.425  1.00 36.44           H  
ATOM   2255 HD12 ILE A 142       6.669  -1.039  13.071  1.00 36.44           H  
ATOM   2256 HD13 ILE A 142       6.597  -0.295  14.691  1.00 36.44           H  
ATOM   2257  N   ILE A 143       1.199  -1.811  12.615  1.00 36.91           N  
ATOM   2258  H   ILE A 143       1.857  -1.908  11.855  1.00 36.91           H  
ATOM   2259  CA  ILE A 143      -0.180  -1.412  12.312  1.00 36.91           C  
ATOM   2260  HA  ILE A 143      -0.434  -0.547  12.924  1.00 36.91           H  
ATOM   2261  C   ILE A 143      -1.132  -2.531  12.721  1.00 36.91           C  
ATOM   2262  CB  ILE A 143      -0.348  -1.023  10.826  1.00 36.91           C  
ATOM   2263  HB  ILE A 143       0.115  -1.790  10.206  1.00 36.91           H  
ATOM   2264  O   ILE A 143      -2.098  -2.256  13.416  1.00 36.91           O  
ATOM   2265  CG1 ILE A 143       0.351   0.329  10.576  1.00 36.91           C  
ATOM   2266 HG12 ILE A 143      -0.194   1.117  11.095  1.00 36.91           H  
ATOM   2267 HG13 ILE A 143       1.361   0.308  10.986  1.00 36.91           H  
ATOM   2268  CG2 ILE A 143      -1.838  -0.913  10.433  1.00 36.91           C  
ATOM   2269 HG21 ILE A 143      -2.342  -1.871  10.558  1.00 36.91           H  
ATOM   2270 HG22 ILE A 143      -1.948  -0.641   9.383  1.00 36.91           H  
ATOM   2271 HG23 ILE A 143      -2.335  -0.168  11.055  1.00 36.91           H  
ATOM   2272  CD1 ILE A 143       0.461   0.701   9.095  1.00 36.91           C  
ATOM   2273 HD11 ILE A 143       0.938   1.679   9.029  1.00 36.91           H  
ATOM   2274 HD12 ILE A 143       1.063  -0.039   8.567  1.00 36.91           H  
ATOM   2275 HD13 ILE A 143      -0.520   0.784   8.628  1.00 36.91           H  
ATOM   2276  N   ARG A 144      -0.866  -3.788  12.348  1.00 35.40           N  
ATOM   2277  H   ARG A 144      -0.038  -3.963  11.798  1.00 35.40           H  
ATOM   2278  CA  ARG A 144      -1.716  -4.925  12.724  1.00 35.40           C  
ATOM   2279  HA  ARG A 144      -2.722  -4.732  12.350  1.00 35.40           H  
ATOM   2280  C   ARG A 144      -1.846  -5.080  14.242  1.00 35.40           C  
ATOM   2281  CB  ARG A 144      -1.165  -6.198  12.069  1.00 35.40           C  
ATOM   2282  HB2 ARG A 144      -0.992  -6.003  11.011  1.00 35.40           H  
ATOM   2283  HB3 ARG A 144      -0.222  -6.477  12.539  1.00 35.40           H  
ATOM   2284  O   ARG A 144      -2.959  -5.256  14.720  1.00 35.40           O  
ATOM   2285  CG  ARG A 144      -2.141  -7.370  12.166  1.00 35.40           C  
ATOM   2286  HG2 ARG A 144      -3.039  -7.118  11.603  1.00 35.40           H  
ATOM   2287  HG3 ARG A 144      -2.422  -7.548  13.204  1.00 35.40           H  
ATOM   2288  CD  ARG A 144      -1.513  -8.633  11.568  1.00 35.40           C  
ATOM   2289  HD2 ARG A 144      -0.709  -8.360  10.885  1.00 35.40           H  
ATOM   2290  HD3 ARG A 144      -2.286  -9.155  11.004  1.00 35.40           H  
ATOM   2291  NE  ARG A 144      -1.006  -9.525  12.623  1.00 35.40           N  
ATOM   2292  HE  ARG A 144      -0.885  -9.113  13.537  1.00 35.40           H  
ATOM   2293  NH1 ARG A 144      -0.480 -11.304  11.279  1.00 35.40           N  
ATOM   2294 HH11 ARG A 144      -0.131 -12.246  11.171  1.00 35.40           H  
ATOM   2295 HH12 ARG A 144      -0.595 -10.691  10.484  1.00 35.40           H  
ATOM   2296  NH2 ARG A 144      -0.404 -11.515  13.508  1.00 35.40           N  
ATOM   2297 HH21 ARG A 144      -0.023 -12.446  13.418  1.00 35.40           H  
ATOM   2298 HH22 ARG A 144      -0.404 -11.045  14.402  1.00 35.40           H  
ATOM   2299  CZ  ARG A 144      -0.636 -10.776  12.465  1.00 35.40           C  
ATOM   2300  N   ASP A 145      -0.754  -4.989  14.986  1.00 38.50           N  
ATOM   2301  H   ASP A 145       0.126  -4.868  14.505  1.00 38.50           H  
ATOM   2302  CA  ASP A 145      -0.682  -5.305  16.412  1.00 38.50           C  
ATOM   2303  HA  ASP A 145      -1.334  -6.154  16.617  1.00 38.50           H  
ATOM   2304  C   ASP A 145      -1.198  -4.139  17.272  1.00 38.50           C  
ATOM   2305  CB  ASP A 145       0.751  -5.750  16.762  1.00 38.50           C  
ATOM   2306  HB2 ASP A 145       1.446  -4.956  16.491  1.00 38.50           H  
ATOM   2307  HB3 ASP A 145       0.811  -5.896  17.840  1.00 38.50           H  
ATOM   2308  O   ASP A 145      -2.012  -4.360  18.167  1.00 38.50           O  
ATOM   2309  CG  ASP A 145       1.181  -7.068  16.075  1.00 38.50           C  
ATOM   2310  OD1 ASP A 145       0.311  -7.840  15.579  1.00 38.50           O  
ATOM   2311  OD2 ASP A 145       2.402  -7.332  16.043  1.00 38.50           O  
ATOM   2312  N   ASN A 146      -0.886  -2.886  16.915  1.00 33.18           N  
ATOM   2313  H   ASN A 146      -0.230  -2.742  16.161  1.00 33.18           H  
ATOM   2314  CA  ASN A 146      -1.511  -1.716  17.550  1.00 33.18           C  
ATOM   2315  HA  ASN A 146      -1.482  -1.844  18.632  1.00 33.18           H  
ATOM   2316  C   ASN A 146      -2.987  -1.580  17.159  1.00 33.18           C  
ATOM   2317  CB  ASN A 146      -0.757  -0.427  17.200  1.00 33.18           C  
ATOM   2318  HB2 ASN A 146      -0.619  -0.340  16.122  1.00 33.18           H  
ATOM   2319  HB3 ASN A 146      -1.349   0.425  17.534  1.00 33.18           H  
ATOM   2320  O   ASN A 146      -3.802  -1.134  17.964  1.00 33.18           O  
ATOM   2321  CG  ASN A 146       0.570  -0.334  17.919  1.00 33.18           C  
ATOM   2322  ND2 ASN A 146       1.655  -0.647  17.265  1.00 33.18           N  
ATOM   2323 HD21 ASN A 146       1.566  -1.075  16.355  1.00 33.18           H  
ATOM   2324 HD22 ASN A 146       2.496  -0.677  17.824  1.00 33.18           H  
ATOM   2325  OD1 ASN A 146       0.654   0.038  19.068  1.00 33.18           O  
ATOM   2326  N   MET A 147      -3.375  -1.997  15.948  1.00 31.98           N  
ATOM   2327  H   MET A 147      -2.684  -2.311  15.282  1.00 31.98           H  
ATOM   2328  CA  MET A 147      -4.793  -2.103  15.611  1.00 31.98           C  
ATOM   2329  HA  MET A 147      -5.278  -1.166  15.881  1.00 31.98           H  
ATOM   2330  C   MET A 147      -5.476  -3.188  16.442  1.00 31.98           C  
ATOM   2331  CB  MET A 147      -5.033  -2.340  14.114  1.00 31.98           C  
ATOM   2332  HB2 MET A 147      -6.065  -2.671  13.993  1.00 31.98           H  
ATOM   2333  HB3 MET A 147      -4.390  -3.136  13.740  1.00 31.98           H  
ATOM   2334  O   MET A 147      -6.630  -2.994  16.789  1.00 31.98           O  
ATOM   2335  CG  MET A 147      -4.854  -1.052  13.294  1.00 31.98           C  
ATOM   2336  HG2 MET A 147      -5.506  -0.286  13.715  1.00 31.98           H  
ATOM   2337  HG3 MET A 147      -3.834  -0.683  13.396  1.00 31.98           H  
ATOM   2338  SD  MET A 147      -5.248  -1.210  11.528  1.00 31.98           S  
ATOM   2339  CE  MET A 147      -7.044  -1.404  11.635  1.00 31.98           C  
ATOM   2340  HE1 MET A 147      -7.475  -0.554  12.164  1.00 31.98           H  
ATOM   2341  HE2 MET A 147      -7.456  -1.454  10.627  1.00 31.98           H  
ATOM   2342  HE3 MET A 147      -7.288  -2.328  12.160  1.00 31.98           H  
ATOM   2343  N   TRP A 148      -4.809  -4.290  16.800  1.00 30.93           N  
ATOM   2344  H   TRP A 148      -3.852  -4.400  16.494  1.00 30.93           H  
ATOM   2345  CA  TRP A 148      -5.374  -5.331  17.668  1.00 30.93           C  
ATOM   2346  HA  TRP A 148      -6.367  -5.580  17.294  1.00 30.93           H  
ATOM   2347  C   TRP A 148      -5.583  -4.864  19.116  1.00 30.93           C  
ATOM   2348  CB  TRP A 148      -4.551  -6.621  17.577  1.00 30.93           C  
ATOM   2349  HB2 TRP A 148      -4.484  -7.065  18.571  1.00 30.93           H  
ATOM   2350  HB3 TRP A 148      -3.530  -6.396  17.267  1.00 30.93           H  
ATOM   2351  O   TRP A 148      -6.621  -5.182  19.695  1.00 30.93           O  
ATOM   2352  CG  TRP A 148      -5.130  -7.659  16.659  1.00 30.93           C  
ATOM   2353  CD1 TRP A 148      -4.993  -7.704  15.315  1.00 30.93           C  
ATOM   2354  HD1 TRP A 148      -4.440  -6.980  14.735  1.00 30.93           H  
ATOM   2355  CD2 TRP A 148      -5.969  -8.802  17.003  1.00 30.93           C  
ATOM   2356  CE2 TRP A 148      -6.272  -9.520  15.807  1.00 30.93           C  
ATOM   2357  CE3 TRP A 148      -6.508  -9.305  18.206  1.00 30.93           C  
ATOM   2358  HE3 TRP A 148      -6.311  -8.777  19.127  1.00 30.93           H  
ATOM   2359  NE1 TRP A 148      -5.661  -8.798  14.806  1.00 30.93           N  
ATOM   2360  HE1 TRP A 148      -5.698  -9.012  13.820  1.00 30.93           H  
ATOM   2361  CH2 TRP A 148      -7.546 -11.178  17.024  1.00 30.93           C  
ATOM   2362  HH2 TRP A 148      -8.126 -12.088  17.052  1.00 30.93           H  
ATOM   2363  CZ2 TRP A 148      -7.043 -10.692  15.804  1.00 30.93           C  
ATOM   2364  HZ2 TRP A 148      -7.240 -11.213  14.879  1.00 30.93           H  
ATOM   2365  CZ3 TRP A 148      -7.286 -10.479  18.217  1.00 30.93           C  
ATOM   2366  HZ3 TRP A 148      -7.676 -10.847  19.154  1.00 30.93           H  
ATOM   2367  N   GLU A 149      -4.679  -4.052  19.668  1.00 29.02           N  
ATOM   2368  H   GLU A 149      -3.802  -3.906  19.189  1.00 29.02           H  
ATOM   2369  CA  GLU A 149      -4.842  -3.441  21.000  1.00 29.02           C  
ATOM   2370  HA  GLU A 149      -5.184  -4.203  21.701  1.00 29.02           H  
ATOM   2371  C   GLU A 149      -5.916  -2.339  21.015  1.00 29.02           C  
ATOM   2372  CB  GLU A 149      -3.490  -2.917  21.507  1.00 29.02           C  
ATOM   2373  HB2 GLU A 149      -3.031  -2.294  20.740  1.00 29.02           H  
ATOM   2374  HB3 GLU A 149      -3.665  -2.312  22.397  1.00 29.02           H  
ATOM   2375  O   GLU A 149      -6.697  -2.247  21.961  1.00 29.02           O  
ATOM   2376  CG  GLU A 149      -2.555  -4.081  21.881  1.00 29.02           C  
ATOM   2377  HG2 GLU A 149      -3.072  -4.721  22.596  1.00 29.02           H  
ATOM   2378  HG3 GLU A 149      -2.354  -4.676  20.990  1.00 29.02           H  
ATOM   2379  CD  GLU A 149      -1.218  -3.631  22.491  1.00 29.02           C  
ATOM   2380  OE1 GLU A 149      -0.502  -4.526  22.995  1.00 29.02           O  
ATOM   2381  OE2 GLU A 149      -0.927  -2.415  22.458  1.00 29.02           O  
ATOM   2382  N   VAL A 150      -6.069  -1.588  19.917  1.00 27.18           N  
ATOM   2383  H   VAL A 150      -5.351  -1.645  19.209  1.00 27.18           H  
ATOM   2384  CA  VAL A 150      -7.216  -0.680  19.695  1.00 27.18           C  
ATOM   2385  HA  VAL A 150      -7.380  -0.107  20.608  1.00 27.18           H  
ATOM   2386  C   VAL A 150      -8.521  -1.458  19.427  1.00 27.18           C  
ATOM   2387  CB  VAL A 150      -6.877   0.315  18.562  1.00 27.18           C  
ATOM   2388  HB  VAL A 150      -6.582  -0.245  17.675  1.00 27.18           H  
ATOM   2389  O   VAL A 150      -9.618  -0.938  19.628  1.00 27.18           O  
ATOM   2390  CG1 VAL A 150      -8.041   1.240  18.176  1.00 27.18           C  
ATOM   2391 HG11 VAL A 150      -8.422   1.744  19.064  1.00 27.18           H  
ATOM   2392 HG12 VAL A 150      -8.843   0.659  17.722  1.00 27.18           H  
ATOM   2393 HG13 VAL A 150      -7.703   1.983  17.453  1.00 27.18           H  
ATOM   2394  CG2 VAL A 150      -5.720   1.241  18.968  1.00 27.18           C  
ATOM   2395 HG21 VAL A 150      -6.032   1.892  19.784  1.00 27.18           H  
ATOM   2396 HG22 VAL A 150      -4.860   0.665  19.312  1.00 27.18           H  
ATOM   2397 HG23 VAL A 150      -5.407   1.845  18.117  1.00 27.18           H  
ATOM   2398  N   MET A 151      -8.429  -2.724  19.008  1.00 25.42           N  
ATOM   2399  H   MET A 151      -7.500  -3.089  18.855  1.00 25.42           H  
ATOM   2400  CA  MET A 151      -9.560  -3.625  18.753  1.00 25.42           C  
ATOM   2401  HA  MET A 151     -10.430  -3.012  18.517  1.00 25.42           H  
ATOM   2402  C   MET A 151      -9.991  -4.456  19.975  1.00 25.42           C  
ATOM   2403  CB  MET A 151      -9.287  -4.524  17.527  1.00 25.42           C  
ATOM   2404  HB2 MET A 151      -8.281  -4.938  17.593  1.00 25.42           H  
ATOM   2405  HB3 MET A 151      -9.983  -5.362  17.529  1.00 25.42           H  
ATOM   2406  O   MET A 151     -10.906  -5.264  19.830  1.00 25.42           O  
ATOM   2407  CG  MET A 151      -9.487  -3.798  16.187  1.00 25.42           C  
ATOM   2408  HG2 MET A 151     -10.474  -3.336  16.221  1.00 25.42           H  
ATOM   2409  HG3 MET A 151      -8.781  -2.975  16.076  1.00 25.42           H  
ATOM   2410  SD  MET A 151      -9.452  -4.832  14.686  1.00 25.42           S  
ATOM   2411  CE  MET A 151      -7.836  -5.652  14.800  1.00 25.42           C  
ATOM   2412  HE1 MET A 151      -7.666  -6.253  13.907  1.00 25.42           H  
ATOM   2413  HE2 MET A 151      -7.047  -4.904  14.883  1.00 25.42           H  
ATOM   2414  HE3 MET A 151      -7.811  -6.301  15.675  1.00 25.42           H  
ATOM   2415  N   ALA A 152      -9.422  -4.257  21.172  1.00 26.73           N  
ATOM   2416  H   ALA A 152      -8.647  -3.615  21.247  1.00 26.73           H  
ATOM   2417  CA  ALA A 152      -9.857  -4.956  22.391  1.00 26.73           C  
ATOM   2418  HA  ALA A 152      -9.840  -6.026  22.184  1.00 26.73           H  
ATOM   2419  C   ALA A 152     -11.311  -4.623  22.821  1.00 26.73           C  
ATOM   2420  CB  ALA A 152      -8.832  -4.693  23.500  1.00 26.73           C  
ATOM   2421  HB1 ALA A 152      -8.806  -3.630  23.739  1.00 26.73           H  
ATOM   2422  HB2 ALA A 152      -9.106  -5.253  24.394  1.00 26.73           H  
ATOM   2423  HB3 ALA A 152      -7.841  -5.007  23.172  1.00 26.73           H  
ATOM   2424  O   ALA A 152     -11.936  -5.422  23.516  1.00 26.73           O  
ATOM   2425  N   ASP A 153     -11.912  -3.541  22.303  1.00 30.33           N  
ATOM   2426  H   ASP A 153     -11.329  -2.890  21.796  1.00 30.33           H  
ATOM   2427  CA  ASP A 153     -13.366  -3.261  22.340  1.00 30.33           C  
ATOM   2428  HA  ASP A 153     -13.758  -3.695  23.260  1.00 30.33           H  
ATOM   2429  C   ASP A 153     -14.124  -3.998  21.201  1.00 30.33           C  
ATOM   2430  CB  ASP A 153     -13.613  -1.738  22.386  1.00 30.33           C  
ATOM   2431  HB2 ASP A 153     -14.498  -1.488  21.800  1.00 30.33           H  
ATOM   2432  HB3 ASP A 153     -12.773  -1.215  21.929  1.00 30.33           H  
ATOM   2433  O   ASP A 153     -14.840  -3.441  20.357  1.00 30.33           O  
ATOM   2434  CG  ASP A 153     -13.869  -1.185  23.794  1.00 30.33           C  
ATOM   2435  OD1 ASP A 153     -14.346  -1.955  24.657  1.00 30.33           O  
ATOM   2436  OD2 ASP A 153     -13.693   0.042  23.949  1.00 30.33           O  
ATOM   2437  N   TYR A 154     -13.911  -5.314  21.175  1.00 24.16           N  
ATOM   2438  H   TYR A 154     -13.356  -5.634  21.957  1.00 24.16           H  
ATOM   2439  CA  TYR A 154     -13.954  -6.248  20.041  1.00 24.16           C  
ATOM   2440  HA  TYR A 154     -13.245  -5.887  19.295  1.00 24.16           H  
ATOM   2441  C   TYR A 154     -15.305  -6.434  19.307  1.00 24.16           C  
ATOM   2442  CB  TYR A 154     -13.407  -7.574  20.606  1.00 24.16           C  
ATOM   2443  HB2 TYR A 154     -12.566  -7.353  21.263  1.00 24.16           H  
ATOM   2444  HB3 TYR A 154     -14.176  -8.031  21.229  1.00 24.16           H  
ATOM   2445  O   TYR A 154     -15.345  -7.025  18.225  1.00 24.16           O  
ATOM   2446  CG  TYR A 154     -12.908  -8.595  19.603  1.00 24.16           C  
ATOM   2447  CD1 TYR A 154     -13.698  -9.714  19.280  1.00 24.16           C  
ATOM   2448  HD1 TYR A 154     -14.677  -9.825  19.721  1.00 24.16           H  
ATOM   2449  CD2 TYR A 154     -11.615  -8.467  19.057  1.00 24.16           C  
ATOM   2450  HD2 TYR A 154     -10.994  -7.630  19.338  1.00 24.16           H  
ATOM   2451  CE1 TYR A 154     -13.201 -10.696  18.400  1.00 24.16           C  
ATOM   2452  HE1 TYR A 154     -13.793 -11.567  18.160  1.00 24.16           H  
ATOM   2453  CE2 TYR A 154     -11.114  -9.442  18.176  1.00 24.16           C  
ATOM   2454  HE2 TYR A 154     -10.116  -9.336  17.777  1.00 24.16           H  
ATOM   2455  OH  TYR A 154     -11.426 -11.500  16.995  1.00 24.16           O  
ATOM   2456  HH  TYR A 154     -10.515 -11.295  16.774  1.00 24.16           H  
ATOM   2457  CZ  TYR A 154     -11.910 -10.558  17.847  1.00 24.16           C  
ATOM   2458  N   HIS A 155     -16.427  -5.905  19.810  1.00 31.14           N  
ATOM   2459  H   HIS A 155     -16.345  -5.375  20.666  1.00 31.14           H  
ATOM   2460  CA  HIS A 155     -17.751  -6.096  19.185  1.00 31.14           C  
ATOM   2461  HA  HIS A 155     -17.671  -6.886  18.439  1.00 31.14           H  
ATOM   2462  C   HIS A 155     -18.282  -4.893  18.391  1.00 31.14           C  
ATOM   2463  CB  HIS A 155     -18.745  -6.614  20.232  1.00 31.14           C  
ATOM   2464  HB2 HIS A 155     -19.761  -6.394  19.905  1.00 31.14           H  
ATOM   2465  HB3 HIS A 155     -18.585  -6.116  21.188  1.00 31.14           H  
ATOM   2466  O   HIS A 155     -19.081  -5.074  17.468  1.00 31.14           O  
ATOM   2467  CG  HIS A 155     -18.626  -8.109  20.393  1.00 31.14           C  
ATOM   2468  CD2 HIS A 155     -17.985  -8.792  21.392  1.00 31.14           C  
ATOM   2469  HD2 HIS A 155     -17.483  -8.356  22.243  1.00 31.14           H  
ATOM   2470  ND1 HIS A 155     -19.093  -9.045  19.497  1.00 31.14           N  
ATOM   2471  HD1 HIS A 155     -19.656  -8.849  18.682  1.00 31.14           H  
ATOM   2472  CE1 HIS A 155     -18.746 -10.262  19.946  1.00 31.14           C  
ATOM   2473  HE1 HIS A 155     -18.996 -11.200  19.474  1.00 31.14           H  
ATOM   2474  NE2 HIS A 155     -18.067 -10.157  21.093  1.00 31.14           N  
ATOM   2475  N   THR A 156     -17.804  -3.679  18.660  1.00 35.15           N  
ATOM   2476  H   THR A 156     -17.172  -3.583  19.443  1.00 35.15           H  
ATOM   2477  CA  THR A 156     -18.423  -2.445  18.135  1.00 35.15           C  
ATOM   2478  HA  THR A 156     -19.474  -2.652  17.932  1.00 35.15           H  
ATOM   2479  C   THR A 156     -17.798  -1.976  16.809  1.00 35.15           C  
ATOM   2480  CB  THR A 156     -18.390  -1.353  19.224  1.00 35.15           C  
ATOM   2481  HB  THR A 156     -17.406  -0.884  19.239  1.00 35.15           H  
ATOM   2482  O   THR A 156     -18.420  -1.241  16.040  1.00 35.15           O  
ATOM   2483  CG2 THR A 156     -19.470  -0.290  19.033  1.00 35.15           C  
ATOM   2484 HG21 THR A 156     -19.407   0.441  19.839  1.00 35.15           H  
ATOM   2485 HG22 THR A 156     -20.456  -0.754  19.047  1.00 35.15           H  
ATOM   2486 HG23 THR A 156     -19.322   0.225  18.084  1.00 35.15           H  
ATOM   2487  OG1 THR A 156     -18.628  -1.934  20.487  1.00 35.15           O  
ATOM   2488  HG1 THR A 156     -18.281  -1.356  21.170  1.00 35.15           H  
ATOM   2489  N   TYR A 157     -16.585  -2.443  16.477  1.00 30.35           N  
ATOM   2490  H   TYR A 157     -16.129  -3.023  17.166  1.00 30.35           H  
ATOM   2491  CA  TYR A 157     -15.744  -1.865  15.411  1.00 30.35           C  
ATOM   2492  HA  TYR A 157     -16.306  -1.064  14.930  1.00 30.35           H  
ATOM   2493  C   TYR A 157     -15.364  -2.814  14.256  1.00 30.35           C  
ATOM   2494  CB  TYR A 157     -14.523  -1.194  16.060  1.00 30.35           C  
ATOM   2495  HB2 TYR A 157     -13.793  -0.936  15.293  1.00 30.35           H  
ATOM   2496  HB3 TYR A 157     -14.039  -1.893  16.743  1.00 30.35           H  
ATOM   2497  O   TYR A 157     -14.614  -2.419  13.359  1.00 30.35           O  
ATOM   2498  CG  TYR A 157     -14.889   0.078  16.800  1.00 30.35           C  
ATOM   2499  CD1 TYR A 157     -14.969   1.290  16.091  1.00 30.35           C  
ATOM   2500  HD1 TYR A 157     -14.659   1.312  15.057  1.00 30.35           H  
ATOM   2501  CD2 TYR A 157     -15.143   0.058  18.185  1.00 30.35           C  
ATOM   2502  HD2 TYR A 157     -15.019  -0.853  18.751  1.00 30.35           H  
ATOM   2503  CE1 TYR A 157     -15.365   2.472  16.745  1.00 30.35           C  
ATOM   2504  HE1 TYR A 157     -15.385   3.421  16.229  1.00 30.35           H  
ATOM   2505  CE2 TYR A 157     -15.519   1.242  18.850  1.00 30.35           C  
ATOM   2506  HE2 TYR A 157     -15.681   1.227  19.918  1.00 30.35           H  
ATOM   2507  OH  TYR A 157     -16.007   3.598  18.748  1.00 30.35           O  
ATOM   2508  HH  TYR A 157     -16.043   3.488  19.701  1.00 30.35           H  
ATOM   2509  CZ  TYR A 157     -15.645   2.447  18.127  1.00 30.35           C  
ATOM   2510  N   ARG A 158     -15.940  -4.026  14.186  1.00 26.30           N  
ATOM   2511  H   ARG A 158     -16.532  -4.278  14.964  1.00 26.30           H  
ATOM   2512  CA  ARG A 158     -15.601  -5.081  13.198  1.00 26.30           C  
ATOM   2513  HA  ARG A 158     -14.567  -5.372  13.378  1.00 26.30           H  
ATOM   2514  C   ARG A 158     -15.664  -4.636  11.722  1.00 26.30           C  
ATOM   2515  CB  ARG A 158     -16.504  -6.303  13.472  1.00 26.30           C  
ATOM   2516  HB2 ARG A 158     -17.492  -6.128  13.044  1.00 26.30           H  
ATOM   2517  HB3 ARG A 158     -16.621  -6.411  14.550  1.00 26.30           H  
ATOM   2518  O   ARG A 158     -14.955  -5.184  10.887  1.00 26.30           O  
ATOM   2519  CG  ARG A 158     -15.937  -7.632  12.940  1.00 26.30           C  
ATOM   2520  HG2 ARG A 158     -15.838  -7.587  11.856  1.00 26.30           H  
ATOM   2521  HG3 ARG A 158     -14.954  -7.799  13.380  1.00 26.30           H  
ATOM   2522  CD  ARG A 158     -16.864  -8.799  13.319  1.00 26.30           C  
ATOM   2523  HD2 ARG A 158     -17.829  -8.650  12.833  1.00 26.30           H  
ATOM   2524  HD3 ARG A 158     -17.010  -8.788  14.399  1.00 26.30           H  
ATOM   2525  NE  ARG A 158     -16.302 -10.108  12.929  1.00 26.30           N  
ATOM   2526  HE  ARG A 158     -15.321 -10.122  12.687  1.00 26.30           H  
ATOM   2527  NH1 ARG A 158     -18.170 -11.390  13.332  1.00 26.30           N  
ATOM   2528 HH11 ARG A 158     -18.653 -10.570  13.671  1.00 26.30           H  
ATOM   2529 HH12 ARG A 158     -18.602 -12.300  13.405  1.00 26.30           H  
ATOM   2530  NH2 ARG A 158     -16.290 -12.372  12.652  1.00 26.30           N  
ATOM   2531 HH21 ARG A 158     -16.752 -13.267  12.722  1.00 26.30           H  
ATOM   2532 HH22 ARG A 158     -15.306 -12.343  12.424  1.00 26.30           H  
ATOM   2533  CZ  ARG A 158     -16.921 -11.277  12.970  1.00 26.30           C  
ATOM   2534  N   ARG A 159     -16.479  -3.626  11.385  1.00 30.31           N  
ATOM   2535  H   ARG A 159     -17.020  -3.217  12.135  1.00 30.31           H  
ATOM   2536  CA  ARG A 159     -16.566  -3.045  10.025  1.00 30.31           C  
ATOM   2537  HA  ARG A 159     -16.274  -3.803   9.297  1.00 30.31           H  
ATOM   2538  C   ARG A 159     -15.590  -1.886   9.771  1.00 30.31           C  
ATOM   2539  CB  ARG A 159     -18.013  -2.622   9.714  1.00 30.31           C  
ATOM   2540  HB2 ARG A 159     -18.378  -1.962  10.501  1.00 30.31           H  
ATOM   2541  HB3 ARG A 159     -18.016  -2.066   8.776  1.00 30.31           H  
ATOM   2542  O   ARG A 159     -15.269  -1.622   8.618  1.00 30.31           O  
ATOM   2543  CG  ARG A 159     -18.959  -3.825   9.560  1.00 30.31           C  
ATOM   2544  HG2 ARG A 159     -18.563  -4.499   8.800  1.00 30.31           H  
ATOM   2545  HG3 ARG A 159     -19.027  -4.359  10.508  1.00 30.31           H  
ATOM   2546  CD  ARG A 159     -20.360  -3.360   9.138  1.00 30.31           C  
ATOM   2547  HD2 ARG A 159     -20.741  -2.670   9.892  1.00 30.31           H  
ATOM   2548  HD3 ARG A 159     -20.281  -2.832   8.188  1.00 30.31           H  
ATOM   2549  NE  ARG A 159     -21.296  -4.494   8.995  1.00 30.31           N  
ATOM   2550  HE  ARG A 159     -20.937  -5.414   9.203  1.00 30.31           H  
ATOM   2551  NH1 ARG A 159     -23.139  -3.284   8.338  1.00 30.31           N  
ATOM   2552 HH11 ARG A 159     -24.115  -3.246   8.083  1.00 30.31           H  
ATOM   2553 HH12 ARG A 159     -22.602  -2.431   8.396  1.00 30.31           H  
ATOM   2554  NH2 ARG A 159     -23.301  -5.494   8.568  1.00 30.31           N  
ATOM   2555 HH21 ARG A 159     -24.279  -5.424   8.325  1.00 30.31           H  
ATOM   2556 HH22 ARG A 159     -22.916  -6.399   8.798  1.00 30.31           H  
ATOM   2557  CZ  ARG A 159     -22.568  -4.418   8.635  1.00 30.31           C  
ATOM   2558  N   LYS A 160     -15.110  -1.211  10.821  1.00 31.57           N  
ATOM   2559  H   LYS A 160     -15.316  -1.572  11.742  1.00 31.57           H  
ATOM   2560  CA  LYS A 160     -14.209  -0.047  10.732  1.00 31.57           C  
ATOM   2561  HA  LYS A 160     -14.394   0.476   9.794  1.00 31.57           H  
ATOM   2562  C   LYS A 160     -12.726  -0.457  10.673  1.00 31.57           C  
ATOM   2563  CB  LYS A 160     -14.510   0.936  11.884  1.00 31.57           C  
ATOM   2564  HB2 LYS A 160     -14.465   0.402  12.833  1.00 31.57           H  
ATOM   2565  HB3 LYS A 160     -13.734   1.701  11.891  1.00 31.57           H  
ATOM   2566  O   LYS A 160     -11.963   0.183   9.958  1.00 31.57           O  
ATOM   2567  CG  LYS A 160     -15.880   1.639  11.743  1.00 31.57           C  
ATOM   2568  HG2 LYS A 160     -15.897   2.189  10.802  1.00 31.57           H  
ATOM   2569  HG3 LYS A 160     -16.674   0.893  11.726  1.00 31.57           H  
ATOM   2570  CD  LYS A 160     -16.142   2.619  12.901  1.00 31.57           C  
ATOM   2571  HD2 LYS A 160     -15.298   3.304  12.986  1.00 31.57           H  
ATOM   2572  HD3 LYS A 160     -16.239   2.044  13.822  1.00 31.57           H  
ATOM   2573  CE  LYS A 160     -17.434   3.429  12.722  1.00 31.57           C  
ATOM   2574  HE2 LYS A 160     -18.275   2.738  12.662  1.00 31.57           H  
ATOM   2575  HE3 LYS A 160     -17.378   3.973  11.779  1.00 31.57           H  
ATOM   2576  NZ  LYS A 160     -17.642   4.385  13.844  1.00 31.57           N  
ATOM   2577  HZ1 LYS A 160     -18.502   4.900  13.720  1.00 31.57           H  
ATOM   2578  HZ2 LYS A 160     -17.682   3.907  14.733  1.00 31.57           H  
ATOM   2579  HZ3 LYS A 160     -16.891   5.060  13.876  1.00 31.57           H  
ATOM   2580  N   GLY A 161     -12.335  -1.561  11.321  1.00 28.53           N  
ATOM   2581  H   GLY A 161     -12.990  -2.001  11.951  1.00 28.53           H  
ATOM   2582  CA  GLY A 161     -10.968  -2.115  11.243  1.00 28.53           C  
ATOM   2583  HA2 GLY A 161     -10.870  -2.931  11.958  1.00 28.53           H  
ATOM   2584  HA3 GLY A 161     -10.247  -1.343  11.511  1.00 28.53           H  
ATOM   2585  C   GLY A 161     -10.604  -2.652   9.851  1.00 28.53           C  
ATOM   2586  O   GLY A 161      -9.567  -2.290   9.300  1.00 28.53           O  
ATOM   2587  N   LEU A 162     -11.522  -3.402   9.225  1.00 33.81           N  
ATOM   2588  H   LEU A 162     -12.331  -3.700   9.750  1.00 33.81           H  
ATOM   2589  CA  LEU A 162     -11.393  -3.859   7.831  1.00 33.81           C  
ATOM   2590  HA  LEU A 162     -10.496  -4.470   7.736  1.00 33.81           H  
ATOM   2591  C   LEU A 162     -11.237  -2.689   6.845  1.00 33.81           C  
ATOM   2592  CB  LEU A 162     -12.640  -4.689   7.456  1.00 33.81           C  
ATOM   2593  HB2 LEU A 162     -13.527  -4.136   7.765  1.00 33.81           H  
ATOM   2594  HB3 LEU A 162     -12.680  -4.790   6.371  1.00 33.81           H  
ATOM   2595  O   LEU A 162     -10.577  -2.833   5.824  1.00 33.81           O  
ATOM   2596  CG  LEU A 162     -12.681  -6.103   8.066  1.00 33.81           C  
ATOM   2597  HG  LEU A 162     -12.467  -6.048   9.134  1.00 33.81           H  
ATOM   2598  CD1 LEU A 162     -14.077  -6.704   7.885  1.00 33.81           C  
ATOM   2599 HD11 LEU A 162     -14.312  -6.788   6.824  1.00 33.81           H  
ATOM   2600 HD12 LEU A 162     -14.816  -6.068   8.374  1.00 33.81           H  
ATOM   2601 HD13 LEU A 162     -14.107  -7.692   8.343  1.00 33.81           H  
ATOM   2602  CD2 LEU A 162     -11.678  -7.041   7.393  1.00 33.81           C  
ATOM   2603 HD21 LEU A 162     -11.867  -7.100   6.321  1.00 33.81           H  
ATOM   2604 HD22 LEU A 162     -11.751  -8.038   7.828  1.00 33.81           H  
ATOM   2605 HD23 LEU A 162     -10.661  -6.683   7.553  1.00 33.81           H  
ATOM   2606  N   TYR A 163     -11.826  -1.527   7.146  1.00 34.93           N  
ATOM   2607  H   TYR A 163     -12.327  -1.462   8.021  1.00 34.93           H  
ATOM   2608  CA  TYR A 163     -11.789  -0.342   6.290  1.00 34.93           C  
ATOM   2609  HA  TYR A 163     -11.939  -0.660   5.258  1.00 34.93           H  
ATOM   2610  C   TYR A 163     -10.435   0.391   6.337  1.00 34.93           C  
ATOM   2611  CB  TYR A 163     -12.963   0.569   6.677  1.00 34.93           C  
ATOM   2612  HB2 TYR A 163     -13.887  -0.008   6.634  1.00 34.93           H  
ATOM   2613  HB3 TYR A 163     -12.834   0.910   7.704  1.00 34.93           H  
ATOM   2614  O   TYR A 163      -9.940   0.824   5.299  1.00 34.93           O  
ATOM   2615  CG  TYR A 163     -13.121   1.774   5.778  1.00 34.93           C  
ATOM   2616  CD1 TYR A 163     -12.813   3.061   6.259  1.00 34.93           C  
ATOM   2617  HD1 TYR A 163     -12.502   3.198   7.284  1.00 34.93           H  
ATOM   2618  CD2 TYR A 163     -13.535   1.595   4.444  1.00 34.93           C  
ATOM   2619  HD2 TYR A 163     -13.778   0.608   4.080  1.00 34.93           H  
ATOM   2620  CE1 TYR A 163     -12.874   4.166   5.391  1.00 34.93           C  
ATOM   2621  HE1 TYR A 163     -12.615   5.150   5.752  1.00 34.93           H  
ATOM   2622  CE2 TYR A 163     -13.565   2.692   3.566  1.00 34.93           C  
ATOM   2623  HE2 TYR A 163     -13.824   2.563   2.526  1.00 34.93           H  
ATOM   2624  OH  TYR A 163     -13.108   4.995   3.148  1.00 34.93           O  
ATOM   2625  HH  TYR A 163     -12.807   5.806   3.565  1.00 34.93           H  
ATOM   2626  CZ  TYR A 163     -13.190   3.967   4.029  1.00 34.93           C  
ATOM   2627  N   LEU A 164      -9.793   0.483   7.507  1.00 34.17           N  
ATOM   2628  H   LEU A 164     -10.232   0.094   8.329  1.00 34.17           H  
ATOM   2629  CA  LEU A 164      -8.460   1.090   7.650  1.00 34.17           C  
ATOM   2630  HA  LEU A 164      -8.437   2.027   7.094  1.00 34.17           H  
ATOM   2631  C   LEU A 164      -7.352   0.215   7.052  1.00 34.17           C  
ATOM   2632  CB  LEU A 164      -8.188   1.376   9.136  1.00 34.17           C  
ATOM   2633  HB2 LEU A 164      -8.527   0.522   9.723  1.00 34.17           H  
ATOM   2634  HB3 LEU A 164      -7.114   1.476   9.294  1.00 34.17           H  
ATOM   2635  O   LEU A 164      -6.499   0.723   6.323  1.00 34.17           O  
ATOM   2636  CG  LEU A 164      -8.873   2.655   9.646  1.00 34.17           C  
ATOM   2637  HG  LEU A 164      -9.913   2.669   9.321  1.00 34.17           H  
ATOM   2638  CD1 LEU A 164      -8.847   2.674  11.173  1.00 34.17           C  
ATOM   2639 HD11 LEU A 164      -9.329   3.579  11.543  1.00 34.17           H  
ATOM   2640 HD12 LEU A 164      -9.383   1.808  11.562  1.00 34.17           H  
ATOM   2641 HD13 LEU A 164      -7.818   2.646  11.532  1.00 34.17           H  
ATOM   2642  CD2 LEU A 164      -8.170   3.918   9.137  1.00 34.17           C  
ATOM   2643 HD21 LEU A 164      -7.125   3.913   9.448  1.00 34.17           H  
ATOM   2644 HD22 LEU A 164      -8.221   3.972   8.049  1.00 34.17           H  
ATOM   2645 HD23 LEU A 164      -8.658   4.800   9.550  1.00 34.17           H  
ATOM   2646  N   GLU A 165      -7.415  -1.101   7.274  1.00 37.42           N  
ATOM   2647  H   GLU A 165      -8.114  -1.455   7.911  1.00 37.42           H  
ATOM   2648  CA  GLU A 165      -6.534  -2.072   6.611  1.00 37.42           C  
ATOM   2649  HA  GLU A 165      -5.498  -1.864   6.877  1.00 37.42           H  
ATOM   2650  C   GLU A 165      -6.673  -1.980   5.083  1.00 37.42           C  
ATOM   2651  CB  GLU A 165      -6.913  -3.479   7.103  1.00 37.42           C  
ATOM   2652  HB2 GLU A 165      -7.918  -3.719   6.759  1.00 37.42           H  
ATOM   2653  HB3 GLU A 165      -6.904  -3.489   8.193  1.00 37.42           H  
ATOM   2654  O   GLU A 165      -5.697  -2.014   4.330  1.00 37.42           O  
ATOM   2655  CG  GLU A 165      -5.925  -4.536   6.594  1.00 37.42           C  
ATOM   2656  HG2 GLU A 165      -4.939  -4.321   7.006  1.00 37.42           H  
ATOM   2657  HG3 GLU A 165      -5.853  -4.463   5.509  1.00 37.42           H  
ATOM   2658  CD  GLU A 165      -6.315  -5.978   6.940  1.00 37.42           C  
ATOM   2659  OE1 GLU A 165      -5.605  -6.866   6.407  1.00 37.42           O  
ATOM   2660  OE2 GLU A 165      -7.324  -6.200   7.642  1.00 37.42           O  
ATOM   2661  N   TYR A 166      -7.904  -1.797   4.617  1.00 38.45           N  
ATOM   2662  H   TYR A 166      -8.670  -1.827   5.275  1.00 38.45           H  
ATOM   2663  CA  TYR A 166      -8.220  -1.654   3.210  1.00 38.45           C  
ATOM   2664  HA  TYR A 166      -7.711  -2.450   2.665  1.00 38.45           H  
ATOM   2665  C   TYR A 166      -7.734  -0.319   2.615  1.00 38.45           C  
ATOM   2666  CB  TYR A 166      -9.720  -1.887   3.071  1.00 38.45           C  
ATOM   2667  HB2 TYR A 166     -10.269  -1.137   3.641  1.00 38.45           H  
ATOM   2668  HB3 TYR A 166      -9.955  -2.872   3.474  1.00 38.45           H  
ATOM   2669  O   TYR A 166      -7.182  -0.329   1.517  1.00 38.45           O  
ATOM   2670  CG  TYR A 166     -10.187  -1.859   1.655  1.00 38.45           C  
ATOM   2671  CD1 TYR A 166     -10.433  -0.624   1.054  1.00 38.45           C  
ATOM   2672  HD1 TYR A 166     -10.305   0.293   1.609  1.00 38.45           H  
ATOM   2673  CD2 TYR A 166     -10.297  -3.057   0.929  1.00 38.45           C  
ATOM   2674  HD2 TYR A 166     -10.091  -4.001   1.411  1.00 38.45           H  
ATOM   2675  CE1 TYR A 166     -10.753  -0.590  -0.300  1.00 38.45           C  
ATOM   2676  HE1 TYR A 166     -10.778   0.396  -0.741  1.00 38.45           H  
ATOM   2677  CE2 TYR A 166     -10.698  -3.024  -0.414  1.00 38.45           C  
ATOM   2678  HE2 TYR A 166     -10.817  -3.940  -0.973  1.00 38.45           H  
ATOM   2679  OH  TYR A 166     -11.306  -1.822  -2.341  1.00 38.45           O  
ATOM   2680  HH  TYR A 166     -11.515  -0.942  -2.662  1.00 38.45           H  
ATOM   2681  CZ  TYR A 166     -10.946  -1.791  -1.032  1.00 38.45           C  
ATOM   2682  N   ILE A 167      -7.859   0.815   3.322  1.00 36.15           N  
ATOM   2683  H   ILE A 167      -8.353   0.775   4.202  1.00 36.15           H  
ATOM   2684  CA  ILE A 167      -7.280   2.107   2.898  1.00 36.15           C  
ATOM   2685  HA  ILE A 167      -7.646   2.342   1.899  1.00 36.15           H  
ATOM   2686  C   ILE A 167      -5.759   2.007   2.800  1.00 36.15           C  
ATOM   2687  CB  ILE A 167      -7.686   3.264   3.844  1.00 36.15           C  
ATOM   2688  HB  ILE A 167      -7.536   2.945   4.875  1.00 36.15           H  
ATOM   2689  O   ILE A 167      -5.197   2.463   1.807  1.00 36.15           O  
ATOM   2690  CG1 ILE A 167      -9.169   3.633   3.636  1.00 36.15           C  
ATOM   2691 HG12 ILE A 167      -9.270   4.176   2.696  1.00 36.15           H  
ATOM   2692 HG13 ILE A 167      -9.779   2.734   3.559  1.00 36.15           H  
ATOM   2693  CG2 ILE A 167      -6.824   4.525   3.584  1.00 36.15           C  
ATOM   2694 HG21 ILE A 167      -7.146   5.371   4.192  1.00 36.15           H  
ATOM   2695 HG22 ILE A 167      -5.783   4.341   3.850  1.00 36.15           H  
ATOM   2696 HG23 ILE A 167      -6.880   4.806   2.532  1.00 36.15           H  
ATOM   2697  CD1 ILE A 167      -9.733   4.495   4.772  1.00 36.15           C  
ATOM   2698 HD11 ILE A 167     -10.633   4.995   4.413  1.00 36.15           H  
ATOM   2699 HD12 ILE A 167      -9.041   5.274   5.090  1.00 36.15           H  
ATOM   2700 HD13 ILE A 167      -9.966   3.864   5.630  1.00 36.15           H  
ATOM   2701  N   ALA A 168      -5.091   1.387   3.777  1.00 35.95           N  
ATOM   2702  H   ALA A 168      -5.598   1.057   4.586  1.00 35.95           H  
ATOM   2703  CA  ALA A 168      -3.644   1.178   3.737  1.00 35.95           C  
ATOM   2704  HA  ALA A 168      -3.151   2.145   3.641  1.00 35.95           H  
ATOM   2705  C   ALA A 168      -3.237   0.327   2.518  1.00 35.95           C  
ATOM   2706  CB  ALA A 168      -3.209   0.546   5.065  1.00 35.95           C  
ATOM   2707  HB1 ALA A 168      -2.128   0.412   5.072  1.00 35.95           H  
ATOM   2708  HB2 ALA A 168      -3.688  -0.424   5.201  1.00 35.95           H  
ATOM   2709  HB3 ALA A 168      -3.488   1.197   5.894  1.00 35.95           H  
ATOM   2710  O   ALA A 168      -2.319   0.687   1.779  1.00 35.95           O  
ATOM   2711  N   ARG A 169      -3.989  -0.745   2.229  1.00 39.08           N  
ATOM   2712  H   ARG A 169      -4.703  -1.002   2.897  1.00 39.08           H  
ATOM   2713  CA  ARG A 169      -3.812  -1.584   1.030  1.00 39.08           C  
ATOM   2714  HA  ARG A 169      -2.765  -1.880   0.962  1.00 39.08           H  
ATOM   2715  C   ARG A 169      -4.110  -0.841  -0.283  1.00 39.08           C  
ATOM   2716  CB  ARG A 169      -4.673  -2.851   1.159  1.00 39.08           C  
ATOM   2717  HB2 ARG A 169      -5.688  -2.561   1.433  1.00 39.08           H  
ATOM   2718  HB3 ARG A 169      -4.719  -3.340   0.186  1.00 39.08           H  
ATOM   2719  O   ARG A 169      -3.404  -1.062  -1.264  1.00 39.08           O  
ATOM   2720  CG  ARG A 169      -4.136  -3.877   2.177  1.00 39.08           C  
ATOM   2721  HG2 ARG A 169      -3.202  -4.302   1.808  1.00 39.08           H  
ATOM   2722  HG3 ARG A 169      -3.944  -3.397   3.137  1.00 39.08           H  
ATOM   2723  CD  ARG A 169      -5.175  -4.995   2.360  1.00 39.08           C  
ATOM   2724  HD2 ARG A 169      -6.106  -4.540   2.699  1.00 39.08           H  
ATOM   2725  HD3 ARG A 169      -5.361  -5.456   1.390  1.00 39.08           H  
ATOM   2726  NE  ARG A 169      -4.778  -6.010   3.361  1.00 39.08           N  
ATOM   2727  HE  ARG A 169      -4.633  -5.688   4.308  1.00 39.08           H  
ATOM   2728  NH1 ARG A 169      -5.029  -7.921   2.098  1.00 39.08           N  
ATOM   2729 HH11 ARG A 169      -5.165  -7.354   1.274  1.00 39.08           H  
ATOM   2730 HH12 ARG A 169      -4.989  -8.929   2.043  1.00 39.08           H  
ATOM   2731  NH2 ARG A 169      -4.568  -8.084   4.262  1.00 39.08           N  
ATOM   2732 HH21 ARG A 169      -4.730  -7.666   5.167  1.00 39.08           H  
ATOM   2733 HH22 ARG A 169      -4.618  -9.091   4.206  1.00 39.08           H  
ATOM   2734  CZ  ARG A 169      -4.787  -7.325   3.234  1.00 39.08           C  
ATOM   2735  N   GLN A 170      -5.099   0.055  -0.329  1.00 34.25           N  
ATOM   2736  H   GLN A 170      -5.680   0.162   0.490  1.00 34.25           H  
ATOM   2737  CA  GLN A 170      -5.401   0.875  -1.515  1.00 34.25           C  
ATOM   2738  HA  GLN A 170      -5.338   0.241  -2.399  1.00 34.25           H  
ATOM   2739  C   GLN A 170      -4.388   2.003  -1.724  1.00 34.25           C  
ATOM   2740  CB  GLN A 170      -6.817   1.466  -1.449  1.00 34.25           C  
ATOM   2741  HB2 GLN A 170      -6.912   2.238  -2.213  1.00 34.25           H  
ATOM   2742  HB3 GLN A 170      -6.964   1.943  -0.480  1.00 34.25           H  
ATOM   2743  O   GLN A 170      -4.012   2.262  -2.862  1.00 34.25           O  
ATOM   2744  CG  GLN A 170      -7.935   0.442  -1.680  1.00 34.25           C  
ATOM   2745  HG2 GLN A 170      -7.907  -0.314  -0.895  1.00 34.25           H  
ATOM   2746  HG3 GLN A 170      -8.881   0.980  -1.615  1.00 34.25           H  
ATOM   2747  CD  GLN A 170      -7.900  -0.255  -3.037  1.00 34.25           C  
ATOM   2748  NE2 GLN A 170      -8.513  -1.409  -3.165  1.00 34.25           N  
ATOM   2749 HE21 GLN A 170      -9.032  -1.806  -2.394  1.00 34.25           H  
ATOM   2750 HE22 GLN A 170      -8.411  -1.855  -4.066  1.00 34.25           H  
ATOM   2751  OE1 GLN A 170      -7.319   0.184  -4.012  1.00 34.25           O  
ATOM   2752  N   TYR A 171      -3.866   2.616  -0.660  1.00 32.78           N  
ATOM   2753  H   TYR A 171      -4.242   2.407   0.254  1.00 32.78           H  
ATOM   2754  CA  TYR A 171      -2.751   3.567  -0.748  1.00 32.78           C  
ATOM   2755  HA  TYR A 171      -3.041   4.382  -1.410  1.00 32.78           H  
ATOM   2756  C   TYR A 171      -1.508   2.907  -1.359  1.00 32.78           C  
ATOM   2757  CB  TYR A 171      -2.435   4.143   0.643  1.00 32.78           C  
ATOM   2758  HB2 TYR A 171      -3.009   3.632   1.416  1.00 32.78           H  
ATOM   2759  HB3 TYR A 171      -1.386   3.964   0.882  1.00 32.78           H  
ATOM   2760  O   TYR A 171      -0.830   3.505  -2.201  1.00 32.78           O  
ATOM   2761  CG  TYR A 171      -2.700   5.628   0.737  1.00 32.78           C  
ATOM   2762  CD1 TYR A 171      -1.644   6.539   0.546  1.00 32.78           C  
ATOM   2763  HD1 TYR A 171      -0.648   6.174   0.342  1.00 32.78           H  
ATOM   2764  CD2 TYR A 171      -4.006   6.096   0.977  1.00 32.78           C  
ATOM   2765  HD2 TYR A 171      -4.814   5.390   1.100  1.00 32.78           H  
ATOM   2766  CE1 TYR A 171      -1.888   7.923   0.612  1.00 32.78           C  
ATOM   2767  HE1 TYR A 171      -1.085   8.629   0.465  1.00 32.78           H  
ATOM   2768  CE2 TYR A 171      -4.257   7.479   1.039  1.00 32.78           C  
ATOM   2769  HE2 TYR A 171      -5.264   7.831   1.210  1.00 32.78           H  
ATOM   2770  OH  TYR A 171      -3.437   9.724   0.925  1.00 32.78           O  
ATOM   2771  HH  TYR A 171      -4.370   9.873   1.096  1.00 32.78           H  
ATOM   2772  CZ  TYR A 171      -3.194   8.391   0.862  1.00 32.78           C  
ATOM   2773  N   MET A 172      -1.260   1.642  -1.003  1.00 31.34           N  
ATOM   2774  H   MET A 172      -1.797   1.240  -0.247  1.00 31.34           H  
ATOM   2775  CA  MET A 172      -0.246   0.817  -1.657  1.00 31.34           C  
ATOM   2776  HA  MET A 172       0.681   1.389  -1.706  1.00 31.34           H  
ATOM   2777  C   MET A 172      -0.632   0.501  -3.114  1.00 31.34           C  
ATOM   2778  CB  MET A 172       0.038  -0.445  -0.824  1.00 31.34           C  
ATOM   2779  HB2 MET A 172      -0.887  -0.990  -0.634  1.00 31.34           H  
ATOM   2780  HB3 MET A 172       0.708  -1.090  -1.393  1.00 31.34           H  
ATOM   2781  O   MET A 172       0.185   0.700  -4.004  1.00 31.34           O  
ATOM   2782  CG  MET A 172       0.722  -0.102   0.508  1.00 31.34           C  
ATOM   2783  HG2 MET A 172       0.031   0.443   1.151  1.00 31.34           H  
ATOM   2784  HG3 MET A 172       1.563   0.559   0.296  1.00 31.34           H  
ATOM   2785  SD  MET A 172       1.382  -1.521   1.425  1.00 31.34           S  
ATOM   2786  CE  MET A 172      -0.133  -2.386   1.908  1.00 31.34           C  
ATOM   2787  HE1 MET A 172      -0.640  -2.763   1.020  1.00 31.34           H  
ATOM   2788  HE2 MET A 172       0.127  -3.223   2.557  1.00 31.34           H  
ATOM   2789  HE3 MET A 172      -0.786  -1.702   2.451  1.00 31.34           H  
ATOM   2790  N   SER A 173      -1.881   0.117  -3.410  1.00 29.68           N  
ATOM   2791  H   SER A 173      -2.512  -0.052  -2.640  1.00 29.68           H  
ATOM   2792  CA  SER A 173      -2.326  -0.244  -4.772  1.00 29.68           C  
ATOM   2793  HA  SER A 173      -1.613  -0.965  -5.170  1.00 29.68           H  
ATOM   2794  C   SER A 173      -2.400   0.927  -5.769  1.00 29.68           C  
ATOM   2795  CB  SER A 173      -3.695  -0.932  -4.724  1.00 29.68           C  
ATOM   2796  HB2 SER A 173      -4.447  -0.220  -4.383  1.00 29.68           H  
ATOM   2797  HB3 SER A 173      -3.663  -1.776  -4.034  1.00 29.68           H  
ATOM   2798  O   SER A 173      -2.140   0.713  -6.954  1.00 29.68           O  
ATOM   2799  OG  SER A 173      -4.041  -1.392  -6.023  1.00 29.68           O  
ATOM   2800  HG  SER A 173      -3.659  -0.772  -6.649  1.00 29.68           H  
ATOM   2801  N   VAL A 174      -2.761   2.141  -5.341  1.00 28.48           N  
ATOM   2802  H   VAL A 174      -3.041   2.232  -4.375  1.00 28.48           H  
ATOM   2803  CA  VAL A 174      -2.828   3.355  -6.187  1.00 28.48           C  
ATOM   2804  HA  VAL A 174      -3.307   3.104  -7.133  1.00 28.48           H  
ATOM   2805  C   VAL A 174      -1.422   3.858  -6.523  1.00 28.48           C  
ATOM   2806  CB  VAL A 174      -3.680   4.451  -5.504  1.00 28.48           C  
ATOM   2807  HB  VAL A 174      -3.298   4.620  -4.498  1.00 28.48           H  
ATOM   2808  O   VAL A 174      -1.193   4.374  -7.613  1.00 28.48           O  
ATOM   2809  CG1 VAL A 174      -3.671   5.789  -6.258  1.00 28.48           C  
ATOM   2810 HG11 VAL A 174      -4.350   6.492  -5.776  1.00 28.48           H  
ATOM   2811 HG12 VAL A 174      -2.671   6.224  -6.248  1.00 28.48           H  
ATOM   2812 HG13 VAL A 174      -3.986   5.641  -7.290  1.00 28.48           H  
ATOM   2813  CG2 VAL A 174      -5.150   4.016  -5.412  1.00 28.48           C  
ATOM   2814 HG21 VAL A 174      -5.581   3.932  -6.409  1.00 28.48           H  
ATOM   2815 HG22 VAL A 174      -5.718   4.751  -4.841  1.00 28.48           H  
ATOM   2816 HG23 VAL A 174      -5.245   3.053  -4.911  1.00 28.48           H  
ATOM   2817  N   SER A 175      -0.453   3.597  -5.645  1.00 28.62           N  
ATOM   2818  H   SER A 175      -0.704   3.180  -4.760  1.00 28.62           H  
ATOM   2819  CA  SER A 175       0.972   3.830  -5.912  1.00 28.62           C  
ATOM   2820  HA  SER A 175       1.089   4.815  -6.363  1.00 28.62           H  
ATOM   2821  C   SER A 175       1.576   2.806  -6.890  1.00 28.62           C  
ATOM   2822  CB  SER A 175       1.747   3.822  -4.588  1.00 28.62           C  
ATOM   2823  HB2 SER A 175       1.730   2.822  -4.155  1.00 28.62           H  
ATOM   2824  HB3 SER A 175       2.782   4.100  -4.784  1.00 28.62           H  
ATOM   2825  O   SER A 175       2.684   3.010  -7.380  1.00 28.62           O  
ATOM   2826  OG  SER A 175       1.186   4.744  -3.665  1.00 28.62           O  
ATOM   2827  HG  SER A 175       0.489   4.308  -3.170  1.00 28.62           H  
ATOM   2828  N   ILE A 176       0.859   1.708  -7.172  1.00 26.64           N  
ATOM   2829  H   ILE A 176      -0.035   1.620  -6.712  1.00 26.64           H  
ATOM   2830  CA  ILE A 176       1.355   0.522  -7.894  1.00 26.64           C  
ATOM   2831  HA  ILE A 176       2.415   0.657  -8.111  1.00 26.64           H  
ATOM   2832  C   ILE A 176       0.686   0.326  -9.270  1.00 26.64           C  
ATOM   2833  CB  ILE A 176       1.235  -0.710  -6.951  1.00 26.64           C  
ATOM   2834  HB  ILE A 176       0.238  -0.704  -6.510  1.00 26.64           H  
ATOM   2835  O   ILE A 176       1.266  -0.330 -10.130  1.00 26.64           O  
ATOM   2836  CG1 ILE A 176       2.282  -0.602  -5.814  1.00 26.64           C  
ATOM   2837 HG12 ILE A 176       2.252   0.395  -5.374  1.00 26.64           H  
ATOM   2838 HG13 ILE A 176       3.277  -0.732  -6.239  1.00 26.64           H  
ATOM   2839  CG2 ILE A 176       1.413  -2.063  -7.665  1.00 26.64           C  
ATOM   2840 HG21 ILE A 176       0.632  -2.206  -8.412  1.00 26.64           H  
ATOM   2841 HG22 ILE A 176       1.339  -2.889  -6.958  1.00 26.64           H  
ATOM   2842 HG23 ILE A 176       2.385  -2.101  -8.156  1.00 26.64           H  
ATOM   2843  CD1 ILE A 176       2.102  -1.623  -4.678  1.00 26.64           C  
ATOM   2844 HD11 ILE A 176       2.455  -2.604  -4.995  1.00 26.64           H  
ATOM   2845 HD12 ILE A 176       1.054  -1.698  -4.389  1.00 26.64           H  
ATOM   2846 HD13 ILE A 176       2.689  -1.309  -3.815  1.00 26.64           H  
ATOM   2847  N   LYS A 177      -0.502   0.893  -9.542  1.00 27.51           N  
ATOM   2848  H   LYS A 177      -0.952   1.418  -8.807  1.00 27.51           H  
ATOM   2849  CA  LYS A 177      -1.283   0.515 -10.740  1.00 27.51           C  
ATOM   2850  HA  LYS A 177      -0.905  -0.460 -11.050  1.00 27.51           H  
ATOM   2851  C   LYS A 177      -1.074   1.308 -12.030  1.00 27.51           C  
ATOM   2852  CB  LYS A 177      -2.772   0.311 -10.397  1.00 27.51           C  
ATOM   2853  HB2 LYS A 177      -3.396   0.678 -11.212  1.00 27.51           H  
ATOM   2854  HB3 LYS A 177      -3.038   0.860  -9.494  1.00 27.51           H  
ATOM   2855  O   LYS A 177      -1.561   0.833 -13.052  1.00 27.51           O  
ATOM   2856  CG  LYS A 177      -3.037  -1.190 -10.212  1.00 27.51           C  
ATOM   2857  HG2 LYS A 177      -2.459  -1.553  -9.361  1.00 27.51           H  
ATOM   2858  HG3 LYS A 177      -2.711  -1.719 -11.107  1.00 27.51           H  
ATOM   2859  CD  LYS A 177      -4.517  -1.502  -9.986  1.00 27.51           C  
ATOM   2860  HD2 LYS A 177      -5.099  -1.106 -10.818  1.00 27.51           H  
ATOM   2861  HD3 LYS A 177      -4.847  -1.041  -9.056  1.00 27.51           H  
ATOM   2862  CE  LYS A 177      -4.671  -3.025  -9.916  1.00 27.51           C  
ATOM   2863  HE2 LYS A 177      -4.276  -3.456 -10.835  1.00 27.51           H  
ATOM   2864  HE3 LYS A 177      -4.063  -3.396  -9.091  1.00 27.51           H  
ATOM   2865  NZ  LYS A 177      -6.085  -3.423  -9.732  1.00 27.51           N  
ATOM   2866  HZ1 LYS A 177      -6.436  -3.043  -8.864  1.00 27.51           H  
ATOM   2867  HZ2 LYS A 177      -6.153  -4.431  -9.705  1.00 27.51           H  
ATOM   2868  HZ3 LYS A 177      -6.643  -3.082 -10.502  1.00 27.51           H  
ATOM   2869  N   HIS A 178      -0.353   2.430 -12.068  1.00 28.41           N  
ATOM   2870  H   HIS A 178       0.103   2.752 -11.226  1.00 28.41           H  
ATOM   2871  CA  HIS A 178      -0.167   3.186 -13.318  1.00 28.41           C  
ATOM   2872  HA  HIS A 178      -0.333   2.517 -14.163  1.00 28.41           H  
ATOM   2873  C   HIS A 178       1.260   3.713 -13.512  1.00 28.41           C  
ATOM   2874  CB  HIS A 178      -1.214   4.316 -13.419  1.00 28.41           C  
ATOM   2875  HB2 HIS A 178      -0.898   5.013 -14.195  1.00 28.41           H  
ATOM   2876  HB3 HIS A 178      -1.252   4.844 -12.467  1.00 28.41           H  
ATOM   2877  O   HIS A 178       1.924   4.107 -12.558  1.00 28.41           O  
ATOM   2878  CG  HIS A 178      -2.616   3.886 -13.791  1.00 28.41           C  
ATOM   2879  CD2 HIS A 178      -3.759   4.638 -13.706  1.00 28.41           C  
ATOM   2880  HD2 HIS A 178      -3.830   5.654 -13.347  1.00 28.41           H  
ATOM   2881  ND1 HIS A 178      -2.986   2.677 -14.332  1.00 28.41           N  
ATOM   2882  HD1 HIS A 178      -2.409   1.848 -14.358  1.00 28.41           H  
ATOM   2883  CE1 HIS A 178      -4.308   2.678 -14.533  1.00 28.41           C  
ATOM   2884  HE1 HIS A 178      -4.885   1.842 -14.900  1.00 28.41           H  
ATOM   2885  NE2 HIS A 178      -4.826   3.855 -14.162  1.00 28.41           N  
ATOM   2886  N   ASN A 179       1.667   3.778 -14.787  1.00 28.14           N  
ATOM   2887  H   ASN A 179       1.017   3.381 -15.450  1.00 28.14           H  
ATOM   2888  CA  ASN A 179       2.858   4.385 -15.414  1.00 28.14           C  
ATOM   2889  HA  ASN A 179       3.734   3.804 -15.126  1.00 28.14           H  
ATOM   2890  C   ASN A 179       3.177   5.858 -15.016  1.00 28.14           C  
ATOM   2891  CB  ASN A 179       2.637   4.256 -16.948  1.00 28.14           C  
ATOM   2892  HB2 ASN A 179       3.156   5.058 -17.473  1.00 28.14           H  
ATOM   2893  HB3 ASN A 179       1.581   4.369 -17.193  1.00 28.14           H  
ATOM   2894  O   ASN A 179       3.907   6.556 -15.716  1.00 28.14           O  
ATOM   2895  CG  ASN A 179       3.179   2.976 -17.560  1.00 28.14           C  
ATOM   2896  ND2 ASN A 179       2.495   2.409 -18.528  1.00 28.14           N  
ATOM   2897 HD21 ASN A 179       1.662   2.838 -18.905  1.00 28.14           H  
ATOM   2898 HD22 ASN A 179       2.896   1.577 -18.938  1.00 28.14           H  
ATOM   2899  OD1 ASN A 179       4.240   2.497 -17.200  1.00 28.14           O  
ATOM   2900  N   ILE A 180       2.672   6.344 -13.881  1.00 29.53           N  
ATOM   2901  H   ILE A 180       2.192   5.682 -13.289  1.00 29.53           H  
ATOM   2902  CA  ILE A 180       2.695   7.730 -13.388  1.00 29.53           C  
ATOM   2903  HA  ILE A 180       2.365   8.391 -14.190  1.00 29.53           H  
ATOM   2904  C   ILE A 180       4.112   8.201 -13.007  1.00 29.53           C  
ATOM   2905  CB  ILE A 180       1.662   7.832 -12.229  1.00 29.53           C  
ATOM   2906  HB  ILE A 180       1.866   7.022 -11.529  1.00 29.53           H  
ATOM   2907  O   ILE A 180       4.335   9.389 -12.834  1.00 29.53           O  
ATOM   2908  CG1 ILE A 180       0.229   7.649 -12.789  1.00 29.53           C  
ATOM   2909 HG12 ILE A 180      -0.039   8.520 -13.388  1.00 29.53           H  
ATOM   2910 HG13 ILE A 180       0.201   6.781 -13.448  1.00 29.53           H  
ATOM   2911  CG2 ILE A 180       1.716   9.149 -11.434  1.00 29.53           C  
ATOM   2912 HG21 ILE A 180       0.996   9.143 -10.616  1.00 29.53           H  
ATOM   2913 HG22 ILE A 180       2.696   9.276 -10.975  1.00 29.53           H  
ATOM   2914 HG23 ILE A 180       1.509   9.998 -12.086  1.00 29.53           H  
ATOM   2915  CD1 ILE A 180      -0.842   7.439 -11.712  1.00 29.53           C  
ATOM   2916 HD11 ILE A 180      -0.562   6.605 -11.069  1.00 29.53           H  
ATOM   2917 HD12 ILE A 180      -1.798   7.222 -12.188  1.00 29.53           H  
ATOM   2918 HD13 ILE A 180      -0.957   8.334 -11.100  1.00 29.53           H  
ATOM   2919  N   ILE A 181       5.113   7.322 -12.930  1.00 27.09           N  
ATOM   2920  H   ILE A 181       4.908   6.344 -13.077  1.00 27.09           H  
ATOM   2921  CA  ILE A 181       6.499   7.738 -12.641  1.00 27.09           C  
ATOM   2922  HA  ILE A 181       6.488   8.743 -12.222  1.00 27.09           H  
ATOM   2923  C   ILE A 181       7.344   7.885 -13.925  1.00 27.09           C  
ATOM   2924  CB  ILE A 181       7.096   6.843 -11.527  1.00 27.09           C  
ATOM   2925  HB  ILE A 181       7.043   5.804 -11.850  1.00 27.09           H  
ATOM   2926  O   ILE A 181       8.316   8.631 -13.913  1.00 27.09           O  
ATOM   2927  CG1 ILE A 181       6.257   7.010 -10.230  1.00 27.09           C  
ATOM   2928 HG12 ILE A 181       6.294   8.050  -9.908  1.00 27.09           H  
ATOM   2929 HG13 ILE A 181       5.215   6.765 -10.438  1.00 27.09           H  
ATOM   2930  CG2 ILE A 181       8.571   7.187 -11.246  1.00 27.09           C  
ATOM   2931 HG21 ILE A 181       8.975   6.550 -10.459  1.00 27.09           H  
ATOM   2932 HG22 ILE A 181       9.175   7.010 -12.136  1.00 27.09           H  
ATOM   2933 HG23 ILE A 181       8.664   8.233 -10.956  1.00 27.09           H  
ATOM   2934  CD1 ILE A 181       6.687   6.119  -9.057  1.00 27.09           C  
ATOM   2935 HD11 ILE A 181       6.749   5.080  -9.382  1.00 27.09           H  
ATOM   2936 HD12 ILE A 181       7.652   6.439  -8.664  1.00 27.09           H  
ATOM   2937 HD13 ILE A 181       5.950   6.196  -8.258  1.00 27.09           H  
ATOM   2938  N   ASN A 182       6.947   7.282 -15.056  1.00 27.82           N  
ATOM   2939  H   ASN A 182       6.072   6.777 -15.064  1.00 27.82           H  
ATOM   2940  CA  ASN A 182       7.681   7.429 -16.327  1.00 27.82           C  
ATOM   2941  HA  ASN A 182       8.725   7.650 -16.106  1.00 27.82           H  
ATOM   2942  C   ASN A 182       7.216   8.616 -17.191  1.00 27.82           C  
ATOM   2943  CB  ASN A 182       7.649   6.108 -17.113  1.00 27.82           C  
ATOM   2944  HB2 ASN A 182       7.904   6.312 -18.153  1.00 27.82           H  
ATOM   2945  HB3 ASN A 182       6.641   5.693 -17.096  1.00 27.82           H  
ATOM   2946  O   ASN A 182       7.989   9.073 -18.022  1.00 27.82           O  
ATOM   2947  CG  ASN A 182       8.654   5.085 -16.615  1.00 27.82           C  
ATOM   2948  ND2 ASN A 182       8.357   3.821 -16.792  1.00 27.82           N  
ATOM   2949 HD21 ASN A 182       7.476   3.574 -17.221  1.00 27.82           H  
ATOM   2950 HD22 ASN A 182       8.979   3.156 -16.356  1.00 27.82           H  
ATOM   2951  OD1 ASN A 182       9.701   5.366 -16.061  1.00 27.82           O  
ATOM   2952  N   ASP A 183       6.006   9.145 -16.974  1.00 30.23           N  
ATOM   2953  H   ASP A 183       5.382   8.660 -16.345  1.00 30.23           H  
ATOM   2954  CA  ASP A 183       5.468  10.295 -17.732  1.00 30.23           C  
ATOM   2955  HA  ASP A 183       6.089  10.453 -18.614  1.00 30.23           H  
ATOM   2956  C   ASP A 183       5.541  11.632 -16.959  1.00 30.23           C  
ATOM   2957  CB  ASP A 183       4.031   9.965 -18.198  1.00 30.23           C  
ATOM   2958  HB2 ASP A 183       3.370  10.784 -17.912  1.00 30.23           H  
ATOM   2959  HB3 ASP A 183       3.666   9.079 -17.678  1.00 30.23           H  
ATOM   2960  O   ASP A 183       5.286  12.707 -17.505  1.00 30.23           O  
ATOM   2961  CG  ASP A 183       3.872   9.744 -19.713  1.00 30.23           C  
ATOM   2962  OD1 ASP A 183       4.875   9.692 -20.449  1.00 30.23           O  
ATOM   2963  OD2 ASP A 183       2.705   9.706 -20.173  1.00 30.23           O  
ATOM   2964  N   PHE A 184       5.929  11.594 -15.681  1.00 29.98           N  
ATOM   2965  H   PHE A 184       6.176  10.694 -15.294  1.00 29.98           H  
ATOM   2966  CA  PHE A 184       6.178  12.780 -14.863  1.00 29.98           C  
ATOM   2967  HA  PHE A 184       5.737  13.653 -15.344  1.00 29.98           H  
ATOM   2968  C   PHE A 184       7.688  13.016 -14.807  1.00 29.98           C  
ATOM   2969  CB  PHE A 184       5.525  12.654 -13.473  1.00 29.98           C  
ATOM   2970  HB2 PHE A 184       5.926  13.444 -12.838  1.00 29.98           H  
ATOM   2971  HB3 PHE A 184       5.824  11.706 -13.027  1.00 29.98           H  
ATOM   2972  O   PHE A 184       8.320  12.808 -13.772  1.00 29.98           O  
ATOM   2973  CG  PHE A 184       4.005  12.755 -13.450  1.00 29.98           C  
ATOM   2974  CD1 PHE A 184       3.364  13.861 -12.864  1.00 29.98           C  
ATOM   2975  HD1 PHE A 184       3.954  14.638 -12.400  1.00 29.98           H  
ATOM   2976  CD2 PHE A 184       3.213  11.735 -14.001  1.00 29.98           C  
ATOM   2977  HD2 PHE A 184       3.677  10.905 -14.514  1.00 29.98           H  
ATOM   2978  CE1 PHE A 184       1.959  13.943 -12.833  1.00 29.98           C  
ATOM   2979  HE1 PHE A 184       1.471  14.795 -12.384  1.00 29.98           H  
ATOM   2980  CE2 PHE A 184       1.813  11.787 -13.929  1.00 29.98           C  
ATOM   2981  HE2 PHE A 184       1.222  10.993 -14.361  1.00 29.98           H  
ATOM   2982  CZ  PHE A 184       1.182  12.895 -13.349  1.00 29.98           C  
ATOM   2983  HZ  PHE A 184       0.104  12.951 -13.325  1.00 29.98           H  
ATOM   2984  N   GLY A 185       8.283  13.448 -15.927  1.00 26.89           N  
ATOM   2985  H   GLY A 185       7.734  13.501 -16.773  1.00 26.89           H  
ATOM   2986  CA  GLY A 185       9.641  14.005 -15.918  1.00 26.89           C  
ATOM   2987  HA2 GLY A 185       9.841  14.519 -16.858  1.00 26.89           H  
ATOM   2988  HA3 GLY A 185      10.358  13.193 -15.798  1.00 26.89           H  
ATOM   2989  C   GLY A 185       9.804  14.996 -14.756  1.00 26.89           C  
ATOM   2990  O   GLY A 185       8.816  15.580 -14.312  1.00 26.89           O  
ATOM   2991  N   MET A 186      11.022  15.180 -14.234  1.00 28.10           N  
ATOM   2992  H   MET A 186      11.790  14.674 -14.651  1.00 28.10           H  
ATOM   2993  CA  MET A 186      11.295  15.918 -12.980  1.00 28.10           C  
ATOM   2994  HA  MET A 186      10.895  15.329 -12.154  1.00 28.10           H  
ATOM   2995  C   MET A 186      10.627  17.310 -12.866  1.00 28.10           C  
ATOM   2996  CB  MET A 186      12.817  16.042 -12.782  1.00 28.10           C  
ATOM   2997  HB2 MET A 186      13.276  16.456 -13.680  1.00 28.10           H  
ATOM   2998  HB3 MET A 186      12.998  16.733 -11.959  1.00 28.10           H  
ATOM   2999  O   MET A 186      10.422  17.801 -11.758  1.00 28.10           O  
ATOM   3000  CG  MET A 186      13.474  14.697 -12.436  1.00 28.10           C  
ATOM   3001  HG2 MET A 186      12.969  14.271 -11.570  1.00 28.10           H  
ATOM   3002  HG3 MET A 186      13.336  14.014 -13.275  1.00 28.10           H  
ATOM   3003  SD  MET A 186      15.252  14.778 -12.073  1.00 28.10           S  
ATOM   3004  CE  MET A 186      15.270  15.780 -10.561  1.00 28.10           C  
ATOM   3005  HE1 MET A 186      14.617  15.330  -9.812  1.00 28.10           H  
ATOM   3006  HE2 MET A 186      16.288  15.824 -10.176  1.00 28.10           H  
ATOM   3007  HE3 MET A 186      14.935  16.793 -10.782  1.00 28.10           H  
ATOM   3008  N   ASN A 187      10.191  17.898 -13.983  1.00 32.89           N  
ATOM   3009  H   ASN A 187      10.392  17.423 -14.851  1.00 32.89           H  
ATOM   3010  CA  ASN A 187       9.416  19.140 -14.069  1.00 32.89           C  
ATOM   3011  HA  ASN A 187       9.885  19.880 -13.421  1.00 32.89           H  
ATOM   3012  C   ASN A 187       7.944  19.030 -13.602  1.00 32.89           C  
ATOM   3013  CB  ASN A 187       9.525  19.641 -15.522  1.00 32.89           C  
ATOM   3014  HB2 ASN A 187       8.925  20.544 -15.635  1.00 32.89           H  
ATOM   3015  HB3 ASN A 187       9.134  18.886 -16.205  1.00 32.89           H  
ATOM   3016  O   ASN A 187       7.308  20.047 -13.337  1.00 32.89           O  
ATOM   3017  CG  ASN A 187      10.954  19.989 -15.911  1.00 32.89           C  
ATOM   3018  ND2 ASN A 187      11.249  20.073 -17.186  1.00 32.89           N  
ATOM   3019 HD21 ASN A 187      12.197  20.344 -17.405  1.00 32.89           H  
ATOM   3020 HD22 ASN A 187      10.536  19.988 -17.897  1.00 32.89           H  
ATOM   3021  OD1 ASN A 187      11.827  20.168 -15.081  1.00 32.89           O  
ATOM   3022  N   ASN A 188       7.401  17.821 -13.430  1.00 36.57           N  
ATOM   3023  H   ASN A 188       7.966  17.024 -13.688  1.00 36.57           H  
ATOM   3024  CA  ASN A 188       6.003  17.571 -13.061  1.00 36.57           C  
ATOM   3025  HA  ASN A 188       5.457  18.511 -13.131  1.00 36.57           H  
ATOM   3026  C   ASN A 188       5.813  17.124 -11.599  1.00 36.57           C  
ATOM   3027  CB  ASN A 188       5.374  16.608 -14.089  1.00 36.57           C  
ATOM   3028  HB2 ASN A 188       6.037  15.761 -14.261  1.00 36.57           H  
ATOM   3029  HB3 ASN A 188       4.419  16.242 -13.712  1.00 36.57           H  
ATOM   3030  O   ASN A 188       4.699  16.765 -11.212  1.00 36.57           O  
ATOM   3031  CG  ASN A 188       5.031  17.276 -15.406  1.00 36.57           C  
ATOM   3032  ND2 ASN A 188       4.910  16.526 -16.476  1.00 36.57           N  
ATOM   3033 HD21 ASN A 188       4.658  17.010 -17.326  1.00 36.57           H  
ATOM   3034 HD22 ASN A 188       5.021  15.523 -16.454  1.00 36.57           H  
ATOM   3035  OD1 ASN A 188       4.809  18.471 -15.477  1.00 36.57           O  
ATOM   3036  N   TYR A 189       6.842  17.205 -10.741  1.00 34.20           N  
ATOM   3037  H   TYR A 189       7.746  17.473 -11.104  1.00 34.20           H  
ATOM   3038  CA  TYR A 189       6.708  16.914  -9.300  1.00 34.20           C  
ATOM   3039  HA  TYR A 189       6.455  15.860  -9.186  1.00 34.20           H  
ATOM   3040  C   TYR A 189       5.584  17.736  -8.640  1.00 34.20           C  
ATOM   3041  CB  TYR A 189       8.046  17.171  -8.588  1.00 34.20           C  
ATOM   3042  HB2 TYR A 189       8.823  16.592  -9.087  1.00 34.20           H  
ATOM   3043  HB3 TYR A 189       8.310  18.223  -8.694  1.00 34.20           H  
ATOM   3044  O   TYR A 189       4.861  17.233  -7.782  1.00 34.20           O  
ATOM   3045  CG  TYR A 189       8.046  16.797  -7.113  1.00 34.20           C  
ATOM   3046  CD1 TYR A 189       7.949  17.791  -6.117  1.00 34.20           C  
ATOM   3047  HD1 TYR A 189       7.886  18.831  -6.405  1.00 34.20           H  
ATOM   3048  CD2 TYR A 189       8.146  15.443  -6.737  1.00 34.20           C  
ATOM   3049  HD2 TYR A 189       8.218  14.679  -7.497  1.00 34.20           H  
ATOM   3050  CE1 TYR A 189       7.964  17.436  -4.753  1.00 34.20           C  
ATOM   3051  HE1 TYR A 189       7.919  18.205  -3.996  1.00 34.20           H  
ATOM   3052  CE2 TYR A 189       8.155  15.082  -5.376  1.00 34.20           C  
ATOM   3053  HE2 TYR A 189       8.228  14.044  -5.087  1.00 34.20           H  
ATOM   3054  OH  TYR A 189       8.115  15.723  -3.069  1.00 34.20           O  
ATOM   3055  HH  TYR A 189       8.107  16.489  -2.490  1.00 34.20           H  
ATOM   3056  CZ  TYR A 189       8.072  16.077  -4.381  1.00 34.20           C  
ATOM   3057  N   GLY A 190       5.368  18.979  -9.090  1.00 39.37           N  
ATOM   3058  H   GLY A 190       5.989  19.338  -9.801  1.00 39.37           H  
ATOM   3059  CA  GLY A 190       4.244  19.809  -8.647  1.00 39.37           C  
ATOM   3060  HA2 GLY A 190       4.268  19.896  -7.561  1.00 39.37           H  
ATOM   3061  HA3 GLY A 190       4.353  20.804  -9.078  1.00 39.37           H  
ATOM   3062  C   GLY A 190       2.871  19.260  -9.058  1.00 39.37           C  
ATOM   3063  O   GLY A 190       1.922  19.345  -8.280  1.00 39.37           O  
ATOM   3064  N   ALA A 191       2.758  18.664 -10.248  1.00 38.08           N  
ATOM   3065  H   ALA A 191       3.592  18.516 -10.798  1.00 38.08           H  
ATOM   3066  CA  ALA A 191       1.532  18.018 -10.719  1.00 38.08           C  
ATOM   3067  HA  ALA A 191       0.685  18.678 -10.533  1.00 38.08           H  
ATOM   3068  C   ALA A 191       1.263  16.709  -9.962  1.00 38.08           C  
ATOM   3069  CB  ALA A 191       1.638  17.801 -12.235  1.00 38.08           C  
ATOM   3070  HB1 ALA A 191       2.448  17.111 -12.471  1.00 38.08           H  
ATOM   3071  HB2 ALA A 191       1.820  18.748 -12.743  1.00 38.08           H  
ATOM   3072  HB3 ALA A 191       0.705  17.380 -12.611  1.00 38.08           H  
ATOM   3073  O   ALA A 191       0.140  16.483  -9.512  1.00 38.08           O  
ATOM   3074  N   LEU A 192       2.302  15.902  -9.728  1.00 40.56           N  
ATOM   3075  H   LEU A 192       3.189  16.126 -10.158  1.00 40.56           H  
ATOM   3076  CA  LEU A 192       2.207  14.687  -8.919  1.00 40.56           C  
ATOM   3077  HA  LEU A 192       1.429  14.058  -9.352  1.00 40.56           H  
ATOM   3078  C   LEU A 192       1.803  15.005  -7.473  1.00 40.56           C  
ATOM   3079  CB  LEU A 192       3.549  13.937  -8.988  1.00 40.56           C  
ATOM   3080  HB2 LEU A 192       4.329  14.570  -8.562  1.00 40.56           H  
ATOM   3081  HB3 LEU A 192       3.800  13.757 -10.033  1.00 40.56           H  
ATOM   3082  O   LEU A 192       0.872  14.397  -6.949  1.00 40.56           O  
ATOM   3083  CG  LEU A 192       3.549  12.587  -8.246  1.00 40.56           C  
ATOM   3084  HG  LEU A 192       3.306  12.745  -7.196  1.00 40.56           H  
ATOM   3085  CD1 LEU A 192       2.546  11.603  -8.848  1.00 40.56           C  
ATOM   3086 HD11 LEU A 192       2.712  11.514  -9.921  1.00 40.56           H  
ATOM   3087 HD12 LEU A 192       2.665  10.622  -8.388  1.00 40.56           H  
ATOM   3088 HD13 LEU A 192       1.526  11.940  -8.666  1.00 40.56           H  
ATOM   3089  CD2 LEU A 192       4.945  11.970  -8.319  1.00 40.56           C  
ATOM   3090 HD21 LEU A 192       4.961  11.029  -7.771  1.00 40.56           H  
ATOM   3091 HD22 LEU A 192       5.212  11.776  -9.358  1.00 40.56           H  
ATOM   3092 HD23 LEU A 192       5.676  12.648  -7.878  1.00 40.56           H  
ATOM   3093  N   LYS A 193       2.438  16.004  -6.843  1.00 44.12           N  
ATOM   3094  H   LYS A 193       3.217  16.437  -7.318  1.00 44.12           H  
ATOM   3095  CA  LYS A 193       2.095  16.468  -5.489  1.00 44.12           C  
ATOM   3096  HA  LYS A 193       2.213  15.635  -4.797  1.00 44.12           H  
ATOM   3097  C   LYS A 193       0.629  16.900  -5.396  1.00 44.12           C  
ATOM   3098  CB  LYS A 193       3.053  17.600  -5.078  1.00 44.12           C  
ATOM   3099  HB2 LYS A 193       4.078  17.235  -5.145  1.00 44.12           H  
ATOM   3100  HB3 LYS A 193       2.940  18.435  -5.769  1.00 44.12           H  
ATOM   3101  O   LYS A 193      -0.071  16.461  -4.490  1.00 44.12           O  
ATOM   3102  CG  LYS A 193       2.795  18.089  -3.644  1.00 44.12           C  
ATOM   3103  HG2 LYS A 193       1.768  18.444  -3.560  1.00 44.12           H  
ATOM   3104  HG3 LYS A 193       2.938  17.262  -2.949  1.00 44.12           H  
ATOM   3105  CD  LYS A 193       3.734  19.242  -3.266  1.00 44.12           C  
ATOM   3106  HD2 LYS A 193       3.606  20.050  -3.986  1.00 44.12           H  
ATOM   3107  HD3 LYS A 193       4.767  18.895  -3.290  1.00 44.12           H  
ATOM   3108  CE  LYS A 193       3.373  19.741  -1.861  1.00 44.12           C  
ATOM   3109  HE2 LYS A 193       2.306  19.960  -1.842  1.00 44.12           H  
ATOM   3110  HE3 LYS A 193       3.547  18.936  -1.148  1.00 44.12           H  
ATOM   3111  NZ  LYS A 193       4.149  20.952  -1.481  1.00 44.12           N  
ATOM   3112  HZ1 LYS A 193       5.141  20.766  -1.475  1.00 44.12           H  
ATOM   3113  HZ2 LYS A 193       3.960  21.706  -2.126  1.00 44.12           H  
ATOM   3114  HZ3 LYS A 193       3.874  21.265  -0.561  1.00 44.12           H  
ATOM   3115  N   ARG A 194       0.148  17.701  -6.354  1.00 45.52           N  
ATOM   3116  H   ARG A 194       0.781  18.014  -7.075  1.00 45.52           H  
ATOM   3117  CA  ARG A 194      -1.253  18.153  -6.389  1.00 45.52           C  
ATOM   3118  HA  ARG A 194      -1.520  18.558  -5.413  1.00 45.52           H  
ATOM   3119  C   ARG A 194      -2.233  17.007  -6.619  1.00 45.52           C  
ATOM   3120  CB  ARG A 194      -1.436  19.253  -7.441  1.00 45.52           C  
ATOM   3121  HB2 ARG A 194      -2.501  19.372  -7.639  1.00 45.52           H  
ATOM   3122  HB3 ARG A 194      -0.942  18.969  -8.370  1.00 45.52           H  
ATOM   3123  O   ARG A 194      -3.233  16.935  -5.918  1.00 45.52           O  
ATOM   3124  CG  ARG A 194      -0.894  20.595  -6.928  1.00 45.52           C  
ATOM   3125  HG2 ARG A 194      -1.402  20.834  -5.993  1.00 45.52           H  
ATOM   3126  HG3 ARG A 194       0.175  20.528  -6.727  1.00 45.52           H  
ATOM   3127  CD  ARG A 194      -1.170  21.731  -7.919  1.00 45.52           C  
ATOM   3128  HD2 ARG A 194      -2.210  21.674  -8.242  1.00 45.52           H  
ATOM   3129  HD3 ARG A 194      -1.052  22.676  -7.390  1.00 45.52           H  
ATOM   3130  NE  ARG A 194      -0.283  21.671  -9.101  1.00 45.52           N  
ATOM   3131  HE  ARG A 194      -0.394  20.858  -9.690  1.00 45.52           H  
ATOM   3132  NH1 ARG A 194       0.845  23.655  -8.794  1.00 45.52           N  
ATOM   3133 HH11 ARG A 194       1.465  24.368  -9.152  1.00 45.52           H  
ATOM   3134 HH12 ARG A 194       0.277  23.842  -7.981  1.00 45.52           H  
ATOM   3135  NH2 ARG A 194       1.285  22.406 -10.583  1.00 45.52           N  
ATOM   3136 HH21 ARG A 194       1.087  21.616 -11.181  1.00 45.52           H  
ATOM   3137 HH22 ARG A 194       1.912  23.128 -10.905  1.00 45.52           H  
ATOM   3138  CZ  ARG A 194       0.608  22.571  -9.481  1.00 45.52           C  
ATOM   3139  N   CYS A 195      -1.921  16.067  -7.510  1.00 44.43           N  
ATOM   3140  H   CYS A 195      -1.097  16.191  -8.080  1.00 44.43           H  
ATOM   3141  CA  CYS A 195      -2.730  14.863  -7.699  1.00 44.43           C  
ATOM   3142  HA  CYS A 195      -3.742  15.151  -7.983  1.00 44.43           H  
ATOM   3143  C   CYS A 195      -2.824  14.040  -6.406  1.00 44.43           C  
ATOM   3144  CB  CYS A 195      -2.110  14.041  -8.832  1.00 44.43           C  
ATOM   3145  HB2 CYS A 195      -2.022  14.652  -9.730  1.00 44.43           H  
ATOM   3146  HB3 CYS A 195      -1.118  13.691  -8.546  1.00 44.43           H  
ATOM   3147  O   CYS A 195      -3.910  13.632  -6.002  1.00 44.43           O  
ATOM   3148  SG  CYS A 195      -3.180  12.623  -9.178  1.00 44.43           S  
ATOM   3149  HG  CYS A 195      -3.295  12.157  -7.931  1.00 44.43           H  
ATOM   3150  N   VAL A 196      -1.701  13.846  -5.714  1.00 45.33           N  
ATOM   3151  H   VAL A 196      -0.831  14.178  -6.105  1.00 45.33           H  
ATOM   3152  CA  VAL A 196      -1.666  13.188  -4.402  1.00 45.33           C  
ATOM   3153  HA  VAL A 196      -2.126  12.204  -4.493  1.00 45.33           H  
ATOM   3154  C   VAL A 196      -2.491  13.966  -3.369  1.00 45.33           C  
ATOM   3155  CB  VAL A 196      -0.202  12.992  -3.958  1.00 45.33           C  
ATOM   3156  HB  VAL A 196       0.343  13.929  -4.077  1.00 45.33           H  
ATOM   3157  O   VAL A 196      -3.175  13.353  -2.555  1.00 45.33           O  
ATOM   3158  CG1 VAL A 196      -0.077  12.561  -2.494  1.00 45.33           C  
ATOM   3159 HG11 VAL A 196      -0.411  13.383  -1.859  1.00 45.33           H  
ATOM   3160 HG12 VAL A 196       0.963  12.335  -2.262  1.00 45.33           H  
ATOM   3161 HG13 VAL A 196      -0.691  11.679  -2.312  1.00 45.33           H  
ATOM   3162  CG2 VAL A 196       0.487  11.920  -4.813  1.00 45.33           C  
ATOM   3163 HG21 VAL A 196       0.402  12.157  -5.873  1.00 45.33           H  
ATOM   3164 HG22 VAL A 196       1.545  11.862  -4.557  1.00 45.33           H  
ATOM   3165 HG23 VAL A 196       0.023  10.949  -4.640  1.00 45.33           H  
ATOM   3166  N   ASP A 197      -2.487  15.298  -3.401  1.00 50.70           N  
ATOM   3167  H   ASP A 197      -1.861  15.763  -4.042  1.00 50.70           H  
ATOM   3168  CA  ASP A 197      -3.273  16.129  -2.482  1.00 50.70           C  
ATOM   3169  HA  ASP A 197      -3.185  15.706  -1.481  1.00 50.70           H  
ATOM   3170  C   ASP A 197      -4.784  16.132  -2.804  1.00 50.70           C  
ATOM   3171  CB  ASP A 197      -2.678  17.546  -2.420  1.00 50.70           C  
ATOM   3172  HB2 ASP A 197      -3.359  18.178  -1.849  1.00 50.70           H  
ATOM   3173  HB3 ASP A 197      -2.614  17.954  -3.429  1.00 50.70           H  
ATOM   3174  O   ASP A 197      -5.608  16.144  -1.886  1.00 50.70           O  
ATOM   3175  CG  ASP A 197      -1.293  17.615  -1.742  1.00 50.70           C  
ATOM   3176  OD1 ASP A 197      -0.940  16.696  -0.943  1.00 50.70           O  
ATOM   3177  OD2 ASP A 197      -0.582  18.619  -1.985  1.00 50.70           O  
ATOM   3178  N   VAL A 198      -5.182  16.046  -4.080  1.00 45.94           N  
ATOM   3179  H   VAL A 198      -4.471  16.095  -4.796  1.00 45.94           H  
ATOM   3180  CA  VAL A 198      -6.572  15.753  -4.494  1.00 45.94           C  
ATOM   3181  HA  VAL A 198      -7.250  16.495  -4.073  1.00 45.94           H  
ATOM   3182  C   VAL A 198      -6.999  14.399  -3.942  1.00 45.94           C  
ATOM   3183  CB  VAL A 198      -6.733  15.772  -6.031  1.00 45.94           C  
ATOM   3184  HB  VAL A 198      -5.986  15.120  -6.483  1.00 45.94           H  
ATOM   3185  O   VAL A 198      -8.000  14.312  -3.233  1.00 45.94           O  
ATOM   3186  CG1 VAL A 198      -8.123  15.303  -6.481  1.00 45.94           C  
ATOM   3187 HG11 VAL A 198      -8.264  14.246  -6.253  1.00 45.94           H  
ATOM   3188 HG12 VAL A 198      -8.901  15.886  -5.988  1.00 45.94           H  
ATOM   3189 HG13 VAL A 198      -8.225  15.424  -7.560  1.00 45.94           H  
ATOM   3190  CG2 VAL A 198      -6.546  17.181  -6.588  1.00 45.94           C  
ATOM   3191 HG21 VAL A 198      -5.596  17.613  -6.275  1.00 45.94           H  
ATOM   3192 HG22 VAL A 198      -7.362  17.828  -6.266  1.00 45.94           H  
ATOM   3193 HG23 VAL A 198      -6.551  17.147  -7.678  1.00 45.94           H  
ATOM   3194  N   VAL A 199      -6.196  13.359  -4.179  1.00 47.42           N  
ATOM   3195  H   VAL A 199      -5.389  13.504  -4.768  1.00 47.42           H  
ATOM   3196  CA  VAL A 199      -6.461  12.007  -3.678  1.00 47.42           C  
ATOM   3197  HA  VAL A 199      -7.426  11.682  -4.067  1.00 47.42           H  
ATOM   3198  C   VAL A 199      -6.575  12.008  -2.150  1.00 47.42           C  
ATOM   3199  CB  VAL A 199      -5.388  11.030  -4.197  1.00 47.42           C  
ATOM   3200  HB  VAL A 199      -4.396  11.427  -3.982  1.00 47.42           H  
ATOM   3201  O   VAL A 199      -7.527  11.435  -1.624  1.00 47.42           O  
ATOM   3202  CG1 VAL A 199      -5.506   9.644  -3.563  1.00 47.42           C  
ATOM   3203 HG11 VAL A 199      -4.780   8.968  -4.014  1.00 47.42           H  
ATOM   3204 HG12 VAL A 199      -5.300   9.691  -2.493  1.00 47.42           H  
ATOM   3205 HG13 VAL A 199      -6.510   9.262  -3.745  1.00 47.42           H  
ATOM   3206  CG2 VAL A 199      -5.530  10.821  -5.712  1.00 47.42           C  
ATOM   3207 HG21 VAL A 199      -4.700  10.218  -6.081  1.00 47.42           H  
ATOM   3208 HG22 VAL A 199      -5.527  11.773  -6.243  1.00 47.42           H  
ATOM   3209 HG23 VAL A 199      -6.467  10.313  -5.939  1.00 47.42           H  
ATOM   3210  N   LYS A 200      -5.690  12.697  -1.418  1.00 49.72           N  
ATOM   3211  H   LYS A 200      -4.910  13.119  -1.900  1.00 49.72           H  
ATOM   3212  CA  LYS A 200      -5.792  12.850   0.047  1.00 49.72           C  
ATOM   3213  HA  LYS A 200      -5.767  11.868   0.518  1.00 49.72           H  
ATOM   3214  C   LYS A 200      -7.104  13.495   0.476  1.00 49.72           C  
ATOM   3215  CB  LYS A 200      -4.647  13.705   0.593  1.00 49.72           C  
ATOM   3216  HB2 LYS A 200      -4.918  14.068   1.584  1.00 49.72           H  
ATOM   3217  HB3 LYS A 200      -4.523  14.573  -0.055  1.00 49.72           H  
ATOM   3218  O   LYS A 200      -7.780  12.937   1.330  1.00 49.72           O  
ATOM   3219  CG  LYS A 200      -3.324  12.950   0.729  1.00 49.72           C  
ATOM   3220  HG2 LYS A 200      -3.075  12.448  -0.206  1.00 49.72           H  
ATOM   3221  HG3 LYS A 200      -3.404  12.215   1.530  1.00 49.72           H  
ATOM   3222  CD  LYS A 200      -2.244  13.967   1.088  1.00 49.72           C  
ATOM   3223  HD2 LYS A 200      -2.345  14.818   0.415  1.00 49.72           H  
ATOM   3224  HD3 LYS A 200      -2.390  14.319   2.110  1.00 49.72           H  
ATOM   3225  CE  LYS A 200      -0.842  13.393   0.923  1.00 49.72           C  
ATOM   3226  HE2 LYS A 200      -0.851  12.727   0.060  1.00 49.72           H  
ATOM   3227  HE3 LYS A 200      -0.570  12.807   1.801  1.00 49.72           H  
ATOM   3228  NZ  LYS A 200       0.098  14.516   0.682  1.00 49.72           N  
ATOM   3229  HZ1 LYS A 200       0.191  15.112   1.492  1.00 49.72           H  
ATOM   3230  HZ2 LYS A 200       1.000  14.189   0.366  1.00 49.72           H  
ATOM   3231  HZ3 LYS A 200      -0.270  15.124  -0.036  1.00 49.72           H  
ATOM   3232  N   ARG A 201      -7.479  14.642  -0.103  1.00 51.71           N  
ATOM   3233  H   ARG A 201      -6.883  15.028  -0.821  1.00 51.71           H  
ATOM   3234  CA  ARG A 201      -8.725  15.350   0.256  1.00 51.71           C  
ATOM   3235  HA  ARG A 201      -8.728  15.570   1.323  1.00 51.71           H  
ATOM   3236  C   ARG A 201      -9.954  14.485   0.015  1.00 51.71           C  
ATOM   3237  CB  ARG A 201      -8.838  16.655  -0.537  1.00 51.71           C  
ATOM   3238  HB2 ARG A 201      -8.581  16.469  -1.580  1.00 51.71           H  
ATOM   3239  HB3 ARG A 201      -9.868  17.010  -0.500  1.00 51.71           H  
ATOM   3240  O   ARG A 201     -10.862  14.463   0.840  1.00 51.71           O  
ATOM   3241  CG  ARG A 201      -7.938  17.744   0.064  1.00 51.71           C  
ATOM   3242  HG2 ARG A 201      -8.287  17.973   1.071  1.00 51.71           H  
ATOM   3243  HG3 ARG A 201      -6.909  17.392   0.128  1.00 51.71           H  
ATOM   3244  CD  ARG A 201      -7.983  19.026  -0.771  1.00 51.71           C  
ATOM   3245  HD2 ARG A 201      -7.443  19.808  -0.238  1.00 51.71           H  
ATOM   3246  HD3 ARG A 201      -9.019  19.339  -0.905  1.00 51.71           H  
ATOM   3247  NE  ARG A 201      -7.354  18.792  -2.075  1.00 51.71           N  
ATOM   3248  HE  ARG A 201      -7.081  17.841  -2.280  1.00 51.71           H  
ATOM   3249  NH1 ARG A 201      -7.146  20.965  -2.816  1.00 51.71           N  
ATOM   3250 HH11 ARG A 201      -7.069  21.493  -3.673  1.00 51.71           H  
ATOM   3251 HH12 ARG A 201      -7.653  21.339  -2.027  1.00 51.71           H  
ATOM   3252  NH2 ARG A 201      -6.464  19.297  -4.080  1.00 51.71           N  
ATOM   3253 HH21 ARG A 201      -6.308  18.327  -4.311  1.00 51.71           H  
ATOM   3254 HH22 ARG A 201      -6.309  19.971  -4.816  1.00 51.71           H  
ATOM   3255  CZ  ARG A 201      -6.999  19.688  -2.973  1.00 51.71           C  
ATOM   3256  N   CYS A 202      -9.940  13.720  -1.065  1.00 49.05           N  
ATOM   3257  H   CYS A 202      -9.195  13.847  -1.736  1.00 49.05           H  
ATOM   3258  CA  CYS A 202     -10.981  12.758  -1.369  1.00 49.05           C  
ATOM   3259  HA  CYS A 202     -11.947  13.262  -1.396  1.00 49.05           H  
ATOM   3260  C   CYS A 202     -11.079  11.630  -0.351  1.00 49.05           C  
ATOM   3261  CB  CYS A 202     -10.678  12.209  -2.740  1.00 49.05           C  
ATOM   3262  HB2 CYS A 202      -9.637  11.898  -2.828  1.00 49.05           H  
ATOM   3263  HB3 CYS A 202     -11.316  11.341  -2.907  1.00 49.05           H  
ATOM   3264  O   CYS A 202     -12.168  11.353   0.144  1.00 49.05           O  
ATOM   3265  SG  CYS A 202     -11.039  13.466  -3.954  1.00 49.05           S  
ATOM   3266  N   HIS A 203      -9.948  11.029   0.017  1.00 50.74           N  
ATOM   3267  H   HIS A 203      -9.081  11.301  -0.425  1.00 50.74           H  
ATOM   3268  CA  HIS A 203      -9.911  10.019   1.071  1.00 50.74           C  
ATOM   3269  HA  HIS A 203     -10.582   9.202   0.803  1.00 50.74           H  
ATOM   3270  C   HIS A 203     -10.403  10.585   2.406  1.00 50.74           C  
ATOM   3271  CB  HIS A 203      -8.494   9.455   1.215  1.00 50.74           C  
ATOM   3272  HB2 HIS A 203      -8.420   8.943   2.175  1.00 50.74           H  
ATOM   3273  HB3 HIS A 203      -7.766  10.267   1.219  1.00 50.74           H  
ATOM   3274  O   HIS A 203     -11.202   9.933   3.072  1.00 50.74           O  
ATOM   3275  CG  HIS A 203      -8.136   8.463   0.142  1.00 50.74           C  
ATOM   3276  CD2 HIS A 203      -8.233   7.102   0.231  1.00 50.74           C  
ATOM   3277  HD2 HIS A 203      -8.588   6.543   1.085  1.00 50.74           H  
ATOM   3278  ND1 HIS A 203      -7.645   8.745  -1.108  1.00 50.74           N  
ATOM   3279  HD1 HIS A 203      -7.531   9.671  -1.496  1.00 50.74           H  
ATOM   3280  CE1 HIS A 203      -7.440   7.586  -1.753  1.00 50.74           C  
ATOM   3281  HE1 HIS A 203      -7.078   7.472  -2.764  1.00 50.74           H  
ATOM   3282  NE2 HIS A 203      -7.776   6.557  -0.969  1.00 50.74           N  
ATOM   3283  N   THR A 204      -9.992  11.804   2.772  1.00 50.51           N  
ATOM   3284  H   THR A 204      -9.277  12.264   2.226  1.00 50.51           H  
ATOM   3285  CA  THR A 204     -10.468  12.485   3.984  1.00 50.51           C  
ATOM   3286  HA  THR A 204     -10.239  11.862   4.849  1.00 50.51           H  
ATOM   3287  C   THR A 204     -11.977  12.682   3.944  1.00 50.51           C  
ATOM   3288  CB  THR A 204      -9.779  13.843   4.179  1.00 50.51           C  
ATOM   3289  HB  THR A 204     -10.003  14.498   3.337  1.00 50.51           H  
ATOM   3290  O   THR A 204     -12.655  12.315   4.892  1.00 50.51           O  
ATOM   3291  CG2 THR A 204     -10.195  14.539   5.474  1.00 50.51           C  
ATOM   3292 HG21 THR A 204     -10.008  13.885   6.326  1.00 50.51           H  
ATOM   3293 HG22 THR A 204      -9.638  15.468   5.598  1.00 50.51           H  
ATOM   3294 HG23 THR A 204     -11.257  14.784   5.446  1.00 50.51           H  
ATOM   3295  OG1 THR A 204      -8.385  13.670   4.265  1.00 50.51           O  
ATOM   3296  HG1 THR A 204      -8.042  14.421   4.756  1.00 50.51           H  
ATOM   3297  N   MET A 205     -12.527  13.193   2.844  1.00 51.46           N  
ATOM   3298  H   MET A 205     -11.925  13.480   2.086  1.00 51.46           H  
ATOM   3299  CA  MET A 205     -13.966  13.421   2.711  1.00 51.46           C  
ATOM   3300  HA  MET A 205     -14.303  14.047   3.538  1.00 51.46           H  
ATOM   3301  C   MET A 205     -14.772  12.118   2.754  1.00 51.46           C  
ATOM   3302  CB  MET A 205     -14.209  14.166   1.399  1.00 51.46           C  
ATOM   3303  HB2 MET A 205     -13.714  15.136   1.439  1.00 51.46           H  
ATOM   3304  HB3 MET A 205     -13.769  13.582   0.590  1.00 51.46           H  
ATOM   3305  O   MET A 205     -15.807  12.059   3.417  1.00 51.46           O  
ATOM   3306  CG  MET A 205     -15.702  14.377   1.128  1.00 51.46           C  
ATOM   3307  HG2 MET A 205     -16.140  14.923   1.963  1.00 51.46           H  
ATOM   3308  HG3 MET A 205     -16.193  13.406   1.061  1.00 51.46           H  
ATOM   3309  SD  MET A 205     -16.080  15.265  -0.397  1.00 51.46           S  
ATOM   3310  CE  MET A 205     -15.004  14.411  -1.584  1.00 51.46           C  
ATOM   3311  HE1 MET A 205     -13.969  14.711  -1.419  1.00 51.46           H  
ATOM   3312  HE2 MET A 205     -15.089  13.331  -1.467  1.00 51.46           H  
ATOM   3313  HE3 MET A 205     -15.282  14.696  -2.598  1.00 51.46           H  
ATOM   3314  N   VAL A 206     -14.309  11.072   2.066  1.00 49.07           N  
ATOM   3315  H   VAL A 206     -13.473  11.189   1.512  1.00 49.07           H  
ATOM   3316  CA  VAL A 206     -14.934   9.743   2.114  1.00 49.07           C  
ATOM   3317  HA  VAL A 206     -15.987   9.835   1.849  1.00 49.07           H  
ATOM   3318  C   VAL A 206     -14.881   9.197   3.542  1.00 49.07           C  
ATOM   3319  CB  VAL A 206     -14.266   8.792   1.102  1.00 49.07           C  
ATOM   3320  HB  VAL A 206     -13.185   8.820   1.241  1.00 49.07           H  
ATOM   3321  O   VAL A 206     -15.907   8.759   4.057  1.00 49.07           O  
ATOM   3322  CG1 VAL A 206     -14.738   7.347   1.261  1.00 49.07           C  
ATOM   3323 HG11 VAL A 206     -15.821   7.288   1.156  1.00 49.07           H  
ATOM   3324 HG12 VAL A 206     -14.262   6.722   0.505  1.00 49.07           H  
ATOM   3325 HG13 VAL A 206     -14.449   6.969   2.241  1.00 49.07           H  
ATOM   3326  CG2 VAL A 206     -14.600   9.202  -0.339  1.00 49.07           C  
ATOM   3327 HG21 VAL A 206     -15.666   9.077  -0.528  1.00 49.07           H  
ATOM   3328 HG22 VAL A 206     -14.334  10.243  -0.519  1.00 49.07           H  
ATOM   3329 HG23 VAL A 206     -14.041   8.578  -1.036  1.00 49.07           H  
ATOM   3330  N   ALA A 207     -13.736   9.299   4.222  1.00 46.12           N  
ATOM   3331  H   ALA A 207     -12.925   9.690   3.762  1.00 46.12           H  
ATOM   3332  CA  ALA A 207     -13.608   8.920   5.625  1.00 46.12           C  
ATOM   3333  HA  ALA A 207     -13.885   7.870   5.722  1.00 46.12           H  
ATOM   3334  C   ALA A 207     -14.565   9.723   6.524  1.00 46.12           C  
ATOM   3335  CB  ALA A 207     -12.144   9.067   6.058  1.00 46.12           C  
ATOM   3336  HB1 ALA A 207     -11.827  10.108   5.983  1.00 46.12           H  
ATOM   3337  HB2 ALA A 207     -12.034   8.739   7.092  1.00 46.12           H  
ATOM   3338  HB3 ALA A 207     -11.505   8.454   5.423  1.00 46.12           H  
ATOM   3339  O   ALA A 207     -15.258   9.129   7.344  1.00 46.12           O  
ATOM   3340  N   THR A 208     -14.688  11.040   6.338  1.00 50.86           N  
ATOM   3341  H   THR A 208     -14.050  11.500   5.705  1.00 50.86           H  
ATOM   3342  CA  THR A 208     -15.633  11.884   7.085  1.00 50.86           C  
ATOM   3343  HA  THR A 208     -15.438  11.764   8.150  1.00 50.86           H  
ATOM   3344  C   THR A 208     -17.082  11.467   6.840  1.00 50.86           C  
ATOM   3345  CB  THR A 208     -15.450  13.369   6.733  1.00 50.86           C  
ATOM   3346  HB  THR A 208     -15.646  13.515   5.670  1.00 50.86           H  
ATOM   3347  O   THR A 208     -17.822  11.291   7.806  1.00 50.86           O  
ATOM   3348  CG2 THR A 208     -16.364  14.286   7.543  1.00 50.86           C  
ATOM   3349 HG21 THR A 208     -16.121  15.327   7.330  1.00 50.86           H  
ATOM   3350 HG22 THR A 208     -17.406  14.119   7.268  1.00 50.86           H  
ATOM   3351 HG23 THR A 208     -16.245  14.097   8.610  1.00 50.86           H  
ATOM   3352  OG1 THR A 208     -14.135  13.784   7.013  1.00 50.86           O  
ATOM   3353  HG1 THR A 208     -14.074  13.957   7.955  1.00 50.86           H  
ATOM   3354  N   LYS A 209     -17.498  11.237   5.584  1.00 48.78           N  
ATOM   3355  H   LYS A 209     -16.845  11.396   4.829  1.00 48.78           H  
ATOM   3356  CA  LYS A 209     -18.853  10.747   5.264  1.00 48.78           C  
ATOM   3357  HA  LYS A 209     -19.587  11.428   5.696  1.00 48.78           H  
ATOM   3358  C   LYS A 209     -19.132   9.385   5.914  1.00 48.78           C  
ATOM   3359  CB  LYS A 209     -19.078  10.685   3.740  1.00 48.78           C  
ATOM   3360  HB2 LYS A 209     -18.207  10.243   3.255  1.00 48.78           H  
ATOM   3361  HB3 LYS A 209     -19.931  10.030   3.558  1.00 48.78           H  
ATOM   3362  O   LYS A 209     -20.214   9.197   6.465  1.00 48.78           O  
ATOM   3363  CG  LYS A 209     -19.397  12.052   3.103  1.00 48.78           C  
ATOM   3364  HG2 LYS A 209     -18.518  12.695   3.151  1.00 48.78           H  
ATOM   3365  HG3 LYS A 209     -20.206  12.521   3.664  1.00 48.78           H  
ATOM   3366  CD  LYS A 209     -19.843  11.890   1.636  1.00 48.78           C  
ATOM   3367  HD2 LYS A 209     -20.671  11.182   1.601  1.00 48.78           H  
ATOM   3368  HD3 LYS A 209     -19.014  11.488   1.054  1.00 48.78           H  
ATOM   3369  CE  LYS A 209     -20.306  13.224   1.024  1.00 48.78           C  
ATOM   3370  HE2 LYS A 209     -21.060  13.658   1.680  1.00 48.78           H  
ATOM   3371  HE3 LYS A 209     -19.459  13.910   0.994  1.00 48.78           H  
ATOM   3372  NZ  LYS A 209     -20.876  13.050  -0.344  1.00 48.78           N  
ATOM   3373  HZ1 LYS A 209     -21.205  13.929  -0.716  1.00 48.78           H  
ATOM   3374  HZ2 LYS A 209     -20.196  12.678  -0.991  1.00 48.78           H  
ATOM   3375  HZ3 LYS A 209     -21.663  12.417  -0.339  1.00 48.78           H  
ATOM   3376  N   ILE A 210     -18.149   8.478   5.918  1.00 46.44           N  
ATOM   3377  H   ILE A 210     -17.303   8.702   5.414  1.00 46.44           H  
ATOM   3378  CA  ILE A 210     -18.256   7.139   6.534  1.00 46.44           C  
ATOM   3379  HA  ILE A 210     -19.193   6.670   6.235  1.00 46.44           H  
ATOM   3380  C   ILE A 210     -18.351   7.212   8.051  1.00 46.44           C  
ATOM   3381  CB  ILE A 210     -17.090   6.239   6.065  1.00 46.44           C  
ATOM   3382  HB  ILE A 210     -16.158   6.787   6.200  1.00 46.44           H  
ATOM   3383  O   ILE A 210     -19.054   6.416   8.672  1.00 46.44           O  
ATOM   3384  CG1 ILE A 210     -17.261   5.896   4.569  1.00 46.44           C  
ATOM   3385 HG12 ILE A 210     -17.485   6.797   3.999  1.00 46.44           H  
ATOM   3386 HG13 ILE A 210     -18.083   5.190   4.445  1.00 46.44           H  
ATOM   3387  CG2 ILE A 210     -16.994   4.930   6.875  1.00 46.44           C  
ATOM   3388 HG21 ILE A 210     -16.181   4.305   6.507  1.00 46.44           H  
ATOM   3389 HG22 ILE A 210     -16.777   5.145   7.921  1.00 46.44           H  
ATOM   3390 HG23 ILE A 210     -17.934   4.381   6.807  1.00 46.44           H  
ATOM   3391  CD1 ILE A 210     -16.018   5.285   3.954  1.00 46.44           C  
ATOM   3392 HD11 ILE A 210     -16.128   5.236   2.871  1.00 46.44           H  
ATOM   3393 HD12 ILE A 210     -15.869   4.273   4.331  1.00 46.44           H  
ATOM   3394 HD13 ILE A 210     -15.171   5.923   4.210  1.00 46.44           H  
ATOM   3395  N   MET A 211     -17.647   8.164   8.649  1.00 43.44           N  
ATOM   3396  H   MET A 211     -17.045   8.743   8.081  1.00 43.44           H  
ATOM   3397  CA  MET A 211     -17.637   8.369  10.092  1.00 43.44           C  
ATOM   3398  HA  MET A 211     -17.724   7.400  10.584  1.00 43.44           H  
ATOM   3399  C   MET A 211     -18.833   9.196  10.581  1.00 43.44           C  
ATOM   3400  CB  MET A 211     -16.289   8.984  10.490  1.00 43.44           C  
ATOM   3401  HB2 MET A 211     -16.308   9.253  11.547  1.00 43.44           H  
ATOM   3402  HB3 MET A 211     -16.126   9.895   9.913  1.00 43.44           H  
ATOM   3403  O   MET A 211     -19.075   9.221  11.785  1.00 43.44           O  
ATOM   3404  CG  MET A 211     -15.124   8.009  10.240  1.00 43.44           C  
ATOM   3405  HG2 MET A 211     -14.187   8.551  10.364  1.00 43.44           H  
ATOM   3406  HG3 MET A 211     -15.162   7.657   9.209  1.00 43.44           H  
ATOM   3407  SD  MET A 211     -15.083   6.533  11.298  1.00 43.44           S  
ATOM   3408  CE  MET A 211     -14.450   7.295  12.815  1.00 43.44           C  
ATOM   3409  HE1 MET A 211     -15.159   8.034  13.188  1.00 43.44           H  
ATOM   3410  HE2 MET A 211     -13.499   7.786  12.607  1.00 43.44           H  
ATOM   3411  HE3 MET A 211     -14.291   6.530  13.576  1.00 43.44           H  
ATOM   3412  N   THR A 212     -19.590   9.833   9.679  1.00 50.90           N  
ATOM   3413  H   THR A 212     -19.360   9.724   8.702  1.00 50.90           H  
ATOM   3414  CA  THR A 212     -20.781  10.623  10.017  1.00 50.90           C  
ATOM   3415  HA  THR A 212     -20.524  11.272  10.854  1.00 50.90           H  
ATOM   3416  C   THR A 212     -21.937   9.686  10.407  1.00 50.90           C  
ATOM   3417  CB  THR A 212     -21.186  11.564   8.871  1.00 50.90           C  
ATOM   3418  HB  THR A 212     -21.415  10.990   7.974  1.00 50.90           H  
ATOM   3419  O   THR A 212     -22.338   8.838   9.607  1.00 50.90           O  
ATOM   3420  CG2 THR A 212     -22.384  12.438   9.237  1.00 50.90           C  
ATOM   3421 HG21 THR A 212     -22.191  12.970  10.169  1.00 50.90           H  
ATOM   3422 HG22 THR A 212     -23.275  11.820   9.347  1.00 50.90           H  
ATOM   3423 HG23 THR A 212     -22.565  13.160   8.441  1.00 50.90           H  
ATOM   3424  OG1 THR A 212     -20.129  12.456   8.586  1.00 50.90           O  
ATOM   3425  HG1 THR A 212     -19.342  11.945   8.384  1.00 50.90           H  
ATOM   3426  N   PRO A 213     -22.486   9.792  11.631  1.00 42.41           N  
ATOM   3427  CA  PRO A 213     -23.657   9.019  12.041  1.00 42.41           C  
ATOM   3428  HA  PRO A 213     -23.413   7.959  11.987  1.00 42.41           H  
ATOM   3429  C   PRO A 213     -24.870   9.323  11.147  1.00 42.41           C  
ATOM   3430  CB  PRO A 213     -23.917   9.410  13.502  1.00 42.41           C  
ATOM   3431  HB2 PRO A 213     -24.650  10.215  13.551  1.00 42.41           H  
ATOM   3432  HB3 PRO A 213     -24.253   8.559  14.095  1.00 42.41           H  
ATOM   3433  O   PRO A 213     -25.129  10.480  10.833  1.00 42.41           O  
ATOM   3434  CG  PRO A 213     -22.569   9.940  13.988  1.00 42.41           C  
ATOM   3435  HG2 PRO A 213     -22.682  10.652  14.806  1.00 42.41           H  
ATOM   3436  HG3 PRO A 213     -21.931   9.108  14.286  1.00 42.41           H  
ATOM   3437  CD  PRO A 213     -22.002  10.600  12.739  1.00 42.41           C  
ATOM   3438  HD2 PRO A 213     -22.392  11.613  12.645  1.00 42.41           H  
ATOM   3439  HD3 PRO A 213     -20.914  10.615  12.803  1.00 42.41           H  
ATOM   3440  N   GLY A 214     -25.627   8.296  10.749  1.00 49.02           N  
ATOM   3441  H   GLY A 214     -25.365   7.364  11.038  1.00 49.02           H  
ATOM   3442  CA  GLY A 214     -26.810   8.448   9.886  1.00 49.02           C  
ATOM   3443  HA2 GLY A 214     -27.250   9.433  10.040  1.00 49.02           H  
ATOM   3444  HA3 GLY A 214     -27.555   7.705  10.171  1.00 49.02           H  
ATOM   3445  C   GLY A 214     -26.547   8.291   8.383  1.00 49.02           C  
ATOM   3446  O   GLY A 214     -27.502   8.206   7.614  1.00 49.02           O  
ATOM   3447  N   THR A 215     -25.289   8.169   7.946  1.00 49.84           N  
ATOM   3448  H   THR A 215     -24.519   8.367   8.569  1.00 49.84           H  
ATOM   3449  CA  THR A 215     -24.973   7.875   6.540  1.00 49.84           C  
ATOM   3450  HA  THR A 215     -25.592   8.523   5.921  1.00 49.84           H  
ATOM   3451  C   THR A 215     -25.318   6.417   6.209  1.00 49.84           C  
ATOM   3452  CB  THR A 215     -23.503   8.185   6.198  1.00 49.84           C  
ATOM   3453  HB  THR A 215     -22.862   7.363   6.515  1.00 49.84           H  
ATOM   3454  O   THR A 215     -24.594   5.483   6.561  1.00 49.84           O  
ATOM   3455  CG2 THR A 215     -23.326   8.441   4.702  1.00 49.84           C  
ATOM   3456 HG21 THR A 215     -23.955   9.275   4.389  1.00 49.84           H  
ATOM   3457 HG22 THR A 215     -22.283   8.682   4.498  1.00 49.84           H  
ATOM   3458 HG23 THR A 215     -23.597   7.548   4.140  1.00 49.84           H  
ATOM   3459  OG1 THR A 215     -23.063   9.359   6.828  1.00 49.84           O  
ATOM   3460  HG1 THR A 215     -22.107   9.296   6.888  1.00 49.84           H  
ATOM   3461  N   THR A 216     -26.445   6.194   5.532  1.00 44.28           N  
ATOM   3462  H   THR A 216     -27.081   6.964   5.380  1.00 44.28           H  
ATOM   3463  CA  THR A 216     -26.857   4.872   5.044  1.00 44.28           C  
ATOM   3464  HA  THR A 216     -26.650   4.131   5.817  1.00 44.28           H  
ATOM   3465  C   THR A 216     -26.065   4.489   3.800  1.00 44.28           C  
ATOM   3466  CB  THR A 216     -28.364   4.816   4.738  1.00 44.28           C  
ATOM   3467  HB  THR A 216     -28.568   3.970   4.082  1.00 44.28           H  
ATOM   3468  O   THR A 216     -26.348   4.955   2.698  1.00 44.28           O  
ATOM   3469  CG2 THR A 216     -29.186   4.636   6.011  1.00 44.28           C  
ATOM   3470 HG21 THR A 216     -29.007   5.471   6.689  1.00 44.28           H  
ATOM   3471 HG22 THR A 216     -28.918   3.701   6.503  1.00 44.28           H  
ATOM   3472 HG23 THR A 216     -30.246   4.613   5.754  1.00 44.28           H  
ATOM   3473  OG1 THR A 216     -28.786   6.002   4.110  1.00 44.28           O  
ATOM   3474  HG1 THR A 216     -28.329   6.068   3.269  1.00 44.28           H  
ATOM   3475  N   TYR A 217     -25.090   3.594   3.955  1.00 42.09           N  
ATOM   3476  H   TYR A 217     -24.812   3.340   4.893  1.00 42.09           H  
ATOM   3477  CA  TYR A 217     -24.434   2.952   2.818  1.00 42.09           C  
ATOM   3478  HA  TYR A 217     -24.246   3.712   2.059  1.00 42.09           H  
ATOM   3479  C   TYR A 217     -25.366   1.923   2.190  1.00 42.09           C  
ATOM   3480  CB  TYR A 217     -23.073   2.374   3.218  1.00 42.09           C  
ATOM   3481  HB2 TYR A 217     -22.687   1.765   2.401  1.00 42.09           H  
ATOM   3482  HB3 TYR A 217     -23.181   1.738   4.097  1.00 42.09           H  
ATOM   3483  O   TYR A 217     -25.405   0.753   2.575  1.00 42.09           O  
ATOM   3484  CG  TYR A 217     -22.096   3.490   3.489  1.00 42.09           C  
ATOM   3485  CD1 TYR A 217     -21.618   4.236   2.397  1.00 42.09           C  
ATOM   3486  HD1 TYR A 217     -21.864   3.947   1.387  1.00 42.09           H  
ATOM   3487  CD2 TYR A 217     -21.813   3.888   4.809  1.00 42.09           C  
ATOM   3488  HD2 TYR A 217     -22.223   3.346   5.649  1.00 42.09           H  
ATOM   3489  CE1 TYR A 217     -20.896   5.413   2.622  1.00 42.09           C  
ATOM   3490  HE1 TYR A 217     -20.588   6.022   1.786  1.00 42.09           H  
ATOM   3491  CE2 TYR A 217     -21.075   5.063   5.038  1.00 42.09           C  
ATOM   3492  HE2 TYR A 217     -20.915   5.420   6.044  1.00 42.09           H  
ATOM   3493  OH  TYR A 217     -20.028   7.023   4.094  1.00 42.09           O  
ATOM   3494  HH  TYR A 217     -19.785   7.399   3.246  1.00 42.09           H  
ATOM   3495  CZ  TYR A 217     -20.641   5.833   3.936  1.00 42.09           C  
ATOM   3496  N   LEU A 218     -26.132   2.384   1.208  1.00 31.51           N  
ATOM   3497  H   LEU A 218     -26.118   3.377   1.025  1.00 31.51           H  
ATOM   3498  CA  LEU A 218     -26.887   1.534   0.308  1.00 31.51           C  
ATOM   3499  HA  LEU A 218     -27.440   0.794   0.887  1.00 31.51           H  
ATOM   3500  C   LEU A 218     -25.875   0.802  -0.586  1.00 31.51           C  
ATOM   3501  CB  LEU A 218     -27.890   2.409  -0.473  1.00 31.51           C  
ATOM   3502  HB2 LEU A 218     -27.345   3.240  -0.920  1.00 31.51           H  
ATOM   3503  HB3 LEU A 218     -28.320   1.827  -1.289  1.00 31.51           H  
ATOM   3504  O   LEU A 218     -25.257   1.412  -1.448  1.00 31.51           O  
ATOM   3505  CG  LEU A 218     -29.036   2.968   0.401  1.00 31.51           C  
ATOM   3506  HG  LEU A 218     -28.633   3.345   1.341  1.00 31.51           H  
ATOM   3507  CD1 LEU A 218     -29.737   4.125  -0.306  1.00 31.51           C  
ATOM   3508 HD11 LEU A 218     -30.530   4.522   0.326  1.00 31.51           H  
ATOM   3509 HD12 LEU A 218     -29.024   4.925  -0.503  1.00 31.51           H  
ATOM   3510 HD13 LEU A 218     -30.164   3.793  -1.252  1.00 31.51           H  
ATOM   3511  CD2 LEU A 218     -30.082   1.892   0.707  1.00 31.51           C  
ATOM   3512 HD21 LEU A 218     -30.511   1.508  -0.218  1.00 31.51           H  
ATOM   3513 HD22 LEU A 218     -29.634   1.076   1.275  1.00 31.51           H  
ATOM   3514 HD23 LEU A 218     -30.880   2.327   1.309  1.00 31.51           H  
ATOM   3515  N   LYS A 219     -25.742  -0.513  -0.365  1.00 37.11           N  
ATOM   3516  H   LYS A 219     -26.215  -0.836   0.466  1.00 37.11           H  
ATOM   3517  CA  LYS A 219     -25.037  -1.539  -1.167  1.00 37.11           C  
ATOM   3518  HA  LYS A 219     -25.585  -2.452  -0.933  1.00 37.11           H  
ATOM   3519  C   LYS A 219     -23.545  -1.794  -0.822  1.00 37.11           C  
ATOM   3520  CB  LYS A 219     -25.269  -1.353  -2.684  1.00 37.11           C  
ATOM   3521  HB2 LYS A 219     -24.827  -2.197  -3.213  1.00 37.11           H  
ATOM   3522  HB3 LYS A 219     -24.756  -0.454  -3.026  1.00 37.11           H  
ATOM   3523  O   LYS A 219     -22.739  -0.868  -0.798  1.00 37.11           O  
ATOM   3524  CG  LYS A 219     -26.764  -1.275  -3.056  1.00 37.11           C  
ATOM   3525  HG2 LYS A 219     -27.269  -0.519  -2.455  1.00 37.11           H  
ATOM   3526  HG3 LYS A 219     -27.232  -2.239  -2.859  1.00 37.11           H  
ATOM   3527  CD  LYS A 219     -26.968  -0.902  -4.529  1.00 37.11           C  
ATOM   3528  HD2 LYS A 219     -26.453   0.039  -4.723  1.00 37.11           H  
ATOM   3529  HD3 LYS A 219     -26.545  -1.677  -5.167  1.00 37.11           H  
ATOM   3530  CE  LYS A 219     -28.465  -0.731  -4.825  1.00 37.11           C  
ATOM   3531  HE2 LYS A 219     -28.964  -1.693  -4.707  1.00 37.11           H  
ATOM   3532  HE3 LYS A 219     -28.884  -0.043  -4.090  1.00 37.11           H  
ATOM   3533  NZ  LYS A 219     -28.697  -0.191  -6.190  1.00 37.11           N  
ATOM   3534  HZ1 LYS A 219     -28.255   0.712  -6.290  1.00 37.11           H  
ATOM   3535  HZ2 LYS A 219     -28.319  -0.798  -6.903  1.00 37.11           H  
ATOM   3536  HZ3 LYS A 219     -29.682  -0.055  -6.367  1.00 37.11           H  
ATOM   3537  N   PRO A 220     -23.133  -3.073  -0.642  1.00 35.40           N  
ATOM   3538  CA  PRO A 220     -21.727  -3.498  -0.503  1.00 35.40           C  
ATOM   3539  HA  PRO A 220     -21.340  -3.139   0.450  1.00 35.40           H  
ATOM   3540  C   PRO A 220     -20.806  -3.010  -1.632  1.00 35.40           C  
ATOM   3541  CB  PRO A 220     -21.768  -5.033  -0.498  1.00 35.40           C  
ATOM   3542  HB2 PRO A 220     -20.984  -5.453   0.133  1.00 35.40           H  
ATOM   3543  HB3 PRO A 220     -21.679  -5.418  -1.514  1.00 35.40           H  
ATOM   3544  O   PRO A 220     -19.618  -2.773  -1.412  1.00 35.40           O  
ATOM   3545  CG  PRO A 220     -23.157  -5.359   0.037  1.00 35.40           C  
ATOM   3546  HG2 PRO A 220     -23.149  -5.312   1.126  1.00 35.40           H  
ATOM   3547  HG3 PRO A 220     -23.505  -6.334  -0.303  1.00 35.40           H  
ATOM   3548  CD  PRO A 220     -24.010  -4.228  -0.517  1.00 35.40           C  
ATOM   3549  HD2 PRO A 220     -24.392  -4.505  -1.500  1.00 35.40           H  
ATOM   3550  HD3 PRO A 220     -24.834  -4.038   0.172  1.00 35.40           H  
ATOM   3551  N   ASN A 221     -21.367  -2.805  -2.826  1.00 38.28           N  
ATOM   3552  H   ASN A 221     -22.324  -3.095  -2.967  1.00 38.28           H  
ATOM   3553  CA  ASN A 221     -20.641  -2.273  -3.976  1.00 38.28           C  
ATOM   3554  HA  ASN A 221     -19.714  -2.834  -4.094  1.00 38.28           H  
ATOM   3555  C   ASN A 221     -20.244  -0.807  -3.784  1.00 38.28           C  
ATOM   3556  CB  ASN A 221     -21.477  -2.473  -5.249  1.00 38.28           C  
ATOM   3557  HB2 ASN A 221     -22.465  -2.029  -5.127  1.00 38.28           H  
ATOM   3558  HB3 ASN A 221     -20.981  -1.963  -6.075  1.00 38.28           H  
ATOM   3559  O   ASN A 221     -19.211  -0.401  -4.295  1.00 38.28           O  
ATOM   3560  CG  ASN A 221     -21.620  -3.935  -5.638  1.00 38.28           C  
ATOM   3561  ND2 ASN A 221     -22.341  -4.216  -6.695  1.00 38.28           N  
ATOM   3562 HD21 ASN A 221     -22.357  -5.186  -6.974  1.00 38.28           H  
ATOM   3563 HD22 ASN A 221     -22.653  -3.478  -7.311  1.00 38.28           H  
ATOM   3564  OD1 ASN A 221     -21.127  -4.839  -4.988  1.00 38.28           O  
ATOM   3565  N   SER A 222     -20.971  -0.035  -2.977  1.00 35.59           N  
ATOM   3566  H   SER A 222     -21.836  -0.384  -2.588  1.00 35.59           H  
ATOM   3567  CA  SER A 222     -20.649   1.365  -2.688  1.00 35.59           C  
ATOM   3568  HA  SER A 222     -20.509   1.893  -3.632  1.00 35.59           H  
ATOM   3569  C   SER A 222     -19.354   1.481  -1.881  1.00 35.59           C  
ATOM   3570  CB  SER A 222     -21.832   2.024  -1.971  1.00 35.59           C  
ATOM   3571  HB2 SER A 222     -21.949   1.600  -0.973  1.00 35.59           H  
ATOM   3572  HB3 SER A 222     -21.674   3.100  -1.897  1.00 35.59           H  
ATOM   3573  O   SER A 222     -18.554   2.374  -2.119  1.00 35.59           O  
ATOM   3574  OG  SER A 222     -22.982   1.754  -2.744  1.00 35.59           O  
ATOM   3575  HG  SER A 222     -23.784   1.889  -2.233  1.00 35.59           H  
ATOM   3576  N   LEU A 223     -19.059   0.521  -0.997  1.00 36.13           N  
ATOM   3577  H   LEU A 223     -19.726  -0.228  -0.877  1.00 36.13           H  
ATOM   3578  CA  LEU A 223     -17.757   0.428  -0.318  1.00 36.13           C  
ATOM   3579  HA  LEU A 223     -17.484   1.410   0.068  1.00 36.13           H  
ATOM   3580  C   LEU A 223     -16.627   0.046  -1.281  1.00 36.13           C  
ATOM   3581  CB  LEU A 223     -17.863  -0.555   0.860  1.00 36.13           C  
ATOM   3582  HB2 LEU A 223     -16.882  -0.985   1.066  1.00 36.13           H  
ATOM   3583  HB3 LEU A 223     -18.521  -1.376   0.576  1.00 36.13           H  
ATOM   3584  O   LEU A 223     -15.558   0.652  -1.235  1.00 36.13           O  
ATOM   3585  CG  LEU A 223     -18.384   0.120   2.141  1.00 36.13           C  
ATOM   3586  HG  LEU A 223     -19.105   0.895   1.882  1.00 36.13           H  
ATOM   3587  CD1 LEU A 223     -19.088  -0.901   3.033  1.00 36.13           C  
ATOM   3588 HD11 LEU A 223     -19.440  -0.407   3.939  1.00 36.13           H  
ATOM   3589 HD12 LEU A 223     -18.399  -1.703   3.299  1.00 36.13           H  
ATOM   3590 HD13 LEU A 223     -19.945  -1.316   2.504  1.00 36.13           H  
ATOM   3591  CD2 LEU A 223     -17.233   0.742   2.940  1.00 36.13           C  
ATOM   3592 HD21 LEU A 223     -16.562  -0.035   3.306  1.00 36.13           H  
ATOM   3593 HD22 LEU A 223     -16.663   1.427   2.314  1.00 36.13           H  
ATOM   3594 HD23 LEU A 223     -17.633   1.298   3.788  1.00 36.13           H  
ATOM   3595  N   GLN A 224     -16.873  -0.904  -2.187  1.00 38.48           N  
ATOM   3596  H   GLN A 224     -17.782  -1.346  -2.184  1.00 38.48           H  
ATOM   3597  CA  GLN A 224     -15.922  -1.270  -3.245  1.00 38.48           C  
ATOM   3598  HA  GLN A 224     -14.956  -1.492  -2.790  1.00 38.48           H  
ATOM   3599  C   GLN A 224     -15.699  -0.135  -4.255  1.00 38.48           C  
ATOM   3600  CB  GLN A 224     -16.413  -2.517  -3.989  1.00 38.48           C  
ATOM   3601  HB2 GLN A 224     -15.734  -2.709  -4.821  1.00 38.48           H  
ATOM   3602  HB3 GLN A 224     -17.404  -2.329  -4.401  1.00 38.48           H  
ATOM   3603  O   GLN A 224     -14.620  -0.034  -4.832  1.00 38.48           O  
ATOM   3604  CG  GLN A 224     -16.456  -3.773  -3.106  1.00 38.48           C  
ATOM   3605  HG2 GLN A 224     -17.152  -3.622  -2.281  1.00 38.48           H  
ATOM   3606  HG3 GLN A 224     -15.464  -3.955  -2.691  1.00 38.48           H  
ATOM   3607  CD  GLN A 224     -16.896  -5.008  -3.885  1.00 38.48           C  
ATOM   3608  NE2 GLN A 224     -16.877  -6.174  -3.279  1.00 38.48           N  
ATOM   3609 HE21 GLN A 224     -16.638  -6.253  -2.300  1.00 38.48           H  
ATOM   3610 HE22 GLN A 224     -17.230  -6.947  -3.824  1.00 38.48           H  
ATOM   3611  OE1 GLN A 224     -17.236  -4.965  -5.052  1.00 38.48           O  
ATOM   3612  N   CYS A 225     -16.687   0.733  -4.439  1.00 34.52           N  
ATOM   3613  H   CYS A 225     -17.591   0.499  -4.055  1.00 34.52           H  
ATOM   3614  CA  CYS A 225     -16.623   1.908  -5.290  1.00 34.52           C  
ATOM   3615  HA  CYS A 225     -16.025   1.674  -6.171  1.00 34.52           H  
ATOM   3616  C   CYS A 225     -15.935   3.092  -4.604  1.00 34.52           C  
ATOM   3617  CB  CYS A 225     -18.040   2.214  -5.760  1.00 34.52           C  
ATOM   3618  HB2 CYS A 225     -18.739   2.124  -4.928  1.00 34.52           H  
ATOM   3619  HB3 CYS A 225     -18.093   3.240  -6.124  1.00 34.52           H  
ATOM   3620  O   CYS A 225     -15.049   3.673  -5.215  1.00 34.52           O  
ATOM   3621  SG  CYS A 225     -18.538   1.097  -7.090  1.00 34.52           S  
ATOM   3622  N   MET A 226     -16.213   3.373  -3.322  1.00 36.07           N  
ATOM   3623  H   MET A 226     -16.985   2.880  -2.897  1.00 36.07           H  
ATOM   3624  CA  MET A 226     -15.538   4.406  -2.499  1.00 36.07           C  
ATOM   3625  HA  MET A 226     -15.665   5.393  -2.943  1.00 36.07           H  
ATOM   3626  C   MET A 226     -14.040   4.168  -2.380  1.00 36.07           C  
ATOM   3627  CB  MET A 226     -16.112   4.402  -1.072  1.00 36.07           C  
ATOM   3628  HB2 MET A 226     -16.260   3.376  -0.735  1.00 36.07           H  
ATOM   3629  HB3 MET A 226     -15.400   4.878  -0.398  1.00 36.07           H  
ATOM   3630  O   MET A 226     -13.220   5.079  -2.361  1.00 36.07           O  
ATOM   3631  CG  MET A 226     -17.418   5.183  -0.977  1.00 36.07           C  
ATOM   3632  HG2 MET A 226     -17.250   6.173  -1.402  1.00 36.07           H  
ATOM   3633  HG3 MET A 226     -18.179   4.671  -1.567  1.00 36.07           H  
ATOM   3634  SD  MET A 226     -18.095   5.416   0.681  1.00 36.07           S  
ATOM   3635  CE  MET A 226     -18.479   3.705   1.115  1.00 36.07           C  
ATOM   3636  HE1 MET A 226     -18.940   3.671   2.102  1.00 36.07           H  
ATOM   3637  HE2 MET A 226     -17.546   3.143   1.156  1.00 36.07           H  
ATOM   3638  HE3 MET A 226     -19.156   3.276   0.376  1.00 36.07           H  
ATOM   3639  N   ALA A 227     -13.703   2.896  -2.310  1.00 35.77           N  
ATOM   3640  H   ALA A 227     -14.455   2.225  -2.229  1.00 35.77           H  
ATOM   3641  CA  ALA A 227     -12.363   2.380  -2.338  1.00 35.77           C  
ATOM   3642  HA  ALA A 227     -11.769   2.765  -1.510  1.00 35.77           H  
ATOM   3643  C   ALA A 227     -11.604   2.582  -3.655  1.00 35.77           C  
ATOM   3644  CB  ALA A 227     -12.601   0.900  -2.206  1.00 35.77           C  
ATOM   3645  HB1 ALA A 227     -11.681   0.442  -2.569  1.00 35.77           H  
ATOM   3646  HB2 ALA A 227     -13.402   0.566  -2.867  1.00 35.77           H  
ATOM   3647  HB3 ALA A 227     -12.872   0.643  -1.182  1.00 35.77           H  
ATOM   3648  O   ALA A 227     -10.375   2.575  -3.667  1.00 35.77           O  
ATOM   3649  N   ARG A 228     -12.340   2.614  -4.767  1.00 37.26           N  
ATOM   3650  H   ARG A 228     -13.343   2.646  -4.658  1.00 37.26           H  
ATOM   3651  CA  ARG A 228     -11.810   2.601  -6.134  1.00 37.26           C  
ATOM   3652  HA  ARG A 228     -10.733   2.440  -6.109  1.00 37.26           H  
ATOM   3653  C   ARG A 228     -11.989   3.954  -6.832  1.00 37.26           C  
ATOM   3654  CB  ARG A 228     -12.464   1.445  -6.916  1.00 37.26           C  
ATOM   3655  HB2 ARG A 228     -13.546   1.513  -6.807  1.00 37.26           H  
ATOM   3656  HB3 ARG A 228     -12.231   1.568  -7.974  1.00 37.26           H  
ATOM   3657  O   ARG A 228     -11.416   4.143  -7.896  1.00 37.26           O  
ATOM   3658  CG  ARG A 228     -11.979   0.043  -6.484  1.00 37.26           C  
ATOM   3659  HG2 ARG A 228     -10.917  -0.050  -6.709  1.00 37.26           H  
ATOM   3660  HG3 ARG A 228     -12.126  -0.099  -5.413  1.00 37.26           H  
ATOM   3661  CD  ARG A 228     -12.765  -1.020  -7.264  1.00 37.26           C  
ATOM   3662  HD2 ARG A 228     -12.670  -0.792  -8.326  1.00 37.26           H  
ATOM   3663  HD3 ARG A 228     -13.811  -0.952  -6.962  1.00 37.26           H  
ATOM   3664  NE  ARG A 228     -12.331  -2.410  -7.039  1.00 37.26           N  
ATOM   3665  HE  ARG A 228     -11.697  -2.572  -6.270  1.00 37.26           H  
ATOM   3666  NH1 ARG A 228     -13.676  -3.348  -8.663  1.00 37.26           N  
ATOM   3667 HH11 ARG A 228     -14.019  -2.434  -8.920  1.00 37.26           H  
ATOM   3668 HH12 ARG A 228     -14.066  -4.159  -9.122  1.00 37.26           H  
ATOM   3669  NH2 ARG A 228     -12.404  -4.662  -7.393  1.00 37.26           N  
ATOM   3670 HH21 ARG A 228     -11.779  -4.810  -6.614  1.00 37.26           H  
ATOM   3671 HH22 ARG A 228     -12.810  -5.453  -7.872  1.00 37.26           H  
ATOM   3672  CZ  ARG A 228     -12.804  -3.459  -7.696  1.00 37.26           C  
ATOM   3673  N   SER A 229     -12.729   4.896  -6.237  1.00 36.52           N  
ATOM   3674  H   SER A 229     -13.218   4.646  -5.390  1.00 36.52           H  
ATOM   3675  CA  SER A 229     -13.109   6.199  -6.807  1.00 36.52           C  
ATOM   3676  HA  SER A 229     -13.292   6.050  -7.871  1.00 36.52           H  
ATOM   3677  C   SER A 229     -12.032   7.289  -6.713  1.00 36.52           C  
ATOM   3678  CB  SER A 229     -14.439   6.673  -6.211  1.00 36.52           C  
ATOM   3679  HB2 SER A 229     -15.244   6.033  -6.573  1.00 36.52           H  
ATOM   3680  HB3 SER A 229     -14.645   7.695  -6.528  1.00 36.52           H  
ATOM   3681  O   SER A 229     -12.230   8.399  -7.212  1.00 36.52           O  
ATOM   3682  OG  SER A 229     -14.404   6.607  -4.804  1.00 36.52           O  
ATOM   3683  HG  SER A 229     -14.904   7.355  -4.469  1.00 36.52           H  
ATOM   3684  N   ALA A 230     -10.844   6.965  -6.191  1.00 36.20           N  
ATOM   3685  H   ALA A 230     -10.746   6.049  -5.779  1.00 36.20           H  
ATOM   3686  CA  ALA A 230      -9.625   7.717  -6.485  1.00 36.20           C  
ATOM   3687  HA  ALA A 230      -9.861   8.780  -6.507  1.00 36.20           H  
ATOM   3688  C   ALA A 230      -9.108   7.343  -7.889  1.00 36.20           C  
ATOM   3689  CB  ALA A 230      -8.605   7.494  -5.362  1.00 36.20           C  
ATOM   3690  HB1 ALA A 230      -7.700   8.063  -5.574  1.00 36.20           H  
ATOM   3691  HB2 ALA A 230      -9.027   7.824  -4.412  1.00 36.20           H  
ATOM   3692  HB3 ALA A 230      -8.351   6.436  -5.294  1.00 36.20           H  
ATOM   3693  O   ALA A 230      -8.031   6.767  -8.045  1.00 36.20           O  
ATOM   3694  N   ILE A 231      -9.910   7.618  -8.921  1.00 39.24           N  
ATOM   3695  H   ILE A 231     -10.771   8.115  -8.742  1.00 39.24           H  
ATOM   3696  CA  ILE A 231      -9.531   7.347 -10.307  1.00 39.24           C  
ATOM   3697  HA  ILE A 231      -8.888   6.466 -10.321  1.00 39.24           H  
ATOM   3698  C   ILE A 231      -8.713   8.531 -10.813  1.00 39.24           C  
ATOM   3699  CB  ILE A 231     -10.735   7.014 -11.209  1.00 39.24           C  
ATOM   3700  HB  ILE A 231     -11.354   7.904 -11.324  1.00 39.24           H  
ATOM   3701  O   ILE A 231      -9.242   9.535 -11.284  1.00 39.24           O  
ATOM   3702  CG1 ILE A 231     -11.577   5.887 -10.579  1.00 39.24           C  
ATOM   3703 HG12 ILE A 231     -11.947   6.218  -9.608  1.00 39.24           H  
ATOM   3704 HG13 ILE A 231     -10.956   5.004 -10.429  1.00 39.24           H  
ATOM   3705  CG2 ILE A 231     -10.225   6.560 -12.591  1.00 39.24           C  
ATOM   3706 HG21 ILE A 231     -11.037   6.604 -13.317  1.00 39.24           H  
ATOM   3707 HG22 ILE A 231      -9.849   5.539 -12.536  1.00 39.24           H  
ATOM   3708 HG23 ILE A 231      -9.407   7.190 -12.942  1.00 39.24           H  
ATOM   3709  CD1 ILE A 231     -12.793   5.502 -11.410  1.00 39.24           C  
ATOM   3710 HD11 ILE A 231     -13.396   4.778 -10.862  1.00 39.24           H  
ATOM   3711 HD12 ILE A 231     -12.460   5.054 -12.346  1.00 39.24           H  
ATOM   3712 HD13 ILE A 231     -13.388   6.394 -11.605  1.00 39.24           H  
ATOM   3713  N   ILE A 232      -7.393   8.380 -10.736  1.00 40.04           N  
ATOM   3714  H   ILE A 232      -7.049   7.555 -10.266  1.00 40.04           H  
ATOM   3715  CA  ILE A 232      -6.426   9.262 -11.388  1.00 40.04           C  
ATOM   3716  HA  ILE A 232      -6.650  10.296 -11.126  1.00 40.04           H  
ATOM   3717  C   ILE A 232      -6.595   9.095 -12.907  1.00 40.04           C  
ATOM   3718  CB  ILE A 232      -4.993   8.922 -10.896  1.00 40.04           C  
ATOM   3719  HB  ILE A 232      -4.795   7.879 -11.142  1.00 40.04           H  
ATOM   3720  O   ILE A 232      -5.935   8.263 -13.525  1.00 40.04           O  
ATOM   3721  CG1 ILE A 232      -4.879   9.080  -9.359  1.00 40.04           C  
ATOM   3722 HG12 ILE A 232      -5.619   8.446  -8.872  1.00 40.04           H  
ATOM   3723 HG13 ILE A 232      -5.093  10.113  -9.083  1.00 40.04           H  
ATOM   3724  CG2 ILE A 232      -3.918   9.778 -11.592  1.00 40.04           C  
ATOM   3725 HG21 ILE A 232      -2.935   9.334 -11.432  1.00 40.04           H  
ATOM   3726 HG22 ILE A 232      -4.078   9.835 -12.668  1.00 40.04           H  
ATOM   3727 HG23 ILE A 232      -3.904  10.784 -11.171  1.00 40.04           H  
ATOM   3728  CD1 ILE A 232      -3.510   8.685  -8.787  1.00 40.04           C  
ATOM   3729 HD11 ILE A 232      -3.247   7.680  -9.115  1.00 40.04           H  
ATOM   3730 HD12 ILE A 232      -3.556   8.699  -7.698  1.00 40.04           H  
ATOM   3731 HD13 ILE A 232      -2.742   9.388  -9.108  1.00 40.04           H  
ATOM   3732  N   LEU A 233      -7.487   9.872 -13.528  1.00 39.80           N  
ATOM   3733  H   LEU A 233      -8.089  10.437 -12.947  1.00 39.80           H  
ATOM   3734  CA  LEU A 233      -7.664   9.933 -14.989  1.00 39.80           C  
ATOM   3735  HA  LEU A 233      -7.481   8.937 -15.391  1.00 39.80           H  
ATOM   3736  C   LEU A 233      -6.583  10.815 -15.640  1.00 39.80           C  
ATOM   3737  CB  LEU A 233      -9.114  10.319 -15.348  1.00 39.80           C  
ATOM   3738  HB2 LEU A 233      -9.357  11.252 -14.839  1.00 39.80           H  
ATOM   3739  HB3 LEU A 233      -9.174  10.488 -16.423  1.00 39.80           H  
ATOM   3740  O   LEU A 233      -6.844  11.699 -16.456  1.00 39.80           O  
ATOM   3741  CG  LEU A 233     -10.148   9.240 -14.968  1.00 39.80           C  
ATOM   3742  HG  LEU A 233     -10.019   8.996 -13.914  1.00 39.80           H  
ATOM   3743  CD1 LEU A 233     -11.589   9.713 -15.127  1.00 39.80           C  
ATOM   3744 HD11 LEU A 233     -11.739  10.633 -14.563  1.00 39.80           H  
ATOM   3745 HD12 LEU A 233     -11.819   9.860 -16.182  1.00 39.80           H  
ATOM   3746 HD13 LEU A 233     -12.265   8.958 -14.724  1.00 39.80           H  
ATOM   3747  CD2 LEU A 233     -10.001   7.974 -15.822  1.00 39.80           C  
ATOM   3748 HD21 LEU A 233     -10.020   8.234 -16.880  1.00 39.80           H  
ATOM   3749 HD22 LEU A 233     -10.816   7.282 -15.611  1.00 39.80           H  
ATOM   3750 HD23 LEU A 233      -9.062   7.471 -15.592  1.00 39.80           H  
ATOM   3751  N   GLY A 234      -5.329  10.552 -15.271  1.00 35.07           N  
ATOM   3752  H   GLY A 234      -5.190   9.768 -14.651  1.00 35.07           H  
ATOM   3753  CA  GLY A 234      -4.163  11.183 -15.866  1.00 35.07           C  
ATOM   3754  HA2 GLY A 234      -3.282  10.962 -15.265  1.00 35.07           H  
ATOM   3755  HA3 GLY A 234      -4.304  12.264 -15.897  1.00 35.07           H  
ATOM   3756  C   GLY A 234      -3.936  10.641 -17.276  1.00 35.07           C  
ATOM   3757  O   GLY A 234      -3.470   9.518 -17.437  1.00 35.07           O  
ATOM   3758  N   LYS A 235      -4.238  11.468 -18.284  1.00 37.81           N  
ATOM   3759  H   LYS A 235      -4.726  12.310 -18.015  1.00 37.81           H  
ATOM   3760  CA  LYS A 235      -3.890  11.323 -19.716  1.00 37.81           C  
ATOM   3761  HA  LYS A 235      -4.003  12.307 -20.170  1.00 37.81           H  
ATOM   3762  C   LYS A 235      -4.769  10.425 -20.597  1.00 37.81           C  
ATOM   3763  CB  LYS A 235      -2.388  11.017 -19.845  1.00 37.81           C  
ATOM   3764  HB2 LYS A 235      -1.869  11.458 -18.994  1.00 37.81           H  
ATOM   3765  HB3 LYS A 235      -2.234   9.939 -19.808  1.00 37.81           H  
ATOM   3766  O   LYS A 235      -4.753  10.622 -21.805  1.00 37.81           O  
ATOM   3767  CG  LYS A 235      -1.736  11.584 -21.115  1.00 37.81           C  
ATOM   3768  HG2 LYS A 235      -1.948  12.650 -21.202  1.00 37.81           H  
ATOM   3769  HG3 LYS A 235      -2.118  11.063 -21.993  1.00 37.81           H  
ATOM   3770  CD  LYS A 235      -0.220  11.372 -21.007  1.00 37.81           C  
ATOM   3771  HD2 LYS A 235       0.159  11.936 -20.155  1.00 37.81           H  
ATOM   3772  HD3 LYS A 235      -0.025  10.315 -20.827  1.00 37.81           H  
ATOM   3773  CE  LYS A 235       0.543  11.798 -22.263  1.00 37.81           C  
ATOM   3774  HE2 LYS A 235       0.370  12.855 -22.461  1.00 37.81           H  
ATOM   3775  HE3 LYS A 235       0.157  11.223 -23.105  1.00 37.81           H  
ATOM   3776  NZ  LYS A 235       1.995  11.521 -22.087  1.00 37.81           N  
ATOM   3777  HZ1 LYS A 235       2.502  11.498 -22.961  1.00 37.81           H  
ATOM   3778  HZ2 LYS A 235       2.150  10.639 -21.620  1.00 37.81           H  
ATOM   3779  HZ3 LYS A 235       2.434  12.187 -21.468  1.00 37.81           H  
ATOM   3780  N   VAL A 236      -5.567   9.503 -20.056  1.00 38.10           N  
ATOM   3781  H   VAL A 236      -5.547   9.373 -19.054  1.00 38.10           H  
ATOM   3782  CA  VAL A 236      -6.445   8.647 -20.884  1.00 38.10           C  
ATOM   3783  HA  VAL A 236      -5.980   8.526 -21.862  1.00 38.10           H  
ATOM   3784  C   VAL A 236      -7.815   9.320 -21.065  1.00 38.10           C  
ATOM   3785  CB  VAL A 236      -6.566   7.222 -20.308  1.00 38.10           C  
ATOM   3786  HB  VAL A 236      -7.093   7.251 -19.354  1.00 38.10           H  
ATOM   3787  O   VAL A 236      -8.529   9.475 -20.070  1.00 38.10           O  
ATOM   3788  CG1 VAL A 236      -7.315   6.299 -21.271  1.00 38.10           C  
ATOM   3789 HG11 VAL A 236      -8.342   6.642 -21.397  1.00 38.10           H  
ATOM   3790 HG12 VAL A 236      -7.339   5.286 -20.870  1.00 38.10           H  
ATOM   3791 HG13 VAL A 236      -6.810   6.280 -22.237  1.00 38.10           H  
ATOM   3792  CG2 VAL A 236      -5.181   6.595 -20.084  1.00 38.10           C  
ATOM   3793 HG21 VAL A 236      -5.291   5.570 -19.730  1.00 38.10           H  
ATOM   3794 HG22 VAL A 236      -4.630   7.153 -19.327  1.00 38.10           H  
ATOM   3795 HG23 VAL A 236      -4.613   6.595 -21.014  1.00 38.10           H  
ATOM   3796  N   PRO A 237      -8.212   9.733 -22.289  1.00 41.89           N  
ATOM   3797  CA  PRO A 237      -9.557  10.246 -22.534  1.00 41.89           C  
ATOM   3798  HA  PRO A 237      -9.702  11.164 -21.965  1.00 41.89           H  
ATOM   3799  C   PRO A 237     -10.573   9.189 -22.111  1.00 41.89           C  
ATOM   3800  CB  PRO A 237      -9.652  10.543 -24.037  1.00 41.89           C  
ATOM   3801  HB2 PRO A 237     -10.159   9.729 -24.556  1.00 41.89           H  
ATOM   3802  HB3 PRO A 237     -10.172  11.482 -24.226  1.00 41.89           H  
ATOM   3803  O   PRO A 237     -10.425   8.020 -22.457  1.00 41.89           O  
ATOM   3804  CG  PRO A 237      -8.197  10.611 -24.497  1.00 41.89           C  
ATOM   3805  HG2 PRO A 237      -8.084  10.296 -25.534  1.00 41.89           H  
ATOM   3806  HG3 PRO A 237      -7.822  11.625 -24.362  1.00 41.89           H  
ATOM   3807  CD  PRO A 237      -7.470   9.673 -23.538  1.00 41.89           C  
ATOM   3808  HD2 PRO A 237      -6.438  10.004 -23.424  1.00 41.89           H  
ATOM   3809  HD3 PRO A 237      -7.498   8.656 -23.928  1.00 41.89           H  
ATOM   3810  N   ILE A 238     -11.625   9.563 -21.380  1.00 43.80           N  
ATOM   3811  H   ILE A 238     -11.711  10.528 -21.094  1.00 43.80           H  
ATOM   3812  CA  ILE A 238     -12.584   8.560 -20.893  1.00 43.80           C  
ATOM   3813  HA  ILE A 238     -11.998   7.837 -20.325  1.00 43.80           H  
ATOM   3814  C   ILE A 238     -13.209   7.768 -22.047  1.00 43.80           C  
ATOM   3815  CB  ILE A 238     -13.630   9.206 -19.954  1.00 43.80           C  
ATOM   3816  HB  ILE A 238     -13.289  10.207 -19.690  1.00 43.80           H  
ATOM   3817  O   ILE A 238     -13.596   6.615 -21.876  1.00 43.80           O  
ATOM   3818  CG1 ILE A 238     -13.687   8.385 -18.653  1.00 43.80           C  
ATOM   3819 HG12 ILE A 238     -14.195   7.440 -18.848  1.00 43.80           H  
ATOM   3820 HG13 ILE A 238     -12.671   8.175 -18.320  1.00 43.80           H  
ATOM   3821  CG2 ILE A 238     -15.030   9.332 -20.586  1.00 43.80           C  
ATOM   3822 HG21 ILE A 238     -14.961   9.936 -21.491  1.00 43.80           H  
ATOM   3823 HG22 ILE A 238     -15.701   9.814 -19.876  1.00 43.80           H  
ATOM   3824 HG23 ILE A 238     -15.438   8.349 -20.822  1.00 43.80           H  
ATOM   3825  CD1 ILE A 238     -14.381   9.081 -17.490  1.00 43.80           C  
ATOM   3826 HD11 ILE A 238     -13.867  10.018 -17.274  1.00 43.80           H  
ATOM   3827 HD12 ILE A 238     -14.323   8.444 -16.607  1.00 43.80           H  
ATOM   3828 HD13 ILE A 238     -15.434   9.243 -17.724  1.00 43.80           H  
ATOM   3829  N   ASP A 239     -13.264   8.369 -23.233  1.00 48.96           N  
ATOM   3830  H   ASP A 239     -12.936   9.323 -23.296  1.00 48.96           H  
ATOM   3831  CA  ASP A 239     -13.809   7.773 -24.444  1.00 48.96           C  
ATOM   3832  HA  ASP A 239     -14.790   7.362 -24.204  1.00 48.96           H  
ATOM   3833  C   ASP A 239     -12.960   6.611 -24.974  1.00 48.96           C  
ATOM   3834  CB  ASP A 239     -14.025   8.878 -25.482  1.00 48.96           C  
ATOM   3835  HB2 ASP A 239     -14.472   8.446 -26.378  1.00 48.96           H  
ATOM   3836  HB3 ASP A 239     -13.063   9.316 -25.748  1.00 48.96           H  
ATOM   3837  O   ASP A 239     -13.521   5.712 -25.600  1.00 48.96           O  
ATOM   3838  CG  ASP A 239     -14.961   9.961 -24.930  1.00 48.96           C  
ATOM   3839  OD1 ASP A 239     -15.913   9.609 -24.184  1.00 48.96           O  
ATOM   3840  OD2 ASP A 239     -14.677  11.150 -25.148  1.00 48.96           O  
ATOM   3841  N   THR A 240     -11.671   6.535 -24.624  1.00 48.77           N  
ATOM   3842  H   THR A 240     -11.275   7.254 -24.035  1.00 48.77           H  
ATOM   3843  CA  THR A 240     -10.787   5.414 -24.984  1.00 48.77           C  
ATOM   3844  HA  THR A 240     -11.137   4.989 -25.925  1.00 48.77           H  
ATOM   3845  C   THR A 240     -10.811   4.272 -23.967  1.00 48.77           C  
ATOM   3846  CB  THR A 240      -9.341   5.872 -25.220  1.00 48.77           C  
ATOM   3847  HB  THR A 240      -8.765   5.027 -25.596  1.00 48.77           H  
ATOM   3848  O   THR A 240     -10.230   3.216 -24.214  1.00 48.77           O  
ATOM   3849  CG2 THR A 240      -9.227   7.019 -26.222  1.00 48.77           C  
ATOM   3850 HG21 THR A 240      -8.177   7.247 -26.404  1.00 48.77           H  
ATOM   3851 HG22 THR A 240      -9.688   6.724 -27.165  1.00 48.77           H  
ATOM   3852 HG23 THR A 240      -9.728   7.911 -25.846  1.00 48.77           H  
ATOM   3853  OG1 THR A 240      -8.755   6.316 -24.030  1.00 48.77           O  
ATOM   3854  HG1 THR A 240      -7.838   6.523 -24.225  1.00 48.77           H  
ATOM   3855  N   LEU A 241     -11.508   4.435 -22.834  1.00 45.69           N  
ATOM   3856  H   LEU A 241     -11.949   5.327 -22.663  1.00 45.69           H  
ATOM   3857  CA  LEU A 241     -11.632   3.367 -21.846  1.00 45.69           C  
ATOM   3858  HA  LEU A 241     -10.629   2.963 -21.708  1.00 45.69           H  
ATOM   3859  C   LEU A 241     -12.549   2.235 -22.347  1.00 45.69           C  
ATOM   3860  CB  LEU A 241     -12.113   3.908 -20.490  1.00 45.69           C  
ATOM   3861  HB2 LEU A 241     -12.263   3.065 -19.816  1.00 45.69           H  
ATOM   3862  HB3 LEU A 241     -13.079   4.392 -20.632  1.00 45.69           H  
ATOM   3863  O   LEU A 241     -13.594   2.508 -22.956  1.00 45.69           O  
ATOM   3864  CG  LEU A 241     -11.152   4.901 -19.813  1.00 45.69           C  
ATOM   3865  HG  LEU A 241     -11.003   5.767 -20.459  1.00 45.69           H  
ATOM   3866  CD1 LEU A 241     -11.769   5.366 -18.496  1.00 45.69           C  
ATOM   3867 HD11 LEU A 241     -11.174   6.181 -18.085  1.00 45.69           H  
ATOM   3868 HD12 LEU A 241     -11.795   4.545 -17.780  1.00 45.69           H  
ATOM   3869 HD13 LEU A 241     -12.788   5.713 -18.671  1.00 45.69           H  
ATOM   3870  CD2 LEU A 241      -9.795   4.276 -19.484  1.00 45.69           C  
ATOM   3871 HD21 LEU A 241      -9.187   4.998 -18.938  1.00 45.69           H  
ATOM   3872 HD22 LEU A 241      -9.270   4.024 -20.404  1.00 45.69           H  
ATOM   3873 HD23 LEU A 241      -9.924   3.379 -18.878  1.00 45.69           H  
ATOM   3874  N   PRO A 242     -12.225   0.966 -22.030  1.00 43.16           N  
ATOM   3875  CA  PRO A 242     -13.110  -0.166 -22.287  1.00 43.16           C  
ATOM   3876  HA  PRO A 242     -13.212  -0.285 -23.366  1.00 43.16           H  
ATOM   3877  C   PRO A 242     -14.493   0.031 -21.652  1.00 43.16           C  
ATOM   3878  CB  PRO A 242     -12.396  -1.392 -21.704  1.00 43.16           C  
ATOM   3879  HB2 PRO A 242     -12.722  -1.562 -20.678  1.00 43.16           H  
ATOM   3880  HB3 PRO A 242     -12.570  -2.283 -22.307  1.00 43.16           H  
ATOM   3881  O   PRO A 242     -14.611   0.569 -20.549  1.00 43.16           O  
ATOM   3882  CG  PRO A 242     -10.922  -0.993 -21.701  1.00 43.16           C  
ATOM   3883  HG2 PRO A 242     -10.359  -1.516 -20.927  1.00 43.16           H  
ATOM   3884  HG3 PRO A 242     -10.491  -1.183 -22.684  1.00 43.16           H  
ATOM   3885  CD  PRO A 242     -10.969   0.510 -21.449  1.00 43.16           C  
ATOM   3886  HD2 PRO A 242     -10.109   0.977 -21.928  1.00 43.16           H  
ATOM   3887  HD3 PRO A 242     -10.966   0.711 -20.377  1.00 43.16           H  
ATOM   3888  N   THR A 243     -15.552  -0.450 -22.309  1.00 47.38           N  
ATOM   3889  H   THR A 243     -15.420  -0.806 -23.245  1.00 47.38           H  
ATOM   3890  CA  THR A 243     -16.944  -0.323 -21.834  1.00 47.38           C  
ATOM   3891  HA  THR A 243     -17.204   0.735 -21.799  1.00 47.38           H  
ATOM   3892  C   THR A 243     -17.151  -0.898 -20.434  1.00 47.38           C  
ATOM   3893  CB  THR A 243     -17.908  -1.015 -22.811  1.00 47.38           C  
ATOM   3894  HB  THR A 243     -17.724  -2.089 -22.806  1.00 47.38           H  
ATOM   3895  O   THR A 243     -17.910  -0.335 -19.656  1.00 47.38           O  
ATOM   3896  CG2 THR A 243     -19.381  -0.753 -22.500  1.00 47.38           C  
ATOM   3897 HG21 THR A 243     -19.567   0.319 -22.444  1.00 47.38           H  
ATOM   3898 HG22 THR A 243     -19.655  -1.215 -21.551  1.00 47.38           H  
ATOM   3899 HG23 THR A 243     -20.006  -1.184 -23.282  1.00 47.38           H  
ATOM   3900  OG1 THR A 243     -17.659  -0.517 -24.103  1.00 47.38           O  
ATOM   3901  HG1 THR A 243     -18.279  -0.928 -24.710  1.00 47.38           H  
ATOM   3902  N   THR A 244     -16.444  -1.971 -20.072  1.00 43.80           N  
ATOM   3903  H   THR A 244     -15.790  -2.370 -20.729  1.00 43.80           H  
ATOM   3904  CA  THR A 244     -16.464  -2.556 -18.720  1.00 43.80           C  
ATOM   3905  HA  THR A 244     -17.490  -2.791 -18.436  1.00 43.80           H  
ATOM   3906  C   THR A 244     -15.912  -1.603 -17.667  1.00 43.80           C  
ATOM   3907  CB  THR A 244     -15.630  -3.844 -18.683  1.00 43.80           C  
ATOM   3908  HB  THR A 244     -15.453  -4.137 -17.648  1.00 43.80           H  
ATOM   3909  O   THR A 244     -16.474  -1.500 -16.582  1.00 43.80           O  
ATOM   3910  CG2 THR A 244     -16.340  -4.986 -19.404  1.00 43.80           C  
ATOM   3911 HG21 THR A 244     -15.743  -5.894 -19.332  1.00 43.80           H  
ATOM   3912 HG22 THR A 244     -16.491  -4.740 -20.456  1.00 43.80           H  
ATOM   3913 HG23 THR A 244     -17.308  -5.170 -18.937  1.00 43.80           H  
ATOM   3914  OG1 THR A 244     -14.396  -3.636 -19.339  1.00 43.80           O  
ATOM   3915  HG1 THR A 244     -13.909  -4.463 -19.308  1.00 43.80           H  
ATOM   3916  N   VAL A 245     -14.855  -0.859 -18.003  1.00 40.46           N  
ATOM   3917  H   VAL A 245     -14.474  -0.972 -18.931  1.00 40.46           H  
ATOM   3918  CA  VAL A 245     -14.281   0.172 -17.137  1.00 40.46           C  
ATOM   3919  HA  VAL A 245     -14.172  -0.237 -16.133  1.00 40.46           H  
ATOM   3920  C   VAL A 245     -15.246   1.344 -17.043  1.00 40.46           C  
ATOM   3921  CB  VAL A 245     -12.890   0.617 -17.622  1.00 40.46           C  
ATOM   3922  HB  VAL A 245     -12.964   1.028 -18.629  1.00 40.46           H  
ATOM   3923  O   VAL A 245     -15.600   1.720 -15.937  1.00 40.46           O  
ATOM   3924  CG1 VAL A 245     -12.295   1.694 -16.708  1.00 40.46           C  
ATOM   3925 HG11 VAL A 245     -11.292   1.955 -17.047  1.00 40.46           H  
ATOM   3926 HG12 VAL A 245     -12.244   1.332 -15.681  1.00 40.46           H  
ATOM   3927 HG13 VAL A 245     -12.908   2.594 -16.739  1.00 40.46           H  
ATOM   3928  CG2 VAL A 245     -11.919  -0.570 -17.650  1.00 40.46           C  
ATOM   3929 HG21 VAL A 245     -12.271  -1.337 -18.341  1.00 40.46           H  
ATOM   3930 HG22 VAL A 245     -10.937  -0.236 -17.984  1.00 40.46           H  
ATOM   3931 HG23 VAL A 245     -11.829  -1.003 -16.654  1.00 40.46           H  
ATOM   3932  N   LYS A 246     -15.762   1.857 -18.168  1.00 45.90           N  
ATOM   3933  H   LYS A 246     -15.440   1.482 -19.048  1.00 45.90           H  
ATOM   3934  CA  LYS A 246     -16.791   2.913 -18.164  1.00 45.90           C  
ATOM   3935  HA  LYS A 246     -16.377   3.819 -17.721  1.00 45.90           H  
ATOM   3936  C   LYS A 246     -17.974   2.516 -17.285  1.00 45.90           C  
ATOM   3937  CB  LYS A 246     -17.266   3.223 -19.592  1.00 45.90           C  
ATOM   3938  HB2 LYS A 246     -18.148   3.861 -19.541  1.00 45.90           H  
ATOM   3939  HB3 LYS A 246     -17.552   2.293 -20.083  1.00 45.90           H  
ATOM   3940  O   LYS A 246     -18.311   3.258 -16.377  1.00 45.90           O  
ATOM   3941  CG  LYS A 246     -16.201   3.941 -20.430  1.00 45.90           C  
ATOM   3942  HG2 LYS A 246     -15.265   3.384 -20.385  1.00 45.90           H  
ATOM   3943  HG3 LYS A 246     -16.037   4.940 -20.026  1.00 45.90           H  
ATOM   3944  CD  LYS A 246     -16.641   4.040 -21.899  1.00 45.90           C  
ATOM   3945  HD2 LYS A 246     -17.601   4.550 -21.973  1.00 45.90           H  
ATOM   3946  HD3 LYS A 246     -16.737   3.030 -22.297  1.00 45.90           H  
ATOM   3947  CE  LYS A 246     -15.587   4.804 -22.705  1.00 45.90           C  
ATOM   3948  HE2 LYS A 246     -15.719   5.874 -22.544  1.00 45.90           H  
ATOM   3949  HE3 LYS A 246     -14.603   4.545 -22.315  1.00 45.90           H  
ATOM   3950  NZ  LYS A 246     -15.606   4.490 -24.153  1.00 45.90           N  
ATOM   3951  HZ1 LYS A 246     -14.895   5.018 -24.639  1.00 45.90           H  
ATOM   3952  HZ2 LYS A 246     -15.335   3.527 -24.285  1.00 45.90           H  
ATOM   3953  HZ3 LYS A 246     -16.499   4.678 -24.587  1.00 45.90           H  
ATOM   3954  N   LYS A 247     -18.555   1.333 -17.506  1.00 47.16           N  
ATOM   3955  H   LYS A 247     -18.197   0.774 -18.268  1.00 47.16           H  
ATOM   3956  CA  LYS A 247     -19.690   0.801 -16.741  1.00 47.16           C  
ATOM   3957  HA  LYS A 247     -20.522   1.501 -16.820  1.00 47.16           H  
ATOM   3958  C   LYS A 247     -19.366   0.665 -15.256  1.00 47.16           C  
ATOM   3959  CB  LYS A 247     -20.130  -0.545 -17.331  1.00 47.16           C  
ATOM   3960  HB2 LYS A 247     -19.404  -1.314 -17.070  1.00 47.16           H  
ATOM   3961  HB3 LYS A 247     -20.187  -0.466 -18.416  1.00 47.16           H  
ATOM   3962  O   LYS A 247     -20.189   1.041 -14.441  1.00 47.16           O  
ATOM   3963  CG  LYS A 247     -21.520  -0.933 -16.816  1.00 47.16           C  
ATOM   3964  HG2 LYS A 247     -22.253  -0.237 -17.223  1.00 47.16           H  
ATOM   3965  HG3 LYS A 247     -21.544  -0.867 -15.728  1.00 47.16           H  
ATOM   3966  CD  LYS A 247     -21.884  -2.362 -17.221  1.00 47.16           C  
ATOM   3967  HD2 LYS A 247     -21.739  -2.505 -18.292  1.00 47.16           H  
ATOM   3968  HD3 LYS A 247     -21.237  -3.044 -16.669  1.00 47.16           H  
ATOM   3969  CE  LYS A 247     -23.352  -2.603 -16.862  1.00 47.16           C  
ATOM   3970  HE2 LYS A 247     -23.624  -1.900 -16.075  1.00 47.16           H  
ATOM   3971  HE3 LYS A 247     -23.982  -2.395 -17.727  1.00 47.16           H  
ATOM   3972  NZ  LYS A 247     -23.569  -3.965 -16.338  1.00 47.16           N  
ATOM   3973  HZ1 LYS A 247     -23.102  -3.989 -15.443  1.00 47.16           H  
ATOM   3974  HZ2 LYS A 247     -23.211  -4.677 -16.959  1.00 47.16           H  
ATOM   3975  HZ3 LYS A 247     -24.550  -4.110 -16.144  1.00 47.16           H  
ATOM   3976  N   PHE A 248     -18.168   0.202 -14.908  1.00 43.09           N  
ATOM   3977  H   PHE A 248     -17.546  -0.134 -15.630  1.00 43.09           H  
ATOM   3978  CA  PHE A 248     -17.711   0.132 -13.522  1.00 43.09           C  
ATOM   3979  HA  PHE A 248     -18.434  -0.442 -12.942  1.00 43.09           H  
ATOM   3980  C   PHE A 248     -17.622   1.522 -12.873  1.00 43.09           C  
ATOM   3981  CB  PHE A 248     -16.361  -0.601 -13.487  1.00 43.09           C  
ATOM   3982  HB2 PHE A 248     -16.509  -1.633 -13.806  1.00 43.09           H  
ATOM   3983  HB3 PHE A 248     -15.668  -0.132 -14.185  1.00 43.09           H  
ATOM   3984  O   PHE A 248     -18.103   1.706 -11.761  1.00 43.09           O  
ATOM   3985  CG  PHE A 248     -15.740  -0.597 -12.112  1.00 43.09           C  
ATOM   3986  CD1 PHE A 248     -14.765   0.364 -11.784  1.00 43.09           C  
ATOM   3987  HD1 PHE A 248     -14.394   1.039 -12.540  1.00 43.09           H  
ATOM   3988  CD2 PHE A 248     -16.262  -1.448 -11.121  1.00 43.09           C  
ATOM   3989  HD2 PHE A 248     -17.048  -2.145 -11.371  1.00 43.09           H  
ATOM   3990  CE1 PHE A 248     -14.372   0.530 -10.447  1.00 43.09           C  
ATOM   3991  HE1 PHE A 248     -13.712   1.341 -10.179  1.00 43.09           H  
ATOM   3992  CE2 PHE A 248     -15.875  -1.279  -9.784  1.00 43.09           C  
ATOM   3993  HE2 PHE A 248     -16.387  -1.830  -9.008  1.00 43.09           H  
ATOM   3994  CZ  PHE A 248     -14.972  -0.257  -9.451  1.00 43.09           C  
ATOM   3995  HZ  PHE A 248     -14.842   0.020  -8.415  1.00 43.09           H  
ATOM   3996  N   ILE A 249     -17.064   2.514 -13.576  1.00 44.37           N  
ATOM   3997  H   ILE A 249     -16.689   2.306 -14.491  1.00 44.37           H  
ATOM   3998  CA  ILE A 249     -17.064   3.908 -13.114  1.00 44.37           C  
ATOM   3999  HA  ILE A 249     -16.614   3.940 -12.122  1.00 44.37           H  
ATOM   4000  C   ILE A 249     -18.524   4.388 -12.964  1.00 44.37           C  
ATOM   4001  CB  ILE A 249     -16.223   4.809 -14.055  1.00 44.37           C  
ATOM   4002  HB  ILE A 249     -16.722   4.862 -15.023  1.00 44.37           H  
ATOM   4003  O   ILE A 249     -18.861   4.960 -11.931  1.00 44.37           O  
ATOM   4004  CG1 ILE A 249     -14.772   4.316 -14.251  1.00 44.37           C  
ATOM   4005 HG12 ILE A 249     -14.244   4.387 -13.300  1.00 44.37           H  
ATOM   4006 HG13 ILE A 249     -14.741   3.252 -14.488  1.00 44.37           H  
ATOM   4007  CG2 ILE A 249     -16.094   6.224 -13.478  1.00 44.37           C  
ATOM   4008 HG21 ILE A 249     -16.929   6.433 -12.809  1.00 44.37           H  
ATOM   4009 HG22 ILE A 249     -16.039   6.953 -14.287  1.00 44.37           H  
ATOM   4010 HG23 ILE A 249     -15.205   6.328 -12.856  1.00 44.37           H  
ATOM   4011  CD1 ILE A 249     -13.993   5.072 -15.338  1.00 44.37           C  
ATOM   4012 HD11 ILE A 249     -12.992   4.648 -15.423  1.00 44.37           H  
ATOM   4013 HD12 ILE A 249     -14.504   4.975 -16.296  1.00 44.37           H  
ATOM   4014 HD13 ILE A 249     -13.897   6.127 -15.081  1.00 44.37           H  
ATOM   4015  N   TYR A 250     -19.396   4.037 -13.925  1.00 46.45           N  
ATOM   4016  H   TYR A 250     -19.025   3.576 -14.743  1.00 46.45           H  
ATOM   4017  CA  TYR A 250     -20.834   4.324 -13.911  1.00 46.45           C  
ATOM   4018  HA  TYR A 250     -20.916   5.401 -13.762  1.00 46.45           H  
ATOM   4019  C   TYR A 250     -21.596   3.754 -12.713  1.00 46.45           C  
ATOM   4020  CB  TYR A 250     -21.529   4.177 -15.276  1.00 46.45           C  
ATOM   4021  HB2 TYR A 250     -22.606   4.167 -15.108  1.00 46.45           H  
ATOM   4022  HB3 TYR A 250     -21.262   3.214 -15.711  1.00 46.45           H  
ATOM   4023  O   TYR A 250     -22.330   4.469 -12.035  1.00 46.45           O  
ATOM   4024  CG  TYR A 250     -21.239   5.308 -16.272  1.00 46.45           C  
ATOM   4025  CD1 TYR A 250     -21.773   6.602 -16.085  1.00 46.45           C  
ATOM   4026  HD1 TYR A 250     -22.443   6.792 -15.259  1.00 46.45           H  
ATOM   4027  CD2 TYR A 250     -20.451   5.068 -17.413  1.00 46.45           C  
ATOM   4028  HD2 TYR A 250     -20.140   4.058 -17.637  1.00 46.45           H  
ATOM   4029  CE1 TYR A 250     -21.405   7.665 -16.940  1.00 46.45           C  
ATOM   4030  HE1 TYR A 250     -21.792   8.656 -16.755  1.00 46.45           H  
ATOM   4031  CE2 TYR A 250     -20.082   6.118 -18.276  1.00 46.45           C  
ATOM   4032  HE2 TYR A 250     -19.460   5.932 -19.139  1.00 46.45           H  
ATOM   4033  OH  TYR A 250     -20.174   8.440 -18.860  1.00 46.45           O  
ATOM   4034  HH  TYR A 250     -20.604   9.256 -18.593  1.00 46.45           H  
ATOM   4035  CZ  TYR A 250     -20.539   7.426 -18.029  1.00 46.45           C  
ATOM   4036  N   GLU A 251     -21.372   2.486 -12.409  1.00 43.75           N  
ATOM   4037  H   GLU A 251     -20.762   1.962 -13.020  1.00 43.75           H  
ATOM   4038  CA  GLU A 251     -21.981   1.761 -11.292  1.00 43.75           C  
ATOM   4039  HA  GLU A 251     -23.054   1.954 -11.281  1.00 43.75           H  
ATOM   4040  C   GLU A 251     -21.440   2.220  -9.927  1.00 43.75           C  
ATOM   4041  CB  GLU A 251     -21.748   0.255 -11.516  1.00 43.75           C  
ATOM   4042  HB2 GLU A 251     -20.689   0.093 -11.716  1.00 43.75           H  
ATOM   4043  HB3 GLU A 251     -22.009  -0.285 -10.606  1.00 43.75           H  
ATOM   4044  O   GLU A 251     -22.066   1.966  -8.898  1.00 43.75           O  
ATOM   4045  CG  GLU A 251     -22.597  -0.318 -12.676  1.00 43.75           C  
ATOM   4046  HG2 GLU A 251     -22.505   0.321 -13.554  1.00 43.75           H  
ATOM   4047  HG3 GLU A 251     -23.644  -0.293 -12.372  1.00 43.75           H  
ATOM   4048  CD  GLU A 251     -22.230  -1.763 -13.081  1.00 43.75           C  
ATOM   4049  OE1 GLU A 251     -22.905  -2.327 -13.986  1.00 43.75           O  
ATOM   4050  OE2 GLU A 251     -21.272  -2.337 -12.517  1.00 43.75           O  
ATOM   4051  N   CYS A 252     -20.309   2.928  -9.917  1.00 40.51           N  
ATOM   4052  H   CYS A 252     -19.829   3.064 -10.796  1.00 40.51           H  
ATOM   4053  CA  CYS A 252     -19.727   3.541  -8.731  1.00 40.51           C  
ATOM   4054  HA  CYS A 252     -20.052   2.974  -7.858  1.00 40.51           H  
ATOM   4055  C   CYS A 252     -20.208   4.965  -8.432  1.00 40.51           C  
ATOM   4056  CB  CYS A 252     -18.196   3.482  -8.856  1.00 40.51           C  
ATOM   4057  HB2 CYS A 252     -17.767   4.142  -8.102  1.00 40.51           H  
ATOM   4058  HB3 CYS A 252     -17.901   3.874  -9.830  1.00 40.51           H  
ATOM   4059  O   CYS A 252     -19.853   5.488  -7.374  1.00 40.51           O  
ATOM   4060  SG  CYS A 252     -17.460   1.841  -8.636  1.00 40.51           S  
ATOM   4061  N   PHE A 253     -20.986   5.593  -9.320  1.00 43.45           N  
ATOM   4062  H   PHE A 253     -21.251   5.108 -10.166  1.00 43.45           H  
ATOM   4063  CA  PHE A 253     -21.294   7.026  -9.244  1.00 43.45           C  
ATOM   4064  HA  PHE A 253     -20.393   7.543  -8.913  1.00 43.45           H  
ATOM   4065  C   PHE A 253     -22.359   7.438  -8.226  1.00 43.45           C  
ATOM   4066  CB  PHE A 253     -21.669   7.566 -10.627  1.00 43.45           C  
ATOM   4067  HB2 PHE A 253     -22.117   8.554 -10.512  1.00 43.45           H  
ATOM   4068  HB3 PHE A 253     -22.437   6.924 -11.059  1.00 43.45           H  
ATOM   4069  O   PHE A 253     -22.497   8.628  -7.975  1.00 43.45           O  
ATOM   4070  CG  PHE A 253     -20.517   7.741 -11.592  1.00 43.45           C  
ATOM   4071  CD1 PHE A 253     -19.334   8.410 -11.245  1.00 43.45           C  
ATOM   4072  HD1 PHE A 253     -19.215   8.809 -10.248  1.00 43.45           H  
ATOM   4073  CD2 PHE A 253     -20.698   7.383 -12.918  1.00 43.45           C  
ATOM   4074  HD2 PHE A 253     -21.684   7.052 -13.206  1.00 43.45           H  
ATOM   4075  CE1 PHE A 253     -18.339   8.642 -12.214  1.00 43.45           C  
ATOM   4076  HE1 PHE A 253     -17.466   9.229 -11.972  1.00 43.45           H  
ATOM   4077  CE2 PHE A 253     -19.643   7.458 -13.849  1.00 43.45           C  
ATOM   4078  HE2 PHE A 253     -19.745   7.108 -14.866  1.00 43.45           H  
ATOM   4079  CZ  PHE A 253     -18.486   8.149 -13.513  1.00 43.45           C  
ATOM   4080  HZ  PHE A 253     -17.737   8.351 -14.264  1.00 43.45           H  
ATOM   4081  N   ASP A 254     -23.070   6.513  -7.588  1.00 44.54           N  
ATOM   4082  H   ASP A 254     -22.919   5.538  -7.801  1.00 44.54           H  
ATOM   4083  CA  ASP A 254     -24.212   6.873  -6.742  1.00 44.54           C  
ATOM   4084  HA  ASP A 254     -24.318   7.956  -6.693  1.00 44.54           H  
ATOM   4085  C   ASP A 254     -24.034   6.326  -5.310  1.00 44.54           C  
ATOM   4086  CB  ASP A 254     -25.483   6.373  -7.452  1.00 44.54           C  
ATOM   4087  HB2 ASP A 254     -25.443   6.677  -8.498  1.00 44.54           H  
ATOM   4088  HB3 ASP A 254     -25.515   5.284  -7.423  1.00 44.54           H  
ATOM   4089  O   ASP A 254     -24.157   5.107  -5.127  1.00 44.54           O  
ATOM   4090  CG  ASP A 254     -26.772   6.941  -6.856  1.00 44.54           C  
ATOM   4091  OD1 ASP A 254     -26.674   7.820  -5.970  1.00 44.54           O  
ATOM   4092  OD2 ASP A 254     -27.844   6.436  -7.260  1.00 44.54           O  
ATOM   4093  N   PRO A 255     -23.687   7.136  -4.272  1.00 46.29           N  
ATOM   4094  CA  PRO A 255     -23.543   8.603  -4.198  1.00 46.29           C  
ATOM   4095  HA  PRO A 255     -23.824   9.093  -5.130  1.00 46.29           H  
ATOM   4096  C   PRO A 255     -22.109   9.061  -3.818  1.00 46.29           C  
ATOM   4097  CB  PRO A 255     -24.568   8.966  -3.119  1.00 46.29           C  
ATOM   4098  HB2 PRO A 255     -24.409   9.955  -2.689  1.00 46.29           H  
ATOM   4099  HB3 PRO A 255     -25.569   8.909  -3.548  1.00 46.29           H  
ATOM   4100  O   PRO A 255     -21.884   9.733  -2.797  1.00 46.29           O  
ATOM   4101  CG  PRO A 255     -24.392   7.843  -2.092  1.00 46.29           C  
ATOM   4102  HG2 PRO A 255     -23.655   8.132  -1.343  1.00 46.29           H  
ATOM   4103  HG3 PRO A 255     -25.342   7.602  -1.615  1.00 46.29           H  
ATOM   4104  CD  PRO A 255     -23.862   6.659  -2.905  1.00 46.29           C  
ATOM   4105  HD2 PRO A 255     -24.593   5.851  -2.863  1.00 46.29           H  
ATOM   4106  HD3 PRO A 255     -22.911   6.315  -2.499  1.00 46.29           H  
ATOM   4107  N   ILE A 256     -21.092   8.636  -4.573  1.00 43.04           N  
ATOM   4108  H   ILE A 256     -21.302   8.192  -5.455  1.00 43.04           H  
ATOM   4109  CA  ILE A 256     -19.684   8.757  -4.158  1.00 43.04           C  
ATOM   4110  HA  ILE A 256     -19.665   9.021  -3.100  1.00 43.04           H  
ATOM   4111  C   ILE A 256     -18.965   9.843  -4.969  1.00 43.04           C  
ATOM   4112  CB  ILE A 256     -18.962   7.405  -4.261  1.00 43.04           C  
ATOM   4113  HB  ILE A 256     -19.026   7.068  -5.295  1.00 43.04           H  
ATOM   4114  O   ILE A 256     -18.895   9.731  -6.190  1.00 43.04           O  
ATOM   4115  CG1 ILE A 256     -19.658   6.372  -3.349  1.00 43.04           C  
ATOM   4116 HG12 ILE A 256     -20.742   6.475  -3.399  1.00 43.04           H  
ATOM   4117 HG13 ILE A 256     -19.370   6.535  -2.310  1.00 43.04           H  
ATOM   4118  CG2 ILE A 256     -17.474   7.540  -3.880  1.00 43.04           C  
ATOM   4119 HG21 ILE A 256     -16.972   8.233  -4.557  1.00 43.04           H  
ATOM   4120 HG22 ILE A 256     -16.995   6.569  -4.009  1.00 43.04           H  
ATOM   4121 HG23 ILE A 256     -17.364   7.889  -2.854  1.00 43.04           H  
ATOM   4122  CD1 ILE A 256     -19.364   4.939  -3.777  1.00 43.04           C  
ATOM   4123 HD11 ILE A 256     -18.290   4.749  -3.780  1.00 43.04           H  
ATOM   4124 HD12 ILE A 256     -19.752   4.772  -4.782  1.00 43.04           H  
ATOM   4125 HD13 ILE A 256     -19.878   4.260  -3.098  1.00 43.04           H  
ATOM   4126  N   PRO A 257     -18.352  10.849  -4.316  1.00 45.14           N  
ATOM   4127  CA  PRO A 257     -17.562  11.854  -5.016  1.00 45.14           C  
ATOM   4128  HA  PRO A 257     -18.181  12.348  -5.765  1.00 45.14           H  
ATOM   4129  C   PRO A 257     -16.361  11.199  -5.712  1.00 45.14           C  
ATOM   4130  CB  PRO A 257     -17.154  12.877  -3.953  1.00 45.14           C  
ATOM   4131  HB2 PRO A 257     -16.157  13.276  -4.140  1.00 45.14           H  
ATOM   4132  HB3 PRO A 257     -17.887  13.683  -3.933  1.00 45.14           H  
ATOM   4133  O   PRO A 257     -15.550  10.522  -5.072  1.00 45.14           O  
ATOM   4134  CG  PRO A 257     -17.220  12.096  -2.640  1.00 45.14           C  
ATOM   4135  HG2 PRO A 257     -16.275  11.578  -2.479  1.00 45.14           H  
ATOM   4136  HG3 PRO A 257     -17.456  12.741  -1.794  1.00 45.14           H  
ATOM   4137  CD  PRO A 257     -18.316  11.066  -2.880  1.00 45.14           C  
ATOM   4138  HD2 PRO A 257     -18.073  10.151  -2.339  1.00 45.14           H  
ATOM   4139  HD3 PRO A 257     -19.280  11.458  -2.556  1.00 45.14           H  
ATOM   4140  N   VAL A 258     -16.257  11.403  -7.025  1.00 44.25           N  
ATOM   4141  H   VAL A 258     -16.994  11.918  -7.484  1.00 44.25           H  
ATOM   4142  CA  VAL A 258     -15.139  10.928  -7.848  1.00 44.25           C  
ATOM   4143  HA  VAL A 258     -14.706  10.052  -7.365  1.00 44.25           H  
ATOM   4144  C   VAL A 258     -14.059  11.986  -7.911  1.00 44.25           C  
ATOM   4145  CB  VAL A 258     -15.598  10.496  -9.250  1.00 44.25           C  
ATOM   4146  HB  VAL A 258     -16.150  11.308  -9.722  1.00 44.25           H  
ATOM   4147  O   VAL A 258     -14.328  13.177  -8.060  1.00 44.25           O  
ATOM   4148  CG1 VAL A 258     -14.432  10.097 -10.171  1.00 44.25           C  
ATOM   4149 HG11 VAL A 258     -13.812  10.965 -10.394  1.00 44.25           H  
ATOM   4150 HG12 VAL A 258     -13.827   9.322  -9.700  1.00 44.25           H  
ATOM   4151 HG13 VAL A 258     -14.825   9.719 -11.115  1.00 44.25           H  
ATOM   4152  CG2 VAL A 258     -16.519   9.283  -9.088  1.00 44.25           C  
ATOM   4153 HG21 VAL A 258     -16.066   8.544  -8.427  1.00 44.25           H  
ATOM   4154 HG22 VAL A 258     -16.700   8.800 -10.048  1.00 44.25           H  
ATOM   4155 HG23 VAL A 258     -17.474   9.594  -8.664  1.00 44.25           H  
ATOM   4156  N   CYS A 259     -12.821  11.524  -7.807  1.00 46.68           N  
ATOM   4157  H   CYS A 259     -12.684  10.531  -7.682  1.00 46.68           H  
ATOM   4158  CA  CYS A 259     -11.656  12.384  -7.741  1.00 46.68           C  
ATOM   4159  HA  CYS A 259     -11.959  13.426  -7.642  1.00 46.68           H  
ATOM   4160  C   CYS A 259     -10.878  12.239  -9.023  1.00 46.68           C  
ATOM   4161  CB  CYS A 259     -10.882  12.009  -6.493  1.00 46.68           C  
ATOM   4162  HB2 CYS A 259     -10.567  10.967  -6.540  1.00 46.68           H  
ATOM   4163  HB3 CYS A 259     -10.016  12.662  -6.387  1.00 46.68           H  
ATOM   4164  O   CYS A 259     -10.083  11.315  -9.165  1.00 46.68           O  
ATOM   4165  SG  CYS A 259     -12.029  12.252  -5.138  1.00 46.68           S  
ATOM   4166  N   ALA A 260     -11.157  13.141  -9.956  1.00 43.75           N  
ATOM   4167  H   ALA A 260     -11.828  13.866  -9.744  1.00 43.75           H  
ATOM   4168  CA  ALA A 260     -10.510  13.173 -11.251  1.00 43.75           C  
ATOM   4169  HA  ALA A 260     -10.069  12.197 -11.454  1.00 43.75           H  
ATOM   4170  C   ALA A 260      -9.386  14.215 -11.262  1.00 43.75           C  
ATOM   4171  CB  ALA A 260     -11.571  13.429 -12.325  1.00 43.75           C  
ATOM   4172  HB1 ALA A 260     -11.100  13.449 -13.307  1.00 43.75           H  
ATOM   4173  HB2 ALA A 260     -12.319  12.637 -12.304  1.00 43.75           H  
ATOM   4174  HB3 ALA A 260     -12.059  14.388 -12.146  1.00 43.75           H  
ATOM   4175  O   ALA A 260      -9.509  15.305 -10.705  1.00 43.75           O  
ATOM   4176  N   CYS A 261      -8.301  13.885 -11.949  1.00 43.19           N  
ATOM   4177  H   CYS A 261      -8.266  12.974 -12.384  1.00 43.19           H  
ATOM   4178  CA  CYS A 261      -7.263  14.818 -12.365  1.00 43.19           C  
ATOM   4179  HA  CYS A 261      -7.602  15.841 -12.199  1.00 43.19           H  
ATOM   4180  C   CYS A 261      -7.038  14.631 -13.874  1.00 43.19           C  
ATOM   4181  CB  CYS A 261      -6.003  14.572 -11.520  1.00 43.19           C  
ATOM   4182  HB2 CYS A 261      -5.234  15.293 -11.794  1.00 43.19           H  
ATOM   4183  HB3 CYS A 261      -6.253  14.701 -10.467  1.00 43.19           H  
ATOM   4184  O   CYS A 261      -7.225  13.526 -14.376  1.00 43.19           O  
ATOM   4185  SG  CYS A 261      -5.391  12.889 -11.801  1.00 43.19           S  
ATOM   4186  HG  CYS A 261      -4.390  12.925 -10.917  1.00 43.19           H  
ATOM   4187  N   GLY A 262      -6.660  15.680 -14.610  1.00 47.64           N  
ATOM   4188  H   GLY A 262      -6.613  16.589 -14.172  1.00 47.64           H  
ATOM   4189  CA  GLY A 262      -6.373  15.595 -16.053  1.00 47.64           C  
ATOM   4190  HA2 GLY A 262      -5.687  16.396 -16.328  1.00 47.64           H  
ATOM   4191  HA3 GLY A 262      -5.872  14.649 -16.255  1.00 47.64           H  
ATOM   4192  C   GLY A 262      -7.601  15.700 -16.978  1.00 47.64           C  
ATOM   4193  O   GLY A 262      -8.577  16.373 -16.651  1.00 47.64           O  
ATOM   4194  N   HIS A 263      -7.541  15.042 -18.148  1.00 44.63           N  
ATOM   4195  H   HIS A 263      -6.715  14.490 -18.329  1.00 44.63           H  
ATOM   4196  CA  HIS A 263      -8.489  15.201 -19.273  1.00 44.63           C  
ATOM   4197  HA  HIS A 263      -8.490  16.245 -19.588  1.00 44.63           H  
ATOM   4198  C   HIS A 263      -9.944  14.836 -18.961  1.00 44.63           C  
ATOM   4199  CB  HIS A 263      -8.039  14.337 -20.462  1.00 44.63           C  
ATOM   4200  HB2 HIS A 263      -7.869  13.313 -20.131  1.00 44.63           H  
ATOM   4201  HB3 HIS A 263      -8.837  14.313 -21.205  1.00 44.63           H  
ATOM   4202  O   HIS A 263     -10.853  15.282 -19.653  1.00 44.63           O  
ATOM   4203  CG  HIS A 263      -6.811  14.855 -21.152  1.00 44.63           C  
ATOM   4204  CD2 HIS A 263      -5.524  14.513 -20.865  1.00 44.63           C  
ATOM   4205  HD2 HIS A 263      -5.224  13.847 -20.070  1.00 44.63           H  
ATOM   4206  ND1 HIS A 263      -6.767  15.785 -22.164  1.00 44.63           N  
ATOM   4207  HD1 HIS A 263      -7.552  16.261 -22.585  1.00 44.63           H  
ATOM   4208  CE1 HIS A 263      -5.476  15.985 -22.484  1.00 44.63           C  
ATOM   4209  HE1 HIS A 263      -5.125  16.670 -23.242  1.00 44.63           H  
ATOM   4210  NE2 HIS A 263      -4.678  15.224 -21.714  1.00 44.63           N  
ATOM   4211  N   ALA A 264     -10.194  14.040 -17.922  1.00 45.02           N  
ATOM   4212  H   ALA A 264      -9.423  13.690 -17.371  1.00 45.02           H  
ATOM   4213  CA  ALA A 264     -11.560  13.729 -17.518  1.00 45.02           C  
ATOM   4214  HA  ALA A 264     -12.101  13.348 -18.384  1.00 45.02           H  
ATOM   4215  C   ALA A 264     -12.331  14.958 -17.016  1.00 45.02           C  
ATOM   4216  CB  ALA A 264     -11.499  12.632 -16.470  1.00 45.02           C  
ATOM   4217  HB1 ALA A 264     -11.006  11.770 -16.918  1.00 45.02           H  
ATOM   4218  HB2 ALA A 264     -12.510  12.362 -16.166  1.00 45.02           H  
ATOM   4219  HB3 ALA A 264     -10.935  12.974 -15.602  1.00 45.02           H  
ATOM   4220  O   ALA A 264     -13.555  14.935 -17.008  1.00 45.02           O  
ATOM   4221  N   TRP A 265     -11.649  16.043 -16.640  1.00 46.29           N  
ATOM   4222  H   TRP A 265     -10.641  16.034 -16.698  1.00 46.29           H  
ATOM   4223  CA  TRP A 265     -12.299  17.271 -16.190  1.00 46.29           C  
ATOM   4224  HA  TRP A 265     -12.848  17.072 -15.269  1.00 46.29           H  
ATOM   4225  C   TRP A 265     -13.310  17.835 -17.196  1.00 46.29           C  
ATOM   4226  CB  TRP A 265     -11.222  18.315 -15.905  1.00 46.29           C  
ATOM   4227  HB2 TRP A 265     -10.593  17.968 -15.084  1.00 46.29           H  
ATOM   4228  HB3 TRP A 265     -10.590  18.434 -16.785  1.00 46.29           H  
ATOM   4229  O   TRP A 265     -14.438  18.134 -16.811  1.00 46.29           O  
ATOM   4230  CG  TRP A 265     -11.788  19.648 -15.550  1.00 46.29           C  
ATOM   4231  CD1 TRP A 265     -12.380  19.941 -14.381  1.00 46.29           C  
ATOM   4232  HD1 TRP A 265     -12.516  19.206 -13.600  1.00 46.29           H  
ATOM   4233  CD2 TRP A 265     -11.988  20.820 -16.392  1.00 46.29           C  
ATOM   4234  CE2 TRP A 265     -12.608  21.839 -15.612  1.00 46.29           C  
ATOM   4235  CE3 TRP A 265     -11.709  21.118 -17.739  1.00 46.29           C  
ATOM   4236  HE3 TRP A 265     -11.228  20.371 -18.354  1.00 46.29           H  
ATOM   4237  NE1 TRP A 265     -12.832  21.245 -14.388  1.00 46.29           N  
ATOM   4238  HE1 TRP A 265     -13.357  21.659 -13.631  1.00 46.29           H  
ATOM   4239  CH2 TRP A 265     -12.564  23.387 -17.471  1.00 46.29           C  
ATOM   4240  HH2 TRP A 265     -12.748  24.368 -17.883  1.00 46.29           H  
ATOM   4241  CZ2 TRP A 265     -12.892  23.110 -16.132  1.00 46.29           C  
ATOM   4242  HZ2 TRP A 265     -13.352  23.863 -15.510  1.00 46.29           H  
ATOM   4243  CZ3 TRP A 265     -11.987  22.388 -18.275  1.00 46.29           C  
ATOM   4244  HZ3 TRP A 265     -11.723  22.604 -19.299  1.00 46.29           H  
ATOM   4245  N   GLU A 266     -12.939  17.946 -18.477  1.00 48.53           N  
ATOM   4246  H   GLU A 266     -12.024  17.624 -18.757  1.00 48.53           H  
ATOM   4247  CA  GLU A 266     -13.765  18.636 -19.483  1.00 48.53           C  
ATOM   4248  HA  GLU A 266     -13.913  19.672 -19.181  1.00 48.53           H  
ATOM   4249  C   GLU A 266     -15.153  18.017 -19.632  1.00 48.53           C  
ATOM   4250  CB  GLU A 266     -13.078  18.614 -20.856  1.00 48.53           C  
ATOM   4251  HB2 GLU A 266     -13.792  18.956 -21.604  1.00 48.53           H  
ATOM   4252  HB3 GLU A 266     -12.780  17.593 -21.097  1.00 48.53           H  
ATOM   4253  O   GLU A 266     -16.124  18.730 -19.875  1.00 48.53           O  
ATOM   4254  CG  GLU A 266     -11.861  19.542 -20.901  1.00 48.53           C  
ATOM   4255  HG2 GLU A 266     -12.168  20.522 -20.535  1.00 48.53           H  
ATOM   4256  HG3 GLU A 266     -11.090  19.146 -20.240  1.00 48.53           H  
ATOM   4257  CD  GLU A 266     -11.279  19.702 -22.308  1.00 48.53           C  
ATOM   4258  OE1 GLU A 266     -10.617  20.741 -22.516  1.00 48.53           O  
ATOM   4259  OE2 GLU A 266     -11.475  18.786 -23.136  1.00 48.53           O  
ATOM   4260  N   LYS A 267     -15.249  16.699 -19.436  1.00 47.71           N  
ATOM   4261  H   LYS A 267     -14.401  16.207 -19.193  1.00 47.71           H  
ATOM   4262  CA  LYS A 267     -16.486  15.941 -19.606  1.00 47.71           C  
ATOM   4263  HA  LYS A 267     -17.043  16.383 -20.432  1.00 47.71           H  
ATOM   4264  C   LYS A 267     -17.414  16.004 -18.394  1.00 47.71           C  
ATOM   4265  CB  LYS A 267     -16.109  14.502 -19.976  1.00 47.71           C  
ATOM   4266  HB2 LYS A 267     -15.703  13.992 -19.103  1.00 47.71           H  
ATOM   4267  HB3 LYS A 267     -15.341  14.534 -20.749  1.00 47.71           H  
ATOM   4268  O   LYS A 267     -18.614  15.813 -18.557  1.00 47.71           O  
ATOM   4269  CG  LYS A 267     -17.314  13.729 -20.523  1.00 47.71           C  
ATOM   4270  HG2 LYS A 267     -17.763  14.292 -21.342  1.00 47.71           H  
ATOM   4271  HG3 LYS A 267     -18.055  13.584 -19.737  1.00 47.71           H  
ATOM   4272  CD  LYS A 267     -16.868  12.363 -21.037  1.00 47.71           C  
ATOM   4273  HD2 LYS A 267     -16.480  11.794 -20.192  1.00 47.71           H  
ATOM   4274  HD3 LYS A 267     -16.087  12.495 -21.786  1.00 47.71           H  
ATOM   4275  CE  LYS A 267     -18.059  11.639 -21.666  1.00 47.71           C  
ATOM   4276  HE2 LYS A 267     -18.498  12.298 -22.414  1.00 47.71           H  
ATOM   4277  HE3 LYS A 267     -18.810  11.459 -20.896  1.00 47.71           H  
ATOM   4278  NZ  LYS A 267     -17.650  10.368 -22.310  1.00 47.71           N  
ATOM   4279  HZ1 LYS A 267     -16.966  10.510 -23.039  1.00 47.71           H  
ATOM   4280  HZ2 LYS A 267     -18.427   9.920 -22.773  1.00 47.71           H  
ATOM   4281  HZ3 LYS A 267     -17.221   9.730 -21.655  1.00 47.71           H  
ATOM   4282  N   PHE A 268     -16.882  16.247 -17.196  1.00 46.68           N  
ATOM   4283  H   PHE A 268     -15.890  16.429 -17.138  1.00 46.68           H  
ATOM   4284  CA  PHE A 268     -17.675  16.192 -15.965  1.00 46.68           C  
ATOM   4285  HA  PHE A 268     -18.707  15.956 -16.222  1.00 46.68           H  
ATOM   4286  C   PHE A 268     -17.770  17.529 -15.219  1.00 46.68           C  
ATOM   4287  CB  PHE A 268     -17.203  15.040 -15.066  1.00 46.68           C  
ATOM   4288  HB2 PHE A 268     -17.861  15.001 -14.198  1.00 46.68           H  
ATOM   4289  HB3 PHE A 268     -16.179  15.232 -14.744  1.00 46.68           H  
ATOM   4290  O   PHE A 268     -18.537  17.589 -14.264  1.00 46.68           O  
ATOM   4291  CG  PHE A 268     -17.281  13.664 -15.675  1.00 46.68           C  
ATOM   4292  CD1 PHE A 268     -18.488  12.947 -15.657  1.00 46.68           C  
ATOM   4293  HD1 PHE A 268     -19.363  13.376 -15.192  1.00 46.68           H  
ATOM   4294  CD2 PHE A 268     -16.145  13.092 -16.255  1.00 46.68           C  
ATOM   4295  HD2 PHE A 268     -15.206  13.625 -16.220  1.00 46.68           H  
ATOM   4296  CE1 PHE A 268     -18.554  11.669 -16.239  1.00 46.68           C  
ATOM   4297  HE1 PHE A 268     -19.482  11.118 -16.207  1.00 46.68           H  
ATOM   4298  CE2 PHE A 268     -16.223  11.853 -16.896  1.00 46.68           C  
ATOM   4299  HE2 PHE A 268     -15.351  11.490 -17.419  1.00 46.68           H  
ATOM   4300  CZ  PHE A 268     -17.425  11.126 -16.877  1.00 46.68           C  
ATOM   4301  HZ  PHE A 268     -17.494  10.158 -17.350  1.00 46.68           H  
ATOM   4302  N   LYS A 269     -17.081  18.600 -15.652  1.00 47.89           N  
ATOM   4303  H   LYS A 269     -16.439  18.460 -16.419  1.00 47.89           H  
ATOM   4304  CA  LYS A 269     -17.050  19.922 -14.981  1.00 47.89           C  
ATOM   4305  HA  LYS A 269     -16.525  19.801 -14.033  1.00 47.89           H  
ATOM   4306  C   LYS A 269     -18.426  20.504 -14.617  1.00 47.89           C  
ATOM   4307  CB  LYS A 269     -16.250  20.926 -15.836  1.00 47.89           C  
ATOM   4308  HB2 LYS A 269     -16.095  21.834 -15.254  1.00 47.89           H  
ATOM   4309  HB3 LYS A 269     -15.272  20.504 -16.070  1.00 47.89           H  
ATOM   4310  O   LYS A 269     -18.524  21.231 -13.636  1.00 47.89           O  
ATOM   4311  CG  LYS A 269     -16.974  21.292 -17.139  1.00 47.89           C  
ATOM   4312  HG2 LYS A 269     -17.925  21.765 -16.893  1.00 47.89           H  
ATOM   4313  HG3 LYS A 269     -17.169  20.387 -17.714  1.00 47.89           H  
ATOM   4314  CD  LYS A 269     -16.188  22.272 -18.006  1.00 47.89           C  
ATOM   4315  HD2 LYS A 269     -15.252  21.812 -18.322  1.00 47.89           H  
ATOM   4316  HD3 LYS A 269     -15.989  23.184 -17.442  1.00 47.89           H  
ATOM   4317  CE  LYS A 269     -17.076  22.577 -19.215  1.00 47.89           C  
ATOM   4318  HE2 LYS A 269     -18.024  22.982 -18.859  1.00 47.89           H  
ATOM   4319  HE3 LYS A 269     -17.312  21.637 -19.714  1.00 47.89           H  
ATOM   4320  NZ  LYS A 269     -16.420  23.511 -20.157  1.00 47.89           N  
ATOM   4321  HZ1 LYS A 269     -17.041  23.673 -20.937  1.00 47.89           H  
ATOM   4322  HZ2 LYS A 269     -15.562  23.104 -20.503  1.00 47.89           H  
ATOM   4323  HZ3 LYS A 269     -16.230  24.390 -19.697  1.00 47.89           H  
ATOM   4324  N   ASP A 270     -19.463  20.157 -15.379  1.00 54.80           N  
ATOM   4325  H   ASP A 270     -19.270  19.609 -16.205  1.00 54.80           H  
ATOM   4326  CA  ASP A 270     -20.841  20.630 -15.194  1.00 54.80           C  
ATOM   4327  HA  ASP A 270     -20.814  21.593 -14.683  1.00 54.80           H  
ATOM   4328  C   ASP A 270     -21.688  19.690 -14.316  1.00 54.80           C  
ATOM   4329  CB  ASP A 270     -21.479  20.865 -16.574  1.00 54.80           C  
ATOM   4330  HB2 ASP A 270     -22.492  21.246 -16.442  1.00 54.80           H  
ATOM   4331  HB3 ASP A 270     -21.539  19.914 -17.104  1.00 54.80           H  
ATOM   4332  O   ASP A 270     -22.884  19.908 -14.136  1.00 54.80           O  
ATOM   4333  CG  ASP A 270     -20.686  21.877 -17.411  1.00 54.80           C  
ATOM   4334  OD1 ASP A 270     -20.352  22.958 -16.880  1.00 54.80           O  
ATOM   4335  OD2 ASP A 270     -20.337  21.548 -18.567  1.00 54.80           O  
ATOM   4336  N   THR A 271     -21.088  18.632 -13.759  1.00 52.33           N  
ATOM   4337  H   THR A 271     -20.089  18.534 -13.874  1.00 52.33           H  
ATOM   4338  CA  THR A 271     -21.786  17.665 -12.910  1.00 52.33           C  
ATOM   4339  HA  THR A 271     -22.837  17.692 -13.197  1.00 52.33           H  
ATOM   4340  C   THR A 271     -21.619  18.073 -11.441  1.00 52.33           C  
ATOM   4341  CB  THR A 271     -21.329  16.222 -13.153  1.00 52.33           C  
ATOM   4342  HB  THR A 271     -20.381  16.046 -12.645  1.00 52.33           H  
ATOM   4343  O   THR A 271     -20.520  17.939 -10.896  1.00 52.33           O  
ATOM   4344  CG2 THR A 271     -22.406  15.245 -12.677  1.00 52.33           C  
ATOM   4345 HG21 THR A 271     -22.436  15.202 -11.588  1.00 52.33           H  
ATOM   4346 HG22 THR A 271     -23.384  15.553 -13.047  1.00 52.33           H  
ATOM   4347 HG23 THR A 271     -22.207  14.254 -13.085  1.00 52.33           H  
ATOM   4348  OG1 THR A 271     -21.125  15.975 -14.522  1.00 52.33           O  
ATOM   4349  HG1 THR A 271     -20.525  16.664 -14.817  1.00 52.33           H  
ATOM   4350  N   PRO A 272     -22.678  18.571 -10.775  1.00 44.33           N  
ATOM   4351  CA  PRO A 272     -22.594  19.214  -9.455  1.00 44.33           C  
ATOM   4352  HA  PRO A 272     -21.876  20.032  -9.506  1.00 44.33           H  
ATOM   4353  C   PRO A 272     -22.141  18.284  -8.315  1.00 44.33           C  
ATOM   4354  CB  PRO A 272     -23.993  19.795  -9.205  1.00 44.33           C  
ATOM   4355  HB2 PRO A 272     -24.013  20.832  -9.541  1.00 44.33           H  
ATOM   4356  HB3 PRO A 272     -24.287  19.738  -8.157  1.00 44.33           H  
ATOM   4357  O   PRO A 272     -21.856  18.743  -7.212  1.00 44.33           O  
ATOM   4358  CG  PRO A 272     -24.917  18.965 -10.092  1.00 44.33           C  
ATOM   4359  HG2 PRO A 272     -25.810  19.518 -10.383  1.00 44.33           H  
ATOM   4360  HG3 PRO A 272     -25.187  18.042  -9.577  1.00 44.33           H  
ATOM   4361  CD  PRO A 272     -24.038  18.642 -11.288  1.00 44.33           C  
ATOM   4362  HD2 PRO A 272     -24.357  17.696 -11.726  1.00 44.33           H  
ATOM   4363  HD3 PRO A 272     -24.114  19.446 -12.019  1.00 44.33           H  
ATOM   4364  N   GLU A 273     -22.058  16.982  -8.573  1.00 42.74           N  
ATOM   4365  H   GLU A 273     -22.336  16.675  -9.494  1.00 42.74           H  
ATOM   4366  CA  GLU A 273     -21.712  15.936  -7.605  1.00 42.74           C  
ATOM   4367  HA  GLU A 273     -21.971  16.277  -6.602  1.00 42.74           H  
ATOM   4368  C   GLU A 273     -20.214  15.593  -7.579  1.00 42.74           C  
ATOM   4369  CB  GLU A 273     -22.563  14.703  -7.921  1.00 42.74           C  
ATOM   4370  HB2 GLU A 273     -22.302  13.895  -7.237  1.00 42.74           H  
ATOM   4371  HB3 GLU A 273     -22.352  14.387  -8.942  1.00 42.74           H  
ATOM   4372  O   GLU A 273     -19.767  14.738  -6.810  1.00 42.74           O  
ATOM   4373  CG  GLU A 273     -24.059  15.026  -7.758  1.00 42.74           C  
ATOM   4374  HG2 GLU A 273     -24.238  15.313  -6.722  1.00 42.74           H  
ATOM   4375  HG3 GLU A 273     -24.332  15.870  -8.391  1.00 42.74           H  
ATOM   4376  CD  GLU A 273     -24.963  13.854  -8.137  1.00 42.74           C  
ATOM   4377  OE1 GLU A 273     -26.074  13.805  -7.566  1.00 42.74           O  
ATOM   4378  OE2 GLU A 273     -24.553  13.064  -9.015  1.00 42.74           O  
ATOM   4379  N   PHE A 274     -19.414  16.267  -8.402  1.00 40.85           N  
ATOM   4380  H   PHE A 274     -19.816  16.991  -8.981  1.00 40.85           H  
ATOM   4381  CA  PHE A 274     -18.004  15.963  -8.574  1.00 40.85           C  
ATOM   4382  HA  PHE A 274     -17.762  15.023  -8.080  1.00 40.85           H  
ATOM   4383  C   PHE A 274     -17.100  17.053  -7.988  1.00 40.85           C  
ATOM   4384  CB  PHE A 274     -17.724  15.782 -10.052  1.00 40.85           C  
ATOM   4385  HB2 PHE A 274     -16.641  15.825 -10.164  1.00 40.85           H  
ATOM   4386  HB3 PHE A 274     -18.190  16.626 -10.562  1.00 40.85           H  
ATOM   4387  O   PHE A 274     -17.353  18.251  -8.106  1.00 40.85           O  
ATOM   4388  CG  PHE A 274     -18.217  14.520 -10.727  1.00 40.85           C  
ATOM   4389  CD1 PHE A 274     -17.297  13.543 -11.147  1.00 40.85           C  
ATOM   4390  HD1 PHE A 274     -16.242  13.680 -10.961  1.00 40.85           H  
ATOM   4391  CD2 PHE A 274     -19.584  14.337 -10.986  1.00 40.85           C  
ATOM   4392  HD2 PHE A 274     -20.300  15.067 -10.638  1.00 40.85           H  
ATOM   4393  CE1 PHE A 274     -17.744  12.397 -11.828  1.00 40.85           C  
ATOM   4394  HE1 PHE A 274     -17.034  11.655 -12.163  1.00 40.85           H  
ATOM   4395  CE2 PHE A 274     -20.031  13.182 -11.650  1.00 40.85           C  
ATOM   4396  HE2 PHE A 274     -21.088  12.998 -11.776  1.00 40.85           H  
ATOM   4397  CZ  PHE A 274     -19.112  12.218 -12.084  1.00 40.85           C  
ATOM   4398  HZ  PHE A 274     -19.463  11.329 -12.587  1.00 40.85           H  
ATOM   4399  N   PHE A 275     -15.986  16.619  -7.396  1.00 42.48           N  
ATOM   4400  H   PHE A 275     -15.794  15.628  -7.413  1.00 42.48           H  
ATOM   4401  CA  PHE A 275     -14.894  17.503  -7.001  1.00 42.48           C  
ATOM   4402  HA  PHE A 275     -15.270  18.519  -6.884  1.00 42.48           H  
ATOM   4403  C   PHE A 275     -13.840  17.504  -8.098  1.00 42.48           C  
ATOM   4404  CB  PHE A 275     -14.299  17.069  -5.659  1.00 42.48           C  
ATOM   4405  HB2 PHE A 275     -13.329  17.552  -5.536  1.00 42.48           H  
ATOM   4406  HB3 PHE A 275     -14.126  15.993  -5.665  1.00 42.48           H  
ATOM   4407  O   PHE A 275     -13.251  16.468  -8.411  1.00 42.48           O  
ATOM   4408  CG  PHE A 275     -15.167  17.437  -4.477  1.00 42.48           C  
ATOM   4409  CD1 PHE A 275     -14.898  18.607  -3.743  1.00 42.48           C  
ATOM   4410  HD1 PHE A 275     -14.069  19.242  -4.016  1.00 42.48           H  
ATOM   4411  CD2 PHE A 275     -16.264  16.630  -4.130  1.00 42.48           C  
ATOM   4412  HD2 PHE A 275     -16.498  15.756  -4.718  1.00 42.48           H  
ATOM   4413  CE1 PHE A 275     -15.707  18.948  -2.647  1.00 42.48           C  
ATOM   4414  HE1 PHE A 275     -15.481  19.834  -2.073  1.00 42.48           H  
ATOM   4415  CE2 PHE A 275     -17.083  16.984  -3.044  1.00 42.48           C  
ATOM   4416  HE2 PHE A 275     -17.940  16.375  -2.797  1.00 42.48           H  
ATOM   4417  CZ  PHE A 275     -16.801  18.139  -2.296  1.00 42.48           C  
ATOM   4418  HZ  PHE A 275     -17.431  18.411  -1.463  1.00 42.48           H  
ATOM   4419  N   PHE A 276     -13.572  18.682  -8.648  1.00 39.86           N  
ATOM   4420  H   PHE A 276     -14.112  19.489  -8.370  1.00 39.86           H  
ATOM   4421  CA  PHE A 276     -12.594  18.851  -9.708  1.00 39.86           C  
ATOM   4422  HA  PHE A 276     -12.155  17.890  -9.975  1.00 39.86           H  
ATOM   4423  C   PHE A 276     -11.470  19.785  -9.291  1.00 39.86           C  
ATOM   4424  CB  PHE A 276     -13.282  19.412 -10.943  1.00 39.86           C  
ATOM   4425  HB2 PHE A 276     -13.719  20.380 -10.697  1.00 39.86           H  
ATOM   4426  HB3 PHE A 276     -12.499  19.598 -11.677  1.00 39.86           H  
ATOM   4427  O   PHE A 276     -11.714  20.922  -8.894  1.00 39.86           O  
ATOM   4428  CG  PHE A 276     -14.354  18.512 -11.511  1.00 39.86           C  
ATOM   4429  CD1 PHE A 276     -14.027  17.245 -12.037  1.00 39.86           C  
ATOM   4430  HD1 PHE A 276     -13.001  16.910 -12.055  1.00 39.86           H  
ATOM   4431  CD2 PHE A 276     -15.691  18.938 -11.451  1.00 39.86           C  
ATOM   4432  HD2 PHE A 276     -15.954  19.898 -11.032  1.00 39.86           H  
ATOM   4433  CE1 PHE A 276     -15.046  16.397 -12.493  1.00 39.86           C  
ATOM   4434  HE1 PHE A 276     -14.816  15.406 -12.857  1.00 39.86           H  
ATOM   4435  CE2 PHE A 276     -16.700  18.106 -11.932  1.00 39.86           C  
ATOM   4436  HE2 PHE A 276     -17.731  18.425 -11.883  1.00 39.86           H  
ATOM   4437  CZ  PHE A 276     -16.373  16.842 -12.439  1.00 39.86           C  
ATOM   4438  HZ  PHE A 276     -17.183  16.181 -12.709  1.00 39.86           H  
ATOM   4439  N   GLU A 277     -10.233  19.344  -9.494  1.00 37.29           N  
ATOM   4440  H   GLU A 277     -10.104  18.389  -9.796  1.00 37.29           H  
ATOM   4441  CA  GLU A 277      -9.130  20.262  -9.761  1.00 37.29           C  
ATOM   4442  HA  GLU A 277      -9.487  21.289  -9.691  1.00 37.29           H  
ATOM   4443  C   GLU A 277      -8.675  20.058 -11.206  1.00 37.29           C  
ATOM   4444  CB  GLU A 277      -7.989  20.117  -8.746  1.00 37.29           C  
ATOM   4445  HB2 GLU A 277      -7.064  20.452  -9.215  1.00 37.29           H  
ATOM   4446  HB3 GLU A 277      -7.878  19.072  -8.457  1.00 37.29           H  
ATOM   4447  O   GLU A 277      -8.257  18.973 -11.611  1.00 37.29           O  
ATOM   4448  CG  GLU A 277      -8.243  20.997  -7.510  1.00 37.29           C  
ATOM   4449  HG2 GLU A 277      -9.150  20.652  -7.013  1.00 37.29           H  
ATOM   4450  HG3 GLU A 277      -8.404  22.025  -7.837  1.00 37.29           H  
ATOM   4451  CD  GLU A 277      -7.088  20.985  -6.499  1.00 37.29           C  
ATOM   4452  OE1 GLU A 277      -7.184  21.663  -5.450  1.00 37.29           O  
ATOM   4453  OE2 GLU A 277      -6.110  20.222  -6.651  1.00 37.29           O  
ATOM   4454  N   TYR A 278      -8.809  21.123 -11.992  1.00 33.06           N  
ATOM   4455  H   TYR A 278      -9.168  21.976 -11.587  1.00 33.06           H  
ATOM   4456  CA  TYR A 278      -8.394  21.180 -13.385  1.00 33.06           C  
ATOM   4457  HA  TYR A 278      -8.760  20.294 -13.904  1.00 33.06           H  
ATOM   4458  C   TYR A 278      -6.869  21.230 -13.501  1.00 33.06           C  
ATOM   4459  CB  TYR A 278      -9.034  22.418 -14.015  1.00 33.06           C  
ATOM   4460  HB2 TYR A 278     -10.116  22.282 -14.024  1.00 33.06           H  
ATOM   4461  HB3 TYR A 278      -8.825  23.278 -13.379  1.00 33.06           H  
ATOM   4462  O   TYR A 278      -6.192  21.940 -12.754  1.00 33.06           O  
ATOM   4463  CG  TYR A 278      -8.591  22.746 -15.426  1.00 33.06           C  
ATOM   4464  CD1 TYR A 278      -7.920  23.956 -15.681  1.00 33.06           C  
ATOM   4465  HD1 TYR A 278      -7.640  24.608 -14.867  1.00 33.06           H  
ATOM   4466  CD2 TYR A 278      -8.919  21.889 -16.491  1.00 33.06           C  
ATOM   4467  HD2 TYR A 278      -9.385  20.934 -16.297  1.00 33.06           H  
ATOM   4468  CE1 TYR A 278      -7.709  24.375 -17.005  1.00 33.06           C  
ATOM   4469  HE1 TYR A 278      -7.255  25.336 -17.201  1.00 33.06           H  
ATOM   4470  CE2 TYR A 278      -8.714  22.306 -17.820  1.00 33.06           C  
ATOM   4471  HE2 TYR A 278      -9.025  21.691 -18.651  1.00 33.06           H  
ATOM   4472  OH  TYR A 278      -8.103  24.057 -19.341  1.00 33.06           O  
ATOM   4473  HH  TYR A 278      -7.868  24.987 -19.345  1.00 33.06           H  
ATOM   4474  CZ  TYR A 278      -8.178  23.582 -18.072  1.00 33.06           C  
ATOM   4475  N   TRP A 279      -6.335  20.515 -14.489  1.00 32.28           N  
ATOM   4476  H   TRP A 279      -6.953  19.981 -15.083  1.00 32.28           H  
ATOM   4477  CA  TRP A 279      -4.979  20.724 -14.977  1.00 32.28           C  
ATOM   4478  HA  TRP A 279      -4.608  21.682 -14.614  1.00 32.28           H  
ATOM   4479  C   TRP A 279      -5.011  20.781 -16.500  1.00 32.28           C  
ATOM   4480  CB  TRP A 279      -4.038  19.628 -14.463  1.00 32.28           C  
ATOM   4481  HB2 TRP A 279      -4.092  19.604 -13.375  1.00 32.28           H  
ATOM   4482  HB3 TRP A 279      -4.380  18.661 -14.833  1.00 32.28           H  
ATOM   4483  O   TRP A 279      -5.365  19.795 -17.144  1.00 32.28           O  
ATOM   4484  CG  TRP A 279      -2.604  19.816 -14.860  1.00 32.28           C  
ATOM   4485  CD1 TRP A 279      -1.740  20.683 -14.286  1.00 32.28           C  
ATOM   4486  HD1 TRP A 279      -2.001  21.352 -13.479  1.00 32.28           H  
ATOM   4487  CD2 TRP A 279      -1.871  19.196 -15.964  1.00 32.28           C  
ATOM   4488  CE2 TRP A 279      -0.541  19.714 -15.968  1.00 32.28           C  
ATOM   4489  CE3 TRP A 279      -2.201  18.274 -16.980  1.00 32.28           C  
ATOM   4490  HE3 TRP A 279      -3.214  17.904 -17.048  1.00 32.28           H  
ATOM   4491  NE1 TRP A 279      -0.522  20.629 -14.939  1.00 32.28           N  
ATOM   4492  HE1 TRP A 279       0.233  21.285 -14.794  1.00 32.28           H  
ATOM   4493  CH2 TRP A 279       0.069  18.372 -17.881  1.00 32.28           C  
ATOM   4494  HH2 TRP A 279       0.791  18.064 -18.623  1.00 32.28           H  
ATOM   4495  CZ2 TRP A 279       0.423  19.315 -16.902  1.00 32.28           C  
ATOM   4496  HZ2 TRP A 279       1.416  19.740 -16.889  1.00 32.28           H  
ATOM   4497  CZ3 TRP A 279      -1.240  17.863 -17.925  1.00 32.28           C  
ATOM   4498  HZ3 TRP A 279      -1.518  17.172 -18.707  1.00 32.28           H  
ATOM   4499  N   ASN A 280      -4.619  21.928 -17.048  1.00 32.05           N  
ATOM   4500  H   ASN A 280      -4.381  22.704 -16.447  1.00 32.05           H  
ATOM   4501  CA  ASN A 280      -4.259  22.083 -18.449  1.00 32.05           C  
ATOM   4502  HA  ASN A 280      -4.392  21.122 -18.946  1.00 32.05           H  
ATOM   4503  C   ASN A 280      -2.784  22.508 -18.513  1.00 32.05           C  
ATOM   4504  CB  ASN A 280      -5.242  23.051 -19.110  1.00 32.05           C  
ATOM   4505  HB2 ASN A 280      -6.193  22.518 -19.084  1.00 32.05           H  
ATOM   4506  HB3 ASN A 280      -5.293  23.986 -18.553  1.00 32.05           H  
ATOM   4507  O   ASN A 280      -2.416  23.474 -17.835  1.00 32.05           O  
ATOM   4508  CG  ASN A 280      -4.992  23.367 -20.571  1.00 32.05           C  
ATOM   4509  ND2 ASN A 280      -5.947  23.928 -21.268  1.00 32.05           N  
ATOM   4510 HD21 ASN A 280      -6.886  23.947 -20.896  1.00 32.05           H  
ATOM   4511 HD22 ASN A 280      -5.764  24.020 -22.257  1.00 32.05           H  
ATOM   4512  OD1 ASN A 280      -3.944  23.101 -21.111  1.00 32.05           O  
ATOM   4513  N   PRO A 281      -1.936  21.778 -19.260  1.00 31.87           N  
ATOM   4514  CA  PRO A 281      -0.528  22.124 -19.438  1.00 31.87           C  
ATOM   4515  HA  PRO A 281      -0.038  22.151 -18.465  1.00 31.87           H  
ATOM   4516  C   PRO A 281      -0.310  23.493 -20.103  1.00 31.87           C  
ATOM   4517  CB  PRO A 281       0.082  20.990 -20.270  1.00 31.87           C  
ATOM   4518  HB2 PRO A 281       0.762  21.368 -21.033  1.00 31.87           H  
ATOM   4519  HB3 PRO A 281       0.622  20.308 -19.612  1.00 31.87           H  
ATOM   4520  O   PRO A 281       0.730  24.100 -19.861  1.00 31.87           O  
ATOM   4521  CG  PRO A 281      -1.103  20.270 -20.909  1.00 31.87           C  
ATOM   4522  HG2 PRO A 281      -1.292  20.704 -21.891  1.00 31.87           H  
ATOM   4523  HG3 PRO A 281      -0.927  19.198 -20.997  1.00 31.87           H  
ATOM   4524  CD  PRO A 281      -2.281  20.574 -20.000  1.00 31.87           C  
ATOM   4525  HD2 PRO A 281      -2.442  19.750 -19.304  1.00 31.87           H  
ATOM   4526  HD3 PRO A 281      -3.169  20.718 -20.616  1.00 31.87           H  
ATOM   4527  N   ASP A 282      -1.296  24.004 -20.845  1.00 32.88           N  
ATOM   4528  H   ASP A 282      -2.103  23.423 -21.022  1.00 32.88           H  
ATOM   4529  CA  ASP A 282      -1.166  25.178 -21.716  1.00 32.88           C  
ATOM   4530  HA  ASP A 282      -0.109  25.430 -21.811  1.00 32.88           H  
ATOM   4531  C   ASP A 282      -1.869  26.444 -21.186  1.00 32.88           C  
ATOM   4532  CB  ASP A 282      -1.663  24.800 -23.123  1.00 32.88           C  
ATOM   4533  HB2 ASP A 282      -2.723  24.551 -23.074  1.00 32.88           H  
ATOM   4534  HB3 ASP A 282      -1.551  25.661 -23.782  1.00 32.88           H  
ATOM   4535  O   ASP A 282      -1.680  27.530 -21.730  1.00 32.88           O  
ATOM   4536  CG  ASP A 282      -0.879  23.626 -23.726  1.00 32.88           C  
ATOM   4537  OD1 ASP A 282       0.358  23.587 -23.537  1.00 32.88           O  
ATOM   4538  OD2 ASP A 282      -1.524  22.751 -24.344  1.00 32.88           O  
ATOM   4539  N   HIS A 283      -2.651  26.360 -20.100  1.00 33.04           N  
ATOM   4540  H   HIS A 283      -2.745  25.454 -19.663  1.00 33.04           H  
ATOM   4541  CA  HIS A 283      -3.368  27.518 -19.549  1.00 33.04           C  
ATOM   4542  HA  HIS A 283      -2.862  28.427 -19.875  1.00 33.04           H  
ATOM   4543  C   HIS A 283      -3.365  27.553 -18.014  1.00 33.04           C  
ATOM   4544  CB  HIS A 283      -4.791  27.583 -20.132  1.00 33.04           C  
ATOM   4545  HB2 HIS A 283      -5.264  26.605 -20.050  1.00 33.04           H  
ATOM   4546  HB3 HIS A 283      -5.379  28.288 -19.545  1.00 33.04           H  
ATOM   4547  O   HIS A 283      -4.117  26.846 -17.341  1.00 33.04           O  
ATOM   4548  CG  HIS A 283      -4.826  28.043 -21.572  1.00 33.04           C  
ATOM   4549  CD2 HIS A 283      -4.834  27.253 -22.692  1.00 33.04           C  
ATOM   4550  HD2 HIS A 283      -4.810  26.174 -22.709  1.00 33.04           H  
ATOM   4551  ND1 HIS A 283      -4.808  29.351 -22.007  1.00 33.04           N  
ATOM   4552  HD1 HIS A 283      -4.731  30.173 -21.425  1.00 33.04           H  
ATOM   4553  CE1 HIS A 283      -4.810  29.345 -23.350  1.00 33.04           C  
ATOM   4554  HE1 HIS A 283      -4.774  30.222 -23.980  1.00 33.04           H  
ATOM   4555  NE2 HIS A 283      -4.852  28.090 -23.812  1.00 33.04           N  
ATOM   4556  N   TRP A 284      -2.554  28.455 -17.448  1.00 26.98           N  
ATOM   4557  H   TRP A 284      -1.920  28.954 -18.056  1.00 26.98           H  
ATOM   4558  CA  TRP A 284      -2.663  28.917 -16.060  1.00 26.98           C  
ATOM   4559  HA  TRP A 284      -3.074  28.121 -15.440  1.00 26.98           H  
ATOM   4560  C   TRP A 284      -3.641  30.090 -15.976  1.00 26.98           C  
ATOM   4561  CB  TRP A 284      -1.286  29.303 -15.493  1.00 26.98           C  
ATOM   4562  HB2 TRP A 284      -0.729  29.859 -16.247  1.00 26.98           H  
ATOM   4563  HB3 TRP A 284      -1.439  29.975 -14.649  1.00 26.98           H  
ATOM   4564  O   TRP A 284      -3.242  31.245 -15.849  1.00 26.98           O  
ATOM   4565  CG  TRP A 284      -0.421  28.204 -14.967  1.00 26.98           C  
ATOM   4566  CD1 TRP A 284      -0.615  26.874 -15.122  1.00 26.98           C  
ATOM   4567  HD1 TRP A 284      -1.419  26.428 -15.689  1.00 26.98           H  
ATOM   4568  CD2 TRP A 284       0.821  28.344 -14.214  1.00 26.98           C  
ATOM   4569  CE2 TRP A 284       1.329  27.041 -13.935  1.00 26.98           C  
ATOM   4570  CE3 TRP A 284       1.587  29.444 -13.771  1.00 26.98           C  
ATOM   4571  HE3 TRP A 284       1.244  30.444 -13.992  1.00 26.98           H  
ATOM   4572  NE1 TRP A 284       0.417  26.184 -14.519  1.00 26.98           N  
ATOM   4573  HE1 TRP A 284       0.556  25.195 -14.669  1.00 26.98           H  
ATOM   4574  CH2 TRP A 284       3.277  27.955 -12.825  1.00 26.98           C  
ATOM   4575  HH2 TRP A 284       4.227  27.824 -12.329  1.00 26.98           H  
ATOM   4576  CZ2 TRP A 284       2.537  26.837 -13.251  1.00 26.98           C  
ATOM   4577  HZ2 TRP A 284       2.918  25.838 -13.102  1.00 26.98           H  
ATOM   4578  CZ3 TRP A 284       2.802  29.253 -13.086  1.00 26.98           C  
ATOM   4579  HZ3 TRP A 284       3.385  30.110 -12.781  1.00 26.98           H  
ATOM   4580  N   SER A 285      -4.940  29.820 -16.037  1.00 26.41           N  
ATOM   4581  H   SER A 285      -5.259  28.894 -16.286  1.00 26.41           H  
ATOM   4582  CA  SER A 285      -5.925  30.818 -15.628  1.00 26.41           C  
ATOM   4583  HA  SER A 285      -5.512  31.351 -14.771  1.00 26.41           H  
ATOM   4584  C   SER A 285      -7.231  30.172 -15.180  1.00 26.41           C  
ATOM   4585  CB  SER A 285      -6.161  31.881 -16.716  1.00 26.41           C  
ATOM   4586  HB2 SER A 285      -6.878  32.613 -16.345  1.00 26.41           H  
ATOM   4587  HB3 SER A 285      -5.225  32.398 -16.930  1.00 26.41           H  
ATOM   4588  O   SER A 285      -7.806  29.344 -15.873  1.00 26.41           O  
ATOM   4589  OG  SER A 285      -6.658  31.321 -17.910  1.00 26.41           O  
ATOM   4590  HG  SER A 285      -6.771  32.011 -18.568  1.00 26.41           H  
ATOM   4591  N   ALA A 286      -7.661  30.591 -13.988  1.00 25.27           N  
ATOM   4592  H   ALA A 286      -6.968  31.089 -13.447  1.00 25.27           H  
ATOM   4593  CA  ALA A 286      -9.037  30.736 -13.511  1.00 25.27           C  
ATOM   4594  HA  ALA A 286      -9.187  31.807 -13.374  1.00 25.27           H  
ATOM   4595  C   ALA A 286      -9.245  30.086 -12.138  1.00 25.27           C  
ATOM   4596  CB  ALA A 286     -10.116  30.326 -14.525  1.00 25.27           C  
ATOM   4597  HB1 ALA A 286      -9.977  30.854 -15.468  1.00 25.27           H  
ATOM   4598  HB2 ALA A 286     -11.100  30.574 -14.127  1.00 25.27           H  
ATOM   4599  HB3 ALA A 286     -10.079  29.251 -14.698  1.00 25.27           H  
ATOM   4600  O   ALA A 286      -9.485  28.889 -11.995  1.00 25.27           O  
ATOM   4601  N   ARG A 287      -9.237  30.942 -11.107  1.00 27.73           N  
ATOM   4602  H   ARG A 287      -9.010  31.898 -11.337  1.00 27.73           H  
ATOM   4603  CA  ARG A 287     -10.104  30.752  -9.940  1.00 27.73           C  
ATOM   4604  HA  ARG A 287      -9.759  29.920  -9.327  1.00 27.73           H  
ATOM   4605  C   ARG A 287     -11.504  30.440 -10.474  1.00 27.73           C  
ATOM   4606  CB  ARG A 287     -10.166  32.063  -9.133  1.00 27.73           C  
ATOM   4607  HB2 ARG A 287     -10.423  32.883  -9.804  1.00 27.73           H  
ATOM   4608  HB3 ARG A 287     -10.968  31.973  -8.400  1.00 27.73           H  
ATOM   4609  O   ARG A 287     -12.034  31.252 -11.229  1.00 27.73           O  
ATOM   4610  CG  ARG A 287      -8.874  32.415  -8.384  1.00 27.73           C  
ATOM   4611  HG2 ARG A 287      -8.676  31.648  -7.635  1.00 27.73           H  
ATOM   4612  HG3 ARG A 287      -8.038  32.463  -9.081  1.00 27.73           H  
ATOM   4613  CD  ARG A 287      -9.044  33.779  -7.700  1.00 27.73           C  
ATOM   4614  HD2 ARG A 287      -9.138  34.549  -8.466  1.00 27.73           H  
ATOM   4615  HD3 ARG A 287      -9.962  33.757  -7.113  1.00 27.73           H  
ATOM   4616  NE  ARG A 287      -7.912  34.100  -6.808  1.00 27.73           N  
ATOM   4617  HE  ARG A 287      -7.131  33.460  -6.810  1.00 27.73           H  
ATOM   4618  NH1 ARG A 287      -8.793  36.023  -5.905  1.00 27.73           N  
ATOM   4619 HH11 ARG A 287      -8.727  36.800  -5.264  1.00 27.73           H  
ATOM   4620 HH12 ARG A 287      -9.598  35.937  -6.510  1.00 27.73           H  
ATOM   4621  NH2 ARG A 287      -6.820  35.276  -5.188  1.00 27.73           N  
ATOM   4622 HH21 ARG A 287      -6.778  36.065  -4.559  1.00 27.73           H  
ATOM   4623 HH22 ARG A 287      -6.059  34.612  -5.203  1.00 27.73           H  
ATOM   4624  CZ  ARG A 287      -7.847  35.127  -5.976  1.00 27.73           C  
ATOM   4625  N   LEU A 288     -12.079  29.291 -10.130  1.00 30.07           N  
ATOM   4626  H   LEU A 288     -11.582  28.632  -9.549  1.00 30.07           H  
ATOM   4627  CA  LEU A 288     -13.425  28.960 -10.589  1.00 30.07           C  
ATOM   4628  HA  LEU A 288     -13.455  29.137 -11.664  1.00 30.07           H  
ATOM   4629  C   LEU A 288     -14.447  29.879  -9.897  1.00 30.07           C  
ATOM   4630  CB  LEU A 288     -13.741  27.472 -10.365  1.00 30.07           C  
ATOM   4631  HB2 LEU A 288     -13.413  27.191  -9.365  1.00 30.07           H  
ATOM   4632  HB3 LEU A 288     -14.820  27.329 -10.409  1.00 30.07           H  
ATOM   4633  O   LEU A 288     -14.510  29.899  -8.663  1.00 30.07           O  
ATOM   4634  CG  LEU A 288     -13.089  26.544 -11.409  1.00 30.07           C  
ATOM   4635  HG  LEU A 288     -12.029  26.781 -11.496  1.00 30.07           H  
ATOM   4636  CD1 LEU A 288     -13.218  25.092 -10.952  1.00 30.07           C  
ATOM   4637 HD11 LEU A 288     -14.270  24.818 -10.866  1.00 30.07           H  
ATOM   4638 HD12 LEU A 288     -12.735  24.434 -11.674  1.00 30.07           H  
ATOM   4639 HD13 LEU A 288     -12.733  24.961  -9.985  1.00 30.07           H  
ATOM   4640  CD2 LEU A 288     -13.747  26.661 -12.789  1.00 30.07           C  
ATOM   4641 HD21 LEU A 288     -13.590  27.655 -13.208  1.00 30.07           H  
ATOM   4642 HD22 LEU A 288     -14.817  26.464 -12.716  1.00 30.07           H  
ATOM   4643 HD23 LEU A 288     -13.299  25.938 -13.471  1.00 30.07           H  
ATOM   4644  N   PRO A 289     -15.264  30.628 -10.657  1.00 25.39           N  
ATOM   4645  CA  PRO A 289     -16.447  31.279 -10.118  1.00 25.39           C  
ATOM   4646  HA  PRO A 289     -16.168  31.917  -9.280  1.00 25.39           H  
ATOM   4647  C   PRO A 289     -17.424  30.186  -9.659  1.00 25.39           C  
ATOM   4648  CB  PRO A 289     -17.018  32.137 -11.262  1.00 25.39           C  
ATOM   4649  HB2 PRO A 289     -17.190  33.162 -10.934  1.00 25.39           H  
ATOM   4650  HB3 PRO A 289     -17.949  31.710 -11.635  1.00 25.39           H  
ATOM   4651  O   PRO A 289     -17.815  29.341 -10.457  1.00 25.39           O  
ATOM   4652  CG  PRO A 289     -15.964  32.089 -12.370  1.00 25.39           C  
ATOM   4653  HG2 PRO A 289     -16.417  32.092 -13.361  1.00 25.39           H  
ATOM   4654  HG3 PRO A 289     -15.283  32.933 -12.259  1.00 25.39           H  
ATOM   4655  CD  PRO A 289     -15.212  30.798 -12.098  1.00 25.39           C  
ATOM   4656  HD2 PRO A 289     -14.193  30.893 -12.474  1.00 25.39           H  
ATOM   4657  HD3 PRO A 289     -15.720  29.963 -12.582  1.00 25.39           H  
ATOM   4658  N   GLY A 290     -17.797  30.181  -8.374  1.00 30.05           N  
ATOM   4659  H   GLY A 290     -17.403  30.883  -7.766  1.00 30.05           H  
ATOM   4660  CA  GLY A 290     -18.832  29.283  -7.836  1.00 30.05           C  
ATOM   4661  HA2 GLY A 290     -19.639  29.895  -7.434  1.00 30.05           H  
ATOM   4662  HA3 GLY A 290     -19.257  28.683  -8.641  1.00 30.05           H  
ATOM   4663  C   GLY A 290     -18.405  28.305  -6.736  1.00 30.05           C  
ATOM   4664  O   GLY A 290     -19.276  27.657  -6.155  1.00 30.05           O  
ATOM   4665  N   SER A 291     -17.121  28.212  -6.363  1.00 30.25           N  
ATOM   4666  H   SER A 291     -16.412  28.739  -6.852  1.00 30.25           H  
ATOM   4667  CA  SER A 291     -16.728  27.376  -5.219  1.00 30.25           C  
ATOM   4668  HA  SER A 291     -17.247  26.421  -5.308  1.00 30.25           H  
ATOM   4669  C   SER A 291     -17.166  28.027  -3.900  1.00 30.25           C  
ATOM   4670  CB  SER A 291     -15.227  27.046  -5.226  1.00 30.25           C  
ATOM   4671  HB2 SER A 291     -15.029  26.311  -4.447  1.00 30.25           H  
ATOM   4672  HB3 SER A 291     -14.952  26.611  -6.187  1.00 30.25           H  
ATOM   4673  O   SER A 291     -16.478  28.899  -3.366  1.00 30.25           O  
ATOM   4674  OG  SER A 291     -14.434  28.189  -4.983  1.00 30.25           O  
ATOM   4675  HG  SER A 291     -14.866  28.706  -4.299  1.00 30.25           H  
ATOM   4676  N   ARG A 292     -18.301  27.596  -3.341  1.00 26.52           N  
ATOM   4677  H   ARG A 292     -18.877  26.969  -3.885  1.00 26.52           H  
ATOM   4678  CA  ARG A 292     -18.668  27.868  -1.941  1.00 26.52           C  
ATOM   4679  HA  ARG A 292     -18.450  28.911  -1.708  1.00 26.52           H  
ATOM   4680  C   ARG A 292     -17.790  27.025  -1.008  1.00 26.52           C  
ATOM   4681  CB  ARG A 292     -20.168  27.616  -1.692  1.00 26.52           C  
ATOM   4682  HB2 ARG A 292     -20.346  27.695  -0.620  1.00 26.52           H  
ATOM   4683  HB3 ARG A 292     -20.418  26.601  -2.000  1.00 26.52           H  
ATOM   4684  O   ARG A 292     -18.260  26.081  -0.388  1.00 26.52           O  
ATOM   4685  CG  ARG A 292     -21.107  28.605  -2.398  1.00 26.52           C  
ATOM   4686  HG2 ARG A 292     -21.039  28.469  -3.477  1.00 26.52           H  
ATOM   4687  HG3 ARG A 292     -20.818  29.625  -2.144  1.00 26.52           H  
ATOM   4688  CD  ARG A 292     -22.548  28.349  -1.929  1.00 26.52           C  
ATOM   4689  HD2 ARG A 292     -22.818  27.322  -2.176  1.00 26.52           H  
ATOM   4690  HD3 ARG A 292     -22.582  28.466  -0.846  1.00 26.52           H  
ATOM   4691  NE  ARG A 292     -23.516  29.270  -2.558  1.00 26.52           N  
ATOM   4692  HE  ARG A 292     -23.202  29.763  -3.381  1.00 26.52           H  
ATOM   4693  NH1 ARG A 292     -25.286  28.875  -1.139  1.00 26.52           N  
ATOM   4694 HH11 ARG A 292     -24.725  28.211  -0.625  1.00 26.52           H  
ATOM   4695 HH12 ARG A 292     -26.246  29.042  -0.872  1.00 26.52           H  
ATOM   4696  NH2 ARG A 292     -25.530  30.303  -2.830  1.00 26.52           N  
ATOM   4697 HH21 ARG A 292     -26.487  30.450  -2.539  1.00 26.52           H  
ATOM   4698 HH22 ARG A 292     -25.184  30.781  -3.649  1.00 26.52           H  
ATOM   4699  CZ  ARG A 292     -24.765  29.477  -2.173  1.00 26.52           C  
ATOM   4700  N   PHE A 293     -16.502  27.344  -0.935  1.00 28.12           N  
ATOM   4701  H   PHE A 293     -16.176  28.099  -1.521  1.00 28.12           H  
ATOM   4702  CA  PHE A 293     -15.609  26.869   0.118  1.00 28.12           C  
ATOM   4703  HA  PHE A 293     -16.149  26.207   0.795  1.00 28.12           H  
ATOM   4704  C   PHE A 293     -15.190  28.083   0.939  1.00 28.12           C  
ATOM   4705  CB  PHE A 293     -14.429  26.061  -0.456  1.00 28.12           C  
ATOM   4706  HB2 PHE A 293     -14.364  26.208  -1.534  1.00 28.12           H  
ATOM   4707  HB3 PHE A 293     -13.491  26.420  -0.032  1.00 28.12           H  
ATOM   4708  O   PHE A 293     -14.204  28.747   0.633  1.00 28.12           O  
ATOM   4709  CG  PHE A 293     -14.531  24.578  -0.154  1.00 28.12           C  
ATOM   4710  CD1 PHE A 293     -13.926  24.045   1.002  1.00 28.12           C  
ATOM   4711  HD1 PHE A 293     -13.376  24.690   1.671  1.00 28.12           H  
ATOM   4712  CD2 PHE A 293     -15.277  23.740  -0.999  1.00 28.12           C  
ATOM   4713  HD2 PHE A 293     -15.775  24.151  -1.865  1.00 28.12           H  
ATOM   4714  CE1 PHE A 293     -14.051  22.674   1.297  1.00 28.12           C  
ATOM   4715  HE1 PHE A 293     -13.595  22.272   2.189  1.00 28.12           H  
ATOM   4716  CE2 PHE A 293     -15.414  22.376  -0.696  1.00 28.12           C  
ATOM   4717  HE2 PHE A 293     -16.032  21.757  -1.329  1.00 28.12           H  
ATOM   4718  CZ  PHE A 293     -14.793  21.837   0.445  1.00 28.12           C  
ATOM   4719  HZ  PHE A 293     -14.911  20.791   0.682  1.00 28.12           H  
ATOM   4720  N   ASN A 294     -15.971  28.380   1.975  1.00 27.84           N  
ATOM   4721  H   ASN A 294     -16.771  27.790   2.159  1.00 27.84           H  
ATOM   4722  CA  ASN A 294     -15.452  29.151   3.093  1.00 27.84           C  
ATOM   4723  HA  ASN A 294     -14.851  29.980   2.719  1.00 27.84           H  
ATOM   4724  C   ASN A 294     -14.581  28.181   3.905  1.00 27.84           C  
ATOM   4725  CB  ASN A 294     -16.609  29.729   3.927  1.00 27.84           C  
ATOM   4726  HB2 ASN A 294     -17.349  28.952   4.121  1.00 27.84           H  
ATOM   4727  HB3 ASN A 294     -16.213  30.059   4.888  1.00 27.84           H  
ATOM   4728  O   ASN A 294     -15.123  27.190   4.404  1.00 27.84           O  
ATOM   4729  CG  ASN A 294     -17.278  30.928   3.281  1.00 27.84           C  
ATOM   4730  ND2 ASN A 294     -18.442  31.306   3.756  1.00 27.84           N  
ATOM   4731 HD21 ASN A 294     -18.827  30.855   4.574  1.00 27.84           H  
ATOM   4732 HD22 ASN A 294     -18.827  32.151   3.359  1.00 27.84           H  
ATOM   4733  OD1 ASN A 294     -16.783  31.549   2.359  1.00 27.84           O  
ATOM   4734  N   PRO A 295     -13.257  28.383   4.011  1.00 24.74           N  
ATOM   4735  CA  PRO A 295     -12.479  27.654   5.004  1.00 24.74           C  
ATOM   4736  HA  PRO A 295     -12.536  26.586   4.794  1.00 24.74           H  
ATOM   4737  C   PRO A 295     -13.058  27.951   6.401  1.00 24.74           C  
ATOM   4738  CB  PRO A 295     -11.035  28.138   4.835  1.00 24.74           C  
ATOM   4739  HB2 PRO A 295     -10.502  28.175   5.785  1.00 24.74           H  
ATOM   4740  HB3 PRO A 295     -10.516  27.484   4.134  1.00 24.74           H  
ATOM   4741  O   PRO A 295     -13.517  29.076   6.627  1.00 24.74           O  
ATOM   4742  CG  PRO A 295     -11.184  29.528   4.215  1.00 24.74           C  
ATOM   4743  HG2 PRO A 295     -11.322  30.262   5.009  1.00 24.74           H  
ATOM   4744  HG3 PRO A 295     -10.324  29.791   3.599  1.00 24.74           H  
ATOM   4745  CD  PRO A 295     -12.463  29.432   3.390  1.00 24.74           C  
ATOM   4746  HD2 PRO A 295     -12.970  30.397   3.411  1.00 24.74           H  
ATOM   4747  HD3 PRO A 295     -12.223  29.148   2.365  1.00 24.74           H  
ATOM   4748  N   PRO A 296     -13.084  26.976   7.329  1.00 24.47           N  
ATOM   4749  CA  PRO A 296     -13.382  27.281   8.724  1.00 24.47           C  
ATOM   4750  HA  PRO A 296     -14.385  27.697   8.811  1.00 24.47           H  
ATOM   4751  C   PRO A 296     -12.363  28.315   9.227  1.00 24.47           C  
ATOM   4752  CB  PRO A 296     -13.315  25.944   9.470  1.00 24.47           C  
ATOM   4753  HB2 PRO A 296     -14.308  25.496   9.495  1.00 24.47           H  
ATOM   4754  HB3 PRO A 296     -12.927  26.061  10.482  1.00 24.47           H  
ATOM   4755  O   PRO A 296     -11.179  28.211   8.894  1.00 24.47           O  
ATOM   4756  CG  PRO A 296     -12.392  25.086   8.604  1.00 24.47           C  
ATOM   4757  HG2 PRO A 296     -11.357  25.271   8.892  1.00 24.47           H  
ATOM   4758  HG3 PRO A 296     -12.627  24.025   8.690  1.00 24.47           H  
ATOM   4759  CD  PRO A 296     -12.620  25.605   7.185  1.00 24.47           C  
ATOM   4760  HD2 PRO A 296     -13.394  25.015   6.694  1.00 24.47           H  
ATOM   4761  HD3 PRO A 296     -11.687  25.556   6.622  1.00 24.47           H  
ATOM   4762  N   GLN A 297     -12.851  29.329   9.952  1.00 27.85           N  
ATOM   4763  H   GLN A 297     -13.828  29.298  10.207  1.00 27.85           H  
ATOM   4764  CA  GLN A 297     -12.004  30.238  10.733  1.00 27.85           C  
ATOM   4765  HA  GLN A 297     -11.258  30.698  10.085  1.00 27.85           H  
ATOM   4766  C   GLN A 297     -11.209  29.462  11.782  1.00 27.85           C  
ATOM   4767  CB  GLN A 297     -12.847  31.329  11.416  1.00 27.85           C  
ATOM   4768  HB2 GLN A 297     -13.724  30.878  11.881  1.00 27.85           H  
ATOM   4769  HB3 GLN A 297     -12.247  31.778  12.208  1.00 27.85           H  
ATOM   4770  O   GLN A 297     -11.755  28.462  12.306  1.00 27.85           O  
ATOM   4771  CG  GLN A 297     -13.270  32.451  10.458  1.00 27.85           C  
ATOM   4772  HG2 GLN A 297     -12.377  32.861   9.987  1.00 27.85           H  
ATOM   4773  HG3 GLN A 297     -13.909  32.040   9.677  1.00 27.85           H  
ATOM   4774  CD  GLN A 297     -14.020  33.588  11.160  1.00 27.85           C  
ATOM   4775  NE2 GLN A 297     -14.132  34.744  10.541  1.00 27.85           N  
ATOM   4776 HE21 GLN A 297     -14.610  35.463  11.065  1.00 27.85           H  
ATOM   4777 HE22 GLN A 297     -13.680  34.893   9.650  1.00 27.85           H  
ATOM   4778  OE1 GLN A 297     -14.543  33.481  12.255  1.00 27.85           O  
ATOM   4779  OXT GLN A 297     -10.074  29.916  12.028  1.00 27.85           O  
TER    4780      GLN A 297                                                       
END   
