# Supplementary material for: Widespread Horizontal Gene Transfer Among Animal Viruses
Source: bioRxiv. 2024 Mar 26:2024.03.25.586562. Preprint. [Version 2] doi: 10.1101/2024.03.25.586562 (PMC11071296; doi:10.1101/2024.03.25.586562)
Supplement: Supplement 7 [file media-7.zip › File7_PDB/Adeno32301_Shutoff100k.pdb]

ATOM      1  N   MET A   1      29.641 -51.912 -16.602  1.00 35.76           N  
ATOM      2  H   MET A   1      30.278 -52.258 -17.305  1.00 35.76           H  
ATOM      3  H2  MET A   1      28.935 -51.314 -17.006  1.00 35.76           H  
ATOM      4  H3  MET A   1      29.214 -52.726 -16.183  1.00 35.76           H  
ATOM      5  CA  MET A   1      30.426 -51.193 -15.579  1.00 35.76           C  
ATOM      6  HA  MET A   1      31.318 -51.773 -15.343  1.00 35.76           H  
ATOM      7  C   MET A   1      29.575 -51.101 -14.318  1.00 35.76           C  
ATOM      8  CB  MET A   1      30.921 -49.839 -16.118  1.00 35.76           C  
ATOM      9  HB2 MET A   1      31.552 -49.364 -15.368  1.00 35.76           H  
ATOM     10  HB3 MET A   1      30.069 -49.191 -16.325  1.00 35.76           H  
ATOM     11  O   MET A   1      28.962 -50.072 -14.078  1.00 35.76           O  
ATOM     12  CG  MET A   1      31.727 -50.025 -17.414  1.00 35.76           C  
ATOM     13  HG2 MET A   1      32.587 -50.661 -17.205  1.00 35.76           H  
ATOM     14  HG3 MET A   1      31.107 -50.531 -18.155  1.00 35.76           H  
ATOM     15  SD  MET A   1      32.316 -48.493 -18.177  1.00 35.76           S  
ATOM     16  CE  MET A   1      32.902 -49.162 -19.758  1.00 35.76           C  
ATOM     17  HE1 MET A   1      33.330 -48.357 -20.355  1.00 35.76           H  
ATOM     18  HE2 MET A   1      32.069 -49.610 -20.299  1.00 35.76           H  
ATOM     19  HE3 MET A   1      33.664 -49.919 -19.574  1.00 35.76           H  
ATOM     20  N   GLU A   2      29.241 -52.217 -13.657  1.00 37.33           N  
ATOM     21  H   GLU A   2      28.439 -52.036 -13.071  1.00 37.33           H  
ATOM     22  CA  GLU A   2      30.114 -53.266 -13.057  1.00 37.33           C  
ATOM     23  HA  GLU A   2      29.446 -54.077 -12.769  1.00 37.33           H  
ATOM     24  C   GLU A   2      30.790 -52.757 -11.764  1.00 37.33           C  
ATOM     25  CB  GLU A   2      31.151 -53.913 -14.006  1.00 37.33           C  
ATOM     26  HB2 GLU A   2      31.883 -53.159 -14.294  1.00 37.33           H  
ATOM     27  HB3 GLU A   2      31.731 -54.643 -13.442  1.00 37.33           H  
ATOM     28  O   GLU A   2      31.326 -51.655 -11.770  1.00 37.33           O  
ATOM     29  CG  GLU A   2      30.553 -54.670 -15.210  1.00 37.33           C  
ATOM     30  HG2 GLU A   2      29.511 -54.371 -15.328  1.00 37.33           H  
ATOM     31  HG3 GLU A   2      30.551 -55.737 -14.983  1.00 37.33           H  
ATOM     32  CD  GLU A   2      31.267 -54.429 -16.552  1.00 37.33           C  
ATOM     33  OE1 GLU A   2      30.775 -54.986 -17.549  1.00 37.33           O  
ATOM     34  OE2 GLU A   2      32.001 -53.421 -16.677  1.00 37.33           O  
ATOM     35  N   GLU A   3      30.798 -53.483 -10.638  1.00 40.63           N  
ATOM     36  H   GLU A   3      31.242 -53.037  -9.848  1.00 40.63           H  
ATOM     37  CA  GLU A   3      30.170 -54.791 -10.348  1.00 40.63           C  
ATOM     38  HA  GLU A   3      29.196 -54.825 -10.836  1.00 40.63           H  
ATOM     39  C   GLU A   3      29.865 -54.987  -8.840  1.00 40.63           C  
ATOM     40  CB  GLU A   3      31.047 -55.938 -10.904  1.00 40.63           C  
ATOM     41  HB2 GLU A   3      31.860 -55.532 -11.507  1.00 40.63           H  
ATOM     42  HB3 GLU A   3      31.506 -56.495 -10.088  1.00 40.63           H  
ATOM     43  O   GLU A   3      29.947 -54.047  -8.052  1.00 40.63           O  
ATOM     44  CG  GLU A   3      30.191 -56.885 -11.764  1.00 40.63           C  
ATOM     45  HG2 GLU A   3      29.447 -57.354 -11.120  1.00 40.63           H  
ATOM     46  HG3 GLU A   3      29.655 -56.294 -12.508  1.00 40.63           H  
ATOM     47  CD  GLU A   3      30.990 -57.975 -12.493  1.00 40.63           C  
ATOM     48  OE1 GLU A   3      30.352 -58.675 -13.309  1.00 40.63           O  
ATOM     49  OE2 GLU A   3      32.201 -58.115 -12.216  1.00 40.63           O  
ATOM     50  N   HIS A   4      29.435 -56.192  -8.446  1.00 40.01           N  
ATOM     51  H   HIS A   4      29.487 -56.942  -9.120  1.00 40.01           H  
ATOM     52  CA  HIS A   4      28.937 -56.532  -7.104  1.00 40.01           C  
ATOM     53  HA  HIS A   4      28.316 -55.711  -6.746  1.00 40.01           H  
ATOM     54  C   HIS A   4      30.024 -56.799  -6.036  1.00 40.01           C  
ATOM     55  CB  HIS A   4      28.067 -57.801  -7.223  1.00 40.01           C  
ATOM     56  HB2 HIS A   4      28.594 -58.544  -7.823  1.00 40.01           H  
ATOM     57  HB3 HIS A   4      27.929 -58.242  -6.236  1.00 40.01           H  
ATOM     58  O   HIS A   4      31.147 -57.170  -6.367  1.00 40.01           O  
ATOM     59  CG  HIS A   4      26.691 -57.590  -7.796  1.00 40.01           C  
ATOM     60  CD2 HIS A   4      26.338 -57.600  -9.119  1.00 40.01           C  
ATOM     61  HD2 HIS A   4      27.008 -57.729  -9.956  1.00 40.01           H  
ATOM     62  ND1 HIS A   4      25.531 -57.456  -7.067  1.00 40.01           N  
ATOM     63  HD1 HIS A   4      25.455 -57.456  -6.060  1.00 40.01           H  
ATOM     64  CE1 HIS A   4      24.504 -57.378  -7.929  1.00 40.01           C  
ATOM     65  HE1 HIS A   4      23.465 -57.274  -7.654  1.00 40.01           H  
ATOM     66  NE2 HIS A   4      24.947 -57.457  -9.191  1.00 40.01           N  
ATOM     67  N   SER A   5      29.575 -56.787  -4.763  1.00 45.06           N  
ATOM     68  H   SER A   5      28.710 -56.283  -4.630  1.00 45.06           H  
ATOM     69  CA  SER A   5      29.910 -57.734  -3.659  1.00 45.06           C  
ATOM     70  HA  SER A   5      28.948 -58.148  -3.357  1.00 45.06           H  
ATOM     71  C   SER A   5      30.555 -57.132  -2.394  1.00 45.06           C  
ATOM     72  CB  SER A   5      30.766 -58.930  -4.113  1.00 45.06           C  
ATOM     73  HB2 SER A   5      31.714 -58.582  -4.525  1.00 45.06           H  
ATOM     74  HB3 SER A   5      31.011 -59.561  -3.259  1.00 45.06           H  
ATOM     75  O   SER A   5      31.336 -56.196  -2.495  1.00 45.06           O  
ATOM     76  OG  SER A   5      30.068 -59.708  -5.066  1.00 45.06           O  
ATOM     77  HG  SER A   5      30.584 -59.677  -5.875  1.00 45.06           H  
ATOM     78  N   SER A   6      30.387 -57.668  -1.169  1.00 40.13           N  
ATOM     79  H   SER A   6      31.121 -57.369  -0.542  1.00 40.13           H  
ATOM     80  CA  SER A   6      29.235 -58.307  -0.476  1.00 40.13           C  
ATOM     81  HA  SER A   6      28.428 -57.581  -0.378  1.00 40.13           H  
ATOM     82  C   SER A   6      29.658 -58.790   0.933  1.00 40.13           C  
ATOM     83  CB  SER A   6      28.678 -59.577  -1.159  1.00 40.13           C  
ATOM     84  HB2 SER A   6      28.114 -59.333  -2.059  1.00 40.13           H  
ATOM     85  HB3 SER A   6      27.978 -60.064  -0.479  1.00 40.13           H  
ATOM     86  O   SER A   6      30.531 -59.648   1.005  1.00 40.13           O  
ATOM     87  OG  SER A   6      29.703 -60.493  -1.466  1.00 40.13           O  
ATOM     88  HG  SER A   6      30.255 -60.580  -0.686  1.00 40.13           H  
ATOM     89  N   GLN A   7      28.942 -58.380   1.998  1.00 39.30           N  
ATOM     90  H   GLN A   7      28.311 -57.605   1.852  1.00 39.30           H  
ATOM     91  CA  GLN A   7      28.814 -59.099   3.300  1.00 39.30           C  
ATOM     92  HA  GLN A   7      28.183 -58.478   3.936  1.00 39.30           H  
ATOM     93  C   GLN A   7      30.134 -59.283   4.131  1.00 39.30           C  
ATOM     94  CB  GLN A   7      28.003 -60.387   3.019  1.00 39.30           C  
ATOM     95  HB2 GLN A   7      27.824 -60.908   3.959  1.00 39.30           H  
ATOM     96  HB3 GLN A   7      28.576 -61.042   2.361  1.00 39.30           H  
ATOM     97  O   GLN A   7      31.217 -59.003   3.636  1.00 39.30           O  
ATOM     98  CG  GLN A   7      26.607 -60.118   2.414  1.00 39.30           C  
ATOM     99  HG2 GLN A   7      26.691 -59.522   1.506  1.00 39.30           H  
ATOM    100  HG3 GLN A   7      26.021 -59.550   3.137  1.00 39.30           H  
ATOM    101  CD  GLN A   7      25.834 -61.384   2.042  1.00 39.30           C  
ATOM    102  NE2 GLN A   7      24.526 -61.312   1.936  1.00 39.30           N  
ATOM    103 HE21 GLN A   7      24.071 -62.175   1.674  1.00 39.30           H  
ATOM    104 HE22 GLN A   7      24.025 -60.454   2.118  1.00 39.30           H  
ATOM    105  OE1 GLN A   7      26.370 -62.447   1.801  1.00 39.30           O  
ATOM    106  N   THR A   8      30.181 -59.643   5.431  1.00 39.60           N  
ATOM    107  H   THR A   8      31.119 -59.593   5.802  1.00 39.60           H  
ATOM    108  CA  THR A   8      29.176 -60.113   6.425  1.00 39.60           C  
ATOM    109  HA  THR A   8      28.222 -59.613   6.260  1.00 39.60           H  
ATOM    110  C   THR A   8      29.656 -59.853   7.882  1.00 39.60           C  
ATOM    111  CB  THR A   8      28.996 -61.656   6.362  1.00 39.60           C  
ATOM    112  HB  THR A   8      29.581 -62.124   7.154  1.00 39.60           H  
ATOM    113  O   THR A   8      30.864 -59.828   8.093  1.00 39.60           O  
ATOM    114  CG2 THR A   8      27.535 -62.068   6.552  1.00 39.60           C  
ATOM    115 HG21 THR A   8      27.211 -61.831   7.566  1.00 39.60           H  
ATOM    116 HG22 THR A   8      27.446 -63.145   6.408  1.00 39.60           H  
ATOM    117 HG23 THR A   8      26.887 -61.561   5.837  1.00 39.60           H  
ATOM    118  OG1 THR A   8      29.453 -62.239   5.166  1.00 39.60           O  
ATOM    119  HG1 THR A   8      30.397 -62.083   5.098  1.00 39.60           H  
ATOM    120  N   SER A   9      28.742 -59.858   8.882  1.00 40.54           N  
ATOM    121  H   SER A   9      27.775 -59.846   8.590  1.00 40.54           H  
ATOM    122  CA  SER A   9      28.956 -60.162  10.342  1.00 40.54           C  
ATOM    123  HA  SER A   9      27.974 -60.066  10.804  1.00 40.54           H  
ATOM    124  C   SER A   9      29.876 -59.248  11.207  1.00 40.54           C  
ATOM    125  CB  SER A   9      29.349 -61.644  10.527  1.00 40.54           C  
ATOM    126  HB2 SER A   9      28.454 -62.262  10.458  1.00 40.54           H  
ATOM    127  HB3 SER A   9      29.797 -61.788  11.510  1.00 40.54           H  
ATOM    128  O   SER A   9      30.839 -58.694  10.701  1.00 40.54           O  
ATOM    129  OG  SER A   9      30.283 -62.107   9.576  1.00 40.54           O  
ATOM    130  HG  SER A   9      30.874 -61.381   9.364  1.00 40.54           H  
ATOM    131  N   SER A  10      29.685 -59.061  12.533  1.00 40.61           N  
ATOM    132  H   SER A  10      30.421 -58.518  12.961  1.00 40.61           H  
ATOM    133  CA  SER A  10      28.623 -59.507  13.478  1.00 40.61           C  
ATOM    134  HA  SER A  10      27.644 -59.367  13.020  1.00 40.61           H  
ATOM    135  C   SER A  10      28.635 -58.772  14.848  1.00 40.61           C  
ATOM    136  CB  SER A  10      28.788 -60.994  13.848  1.00 40.61           C  
ATOM    137  HB2 SER A  10      28.444 -61.624  13.028  1.00 40.61           H  
ATOM    138  HB3 SER A  10      28.163 -61.234  14.708  1.00 40.61           H  
ATOM    139  O   SER A  10      29.679 -58.722  15.491  1.00 40.61           O  
ATOM    140  OG  SER A  10      30.138 -61.289  14.153  1.00 40.61           O  
ATOM    141  HG  SER A  10      30.405 -60.693  14.856  1.00 40.61           H  
ATOM    142  N   GLU A  11      27.435 -58.404  15.330  1.00 41.77           N  
ATOM    143  H   GLU A  11      26.690 -58.383  14.648  1.00 41.77           H  
ATOM    144  CA  GLU A  11      26.939 -58.481  16.736  1.00 41.77           C  
ATOM    145  HA  GLU A  11      25.921 -58.101  16.643  1.00 41.77           H  
ATOM    146  C   GLU A  11      27.436 -57.531  17.878  1.00 41.77           C  
ATOM    147  CB  GLU A  11      26.787 -59.974  17.108  1.00 41.77           C  
ATOM    148  HB2 GLU A  11      26.753 -60.101  18.190  1.00 41.77           H  
ATOM    149  HB3 GLU A  11      27.649 -60.546  16.764  1.00 41.77           H  
ATOM    150  O   GLU A  11      28.440 -56.840  17.712  1.00 41.77           O  
ATOM    151  CG  GLU A  11      25.492 -60.519  16.462  1.00 41.77           C  
ATOM    152  HG2 GLU A  11      24.721 -59.749  16.471  1.00 41.77           H  
ATOM    153  HG3 GLU A  11      25.697 -60.754  15.417  1.00 41.77           H  
ATOM    154  CD  GLU A  11      24.917 -61.752  17.164  1.00 41.77           C  
ATOM    155  OE1 GLU A  11      23.671 -61.867  17.166  1.00 41.77           O  
ATOM    156  OE2 GLU A  11      25.719 -62.562  17.677  1.00 41.77           O  
ATOM    157  N   PRO A  12      26.641 -57.344  18.979  1.00 44.46           N  
ATOM    158  CA  PRO A  12      26.337 -55.980  19.466  1.00 44.46           C  
ATOM    159  HA  PRO A  12      26.947 -55.232  18.960  1.00 44.46           H  
ATOM    160  C   PRO A  12      26.398 -55.737  21.001  1.00 44.46           C  
ATOM    161  CB  PRO A  12      24.873 -55.845  19.032  1.00 44.46           C  
ATOM    162  HB2 PRO A  12      24.362 -54.996  19.487  1.00 44.46           H  
ATOM    163  HB3 PRO A  12      24.814 -55.776  17.946  1.00 44.46           H  
ATOM    164  O   PRO A  12      26.560 -56.662  21.793  1.00 44.46           O  
ATOM    165  CG  PRO A  12      24.287 -57.178  19.503  1.00 44.46           C  
ATOM    166  HG2 PRO A  12      23.983 -57.117  20.548  1.00 44.46           H  
ATOM    167  HG3 PRO A  12      23.444 -57.477  18.879  1.00 44.46           H  
ATOM    168  CD  PRO A  12      25.462 -58.144  19.355  1.00 44.46           C  
ATOM    169  HD2 PRO A  12      25.645 -58.661  20.297  1.00 44.46           H  
ATOM    170  HD3 PRO A  12      25.159 -58.871  18.602  1.00 44.46           H  
ATOM    171  N   ALA A  13      26.112 -54.493  21.430  1.00 39.54           N  
ATOM    172  H   ALA A  13      26.094 -53.748  20.749  1.00 39.54           H  
ATOM    173  CA  ALA A  13      25.518 -54.169  22.742  1.00 39.54           C  
ATOM    174  HA  ALA A  13      24.750 -54.912  22.961  1.00 39.54           H  
ATOM    175  C   ALA A  13      24.858 -52.762  22.770  1.00 39.54           C  
ATOM    176  CB  ALA A  13      26.591 -54.258  23.838  1.00 39.54           C  
ATOM    177  HB1 ALA A  13      26.967 -55.278  23.919  1.00 39.54           H  
ATOM    178  HB2 ALA A  13      26.167 -53.965  24.799  1.00 39.54           H  
ATOM    179  HB3 ALA A  13      27.419 -53.592  23.596  1.00 39.54           H  
ATOM    180  O   ALA A  13      25.413 -51.842  22.188  1.00 39.54           O  
ATOM    181  N   ALA A  14      23.703 -52.653  23.456  1.00 38.77           N  
ATOM    182  H   ALA A  14      23.350 -53.543  23.777  1.00 38.77           H  
ATOM    183  CA  ALA A  14      22.975 -51.498  24.054  1.00 38.77           C  
ATOM    184  HA  ALA A  14      21.926 -51.642  23.796  1.00 38.77           H  
ATOM    185  C   ALA A  14      23.310 -50.026  23.635  1.00 38.77           C  
ATOM    186  CB  ALA A  14      23.098 -51.698  25.572  1.00 38.77           C  
ATOM    187  HB1 ALA A  14      22.337 -51.113  26.088  1.00 38.77           H  
ATOM    188  HB2 ALA A  14      22.938 -52.745  25.833  1.00 38.77           H  
ATOM    189  HB3 ALA A  14      24.090 -51.395  25.906  1.00 38.77           H  
ATOM    190  O   ALA A  14      24.466 -49.649  23.524  1.00 38.77           O  
ATOM    191  N   THR A  15      22.356 -49.086  23.496  1.00 39.82           N  
ATOM    192  H   THR A  15      22.705 -48.274  23.007  1.00 39.82           H  
ATOM    193  CA  THR A  15      21.240 -48.759  24.424  1.00 39.82           C  
ATOM    194  HA  THR A  15      20.837 -49.667  24.873  1.00 39.82           H  
ATOM    195  C   THR A  15      20.073 -47.956  23.798  1.00 39.82           C  
ATOM    196  CB  THR A  15      21.745 -47.805  25.537  1.00 39.82           C  
ATOM    197  HB  THR A  15      20.885 -47.290  25.967  1.00 39.82           H  
ATOM    198  O   THR A  15      20.300 -47.143  22.913  1.00 39.82           O  
ATOM    199  CG2 THR A  15      22.456 -48.480  26.702  1.00 39.82           C  
ATOM    200 HG21 THR A  15      23.364 -48.970  26.348  1.00 39.82           H  
ATOM    201 HG22 THR A  15      21.788 -49.196  27.180  1.00 39.82           H  
ATOM    202 HG23 THR A  15      22.737 -47.723  27.433  1.00 39.82           H  
ATOM    203  OG1 THR A  15      22.626 -46.826  25.035  1.00 39.82           O  
ATOM    204  HG1 THR A  15      22.197 -46.384  24.299  1.00 39.82           H  
ATOM    205  N   HIS A  16      18.891 -48.054  24.432  1.00 37.78           N  
ATOM    206  H   HIS A  16      18.821 -48.793  25.118  1.00 37.78           H  
ATOM    207  CA  HIS A  16      17.762 -47.093  24.466  1.00 37.78           C  
ATOM    208  HA  HIS A  16      17.053 -47.575  25.139  1.00 37.78           H  
ATOM    209  C   HIS A  16      16.887 -46.818  23.212  1.00 37.78           C  
ATOM    210  CB  HIS A  16      18.153 -45.811  25.229  1.00 37.78           C  
ATOM    211  HB2 HIS A  16      17.467 -45.011  24.949  1.00 37.78           H  
ATOM    212  HB3 HIS A  16      19.158 -45.494  24.949  1.00 37.78           H  
ATOM    213  O   HIS A  16      17.174 -45.972  22.373  1.00 37.78           O  
ATOM    214  CG  HIS A  16      18.052 -45.992  26.726  1.00 37.78           C  
ATOM    215  CD2 HIS A  16      19.072 -46.077  27.636  1.00 37.78           C  
ATOM    216  HD2 HIS A  16      20.126 -45.973  27.424  1.00 37.78           H  
ATOM    217  ND1 HIS A  16      16.877 -46.154  27.423  1.00 37.78           N  
ATOM    218  HD1 HIS A  16      15.949 -46.079  27.030  1.00 37.78           H  
ATOM    219  CE1 HIS A  16      17.182 -46.357  28.715  1.00 37.78           C  
ATOM    220  HE1 HIS A  16      16.461 -46.511  29.504  1.00 37.78           H  
ATOM    221  NE2 HIS A  16      18.512 -46.329  28.894  1.00 37.78           N  
ATOM    222  N   GLU A  17      15.718 -47.471  23.232  1.00 35.22           N  
ATOM    223  H   GLU A  17      15.658 -48.222  23.906  1.00 35.22           H  
ATOM    224  CA  GLU A  17      14.393 -47.099  22.682  1.00 35.22           C  
ATOM    225  HA  GLU A  17      14.417 -47.065  21.592  1.00 35.22           H  
ATOM    226  C   GLU A  17      13.823 -45.745  23.216  1.00 35.22           C  
ATOM    227  CB  GLU A  17      13.482 -48.242  23.175  1.00 35.22           C  
ATOM    228  HB2 GLU A  17      13.777 -48.528  24.184  1.00 35.22           H  
ATOM    229  HB3 GLU A  17      12.451 -47.899  23.261  1.00 35.22           H  
ATOM    230  O   GLU A  17      14.421 -45.217  24.163  1.00 35.22           O  
ATOM    231  CG  GLU A  17      13.469 -49.483  22.280  1.00 35.22           C  
ATOM    232  HG2 GLU A  17      13.226 -49.173  21.263  1.00 35.22           H  
ATOM    233  HG3 GLU A  17      14.462 -49.931  22.278  1.00 35.22           H  
ATOM    234  CD  GLU A  17      12.432 -50.515  22.762  1.00 35.22           C  
ATOM    235  OE1 GLU A  17      12.166 -51.457  21.988  1.00 35.22           O  
ATOM    236  OE2 GLU A  17      11.921 -50.362  23.897  1.00 35.22           O  
ATOM    237  N   PRO A  18      12.655 -45.205  22.739  1.00 39.12           N  
ATOM    238  CA  PRO A  18      11.593 -45.853  21.927  1.00 39.12           C  
ATOM    239  HA  PRO A  18      11.916 -46.816  21.533  1.00 39.12           H  
ATOM    240  C   PRO A  18      10.964 -45.059  20.742  1.00 39.12           C  
ATOM    241  CB  PRO A  18      10.476 -46.050  22.975  1.00 39.12           C  
ATOM    242  HB2 PRO A  18       9.481 -46.134  22.538  1.00 39.12           H  
ATOM    243  HB3 PRO A  18      10.652 -46.933  23.590  1.00 39.12           H  
ATOM    244  O   PRO A  18      11.151 -43.858  20.584  1.00 39.12           O  
ATOM    245  CG  PRO A  18      10.582 -44.806  23.862  1.00 39.12           C  
ATOM    246  HG2 PRO A  18      10.532 -45.089  24.914  1.00 39.12           H  
ATOM    247  HG3 PRO A  18       9.792 -44.095  23.621  1.00 39.12           H  
ATOM    248  CD  PRO A  18      11.949 -44.197  23.529  1.00 39.12           C  
ATOM    249  HD2 PRO A  18      11.818 -43.292  22.936  1.00 39.12           H  
ATOM    250  HD3 PRO A  18      12.466 -43.937  24.452  1.00 39.12           H  
ATOM    251  N   ALA A  19      10.073 -45.768  20.027  1.00 37.59           N  
ATOM    252  H   ALA A  19      10.087 -46.764  20.195  1.00 37.59           H  
ATOM    253  CA  ALA A  19       8.868 -45.290  19.320  1.00 37.59           C  
ATOM    254  HA  ALA A  19       8.374 -46.195  18.968  1.00 37.59           H  
ATOM    255  C   ALA A  19       9.004 -44.413  18.051  1.00 37.59           C  
ATOM    256  CB  ALA A  19       7.886 -44.692  20.342  1.00 37.59           C  
ATOM    257  HB1 ALA A  19       6.953 -44.436  19.841  1.00 37.59           H  
ATOM    258  HB2 ALA A  19       8.310 -43.786  20.775  1.00 37.59           H  
ATOM    259  HB3 ALA A  19       7.676 -45.413  21.132  1.00 37.59           H  
ATOM    260  O   ALA A  19       8.965 -43.184  18.098  1.00 37.59           O  
ATOM    261  N   GLU A  20       8.940 -45.069  16.885  1.00 36.76           N  
ATOM    262  H   GLU A  20       8.984 -46.078  16.890  1.00 36.76           H  
ATOM    263  CA  GLU A  20       8.431 -44.451  15.652  1.00 36.76           C  
ATOM    264  HA  GLU A  20       8.926 -43.493  15.491  1.00 36.76           H  
ATOM    265  C   GLU A  20       6.912 -44.211  15.770  1.00 36.76           C  
ATOM    266  CB  GLU A  20       8.701 -45.349  14.429  1.00 36.76           C  
ATOM    267  HB2 GLU A  20       8.260 -46.330  14.606  1.00 36.76           H  
ATOM    268  HB3 GLU A  20       8.204 -44.900  13.569  1.00 36.76           H  
ATOM    269  O   GLU A  20       6.112 -45.140  15.650  1.00 36.76           O  
ATOM    270  CG  GLU A  20      10.184 -45.526  14.081  1.00 36.76           C  
ATOM    271  HG2 GLU A  20      10.641 -44.539  14.004  1.00 36.76           H  
ATOM    272  HG3 GLU A  20      10.679 -46.069  14.886  1.00 36.76           H  
ATOM    273  CD  GLU A  20      10.372 -46.291  12.756  1.00 36.76           C  
ATOM    274  OE1 GLU A  20      11.326 -45.946  12.024  1.00 36.76           O  
ATOM    275  OE2 GLU A  20       9.565 -47.209  12.473  1.00 36.76           O  
ATOM    276  N   LEU A  21       6.495 -42.963  15.993  1.00 33.03           N  
ATOM    277  H   LEU A  21       7.189 -42.245  16.145  1.00 33.03           H  
ATOM    278  CA  LEU A  21       5.084 -42.571  15.914  1.00 33.03           C  
ATOM    279  HA  LEU A  21       4.471 -43.342  16.382  1.00 33.03           H  
ATOM    280  C   LEU A  21       4.650 -42.473  14.446  1.00 33.03           C  
ATOM    281  CB  LEU A  21       4.873 -41.242  16.667  1.00 33.03           C  
ATOM    282  HB2 LEU A  21       5.743 -40.605  16.504  1.00 33.03           H  
ATOM    283  HB3 LEU A  21       4.010 -40.723  16.249  1.00 33.03           H  
ATOM    284  O   LEU A  21       4.995 -41.512  13.755  1.00 33.03           O  
ATOM    285  CG  LEU A  21       4.640 -41.439  18.174  1.00 33.03           C  
ATOM    286  HG  LEU A  21       5.315 -42.205  18.555  1.00 33.03           H  
ATOM    287  CD1 LEU A  21       4.917 -40.139  18.931  1.00 33.03           C  
ATOM    288 HD11 LEU A  21       4.262 -39.348  18.565  1.00 33.03           H  
ATOM    289 HD12 LEU A  21       5.957 -39.848  18.781  1.00 33.03           H  
ATOM    290 HD13 LEU A  21       4.747 -40.292  19.997  1.00 33.03           H  
ATOM    291  CD2 LEU A  21       3.192 -41.849  18.461  1.00 33.03           C  
ATOM    292 HD21 LEU A  21       3.051 -41.983  19.534  1.00 33.03           H  
ATOM    293 HD22 LEU A  21       2.965 -42.793  17.966  1.00 33.03           H  
ATOM    294 HD23 LEU A  21       2.503 -41.087  18.099  1.00 33.03           H  
ATOM    295  N   ARG A  22       3.872 -43.450  13.964  1.00 37.46           N  
ATOM    296  H   ARG A  22       3.618 -44.212  14.576  1.00 37.46           H  
ATOM    297  CA  ARG A  22       3.238 -43.363  12.643  1.00 37.46           C  
ATOM    298  HA  ARG A  22       3.992 -43.032  11.929  1.00 37.46           H  
ATOM    299  C   ARG A  22       2.142 -42.304  12.657  1.00 37.46           C  
ATOM    300  CB  ARG A  22       2.696 -44.726  12.188  1.00 37.46           C  
ATOM    301  HB2 ARG A  22       2.139 -45.196  12.998  1.00 37.46           H  
ATOM    302  HB3 ARG A  22       2.022 -44.578  11.344  1.00 37.46           H  
ATOM    303  O   ARG A  22       1.314 -42.249  13.561  1.00 37.46           O  
ATOM    304  CG  ARG A  22       3.846 -45.633  11.743  1.00 37.46           C  
ATOM    305  HG2 ARG A  22       4.410 -45.128  10.958  1.00 37.46           H  
ATOM    306  HG3 ARG A  22       4.509 -45.826  12.586  1.00 37.46           H  
ATOM    307  CD  ARG A  22       3.321 -46.962  11.199  1.00 37.46           C  
ATOM    308  HD2 ARG A  22       2.843 -47.501  12.017  1.00 37.46           H  
ATOM    309  HD3 ARG A  22       2.581 -46.766  10.424  1.00 37.46           H  
ATOM    310  NE  ARG A  22       4.436 -47.740  10.630  1.00 37.46           N  
ATOM    311  HE  ARG A  22       5.265 -47.215  10.388  1.00 37.46           H  
ATOM    312  NH1 ARG A  22       3.498 -49.822  10.801  1.00 37.46           N  
ATOM    313 HH11 ARG A  22       2.667 -49.382  11.171  1.00 37.46           H  
ATOM    314 HH12 ARG A  22       3.546 -50.824  10.685  1.00 37.46           H  
ATOM    315  NH2 ARG A  22       5.574 -49.594   9.993  1.00 37.46           N  
ATOM    316 HH21 ARG A  22       5.644 -50.599   9.914  1.00 37.46           H  
ATOM    317 HH22 ARG A  22       6.389 -49.018   9.842  1.00 37.46           H  
ATOM    318  CZ  ARG A  22       4.493 -49.046  10.474  1.00 37.46           C  
ATOM    319  N   LEU A  23       2.121 -41.480  11.611  1.00 32.84           N  
ATOM    320  H   LEU A  23       2.842 -41.586  10.912  1.00 32.84           H  
ATOM    321  CA  LEU A  23       1.195 -40.350  11.483  1.00 32.84           C  
ATOM    322  HA  LEU A  23       1.293 -39.743  12.383  1.00 32.84           H  
ATOM    323  C   LEU A  23      -0.283 -40.788  11.393  1.00 32.84           C  
ATOM    324  CB  LEU A  23       1.647 -39.535  10.254  1.00 32.84           C  
ATOM    325  HB2 LEU A  23       1.343 -40.076   9.358  1.00 32.84           H  
ATOM    326  HB3 LEU A  23       2.735 -39.472  10.250  1.00 32.84           H  
ATOM    327  O   LEU A  23      -1.180 -40.001  11.676  1.00 32.84           O  
ATOM    328  CG  LEU A  23       1.097 -38.100  10.182  1.00 32.84           C  
ATOM    329  HG  LEU A  23       0.008 -38.112  10.227  1.00 32.84           H  
ATOM    330  CD1 LEU A  23       1.643 -37.215  11.307  1.00 32.84           C  
ATOM    331 HD11 LEU A  23       1.270 -37.566  12.270  1.00 32.84           H  
ATOM    332 HD12 LEU A  23       1.298 -36.190  11.168  1.00 32.84           H  
ATOM    333 HD13 LEU A  23       2.733 -37.234  11.309  1.00 32.84           H  
ATOM    334  CD2 LEU A  23       1.517 -37.469   8.853  1.00 32.84           C  
ATOM    335 HD21 LEU A  23       1.109 -36.461   8.780  1.00 32.84           H  
ATOM    336 HD22 LEU A  23       2.604 -37.428   8.780  1.00 32.84           H  
ATOM    337 HD23 LEU A  23       1.122 -38.062   8.028  1.00 32.84           H  
ATOM    338  N   GLU A  24      -0.525 -42.049  11.035  1.00 44.88           N  
ATOM    339  H   GLU A  24       0.269 -42.628  10.800  1.00 44.88           H  
ATOM    340  CA  GLU A  24      -1.848 -42.673  10.921  1.00 44.88           C  
ATOM    341  HA  GLU A  24      -2.533 -41.982  10.430  1.00 44.88           H  
ATOM    342  C   GLU A  24      -2.469 -43.005  12.296  1.00 44.88           C  
ATOM    343  CB  GLU A  24      -1.703 -43.924  10.029  1.00 44.88           C  
ATOM    344  HB2 GLU A  24      -2.644 -44.473  10.027  1.00 44.88           H  
ATOM    345  HB3 GLU A  24      -0.926 -44.564  10.446  1.00 44.88           H  
ATOM    346  O   GLU A  24      -3.678 -42.854  12.479  1.00 44.88           O  
ATOM    347  CG  GLU A  24      -1.338 -43.550   8.576  1.00 44.88           C  
ATOM    348  HG2 GLU A  24      -2.208 -43.094   8.104  1.00 44.88           H  
ATOM    349  HG3 GLU A  24      -0.545 -42.802   8.582  1.00 44.88           H  
ATOM    350  CD  GLU A  24      -0.862 -44.743   7.729  1.00 44.88           C  
ATOM    351  OE1 GLU A  24       0.070 -44.528   6.920  1.00 44.88           O  
ATOM    352  OE2 GLU A  24      -1.405 -45.856   7.898  1.00 44.88           O  
ATOM    353  N   ASP A  25      -1.652 -43.345  13.303  1.00 41.81           N  
ATOM    354  H   ASP A  25      -0.659 -43.416  13.131  1.00 41.81           H  
ATOM    355  CA  ASP A  25      -2.124 -43.621  14.672  1.00 41.81           C  
ATOM    356  HA  ASP A  25      -2.973 -44.303  14.620  1.00 41.81           H  
ATOM    357  C   ASP A  25      -2.607 -42.346  15.392  1.00 41.81           C  
ATOM    358  CB  ASP A  25      -1.013 -44.313  15.482  1.00 41.81           C  
ATOM    359  HB2 ASP A  25      -1.339 -44.399  16.518  1.00 41.81           H  
ATOM    360  HB3 ASP A  25      -0.118 -43.692  15.467  1.00 41.81           H  
ATOM    361  O   ASP A  25      -3.411 -42.410  16.322  1.00 41.81           O  
ATOM    362  CG  ASP A  25      -0.682 -45.723  14.975  1.00 41.81           C  
ATOM    363  OD1 ASP A  25      -1.629 -46.522  14.812  1.00 41.81           O  
ATOM    364  OD2 ASP A  25       0.523 -46.000  14.771  1.00 41.81           O  
ATOM    365  N   ALA A  26      -2.179 -41.164  14.931  1.00 38.45           N  
ATOM    366  H   ALA A  26      -1.543 -41.177  14.147  1.00 38.45           H  
ATOM    367  CA  ALA A  26      -2.599 -39.867  15.468  1.00 38.45           C  
ATOM    368  HA  ALA A  26      -2.619 -39.944  16.555  1.00 38.45           H  
ATOM    369  C   ALA A  26      -4.017 -39.430  15.034  1.00 38.45           C  
ATOM    370  CB  ALA A  26      -1.537 -38.828  15.084  1.00 38.45           C  
ATOM    371  HB1 ALA A  26      -1.519 -38.700  14.002  1.00 38.45           H  
ATOM    372  HB2 ALA A  26      -1.776 -37.872  15.551  1.00 38.45           H  
ATOM    373  HB3 ALA A  26      -0.556 -39.157  15.426  1.00 38.45           H  
ATOM    374  O   ALA A  26      -4.489 -38.381  15.476  1.00 38.45           O  
ATOM    375  N   LEU A  27      -4.690 -40.199  14.166  1.00 33.88           N  
ATOM    376  H   LEU A  27      -4.229 -41.031  13.827  1.00 33.88           H  
ATOM    377  CA  LEU A  27      -5.986 -39.847  13.564  1.00 33.88           C  
ATOM    378  HA  LEU A  27      -6.331 -38.907  13.995  1.00 33.88           H  
ATOM    379  C   LEU A  27      -7.120 -40.843  13.878  1.00 33.88           C  
ATOM    380  CB  LEU A  27      -5.785 -39.631  12.049  1.00 33.88           C  
ATOM    381  HB2 LEU A  27      -5.343 -40.536  11.630  1.00 33.88           H  
ATOM    382  HB3 LEU A  27      -6.758 -39.490  11.578  1.00 33.88           H  
ATOM    383  O   LEU A  27      -8.229 -40.685  13.368  1.00 33.88           O  
ATOM    384  CG  LEU A  27      -4.896 -38.423  11.690  1.00 33.88           C  
ATOM    385  HG  LEU A  27      -3.928 -38.513  12.182  1.00 33.88           H  
ATOM    386  CD1 LEU A  27      -4.658 -38.389  10.180  1.00 33.88           C  
ATOM    387 HD11 LEU A  27      -4.169 -39.314   9.874  1.00 33.88           H  
ATOM    388 HD12 LEU A  27      -5.605 -38.289   9.651  1.00 33.88           H  
ATOM    389 HD13 LEU A  27      -4.004 -37.554   9.928  1.00 33.88           H  
ATOM    390  CD2 LEU A  27      -5.536 -37.089  12.090  1.00 33.88           C  
ATOM    391 HD21 LEU A  27      -6.532 -37.006  11.655  1.00 33.88           H  
ATOM    392 HD22 LEU A  27      -5.605 -37.025  13.176  1.00 33.88           H  
ATOM    393 HD23 LEU A  27      -4.913 -36.265  11.743  1.00 33.88           H  
ATOM    394  N   SER A  28      -6.878 -41.842  14.733  1.00 35.15           N  
ATOM    395  H   SER A  28      -5.965 -41.893  15.163  1.00 35.15           H  
ATOM    396  CA  SER A  28      -7.889 -42.837  15.124  1.00 35.15           C  
ATOM    397  HA  SER A  28      -8.622 -42.917  14.322  1.00 35.15           H  
ATOM    398  C   SER A  28      -8.607 -42.459  16.433  1.00 35.15           C  
ATOM    399  CB  SER A  28      -7.250 -44.220  15.250  1.00 35.15           C  
ATOM    400  HB2 SER A  28      -7.971 -44.905  15.697  1.00 35.15           H  
ATOM    401  HB3 SER A  28      -6.364 -44.173  15.883  1.00 35.15           H  
ATOM    402  O   SER A  28      -7.957 -42.382  17.477  1.00 35.15           O  
ATOM    403  OG  SER A  28      -6.910 -44.701  13.965  1.00 35.15           O  
ATOM    404  HG  SER A  28      -6.115 -44.254  13.664  1.00 35.15           H  
ATOM    405  N   PRO A  29      -9.941 -42.255  16.440  1.00 30.84           N  
ATOM    406  CA  PRO A  29     -10.681 -41.937  17.659  1.00 30.84           C  
ATOM    407  HA  PRO A  29     -10.140 -41.178  18.223  1.00 30.84           H  
ATOM    408  C   PRO A  29     -10.869 -43.176  18.556  1.00 30.84           C  
ATOM    409  CB  PRO A  29     -12.006 -41.333  17.182  1.00 30.84           C  
ATOM    410  HB2 PRO A  29     -11.879 -40.262  17.023  1.00 30.84           H  
ATOM    411  HB3 PRO A  29     -12.822 -41.519  17.880  1.00 30.84           H  
ATOM    412  O   PRO A  29     -11.339 -44.229  18.119  1.00 30.84           O  
ATOM    413  CG  PRO A  29     -12.241 -42.018  15.836  1.00 30.84           C  
ATOM    414  HG2 PRO A  29     -12.849 -41.405  15.170  1.00 30.84           H  
ATOM    415  HG3 PRO A  29     -12.711 -42.988  15.995  1.00 30.84           H  
ATOM    416  CD  PRO A  29     -10.828 -42.217  15.285  1.00 30.84           C  
ATOM    417  HD2 PRO A  29     -10.778 -43.146  14.717  1.00 30.84           H  
ATOM    418  HD3 PRO A  29     -10.557 -41.373  14.650  1.00 30.84           H  
ATOM    419  N   GLN A  30     -10.535 -43.033  19.840  1.00 34.86           N  
ATOM    420  H   GLN A  30     -10.166 -42.140  20.135  1.00 34.86           H  
ATOM    421  CA  GLN A  30     -10.748 -44.026  20.903  1.00 34.86           C  
ATOM    422  HA  GLN A  30     -11.450 -44.774  20.534  1.00 34.86           H  
ATOM    423  C   GLN A  30     -11.406 -43.349  22.127  1.00 34.86           C  
ATOM    424  CB  GLN A  30      -9.417 -44.716  21.256  1.00 34.86           C  
ATOM    425  HB2 GLN A  30      -9.506 -45.198  22.229  1.00 34.86           H  
ATOM    426  HB3 GLN A  30      -8.639 -43.957  21.338  1.00 34.86           H  
ATOM    427  O   GLN A  30     -11.254 -42.135  22.287  1.00 34.86           O  
ATOM    428  CG  GLN A  30      -8.972 -45.777  20.234  1.00 34.86           C  
ATOM    429  HG2 GLN A  30      -7.934 -46.040  20.439  1.00 34.86           H  
ATOM    430  HG3 GLN A  30      -9.015 -45.370  19.224  1.00 34.86           H  
ATOM    431  CD  GLN A  30      -9.800 -47.055  20.324  1.00 34.86           C  
ATOM    432  NE2 GLN A  30     -10.774 -47.241  19.460  1.00 34.86           N  
ATOM    433 HE21 GLN A  30     -10.969 -46.535  18.765  1.00 34.86           H  
ATOM    434 HE22 GLN A  30     -11.303 -48.097  19.547  1.00 34.86           H  
ATOM    435  OE1 GLN A  30      -9.613 -47.887  21.196  1.00 34.86           O  
ATOM    436  N   PRO A  31     -12.219 -44.065  22.932  1.00 34.17           N  
ATOM    437  CA  PRO A  31     -13.542 -43.512  23.236  1.00 34.17           C  
ATOM    438  HA  PRO A  31     -13.695 -42.582  22.688  1.00 34.17           H  
ATOM    439  C   PRO A  31     -13.859 -43.227  24.718  1.00 34.17           C  
ATOM    440  CB  PRO A  31     -14.489 -44.567  22.655  1.00 34.17           C  
ATOM    441  HB2 PRO A  31     -15.497 -44.516  23.067  1.00 34.17           H  
ATOM    442  HB3 PRO A  31     -14.523 -44.470  21.570  1.00 34.17           H  
ATOM    443  O   PRO A  31     -13.201 -43.704  25.635  1.00 34.17           O  
ATOM    444  CG  PRO A  31     -13.800 -45.877  23.030  1.00 34.17           C  
ATOM    445  HG2 PRO A  31     -14.044 -46.671  22.324  1.00 34.17           H  
ATOM    446  HG3 PRO A  31     -14.085 -46.166  24.042  1.00 34.17           H  
ATOM    447  CD  PRO A  31     -12.311 -45.526  22.998  1.00 34.17           C  
ATOM    448  HD2 PRO A  31     -11.831 -45.883  23.909  1.00 34.17           H  
ATOM    449  HD3 PRO A  31     -11.850 -46.014  22.139  1.00 34.17           H  
ATOM    450  N   GLU A  32     -14.970 -42.498  24.888  1.00 35.16           N  
ATOM    451  H   GLU A  32     -15.368 -42.146  24.029  1.00 35.16           H  
ATOM    452  CA  GLU A  32     -15.896 -42.493  26.037  1.00 35.16           C  
ATOM    453  HA  GLU A  32     -16.653 -41.748  25.791  1.00 35.16           H  
ATOM    454  C   GLU A  32     -15.400 -42.094  27.443  1.00 35.16           C  
ATOM    455  CB  GLU A  32     -16.662 -43.828  26.093  1.00 35.16           C  
ATOM    456  HB2 GLU A  32     -15.961 -44.657  25.990  1.00 35.16           H  
ATOM    457  HB3 GLU A  32     -17.161 -43.916  27.058  1.00 35.16           H  
ATOM    458  O   GLU A  32     -14.831 -42.883  28.194  1.00 35.16           O  
ATOM    459  CG  GLU A  32     -17.733 -43.906  24.996  1.00 35.16           C  
ATOM    460  HG2 GLU A  32     -18.549 -43.231  25.255  1.00 35.16           H  
ATOM    461  HG3 GLU A  32     -17.312 -43.555  24.054  1.00 35.16           H  
ATOM    462  CD  GLU A  32     -18.276 -45.330  24.817  1.00 35.16           C  
ATOM    463  OE1 GLU A  32     -18.401 -45.746  23.645  1.00 35.16           O  
ATOM    464  OE2 GLU A  32     -18.579 -45.977  25.845  1.00 35.16           O  
ATOM    465  N   THR A  33     -15.871 -40.929  27.917  1.00 35.87           N  
ATOM    466  H   THR A  33     -16.176 -40.242  27.243  1.00 35.87           H  
ATOM    467  CA  THR A  33     -16.533 -40.868  29.241  1.00 35.87           C  
ATOM    468  HA  THR A  33     -17.046 -41.822  29.367  1.00 35.87           H  
ATOM    469  C   THR A  33     -17.621 -39.780  29.305  1.00 35.87           C  
ATOM    470  CB  THR A  33     -15.577 -40.734  30.449  1.00 35.87           C  
ATOM    471  HB  THR A  33     -15.473 -39.688  30.739  1.00 35.87           H  
ATOM    472  O   THR A  33     -17.358 -38.622  29.610  1.00 35.87           O  
ATOM    473  CG2 THR A  33     -16.135 -41.532  31.631  1.00 35.87           C  
ATOM    474 HG21 THR A  33     -15.476 -41.410  32.491  1.00 35.87           H  
ATOM    475 HG22 THR A  33     -17.128 -41.166  31.893  1.00 35.87           H  
ATOM    476 HG23 THR A  33     -16.195 -42.590  31.375  1.00 35.87           H  
ATOM    477  OG1 THR A  33     -14.283 -41.237  30.219  1.00 35.87           O  
ATOM    478  HG1 THR A  33     -14.362 -41.902  29.532  1.00 35.87           H  
ATOM    479  N   GLU A  34     -18.855 -40.185  28.997  1.00 36.04           N  
ATOM    480  H   GLU A  34     -18.921 -41.143  28.681  1.00 36.04           H  
ATOM    481  CA  GLU A  34     -20.147 -39.619  29.438  1.00 36.04           C  
ATOM    482  HA  GLU A  34     -20.848 -39.789  28.621  1.00 36.04           H  
ATOM    483  C   GLU A  34     -20.272 -38.103  29.755  1.00 36.04           C  
ATOM    484  CB  GLU A  34     -20.673 -40.452  30.624  1.00 36.04           C  
ATOM    485  HB2 GLU A  34     -20.010 -40.329  31.480  1.00 36.04           H  
ATOM    486  HB3 GLU A  34     -21.659 -40.072  30.892  1.00 36.04           H  
ATOM    487  O   GLU A  34     -20.385 -37.705  30.916  1.00 36.04           O  
ATOM    488  CG  GLU A  34     -20.814 -41.949  30.311  1.00 36.04           C  
ATOM    489  HG2 GLU A  34     -19.827 -42.408  30.265  1.00 36.04           H  
ATOM    490  HG3 GLU A  34     -21.285 -42.059  29.334  1.00 36.04           H  
ATOM    491  CD  GLU A  34     -21.668 -42.653  31.377  1.00 36.04           C  
ATOM    492  OE1 GLU A  34     -22.682 -43.278  30.986  1.00 36.04           O  
ATOM    493  OE2 GLU A  34     -21.339 -42.521  32.578  1.00 36.04           O  
ATOM    494  N   ALA A  35     -20.455 -37.270  28.724  1.00 34.78           N  
ATOM    495  H   ALA A  35     -20.239 -37.589  27.790  1.00 34.78           H  
ATOM    496  CA  ALA A  35     -21.285 -36.059  28.812  1.00 34.78           C  
ATOM    497  HA  ALA A  35     -22.120 -36.270  29.480  1.00 34.78           H  
ATOM    498  C   ALA A  35     -21.870 -35.684  27.434  1.00 34.78           C  
ATOM    499  CB  ALA A  35     -20.492 -34.891  29.414  1.00 34.78           C  
ATOM    500  HB1 ALA A  35     -19.616 -34.690  28.797  1.00 34.78           H  
ATOM    501  HB2 ALA A  35     -21.117 -33.999  29.444  1.00 34.78           H  
ATOM    502  HB3 ALA A  35     -20.169 -35.138  30.425  1.00 34.78           H  
ATOM    503  O   ALA A  35     -21.172 -35.760  26.431  1.00 34.78           O  
ATOM    504  N   ASP A  36     -23.137 -35.260  27.437  1.00 38.09           N  
ATOM    505  H   ASP A  36     -23.532 -35.072  28.347  1.00 38.09           H  
ATOM    506  CA  ASP A  36     -23.959 -34.773  26.314  1.00 38.09           C  
ATOM    507  HA  ASP A  36     -24.916 -34.541  26.780  1.00 38.09           H  
ATOM    508  C   ASP A  36     -24.341 -35.777  25.199  1.00 38.09           C  
ATOM    509  CB  ASP A  36     -23.460 -33.401  25.826  1.00 38.09           C  
ATOM    510  HB2 ASP A  36     -24.105 -33.064  25.015  1.00 38.09           H  
ATOM    511  HB3 ASP A  36     -22.445 -33.495  25.438  1.00 38.09           H  
ATOM    512  O   ASP A  36     -23.534 -36.300  24.437  1.00 38.09           O  
ATOM    513  CG  ASP A  36     -23.498 -32.344  26.947  1.00 38.09           C  
ATOM    514  OD1 ASP A  36     -24.264 -32.544  27.924  1.00 38.09           O  
ATOM    515  OD2 ASP A  36     -22.781 -31.326  26.829  1.00 38.09           O  
ATOM    516  N   LYS A  37     -25.657 -36.028  25.099  1.00 34.48           N  
ATOM    517  H   LYS A  37     -26.261 -35.457  25.672  1.00 34.48           H  
ATOM    518  CA  LYS A  37     -26.316 -36.848  24.067  1.00 34.48           C  
ATOM    519  HA  LYS A  37     -25.554 -37.381  23.498  1.00 34.48           H  
ATOM    520  C   LYS A  37     -27.080 -35.951  23.086  1.00 34.48           C  
ATOM    521  CB  LYS A  37     -27.280 -37.864  24.719  1.00 34.48           C  
ATOM    522  HB2 LYS A  37     -27.939 -37.338  25.410  1.00 34.48           H  
ATOM    523  HB3 LYS A  37     -27.896 -38.311  23.939  1.00 34.48           H  
ATOM    524  O   LYS A  37     -27.595 -34.915  23.492  1.00 34.48           O  
ATOM    525  CG  LYS A  37     -26.555 -38.997  25.460  1.00 34.48           C  
ATOM    526  HG2 LYS A  37     -25.924 -39.529  24.748  1.00 34.48           H  
ATOM    527  HG3 LYS A  37     -25.918 -38.571  26.235  1.00 34.48           H  
ATOM    528  CD  LYS A  37     -27.533 -39.992  26.109  1.00 34.48           C  
ATOM    529  HD2 LYS A  37     -28.105 -39.480  26.883  1.00 34.48           H  
ATOM    530  HD3 LYS A  37     -28.211 -40.381  25.349  1.00 34.48           H  
ATOM    531  CE  LYS A  37     -26.717 -41.141  26.718  1.00 34.48           C  
ATOM    532  HE2 LYS A  37     -26.153 -41.623  25.920  1.00 34.48           H  
ATOM    533  HE3 LYS A  37     -25.988 -40.717  27.409  1.00 34.48           H  
ATOM    534  NZ  LYS A  37     -27.555 -42.142  27.423  1.00 34.48           N  
ATOM    535  HZ1 LYS A  37     -28.056 -41.711  28.186  1.00 34.48           H  
ATOM    536  HZ2 LYS A  37     -28.204 -42.574  26.780  1.00 34.48           H  
ATOM    537  HZ3 LYS A  37     -26.958 -42.862  27.804  1.00 34.48           H  
ATOM    538  N   ALA A  38     -27.264 -36.451  21.861  1.00 34.62           N  
ATOM    539  H   ALA A  38     -26.768 -37.304  21.644  1.00 34.62           H  
ATOM    540  CA  ALA A  38     -28.097 -35.892  20.786  1.00 34.62           C  
ATOM    541  HA  ALA A  38     -28.103 -36.655  20.007  1.00 34.62           H  
ATOM    542  C   ALA A  38     -27.562 -34.632  20.065  1.00 34.62           C  
ATOM    543  CB  ALA A  38     -29.564 -35.789  21.241  1.00 34.62           C  
ATOM    544  HB1 ALA A  38     -29.891 -36.734  21.675  1.00 34.62           H  
ATOM    545  HB2 ALA A  38     -30.191 -35.558  20.380  1.00 34.62           H  
ATOM    546  HB3 ALA A  38     -29.677 -34.989  21.973  1.00 34.62           H  
ATOM    547  O   ALA A  38     -28.143 -33.552  20.140  1.00 34.62           O  
ATOM    548  N   VAL A  39     -26.533 -34.838  19.239  1.00 39.97           N  
ATOM    549  H   VAL A  39     -26.069 -35.733  19.304  1.00 39.97           H  
ATOM    550  CA  VAL A  39     -26.496 -34.277  17.871  1.00 39.97           C  
ATOM    551  HA  VAL A  39     -27.292 -33.540  17.759  1.00 39.97           H  
ATOM    552  C   VAL A  39     -26.800 -35.442  16.915  1.00 39.97           C  
ATOM    553  CB  VAL A  39     -25.161 -33.567  17.570  1.00 39.97           C  
ATOM    554  HB  VAL A  39     -24.343 -34.281  17.669  1.00 39.97           H  
ATOM    555  O   VAL A  39     -26.489 -36.586  17.254  1.00 39.97           O  
ATOM    556  CG1 VAL A  39     -25.134 -32.974  16.156  1.00 39.97           C  
ATOM    557 HG11 VAL A  39     -25.970 -32.290  16.005  1.00 39.97           H  
ATOM    558 HG12 VAL A  39     -24.203 -32.433  15.993  1.00 39.97           H  
ATOM    559 HG13 VAL A  39     -25.176 -33.766  15.407  1.00 39.97           H  
ATOM    560  CG2 VAL A  39     -24.935 -32.413  18.559  1.00 39.97           C  
ATOM    561 HG21 VAL A  39     -25.759 -31.702  18.499  1.00 39.97           H  
ATOM    562 HG22 VAL A  39     -24.001 -31.904  18.319  1.00 39.97           H  
ATOM    563 HG23 VAL A  39     -24.863 -32.797  19.576  1.00 39.97           H  
ATOM    564  N   SER A  40     -27.524 -35.200  15.819  1.00 41.43           N  
ATOM    565  H   SER A  40     -27.673 -34.253  15.501  1.00 41.43           H  
ATOM    566  CA  SER A  40     -28.233 -36.259  15.088  1.00 41.43           C  
ATOM    567  HA  SER A  40     -28.507 -37.023  15.816  1.00 41.43           H  
ATOM    568  C   SER A  40     -27.405 -36.984  14.023  1.00 41.43           C  
ATOM    569  CB  SER A  40     -29.559 -35.742  14.509  1.00 41.43           C  
ATOM    570  HB2 SER A  40     -30.034 -36.541  13.940  1.00 41.43           H  
ATOM    571  HB3 SER A  40     -30.223 -35.477  15.332  1.00 41.43           H  
ATOM    572  O   SER A  40     -26.481 -36.441  13.422  1.00 41.43           O  
ATOM    573  OG  SER A  40     -29.406 -34.614  13.678  1.00 41.43           O  
ATOM    574  HG  SER A  40     -30.063 -34.713  12.985  1.00 41.43           H  
ATOM    575  N   GLU A  41     -27.802 -38.231  13.752  1.00 42.01           N  
ATOM    576  H   GLU A  41     -28.550 -38.632  14.299  1.00 42.01           H  
ATOM    577  CA  GLU A  41     -27.231 -39.090  12.703  1.00 42.01           C  
ATOM    578  HA  GLU A  41     -26.162 -39.204  12.883  1.00 42.01           H  
ATOM    579  C   GLU A  41     -27.379 -38.461  11.294  1.00 42.01           C  
ATOM    580  CB  GLU A  41     -27.893 -40.485  12.810  1.00 42.01           C  
ATOM    581  HB2 GLU A  41     -28.972 -40.367  12.706  1.00 42.01           H  
ATOM    582  HB3 GLU A  41     -27.535 -41.115  11.996  1.00 42.01           H  
ATOM    583  O   GLU A  41     -26.566 -38.741  10.407  1.00 42.01           O  
ATOM    584  CG  GLU A  41     -27.571 -41.179  14.155  1.00 42.01           C  
ATOM    585  HG2 GLU A  41     -26.506 -41.409  14.174  1.00 42.01           H  
ATOM    586  HG3 GLU A  41     -27.766 -40.490  14.977  1.00 42.01           H  
ATOM    587  CD  GLU A  41     -28.390 -42.455  14.425  1.00 42.01           C  
ATOM    588  OE1 GLU A  41     -27.768 -43.493  14.753  1.00 42.01           O  
ATOM    589  OE2 GLU A  41     -29.638 -42.367  14.387  1.00 42.01           O  
ATOM    590  N   ASP A  42     -28.337 -37.531  11.130  1.00 49.67           N  
ATOM    591  H   ASP A  42     -28.945 -37.361  11.918  1.00 49.67           H  
ATOM    592  CA  ASP A  42     -28.600 -36.735   9.920  1.00 49.67           C  
ATOM    593  HA  ASP A  42     -29.077 -37.367   9.171  1.00 49.67           H  
ATOM    594  C   ASP A  42     -27.343 -36.109   9.301  1.00 49.67           C  
ATOM    595  CB  ASP A  42     -29.530 -35.547  10.233  1.00 49.67           C  
ATOM    596  HB2 ASP A  42     -29.044 -34.907  10.969  1.00 49.67           H  
ATOM    597  HB3 ASP A  42     -29.649 -34.955   9.325  1.00 49.67           H  
ATOM    598  O   ASP A  42     -27.211 -36.105   8.079  1.00 49.67           O  
ATOM    599  CG  ASP A  42     -30.926 -35.912  10.726  1.00 49.67           C  
ATOM    600  OD1 ASP A  42     -31.650 -36.614   9.990  1.00 49.67           O  
ATOM    601  OD2 ASP A  42     -31.260 -35.440  11.840  1.00 49.67           O  
ATOM    602  N   GLU A  43     -26.405 -35.573  10.094  1.00 41.55           N  
ATOM    603  H   GLU A  43     -26.528 -35.607  11.096  1.00 41.55           H  
ATOM    604  CA  GLU A  43     -25.234 -34.874   9.531  1.00 41.55           C  
ATOM    605  HA  GLU A  43     -25.590 -34.140   8.808  1.00 41.55           H  
ATOM    606  C   GLU A  43     -24.319 -35.833   8.747  1.00 41.55           C  
ATOM    607  CB  GLU A  43     -24.455 -34.108  10.617  1.00 41.55           C  
ATOM    608  HB2 GLU A  43     -23.556 -33.699  10.156  1.00 41.55           H  
ATOM    609  HB3 GLU A  43     -24.157 -34.794  11.410  1.00 41.55           H  
ATOM    610  O   GLU A  43     -23.720 -35.450   7.737  1.00 41.55           O  
ATOM    611  CG  GLU A  43     -25.270 -32.942  11.208  1.00 41.55           C  
ATOM    612  HG2 GLU A  43     -26.036 -33.344  11.870  1.00 41.55           H  
ATOM    613  HG3 GLU A  43     -25.775 -32.429  10.390  1.00 41.55           H  
ATOM    614  CD  GLU A  43     -24.409 -31.920  11.976  1.00 41.55           C  
ATOM    615  OE1 GLU A  43     -24.742 -30.714  11.897  1.00 41.55           O  
ATOM    616  OE2 GLU A  43     -23.424 -32.333  12.629  1.00 41.55           O  
ATOM    617  N   THR A  44     -24.282 -37.112   9.138  1.00 45.16           N  
ATOM    618  H   THR A  44     -24.869 -37.376   9.916  1.00 45.16           H  
ATOM    619  CA  THR A  44     -23.540 -38.156   8.411  1.00 45.16           C  
ATOM    620  HA  THR A  44     -22.636 -37.699   8.009  1.00 45.16           H  
ATOM    621  C   THR A  44     -24.291 -38.717   7.200  1.00 45.16           C  
ATOM    622  CB  THR A  44     -23.076 -39.294   9.330  1.00 45.16           C  
ATOM    623  HB  THR A  44     -22.486 -39.987   8.729  1.00 45.16           H  
ATOM    624  O   THR A  44     -23.659 -39.278   6.307  1.00 45.16           O  
ATOM    625  CG2 THR A  44     -22.175 -38.798  10.460  1.00 45.16           C  
ATOM    626 HG21 THR A  44     -21.324 -38.258  10.046  1.00 45.16           H  
ATOM    627 HG22 THR A  44     -22.732 -38.139  11.126  1.00 45.16           H  
ATOM    628 HG23 THR A  44     -21.813 -39.652  11.033  1.00 45.16           H  
ATOM    629  OG1 THR A  44     -24.142 -40.026   9.892  1.00 45.16           O  
ATOM    630  HG1 THR A  44     -24.889 -39.455  10.085  1.00 45.16           H  
ATOM    631  N   GLU A  45     -25.610 -38.530   7.109  1.00 44.03           N  
ATOM    632  H   GLU A  45     -26.081 -38.077   7.880  1.00 44.03           H  
ATOM    633  CA  GLU A  45     -26.404 -38.811   5.902  1.00 44.03           C  
ATOM    634  HA  GLU A  45     -26.016 -39.694   5.396  1.00 44.03           H  
ATOM    635  C   GLU A  45     -26.322 -37.634   4.910  1.00 44.03           C  
ATOM    636  CB  GLU A  45     -27.865 -39.096   6.294  1.00 44.03           C  
ATOM    637  HB2 GLU A  45     -28.242 -38.239   6.853  1.00 44.03           H  
ATOM    638  HB3 GLU A  45     -28.467 -39.177   5.388  1.00 44.03           H  
ATOM    639  O   GLU A  45     -26.120 -37.833   3.710  1.00 44.03           O  
ATOM    640  CG  GLU A  45     -28.064 -40.357   7.156  1.00 44.03           C  
ATOM    641  HG2 GLU A  45     -27.152 -40.595   7.704  1.00 44.03           H  
ATOM    642  HG3 GLU A  45     -28.834 -40.142   7.897  1.00 44.03           H  
ATOM    643  CD  GLU A  45     -28.511 -41.565   6.329  1.00 44.03           C  
ATOM    644  OE1 GLU A  45     -27.625 -42.414   6.029  1.00 44.03           O  
ATOM    645  OE2 GLU A  45     -29.710 -41.621   5.983  1.00 44.03           O  
ATOM    646  N   ALA A  46     -26.375 -36.394   5.408  1.00 44.35           N  
ATOM    647  H   ALA A  46     -26.561 -36.294   6.395  1.00 44.35           H  
ATOM    648  CA  ALA A  46     -26.259 -35.172   4.614  1.00 44.35           C  
ATOM    649  HA  ALA A  46     -27.069 -35.154   3.885  1.00 44.35           H  
ATOM    650  C   ALA A  46     -24.931 -35.099   3.837  1.00 44.35           C  
ATOM    651  CB  ALA A  46     -26.423 -33.975   5.560  1.00 44.35           C  
ATOM    652  HB1 ALA A  46     -25.625 -33.974   6.303  1.00 44.35           H  
ATOM    653  HB2 ALA A  46     -26.383 -33.047   4.991  1.00 44.35           H  
ATOM    654  HB3 ALA A  46     -27.383 -34.038   6.073  1.00 44.35           H  
ATOM    655  O   ALA A  46     -24.915 -34.696   2.672  1.00 44.35           O  
ATOM    656  N   LEU A  47     -23.831 -35.555   4.448  1.00 45.39           N  
ATOM    657  H   LEU A  47     -23.907 -35.806   5.423  1.00 45.39           H  
ATOM    658  CA  LEU A  47     -22.525 -35.676   3.791  1.00 45.39           C  
ATOM    659  HA  LEU A  47     -22.304 -34.726   3.305  1.00 45.39           H  
ATOM    660  C   LEU A  47     -22.499 -36.729   2.667  1.00 45.39           C  
ATOM    661  CB  LEU A  47     -21.453 -35.947   4.866  1.00 45.39           C  
ATOM    662  HB2 LEU A  47     -21.916 -36.436   5.724  1.00 45.39           H  
ATOM    663  HB3 LEU A  47     -20.699 -36.632   4.476  1.00 45.39           H  
ATOM    664  O   LEU A  47     -21.825 -36.507   1.662  1.00 45.39           O  
ATOM    665  CG  LEU A  47     -20.756 -34.650   5.318  1.00 45.39           C  
ATOM    666  HG  LEU A  47     -21.486 -33.843   5.377  1.00 45.39           H  
ATOM    667  CD1 LEU A  47     -20.123 -34.819   6.697  1.00 45.39           C  
ATOM    668 HD11 LEU A  47     -19.634 -33.892   6.997  1.00 45.39           H  
ATOM    669 HD12 LEU A  47     -20.902 -35.046   7.425  1.00 45.39           H  
ATOM    670 HD13 LEU A  47     -19.395 -35.630   6.684  1.00 45.39           H  
ATOM    671  CD2 LEU A  47     -19.650 -34.257   4.331  1.00 45.39           C  
ATOM    672 HD21 LEU A  47     -20.071 -34.121   3.335  1.00 45.39           H  
ATOM    673 HD22 LEU A  47     -19.194 -33.320   4.649  1.00 45.39           H  
ATOM    674 HD23 LEU A  47     -18.887 -35.034   4.293  1.00 45.39           H  
ATOM    675  N   LYS A  48     -23.260 -37.831   2.768  1.00 46.81           N  
ATOM    676  H   LYS A  48     -23.859 -37.928   3.575  1.00 46.81           H  
ATOM    677  CA  LYS A  48     -23.335 -38.853   1.700  1.00 46.81           C  
ATOM    678  HA  LYS A  48     -22.324 -39.135   1.406  1.00 46.81           H  
ATOM    679  C   LYS A  48     -24.008 -38.313   0.434  1.00 46.81           C  
ATOM    680  CB  LYS A  48     -24.076 -40.112   2.180  1.00 46.81           C  
ATOM    681  HB2 LYS A  48     -25.072 -39.819   2.510  1.00 46.81           H  
ATOM    682  HB3 LYS A  48     -24.198 -40.790   1.336  1.00 46.81           H  
ATOM    683  O   LYS A  48     -23.593 -38.663  -0.666  1.00 46.81           O  
ATOM    684  CG  LYS A  48     -23.359 -40.878   3.305  1.00 46.81           C  
ATOM    685  HG2 LYS A  48     -23.069 -40.176   4.088  1.00 46.81           H  
ATOM    686  HG3 LYS A  48     -22.459 -41.356   2.918  1.00 46.81           H  
ATOM    687  CD  LYS A  48     -24.308 -41.938   3.890  1.00 46.81           C  
ATOM    688  HD2 LYS A  48     -25.295 -41.490   4.008  1.00 46.81           H  
ATOM    689  HD3 LYS A  48     -24.397 -42.773   3.196  1.00 46.81           H  
ATOM    690  CE  LYS A  48     -23.859 -42.436   5.267  1.00 46.81           C  
ATOM    691  HE2 LYS A  48     -22.972 -43.061   5.166  1.00 46.81           H  
ATOM    692  HE3 LYS A  48     -23.596 -41.563   5.864  1.00 46.81           H  
ATOM    693  NZ  LYS A  48     -24.967 -43.164   5.946  1.00 46.81           N  
ATOM    694  HZ1 LYS A  48     -25.834 -42.646   5.921  1.00 46.81           H  
ATOM    695  HZ2 LYS A  48     -25.195 -44.039   5.497  1.00 46.81           H  
ATOM    696  HZ3 LYS A  48     -24.783 -43.310   6.928  1.00 46.81           H  
ATOM    697  N   HIS A  49     -24.991 -37.421   0.572  1.00 48.05           N  
ATOM    698  H   HIS A  49     -25.305 -37.208   1.508  1.00 48.05           H  
ATOM    699  CA  HIS A  49     -25.674 -36.791  -0.566  1.00 48.05           C  
ATOM    700  HA  HIS A  49     -25.720 -37.522  -1.373  1.00 48.05           H  
ATOM    701  C   HIS A  49     -24.945 -35.566  -1.156  1.00 48.05           C  
ATOM    702  CB  HIS A  49     -27.122 -36.458  -0.182  1.00 48.05           C  
ATOM    703  HB2 HIS A  49     -27.563 -35.827  -0.954  1.00 48.05           H  
ATOM    704  HB3 HIS A  49     -27.129 -35.897   0.752  1.00 48.05           H  
ATOM    705  O   HIS A  49     -25.447 -34.961  -2.106  1.00 48.05           O  
ATOM    706  CG  HIS A  49     -28.005 -37.673  -0.053  1.00 48.05           C  
ATOM    707  CD2 HIS A  49     -28.622 -38.103   1.093  1.00 48.05           C  
ATOM    708  HD2 HIS A  49     -28.536 -37.655   2.072  1.00 48.05           H  
ATOM    709  ND1 HIS A  49     -28.383 -38.533  -1.069  1.00 48.05           N  
ATOM    710  HD1 HIS A  49     -28.075 -38.552  -2.031  1.00 48.05           H  
ATOM    711  CE1 HIS A  49     -29.209 -39.448  -0.540  1.00 48.05           C  
ATOM    712  HE1 HIS A  49     -29.654 -40.264  -1.090  1.00 48.05           H  
ATOM    713  NE2 HIS A  49     -29.396 -39.219   0.768  1.00 48.05           N  
ATOM    714  N   TYR A  50     -23.772 -35.179  -0.638  1.00 43.12           N  
ATOM    715  H   TYR A  50     -23.394 -35.693   0.145  1.00 43.12           H  
ATOM    716  CA  TYR A  50     -23.060 -33.966  -1.077  1.00 43.12           C  
ATOM    717  HA  TYR A  50     -23.753 -33.127  -1.013  1.00 43.12           H  
ATOM    718  C   TYR A  50     -22.563 -34.020  -2.537  1.00 43.12           C  
ATOM    719  CB  TYR A  50     -21.900 -33.697  -0.107  1.00 43.12           C  
ATOM    720  HB2 TYR A  50     -22.292 -33.654   0.909  1.00 43.12           H  
ATOM    721  HB3 TYR A  50     -21.198 -34.530  -0.154  1.00 43.12           H  
ATOM    722  O   TYR A  50     -22.447 -32.982  -3.188  1.00 43.12           O  
ATOM    723  CG  TYR A  50     -21.158 -32.403  -0.387  1.00 43.12           C  
ATOM    724  CD1 TYR A  50     -19.874 -32.431  -0.966  1.00 43.12           C  
ATOM    725  HD1 TYR A  50     -19.396 -33.377  -1.172  1.00 43.12           H  
ATOM    726  CD2 TYR A  50     -21.773 -31.169  -0.102  1.00 43.12           C  
ATOM    727  HD2 TYR A  50     -22.755 -31.154   0.347  1.00 43.12           H  
ATOM    728  CE1 TYR A  50     -19.216 -31.228  -1.285  1.00 43.12           C  
ATOM    729  HE1 TYR A  50     -18.236 -31.240  -1.739  1.00 43.12           H  
ATOM    730  CE2 TYR A  50     -21.115 -29.962  -0.410  1.00 43.12           C  
ATOM    731  HE2 TYR A  50     -21.592 -29.018  -0.191  1.00 43.12           H  
ATOM    732  OH  TYR A  50     -19.200 -28.831  -1.317  1.00 43.12           O  
ATOM    733  HH  TYR A  50     -19.716 -28.067  -1.051  1.00 43.12           H  
ATOM    734  CZ  TYR A  50     -19.837 -29.992  -1.011  1.00 43.12           C  
ATOM    735  N   LEU A  51     -22.307 -35.222  -3.066  1.00 42.95           N  
ATOM    736  H   LEU A  51     -22.441 -36.026  -2.469  1.00 42.95           H  
ATOM    737  CA  LEU A  51     -21.881 -35.473  -4.453  1.00 42.95           C  
ATOM    738  HA  LEU A  51     -22.002 -34.553  -5.026  1.00 42.95           H  
ATOM    739  C   LEU A  51     -22.792 -36.482  -5.169  1.00 42.95           C  
ATOM    740  CB  LEU A  51     -20.392 -35.874  -4.478  1.00 42.95           C  
ATOM    741  HB2 LEU A  51     -20.237 -36.668  -3.748  1.00 42.95           H  
ATOM    742  HB3 LEU A  51     -20.136 -36.274  -5.459  1.00 42.95           H  
ATOM    743  O   LEU A  51     -22.359 -37.213  -6.059  1.00 42.95           O  
ATOM    744  CG  LEU A  51     -19.427 -34.712  -4.188  1.00 42.95           C  
ATOM    745  HG  LEU A  51     -19.720 -34.213  -3.264  1.00 42.95           H  
ATOM    746  CD1 LEU A  51     -18.011 -35.257  -4.006  1.00 42.95           C  
ATOM    747 HD11 LEU A  51     -17.995 -35.965  -3.177  1.00 42.95           H  
ATOM    748 HD12 LEU A  51     -17.684 -35.760  -4.916  1.00 42.95           H  
ATOM    749 HD13 LEU A  51     -17.328 -34.439  -3.777  1.00 42.95           H  
ATOM    750  CD2 LEU A  51     -19.395 -33.683  -5.323  1.00 42.95           C  
ATOM    751 HD21 LEU A  51     -19.159 -34.173  -6.268  1.00 42.95           H  
ATOM    752 HD22 LEU A  51     -20.362 -33.187  -5.399  1.00 42.95           H  
ATOM    753 HD23 LEU A  51     -18.644 -32.924  -5.107  1.00 42.95           H  
ATOM    754  N   ASP A  52     -24.065 -36.529  -4.777  1.00 48.49           N  
ATOM    755  H   ASP A  52     -24.379 -35.892  -4.060  1.00 48.49           H  
ATOM    756  CA  ASP A  52     -25.062 -37.343  -5.467  1.00 48.49           C  
ATOM    757  HA  ASP A  52     -24.686 -38.365  -5.516  1.00 48.49           H  
ATOM    758  C   ASP A  52     -25.282 -36.836  -6.906  1.00 48.49           C  
ATOM    759  CB  ASP A  52     -26.360 -37.346  -4.647  1.00 48.49           C  
ATOM    760  HB2 ASP A  52     -26.107 -37.279  -3.589  1.00 48.49           H  
ATOM    761  HB3 ASP A  52     -26.958 -36.472  -4.902  1.00 48.49           H  
ATOM    762  O   ASP A  52     -25.180 -35.637  -7.183  1.00 48.49           O  
ATOM    763  CG  ASP A  52     -27.190 -38.614  -4.848  1.00 48.49           C  
ATOM    764  OD1 ASP A  52     -27.172 -39.151  -5.984  1.00 48.49           O  
ATOM    765  OD2 ASP A  52     -27.837 -39.001  -3.848  1.00 48.49           O  
ATOM    766  N   SER A  53     -25.645 -37.732  -7.826  1.00 50.00           N  
ATOM    767  H   SER A  53     -25.846 -38.660  -7.481  1.00 50.00           H  
ATOM    768  CA  SER A  53     -26.012 -37.379  -9.212  1.00 50.00           C  
ATOM    769  HA  SER A  53     -25.137 -36.958  -9.708  1.00 50.00           H  
ATOM    770  C   SER A  53     -27.127 -36.322  -9.263  1.00 50.00           C  
ATOM    771  CB  SER A  53     -26.431 -38.651  -9.958  1.00 50.00           C  
ATOM    772  HB2 SER A  53     -25.595 -39.351  -9.960  1.00 50.00           H  
ATOM    773  HB3 SER A  53     -26.666 -38.395 -10.991  1.00 50.00           H  
ATOM    774  O   SER A  53     -27.144 -35.423 -10.110  1.00 50.00           O  
ATOM    775  OG  SER A  53     -27.558 -39.280  -9.371  1.00 50.00           O  
ATOM    776  HG  SER A  53     -27.430 -39.413  -8.429  1.00 50.00           H  
ATOM    777  N   ASP A  54     -27.988 -36.378  -8.253  1.00 61.13           N  
ATOM    778  H   ASP A  54     -27.895 -37.176  -7.641  1.00 61.13           H  
ATOM    779  CA  ASP A  54     -29.051 -35.445  -7.918  1.00 61.13           C  
ATOM    780  HA  ASP A  54     -29.797 -35.471  -8.712  1.00 61.13           H  
ATOM    781  C   ASP A  54     -28.584 -33.986  -7.745  1.00 61.13           C  
ATOM    782  CB  ASP A  54     -29.672 -35.977  -6.613  1.00 61.13           C  
ATOM    783  HB2 ASP A  54     -29.301 -36.976  -6.385  1.00 61.13           H  
ATOM    784  HB3 ASP A  54     -29.375 -35.336  -5.784  1.00 61.13           H  
ATOM    785  O   ASP A  54     -29.358 -33.065  -7.987  1.00 61.13           O  
ATOM    786  CG  ASP A  54     -31.189 -36.077  -6.684  1.00 61.13           C  
ATOM    787  OD1 ASP A  54     -31.702 -36.591  -7.699  1.00 61.13           O  
ATOM    788  OD2 ASP A  54     -31.816 -35.589  -5.712  1.00 61.13           O  
ATOM    789  N   VAL A  55     -27.327 -33.722  -7.365  1.00 56.25           N  
ATOM    790  H   VAL A  55     -26.696 -34.497  -7.222  1.00 56.25           H  
ATOM    791  CA  VAL A  55     -26.820 -32.351  -7.154  1.00 56.25           C  
ATOM    792  HA  VAL A  55     -27.535 -31.817  -6.528  1.00 56.25           H  
ATOM    793  C   VAL A  55     -26.730 -31.581  -8.474  1.00 56.25           C  
ATOM    794  CB  VAL A  55     -25.468 -32.362  -6.412  1.00 56.25           C  
ATOM    795  HB  VAL A  55     -24.742 -32.934  -6.990  1.00 56.25           H  
ATOM    796  O   VAL A  55     -27.099 -30.404  -8.524  1.00 56.25           O  
ATOM    797  CG1 VAL A  55     -24.910 -30.946  -6.199  1.00 56.25           C  
ATOM    798 HG11 VAL A  55     -23.995 -31.002  -5.610  1.00 56.25           H  
ATOM    799 HG12 VAL A  55     -25.639 -30.330  -5.672  1.00 56.25           H  
ATOM    800 HG13 VAL A  55     -24.666 -30.487  -7.157  1.00 56.25           H  
ATOM    801  CG2 VAL A  55     -25.626 -33.000  -5.026  1.00 56.25           C  
ATOM    802 HG21 VAL A  55     -26.353 -32.450  -4.428  1.00 56.25           H  
ATOM    803 HG22 VAL A  55     -25.948 -34.038  -5.117  1.00 56.25           H  
ATOM    804 HG23 VAL A  55     -24.666 -33.001  -4.510  1.00 56.25           H  
ATOM    805  N   LEU A  56     -26.326 -32.246  -9.563  1.00 57.76           N  
ATOM    806  H   LEU A  56     -26.108 -33.228  -9.469  1.00 57.76           H  
ATOM    807  CA  LEU A  56     -26.356 -31.652 -10.900  1.00 57.76           C  
ATOM    808  HA  LEU A  56     -25.868 -30.679 -10.846  1.00 57.76           H  
ATOM    809  C   LEU A  56     -27.801 -31.417 -11.355  1.00 57.76           C  
ATOM    810  CB  LEU A  56     -25.570 -32.537 -11.885  1.00 57.76           C  
ATOM    811  HB2 LEU A  56     -24.544 -32.633 -11.528  1.00 57.76           H  
ATOM    812  HB3 LEU A  56     -26.017 -33.532 -11.892  1.00 57.76           H  
ATOM    813  O   LEU A  56     -28.102 -30.339 -11.867  1.00 57.76           O  
ATOM    814  CG  LEU A  56     -25.549 -32.001 -13.331  1.00 57.76           C  
ATOM    815  HG  LEU A  56     -26.571 -31.946 -13.707  1.00 57.76           H  
ATOM    816  CD1 LEU A  56     -24.906 -30.615 -13.445  1.00 57.76           C  
ATOM    817 HD11 LEU A  56     -23.903 -30.633 -13.020  1.00 57.76           H  
ATOM    818 HD12 LEU A  56     -25.513 -29.875 -12.923  1.00 57.76           H  
ATOM    819 HD13 LEU A  56     -24.845 -30.323 -14.494  1.00 57.76           H  
ATOM    820  CD2 LEU A  56     -24.772 -32.960 -14.230  1.00 57.76           C  
ATOM    821 HD21 LEU A  56     -24.800 -32.606 -15.261  1.00 57.76           H  
ATOM    822 HD22 LEU A  56     -23.736 -33.029 -13.899  1.00 57.76           H  
ATOM    823 HD23 LEU A  56     -25.228 -33.949 -14.189  1.00 57.76           H  
ATOM    824  N   PHE A  57     -28.711 -32.365 -11.108  1.00 70.89           N  
ATOM    825  H   PHE A  57     -28.413 -33.232 -10.685  1.00 70.89           H  
ATOM    826  CA  PHE A  57     -30.130 -32.188 -11.426  1.00 70.89           C  
ATOM    827  HA  PHE A  57     -30.205 -31.910 -12.478  1.00 70.89           H  
ATOM    828  C   PHE A  57     -30.758 -31.032 -10.640  1.00 70.89           C  
ATOM    829  CB  PHE A  57     -30.900 -33.501 -11.238  1.00 70.89           C  
ATOM    830  HB2 PHE A  57     -30.709 -33.897 -10.241  1.00 70.89           H  
ATOM    831  HB3 PHE A  57     -31.967 -33.291 -11.305  1.00 70.89           H  
ATOM    832  O   PHE A  57     -31.383 -30.176 -11.255  1.00 70.89           O  
ATOM    833  CG  PHE A  57     -30.571 -34.548 -12.287  1.00 70.89           C  
ATOM    834  CD1 PHE A  57     -30.919 -34.323 -13.634  1.00 70.89           C  
ATOM    835  HD1 PHE A  57     -31.430 -33.415 -13.915  1.00 70.89           H  
ATOM    836  CD2 PHE A  57     -29.922 -35.744 -11.928  1.00 70.89           C  
ATOM    837  HD2 PHE A  57     -29.666 -35.939 -10.897  1.00 70.89           H  
ATOM    838  CE1 PHE A  57     -30.607 -35.281 -14.616  1.00 70.89           C  
ATOM    839  HE1 PHE A  57     -30.876 -35.107 -15.647  1.00 70.89           H  
ATOM    840  CE2 PHE A  57     -29.611 -36.702 -12.909  1.00 70.89           C  
ATOM    841  HE2 PHE A  57     -29.117 -37.618 -12.620  1.00 70.89           H  
ATOM    842  CZ  PHE A  57     -29.951 -36.470 -14.253  1.00 70.89           C  
ATOM    843  HZ  PHE A  57     -29.713 -37.210 -15.003  1.00 70.89           H  
ATOM    844  N   ARG A  58     -30.518 -30.911  -9.328  1.00 63.84           N  
ATOM    845  H   ARG A  58     -30.018 -31.667  -8.882  1.00 63.84           H  
ATOM    846  CA  ARG A  58     -30.968 -29.776  -8.495  1.00 63.84           C  
ATOM    847  HA  ARG A  58     -32.048 -29.669  -8.592  1.00 63.84           H  
ATOM    848  C   ARG A  58     -30.353 -28.446  -8.941  1.00 63.84           C  
ATOM    849  CB  ARG A  58     -30.617 -30.042  -7.021  1.00 63.84           C  
ATOM    850  HB2 ARG A  58     -30.812 -29.138  -6.443  1.00 63.84           H  
ATOM    851  HB3 ARG A  58     -29.549 -30.252  -6.964  1.00 63.84           H  
ATOM    852  O   ARG A  58     -31.016 -27.412  -8.857  1.00 63.84           O  
ATOM    853  CG  ARG A  58     -31.400 -31.200  -6.371  1.00 63.84           C  
ATOM    854  HG2 ARG A  58     -32.445 -30.917  -6.243  1.00 63.84           H  
ATOM    855  HG3 ARG A  58     -31.370 -32.081  -7.012  1.00 63.84           H  
ATOM    856  CD  ARG A  58     -30.781 -31.538  -5.003  1.00 63.84           C  
ATOM    857  HD2 ARG A  58     -31.167 -30.843  -4.257  1.00 63.84           H  
ATOM    858  HD3 ARG A  58     -29.701 -31.413  -5.072  1.00 63.84           H  
ATOM    859  NE  ARG A  58     -31.037 -32.929  -4.581  1.00 63.84           N  
ATOM    860  HE  ARG A  58     -31.536 -33.544  -5.207  1.00 63.84           H  
ATOM    861  NH1 ARG A  58     -29.767 -32.924  -2.654  1.00 63.84           N  
ATOM    862 HH11 ARG A  58     -29.327 -33.465  -1.923  1.00 63.84           H  
ATOM    863 HH12 ARG A  58     -29.552 -31.947  -2.788  1.00 63.84           H  
ATOM    864  NH2 ARG A  58     -30.709 -34.810  -3.370  1.00 63.84           N  
ATOM    865 HH21 ARG A  58     -30.274 -35.350  -2.636  1.00 63.84           H  
ATOM    866 HH22 ARG A  58     -31.214 -35.292  -4.100  1.00 63.84           H  
ATOM    867  CZ  ARG A  58     -30.508 -33.540  -3.535  1.00 63.84           C  
ATOM    868  N   HIS A  59     -29.109 -28.440  -9.432  1.00 64.21           N  
ATOM    869  H   HIS A  59     -28.580 -29.300  -9.421  1.00 64.21           H  
ATOM    870  CA  HIS A  59     -28.506 -27.241 -10.020  1.00 64.21           C  
ATOM    871  HA  HIS A  59     -28.657 -26.412  -9.328  1.00 64.21           H  
ATOM    872  C   HIS A  59     -29.202 -26.862 -11.331  1.00 64.21           C  
ATOM    873  CB  HIS A  59     -26.992 -27.411 -10.215  1.00 64.21           C  
ATOM    874  HB2 HIS A  59     -26.549 -27.741  -9.275  1.00 64.21           H  
ATOM    875  HB3 HIS A  59     -26.799 -28.181 -10.962  1.00 64.21           H  
ATOM    876  O   HIS A  59     -29.650 -25.727 -11.465  1.00 64.21           O  
ATOM    877  CG  HIS A  59     -26.319 -26.127 -10.645  1.00 64.21           C  
ATOM    878  CD2 HIS A  59     -26.375 -25.538 -11.882  1.00 64.21           C  
ATOM    879  HD2 HIS A  59     -26.904 -25.919 -12.743  1.00 64.21           H  
ATOM    880  ND1 HIS A  59     -25.537 -25.318  -9.851  1.00 64.21           N  
ATOM    881  HD1 HIS A  59     -25.190 -25.561  -8.934  1.00 64.21           H  
ATOM    882  CE1 HIS A  59     -25.134 -24.270 -10.590  1.00 64.21           C  
ATOM    883  HE1 HIS A  59     -24.456 -23.498 -10.257  1.00 64.21           H  
ATOM    884  NE2 HIS A  59     -25.639 -24.349 -11.830  1.00 64.21           N  
ATOM    885  N   ILE A  60     -29.340 -27.800 -12.274  1.00 72.23           N  
ATOM    886  H   ILE A  60     -28.967 -28.720 -12.090  1.00 72.23           H  
ATOM    887  CA  ILE A  60     -30.037 -27.588 -13.552  1.00 72.23           C  
ATOM    888  HA  ILE A  60     -29.554 -26.768 -14.085  1.00 72.23           H  
ATOM    889  C   ILE A  60     -31.488 -27.160 -13.308  1.00 72.23           C  
ATOM    890  CB  ILE A  60     -29.940 -28.860 -14.431  1.00 72.23           C  
ATOM    891  HB  ILE A  60     -30.225 -29.720 -13.825  1.00 72.23           H  
ATOM    892  O   ILE A  60     -31.966 -26.244 -13.968  1.00 72.23           O  
ATOM    893  CG1 ILE A  60     -28.482 -29.049 -14.914  1.00 72.23           C  
ATOM    894 HG12 ILE A  60     -27.802 -28.969 -14.066  1.00 72.23           H  
ATOM    895 HG13 ILE A  60     -28.225 -28.253 -15.613  1.00 72.23           H  
ATOM    896  CG2 ILE A  60     -30.892 -28.797 -15.644  1.00 72.23           C  
ATOM    897 HG21 ILE A  60     -30.661 -27.927 -16.258  1.00 72.23           H  
ATOM    898 HG22 ILE A  60     -31.930 -28.742 -15.315  1.00 72.23           H  
ATOM    899 HG23 ILE A  60     -30.800 -29.699 -16.249  1.00 72.23           H  
ATOM    900  CD1 ILE A  60     -28.216 -30.403 -15.584  1.00 72.23           C  
ATOM    901 HD11 ILE A  60     -28.735 -30.469 -16.540  1.00 72.23           H  
ATOM    902 HD12 ILE A  60     -27.147 -30.508 -15.770  1.00 72.23           H  
ATOM    903 HD13 ILE A  60     -28.545 -31.212 -14.932  1.00 72.23           H  
ATOM    904  N   GLU A  61     -32.170 -27.751 -12.327  1.00 72.79           N  
ATOM    905  H   GLU A  61     -31.750 -28.543 -11.862  1.00 72.79           H  
ATOM    906  CA  GLU A  61     -33.529 -27.382 -11.941  1.00 72.79           C  
ATOM    907  HA  GLU A  61     -34.146 -27.381 -12.840  1.00 72.79           H  
ATOM    908  C   GLU A  61     -33.586 -25.973 -11.333  1.00 72.79           C  
ATOM    909  CB  GLU A  61     -34.102 -28.422 -10.965  1.00 72.79           C  
ATOM    910  HB2 GLU A  61     -33.772 -29.422 -11.246  1.00 72.79           H  
ATOM    911  HB3 GLU A  61     -33.728 -28.199  -9.966  1.00 72.79           H  
ATOM    912  O   GLU A  61     -34.459 -25.185 -11.680  1.00 72.79           O  
ATOM    913  CG  GLU A  61     -35.638 -28.427 -11.008  1.00 72.79           C  
ATOM    914  HG2 GLU A  61     -35.989 -27.479 -11.415  1.00 72.79           H  
ATOM    915  HG3 GLU A  61     -35.968 -29.209 -11.692  1.00 72.79           H  
ATOM    916  CD  GLU A  61     -36.303 -28.622  -9.644  1.00 72.79           C  
ATOM    917  OE1 GLU A  61     -37.445 -28.128  -9.500  1.00 72.79           O  
ATOM    918  OE2 GLU A  61     -35.672 -29.069  -8.664  1.00 72.79           O  
ATOM    919  N   ARG A  62     -32.625 -25.586 -10.481  1.00 67.82           N  
ATOM    920  H   ARG A  62     -31.941 -26.271 -10.191  1.00 67.82           H  
ATOM    921  CA  ARG A  62     -32.505 -24.198 -10.002  1.00 67.82           C  
ATOM    922  HA  ARG A  62     -33.456 -23.912  -9.552  1.00 67.82           H  
ATOM    923  C   ARG A  62     -32.293 -23.229 -11.166  1.00 67.82           C  
ATOM    924  CB  ARG A  62     -31.405 -24.099  -8.932  1.00 67.82           C  
ATOM    925  HB2 ARG A  62     -31.729 -24.654  -8.052  1.00 67.82           H  
ATOM    926  HB3 ARG A  62     -30.496 -24.568  -9.310  1.00 67.82           H  
ATOM    927  O   ARG A  62     -32.980 -22.213 -11.208  1.00 67.82           O  
ATOM    928  CG  ARG A  62     -31.064 -22.652  -8.524  1.00 67.82           C  
ATOM    929  HG2 ARG A  62     -31.967 -22.126  -8.212  1.00 67.82           H  
ATOM    930  HG3 ARG A  62     -30.631 -22.135  -9.381  1.00 67.82           H  
ATOM    931  CD  ARG A  62     -30.042 -22.645  -7.379  1.00 67.82           C  
ATOM    932  HD2 ARG A  62     -30.552 -22.881  -6.445  1.00 67.82           H  
ATOM    933  HD3 ARG A  62     -29.319 -23.437  -7.577  1.00 67.82           H  
ATOM    934  NE  ARG A  62     -29.342 -21.345  -7.258  1.00 67.82           N  
ATOM    935  HE  ARG A  62     -29.888 -20.506  -7.393  1.00 67.82           H  
ATOM    936  NH1 ARG A  62     -27.200 -22.139  -6.946  1.00 67.82           N  
ATOM    937 HH11 ARG A  62     -26.211 -21.949  -6.872  1.00 67.82           H  
ATOM    938 HH12 ARG A  62     -27.550 -23.087  -6.955  1.00 67.82           H  
ATOM    939  NH2 ARG A  62     -27.537 -19.956  -7.132  1.00 67.82           N  
ATOM    940 HH21 ARG A  62     -26.542 -19.787  -7.116  1.00 67.82           H  
ATOM    941 HH22 ARG A  62     -28.165 -19.165  -7.133  1.00 67.82           H  
ATOM    942  CZ  ARG A  62     -28.039 -21.156  -7.114  1.00 67.82           C  
ATOM    943  N   GLN A  63     -31.398 -23.532 -12.108  1.00 74.29           N  
ATOM    944  H   GLN A  63     -30.877 -24.393 -12.021  1.00 74.29           H  
ATOM    945  CA  GLN A  63     -31.178 -22.674 -13.276  1.00 74.29           C  
ATOM    946  HA  GLN A  63     -31.007 -21.655 -12.928  1.00 74.29           H  
ATOM    947  C   GLN A  63     -32.423 -22.610 -14.168  1.00 74.29           C  
ATOM    948  CB  GLN A  63     -29.953 -23.128 -14.092  1.00 74.29           C  
ATOM    949  HB2 GLN A  63     -30.137 -24.137 -14.462  1.00 74.29           H  
ATOM    950  HB3 GLN A  63     -29.859 -22.473 -14.959  1.00 74.29           H  
ATOM    951  O   GLN A  63     -32.809 -21.523 -14.586  1.00 74.29           O  
ATOM    952  CG  GLN A  63     -28.601 -23.132 -13.353  1.00 74.29           C  
ATOM    953  HG2 GLN A  63     -27.845 -23.516 -14.037  1.00 74.29           H  
ATOM    954  HG3 GLN A  63     -28.646 -23.812 -12.503  1.00 74.29           H  
ATOM    955  CD  GLN A  63     -28.116 -21.785 -12.827  1.00 74.29           C  
ATOM    956  NE2 GLN A  63     -26.910 -21.722 -12.316  1.00 74.29           N  
ATOM    957 HE21 GLN A  63     -26.332 -22.551 -12.307  1.00 74.29           H  
ATOM    958 HE22 GLN A  63     -26.577 -20.802 -12.068  1.00 74.29           H  
ATOM    959  OE1 GLN A  63     -28.798 -20.780 -12.816  1.00 74.29           O  
ATOM    960  N   SER A  64     -33.113 -23.731 -14.403  1.00 78.67           N  
ATOM    961  H   SER A  64     -32.768 -24.607 -14.039  1.00 78.67           H  
ATOM    962  CA  SER A  64     -34.341 -23.757 -15.206  1.00 78.67           C  
ATOM    963  HA  SER A  64     -34.143 -23.200 -16.121  1.00 78.67           H  
ATOM    964  C   SER A  64     -35.515 -23.061 -14.515  1.00 78.67           C  
ATOM    965  CB  SER A  64     -34.704 -25.183 -15.632  1.00 78.67           C  
ATOM    966  HB2 SER A  64     -33.813 -25.682 -16.013  1.00 78.67           H  
ATOM    967  HB3 SER A  64     -35.442 -25.132 -16.433  1.00 78.67           H  
ATOM    968  O   SER A  64     -36.327 -22.452 -15.205  1.00 78.67           O  
ATOM    969  OG  SER A  64     -35.248 -25.930 -14.566  1.00 78.67           O  
ATOM    970  HG  SER A  64     -35.233 -26.860 -14.807  1.00 78.67           H  
ATOM    971  N   ARG A  65     -35.579 -23.048 -13.174  1.00 78.97           N  
ATOM    972  H   ARG A  65     -34.958 -23.669 -12.675  1.00 78.97           H  
ATOM    973  CA  ARG A  65     -36.503 -22.190 -12.412  1.00 78.97           C  
ATOM    974  HA  ARG A  65     -37.511 -22.326 -12.805  1.00 78.97           H  
ATOM    975  C   ARG A  65     -36.182 -20.707 -12.618  1.00 78.97           C  
ATOM    976  CB  ARG A  65     -36.512 -22.548 -10.917  1.00 78.97           C  
ATOM    977  HB2 ARG A  65     -35.481 -22.561 -10.563  1.00 78.97           H  
ATOM    978  HB3 ARG A  65     -37.033 -21.753 -10.384  1.00 78.97           H  
ATOM    979  O   ARG A  65     -37.086 -19.975 -12.988  1.00 78.97           O  
ATOM    980  CG  ARG A  65     -37.194 -23.883 -10.546  1.00 78.97           C  
ATOM    981  HG2 ARG A  65     -36.742 -24.713 -11.091  1.00 78.97           H  
ATOM    982  HG3 ARG A  65     -38.254 -23.844 -10.796  1.00 78.97           H  
ATOM    983  CD  ARG A  65     -37.026 -24.088  -9.031  1.00 78.97           C  
ATOM    984  HD2 ARG A  65     -37.744 -23.448  -8.518  1.00 78.97           H  
ATOM    985  HD3 ARG A  65     -36.022 -23.761  -8.758  1.00 78.97           H  
ATOM    986  NE  ARG A  65     -37.174 -25.482  -8.560  1.00 78.97           N  
ATOM    987  HE  ARG A  65     -37.374 -26.222  -9.217  1.00 78.97           H  
ATOM    988  NH1 ARG A  65     -36.651 -25.065  -6.364  1.00 78.97           N  
ATOM    989 HH11 ARG A  65     -36.504 -25.427  -5.433  1.00 78.97           H  
ATOM    990 HH12 ARG A  65     -36.665 -24.076  -6.570  1.00 78.97           H  
ATOM    991  NH2 ARG A  65     -36.939 -27.155  -7.018  1.00 78.97           N  
ATOM    992 HH21 ARG A  65     -37.019 -27.810  -7.783  1.00 78.97           H  
ATOM    993 HH22 ARG A  65     -36.598 -27.524  -6.142  1.00 78.97           H  
ATOM    994  CZ  ARG A  65     -36.925 -25.898  -7.329  1.00 78.97           C  
ATOM    995  N   ILE A  66     -34.926 -20.264 -12.471  1.00 74.63           N  
ATOM    996  H   ILE A  66     -34.214 -20.929 -12.202  1.00 74.63           H  
ATOM    997  CA  ILE A  66     -34.542 -18.849 -12.695  1.00 74.63           C  
ATOM    998  HA  ILE A  66     -35.168 -18.219 -12.063  1.00 74.63           H  
ATOM    999  C   ILE A  66     -34.812 -18.430 -14.147  1.00 74.63           C  
ATOM   1000  CB  ILE A  66     -33.059 -18.592 -12.327  1.00 74.63           C  
ATOM   1001  HB  ILE A  66     -32.429 -19.241 -12.936  1.00 74.63           H  
ATOM   1002  O   ILE A  66     -35.347 -17.354 -14.402  1.00 74.63           O  
ATOM   1003  CG1 ILE A  66     -32.805 -18.908 -10.839  1.00 74.63           C  
ATOM   1004 HG12 ILE A  66     -33.363 -18.187 -10.242  1.00 74.63           H  
ATOM   1005 HG13 ILE A  66     -33.207 -19.890 -10.587  1.00 74.63           H  
ATOM   1006  CG2 ILE A  66     -32.670 -17.120 -12.590  1.00 74.63           C  
ATOM   1007 HG21 ILE A  66     -33.267 -16.448 -11.974  1.00 74.63           H  
ATOM   1008 HG22 ILE A  66     -32.825 -16.852 -13.636  1.00 74.63           H  
ATOM   1009 HG23 ILE A  66     -31.611 -16.959 -12.387  1.00 74.63           H  
ATOM   1010  CD1 ILE A  66     -31.326 -18.899 -10.423  1.00 74.63           C  
ATOM   1011 HD11 ILE A  66     -30.759 -19.573 -11.065  1.00 74.63           H  
ATOM   1012 HD12 ILE A  66     -31.242 -19.238  -9.391  1.00 74.63           H  
ATOM   1013 HD13 ILE A  66     -30.910 -17.894 -10.492  1.00 74.63           H  
ATOM   1014  N   LEU A  67     -34.483 -19.297 -15.102  1.00 77.40           N  
ATOM   1015  H   LEU A  67     -33.995 -20.140 -14.833  1.00 77.40           H  
ATOM   1016  CA  LEU A  67     -34.692 -19.058 -16.525  1.00 77.40           C  
ATOM   1017  HA  LEU A  67     -34.305 -18.066 -16.758  1.00 77.40           H  
ATOM   1018  C   LEU A  67     -36.190 -19.049 -16.878  1.00 77.40           C  
ATOM   1019  CB  LEU A  67     -33.834 -20.083 -17.283  1.00 77.40           C  
ATOM   1020  HB2 LEU A  67     -32.836 -20.038 -16.846  1.00 77.40           H  
ATOM   1021  HB3 LEU A  67     -34.218 -21.088 -17.111  1.00 77.40           H  
ATOM   1022  O   LEU A  67     -36.625 -18.174 -17.619  1.00 77.40           O  
ATOM   1023  CG  LEU A  67     -33.694 -19.824 -18.793  1.00 77.40           C  
ATOM   1024  HG  LEU A  67     -33.755 -18.754 -18.996  1.00 77.40           H  
ATOM   1025  CD1 LEU A  67     -32.329 -20.329 -19.265  1.00 77.40           C  
ATOM   1026 HD11 LEU A  67     -31.539 -19.774 -18.759  1.00 77.40           H  
ATOM   1027 HD12 LEU A  67     -32.223 -21.392 -19.050  1.00 77.40           H  
ATOM   1028 HD13 LEU A  67     -32.224 -20.163 -20.338  1.00 77.40           H  
ATOM   1029  CD2 LEU A  67     -34.776 -20.562 -19.586  1.00 77.40           C  
ATOM   1030 HD21 LEU A  67     -35.757 -20.150 -19.350  1.00 77.40           H  
ATOM   1031 HD22 LEU A  67     -34.759 -21.626 -19.348  1.00 77.40           H  
ATOM   1032 HD23 LEU A  67     -34.605 -20.442 -20.656  1.00 77.40           H  
ATOM   1033  N   LYS A  68     -37.009 -19.917 -16.270  1.00 81.16           N  
ATOM   1034  H   LYS A  68     -36.600 -20.641 -15.697  1.00 81.16           H  
ATOM   1035  CA  LYS A  68     -38.477 -19.832 -16.337  1.00 81.16           C  
ATOM   1036  HA  LYS A  68     -38.774 -19.817 -17.386  1.00 81.16           H  
ATOM   1037  C   LYS A  68     -39.001 -18.530 -15.726  1.00 81.16           C  
ATOM   1038  CB  LYS A  68     -39.092 -21.067 -15.661  1.00 81.16           C  
ATOM   1039  HB2 LYS A  68     -38.776 -21.103 -14.619  1.00 81.16           H  
ATOM   1040  HB3 LYS A  68     -38.727 -21.961 -16.167  1.00 81.16           H  
ATOM   1041  O   LYS A  68     -39.818 -17.870 -16.357  1.00 81.16           O  
ATOM   1042  CG  LYS A  68     -40.624 -21.068 -15.717  1.00 81.16           C  
ATOM   1043  HG2 LYS A  68     -40.946 -21.075 -16.758  1.00 81.16           H  
ATOM   1044  HG3 LYS A  68     -41.016 -20.176 -15.228  1.00 81.16           H  
ATOM   1045  CD  LYS A  68     -41.179 -22.299 -14.997  1.00 81.16           C  
ATOM   1046  HD2 LYS A  68     -40.847 -22.282 -13.959  1.00 81.16           H  
ATOM   1047  HD3 LYS A  68     -40.806 -23.201 -15.483  1.00 81.16           H  
ATOM   1048  CE  LYS A  68     -42.707 -22.259 -15.059  1.00 81.16           C  
ATOM   1049  HE2 LYS A  68     -43.043 -21.316 -14.629  1.00 81.16           H  
ATOM   1050  HE3 LYS A  68     -43.011 -22.272 -16.106  1.00 81.16           H  
ATOM   1051  NZ  LYS A  68     -43.303 -23.400 -14.326  1.00 81.16           N  
ATOM   1052  HZ1 LYS A  68     -43.021 -23.368 -13.356  1.00 81.16           H  
ATOM   1053  HZ2 LYS A  68     -42.992 -24.273 -14.727  1.00 81.16           H  
ATOM   1054  HZ3 LYS A  68     -44.311 -23.356 -14.373  1.00 81.16           H  
ATOM   1055  N   ASP A  69     -38.519 -18.147 -14.543  1.00 77.84           N  
ATOM   1056  H   ASP A  69     -37.876 -18.768 -14.072  1.00 77.84           H  
ATOM   1057  CA  ASP A  69     -38.900 -16.912 -13.848  1.00 77.84           C  
ATOM   1058  HA  ASP A  69     -39.973 -16.926 -13.655  1.00 77.84           H  
ATOM   1059  C   ASP A  69     -38.598 -15.674 -14.716  1.00 77.84           C  
ATOM   1060  CB  ASP A  69     -38.180 -16.804 -12.489  1.00 77.84           C  
ATOM   1061  HB2 ASP A  69     -38.394 -15.820 -12.073  1.00 77.84           H  
ATOM   1062  HB3 ASP A  69     -37.102 -16.854 -12.645  1.00 77.84           H  
ATOM   1063  O   ASP A  69     -39.420 -14.766 -14.795  1.00 77.84           O  
ATOM   1064  CG  ASP A  69     -38.580 -17.842 -11.428  1.00 77.84           C  
ATOM   1065  OD1 ASP A  69     -39.747 -18.289 -11.420  1.00 77.84           O  
ATOM   1066  OD2 ASP A  69     -37.751 -18.065 -10.505  1.00 77.84           O  
ATOM   1067  N   SER A  70     -37.468 -15.674 -15.440  1.00 77.98           N  
ATOM   1068  H   SER A  70     -36.813 -16.424 -15.277  1.00 77.98           H  
ATOM   1069  CA  SER A  70     -37.076 -14.610 -16.383  1.00 77.98           C  
ATOM   1070  HA  SER A  70     -37.170 -13.660 -15.858  1.00 77.98           H  
ATOM   1071  C   SER A  70     -37.963 -14.485 -17.632  1.00 77.98           C  
ATOM   1072  CB  SER A  70     -35.601 -14.770 -16.777  1.00 77.98           C  
ATOM   1073  HB2 SER A  70     -35.009 -14.940 -15.878  1.00 77.98           H  
ATOM   1074  HB3 SER A  70     -35.272 -13.832 -17.225  1.00 77.98           H  
ATOM   1075  O   SER A  70     -37.845 -13.515 -18.381  1.00 77.98           O  
ATOM   1076  OG  SER A  70     -35.338 -15.804 -17.708  1.00 77.98           O  
ATOM   1077  HG  SER A  70     -35.922 -16.554 -17.573  1.00 77.98           H  
ATOM   1078  N   LEU A  71     -38.861 -15.450 -17.856  1.00 82.64           N  
ATOM   1079  H   LEU A  71     -38.903 -16.213 -17.195  1.00 82.64           H  
ATOM   1080  CA  LEU A  71     -39.766 -15.513 -19.005  1.00 82.64           C  
ATOM   1081  HA  LEU A  71     -39.572 -14.665 -19.662  1.00 82.64           H  
ATOM   1082  C   LEU A  71     -41.252 -15.386 -18.627  1.00 82.64           C  
ATOM   1083  CB  LEU A  71     -39.477 -16.808 -19.789  1.00 82.64           C  
ATOM   1084  HB2 LEU A  71     -40.202 -16.894 -20.598  1.00 82.64           H  
ATOM   1085  HB3 LEU A  71     -39.625 -17.656 -19.120  1.00 82.64           H  
ATOM   1086  O   LEU A  71     -42.079 -15.324 -19.530  1.00 82.64           O  
ATOM   1087  CG  LEU A  71     -38.062 -16.893 -20.395  1.00 82.64           C  
ATOM   1088  HG  LEU A  71     -37.311 -16.804 -19.610  1.00 82.64           H  
ATOM   1089  CD1 LEU A  71     -37.878 -18.247 -21.084  1.00 82.64           C  
ATOM   1090 HD11 LEU A  71     -36.867 -18.319 -21.484  1.00 82.64           H  
ATOM   1091 HD12 LEU A  71     -38.600 -18.359 -21.892  1.00 82.64           H  
ATOM   1092 HD13 LEU A  71     -38.019 -19.044 -20.353  1.00 82.64           H  
ATOM   1093  CD2 LEU A  71     -37.804 -15.790 -21.421  1.00 82.64           C  
ATOM   1094 HD21 LEU A  71     -36.844 -15.964 -21.908  1.00 82.64           H  
ATOM   1095 HD22 LEU A  71     -38.609 -15.776 -22.155  1.00 82.64           H  
ATOM   1096 HD23 LEU A  71     -37.752 -14.828 -20.911  1.00 82.64           H  
ATOM   1097  N   VAL A  72     -41.608 -15.308 -17.336  1.00 77.49           N  
ATOM   1098  H   VAL A  72     -40.878 -15.333 -16.638  1.00 77.49           H  
ATOM   1099  CA  VAL A  72     -43.016 -15.221 -16.877  1.00 77.49           C  
ATOM   1100  HA  VAL A  72     -43.554 -16.098 -17.236  1.00 77.49           H  
ATOM   1101  C   VAL A  72     -43.745 -14.005 -17.458  1.00 77.49           C  
ATOM   1102  CB  VAL A  72     -43.091 -15.200 -15.333  1.00 77.49           C  
ATOM   1103  HB  VAL A  72     -42.414 -14.434 -14.953  1.00 77.49           H  
ATOM   1104  O   VAL A  72     -44.904 -14.119 -17.848  1.00 77.49           O  
ATOM   1105  CG1 VAL A  72     -44.496 -14.918 -14.783  1.00 77.49           C  
ATOM   1106 HG11 VAL A  72     -44.501 -15.012 -13.697  1.00 77.49           H  
ATOM   1107 HG12 VAL A  72     -45.219 -15.607 -15.219  1.00 77.49           H  
ATOM   1108 HG13 VAL A  72     -44.788 -13.895 -15.023  1.00 77.49           H  
ATOM   1109  CG2 VAL A  72     -42.668 -16.559 -14.761  1.00 77.49           C  
ATOM   1110 HG21 VAL A  72     -42.666 -16.518 -13.672  1.00 77.49           H  
ATOM   1111 HG22 VAL A  72     -43.350 -17.338 -15.102  1.00 77.49           H  
ATOM   1112 HG23 VAL A  72     -41.658 -16.795 -15.096  1.00 77.49           H  
ATOM   1113  N   ASP A  73     -43.055 -12.868 -17.562  1.00 72.84           N  
ATOM   1114  H   ASP A  73     -42.121 -12.846 -17.177  1.00 72.84           H  
ATOM   1115  CA  ASP A  73     -43.625 -11.604 -18.044  1.00 72.84           C  
ATOM   1116  HA  ASP A  73     -44.681 -11.582 -17.775  1.00 72.84           H  
ATOM   1117  C   ASP A  73     -43.568 -11.458 -19.587  1.00 72.84           C  
ATOM   1118  CB  ASP A  73     -42.946 -10.427 -17.306  1.00 72.84           C  
ATOM   1119  HB2 ASP A  73     -41.881 -10.442 -17.535  1.00 72.84           H  
ATOM   1120  HB3 ASP A  73     -43.355  -9.491 -17.688  1.00 72.84           H  
ATOM   1121  O   ASP A  73     -43.917 -10.404 -20.124  1.00 72.84           O  
ATOM   1122  CG  ASP A  73     -43.138 -10.429 -15.776  1.00 72.84           C  
ATOM   1123  OD1 ASP A  73     -44.204 -10.889 -15.310  1.00 72.84           O  
ATOM   1124  OD2 ASP A  73     -42.216  -9.949 -15.070  1.00 72.84           O  
ATOM   1125  N   ARG A  74     -43.122 -12.488 -20.332  1.00 71.12           N  
ATOM   1126  H   ARG A  74     -42.940 -13.363 -19.861  1.00 71.12           H  
ATOM   1127  CA  ARG A  74     -43.029 -12.470 -21.806  1.00 71.12           C  
ATOM   1128  HA  ARG A  74     -43.190 -11.447 -22.148  1.00 71.12           H  
ATOM   1129  C   ARG A  74     -44.123 -13.325 -22.454  1.00 71.12           C  
ATOM   1130  CB  ARG A  74     -41.629 -12.900 -22.287  1.00 71.12           C  
ATOM   1131  HB2 ARG A  74     -41.654 -12.970 -23.374  1.00 71.12           H  
ATOM   1132  HB3 ARG A  74     -41.391 -13.887 -21.890  1.00 71.12           H  
ATOM   1133  O   ARG A  74     -44.249 -14.511 -22.171  1.00 71.12           O  
ATOM   1134  CG  ARG A  74     -40.524 -11.904 -21.891  1.00 71.12           C  
ATOM   1135  HG2 ARG A  74     -40.359 -11.957 -20.815  1.00 71.12           H  
ATOM   1136  HG3 ARG A  74     -40.847 -10.895 -22.148  1.00 71.12           H  
ATOM   1137  CD  ARG A  74     -39.210 -12.205 -22.629  1.00 71.12           C  
ATOM   1138  HD2 ARG A  74     -38.878 -13.207 -22.356  1.00 71.12           H  
ATOM   1139  HD3 ARG A  74     -39.401 -12.183 -23.702  1.00 71.12           H  
ATOM   1140  NE  ARG A  74     -38.151 -11.226 -22.296  1.00 71.12           N  
ATOM   1141  HE  ARG A  74     -38.342 -10.599 -21.528  1.00 71.12           H  
ATOM   1142  NH1 ARG A  74     -36.554 -11.954 -23.786  1.00 71.12           N  
ATOM   1143 HH11 ARG A  74     -37.218 -12.607 -24.176  1.00 71.12           H  
ATOM   1144 HH12 ARG A  74     -35.575 -12.013 -24.026  1.00 71.12           H  
ATOM   1145  NH2 ARG A  74     -36.056 -10.305 -22.388  1.00 71.12           N  
ATOM   1146 HH21 ARG A  74     -36.245  -9.702 -21.600  1.00 71.12           H  
ATOM   1147 HH22 ARG A  74     -35.127 -10.327 -22.784  1.00 71.12           H  
ATOM   1148  CZ  ARG A  74     -36.939 -11.159 -22.827  1.00 71.12           C  
ATOM   1149  N   PHE A  75     -44.871 -12.731 -23.388  1.00 67.77           N  
ATOM   1150  H   PHE A  75     -44.736 -11.743 -23.547  1.00 67.77           H  
ATOM   1151  CA  PHE A  75     -45.912 -13.425 -24.165  1.00 67.77           C  
ATOM   1152  HA  PHE A  75     -46.567 -13.960 -23.478  1.00 67.77           H  
ATOM   1153  C   PHE A  75     -45.362 -14.480 -25.140  1.00 67.77           C  
ATOM   1154  CB  PHE A  75     -46.750 -12.390 -24.935  1.00 67.77           C  
ATOM   1155  HB2 PHE A  75     -46.105 -11.601 -25.320  1.00 67.77           H  
ATOM   1156  HB3 PHE A  75     -47.196 -12.878 -25.802  1.00 67.77           H  
ATOM   1157  O   PHE A  75     -46.066 -15.434 -25.462  1.00 67.77           O  
ATOM   1158  CG  PHE A  75     -47.878 -11.785 -24.124  1.00 67.77           C  
ATOM   1159  CD1 PHE A  75     -49.145 -12.400 -24.134  1.00 67.77           C  
ATOM   1160  HD1 PHE A  75     -49.303 -13.295 -24.717  1.00 67.77           H  
ATOM   1161  CD2 PHE A  75     -47.672 -10.624 -23.355  1.00 67.77           C  
ATOM   1162  HD2 PHE A  75     -46.701 -10.151 -23.334  1.00 67.77           H  
ATOM   1163  CE1 PHE A  75     -50.202 -11.856 -23.383  1.00 67.77           C  
ATOM   1164  HE1 PHE A  75     -51.171 -12.334 -23.392  1.00 67.77           H  
ATOM   1165  CE2 PHE A  75     -48.730 -10.081 -22.602  1.00 67.77           C  
ATOM   1166  HE2 PHE A  75     -48.564  -9.197 -22.004  1.00 67.77           H  
ATOM   1167  CZ  PHE A  75     -49.994 -10.696 -22.617  1.00 67.77           C  
ATOM   1168  HZ  PHE A  75     -50.802 -10.282 -22.032  1.00 67.77           H  
ATOM   1169  N   GLU A  76     -44.118 -14.321 -25.597  1.00 74.11           N  
ATOM   1170  H   GLU A  76     -43.574 -13.541 -25.257  1.00 74.11           H  
ATOM   1171  CA  GLU A  76     -43.442 -15.238 -26.516  1.00 74.11           C  
ATOM   1172  HA  GLU A  76     -44.019 -16.160 -26.594  1.00 74.11           H  
ATOM   1173  C   GLU A  76     -42.055 -15.606 -25.971  1.00 74.11           C  
ATOM   1174  CB  GLU A  76     -43.347 -14.629 -27.928  1.00 74.11           C  
ATOM   1175  HB2 GLU A  76     -42.768 -15.307 -28.555  1.00 74.11           H  
ATOM   1176  HB3 GLU A  76     -42.825 -13.674 -27.870  1.00 74.11           H  
ATOM   1177  O   GLU A  76     -41.371 -14.787 -25.348  1.00 74.11           O  
ATOM   1178  CG  GLU A  76     -44.732 -14.426 -28.571  1.00 74.11           C  
ATOM   1179  HG2 GLU A  76     -45.299 -13.709 -27.976  1.00 74.11           H  
ATOM   1180  HG3 GLU A  76     -45.263 -15.378 -28.546  1.00 74.11           H  
ATOM   1181  CD  GLU A  76     -44.680 -13.920 -30.022  1.00 74.11           C  
ATOM   1182  OE1 GLU A  76     -45.735 -14.008 -30.691  1.00 74.11           O  
ATOM   1183  OE2 GLU A  76     -43.608 -13.438 -30.452  1.00 74.11           O  
ATOM   1184  N   ALA A  77     -41.632 -16.853 -26.196  1.00 73.96           N  
ATOM   1185  H   ALA A  77     -42.194 -17.460 -26.775  1.00 73.96           H  
ATOM   1186  CA  ALA A  77     -40.311 -17.322 -25.790  1.00 73.96           C  
ATOM   1187  HA  ALA A  77     -40.122 -16.948 -24.783  1.00 73.96           H  
ATOM   1188  C   ALA A  77     -39.233 -16.782 -26.754  1.00 73.96           C  
ATOM   1189  CB  ALA A  77     -40.320 -18.854 -25.730  1.00 73.96           C  
ATOM   1190  HB1 ALA A  77     -40.529 -19.262 -26.718  1.00 73.96           H  
ATOM   1191  HB2 ALA A  77     -39.345 -19.210 -25.399  1.00 73.96           H  
ATOM   1192  HB3 ALA A  77     -41.082 -19.193 -25.027  1.00 73.96           H  
ATOM   1193  O   ALA A  77     -39.401 -16.918 -27.967  1.00 73.96           O  
ATOM   1194  N   PRO A  78     -38.121 -16.199 -26.259  1.00 78.20           N  
ATOM   1195  CA  PRO A  78     -37.068 -15.673 -27.121  1.00 78.20           C  
ATOM   1196  HA  PRO A  78     -37.494 -14.951 -27.818  1.00 78.20           H  
ATOM   1197  C   PRO A  78     -36.400 -16.799 -27.915  1.00 78.20           C  
ATOM   1198  CB  PRO A  78     -36.084 -14.953 -26.193  1.00 78.20           C  
ATOM   1199  HB2 PRO A  78     -36.380 -13.909 -26.091  1.00 78.20           H  
ATOM   1200  HB3 PRO A  78     -35.055 -15.021 -26.547  1.00 78.20           H  
ATOM   1201  O   PRO A  78     -35.960 -17.801 -27.350  1.00 78.20           O  
ATOM   1202  CG  PRO A  78     -36.271 -15.672 -24.858  1.00 78.20           C  
ATOM   1203  HG2 PRO A  78     -35.675 -16.584 -24.851  1.00 78.20           H  
ATOM   1204  HG3 PRO A  78     -36.006 -15.034 -24.015  1.00 78.20           H  
ATOM   1205  CD  PRO A  78     -37.757 -16.032 -24.862  1.00 78.20           C  
ATOM   1206  HD2 PRO A  78     -38.341 -15.215 -24.437  1.00 78.20           H  
ATOM   1207  HD3 PRO A  78     -37.917 -16.950 -24.296  1.00 78.20           H  
ATOM   1208  N   THR A  79     -36.312 -16.616 -29.231  1.00 78.36           N  
ATOM   1209  H   THR A  79     -36.736 -15.797 -29.643  1.00 78.36           H  
ATOM   1210  CA  THR A  79     -35.690 -17.563 -30.168  1.00 78.36           C  
ATOM   1211  HA  THR A  79     -35.882 -18.582 -29.831  1.00 78.36           H  
ATOM   1212  C   THR A  79     -34.173 -17.405 -30.260  1.00 78.36           C  
ATOM   1213  CB  THR A  79     -36.299 -17.391 -31.567  1.00 78.36           C  
ATOM   1214  HB  THR A  79     -35.697 -17.933 -32.297  1.00 78.36           H  
ATOM   1215  O   THR A  79     -33.484 -18.361 -30.612  1.00 78.36           O  
ATOM   1216  CG2 THR A  79     -37.736 -17.907 -31.629  1.00 78.36           C  
ATOM   1217 HG21 THR A  79     -38.367 -17.353 -30.934  1.00 78.36           H  
ATOM   1218 HG22 THR A  79     -38.127 -17.787 -32.640  1.00 78.36           H  
ATOM   1219 HG23 THR A  79     -37.758 -18.964 -31.364  1.00 78.36           H  
ATOM   1220  OG1 THR A  79     -36.332 -16.021 -31.900  1.00 78.36           O  
ATOM   1221  HG1 THR A  79     -36.524 -15.936 -32.837  1.00 78.36           H  
ATOM   1222  N   GLU A  80     -33.636 -16.228 -29.923  1.00 84.72           N  
ATOM   1223  H   GLU A  80     -34.260 -15.473 -29.676  1.00 84.72           H  
ATOM   1224  CA  GLU A  80     -32.198 -15.960 -29.911  1.00 84.72           C  
ATOM   1225  HA  GLU A  80     -31.706 -16.706 -30.536  1.00 84.72           H  
ATOM   1226  C   GLU A  80     -31.584 -16.070 -28.511  1.00 84.72           C  
ATOM   1227  CB  GLU A  80     -31.868 -14.591 -30.519  1.00 84.72           C  
ATOM   1228  HB2 GLU A  80     -30.801 -14.429 -30.364  1.00 84.72           H  
ATOM   1229  HB3 GLU A  80     -32.416 -13.807 -29.996  1.00 84.72           H  
ATOM   1230  O   GLU A  80     -32.131 -15.587 -27.516  1.00 84.72           O  
ATOM   1231  CG  GLU A  80     -32.173 -14.534 -32.026  1.00 84.72           C  
ATOM   1232  HG2 GLU A  80     -33.252 -14.469 -32.165  1.00 84.72           H  
ATOM   1233  HG3 GLU A  80     -31.832 -15.464 -32.480  1.00 84.72           H  
ATOM   1234  CD  GLU A  80     -31.480 -13.367 -32.753  1.00 84.72           C  
ATOM   1235  OE1 GLU A  80     -31.772 -13.203 -33.958  1.00 84.72           O  
ATOM   1236  OE2 GLU A  80     -30.616 -12.701 -32.134  1.00 84.72           O  
ATOM   1237  N   ILE A  81     -30.369 -16.629 -28.454  1.00 83.70           N  
ATOM   1238  H   ILE A  81     -29.987 -17.006 -29.309  1.00 83.70           H  
ATOM   1239  CA  ILE A  81     -29.571 -16.747 -27.223  1.00 83.70           C  
ATOM   1240  HA  ILE A  81     -30.136 -17.334 -26.499  1.00 83.70           H  
ATOM   1241  C   ILE A  81     -29.330 -15.366 -26.592  1.00 83.70           C  
ATOM   1242  CB  ILE A  81     -28.237 -17.482 -27.519  1.00 83.70           C  
ATOM   1243  HB  ILE A  81     -27.711 -16.933 -28.300  1.00 83.70           H  
ATOM   1244  O   ILE A  81     -29.359 -15.245 -25.372  1.00 83.70           O  
ATOM   1245  CG1 ILE A  81     -28.508 -18.920 -28.029  1.00 83.70           C  
ATOM   1246 HG12 ILE A  81     -29.212 -18.887 -28.860  1.00 83.70           H  
ATOM   1247 HG13 ILE A  81     -28.966 -19.505 -27.231  1.00 83.70           H  
ATOM   1248  CG2 ILE A  81     -27.329 -17.525 -26.273  1.00 83.70           C  
ATOM   1249 HG21 ILE A  81     -27.075 -16.516 -25.946  1.00 83.70           H  
ATOM   1250 HG22 ILE A  81     -27.836 -18.040 -25.457  1.00 83.70           H  
ATOM   1251 HG23 ILE A  81     -26.390 -18.032 -26.493  1.00 83.70           H  
ATOM   1252  CD1 ILE A  81     -27.263 -19.661 -28.535  1.00 83.70           C  
ATOM   1253 HD11 ILE A  81     -26.752 -19.059 -29.287  1.00 83.70           H  
ATOM   1254 HD12 ILE A  81     -26.581 -19.881 -27.714  1.00 83.70           H  
ATOM   1255 HD13 ILE A  81     -27.568 -20.605 -28.987  1.00 83.70           H  
ATOM   1256  N   LEU A  82     -29.146 -14.315 -27.401  1.00 82.87           N  
ATOM   1257  H   LEU A  82     -29.196 -14.461 -28.399  1.00 82.87           H  
ATOM   1258  CA  LEU A  82     -28.921 -12.952 -26.912  1.00 82.87           C  
ATOM   1259  HA  LEU A  82     -28.050 -12.969 -26.256  1.00 82.87           H  
ATOM   1260  C   LEU A  82     -30.108 -12.427 -26.088  1.00 82.87           C  
ATOM   1261  CB  LEU A  82     -28.632 -12.043 -28.121  1.00 82.87           C  
ATOM   1262  HB2 LEU A  82     -29.530 -11.994 -28.739  1.00 82.87           H  
ATOM   1263  HB3 LEU A  82     -27.841 -12.487 -28.725  1.00 82.87           H  
ATOM   1264  O   LEU A  82     -29.911 -11.868 -25.009  1.00 82.87           O  
ATOM   1265  CG  LEU A  82     -28.216 -10.609 -27.741  1.00 82.87           C  
ATOM   1266  HG  LEU A  82     -28.947 -10.177 -27.057  1.00 82.87           H  
ATOM   1267  CD1 LEU A  82     -26.835 -10.568 -27.081  1.00 82.87           C  
ATOM   1268 HD11 LEU A  82     -26.861 -11.096 -26.127  1.00 82.87           H  
ATOM   1269 HD12 LEU A  82     -26.094 -11.031 -27.732  1.00 82.87           H  
ATOM   1270 HD13 LEU A  82     -26.547  -9.535 -26.887  1.00 82.87           H  
ATOM   1271  CD2 LEU A  82     -28.168  -9.733 -28.991  1.00 82.87           C  
ATOM   1272 HD21 LEU A  82     -27.868  -8.718 -28.730  1.00 82.87           H  
ATOM   1273 HD22 LEU A  82     -27.461 -10.148 -29.709  1.00 82.87           H  
ATOM   1274 HD23 LEU A  82     -29.155  -9.710 -29.453  1.00 82.87           H  
ATOM   1275  N   ASP A  83     -31.337 -12.636 -26.559  1.00 83.00           N  
ATOM   1276  H   ASP A  83     -31.449 -13.129 -27.434  1.00 83.00           H  
ATOM   1277  CA  ASP A  83     -32.543 -12.145 -25.885  1.00 83.00           C  
ATOM   1278  HA  ASP A  83     -32.324 -11.167 -25.457  1.00 83.00           H  
ATOM   1279  C   ASP A  83     -32.980 -13.020 -24.707  1.00 83.00           C  
ATOM   1280  CB  ASP A  83     -33.674 -11.959 -26.901  1.00 83.00           C  
ATOM   1281  HB2 ASP A  83     -34.610 -11.811 -26.362  1.00 83.00           H  
ATOM   1282  HB3 ASP A  83     -33.771 -12.861 -27.505  1.00 83.00           H  
ATOM   1283  O   ASP A  83     -33.690 -12.531 -23.820  1.00 83.00           O  
ATOM   1284  CG  ASP A  83     -33.455 -10.738 -27.801  1.00 83.00           C  
ATOM   1285  OD1 ASP A  83     -32.754  -9.780 -27.371  1.00 83.00           O  
ATOM   1286  OD2 ASP A  83     -34.040 -10.751 -28.898  1.00 83.00           O  
ATOM   1287  N   LEU A  84     -32.519 -14.275 -24.664  1.00 82.83           N  
ATOM   1288  H   LEU A  84     -32.016 -14.614 -25.472  1.00 82.83           H  
ATOM   1289  CA  LEU A  84     -32.594 -15.140 -23.489  1.00 82.83           C  
ATOM   1290  HA  LEU A  84     -33.588 -15.032 -23.057  1.00 82.83           H  
ATOM   1291  C   LEU A  84     -31.577 -14.718 -22.416  1.00 82.83           C  
ATOM   1292  CB  LEU A  84     -32.402 -16.598 -23.940  1.00 82.83           C  
ATOM   1293  HB2 LEU A  84     -31.403 -16.704 -24.363  1.00 82.83           H  
ATOM   1294  HB3 LEU A  84     -33.121 -16.820 -24.728  1.00 82.83           H  
ATOM   1295  O   LEU A  84     -31.962 -14.541 -21.263  1.00 82.83           O  
ATOM   1296  CG  LEU A  84     -32.568 -17.631 -22.811  1.00 82.83           C  
ATOM   1297  HG  LEU A  84     -31.851 -17.429 -22.015  1.00 82.83           H  
ATOM   1298  CD1 LEU A  84     -33.980 -17.623 -22.220  1.00 82.83           C  
ATOM   1299 HD11 LEU A  84     -34.179 -16.670 -21.730  1.00 82.83           H  
ATOM   1300 HD12 LEU A  84     -34.062 -18.404 -21.464  1.00 82.83           H  
ATOM   1301 HD13 LEU A  84     -34.717 -17.800 -23.004  1.00 82.83           H  
ATOM   1302  CD2 LEU A  84     -32.285 -19.027 -23.368  1.00 82.83           C  
ATOM   1303 HD21 LEU A  84     -32.972 -19.247 -24.185  1.00 82.83           H  
ATOM   1304 HD22 LEU A  84     -32.408 -19.776 -22.586  1.00 82.83           H  
ATOM   1305 HD23 LEU A  84     -31.261 -19.070 -23.739  1.00 82.83           H  
ATOM   1306  N   SER A  85     -30.315 -14.472 -22.787  1.00 80.28           N  
ATOM   1307  H   SER A  85     -30.032 -14.686 -23.733  1.00 80.28           H  
ATOM   1308  CA  SER A  85     -29.293 -13.942 -21.872  1.00 80.28           C  
ATOM   1309  HA  SER A  85     -29.168 -14.635 -21.040  1.00 80.28           H  
ATOM   1310  C   SER A  85     -29.711 -12.593 -21.289  1.00 80.28           C  
ATOM   1311  CB  SER A  85     -27.940 -13.795 -22.573  1.00 80.28           C  
ATOM   1312  HB2 SER A  85     -28.056 -13.201 -23.479  1.00 80.28           H  
ATOM   1313  HB3 SER A  85     -27.242 -13.291 -21.904  1.00 80.28           H  
ATOM   1314  O   SER A  85     -29.652 -12.418 -20.078  1.00 80.28           O  
ATOM   1315  OG  SER A  85     -27.424 -15.071 -22.898  1.00 80.28           O  
ATOM   1316  HG  SER A  85     -26.592 -14.949 -23.363  1.00 80.28           H  
ATOM   1317  N   ARG A  86     -30.250 -11.679 -22.108  1.00 79.99           N  
ATOM   1318  H   ARG A  86     -30.232 -11.868 -23.100  1.00 79.99           H  
ATOM   1319  CA  ARG A  86     -30.816 -10.404 -21.634  1.00 79.99           C  
ATOM   1320  HA  ARG A  86     -30.048  -9.854 -21.091  1.00 79.99           H  
ATOM   1321  C   ARG A  86     -31.981 -10.591 -20.661  1.00 79.99           C  
ATOM   1322  CB  ARG A  86     -31.296  -9.575 -22.828  1.00 79.99           C  
ATOM   1323  HB2 ARG A  86     -31.950  -8.780 -22.471  1.00 79.99           H  
ATOM   1324  HB3 ARG A  86     -31.881 -10.219 -23.484  1.00 79.99           H  
ATOM   1325  O   ARG A  86     -32.061  -9.854 -19.685  1.00 79.99           O  
ATOM   1326  CG  ARG A  86     -30.152  -8.923 -23.611  1.00 79.99           C  
ATOM   1327  HG2 ARG A  86     -29.345  -9.635 -23.791  1.00 79.99           H  
ATOM   1328  HG3 ARG A  86     -29.763  -8.079 -23.042  1.00 79.99           H  
ATOM   1329  CD  ARG A  86     -30.724  -8.450 -24.949  1.00 79.99           C  
ATOM   1330  HD2 ARG A  86     -30.958  -9.329 -25.550  1.00 79.99           H  
ATOM   1331  HD3 ARG A  86     -31.648  -7.900 -24.773  1.00 79.99           H  
ATOM   1332  NE  ARG A  86     -29.791  -7.587 -25.683  1.00 79.99           N  
ATOM   1333  HE  ARG A  86     -28.971  -7.266 -25.188  1.00 79.99           H  
ATOM   1334  NH1 ARG A  86     -30.954  -7.633 -27.676  1.00 79.99           N  
ATOM   1335 HH11 ARG A  86     -31.047  -7.396 -28.653  1.00 79.99           H  
ATOM   1336 HH12 ARG A  86     -31.569  -8.367 -27.357  1.00 79.99           H  
ATOM   1337  NH2 ARG A  86     -29.118  -6.372 -27.475  1.00 79.99           N  
ATOM   1338 HH21 ARG A  86     -28.333  -6.031 -26.938  1.00 79.99           H  
ATOM   1339 HH22 ARG A  86     -29.245  -6.107 -28.441  1.00 79.99           H  
ATOM   1340  CZ  ARG A  86     -29.963  -7.207 -26.936  1.00 79.99           C  
ATOM   1341  N   ALA A  87     -32.880 -11.551 -20.905  1.00 78.77           N  
ATOM   1342  H   ALA A  87     -32.746 -12.150 -21.707  1.00 78.77           H  
ATOM   1343  CA  ALA A  87     -33.969 -11.861 -19.970  1.00 78.77           C  
ATOM   1344  HA  ALA A  87     -34.560 -10.962 -19.798  1.00 78.77           H  
ATOM   1345  C   ALA A  87     -33.417 -12.333 -18.618  1.00 78.77           C  
ATOM   1346  CB  ALA A  87     -34.871 -12.949 -20.573  1.00 78.77           C  
ATOM   1347  HB1 ALA A  87     -35.797 -13.011 -20.000  1.00 78.77           H  
ATOM   1348  HB2 ALA A  87     -34.380 -13.921 -20.533  1.00 78.77           H  
ATOM   1349  HB3 ALA A  87     -35.103 -12.729 -21.615  1.00 78.77           H  
ATOM   1350  O   ALA A  87     -33.843 -11.874 -17.559  1.00 78.77           O  
ATOM   1351  N   TYR A  88     -32.428 -13.222 -18.671  1.00 78.95           N  
ATOM   1352  H   TYR A  88     -32.146 -13.562 -19.579  1.00 78.95           H  
ATOM   1353  CA  TYR A  88     -31.778 -13.807 -17.509  1.00 78.95           C  
ATOM   1354  HA  TYR A  88     -32.545 -14.214 -16.850  1.00 78.95           H  
ATOM   1355  C   TYR A  88     -30.983 -12.762 -16.702  1.00 78.95           C  
ATOM   1356  CB  TYR A  88     -30.918 -14.965 -18.024  1.00 78.95           C  
ATOM   1357  HB2 TYR A  88     -31.537 -15.616 -18.641  1.00 78.95           H  
ATOM   1358  HB3 TYR A  88     -30.123 -14.575 -18.658  1.00 78.95           H  
ATOM   1359  O   TYR A  88     -31.142 -12.672 -15.486  1.00 78.95           O  
ATOM   1360  CG  TYR A  88     -30.314 -15.801 -16.926  1.00 78.95           C  
ATOM   1361  CD1 TYR A  88     -28.978 -15.589 -16.543  1.00 78.95           C  
ATOM   1362  HD1 TYR A  88     -28.384 -14.840 -17.046  1.00 78.95           H  
ATOM   1363  CD2 TYR A  88     -31.099 -16.775 -16.281  1.00 78.95           C  
ATOM   1364  HD2 TYR A  88     -32.122 -16.934 -16.589  1.00 78.95           H  
ATOM   1365  CE1 TYR A  88     -28.428 -16.333 -15.486  1.00 78.95           C  
ATOM   1366  HE1 TYR A  88     -27.409 -16.153 -15.178  1.00 78.95           H  
ATOM   1367  CE2 TYR A  88     -30.551 -17.521 -15.222  1.00 78.95           C  
ATOM   1368  HE2 TYR A  88     -31.134 -18.274 -14.713  1.00 78.95           H  
ATOM   1369  OH  TYR A  88     -28.727 -17.929 -13.729  1.00 78.95           O  
ATOM   1370  HH  TYR A  88     -27.798 -17.726 -13.596  1.00 78.95           H  
ATOM   1371  CZ  TYR A  88     -29.228 -17.275 -14.805  1.00 78.95           C  
ATOM   1372  N   GLU A  89     -30.210 -11.900 -17.369  1.00 73.66           N  
ATOM   1373  H   GLU A  89     -30.090 -12.039 -18.362  1.00 73.66           H  
ATOM   1374  CA  GLU A  89     -29.527 -10.750 -16.762  1.00 73.66           C  
ATOM   1375  HA  GLU A  89     -28.869 -11.097 -15.965  1.00 73.66           H  
ATOM   1376  C   GLU A  89     -30.518  -9.763 -16.134  1.00 73.66           C  
ATOM   1377  CB  GLU A  89     -28.681 -10.021 -17.818  1.00 73.66           C  
ATOM   1378  HB2 GLU A  89     -29.291  -9.866 -18.707  1.00 73.66           H  
ATOM   1379  HB3 GLU A  89     -28.392  -9.046 -17.425  1.00 73.66           H  
ATOM   1380  O   GLU A  89     -30.318  -9.346 -14.994  1.00 73.66           O  
ATOM   1381  CG  GLU A  89     -27.399 -10.787 -18.181  1.00 73.66           C  
ATOM   1382  HG2 GLU A  89     -26.774 -10.846 -17.290  1.00 73.66           H  
ATOM   1383  HG3 GLU A  89     -27.654 -11.807 -18.470  1.00 73.66           H  
ATOM   1384  CD  GLU A  89     -26.602 -10.129 -19.321  1.00 73.66           C  
ATOM   1385  OE1 GLU A  89     -25.451 -10.573 -19.531  1.00 73.66           O  
ATOM   1386  OE2 GLU A  89     -27.138  -9.213 -19.989  1.00 73.66           O  
ATOM   1387  N   GLN A  90     -31.623  -9.439 -16.818  1.00 76.26           N  
ATOM   1388  H   GLN A  90     -31.734  -9.795 -17.757  1.00 76.26           H  
ATOM   1389  CA  GLN A  90     -32.699  -8.620 -16.249  1.00 76.26           C  
ATOM   1390  HA  GLN A  90     -32.282  -7.660 -15.946  1.00 76.26           H  
ATOM   1391  C   GLN A  90     -33.277  -9.265 -14.979  1.00 76.26           C  
ATOM   1392  CB  GLN A  90     -33.798  -8.368 -17.302  1.00 76.26           C  
ATOM   1393  HB2 GLN A  90     -34.029  -9.300 -17.819  1.00 76.26           H  
ATOM   1394  HB3 GLN A  90     -34.702  -8.027 -16.799  1.00 76.26           H  
ATOM   1395  O   GLN A  90     -33.408  -8.588 -13.964  1.00 76.26           O  
ATOM   1396  CG  GLN A  90     -33.384  -7.291 -18.319  1.00 76.26           C  
ATOM   1397  HG2 GLN A  90     -33.307  -6.340 -17.792  1.00 76.26           H  
ATOM   1398  HG3 GLN A  90     -32.399  -7.519 -18.725  1.00 76.26           H  
ATOM   1399  CD  GLN A  90     -34.356  -7.126 -19.491  1.00 76.26           C  
ATOM   1400  NE2 GLN A  90     -34.374  -5.963 -20.108  1.00 76.26           N  
ATOM   1401 HE21 GLN A  90     -33.761  -5.218 -19.809  1.00 76.26           H  
ATOM   1402 HE22 GLN A  90     -35.034  -5.870 -20.866  1.00 76.26           H  
ATOM   1403  OE1 GLN A  90     -35.103  -8.006 -19.903  1.00 76.26           O  
ATOM   1404  N   ALA A  91     -33.550 -10.571 -14.977  1.00 74.66           N  
ATOM   1405  H   ALA A  91     -33.429 -11.089 -15.835  1.00 74.66           H  
ATOM   1406  CA  ALA A  91     -34.096 -11.271 -13.812  1.00 74.66           C  
ATOM   1407  HA  ALA A  91     -34.942 -10.694 -13.439  1.00 74.66           H  
ATOM   1408  C   ALA A  91     -33.110 -11.426 -12.632  1.00 74.66           C  
ATOM   1409  CB  ALA A  91     -34.621 -12.628 -14.283  1.00 74.66           C  
ATOM   1410  HB1 ALA A  91     -33.796 -13.233 -14.659  1.00 74.66           H  
ATOM   1411  HB2 ALA A  91     -35.349 -12.470 -15.079  1.00 74.66           H  
ATOM   1412  HB3 ALA A  91     -35.103 -13.148 -13.456  1.00 74.66           H  
ATOM   1413  O   ALA A  91     -33.554 -11.637 -11.499  1.00 74.66           O  
ATOM   1414  N   LEU A  92     -31.797 -11.326 -12.875  1.00 68.12           N  
ATOM   1415  H   LEU A  92     -31.505 -11.239 -13.838  1.00 68.12           H  
ATOM   1416  CA  LEU A  92     -30.760 -11.345 -11.837  1.00 68.12           C  
ATOM   1417  HA  LEU A  92     -31.121 -11.913 -10.979  1.00 68.12           H  
ATOM   1418  C   LEU A  92     -30.432  -9.947 -11.293  1.00 68.12           C  
ATOM   1419  CB  LEU A  92     -29.484 -12.019 -12.377  1.00 68.12           C  
ATOM   1420  HB2 LEU A  92     -28.678 -11.814 -11.673  1.00 68.12           H  
ATOM   1421  HB3 LEU A  92     -29.213 -11.552 -13.324  1.00 68.12           H  
ATOM   1422  O   LEU A  92     -30.431  -9.754 -10.078  1.00 68.12           O  
ATOM   1423  CG  LEU A  92     -29.557 -13.544 -12.580  1.00 68.12           C  
ATOM   1424  HG  LEU A  92     -30.286 -13.792 -13.351  1.00 68.12           H  
ATOM   1425  CD1 LEU A  92     -28.177 -14.035 -13.020  1.00 68.12           C  
ATOM   1426 HD11 LEU A  92     -28.186 -15.122 -13.102  1.00 68.12           H  
ATOM   1427 HD12 LEU A  92     -27.419 -13.739 -12.295  1.00 68.12           H  
ATOM   1428 HD13 LEU A  92     -27.936 -13.604 -13.992  1.00 68.12           H  
ATOM   1429  CD2 LEU A  92     -29.933 -14.297 -11.302  1.00 68.12           C  
ATOM   1430 HD21 LEU A  92     -29.835 -15.371 -11.464  1.00 68.12           H  
ATOM   1431 HD22 LEU A  92     -30.970 -14.083 -11.045  1.00 68.12           H  
ATOM   1432 HD23 LEU A  92     -29.275 -13.991 -10.489  1.00 68.12           H  
ATOM   1433  N   PHE A  93     -30.146  -8.986 -12.174  1.00 65.82           N  
ATOM   1434  H   PHE A  93     -30.176  -9.219 -13.157  1.00 65.82           H  
ATOM   1435  CA  PHE A  93     -29.612  -7.667 -11.810  1.00 65.82           C  
ATOM   1436  HA  PHE A  93     -29.152  -7.734 -10.824  1.00 65.82           H  
ATOM   1437  C   PHE A  93     -30.682  -6.569 -11.707  1.00 65.82           C  
ATOM   1438  CB  PHE A  93     -28.511  -7.279 -12.809  1.00 65.82           C  
ATOM   1439  HB2 PHE A  93     -28.120  -6.301 -12.530  1.00 65.82           H  
ATOM   1440  HB3 PHE A  93     -28.954  -7.179 -13.799  1.00 65.82           H  
ATOM   1441  O   PHE A  93     -30.465  -5.582 -11.007  1.00 65.82           O  
ATOM   1442  CG  PHE A  93     -27.342  -8.251 -12.873  1.00 65.82           C  
ATOM   1443  CD1 PHE A  93     -26.488  -8.399 -11.762  1.00 65.82           C  
ATOM   1444  HD1 PHE A  93     -26.665  -7.822 -10.867  1.00 65.82           H  
ATOM   1445  CD2 PHE A  93     -27.097  -8.999 -14.040  1.00 65.82           C  
ATOM   1446  HD2 PHE A  93     -27.736  -8.881 -14.903  1.00 65.82           H  
ATOM   1447  CE1 PHE A  93     -25.403  -9.294 -11.817  1.00 65.82           C  
ATOM   1448  HE1 PHE A  93     -24.748  -9.402 -10.965  1.00 65.82           H  
ATOM   1449  CE2 PHE A  93     -26.012  -9.893 -14.096  1.00 65.82           C  
ATOM   1450  HE2 PHE A  93     -25.824 -10.455 -14.999  1.00 65.82           H  
ATOM   1451  CZ  PHE A  93     -25.166 -10.042 -12.983  1.00 65.82           C  
ATOM   1452  HZ  PHE A  93     -24.331 -10.725 -13.030  1.00 65.82           H  
ATOM   1453  N   SER A  94     -31.842  -6.756 -12.345  1.00 66.71           N  
ATOM   1454  H   SER A  94     -31.959  -7.601 -12.886  1.00 66.71           H  
ATOM   1455  CA  SER A  94     -32.957  -5.794 -12.367  1.00 66.71           C  
ATOM   1456  HA  SER A  94     -32.845  -5.098 -11.536  1.00 66.71           H  
ATOM   1457  C   SER A  94     -34.335  -6.474 -12.204  1.00 66.71           C  
ATOM   1458  CB  SER A  94     -32.904  -4.978 -13.667  1.00 66.71           C  
ATOM   1459  HB2 SER A  94     -32.999  -5.654 -14.517  1.00 66.71           H  
ATOM   1460  HB3 SER A  94     -33.730  -4.268 -13.684  1.00 66.71           H  
ATOM   1461  O   SER A  94     -35.236  -6.218 -13.009  1.00 66.71           O  
ATOM   1462  OG  SER A  94     -31.687  -4.261 -13.769  1.00 66.71           O  
ATOM   1463  HG  SER A  94     -31.624  -3.869 -14.643  1.00 66.71           H  
ATOM   1464  N   PRO A  95     -34.531  -7.370 -11.211  1.00 67.25           N  
ATOM   1465  CA  PRO A  95     -35.774  -8.126 -11.069  1.00 67.25           C  
ATOM   1466  HA  PRO A  95     -35.929  -8.727 -11.965  1.00 67.25           H  
ATOM   1467  C   PRO A  95     -36.986  -7.206 -10.866  1.00 67.25           C  
ATOM   1468  CB  PRO A  95     -35.559  -9.054  -9.867  1.00 67.25           C  
ATOM   1469  HB2 PRO A  95     -35.147 -10.003 -10.210  1.00 67.25           H  
ATOM   1470  HB3 PRO A  95     -36.477  -9.225  -9.305  1.00 67.25           H  
ATOM   1471  O   PRO A  95     -36.932  -6.259 -10.080  1.00 67.25           O  
ATOM   1472  CG  PRO A  95     -34.509  -8.318  -9.036  1.00 67.25           C  
ATOM   1473  HG2 PRO A  95     -34.990  -7.537  -8.446  1.00 67.25           H  
ATOM   1474  HG3 PRO A  95     -33.941  -8.996  -8.399  1.00 67.25           H  
ATOM   1475  CD  PRO A  95     -33.631  -7.679 -10.108  1.00 67.25           C  
ATOM   1476  HD2 PRO A  95     -32.884  -8.399 -10.443  1.00 67.25           H  
ATOM   1477  HD3 PRO A  95     -33.147  -6.784  -9.719  1.00 67.25           H  
ATOM   1478  N   SER A  96     -38.109  -7.543 -11.511  1.00 68.14           N  
ATOM   1479  H   SER A  96     -38.093  -8.342 -12.128  1.00 68.14           H  
ATOM   1480  CA  SER A  96     -39.376  -6.789 -11.451  1.00 68.14           C  
ATOM   1481  HA  SER A  96     -39.194  -5.788 -11.843  1.00 68.14           H  
ATOM   1482  C   SER A  96     -39.927  -6.609 -10.029  1.00 68.14           C  
ATOM   1483  CB  SER A  96     -40.422  -7.465 -12.355  1.00 68.14           C  
ATOM   1484  HB2 SER A  96     -41.390  -6.982 -12.220  1.00 68.14           H  
ATOM   1485  HB3 SER A  96     -40.118  -7.339 -13.394  1.00 68.14           H  
ATOM   1486  O   SER A  96     -40.639  -5.644  -9.754  1.00 68.14           O  
ATOM   1487  OG  SER A  96     -40.540  -8.853 -12.088  1.00 68.14           O  
ATOM   1488  HG  SER A  96     -41.071  -9.238 -12.789  1.00 68.14           H  
ATOM   1489  N   ILE A  97     -39.539  -7.493  -9.104  1.00 68.46           N  
ATOM   1490  H   ILE A  97     -38.960  -8.255  -9.426  1.00 68.46           H  
ATOM   1491  CA  ILE A  97     -39.672  -7.303  -7.658  1.00 68.46           C  
ATOM   1492  HA  ILE A  97     -40.122  -6.327  -7.476  1.00 68.46           H  
ATOM   1493  C   ILE A  97     -38.259  -7.347  -7.047  1.00 68.46           C  
ATOM   1494  CB  ILE A  97     -40.617  -8.358  -7.039  1.00 68.46           C  
ATOM   1495  HB  ILE A  97     -40.171  -9.345  -7.168  1.00 68.46           H  
ATOM   1496  O   ILE A  97     -37.657  -8.427  -7.018  1.00 68.46           O  
ATOM   1497  CG1 ILE A  97     -41.996  -8.354  -7.744  1.00 68.46           C  
ATOM   1498 HG12 ILE A  97     -41.859  -8.543  -8.809  1.00 68.46           H  
ATOM   1499 HG13 ILE A  97     -42.456  -7.371  -7.637  1.00 68.46           H  
ATOM   1500  CG2 ILE A  97     -40.779  -8.088  -5.529  1.00 68.46           C  
ATOM   1501 HG21 ILE A  97     -39.806  -8.045  -5.039  1.00 68.46           H  
ATOM   1502 HG22 ILE A  97     -41.344  -8.894  -5.060  1.00 68.46           H  
ATOM   1503 HG23 ILE A  97     -41.298  -7.142  -5.374  1.00 68.46           H  
ATOM   1504  CD1 ILE A  97     -42.973  -9.420  -7.234  1.00 68.46           C  
ATOM   1505 HD11 ILE A  97     -43.277  -9.203  -6.210  1.00 68.46           H  
ATOM   1506 HD12 ILE A  97     -42.505 -10.404  -7.279  1.00 68.46           H  
ATOM   1507 HD13 ILE A  97     -43.862  -9.421  -7.864  1.00 68.46           H  
ATOM   1508  N   PRO A  98     -37.709  -6.222  -6.547  1.00 65.22           N  
ATOM   1509  CA  PRO A  98     -36.399  -6.218  -5.903  1.00 65.22           C  
ATOM   1510  HA  PRO A  98     -35.668  -6.635  -6.596  1.00 65.22           H  
ATOM   1511  C   PRO A  98     -36.409  -7.060  -4.614  1.00 65.22           C  
ATOM   1512  CB  PRO A  98     -36.056  -4.747  -5.649  1.00 65.22           C  
ATOM   1513  HB2 PRO A  98     -35.476  -4.607  -4.737  1.00 65.22           H  
ATOM   1514  HB3 PRO A  98     -35.516  -4.350  -6.509  1.00 65.22           H  
ATOM   1515  O   PRO A  98     -37.438  -7.141  -3.933  1.00 65.22           O  
ATOM   1516  CG  PRO A  98     -37.426  -4.076  -5.559  1.00 65.22           C  
ATOM   1517  HG2 PRO A  98     -37.381  -3.022  -5.832  1.00 65.22           H  
ATOM   1518  HG3 PRO A  98     -37.825  -4.196  -4.552  1.00 65.22           H  
ATOM   1519  CD  PRO A  98     -38.273  -4.880  -6.544  1.00 65.22           C  
ATOM   1520  HD2 PRO A  98     -38.192  -4.454  -7.544  1.00 65.22           H  
ATOM   1521  HD3 PRO A  98     -39.312  -4.877  -6.213  1.00 65.22           H  
ATOM   1522  N   PRO A  99     -35.274  -7.683  -4.241  1.00 65.97           N  
ATOM   1523  CA  PRO A  99     -35.170  -8.430  -2.992  1.00 65.97           C  
ATOM   1524  HA  PRO A  99     -35.882  -9.256  -2.992  1.00 65.97           H  
ATOM   1525  C   PRO A  99     -35.453  -7.514  -1.796  1.00 65.97           C  
ATOM   1526  CB  PRO A  99     -33.740  -8.978  -2.961  1.00 65.97           C  
ATOM   1527  HB2 PRO A  99     -33.698  -9.935  -3.480  1.00 65.97           H  
ATOM   1528  HB3 PRO A  99     -33.363  -9.078  -1.943  1.00 65.97           H  
ATOM   1529  O   PRO A  99     -35.017  -6.360  -1.753  1.00 65.97           O  
ATOM   1530  CG  PRO A  99     -32.969  -7.925  -3.760  1.00 65.97           C  
ATOM   1531  HG2 PRO A  99     -32.785  -7.048  -3.139  1.00 65.97           H  
ATOM   1532  HG3 PRO A  99     -32.030  -8.305  -4.161  1.00 65.97           H  
ATOM   1533  CD  PRO A  99     -33.962  -7.563  -4.862  1.00 65.97           C  
ATOM   1534  HD2 PRO A  99     -33.882  -8.273  -5.686  1.00 65.97           H  
ATOM   1535  HD3 PRO A  99     -33.769  -6.551  -5.215  1.00 65.97           H  
ATOM   1536  N   LYS A 100     -36.166  -8.029  -0.792  1.00 67.88           N  
ATOM   1537  H   LYS A 100     -36.470  -8.991  -0.849  1.00 67.88           H  
ATOM   1538  CA  LYS A 100     -36.424  -7.274   0.438  1.00 67.88           C  
ATOM   1539  HA  LYS A 100     -36.884  -6.321   0.178  1.00 67.88           H  
ATOM   1540  C   LYS A 100     -35.105  -6.993   1.158  1.00 67.88           C  
ATOM   1541  CB  LYS A 100     -37.357  -8.057   1.360  1.00 67.88           C  
ATOM   1542  HB2 LYS A 100     -37.411  -7.552   2.325  1.00 67.88           H  
ATOM   1543  HB3 LYS A 100     -36.912  -9.039   1.520  1.00 67.88           H  
ATOM   1544  O   LYS A 100     -34.277  -7.891   1.309  1.00 67.88           O  
ATOM   1545  CG  LYS A 100     -38.782  -8.218   0.810  1.00 67.88           C  
ATOM   1546  HG2 LYS A 100     -38.756  -8.599  -0.211  1.00 67.88           H  
ATOM   1547  HG3 LYS A 100     -39.303  -7.261   0.833  1.00 67.88           H  
ATOM   1548  CD  LYS A 100     -39.490  -9.232   1.706  1.00 67.88           C  
ATOM   1549  HD2 LYS A 100     -39.472  -8.885   2.739  1.00 67.88           H  
ATOM   1550  HD3 LYS A 100     -38.924 -10.162   1.645  1.00 67.88           H  
ATOM   1551  CE  LYS A 100     -40.918  -9.545   1.287  1.00 67.88           C  
ATOM   1552  HE2 LYS A 100     -40.927  -9.759   0.218  1.00 67.88           H  
ATOM   1553  HE3 LYS A 100     -41.554  -8.682   1.482  1.00 67.88           H  
ATOM   1554  NZ  LYS A 100     -41.358 -10.734   2.052  1.00 67.88           N  
ATOM   1555  HZ1 LYS A 100     -41.332 -10.536   3.042  1.00 67.88           H  
ATOM   1556  HZ2 LYS A 100     -42.277 -11.045   1.772  1.00 67.88           H  
ATOM   1557  HZ3 LYS A 100     -40.687 -11.474   1.902  1.00 67.88           H  
ATOM   1558  N   LYS A 101     -34.937  -5.760   1.640  1.00 64.77           N  
ATOM   1559  H   LYS A 101     -35.674  -5.088   1.481  1.00 64.77           H  
ATOM   1560  CA  LYS A 101     -33.856  -5.400   2.565  1.00 64.77           C  
ATOM   1561  HA  LYS A 101     -32.947  -5.918   2.260  1.00 64.77           H  
ATOM   1562  C   LYS A 101     -34.216  -5.902   3.971  1.00 64.77           C  
ATOM   1563  CB  LYS A 101     -33.568  -3.885   2.529  1.00 64.77           C  
ATOM   1564  HB2 LYS A 101     -34.474  -3.341   2.794  1.00 64.77           H  
ATOM   1565  HB3 LYS A 101     -32.809  -3.665   3.280  1.00 64.77           H  
ATOM   1566  O   LYS A 101     -35.331  -5.681   4.438  1.00 64.77           O  
ATOM   1567  CG  LYS A 101     -33.055  -3.396   1.156  1.00 64.77           C  
ATOM   1568  HG2 LYS A 101     -33.812  -3.595   0.398  1.00 64.77           H  
ATOM   1569  HG3 LYS A 101     -32.153  -3.950   0.898  1.00 64.77           H  
ATOM   1570  CD  LYS A 101     -32.734  -1.886   1.148  1.00 64.77           C  
ATOM   1571  HD2 LYS A 101     -31.950  -1.689   1.879  1.00 64.77           H  
ATOM   1572  HD3 LYS A 101     -33.629  -1.333   1.433  1.00 64.77           H  
ATOM   1573  CE  LYS A 101     -32.266  -1.419  -0.246  1.00 64.77           C  
ATOM   1574  HE2 LYS A 101     -31.367  -1.978  -0.509  1.00 64.77           H  
ATOM   1575  HE3 LYS A 101     -33.035  -1.680  -0.973  1.00 64.77           H  
ATOM   1576  NZ  LYS A 101     -31.986   0.048  -0.317  1.00 64.77           N  
ATOM   1577  HZ1 LYS A 101     -31.683   0.320  -1.241  1.00 64.77           H  
ATOM   1578  HZ2 LYS A 101     -32.803   0.606  -0.115  1.00 64.77           H  
ATOM   1579  HZ3 LYS A 101     -31.254   0.319   0.324  1.00 64.77           H  
ATOM   1580  N   GLN A 102     -33.279  -6.582   4.620  1.00 67.54           N  
ATOM   1581  H   GLN A 102     -32.387  -6.689   4.157  1.00 67.54           H  
ATOM   1582  CA  GLN A 102     -33.328  -6.984   6.023  1.00 67.54           C  
ATOM   1583  HA  GLN A 102     -34.345  -7.288   6.274  1.00 67.54           H  
ATOM   1584  C   GLN A 102     -32.964  -5.797   6.935  1.00 67.54           C  
ATOM   1585  CB  GLN A 102     -32.387  -8.188   6.229  1.00 67.54           C  
ATOM   1586  HB2 GLN A 102     -31.393  -7.934   5.862  1.00 67.54           H  
ATOM   1587  HB3 GLN A 102     -32.321  -8.413   7.293  1.00 67.54           H  
ATOM   1588  O   GLN A 102     -32.467  -4.769   6.474  1.00 67.54           O  
ATOM   1589  CG  GLN A 102     -32.872  -9.447   5.492  1.00 67.54           C  
ATOM   1590  HG2 GLN A 102     -32.843  -9.277   4.416  1.00 67.54           H  
ATOM   1591  HG3 GLN A 102     -33.906  -9.642   5.777  1.00 67.54           H  
ATOM   1592  CD  GLN A 102     -32.036 -10.688   5.804  1.00 67.54           C  
ATOM   1593  NE2 GLN A 102     -32.624 -11.863   5.743  1.00 67.54           N  
ATOM   1594 HE21 GLN A 102     -33.610 -11.928   5.533  1.00 67.54           H  
ATOM   1595 HE22 GLN A 102     -32.053 -12.645   6.031  1.00 67.54           H  
ATOM   1596  OE1 GLN A 102     -30.859 -10.652   6.115  1.00 67.54           O  
ATOM   1597  N   GLU A 103     -33.206  -5.925   8.243  1.00 54.69           N  
ATOM   1598  H   GLU A 103     -33.629  -6.782   8.572  1.00 54.69           H  
ATOM   1599  CA  GLU A 103     -33.039  -4.838   9.229  1.00 54.69           C  
ATOM   1600  HA  GLU A 103     -33.654  -3.989   8.929  1.00 54.69           H  
ATOM   1601  C   GLU A 103     -31.592  -4.317   9.358  1.00 54.69           C  
ATOM   1602  CB  GLU A 103     -33.522  -5.325  10.605  1.00 54.69           C  
ATOM   1603  HB2 GLU A 103     -32.936  -6.198  10.892  1.00 54.69           H  
ATOM   1604  HB3 GLU A 103     -33.345  -4.534  11.333  1.00 54.69           H  
ATOM   1605  O   GLU A 103     -31.370  -3.175   9.752  1.00 54.69           O  
ATOM   1606  CG  GLU A 103     -35.018  -5.685  10.628  1.00 54.69           C  
ATOM   1607  HG2 GLU A 103     -35.593  -4.797  10.364  1.00 54.69           H  
ATOM   1608  HG3 GLU A 103     -35.213  -6.447   9.874  1.00 54.69           H  
ATOM   1609  CD  GLU A 103     -35.499  -6.213  11.991  1.00 54.69           C  
ATOM   1610  OE1 GLU A 103     -36.665  -6.667  12.038  1.00 54.69           O  
ATOM   1611  OE2 GLU A 103     -34.715  -6.174  12.967  1.00 54.69           O  
ATOM   1612  N   ASN A 104     -30.607  -5.138   8.988  1.00 59.66           N  
ATOM   1613  H   ASN A 104     -30.877  -6.032   8.602  1.00 59.66           H  
ATOM   1614  CA  ASN A 104     -29.182  -4.799   8.906  1.00 59.66           C  
ATOM   1615  HA  ASN A 104     -28.932  -4.145   9.741  1.00 59.66           H  
ATOM   1616  C   ASN A 104     -28.791  -4.044   7.611  1.00 59.66           C  
ATOM   1617  CB  ASN A 104     -28.375  -6.110   9.045  1.00 59.66           C  
ATOM   1618  HB2 ASN A 104     -28.652  -6.624   9.965  1.00 59.66           H  
ATOM   1619  HB3 ASN A 104     -27.313  -5.868   9.094  1.00 59.66           H  
ATOM   1620  O   ASN A 104     -27.638  -3.645   7.466  1.00 59.66           O  
ATOM   1621  CG  ASN A 104     -28.595  -7.054   7.871  1.00 59.66           C  
ATOM   1622  ND2 ASN A 104     -27.800  -8.080   7.715  1.00 59.66           N  
ATOM   1623 HD21 ASN A 104     -27.942  -8.591   6.855  1.00 59.66           H  
ATOM   1624 HD22 ASN A 104     -27.024  -8.268   8.333  1.00 59.66           H  
ATOM   1625  OD1 ASN A 104     -29.492  -6.869   7.067  1.00 59.66           O  
ATOM   1626  N   GLY A 105     -29.717  -3.879   6.659  1.00 59.08           N  
ATOM   1627  H   GLY A 105     -30.639  -4.252   6.834  1.00 59.08           H  
ATOM   1628  CA  GLY A 105     -29.488  -3.268   5.347  1.00 59.08           C  
ATOM   1629  HA2 GLY A 105     -28.726  -2.494   5.441  1.00 59.08           H  
ATOM   1630  HA3 GLY A 105     -30.416  -2.794   5.026  1.00 59.08           H  
ATOM   1631  C   GLY A 105     -29.047  -4.223   4.228  1.00 59.08           C  
ATOM   1632  O   GLY A 105     -28.997  -3.785   3.077  1.00 59.08           O  
ATOM   1633  N   THR A 106     -28.769  -5.505   4.503  1.00 54.23           N  
ATOM   1634  H   THR A 106     -28.913  -5.849   5.441  1.00 54.23           H  
ATOM   1635  CA  THR A 106     -28.479  -6.498   3.447  1.00 54.23           C  
ATOM   1636  HA  THR A 106     -27.872  -6.011   2.684  1.00 54.23           H  
ATOM   1637  C   THR A 106     -29.767  -6.960   2.769  1.00 54.23           C  
ATOM   1638  CB  THR A 106     -27.668  -7.712   3.946  1.00 54.23           C  
ATOM   1639  HB  THR A 106     -27.427  -8.341   3.089  1.00 54.23           H  
ATOM   1640  O   THR A 106     -30.859  -6.788   3.304  1.00 54.23           O  
ATOM   1641  CG2 THR A 106     -26.351  -7.286   4.596  1.00 54.23           C  
ATOM   1642 HG21 THR A 106     -25.735  -6.758   3.868  1.00 54.23           H  
ATOM   1643 HG22 THR A 106     -25.816  -8.171   4.940  1.00 54.23           H  
ATOM   1644 HG23 THR A 106     -26.538  -6.637   5.451  1.00 54.23           H  
ATOM   1645  OG1 THR A 106     -28.357  -8.508   4.883  1.00 54.23           O  
ATOM   1646  HG1 THR A 106     -29.063  -8.991   4.447  1.00 54.23           H  
ATOM   1647  N   CYS A 107     -29.679  -7.576   1.592  1.00 61.60           N  
ATOM   1648  H   CYS A 107     -28.770  -7.736   1.182  1.00 61.60           H  
ATOM   1649  CA  CYS A 107     -30.839  -8.249   0.998  1.00 61.60           C  
ATOM   1650  HA  CYS A 107     -31.712  -7.602   1.080  1.00 61.60           H  
ATOM   1651  C   CYS A 107     -31.168  -9.556   1.746  1.00 61.60           C  
ATOM   1652  CB  CYS A 107     -30.569  -8.489  -0.491  1.00 61.60           C  
ATOM   1653  HB2 CYS A 107     -29.645  -9.052  -0.620  1.00 61.60           H  
ATOM   1654  HB3 CYS A 107     -31.386  -9.074  -0.914  1.00 61.60           H  
ATOM   1655  O   CYS A 107     -30.283 -10.168   2.347  1.00 61.60           O  
ATOM   1656  SG  CYS A 107     -30.465  -6.889  -1.348  1.00 61.60           S  
ATOM   1657  HG  CYS A 107     -29.368  -6.433  -0.737  1.00 61.60           H  
ATOM   1658  N   GLU A 108     -32.421 -10.018   1.676  1.00 65.58           N  
ATOM   1659  H   GLU A 108     -33.134  -9.426   1.275  1.00 65.58           H  
ATOM   1660  CA  GLU A 108     -32.769 -11.405   2.018  1.00 65.58           C  
ATOM   1661  HA  GLU A 108     -32.557 -11.551   3.077  1.00 65.58           H  
ATOM   1662  C   GLU A 108     -31.899 -12.393   1.205  1.00 65.58           C  
ATOM   1663  CB  GLU A 108     -34.266 -11.688   1.763  1.00 65.58           C  
ATOM   1664  HB2 GLU A 108     -34.549 -11.254   0.804  1.00 65.58           H  
ATOM   1665  HB3 GLU A 108     -34.408 -12.767   1.703  1.00 65.58           H  
ATOM   1666  O   GLU A 108     -31.607 -12.114   0.036  1.00 65.58           O  
ATOM   1667  CG  GLU A 108     -35.198 -11.158   2.871  1.00 65.58           C  
ATOM   1668  HG2 GLU A 108     -34.911 -11.628   3.812  1.00 65.58           H  
ATOM   1669  HG3 GLU A 108     -35.043 -10.085   2.976  1.00 65.58           H  
ATOM   1670  CD  GLU A 108     -36.698 -11.426   2.608  1.00 65.58           C  
ATOM   1671  OE1 GLU A 108     -37.521 -11.113   3.500  1.00 65.58           O  
ATOM   1672  OE2 GLU A 108     -37.065 -11.881   1.500  1.00 65.58           O  
ATOM   1673  N   PRO A 109     -31.492 -13.546   1.781  1.00 56.33           N  
ATOM   1674  CA  PRO A 109     -30.612 -14.526   1.137  1.00 56.33           C  
ATOM   1675  HA  PRO A 109     -29.756 -14.012   0.700  1.00 56.33           H  
ATOM   1676  C   PRO A 109     -31.336 -15.282   0.011  1.00 56.33           C  
ATOM   1677  CB  PRO A 109     -30.112 -15.430   2.271  1.00 56.33           C  
ATOM   1678  HB2 PRO A 109     -29.235 -14.977   2.732  1.00 56.33           H  
ATOM   1679  HB3 PRO A 109     -29.877 -16.441   1.936  1.00 56.33           H  
ATOM   1680  O   PRO A 109     -31.739 -16.437   0.142  1.00 56.33           O  
ATOM   1681  CG  PRO A 109     -31.274 -15.406   3.261  1.00 56.33           C  
ATOM   1682  HG2 PRO A 109     -30.950 -15.645   4.274  1.00 56.33           H  
ATOM   1683  HG3 PRO A 109     -32.055 -16.093   2.934  1.00 56.33           H  
ATOM   1684  CD  PRO A 109     -31.771 -13.966   3.148  1.00 56.33           C  
ATOM   1685  HD2 PRO A 109     -31.211 -13.332   3.835  1.00 56.33           H  
ATOM   1686  HD3 PRO A 109     -32.837 -13.918   3.371  1.00 56.33           H  
ATOM   1687  N   ASN A 110     -31.525 -14.596  -1.111  1.00 58.74           N  
ATOM   1688  H   ASN A 110     -31.244 -13.626  -1.103  1.00 58.74           H  
ATOM   1689  CA  ASN A 110     -32.170 -15.116  -2.302  1.00 58.74           C  
ATOM   1690  HA  ASN A 110     -33.024 -15.719  -1.995  1.00 58.74           H  
ATOM   1691  C   ASN A 110     -31.172 -15.978  -3.100  1.00 58.74           C  
ATOM   1692  CB  ASN A 110     -32.696 -13.911  -3.103  1.00 58.74           C  
ATOM   1693  HB2 ASN A 110     -33.375 -13.336  -2.473  1.00 58.74           H  
ATOM   1694  HB3 ASN A 110     -31.862 -13.267  -3.381  1.00 58.74           H  
ATOM   1695  O   ASN A 110     -30.183 -15.435  -3.591  1.00 58.74           O  
ATOM   1696  CG  ASN A 110     -33.435 -14.303  -4.368  1.00 58.74           C  
ATOM   1697  ND2 ASN A 110     -34.064 -13.360  -5.026  1.00 58.74           N  
ATOM   1698 HD21 ASN A 110     -34.045 -12.406  -4.695  1.00 58.74           H  
ATOM   1699 HD22 ASN A 110     -34.580 -13.635  -5.850  1.00 58.74           H  
ATOM   1700  OD1 ASN A 110     -33.449 -15.446  -4.793  1.00 58.74           O  
ATOM   1701  N   PRO A 111     -31.425 -17.281  -3.336  1.00 53.59           N  
ATOM   1702  CA  PRO A 111     -30.517 -18.131  -4.104  1.00 53.59           C  
ATOM   1703  HA  PRO A 111     -29.524 -18.070  -3.658  1.00 53.59           H  
ATOM   1704  C   PRO A 111     -30.377 -17.731  -5.583  1.00 53.59           C  
ATOM   1705  CB  PRO A 111     -31.046 -19.558  -3.930  1.00 53.59           C  
ATOM   1706  HB2 PRO A 111     -30.869 -20.180  -4.808  1.00 53.59           H  
ATOM   1707  HB3 PRO A 111     -30.586 -20.008  -3.050  1.00 53.59           H  
ATOM   1708  O   PRO A 111     -29.460 -18.226  -6.239  1.00 53.59           O  
ATOM   1709  CG  PRO A 111     -32.537 -19.351  -3.673  1.00 53.59           C  
ATOM   1710  HG2 PRO A 111     -32.973 -20.181  -3.116  1.00 53.59           H  
ATOM   1711  HG3 PRO A 111     -33.057 -19.207  -4.620  1.00 53.59           H  
ATOM   1712  CD  PRO A 111     -32.567 -18.054  -2.869  1.00 53.59           C  
ATOM   1713  HD2 PRO A 111     -32.448 -18.270  -1.807  1.00 53.59           H  
ATOM   1714  HD3 PRO A 111     -33.508 -17.533  -3.047  1.00 53.59           H  
ATOM   1715  N   ARG A 112     -31.214 -16.831  -6.128  1.00 56.60           N  
ATOM   1716  H   ARG A 112     -31.974 -16.476  -5.565  1.00 56.60           H  
ATOM   1717  CA  ARG A 112     -30.928 -16.169  -7.418  1.00 56.60           C  
ATOM   1718  HA  ARG A 112     -30.718 -16.921  -8.178  1.00 56.60           H  
ATOM   1719  C   ARG A 112     -29.665 -15.297  -7.333  1.00 56.60           C  
ATOM   1720  CB  ARG A 112     -32.121 -15.316  -7.897  1.00 56.60           C  
ATOM   1721  HB2 ARG A 112     -31.848 -14.893  -8.864  1.00 56.60           H  
ATOM   1722  HB3 ARG A 112     -32.276 -14.485  -7.208  1.00 56.60           H  
ATOM   1723  O   ARG A 112     -28.869 -15.279  -8.260  1.00 56.60           O  
ATOM   1724  CG  ARG A 112     -33.448 -16.082  -8.061  1.00 56.60           C  
ATOM   1725  HG2 ARG A 112     -33.902 -16.255  -7.086  1.00 56.60           H  
ATOM   1726  HG3 ARG A 112     -33.247 -17.056  -8.509  1.00 56.60           H  
ATOM   1727  CD  ARG A 112     -34.428 -15.289  -8.945  1.00 56.60           C  
ATOM   1728  HD2 ARG A 112     -34.024 -15.232  -9.956  1.00 56.60           H  
ATOM   1729  HD3 ARG A 112     -34.482 -14.274  -8.552  1.00 56.60           H  
ATOM   1730  NE  ARG A 112     -35.783 -15.888  -8.999  1.00 56.60           N  
ATOM   1731  HE  ARG A 112     -35.865 -16.880  -9.170  1.00 56.60           H  
ATOM   1732  NH1 ARG A 112     -37.009 -13.936  -8.984  1.00 56.60           N  
ATOM   1733 HH11 ARG A 112     -36.167 -13.411  -9.170  1.00 56.60           H  
ATOM   1734 HH12 ARG A 112     -37.908 -13.482  -9.070  1.00 56.60           H  
ATOM   1735  NH2 ARG A 112     -38.059 -15.891  -8.988  1.00 56.60           N  
ATOM   1736 HH21 ARG A 112     -38.941 -15.410  -9.093  1.00 56.60           H  
ATOM   1737 HH22 ARG A 112     -38.028 -16.853  -9.294  1.00 56.60           H  
ATOM   1738  CZ  ARG A 112     -36.937 -15.239  -8.986  1.00 56.60           C  
ATOM   1739  N   LEU A 113     -29.451 -14.649  -6.187  1.00 53.95           N  
ATOM   1740  H   LEU A 113     -30.094 -14.819  -5.427  1.00 53.95           H  
ATOM   1741  CA  LEU A 113     -28.348 -13.725  -5.902  1.00 53.95           C  
ATOM   1742  HA  LEU A 113     -27.982 -13.324  -6.847  1.00 53.95           H  
ATOM   1743  C   LEU A 113     -27.130 -14.403  -5.249  1.00 53.95           C  
ATOM   1744  CB  LEU A 113     -28.877 -12.547  -5.059  1.00 53.95           C  
ATOM   1745  HB2 LEU A 113     -28.059 -11.848  -4.883  1.00 53.95           H  
ATOM   1746  HB3 LEU A 113     -29.197 -12.930  -4.090  1.00 53.95           H  
ATOM   1747  O   LEU A 113     -26.180 -13.719  -4.882  1.00 53.95           O  
ATOM   1748  CG  LEU A 113     -30.045 -11.774  -5.701  1.00 53.95           C  
ATOM   1749  HG  LEU A 113     -30.878 -12.454  -5.880  1.00 53.95           H  
ATOM   1750  CD1 LEU A 113     -30.537 -10.687  -4.751  1.00 53.95           C  
ATOM   1751 HD11 LEU A 113     -31.410 -10.206  -5.193  1.00 53.95           H  
ATOM   1752 HD12 LEU A 113     -29.755  -9.943  -4.600  1.00 53.95           H  
ATOM   1753 HD13 LEU A 113     -30.810 -11.119  -3.788  1.00 53.95           H  
ATOM   1754  CD2 LEU A 113     -29.655 -11.115  -7.023  1.00 53.95           C  
ATOM   1755 HD21 LEU A 113     -29.415 -11.868  -7.774  1.00 53.95           H  
ATOM   1756 HD22 LEU A 113     -30.483 -10.520  -7.408  1.00 53.95           H  
ATOM   1757 HD23 LEU A 113     -28.792 -10.463  -6.885  1.00 53.95           H  
ATOM   1758  N   ASN A 114     -27.101 -15.740  -5.169  1.00 50.44           N  
ATOM   1759  H   ASN A 114     -27.926 -16.239  -5.469  1.00 50.44           H  
ATOM   1760  CA  ASN A 114     -25.904 -16.514  -4.805  1.00 50.44           C  
ATOM   1761  HA  ASN A 114     -25.395 -15.984  -4.000  1.00 50.44           H  
ATOM   1762  C   ASN A 114     -24.888 -16.572  -5.971  1.00 50.44           C  
ATOM   1763  CB  ASN A 114     -26.290 -17.912  -4.274  1.00 50.44           C  
ATOM   1764  HB2 ASN A 114     -26.990 -18.385  -4.963  1.00 50.44           H  
ATOM   1765  HB3 ASN A 114     -25.392 -18.527  -4.220  1.00 50.44           H  
ATOM   1766  O   ASN A 114     -24.370 -17.639  -6.305  1.00 50.44           O  
ATOM   1767  CG  ASN A 114     -26.891 -17.929  -2.880  1.00 50.44           C  
ATOM   1768  ND2 ASN A 114     -27.154 -19.100  -2.350  1.00 50.44           N  
ATOM   1769 HD21 ASN A 114     -26.872 -19.954  -2.811  1.00 50.44           H  
ATOM   1770 HD22 ASN A 114     -27.506 -19.072  -1.404  1.00 50.44           H  
ATOM   1771  OD1 ASN A 114     -27.144 -16.927  -2.242  1.00 50.44           O  
ATOM   1772  N   PHE A 115     -24.629 -15.426  -6.600  1.00 50.11           N  
ATOM   1773  H   PHE A 115     -25.073 -14.601  -6.223  1.00 50.11           H  
ATOM   1774  CA  PHE A 115     -23.422 -15.172  -7.374  1.00 50.11           C  
ATOM   1775  HA  PHE A 115     -23.021 -16.103  -7.774  1.00 50.11           H  
ATOM   1776  C   PHE A 115     -22.390 -14.566  -6.425  1.00 50.11           C  
ATOM   1777  CB  PHE A 115     -23.722 -14.218  -8.543  1.00 50.11           C  
ATOM   1778  HB2 PHE A 115     -22.857 -13.575  -8.704  1.00 50.11           H  
ATOM   1779  HB3 PHE A 115     -24.556 -13.563  -8.289  1.00 50.11           H  
ATOM   1780  O   PHE A 115     -22.707 -13.632  -5.688  1.00 50.11           O  
ATOM   1781  CG  PHE A 115     -24.014 -14.933  -9.846  1.00 50.11           C  
ATOM   1782  CD1 PHE A 115     -22.977 -15.123 -10.781  1.00 50.11           C  
ATOM   1783  HD1 PHE A 115     -21.988 -14.738 -10.581  1.00 50.11           H  
ATOM   1784  CD2 PHE A 115     -25.303 -15.428 -10.120  1.00 50.11           C  
ATOM   1785  HD2 PHE A 115     -26.105 -15.274  -9.413  1.00 50.11           H  
ATOM   1786  CE1 PHE A 115     -23.227 -15.808 -11.983  1.00 50.11           C  
ATOM   1787  HE1 PHE A 115     -22.434 -15.941 -12.703  1.00 50.11           H  
ATOM   1788  CE2 PHE A 115     -25.552 -16.114 -11.323  1.00 50.11           C  
ATOM   1789  HE2 PHE A 115     -26.547 -16.476 -11.536  1.00 50.11           H  
ATOM   1790  CZ  PHE A 115     -24.514 -16.305 -12.254  1.00 50.11           C  
ATOM   1791  HZ  PHE A 115     -24.707 -16.817 -13.185  1.00 50.11           H  
ATOM   1792  N   TYR A 116     -21.147 -15.052  -6.466  1.00 52.35           N  
ATOM   1793  H   TYR A 116     -20.929 -15.791  -7.119  1.00 52.35           H  
ATOM   1794  CA  TYR A 116     -20.042 -14.244  -5.955  1.00 52.35           C  
ATOM   1795  HA  TYR A 116     -20.254 -13.993  -4.915  1.00 52.35           H  
ATOM   1796  C   TYR A 116     -19.996 -12.968  -6.805  1.00 52.35           C  
ATOM   1797  CB  TYR A 116     -18.711 -15.013  -5.989  1.00 52.35           C  
ATOM   1798  HB2 TYR A 116     -17.949 -14.402  -6.472  1.00 52.35           H  
ATOM   1799  HB3 TYR A 116     -18.811 -15.924  -6.580  1.00 52.35           H  
ATOM   1800  O   TYR A 116     -19.913 -13.091  -8.031  1.00 52.35           O  
ATOM   1801  CG  TYR A 116     -18.231 -15.362  -4.595  1.00 52.35           C  
ATOM   1802  CD1 TYR A 116     -17.382 -14.473  -3.906  1.00 52.35           C  
ATOM   1803  HD1 TYR A 116     -17.029 -13.579  -4.397  1.00 52.35           H  
ATOM   1804  CD2 TYR A 116     -18.693 -16.531  -3.961  1.00 52.35           C  
ATOM   1805  HD2 TYR A 116     -19.349 -17.208  -4.488  1.00 52.35           H  
ATOM   1806  CE1 TYR A 116     -17.004 -14.744  -2.576  1.00 52.35           C  
ATOM   1807  HE1 TYR A 116     -16.359 -14.059  -2.046  1.00 52.35           H  
ATOM   1808  CE2 TYR A 116     -18.311 -16.809  -2.634  1.00 52.35           C  
ATOM   1809  HE2 TYR A 116     -18.661 -17.699  -2.134  1.00 52.35           H  
ATOM   1810  OH  TYR A 116     -17.147 -16.162  -0.641  1.00 52.35           O  
ATOM   1811  HH  TYR A 116     -16.621 -15.456  -0.258  1.00 52.35           H  
ATOM   1812  CZ  TYR A 116     -17.475 -15.912  -1.936  1.00 52.35           C  
ATOM   1813  N   PRO A 117     -20.107 -11.763  -6.214  1.00 56.40           N  
ATOM   1814  CA  PRO A 117     -20.126 -10.539  -6.999  1.00 56.40           C  
ATOM   1815  HA  PRO A 117     -20.987 -10.558  -7.667  1.00 56.40           H  
ATOM   1816  C   PRO A 117     -18.833 -10.429  -7.800  1.00 56.40           C  
ATOM   1817  CB  PRO A 117     -20.281  -9.407  -5.987  1.00 56.40           C  
ATOM   1818  HB2 PRO A 117     -19.297  -9.061  -5.671  1.00 56.40           H  
ATOM   1819  HB3 PRO A 117     -20.887  -8.595  -6.389  1.00 56.40           H  
ATOM   1820  O   PRO A 117     -17.758 -10.565  -7.224  1.00 56.40           O  
ATOM   1821  CG  PRO A 117     -20.956 -10.071  -4.794  1.00 56.40           C  
ATOM   1822  HG2 PRO A 117     -20.750  -9.542  -3.863  1.00 56.40           H  
ATOM   1823  HG3 PRO A 117     -22.029 -10.146  -4.973  1.00 56.40           H  
ATOM   1824  CD  PRO A 117     -20.337 -11.463  -4.808  1.00 56.40           C  
ATOM   1825  HD2 PRO A 117     -19.384 -11.455  -4.277  1.00 56.40           H  
ATOM   1826  HD3 PRO A 117     -21.027 -12.165  -4.341  1.00 56.40           H  
ATOM   1827  N   THR A 118     -18.941 -10.201  -9.109  1.00 58.21           N  
ATOM   1828  H   THR A 118     -19.869 -10.163  -9.507  1.00 58.21           H  
ATOM   1829  CA  THR A 118     -17.854 -10.330 -10.095  1.00 58.21           C  
ATOM   1830  HA  THR A 118     -17.675 -11.390 -10.277  1.00 58.21           H  
ATOM   1831  C   THR A 118     -16.532  -9.728  -9.597  1.00 58.21           C  
ATOM   1832  CB  THR A 118     -18.351  -9.695 -11.409  1.00 58.21           C  
ATOM   1833  HB  THR A 118     -18.507  -8.627 -11.255  1.00 58.21           H  
ATOM   1834  O   THR A 118     -15.526 -10.424  -9.511  1.00 58.21           O  
ATOM   1835  CG2 THR A 118     -17.465  -9.884 -12.629  1.00 58.21           C  
ATOM   1836 HG21 THR A 118     -17.189 -10.933 -12.730  1.00 58.21           H  
ATOM   1837 HG22 THR A 118     -17.985  -9.556 -13.530  1.00 58.21           H  
ATOM   1838 HG23 THR A 118     -16.575  -9.264 -12.517  1.00 58.21           H  
ATOM   1839  OG1 THR A 118     -19.592 -10.276 -11.745  1.00 58.21           O  
ATOM   1840  HG1 THR A 118     -19.740 -10.120 -12.681  1.00 58.21           H  
ATOM   1841  N   PHE A 119     -16.568  -8.489  -9.099  1.00 62.16           N  
ATOM   1842  H   PHE A 119     -17.458  -8.012  -9.100  1.00 62.16           H  
ATOM   1843  CA  PHE A 119     -15.415  -7.756  -8.559  1.00 62.16           C  
ATOM   1844  HA  PHE A 119     -14.686  -7.639  -9.361  1.00 62.16           H  
ATOM   1845  C   PHE A 119     -14.664  -8.426  -7.381  1.00 62.16           C  
ATOM   1846  CB  PHE A 119     -15.917  -6.363  -8.152  1.00 62.16           C  
ATOM   1847  HB2 PHE A 119     -16.454  -5.915  -8.988  1.00 62.16           H  
ATOM   1848  HB3 PHE A 119     -15.053  -5.729  -7.952  1.00 62.16           H  
ATOM   1849  O   PHE A 119     -13.501  -8.109  -7.154  1.00 62.16           O  
ATOM   1850  CG  PHE A 119     -16.810  -6.373  -6.924  1.00 62.16           C  
ATOM   1851  CD1 PHE A 119     -18.209  -6.471  -7.044  1.00 62.16           C  
ATOM   1852  HD1 PHE A 119     -18.672  -6.483  -8.019  1.00 62.16           H  
ATOM   1853  CD2 PHE A 119     -16.227  -6.314  -5.647  1.00 62.16           C  
ATOM   1854  HD2 PHE A 119     -15.153  -6.253  -5.545  1.00 62.16           H  
ATOM   1855  CE1 PHE A 119     -19.015  -6.502  -5.891  1.00 62.16           C  
ATOM   1856  HE1 PHE A 119     -20.090  -6.527  -5.985  1.00 62.16           H  
ATOM   1857  CE2 PHE A 119     -17.033  -6.361  -4.501  1.00 62.16           C  
ATOM   1858  HE2 PHE A 119     -16.567  -6.317  -3.528  1.00 62.16           H  
ATOM   1859  CZ  PHE A 119     -18.428  -6.463  -4.615  1.00 62.16           C  
ATOM   1860  HZ  PHE A 119     -19.047  -6.481  -3.730  1.00 62.16           H  
ATOM   1861  N   MET A 120     -15.279  -9.349  -6.629  1.00 64.73           N  
ATOM   1862  H   MET A 120     -16.219  -9.616  -6.882  1.00 64.73           H  
ATOM   1863  CA  MET A 120     -14.608 -10.120  -5.561  1.00 64.73           C  
ATOM   1864  HA  MET A 120     -14.050  -9.429  -4.929  1.00 64.73           H  
ATOM   1865  C   MET A 120     -13.593 -11.145  -6.101  1.00 64.73           C  
ATOM   1866  CB  MET A 120     -15.651 -10.854  -4.700  1.00 64.73           C  
ATOM   1867  HB2 MET A 120     -15.146 -11.577  -4.059  1.00 64.73           H  
ATOM   1868  HB3 MET A 120     -16.315 -11.424  -5.351  1.00 64.73           H  
ATOM   1869  O   MET A 120     -12.807 -11.695  -5.323  1.00 64.73           O  
ATOM   1870  CG  MET A 120     -16.489  -9.927  -3.812  1.00 64.73           C  
ATOM   1871  HG2 MET A 120     -17.288 -10.519  -3.365  1.00 64.73           H  
ATOM   1872  HG3 MET A 120     -16.957  -9.172  -4.443  1.00 64.73           H  
ATOM   1873  SD  MET A 120     -15.592  -9.089  -2.467  1.00 64.73           S  
ATOM   1874  CE  MET A 120     -15.011 -10.492  -1.477  1.00 64.73           C  
ATOM   1875  HE1 MET A 120     -14.537 -10.121  -0.569  1.00 64.73           H  
ATOM   1876  HE2 MET A 120     -14.280 -11.067  -2.046  1.00 64.73           H  
ATOM   1877  HE3 MET A 120     -15.853 -11.130  -1.211  1.00 64.73           H  
ATOM   1878  N   LEU A 121     -13.634 -11.405  -7.411  1.00 70.03           N  
ATOM   1879  H   LEU A 121     -14.322 -10.911  -7.961  1.00 70.03           H  
ATOM   1880  CA  LEU A 121     -12.727 -12.258  -8.172  1.00 70.03           C  
ATOM   1881  HA  LEU A 121     -12.044 -12.792  -7.511  1.00 70.03           H  
ATOM   1882  C   LEU A 121     -11.903 -11.362  -9.121  1.00 70.03           C  
ATOM   1883  CB  LEU A 121     -13.562 -13.310  -8.927  1.00 70.03           C  
ATOM   1884  HB2 LEU A 121     -12.896 -13.885  -9.571  1.00 70.03           H  
ATOM   1885  HB3 LEU A 121     -14.278 -12.794  -9.566  1.00 70.03           H  
ATOM   1886  O   LEU A 121     -12.416 -10.961 -10.175  1.00 70.03           O  
ATOM   1887  CG  LEU A 121     -14.334 -14.286  -8.021  1.00 70.03           C  
ATOM   1888  HG  LEU A 121     -15.007 -13.729  -7.368  1.00 70.03           H  
ATOM   1889  CD1 LEU A 121     -15.185 -15.219  -8.884  1.00 70.03           C  
ATOM   1890 HD11 LEU A 121     -15.874 -14.628  -9.487  1.00 70.03           H  
ATOM   1891 HD12 LEU A 121     -15.759 -15.891  -8.246  1.00 70.03           H  
ATOM   1892 HD13 LEU A 121     -14.539 -15.803  -9.540  1.00 70.03           H  
ATOM   1893  CD2 LEU A 121     -13.411 -15.145  -7.154  1.00 70.03           C  
ATOM   1894 HD21 LEU A 121     -12.890 -14.519  -6.430  1.00 70.03           H  
ATOM   1895 HD22 LEU A 121     -13.991 -15.892  -6.612  1.00 70.03           H  
ATOM   1896 HD23 LEU A 121     -12.673 -15.643  -7.783  1.00 70.03           H  
ATOM   1897  N   PRO A 122     -10.655 -10.994  -8.761  1.00 67.99           N  
ATOM   1898  CA  PRO A 122      -9.802 -10.095  -9.549  1.00 67.99           C  
ATOM   1899  HA  PRO A 122     -10.235  -9.095  -9.527  1.00 67.99           H  
ATOM   1900  C   PRO A 122      -9.609 -10.524 -11.010  1.00 67.99           C  
ATOM   1901  CB  PRO A 122      -8.454 -10.085  -8.824  1.00 67.99           C  
ATOM   1902  HB2 PRO A 122      -7.969  -9.112  -8.905  1.00 67.99           H  
ATOM   1903  HB3 PRO A 122      -7.810 -10.868  -9.224  1.00 67.99           H  
ATOM   1904  O   PRO A 122      -9.450  -9.681 -11.890  1.00 67.99           O  
ATOM   1905  CG  PRO A 122      -8.806 -10.431  -7.380  1.00 67.99           C  
ATOM   1906  HG2 PRO A 122      -7.981 -10.930  -6.873  1.00 67.99           H  
ATOM   1907  HG3 PRO A 122      -9.123  -9.535  -6.846  1.00 67.99           H  
ATOM   1908  CD  PRO A 122      -9.978 -11.386  -7.535  1.00 67.99           C  
ATOM   1909  HD2 PRO A 122      -9.609 -12.407  -7.638  1.00 67.99           H  
ATOM   1910  HD3 PRO A 122     -10.630 -11.306  -6.665  1.00 67.99           H  
ATOM   1911  N   GLU A 123      -9.699 -11.826 -11.281  1.00 68.32           N  
ATOM   1912  H   GLU A 123      -9.882 -12.442 -10.501  1.00 68.32           H  
ATOM   1913  CA  GLU A 123      -9.638 -12.449 -12.606  1.00 68.32           C  
ATOM   1914  HA  GLU A 123      -8.642 -12.312 -13.027  1.00 68.32           H  
ATOM   1915  C   GLU A 123     -10.665 -11.843 -13.574  1.00 68.32           C  
ATOM   1916  CB  GLU A 123      -9.954 -13.958 -12.497  1.00 68.32           C  
ATOM   1917  HB2 GLU A 123      -9.876 -14.380 -13.499  1.00 68.32           H  
ATOM   1918  HB3 GLU A 123     -10.991 -14.081 -12.184  1.00 68.32           H  
ATOM   1919  O   GLU A 123     -10.414 -11.737 -14.773  1.00 68.32           O  
ATOM   1920  CG  GLU A 123      -9.058 -14.808 -11.576  1.00 68.32           C  
ATOM   1921  HG2 GLU A 123      -8.025 -14.704 -11.907  1.00 68.32           H  
ATOM   1922  HG3 GLU A 123      -9.334 -15.853 -11.715  1.00 68.32           H  
ATOM   1923  CD  GLU A 123      -9.181 -14.465 -10.081  1.00 68.32           C  
ATOM   1924  OE1 GLU A 123      -8.155 -14.560  -9.380  1.00 68.32           O  
ATOM   1925  OE2 GLU A 123     -10.276 -14.023  -9.661  1.00 68.32           O  
ATOM   1926  N   THR A 124     -11.824 -11.436 -13.052  1.00 63.53           N  
ATOM   1927  H   THR A 124     -11.939 -11.517 -12.052  1.00 63.53           H  
ATOM   1928  CA  THR A 124     -12.931 -10.879 -13.839  1.00 63.53           C  
ATOM   1929  HA  THR A 124     -12.992 -11.414 -14.787  1.00 63.53           H  
ATOM   1930  C   THR A 124     -12.728  -9.398 -14.163  1.00 63.53           C  
ATOM   1931  CB  THR A 124     -14.265 -11.062 -13.113  1.00 63.53           C  
ATOM   1932  HB  THR A 124     -15.057 -10.772 -13.804  1.00 63.53           H  
ATOM   1933  O   THR A 124     -13.104  -8.943 -15.243  1.00 63.53           O  
ATOM   1934  CG2 THR A 124     -14.538 -12.493 -12.641  1.00 63.53           C  
ATOM   1935 HG21 THR A 124     -15.508 -12.536 -12.146  1.00 63.53           H  
ATOM   1936 HG22 THR A 124     -13.772 -12.822 -11.939  1.00 63.53           H  
ATOM   1937 HG23 THR A 124     -14.548 -13.164 -13.500  1.00 63.53           H  
ATOM   1938  OG1 THR A 124     -14.320 -10.210 -12.001  1.00 63.53           O  
ATOM   1939  HG1 THR A 124     -13.826 -10.594 -11.273  1.00 63.53           H  
ATOM   1940  N   LEU A 125     -12.066  -8.652 -13.270  1.00 61.95           N  
ATOM   1941  H   LEU A 125     -11.777  -9.106 -12.415  1.00 61.95           H  
ATOM   1942  CA  LEU A 125     -11.618  -7.277 -13.507  1.00 61.95           C  
ATOM   1943  HA  LEU A 125     -12.427  -6.709 -13.967  1.00 61.95           H  
ATOM   1944  C   LEU A 125     -10.435  -7.254 -14.491  1.00 61.95           C  
ATOM   1945  CB  LEU A 125     -11.240  -6.625 -12.162  1.00 61.95           C  
ATOM   1946  HB2 LEU A 125     -10.889  -5.612 -12.355  1.00 61.95           H  
ATOM   1947  HB3 LEU A 125     -10.408  -7.183 -11.733  1.00 61.95           H  
ATOM   1948  O   LEU A 125     -10.294  -6.320 -15.278  1.00 61.95           O  
ATOM   1949  CG  LEU A 125     -12.377  -6.564 -11.122  1.00 61.95           C  
ATOM   1950  HG  LEU A 125     -12.764  -7.566 -10.939  1.00 61.95           H  
ATOM   1951  CD1 LEU A 125     -11.832  -6.023  -9.804  1.00 61.95           C  
ATOM   1952 HD11 LEU A 125     -12.614  -6.043  -9.044  1.00 61.95           H  
ATOM   1953 HD12 LEU A 125     -11.012  -6.656  -9.463  1.00 61.95           H  
ATOM   1954 HD13 LEU A 125     -11.473  -5.001  -9.925  1.00 61.95           H  
ATOM   1955  CD2 LEU A 125     -13.529  -5.658 -11.568  1.00 61.95           C  
ATOM   1956 HD21 LEU A 125     -14.268  -5.588 -10.770  1.00 61.95           H  
ATOM   1957 HD22 LEU A 125     -13.151  -4.662 -11.797  1.00 61.95           H  
ATOM   1958 HD23 LEU A 125     -14.010  -6.082 -12.449  1.00 61.95           H  
ATOM   1959  N   ALA A 126      -9.639  -8.326 -14.518  1.00 58.44           N  
ATOM   1960  H   ALA A 126      -9.764  -9.018 -13.793  1.00 58.44           H  
ATOM   1961  CA  ALA A 126      -8.545  -8.541 -15.463  1.00 58.44           C  
ATOM   1962  HA  ALA A 126      -8.017  -7.593 -15.565  1.00 58.44           H  
ATOM   1963  C   ALA A 126      -8.979  -8.901 -16.900  1.00 58.44           C  
ATOM   1964  CB  ALA A 126      -7.567  -9.545 -14.849  1.00 58.44           C  
ATOM   1965  HB1 ALA A 126      -8.040 -10.524 -14.773  1.00 58.44           H  
ATOM   1966  HB2 ALA A 126      -6.678  -9.621 -15.475  1.00 58.44           H  
ATOM   1967  HB3 ALA A 126      -7.273  -9.207 -13.855  1.00 58.44           H  
ATOM   1968  O   ALA A 126      -8.146  -9.288 -17.720  1.00 58.44           O  
ATOM   1969  N   THR A 127     -10.261  -8.728 -17.238  1.00 53.24           N  
ATOM   1970  H   THR A 127     -10.900  -8.410 -16.523  1.00 53.24           H  
ATOM   1971  CA  THR A 127     -10.783  -8.843 -18.612  1.00 53.24           C  
ATOM   1972  HA  THR A 127     -10.321  -9.708 -19.087  1.00 53.24           H  
ATOM   1973  C   THR A 127     -10.445  -7.635 -19.499  1.00 53.24           C  
ATOM   1974  CB  THR A 127     -12.303  -9.068 -18.608  1.00 53.24           C  
ATOM   1975  HB  THR A 127     -12.674  -8.986 -19.630  1.00 53.24           H  
ATOM   1976  O   THR A 127     -10.574  -7.719 -20.721  1.00 53.24           O  
ATOM   1977  CG2 THR A 127     -12.674 -10.454 -18.080  1.00 53.24           C  
ATOM   1978 HG21 THR A 127     -13.758 -10.546 -18.020  1.00 53.24           H  
ATOM   1979 HG22 THR A 127     -12.293 -11.215 -18.763  1.00 53.24           H  
ATOM   1980 HG23 THR A 127     -12.239 -10.620 -17.095  1.00 53.24           H  
ATOM   1981  OG1 THR A 127     -12.958  -8.102 -17.818  1.00 53.24           O  
ATOM   1982  HG1 THR A 127     -13.072  -8.456 -16.932  1.00 53.24           H  
ATOM   1983  N   TYR A 128      -9.978  -6.521 -18.922  1.00 54.68           N  
ATOM   1984  H   TYR A 128      -9.901  -6.506 -17.915  1.00 54.68           H  
ATOM   1985  CA  TYR A 128      -9.582  -5.324 -19.672  1.00 54.68           C  
ATOM   1986  HA  TYR A 128     -10.169  -5.317 -20.590  1.00 54.68           H  
ATOM   1987  C   TYR A 128      -8.108  -5.357 -20.117  1.00 54.68           C  
ATOM   1988  CB  TYR A 128      -9.990  -4.056 -18.906  1.00 54.68           C  
ATOM   1989  HB2 TYR A 128      -9.638  -3.179 -19.449  1.00 54.68           H  
ATOM   1990  HB3 TYR A 128      -9.513  -4.056 -17.926  1.00 54.68           H  
ATOM   1991  O   TYR A 128      -7.232  -5.912 -19.455  1.00 54.68           O  
ATOM   1992  CG  TYR A 128     -11.499  -3.958 -18.748  1.00 54.68           C  
ATOM   1993  CD1 TYR A 128     -12.300  -3.605 -19.854  1.00 54.68           C  
ATOM   1994  HD1 TYR A 128     -11.835  -3.325 -20.788  1.00 54.68           H  
ATOM   1995  CD2 TYR A 128     -12.110  -4.348 -17.541  1.00 54.68           C  
ATOM   1996  HD2 TYR A 128     -11.503  -4.644 -16.697  1.00 54.68           H  
ATOM   1997  CE1 TYR A 128     -13.704  -3.691 -19.771  1.00 54.68           C  
ATOM   1998  HE1 TYR A 128     -14.318  -3.463 -20.630  1.00 54.68           H  
ATOM   1999  CE2 TYR A 128     -13.511  -4.436 -17.454  1.00 54.68           C  
ATOM   2000  HE2 TYR A 128     -13.983  -4.796 -16.551  1.00 54.68           H  
ATOM   2001  OH  TYR A 128     -15.658  -4.274 -18.496  1.00 54.68           O  
ATOM   2002  HH  TYR A 128     -16.106  -4.145 -19.335  1.00 54.68           H  
ATOM   2003  CZ  TYR A 128     -14.310  -4.135 -18.575  1.00 54.68           C  
ATOM   2004  N   HIS A 129      -7.845  -4.773 -21.291  1.00 52.99           N  
ATOM   2005  H   HIS A 129      -8.614  -4.322 -21.765  1.00 52.99           H  
ATOM   2006  CA  HIS A 129      -6.591  -4.936 -22.035  1.00 52.99           C  
ATOM   2007  HA  HIS A 129      -6.475  -6.003 -22.228  1.00 52.99           H  
ATOM   2008  C   HIS A 129      -5.351  -4.458 -21.254  1.00 52.99           C  
ATOM   2009  CB  HIS A 129      -6.708  -4.211 -23.391  1.00 52.99           C  
ATOM   2010  HB2 HIS A 129      -6.064  -3.331 -23.399  1.00 52.99           H  
ATOM   2011  HB3 HIS A 129      -7.728  -3.854 -23.537  1.00 52.99           H  
ATOM   2012  O   HIS A 129      -5.310  -3.312 -20.814  1.00 52.99           O  
ATOM   2013  CG  HIS A 129      -6.357  -5.078 -24.573  1.00 52.99           C  
ATOM   2014  CD2 HIS A 129      -7.245  -5.679 -25.424  1.00 52.99           C  
ATOM   2015  HD2 HIS A 129      -8.322  -5.632 -25.360  1.00 52.99           H  
ATOM   2016  ND1 HIS A 129      -5.091  -5.394 -25.017  1.00 52.99           N  
ATOM   2017  HD1 HIS A 129      -4.218  -5.080 -24.620  1.00 52.99           H  
ATOM   2018  CE1 HIS A 129      -5.219  -6.165 -26.112  1.00 52.99           C  
ATOM   2019  HE1 HIS A 129      -4.400  -6.566 -26.691  1.00 52.99           H  
ATOM   2020  NE2 HIS A 129      -6.513  -6.359 -26.399  1.00 52.99           N  
ATOM   2021  N   LEU A 130      -4.325  -5.320 -21.170  1.00 63.28           N  
ATOM   2022  H   LEU A 130      -4.473  -6.238 -21.565  1.00 63.28           H  
ATOM   2023  CA  LEU A 130      -3.090  -5.122 -20.389  1.00 63.28           C  
ATOM   2024  HA  LEU A 130      -2.568  -6.079 -20.376  1.00 63.28           H  
ATOM   2025  C   LEU A 130      -3.340  -4.818 -18.900  1.00 63.28           C  
ATOM   2026  CB  LEU A 130      -2.145  -4.101 -21.068  1.00 63.28           C  
ATOM   2027  HB2 LEU A 130      -2.714  -3.203 -21.311  1.00 63.28           H  
ATOM   2028  HB3 LEU A 130      -1.375  -3.805 -20.356  1.00 63.28           H  
ATOM   2029  O   LEU A 130      -2.940  -3.776 -18.396  1.00 63.28           O  
ATOM   2030  CG  LEU A 130      -1.422  -4.607 -22.326  1.00 63.28           C  
ATOM   2031  HG  LEU A 130      -2.150  -5.023 -23.023  1.00 63.28           H  
ATOM   2032  CD1 LEU A 130      -0.708  -3.441 -23.011  1.00 63.28           C  
ATOM   2033 HD11 LEU A 130      -0.211  -3.790 -23.917  1.00 63.28           H  
ATOM   2034 HD12 LEU A 130       0.036  -3.015 -22.337  1.00 63.28           H  
ATOM   2035 HD13 LEU A 130      -1.430  -2.670 -23.278  1.00 63.28           H  
ATOM   2036  CD2 LEU A 130      -0.371  -5.672 -21.998  1.00 63.28           C  
ATOM   2037 HD21 LEU A 130      -0.845  -6.572 -21.607  1.00 63.28           H  
ATOM   2038 HD22 LEU A 130       0.329  -5.292 -21.254  1.00 63.28           H  
ATOM   2039 HD23 LEU A 130       0.180  -5.941 -22.899  1.00 63.28           H  
ATOM   2040  N   PHE A 131      -3.936  -5.765 -18.168  1.00 75.89           N  
ATOM   2041  H   PHE A 131      -4.376  -6.544 -18.637  1.00 75.89           H  
ATOM   2042  CA  PHE A 131      -4.052  -5.682 -16.702  1.00 75.89           C  
ATOM   2043  HA  PHE A 131      -4.499  -4.720 -16.452  1.00 75.89           H  
ATOM   2044  C   PHE A 131      -2.697  -5.753 -15.961  1.00 75.89           C  
ATOM   2045  CB  PHE A 131      -4.999  -6.788 -16.216  1.00 75.89           C  
ATOM   2046  HB2 PHE A 131      -4.513  -7.757 -16.332  1.00 75.89           H  
ATOM   2047  HB3 PHE A 131      -5.890  -6.792 -16.844  1.00 75.89           H  
ATOM   2048  O   PHE A 131      -2.599  -5.309 -14.819  1.00 75.89           O  
ATOM   2049  CG  PHE A 131      -5.438  -6.618 -14.774  1.00 75.89           C  
ATOM   2050  CD1 PHE A 131      -4.676  -7.163 -13.724  1.00 75.89           C  
ATOM   2051  HD1 PHE A 131      -3.755  -7.685 -13.940  1.00 75.89           H  
ATOM   2052  CD2 PHE A 131      -6.598  -5.880 -14.475  1.00 75.89           C  
ATOM   2053  HD2 PHE A 131      -7.180  -5.436 -15.269  1.00 75.89           H  
ATOM   2054  CE1 PHE A 131      -5.073  -6.985 -12.389  1.00 75.89           C  
ATOM   2055  HE1 PHE A 131      -4.464  -7.377 -11.589  1.00 75.89           H  
ATOM   2056  CE2 PHE A 131      -7.021  -5.737 -13.143  1.00 75.89           C  
ATOM   2057  HE2 PHE A 131      -7.921  -5.184 -12.917  1.00 75.89           H  
ATOM   2058  CZ  PHE A 131      -6.261  -6.291 -12.101  1.00 75.89           C  
ATOM   2059  HZ  PHE A 131      -6.574  -6.146 -11.077  1.00 75.89           H  
ATOM   2060  N   PHE A 132      -1.644  -6.281 -16.598  1.00 87.58           N  
ATOM   2061  H   PHE A 132      -1.761  -6.559 -17.562  1.00 87.58           H  
ATOM   2062  CA  PHE A 132      -0.295  -6.397 -16.034  1.00 87.58           C  
ATOM   2063  HA  PHE A 132      -0.243  -5.840 -15.098  1.00 87.58           H  
ATOM   2064  C   PHE A 132       0.774  -5.819 -16.968  1.00 87.58           C  
ATOM   2065  CB  PHE A 132       0.032  -7.865 -15.724  1.00 87.58           C  
ATOM   2066  HB2 PHE A 132       1.094  -7.938 -15.487  1.00 87.58           H  
ATOM   2067  HB3 PHE A 132      -0.136  -8.467 -16.617  1.00 87.58           H  
ATOM   2068  O   PHE A 132       0.720  -6.006 -18.185  1.00 87.58           O  
ATOM   2069  CG  PHE A 132      -0.734  -8.454 -14.558  1.00 87.58           C  
ATOM   2070  CD1 PHE A 132      -0.383  -8.092 -13.247  1.00 87.58           C  
ATOM   2071  HD1 PHE A 132       0.415  -7.383 -13.080  1.00 87.58           H  
ATOM   2072  CD2 PHE A 132      -1.771  -9.382 -14.770  1.00 87.58           C  
ATOM   2073  HD2 PHE A 132      -2.051  -9.659 -15.776  1.00 87.58           H  
ATOM   2074  CE1 PHE A 132      -1.043  -8.667 -12.150  1.00 87.58           C  
ATOM   2075  HE1 PHE A 132      -0.733  -8.405 -11.149  1.00 87.58           H  
ATOM   2076  CE2 PHE A 132      -2.448  -9.941 -13.672  1.00 87.58           C  
ATOM   2077  HE2 PHE A 132      -3.258 -10.637 -13.835  1.00 87.58           H  
ATOM   2078  CZ  PHE A 132      -2.078  -9.592 -12.360  1.00 87.58           C  
ATOM   2079  HZ  PHE A 132      -2.582 -10.038 -11.515  1.00 87.58           H  
ATOM   2080  N   LEU A 133       1.778  -5.184 -16.366  1.00 87.96           N  
ATOM   2081  H   LEU A 133       1.719  -5.077 -15.363  1.00 87.96           H  
ATOM   2082  CA  LEU A 133       3.052  -4.807 -16.960  1.00 87.96           C  
ATOM   2083  HA  LEU A 133       2.997  -4.923 -18.043  1.00 87.96           H  
ATOM   2084  C   LEU A 133       4.139  -5.743 -16.411  1.00 87.96           C  
ATOM   2085  CB  LEU A 133       3.326  -3.326 -16.631  1.00 87.96           C  
ATOM   2086  HB2 LEU A 133       2.535  -2.716 -17.069  1.00 87.96           H  
ATOM   2087  HB3 LEU A 133       3.281  -3.200 -15.549  1.00 87.96           H  
ATOM   2088  O   LEU A 133       4.576  -5.608 -15.268  1.00 87.96           O  
ATOM   2089  CG  LEU A 133       4.692  -2.806 -17.120  1.00 87.96           C  
ATOM   2090  HG  LEU A 133       5.492  -3.409 -16.691  1.00 87.96           H  
ATOM   2091  CD1 LEU A 133       4.814  -2.848 -18.645  1.00 87.96           C  
ATOM   2092 HD11 LEU A 133       4.801  -3.881 -18.992  1.00 87.96           H  
ATOM   2093 HD12 LEU A 133       3.992  -2.297 -19.102  1.00 87.96           H  
ATOM   2094 HD13 LEU A 133       5.761  -2.401 -18.949  1.00 87.96           H  
ATOM   2095  CD2 LEU A 133       4.895  -1.361 -16.663  1.00 87.96           C  
ATOM   2096 HD21 LEU A 133       5.882  -1.011 -16.962  1.00 87.96           H  
ATOM   2097 HD22 LEU A 133       4.829  -1.308 -15.576  1.00 87.96           H  
ATOM   2098 HD23 LEU A 133       4.132  -0.715 -17.096  1.00 87.96           H  
ATOM   2099  N   ASN A 134       4.597  -6.684 -17.234  1.00 91.86           N  
ATOM   2100  H   ASN A 134       4.187  -6.776 -18.152  1.00 91.86           H  
ATOM   2101  CA  ASN A 134       5.752  -7.509 -16.888  1.00 91.86           C  
ATOM   2102  HA  ASN A 134       5.653  -7.846 -15.856  1.00 91.86           H  
ATOM   2103  C   ASN A 134       7.017  -6.650 -16.992  1.00 91.86           C  
ATOM   2104  CB  ASN A 134       5.806  -8.751 -17.793  1.00 91.86           C  
ATOM   2105  HB2 ASN A 134       5.775  -8.444 -18.839  1.00 91.86           H  
ATOM   2106  HB3 ASN A 134       6.749  -9.270 -17.620  1.00 91.86           H  
ATOM   2107  O   ASN A 134       7.375  -6.205 -18.084  1.00 91.86           O  
ATOM   2108  CG  ASN A 134       4.685  -9.742 -17.527  1.00 91.86           C  
ATOM   2109  ND2 ASN A 134       4.558 -10.755 -18.350  1.00 91.86           N  
ATOM   2110 HD21 ASN A 134       5.209 -10.890 -19.110  1.00 91.86           H  
ATOM   2111 HD22 ASN A 134       3.840 -11.422 -18.105  1.00 91.86           H  
ATOM   2112  OD1 ASN A 134       3.912  -9.636 -16.594  1.00 91.86           O  
ATOM   2113  N   HIS A 135       7.690  -6.416 -15.868  1.00 93.00           N  
ATOM   2114  H   HIS A 135       7.342  -6.811 -15.006  1.00 93.00           H  
ATOM   2115  CA  HIS A 135       8.909  -5.608 -15.807  1.00 93.00           C  
ATOM   2116  HA  HIS A 135       9.290  -5.469 -16.818  1.00 93.00           H  
ATOM   2117  C   HIS A 135       9.996  -6.334 -15.012  1.00 93.00           C  
ATOM   2118  CB  HIS A 135       8.585  -4.218 -15.235  1.00 93.00           C  
ATOM   2119  HB2 HIS A 135       8.499  -4.280 -14.150  1.00 93.00           H  
ATOM   2120  HB3 HIS A 135       7.624  -3.885 -15.625  1.00 93.00           H  
ATOM   2121  O   HIS A 135       9.697  -7.186 -14.172  1.00 93.00           O  
ATOM   2122  CG  HIS A 135       9.606  -3.166 -15.587  1.00 93.00           C  
ATOM   2123  CD2 HIS A 135      10.515  -2.581 -14.745  1.00 93.00           C  
ATOM   2124  HD2 HIS A 135      10.650  -2.804 -13.697  1.00 93.00           H  
ATOM   2125  ND1 HIS A 135       9.772  -2.591 -16.827  1.00 93.00           N  
ATOM   2126  HD1 HIS A 135       9.226  -2.794 -17.652  1.00 93.00           H  
ATOM   2127  CE1 HIS A 135      10.755  -1.679 -16.735  1.00 93.00           C  
ATOM   2128  HE1 HIS A 135      11.110  -1.059 -17.545  1.00 93.00           H  
ATOM   2129  NE2 HIS A 135      11.236  -1.637 -15.486  1.00 93.00           N  
ATOM   2130  N   LYS A 136      11.265  -6.018 -15.287  1.00 93.82           N  
ATOM   2131  H   LYS A 136      11.441  -5.258 -15.928  1.00 93.82           H  
ATOM   2132  CA  LYS A 136      12.394  -6.538 -14.508  1.00 93.82           C  
ATOM   2133  HA  LYS A 136      12.327  -7.624 -14.461  1.00 93.82           H  
ATOM   2134  C   LYS A 136      12.307  -5.985 -13.082  1.00 93.82           C  
ATOM   2135  CB  LYS A 136      13.714  -6.156 -15.194  1.00 93.82           C  
ATOM   2136  HB2 LYS A 136      13.681  -6.464 -16.239  1.00 93.82           H  
ATOM   2137  HB3 LYS A 136      13.832  -5.073 -15.153  1.00 93.82           H  
ATOM   2138  O   LYS A 136      12.036  -4.801 -12.908  1.00 93.82           O  
ATOM   2139  CG  LYS A 136      14.917  -6.833 -14.521  1.00 93.82           C  
ATOM   2140  HG2 LYS A 136      14.876  -6.664 -13.445  1.00 93.82           H  
ATOM   2141  HG3 LYS A 136      14.881  -7.906 -14.709  1.00 93.82           H  
ATOM   2142  CD  LYS A 136      16.244  -6.268 -15.031  1.00 93.82           C  
ATOM   2143  HD2 LYS A 136      16.228  -5.184 -14.923  1.00 93.82           H  
ATOM   2144  HD3 LYS A 136      16.378  -6.528 -16.081  1.00 93.82           H  
ATOM   2145  CE  LYS A 136      17.378  -6.849 -14.181  1.00 93.82           C  
ATOM   2146  HE2 LYS A 136      17.463  -7.917 -14.381  1.00 93.82           H  
ATOM   2147  HE3 LYS A 136      17.110  -6.729 -13.132  1.00 93.82           H  
ATOM   2148  NZ  LYS A 136      18.660  -6.155 -14.449  1.00 93.82           N  
ATOM   2149  HZ1 LYS A 136      19.390  -6.527 -13.858  1.00 93.82           H  
ATOM   2150  HZ2 LYS A 136      18.928  -6.257 -15.417  1.00 93.82           H  
ATOM   2151  HZ3 LYS A 136      18.561  -5.171 -14.244  1.00 93.82           H  
ATOM   2152  N   ILE A 137      12.560  -6.820 -12.077  1.00 94.14           N  
ATOM   2153  H   ILE A 137      12.837  -7.766 -12.298  1.00 94.14           H  
ATOM   2154  CA  ILE A 137      12.653  -6.366 -10.684  1.00 94.14           C  
ATOM   2155  HA  ILE A 137      11.799  -5.724 -10.468  1.00 94.14           H  
ATOM   2156  C   ILE A 137      13.967  -5.567 -10.534  1.00 94.14           C  
ATOM   2157  CB  ILE A 137      12.584  -7.564  -9.710  1.00 94.14           C  
ATOM   2158  HB  ILE A 137      13.404  -8.239  -9.956  1.00 94.14           H  
ATOM   2159  O   ILE A 137      15.034  -6.119 -10.828  1.00 94.14           O  
ATOM   2160  CG1 ILE A 137      11.255  -8.344  -9.846  1.00 94.14           C  
ATOM   2161 HG12 ILE A 137      10.455  -7.791  -9.354  1.00 94.14           H  
ATOM   2162 HG13 ILE A 137      10.987  -8.446 -10.898  1.00 94.14           H  
ATOM   2163  CG2 ILE A 137      12.750  -7.089  -8.253  1.00 94.14           C  
ATOM   2164 HG21 ILE A 137      11.970  -6.371  -7.997  1.00 94.14           H  
ATOM   2165 HG22 ILE A 137      13.725  -6.622  -8.112  1.00 94.14           H  
ATOM   2166 HG23 ILE A 137      12.701  -7.931  -7.564  1.00 94.14           H  
ATOM   2167  CD1 ILE A 137      11.331  -9.764  -9.266  1.00 94.14           C  
ATOM   2168 HD11 ILE A 137      11.558  -9.742  -8.200  1.00 94.14           H  
ATOM   2169 HD12 ILE A 137      10.374 -10.267  -9.406  1.00 94.14           H  
ATOM   2170 HD13 ILE A 137      12.104 -10.331  -9.785  1.00 94.14           H  
ATOM   2171  N   PRO A 138      13.940  -4.292 -10.099  1.00 92.76           N  
ATOM   2172  CA  PRO A 138      15.162  -3.534  -9.817  1.00 92.76           C  
ATOM   2173  HA  PRO A 138      15.802  -3.541 -10.699  1.00 92.76           H  
ATOM   2174  C   PRO A 138      15.908  -4.138  -8.620  1.00 92.76           C  
ATOM   2175  CB  PRO A 138      14.704  -2.096  -9.530  1.00 92.76           C  
ATOM   2176  HB2 PRO A 138      15.387  -1.361  -9.956  1.00 92.76           H  
ATOM   2177  HB3 PRO A 138      14.600  -1.943  -8.456  1.00 92.76           H  
ATOM   2178  O   PRO A 138      15.267  -4.534  -7.646  1.00 92.76           O  
ATOM   2179  CG  PRO A 138      13.320  -2.020 -10.173  1.00 92.76           C  
ATOM   2180  HG2 PRO A 138      12.691  -1.263  -9.705  1.00 92.76           H  
ATOM   2181  HG3 PRO A 138      13.421  -1.836 -11.243  1.00 92.76           H  
ATOM   2182  CD  PRO A 138      12.779  -3.427  -9.947  1.00 92.76           C  
ATOM   2183  HD2 PRO A 138      11.999  -3.638 -10.680  1.00 92.76           H  
ATOM   2184  HD3 PRO A 138      12.382  -3.521  -8.936  1.00 92.76           H  
ATOM   2185  N   LEU A 139      17.250  -4.156  -8.619  1.00 91.92           N  
ATOM   2186  H   LEU A 139      17.758  -3.716  -9.373  1.00 91.92           H  
ATOM   2187  CA  LEU A 139      17.997  -4.643  -7.441  1.00 91.92           C  
ATOM   2188  HA  LEU A 139      17.586  -5.614  -7.165  1.00 91.92           H  
ATOM   2189  C   LEU A 139      17.798  -3.720  -6.226  1.00 91.92           C  
ATOM   2190  CB  LEU A 139      19.501  -4.828  -7.725  1.00 91.92           C  
ATOM   2191  HB2 LEU A 139      19.967  -3.847  -7.823  1.00 91.92           H  
ATOM   2192  HB3 LEU A 139      19.951  -5.294  -6.848  1.00 91.92           H  
ATOM   2193  O   LEU A 139      18.029  -4.144  -5.100  1.00 91.92           O  
ATOM   2194  CG  LEU A 139      19.864  -5.670  -8.958  1.00 91.92           C  
ATOM   2195  HG  LEU A 139      19.380  -5.260  -9.844  1.00 91.92           H  
ATOM   2196  CD1 LEU A 139      21.376  -5.627  -9.183  1.00 91.92           C  
ATOM   2197 HD11 LEU A 139      21.691  -4.597  -9.348  1.00 91.92           H  
ATOM   2198 HD12 LEU A 139      21.892  -6.032  -8.313  1.00 91.92           H  
ATOM   2199 HD13 LEU A 139      21.635  -6.222 -10.059  1.00 91.92           H  
ATOM   2200  CD2 LEU A 139      19.440  -7.126  -8.788  1.00 91.92           C  
ATOM   2201 HD21 LEU A 139      19.762  -7.717  -9.646  1.00 91.92           H  
ATOM   2202 HD22 LEU A 139      19.875  -7.548  -7.882  1.00 91.92           H  
ATOM   2203 HD23 LEU A 139      18.354  -7.178  -8.716  1.00 91.92           H  
ATOM   2204  N   SER A 140      17.324  -2.497  -6.454  1.00 92.29           N  
ATOM   2205  H   SER A 140      17.238  -2.208  -7.417  1.00 92.29           H  
ATOM   2206  CA  SER A 140      16.875  -1.506  -5.473  1.00 92.29           C  
ATOM   2207  HA  SER A 140      17.548  -1.533  -4.615  1.00 92.29           H  
ATOM   2208  C   SER A 140      15.446  -1.699  -4.935  1.00 92.29           C  
ATOM   2209  CB  SER A 140      16.962  -0.132  -6.129  1.00 92.29           C  
ATOM   2210  HB2 SER A 140      16.489   0.592  -5.466  1.00 92.29           H  
ATOM   2211  HB3 SER A 140      18.006   0.143  -6.282  1.00 92.29           H  
ATOM   2212  O   SER A 140      14.948  -0.853  -4.189  1.00 92.29           O  
ATOM   2213  OG  SER A 140      16.290  -0.166  -7.379  1.00 92.29           O  
ATOM   2214  HG  SER A 140      15.963   0.716  -7.571  1.00 92.29           H  
ATOM   2215  N   CYS A 141      14.742  -2.776  -5.306  1.00 94.37           N  
ATOM   2216  H   CYS A 141      15.147  -3.425  -5.965  1.00 94.37           H  
ATOM   2217  CA  CYS A 141      13.420  -3.073  -4.749  1.00 94.37           C  
ATOM   2218  HA  CYS A 141      12.756  -2.249  -5.011  1.00 94.37           H  
ATOM   2219  C   CYS A 141      13.449  -3.168  -3.210  1.00 94.37           C  
ATOM   2220  CB  CYS A 141      12.867  -4.352  -5.395  1.00 94.37           C  
ATOM   2221  HB2 CYS A 141      12.936  -4.271  -6.480  1.00 94.37           H  
ATOM   2222  HB3 CYS A 141      11.821  -4.475  -5.117  1.00 94.37           H  
ATOM   2223  O   CYS A 141      14.467  -3.535  -2.619  1.00 94.37           O  
ATOM   2224  SG  CYS A 141      13.794  -5.812  -4.837  1.00 94.37           S  
ATOM   2225  HG  CYS A 141      14.998  -5.233  -4.803  1.00 94.37           H  
ATOM   2226  N   ARG A 142      12.317  -2.879  -2.553  1.00 94.78           N  
ATOM   2227  H   ARG A 142      11.515  -2.579  -3.089  1.00 94.78           H  
ATOM   2228  CA  ARG A 142      12.166  -2.913  -1.089  1.00 94.78           C  
ATOM   2229  HA  ARG A 142      12.755  -2.104  -0.655  1.00 94.78           H  
ATOM   2230  C   ARG A 142      12.671  -4.212  -0.444  1.00 94.78           C  
ATOM   2231  CB  ARG A 142      10.680  -2.683  -0.783  1.00 94.78           C  
ATOM   2232  HB2 ARG A 142      10.100  -3.492  -1.226  1.00 94.78           H  
ATOM   2233  HB3 ARG A 142      10.364  -1.744  -1.237  1.00 94.78           H  
ATOM   2234  O   ARG A 142      13.226  -4.156   0.647  1.00 94.78           O  
ATOM   2235  CG  ARG A 142      10.359  -2.587   0.708  1.00 94.78           C  
ATOM   2236  HG2 ARG A 142      10.821  -3.404   1.262  1.00 94.78           H  
ATOM   2237  HG3 ARG A 142      10.756  -1.647   1.092  1.00 94.78           H  
ATOM   2238  CD  ARG A 142       8.843  -2.611   0.922  1.00 94.78           C  
ATOM   2239  HD2 ARG A 142       8.316  -2.460  -0.020  1.00 94.78           H  
ATOM   2240  HD3 ARG A 142       8.593  -1.789   1.592  1.00 94.78           H  
ATOM   2241  NE  ARG A 142       8.429  -3.873   1.542  1.00 94.78           N  
ATOM   2242  HE  ARG A 142       8.272  -4.670   0.943  1.00 94.78           H  
ATOM   2243  NH1 ARG A 142       8.528  -3.243   3.775  1.00 94.78           N  
ATOM   2244 HH11 ARG A 142       8.426  -3.589   4.719  1.00 94.78           H  
ATOM   2245 HH12 ARG A 142       8.793  -2.290   3.567  1.00 94.78           H  
ATOM   2246  NH2 ARG A 142       8.311  -5.355   3.191  1.00 94.78           N  
ATOM   2247 HH21 ARG A 142       8.371  -5.604   4.168  1.00 94.78           H  
ATOM   2248 HH22 ARG A 142       8.262  -6.055   2.464  1.00 94.78           H  
ATOM   2249  CZ  ARG A 142       8.418  -4.131   2.830  1.00 94.78           C  
ATOM   2250  N   ALA A 143      12.536  -5.359  -1.112  1.00 93.70           N  
ATOM   2251  H   ALA A 143      12.025  -5.343  -1.984  1.00 93.70           H  
ATOM   2252  CA  ALA A 143      13.065  -6.641  -0.639  1.00 93.70           C  
ATOM   2253  HA  ALA A 143      12.572  -6.898   0.298  1.00 93.70           H  
ATOM   2254  C   ALA A 143      14.585  -6.623  -0.386  1.00 93.70           C  
ATOM   2255  CB  ALA A 143      12.748  -7.712  -1.687  1.00 93.70           C  
ATOM   2256  HB1 ALA A 143      13.006  -8.696  -1.296  1.00 93.70           H  
ATOM   2257  HB2 ALA A 143      13.334  -7.525  -2.586  1.00 93.70           H  
ATOM   2258  HB3 ALA A 143      11.691  -7.695  -1.952  1.00 93.70           H  
ATOM   2259  O   ALA A 143      15.069  -7.350   0.474  1.00 93.70           O  
ATOM   2260  N   ASN A 144      15.340  -5.804  -1.119  1.00 93.70           N  
ATOM   2261  H   ASN A 144      14.872  -5.195  -1.774  1.00 93.70           H  
ATOM   2262  CA  ASN A 144      16.794  -5.659  -1.020  1.00 93.70           C  
ATOM   2263  HA  ASN A 144      17.209  -6.497  -0.459  1.00 93.70           H  
ATOM   2264  C   ASN A 144      17.189  -4.378  -0.253  1.00 93.70           C  
ATOM   2265  CB  ASN A 144      17.385  -5.694  -2.432  1.00 93.70           C  
ATOM   2266  HB2 ASN A 144      18.454  -5.493  -2.370  1.00 93.70           H  
ATOM   2267  HB3 ASN A 144      16.926  -4.885  -3.000  1.00 93.70           H  
ATOM   2268  O   ASN A 144      18.179  -3.713  -0.574  1.00 93.70           O  
ATOM   2269  CG  ASN A 144      17.224  -6.989  -3.208  1.00 93.70           C  
ATOM   2270  ND2 ASN A 144      17.461  -6.887  -4.492  1.00 93.70           N  
ATOM   2271 HD21 ASN A 144      17.338  -7.675  -5.113  1.00 93.70           H  
ATOM   2272 HD22 ASN A 144      17.722  -5.978  -4.845  1.00 93.70           H  
ATOM   2273  OD1 ASN A 144      16.931  -8.065  -2.701  1.00 93.70           O  
ATOM   2274  N   ARG A 145      16.381  -3.995   0.740  1.00 92.63           N  
ATOM   2275  H   ARG A 145      15.546  -4.539   0.902  1.00 92.63           H  
ATOM   2276  CA  ARG A 145      16.615  -2.850   1.624  1.00 92.63           C  
ATOM   2277  HA  ARG A 145      17.649  -2.516   1.545  1.00 92.63           H  
ATOM   2278  C   ARG A 145      16.416  -3.309   3.066  1.00 92.63           C  
ATOM   2279  CB  ARG A 145      15.667  -1.697   1.226  1.00 92.63           C  
ATOM   2280  HB2 ARG A 145      14.644  -2.073   1.229  1.00 92.63           H  
ATOM   2281  HB3 ARG A 145      15.734  -0.905   1.972  1.00 92.63           H  
ATOM   2282  O   ARG A 145      15.306  -3.228   3.583  1.00 92.63           O  
ATOM   2283  CG  ARG A 145      15.931  -1.093  -0.163  1.00 92.63           C  
ATOM   2284  HG2 ARG A 145      15.988  -1.881  -0.914  1.00 92.63           H  
ATOM   2285  HG3 ARG A 145      15.100  -0.438  -0.427  1.00 92.63           H  
ATOM   2286  CD  ARG A 145      17.220  -0.270  -0.172  1.00 92.63           C  
ATOM   2287  HD2 ARG A 145      17.095   0.589   0.487  1.00 92.63           H  
ATOM   2288  HD3 ARG A 145      18.041  -0.870   0.220  1.00 92.63           H  
ATOM   2289  NE  ARG A 145      17.551   0.212  -1.521  1.00 92.63           N  
ATOM   2290  HE  ARG A 145      17.148   1.075  -1.857  1.00 92.63           H  
ATOM   2291  NH1 ARG A 145      19.054  -1.427  -2.095  1.00 92.63           N  
ATOM   2292 HH11 ARG A 145      20.029  -1.494  -2.352  1.00 92.63           H  
ATOM   2293 HH12 ARG A 145      18.707  -2.043  -1.373  1.00 92.63           H  
ATOM   2294  NH2 ARG A 145      18.876   0.423  -3.320  1.00 92.63           N  
ATOM   2295 HH21 ARG A 145      18.433   1.324  -3.424  1.00 92.63           H  
ATOM   2296 HH22 ARG A 145      19.542   0.062  -3.988  1.00 92.63           H  
ATOM   2297  CZ  ARG A 145      18.486  -0.279  -2.304  1.00 92.63           C  
ATOM   2298  N   SER A 146      17.474  -3.790   3.718  1.00 89.56           N  
ATOM   2299  H   SER A 146      18.377  -3.751   3.269  1.00 89.56           H  
ATOM   2300  CA  SER A 146      17.407  -4.313   5.098  1.00 89.56           C  
ATOM   2301  HA  SER A 146      16.800  -5.218   5.112  1.00 89.56           H  
ATOM   2302  C   SER A 146      16.769  -3.308   6.067  1.00 89.56           C  
ATOM   2303  CB  SER A 146      18.814  -4.673   5.587  1.00 89.56           C  
ATOM   2304  HB2 SER A 146      19.205  -5.504   4.999  1.00 89.56           H  
ATOM   2305  HB3 SER A 146      18.744  -4.983   6.629  1.00 89.56           H  
ATOM   2306  O   SER A 146      15.884  -3.640   6.851  1.00 89.56           O  
ATOM   2307  OG  SER A 146      19.692  -3.561   5.478  1.00 89.56           O  
ATOM   2308  HG  SER A 146      19.937  -3.459   4.555  1.00 89.56           H  
ATOM   2309  N   LYS A 147      17.131  -2.029   5.923  1.00 89.59           N  
ATOM   2310  H   LYS A 147      17.903  -1.868   5.292  1.00 89.59           H  
ATOM   2311  CA  LYS A 147      16.630  -0.905   6.733  1.00 89.59           C  
ATOM   2312  HA  LYS A 147      16.277  -1.307   7.683  1.00 89.59           H  
ATOM   2313  C   LYS A 147      15.399  -0.221   6.121  1.00 89.59           C  
ATOM   2314  CB  LYS A 147      17.801   0.039   7.062  1.00 89.59           C  
ATOM   2315  HB2 LYS A 147      18.270   0.366   6.134  1.00 89.59           H  
ATOM   2316  HB3 LYS A 147      17.442   0.914   7.604  1.00 89.59           H  
ATOM   2317  O   LYS A 147      15.158   0.961   6.362  1.00 89.59           O  
ATOM   2318  CG  LYS A 147      18.825  -0.695   7.944  1.00 89.59           C  
ATOM   2319  HG2 LYS A 147      18.407  -0.829   8.942  1.00 89.59           H  
ATOM   2320  HG3 LYS A 147      19.027  -1.683   7.531  1.00 89.59           H  
ATOM   2321  CD  LYS A 147      20.163   0.036   8.045  1.00 89.59           C  
ATOM   2322  HD2 LYS A 147      20.528   0.242   7.039  1.00 89.59           H  
ATOM   2323  HD3 LYS A 147      20.042   0.966   8.602  1.00 89.59           H  
ATOM   2324  CE  LYS A 147      21.123  -0.914   8.771  1.00 89.59           C  
ATOM   2325  HE2 LYS A 147      20.891  -1.934   8.465  1.00 89.59           H  
ATOM   2326  HE3 LYS A 147      20.938  -0.850   9.843  1.00 89.59           H  
ATOM   2327  NZ  LYS A 147      22.541  -0.640   8.447  1.00 89.59           N  
ATOM   2328  HZ1 LYS A 147      23.119  -1.337   8.894  1.00 89.59           H  
ATOM   2329  HZ2 LYS A 147      22.683  -0.737   7.452  1.00 89.59           H  
ATOM   2330  HZ3 LYS A 147      22.808   0.288   8.745  1.00 89.59           H  
ATOM   2331  N   ALA A 148      14.613  -0.936   5.308  1.00 91.64           N  
ATOM   2332  H   ALA A 148      14.865  -1.895   5.117  1.00 91.64           H  
ATOM   2333  CA  ALA A 148      13.402  -0.400   4.678  1.00 91.64           C  
ATOM   2334  HA  ALA A 148      13.681   0.415   4.010  1.00 91.64           H  
ATOM   2335  C   ALA A 148      12.406   0.158   5.700  1.00 91.64           C  
ATOM   2336  CB  ALA A 148      12.716  -1.498   3.855  1.00 91.64           C  
ATOM   2337  HB1 ALA A 148      12.545  -2.382   4.470  1.00 91.64           H  
ATOM   2338  HB2 ALA A 148      13.337  -1.775   3.004  1.00 91.64           H  
ATOM   2339  HB3 ALA A 148      11.760  -1.133   3.480  1.00 91.64           H  
ATOM   2340  O   ALA A 148      11.872   1.243   5.499  1.00 91.64           O  
ATOM   2341  N   ASP A 149      12.151  -0.567   6.790  1.00 91.55           N  
ATOM   2342  H   ASP A 149      12.623  -1.453   6.905  1.00 91.55           H  
ATOM   2343  CA  ASP A 149      11.133  -0.185   7.772  1.00 91.55           C  
ATOM   2344  HA  ASP A 149      10.244   0.135   7.228  1.00 91.55           H  
ATOM   2345  C   ASP A 149      11.569   1.009   8.647  1.00 91.55           C  
ATOM   2346  CB  ASP A 149      10.752  -1.433   8.574  1.00 91.55           C  
ATOM   2347  HB2 ASP A 149      11.561  -1.679   9.262  1.00 91.55           H  
ATOM   2348  HB3 ASP A 149      10.631  -2.270   7.886  1.00 91.55           H  
ATOM   2349  O   ASP A 149      10.722   1.808   9.038  1.00 91.55           O  
ATOM   2350  CG  ASP A 149       9.440  -1.276   9.343  1.00 91.55           C  
ATOM   2351  OD1 ASP A 149       8.367  -1.068   8.722  1.00 91.55           O  
ATOM   2352  OD2 ASP A 149       9.461  -1.439  10.581  1.00 91.55           O  
ATOM   2353  N   GLU A 150      12.880   1.203   8.857  1.00 91.86           N  
ATOM   2354  H   GLU A 150      13.528   0.513   8.503  1.00 91.86           H  
ATOM   2355  CA  GLU A 150      13.447   2.430   9.447  1.00 91.86           C  
ATOM   2356  HA  GLU A 150      12.919   2.665  10.371  1.00 91.86           H  
ATOM   2357  C   GLU A 150      13.277   3.627   8.498  1.00 91.86           C  
ATOM   2358  CB  GLU A 150      14.947   2.262   9.762  1.00 91.86           C  
ATOM   2359  HB2 GLU A 150      15.310   3.202  10.176  1.00 91.86           H  
ATOM   2360  HB3 GLU A 150      15.482   2.074   8.831  1.00 91.86           H  
ATOM   2361  O   GLU A 150      12.751   4.665   8.894  1.00 91.86           O  
ATOM   2362  CG  GLU A 150      15.280   1.139  10.755  1.00 91.86           C  
ATOM   2363  HG2 GLU A 150      15.005   0.180  10.315  1.00 91.86           H  
ATOM   2364  HG3 GLU A 150      14.676   1.283  11.651  1.00 91.86           H  
ATOM   2365  CD  GLU A 150      16.775   1.112  11.134  1.00 91.86           C  
ATOM   2366  OE1 GLU A 150      17.067   0.699  12.278  1.00 91.86           O  
ATOM   2367  OE2 GLU A 150      17.620   1.490  10.286  1.00 91.86           O  
ATOM   2368  N   LYS A 151      13.652   3.460   7.218  1.00 92.20           N  
ATOM   2369  H   LYS A 151      14.074   2.576   6.973  1.00 92.20           H  
ATOM   2370  CA  LYS A 151      13.495   4.476   6.155  1.00 92.20           C  
ATOM   2371  HA  LYS A 151      13.967   5.402   6.483  1.00 92.20           H  
ATOM   2372  C   LYS A 151      12.024   4.842   5.880  1.00 92.20           C  
ATOM   2373  CB  LYS A 151      14.185   3.983   4.862  1.00 92.20           C  
ATOM   2374  HB2 LYS A 151      13.825   2.981   4.629  1.00 92.20           H  
ATOM   2375  HB3 LYS A 151      13.900   4.639   4.040  1.00 92.20           H  
ATOM   2376  O   LYS A 151      11.761   5.871   5.265  1.00 92.20           O  
ATOM   2377  CG  LYS A 151      15.727   3.967   4.942  1.00 92.20           C  
ATOM   2378  HG2 LYS A 151      16.040   3.411   5.826  1.00 92.20           H  
ATOM   2379  HG3 LYS A 151      16.081   4.992   5.043  1.00 92.20           H  
ATOM   2380  CD  LYS A 151      16.381   3.326   3.698  1.00 92.20           C  
ATOM   2381  HD2 LYS A 151      16.055   2.288   3.628  1.00 92.20           H  
ATOM   2382  HD3 LYS A 151      16.059   3.862   2.805  1.00 92.20           H  
ATOM   2383  CE  LYS A 151      17.919   3.376   3.805  1.00 92.20           C  
ATOM   2384  HE2 LYS A 151      18.222   4.422   3.846  1.00 92.20           H  
ATOM   2385  HE3 LYS A 151      18.210   2.917   4.750  1.00 92.20           H  
ATOM   2386  NZ  LYS A 151      18.632   2.693   2.683  1.00 92.20           N  
ATOM   2387  HZ1 LYS A 151      19.630   2.827   2.761  1.00 92.20           H  
ATOM   2388  HZ2 LYS A 151      18.484   1.694   2.695  1.00 92.20           H  
ATOM   2389  HZ3 LYS A 151      18.354   3.057   1.783  1.00 92.20           H  
ATOM   2390  N   LEU A 152      11.077   4.006   6.312  1.00 94.61           N  
ATOM   2391  H   LEU A 152      11.399   3.164   6.768  1.00 94.61           H  
ATOM   2392  CA  LEU A 152       9.630   4.178   6.146  1.00 94.61           C  
ATOM   2393  HA  LEU A 152       9.453   4.987   5.437  1.00 94.61           H  
ATOM   2394  C   LEU A 152       8.906   4.609   7.433  1.00 94.61           C  
ATOM   2395  CB  LEU A 152       9.042   2.873   5.571  1.00 94.61           C  
ATOM   2396  HB2 LEU A 152       9.410   2.041   6.172  1.00 94.61           H  
ATOM   2397  HB3 LEU A 152       7.956   2.883   5.667  1.00 94.61           H  
ATOM   2398  O   LEU A 152       7.675   4.680   7.429  1.00 94.61           O  
ATOM   2399  CG  LEU A 152       9.385   2.637   4.090  1.00 94.61           C  
ATOM   2400  HG  LEU A 152      10.446   2.813   3.910  1.00 94.61           H  
ATOM   2401  CD1 LEU A 152       9.056   1.193   3.707  1.00 94.61           C  
ATOM   2402 HD11 LEU A 152       9.381   1.015   2.682  1.00 94.61           H  
ATOM   2403 HD12 LEU A 152       7.984   1.022   3.804  1.00 94.61           H  
ATOM   2404 HD13 LEU A 152       9.596   0.513   4.365  1.00 94.61           H  
ATOM   2405  CD2 LEU A 152       8.566   3.561   3.185  1.00 94.61           C  
ATOM   2406 HD21 LEU A 152       8.790   3.351   2.139  1.00 94.61           H  
ATOM   2407 HD22 LEU A 152       8.825   4.601   3.381  1.00 94.61           H  
ATOM   2408 HD23 LEU A 152       7.499   3.415   3.357  1.00 94.61           H  
ATOM   2409  N   LEU A 153       9.612   4.886   8.529  1.00 94.79           N  
ATOM   2410  H   LEU A 153      10.620   4.828   8.498  1.00 94.79           H  
ATOM   2411  CA  LEU A 153       8.990   5.339   9.772  1.00 94.79           C  
ATOM   2412  HA  LEU A 153       8.113   4.719   9.953  1.00 94.79           H  
ATOM   2413  C   LEU A 153       8.535   6.804   9.650  1.00 94.79           C  
ATOM   2414  CB  LEU A 153       9.991   5.118  10.919  1.00 94.79           C  
ATOM   2415  HB2 LEU A 153      10.317   4.078  10.905  1.00 94.79           H  
ATOM   2416  HB3 LEU A 153      10.866   5.742  10.738  1.00 94.79           H  
ATOM   2417  O   LEU A 153       9.365   7.692   9.476  1.00 94.79           O  
ATOM   2418  CG  LEU A 153       9.434   5.446  12.315  1.00 94.79           C  
ATOM   2419  HG  LEU A 153       9.105   6.484  12.347  1.00 94.79           H  
ATOM   2420  CD1 LEU A 153       8.258   4.541  12.698  1.00 94.79           C  
ATOM   2421 HD11 LEU A 153       7.397   4.776  12.072  1.00 94.79           H  
ATOM   2422 HD12 LEU A 153       8.537   3.495  12.571  1.00 94.79           H  
ATOM   2423 HD13 LEU A 153       7.983   4.722  13.737  1.00 94.79           H  
ATOM   2424  CD2 LEU A 153      10.533   5.258  13.361  1.00 94.79           C  
ATOM   2425 HD21 LEU A 153      10.157   5.526  14.348  1.00 94.79           H  
ATOM   2426 HD22 LEU A 153      11.374   5.909  13.119  1.00 94.79           H  
ATOM   2427 HD23 LEU A 153      10.875   4.223  13.364  1.00 94.79           H  
ATOM   2428  N   LEU A 154       7.226   7.055   9.770  1.00 94.77           N  
ATOM   2429  H   LEU A 154       6.598   6.279   9.922  1.00 94.77           H  
ATOM   2430  CA  LEU A 154       6.646   8.407   9.782  1.00 94.77           C  
ATOM   2431  HA  LEU A 154       7.422   9.130   9.530  1.00 94.77           H  
ATOM   2432  C   LEU A 154       6.147   8.804  11.178  1.00 94.77           C  
ATOM   2433  CB  LEU A 154       5.534   8.545   8.727  1.00 94.77           C  
ATOM   2434  HB2 LEU A 154       4.715   7.879   8.998  1.00 94.77           H  
ATOM   2435  HB3 LEU A 154       5.153   9.566   8.767  1.00 94.77           H  
ATOM   2436  O   LEU A 154       5.898   7.960  12.044  1.00 94.77           O  
ATOM   2437  CG  LEU A 154       5.960   8.255   7.277  1.00 94.77           C  
ATOM   2438  HG  LEU A 154       6.319   7.229   7.202  1.00 94.77           H  
ATOM   2439  CD1 LEU A 154       4.744   8.403   6.359  1.00 94.77           C  
ATOM   2440 HD11 LEU A 154       5.029   8.202   5.326  1.00 94.77           H  
ATOM   2441 HD12 LEU A 154       3.975   7.695   6.667  1.00 94.77           H  
ATOM   2442 HD13 LEU A 154       4.353   9.418   6.428  1.00 94.77           H  
ATOM   2443  CD2 LEU A 154       7.052   9.197   6.773  1.00 94.77           C  
ATOM   2444 HD21 LEU A 154       7.968   9.043   7.344  1.00 94.77           H  
ATOM   2445 HD22 LEU A 154       7.269   8.999   5.724  1.00 94.77           H  
ATOM   2446 HD23 LEU A 154       6.739  10.234   6.889  1.00 94.77           H  
ATOM   2447  N   SER A 155       6.009  10.111  11.378  1.00 90.74           N  
ATOM   2448  H   SER A 155       6.232  10.724  10.607  1.00 90.74           H  
ATOM   2449  CA  SER A 155       5.881  10.772  12.674  1.00 90.74           C  
ATOM   2450  HA  SER A 155       5.534  10.048  13.411  1.00 90.74           H  
ATOM   2451  C   SER A 155       4.877  11.939  12.660  1.00 90.74           C  
ATOM   2452  CB  SER A 155       7.283  11.239  13.090  1.00 90.74           C  
ATOM   2453  HB2 SER A 155       7.995  10.427  12.941  1.00 90.74           H  
ATOM   2454  HB3 SER A 155       7.278  11.491  14.150  1.00 90.74           H  
ATOM   2455  O   SER A 155       4.207  12.215  11.663  1.00 90.74           O  
ATOM   2456  OG  SER A 155       7.707  12.371  12.360  1.00 90.74           O  
ATOM   2457  HG  SER A 155       7.579  12.233  11.419  1.00 90.74           H  
ATOM   2458  N   GLN A 156       4.734  12.613  13.803  1.00 89.80           N  
ATOM   2459  H   GLN A 156       5.358  12.392  14.567  1.00 89.80           H  
ATOM   2460  CA  GLN A 156       3.840  13.757  13.974  1.00 89.80           C  
ATOM   2461  HA  GLN A 156       2.839  13.458  13.662  1.00 89.80           H  
ATOM   2462  C   GLN A 156       4.290  14.947  13.108  1.00 89.80           C  
ATOM   2463  CB  GLN A 156       3.814  14.124  15.470  1.00 89.80           C  
ATOM   2464  HB2 GLN A 156       4.815  14.438  15.767  1.00 89.80           H  
ATOM   2465  HB3 GLN A 156       3.566  13.237  16.054  1.00 89.80           H  
ATOM   2466  O   GLN A 156       5.342  15.536  13.349  1.00 89.80           O  
ATOM   2467  CG  GLN A 156       2.830  15.246  15.846  1.00 89.80           C  
ATOM   2468  HG2 GLN A 156       2.971  16.108  15.193  1.00 89.80           H  
ATOM   2469  HG3 GLN A 156       3.058  15.562  16.864  1.00 89.80           H  
ATOM   2470  CD  GLN A 156       1.367  14.818  15.808  1.00 89.80           C  
ATOM   2471  NE2 GLN A 156       0.456  15.630  16.309  1.00 89.80           N  
ATOM   2472 HE21 GLN A 156      -0.418  15.174  16.529  1.00 89.80           H  
ATOM   2473 HE22 GLN A 156       0.782  16.391  16.886  1.00 89.80           H  
ATOM   2474  OE1 GLN A 156       1.000  13.760  15.331  1.00 89.80           O  
ATOM   2475  N   GLY A 157       3.450  15.354  12.156  1.00 92.74           N  
ATOM   2476  H   GLY A 157       2.594  14.834  12.024  1.00 92.74           H  
ATOM   2477  CA  GLY A 157       3.701  16.467  11.238  1.00 92.74           C  
ATOM   2478  HA2 GLY A 157       2.771  17.018  11.102  1.00 92.74           H  
ATOM   2479  HA3 GLY A 157       4.439  17.142  11.671  1.00 92.74           H  
ATOM   2480  C   GLY A 157       4.202  16.065   9.848  1.00 92.74           C  
ATOM   2481  O   GLY A 157       4.257  16.935   8.980  1.00 92.74           O  
ATOM   2482  N   ASP A 158       4.507  14.786   9.605  1.00 95.13           N  
ATOM   2483  H   ASP A 158       4.452  14.107  10.351  1.00 95.13           H  
ATOM   2484  CA  ASP A 158       4.851  14.304   8.262  1.00 95.13           C  
ATOM   2485  HA  ASP A 158       5.632  14.951   7.863  1.00 95.13           H  
ATOM   2486  C   ASP A 158       3.644  14.407   7.312  1.00 95.13           C  
ATOM   2487  CB  ASP A 158       5.415  12.877   8.316  1.00 95.13           C  
ATOM   2488  HB2 ASP A 158       4.772  12.256   8.940  1.00 95.13           H  
ATOM   2489  HB3 ASP A 158       5.418  12.459   7.310  1.00 95.13           H  
ATOM   2490  O   ASP A 158       2.504  14.113   7.686  1.00 95.13           O  
ATOM   2491  CG  ASP A 158       6.849  12.844   8.849  1.00 95.13           C  
ATOM   2492  OD1 ASP A 158       7.684  13.594   8.302  1.00 95.13           O  
ATOM   2493  OD2 ASP A 158       7.103  12.056   9.790  1.00 95.13           O  
ATOM   2494  N   GLY A 159       3.894  14.867   6.085  1.00 95.09           N  
ATOM   2495  H   GLY A 159       4.859  15.028   5.832  1.00 95.09           H  
ATOM   2496  CA  GLY A 159       2.860  15.212   5.105  1.00 95.09           C  
ATOM   2497  HA2 GLY A 159       1.935  15.448   5.630  1.00 95.09           H  
ATOM   2498  HA3 GLY A 159       3.165  16.108   4.565  1.00 95.09           H  
ATOM   2499  C   GLY A 159       2.556  14.124   4.074  1.00 95.09           C  
ATOM   2500  O   GLY A 159       3.294  13.147   3.934  1.00 95.09           O  
ATOM   2501  N   ILE A 160       1.478  14.329   3.308  1.00 94.20           N  
ATOM   2502  H   ILE A 160       0.876  15.103   3.552  1.00 94.20           H  
ATOM   2503  CA  ILE A 160       1.176  13.544   2.099  1.00 94.20           C  
ATOM   2504  HA  ILE A 160       0.938  12.529   2.418  1.00 94.20           H  
ATOM   2505  C   ILE A 160       2.415  13.521   1.174  1.00 94.20           C  
ATOM   2506  CB  ILE A 160      -0.051  14.132   1.355  1.00 94.20           C  
ATOM   2507  HB  ILE A 160       0.096  15.208   1.261  1.00 94.20           H  
ATOM   2508  O   ILE A 160       2.959  14.588   0.875  1.00 94.20           O  
ATOM   2509  CG1 ILE A 160      -1.354  13.884   2.148  1.00 94.20           C  
ATOM   2510 HG12 ILE A 160      -1.253  14.323   3.140  1.00 94.20           H  
ATOM   2511 HG13 ILE A 160      -1.499  12.810   2.266  1.00 94.20           H  
ATOM   2512  CG2 ILE A 160      -0.209  13.562  -0.067  1.00 94.20           C  
ATOM   2513 HG21 ILE A 160      -1.015  14.087  -0.580  1.00 94.20           H  
ATOM   2514 HG22 ILE A 160       0.684  13.745  -0.664  1.00 94.20           H  
ATOM   2515 HG23 ILE A 160      -0.418  12.492  -0.033  1.00 94.20           H  
ATOM   2516  CD1 ILE A 160      -2.617  14.470   1.495  1.00 94.20           C  
ATOM   2517 HD11 ILE A 160      -2.882  13.903   0.602  1.00 94.20           H  
ATOM   2518 HD12 ILE A 160      -3.459  14.399   2.184  1.00 94.20           H  
ATOM   2519 HD13 ILE A 160      -2.455  15.517   1.238  1.00 94.20           H  
ATOM   2520  N   PRO A 161       2.842  12.347   0.667  1.00 94.63           N  
ATOM   2521  CA  PRO A 161       3.977  12.250  -0.242  1.00 94.63           C  
ATOM   2522  HA  PRO A 161       4.831  12.769   0.194  1.00 94.63           H  
ATOM   2523  C   PRO A 161       3.668  12.873  -1.606  1.00 94.63           C  
ATOM   2524  CB  PRO A 161       4.306  10.760  -0.353  1.00 94.63           C  
ATOM   2525  HB2 PRO A 161       4.703  10.490  -1.331  1.00 94.63           H  
ATOM   2526  HB3 PRO A 161       5.010  10.486   0.433  1.00 94.63           H  
ATOM   2527  O   PRO A 161       2.552  12.787  -2.126  1.00 94.63           O  
ATOM   2528  CG  PRO A 161       2.960  10.095  -0.082  1.00 94.63           C  
ATOM   2529  HG2 PRO A 161       2.368  10.061  -0.997  1.00 94.63           H  
ATOM   2530  HG3 PRO A 161       3.096   9.097   0.337  1.00 94.63           H  
ATOM   2531  CD  PRO A 161       2.302  11.025   0.934  1.00 94.63           C  
ATOM   2532  HD2 PRO A 161       1.218  10.996   0.822  1.00 94.63           H  
ATOM   2533  HD3 PRO A 161       2.589  10.732   1.944  1.00 94.63           H  
ATOM   2534  N   ASP A 162       4.698  13.460  -2.205  1.00 93.29           N  
ATOM   2535  H   ASP A 162       5.600  13.412  -1.754  1.00 93.29           H  
ATOM   2536  CA  ASP A 162       4.656  14.119  -3.508  1.00 93.29           C  
ATOM   2537  HA  ASP A 162       3.655  14.016  -3.929  1.00 93.29           H  
ATOM   2538  C   ASP A 162       5.642  13.453  -4.480  1.00 93.29           C  
ATOM   2539  CB  ASP A 162       4.942  15.615  -3.303  1.00 93.29           C  
ATOM   2540  HB2 ASP A 162       4.316  15.988  -2.492  1.00 93.29           H  
ATOM   2541  HB3 ASP A 162       5.985  15.744  -3.017  1.00 93.29           H  
ATOM   2542  O   ASP A 162       6.589  12.788  -4.054  1.00 93.29           O  
ATOM   2543  CG  ASP A 162       4.642  16.448  -4.546  1.00 93.29           C  
ATOM   2544  OD1 ASP A 162       3.722  16.089  -5.316  1.00 93.29           O  
ATOM   2545  OD2 ASP A 162       5.307  17.486  -4.754  1.00 93.29           O  
ATOM   2546  N   PHE A 163       5.433  13.625  -5.786  1.00 94.14           N  
ATOM   2547  H   PHE A 163       4.708  14.265  -6.078  1.00 94.14           H  
ATOM   2548  CA  PHE A 163       6.297  13.035  -6.813  1.00 94.14           C  
ATOM   2549  HA  PHE A 163       6.889  12.254  -6.337  1.00 94.14           H  
ATOM   2550  C   PHE A 163       7.276  14.069  -7.411  1.00 94.14           C  
ATOM   2551  CB  PHE A 163       5.454  12.318  -7.876  1.00 94.14           C  
ATOM   2552  HB2 PHE A 163       4.838  11.564  -7.386  1.00 94.14           H  
ATOM   2553  HB3 PHE A 163       6.131  11.789  -8.547  1.00 94.14           H  
ATOM   2554  O   PHE A 163       6.927  15.244  -7.578  1.00 94.14           O  
ATOM   2555  CG  PHE A 163       4.565  13.228  -8.700  1.00 94.14           C  
ATOM   2556  CD1 PHE A 163       3.224  13.438  -8.327  1.00 94.14           C  
ATOM   2557  HD1 PHE A 163       2.815  12.931  -7.466  1.00 94.14           H  
ATOM   2558  CD2 PHE A 163       5.081  13.866  -9.844  1.00 94.14           C  
ATOM   2559  HD2 PHE A 163       6.103  13.692 -10.144  1.00 94.14           H  
ATOM   2560  CE1 PHE A 163       2.416  14.300  -9.089  1.00 94.14           C  
ATOM   2561  HE1 PHE A 163       1.379  14.450  -8.828  1.00 94.14           H  
ATOM   2562  CE2 PHE A 163       4.277  14.742 -10.591  1.00 94.14           C  
ATOM   2563  HE2 PHE A 163       4.681  15.240 -11.460  1.00 94.14           H  
ATOM   2564  CZ  PHE A 163       2.947  14.966 -10.205  1.00 94.14           C  
ATOM   2565  HZ  PHE A 163       2.327  15.644 -10.773  1.00 94.14           H  
ATOM   2566  N   PRO A 164       8.513  13.669  -7.757  1.00 92.86           N  
ATOM   2567  CA  PRO A 164       9.456  14.522  -8.466  1.00 92.86           C  
ATOM   2568  HA  PRO A 164       9.406  15.542  -8.085  1.00 92.86           H  
ATOM   2569  C   PRO A 164       9.185  14.540  -9.979  1.00 92.86           C  
ATOM   2570  CB  PRO A 164      10.826  13.927  -8.147  1.00 92.86           C  
ATOM   2571  HB2 PRO A 164      11.562  14.167  -8.915  1.00 92.86           H  
ATOM   2572  HB3 PRO A 164      11.161  14.279  -7.171  1.00 92.86           H  
ATOM   2573  O   PRO A 164       8.559  13.641 -10.533  1.00 92.86           O  
ATOM   2574  CG  PRO A 164      10.531  12.429  -8.078  1.00 92.86           C  
ATOM   2575  HG2 PRO A 164      10.518  12.005  -9.082  1.00 92.86           H  
ATOM   2576  HG3 PRO A 164      11.255  11.912  -7.449  1.00 92.86           H  
ATOM   2577  CD  PRO A 164       9.125  12.378  -7.476  1.00 92.86           C  
ATOM   2578  HD2 PRO A 164       9.196  12.246  -6.397  1.00 92.86           H  
ATOM   2579  HD3 PRO A 164       8.556  11.564  -7.924  1.00 92.86           H  
ATOM   2580  N   THR A 165       9.718  15.554 -10.657  1.00 91.22           N  
ATOM   2581  H   THR A 165      10.239  16.261 -10.159  1.00 91.22           H  
ATOM   2582  CA  THR A 165       9.847  15.587 -12.121  1.00 91.22           C  
ATOM   2583  HA  THR A 165       8.995  15.086 -12.581  1.00 91.22           H  
ATOM   2584  C   THR A 165      11.107  14.840 -12.569  1.00 91.22           C  
ATOM   2585  CB  THR A 165       9.873  17.038 -12.624  1.00 91.22           C  
ATOM   2586  HB  THR A 165      10.108  17.055 -13.688  1.00 91.22           H  
ATOM   2587  O   THR A 165      12.052  14.685 -11.787  1.00 91.22           O  
ATOM   2588  CG2 THR A 165       8.527  17.729 -12.413  1.00 91.22           C  
ATOM   2589 HG21 THR A 165       8.261  17.736 -11.356  1.00 91.22           H  
ATOM   2590 HG22 THR A 165       8.589  18.752 -12.782  1.00 91.22           H  
ATOM   2591 HG23 THR A 165       7.759  17.198 -12.977  1.00 91.22           H  
ATOM   2592  OG1 THR A 165      10.841  17.814 -11.949  1.00 91.22           O  
ATOM   2593  HG1 THR A 165      11.225  18.362 -12.637  1.00 91.22           H  
ATOM   2594  N   THR A 166      11.160  14.408 -13.829  1.00 88.62           N  
ATOM   2595  H   THR A 166      10.416  14.662 -14.463  1.00 88.62           H  
ATOM   2596  CA  THR A 166      12.358  13.777 -14.412  1.00 88.62           C  
ATOM   2597  HA  THR A 166      12.637  12.927 -13.789  1.00 88.62           H  
ATOM   2598  C   THR A 166      13.562  14.722 -14.399  1.00 88.62           C  
ATOM   2599  CB  THR A 166      12.094  13.221 -15.820  1.00 88.62           C  
ATOM   2600  HB  THR A 166      12.989  12.685 -16.138  1.00 88.62           H  
ATOM   2601  O   THR A 166      14.656  14.301 -14.020  1.00 88.62           O  
ATOM   2602  CG2 THR A 166      10.927  12.231 -15.842  1.00 88.62           C  
ATOM   2603 HG21 THR A 166       9.992  12.745 -15.620  1.00 88.62           H  
ATOM   2604 HG22 THR A 166      10.856  11.782 -16.833  1.00 88.62           H  
ATOM   2605 HG23 THR A 166      11.092  11.444 -15.107  1.00 88.62           H  
ATOM   2606  OG1 THR A 166      11.836  14.225 -16.767  1.00 88.62           O  
ATOM   2607  HG1 THR A 166      11.192  14.851 -16.427  1.00 88.62           H  
ATOM   2608  N   ASP A 167      13.338  16.026 -14.610  1.00 85.77           N  
ATOM   2609  H   ASP A 167      12.460  16.272 -15.045  1.00 85.77           H  
ATOM   2610  CA  ASP A 167      14.343  17.093 -14.448  1.00 85.77           C  
ATOM   2611  HA  ASP A 167      15.111  16.983 -15.213  1.00 85.77           H  
ATOM   2612  C   ASP A 167      15.028  17.100 -13.062  1.00 85.77           C  
ATOM   2613  CB  ASP A 167      13.664  18.464 -14.621  1.00 85.77           C  
ATOM   2614  HB2 ASP A 167      12.884  18.560 -13.866  1.00 85.77           H  
ATOM   2615  HB3 ASP A 167      14.403  19.241 -14.427  1.00 85.77           H  
ATOM   2616  O   ASP A 167      16.159  17.565 -12.915  1.00 85.77           O  
ATOM   2617  CG  ASP A 167      13.060  18.735 -16.002  1.00 85.77           C  
ATOM   2618  OD1 ASP A 167      13.625  18.238 -16.998  1.00 85.77           O  
ATOM   2619  OD2 ASP A 167      12.056  19.485 -16.019  1.00 85.77           O  
ATOM   2620  N   ARG A 168      14.351  16.601 -12.014  1.00 88.28           N  
ATOM   2621  H   ARG A 168      13.452  16.185 -12.210  1.00 88.28           H  
ATOM   2622  CA  ARG A 168      14.876  16.531 -10.634  1.00 88.28           C  
ATOM   2623  HA  ARG A 168      15.655  17.283 -10.516  1.00 88.28           H  
ATOM   2624  C   ARG A 168      15.547  15.196 -10.301  1.00 88.28           C  
ATOM   2625  CB  ARG A 168      13.749  16.825  -9.631  1.00 88.28           C  
ATOM   2626  HB2 ARG A 168      12.904  16.169  -9.839  1.00 88.28           H  
ATOM   2627  HB3 ARG A 168      14.106  16.604  -8.625  1.00 88.28           H  
ATOM   2628  O   ARG A 168      16.287  15.129  -9.319  1.00 88.28           O  
ATOM   2629  CG  ARG A 168      13.287  18.287  -9.664  1.00 88.28           C  
ATOM   2630  HG2 ARG A 168      14.107  18.933  -9.351  1.00 88.28           H  
ATOM   2631  HG3 ARG A 168      12.990  18.563 -10.676  1.00 88.28           H  
ATOM   2632  CD  ARG A 168      12.098  18.461  -8.711  1.00 88.28           C  
ATOM   2633  HD2 ARG A 168      12.420  18.187  -7.706  1.00 88.28           H  
ATOM   2634  HD3 ARG A 168      11.302  17.785  -9.023  1.00 88.28           H  
ATOM   2635  NE  ARG A 168      11.586  19.842  -8.723  1.00 88.28           N  
ATOM   2636  HE  ARG A 168      11.783  20.379  -9.556  1.00 88.28           H  
ATOM   2637  NH1 ARG A 168      10.444  19.779  -6.727  1.00 88.28           N  
ATOM   2638 HH11 ARG A 168      10.709  18.811  -6.614  1.00 88.28           H  
ATOM   2639 HH12 ARG A 168       9.842  20.220  -6.046  1.00 88.28           H  
ATOM   2640  NH2 ARG A 168      10.411  21.637  -7.963  1.00 88.28           N  
ATOM   2641 HH21 ARG A 168       9.813  22.072  -7.275  1.00 88.28           H  
ATOM   2642 HH22 ARG A 168      10.623  22.129  -8.819  1.00 88.28           H  
ATOM   2643  CZ  ARG A 168      10.823  20.410  -7.805  1.00 88.28           C  
ATOM   2644  N   VAL A 169      15.303  14.146 -11.087  1.00 89.11           N  
ATOM   2645  H   VAL A 169      14.729  14.303 -11.903  1.00 89.11           H  
ATOM   2646  CA  VAL A 169      15.855  12.790 -10.900  1.00 89.11           C  
ATOM   2647  HA  VAL A 169      16.612  12.829 -10.117  1.00 89.11           H  
ATOM   2648  C   VAL A 169      16.586  12.374 -12.179  1.00 89.11           C  
ATOM   2649  CB  VAL A 169      14.788  11.775 -10.433  1.00 89.11           C  
ATOM   2650  HB  VAL A 169      14.075  11.603 -11.240  1.00 89.11           H  
ATOM   2651  O   VAL A 169      16.261  11.395 -12.843  1.00 89.11           O  
ATOM   2652  CG1 VAL A 169      15.415  10.438 -10.013  1.00 89.11           C  
ATOM   2653 HG11 VAL A 169      16.155  10.597  -9.228  1.00 89.11           H  
ATOM   2654 HG12 VAL A 169      15.900   9.955 -10.861  1.00 89.11           H  
ATOM   2655 HG13 VAL A 169      14.639   9.762  -9.653  1.00 89.11           H  
ATOM   2656  CG2 VAL A 169      14.025  12.285  -9.202  1.00 89.11           C  
ATOM   2657 HG21 VAL A 169      13.307  11.531  -8.879  1.00 89.11           H  
ATOM   2658 HG22 VAL A 169      14.718  12.505  -8.390  1.00 89.11           H  
ATOM   2659 HG23 VAL A 169      13.473  13.186  -9.469  1.00 89.11           H  
ATOM   2660  N   THR A 170      17.615  13.149 -12.525  1.00 81.22           N  
ATOM   2661  H   THR A 170      17.800  13.967 -11.964  1.00 81.22           H  
ATOM   2662  CA  THR A 170      18.398  12.994 -13.766  1.00 81.22           C  
ATOM   2663  HA  THR A 170      17.703  12.936 -14.604  1.00 81.22           H  
ATOM   2664  C   THR A 170      19.262  11.731 -13.817  1.00 81.22           C  
ATOM   2665  CB  THR A 170      19.307  14.212 -13.978  1.00 81.22           C  
ATOM   2666  HB  THR A 170      19.894  14.074 -14.886  1.00 81.22           H  
ATOM   2667  O   THR A 170      19.823  11.406 -14.864  1.00 81.22           O  
ATOM   2668  CG2 THR A 170      18.517  15.511 -14.106  1.00 81.22           C  
ATOM   2669 HG21 THR A 170      18.026  15.759 -13.165  1.00 81.22           H  
ATOM   2670 HG22 THR A 170      19.181  16.328 -14.393  1.00 81.22           H  
ATOM   2671 HG23 THR A 170      17.754  15.403 -14.877  1.00 81.22           H  
ATOM   2672  OG1 THR A 170      20.177  14.389 -12.878  1.00 81.22           O  
ATOM   2673  HG1 THR A 170      20.360  15.331 -12.848  1.00 81.22           H  
ATOM   2674  N   LYS A 171      19.408  11.020 -12.692  1.00 87.37           N  
ATOM   2675  H   LYS A 171      18.884  11.333 -11.887  1.00 87.37           H  
ATOM   2676  CA  LYS A 171      20.105   9.734 -12.580  1.00 87.37           C  
ATOM   2677  HA  LYS A 171      20.113   9.254 -13.558  1.00 87.37           H  
ATOM   2678  C   LYS A 171      19.344   8.832 -11.618  1.00 87.37           C  
ATOM   2679  CB  LYS A 171      21.554   9.924 -12.101  1.00 87.37           C  
ATOM   2680  HB2 LYS A 171      21.555  10.436 -11.138  1.00 87.37           H  
ATOM   2681  HB3 LYS A 171      22.006   8.941 -11.970  1.00 87.37           H  
ATOM   2682  O   LYS A 171      19.010   9.261 -10.515  1.00 87.37           O  
ATOM   2683  CG  LYS A 171      22.387  10.726 -13.108  1.00 87.37           C  
ATOM   2684  HG2 LYS A 171      21.998  11.742 -13.171  1.00 87.37           H  
ATOM   2685  HG3 LYS A 171      22.310  10.256 -14.089  1.00 87.37           H  
ATOM   2686  CD  LYS A 171      23.860  10.797 -12.705  1.00 87.37           C  
ATOM   2687  HD2 LYS A 171      24.275   9.790 -12.674  1.00 87.37           H  
ATOM   2688  HD3 LYS A 171      23.943  11.260 -11.722  1.00 87.37           H  
ATOM   2689  CE  LYS A 171      24.590  11.642 -13.753  1.00 87.37           C  
ATOM   2690  HE2 LYS A 171      24.129  12.630 -13.778  1.00 87.37           H  
ATOM   2691  HE3 LYS A 171      24.436  11.186 -14.731  1.00 87.37           H  
ATOM   2692  NZ  LYS A 171      26.037  11.754 -13.457  1.00 87.37           N  
ATOM   2693  HZ1 LYS A 171      26.490  12.325 -14.157  1.00 87.37           H  
ATOM   2694  HZ2 LYS A 171      26.464  10.839 -13.461  1.00 87.37           H  
ATOM   2695  HZ3 LYS A 171      26.176  12.178 -12.551  1.00 87.37           H  
ATOM   2696  N   ILE A 172      19.126   7.591 -12.040  1.00 87.40           N  
ATOM   2697  H   ILE A 172      19.472   7.324 -12.950  1.00 87.40           H  
ATOM   2698  CA  ILE A 172      18.446   6.550 -11.269  1.00 87.40           C  
ATOM   2699  HA  ILE A 172      18.096   6.973 -10.328  1.00 87.40           H  
ATOM   2700  C   ILE A 172      19.469   5.457 -10.948  1.00 87.40           C  
ATOM   2701  CB  ILE A 172      17.205   6.041 -12.039  1.00 87.40           C  
ATOM   2702  HB  ILE A 172      17.524   5.721 -13.030  1.00 87.40           H  
ATOM   2703  O   ILE A 172      20.254   5.062 -11.813  1.00 87.40           O  
ATOM   2704  CG1 ILE A 172      16.178   7.193 -12.187  1.00 87.40           C  
ATOM   2705 HG12 ILE A 172      15.717   7.394 -11.220  1.00 87.40           H  
ATOM   2706 HG13 ILE A 172      16.678   8.106 -12.510  1.00 87.40           H  
ATOM   2707  CG2 ILE A 172      16.557   4.839 -11.329  1.00 87.40           C  
ATOM   2708 HG21 ILE A 172      17.264   4.014 -11.234  1.00 87.40           H  
ATOM   2709 HG22 ILE A 172      15.716   4.469 -11.915  1.00 87.40           H  
ATOM   2710 HG23 ILE A 172      16.202   5.132 -10.341  1.00 87.40           H  
ATOM   2711  CD1 ILE A 172      15.079   6.925 -13.216  1.00 87.40           C  
ATOM   2712 HD11 ILE A 172      14.463   6.083 -12.899  1.00 87.40           H  
ATOM   2713 HD12 ILE A 172      14.444   7.807 -13.302  1.00 87.40           H  
ATOM   2714 HD13 ILE A 172      15.523   6.709 -14.188  1.00 87.40           H  
ATOM   2715  N   PHE A 173      19.493   4.999  -9.699  1.00 87.41           N  
ATOM   2716  H   PHE A 173      18.830   5.386  -9.042  1.00 87.41           H  
ATOM   2717  CA  PHE A 173      20.411   3.975  -9.209  1.00 87.41           C  
ATOM   2718  HA  PHE A 173      21.125   3.721  -9.992  1.00 87.41           H  
ATOM   2719  C   PHE A 173      19.646   2.693  -8.858  1.00 87.41           C  
ATOM   2720  CB  PHE A 173      21.215   4.541  -8.030  1.00 87.41           C  
ATOM   2721  HB2 PHE A 173      20.524   4.885  -7.261  1.00 87.41           H  
ATOM   2722  HB3 PHE A 173      21.785   5.405  -8.372  1.00 87.41           H  
ATOM   2723  O   PHE A 173      19.095   2.551  -7.772  1.00 87.41           O  
ATOM   2724  CG  PHE A 173      22.171   3.532  -7.426  1.00 87.41           C  
ATOM   2725  CD1 PHE A 173      21.815   2.851  -6.248  1.00 87.41           C  
ATOM   2726  HD1 PHE A 173      20.874   3.062  -5.761  1.00 87.41           H  
ATOM   2727  CD2 PHE A 173      23.390   3.233  -8.064  1.00 87.41           C  
ATOM   2728  HD2 PHE A 173      23.661   3.746  -8.975  1.00 87.41           H  
ATOM   2729  CE1 PHE A 173      22.672   1.880  -5.709  1.00 87.41           C  
ATOM   2730  HE1 PHE A 173      22.372   1.366  -4.807  1.00 87.41           H  
ATOM   2731  CE2 PHE A 173      24.251   2.260  -7.522  1.00 87.41           C  
ATOM   2732  HE2 PHE A 173      25.186   2.032  -8.012  1.00 87.41           H  
ATOM   2733  CZ  PHE A 173      23.891   1.583  -6.343  1.00 87.41           C  
ATOM   2734  HZ  PHE A 173      24.552   0.837  -5.926  1.00 87.41           H  
ATOM   2735  N   GLU A 174      19.634   1.733  -9.782  1.00 81.54           N  
ATOM   2736  H   GLU A 174      20.029   1.936 -10.688  1.00 81.54           H  
ATOM   2737  CA  GLU A 174      18.912   0.457  -9.629  1.00 81.54           C  
ATOM   2738  HA  GLU A 174      17.993   0.645  -9.075  1.00 81.54           H  
ATOM   2739  C   GLU A 174      19.690  -0.614  -8.832  1.00 81.54           C  
ATOM   2740  CB  GLU A 174      18.515  -0.085 -11.013  1.00 81.54           C  
ATOM   2741  HB2 GLU A 174      17.995  -1.034 -10.877  1.00 81.54           H  
ATOM   2742  HB3 GLU A 174      19.420  -0.263 -11.594  1.00 81.54           H  
ATOM   2743  O   GLU A 174      19.340  -1.792  -8.879  1.00 81.54           O  
ATOM   2744  CG  GLU A 174      17.584   0.850 -11.798  1.00 81.54           C  
ATOM   2745  HG2 GLU A 174      16.684   1.027 -11.208  1.00 81.54           H  
ATOM   2746  HG3 GLU A 174      18.086   1.806 -11.949  1.00 81.54           H  
ATOM   2747  CD  GLU A 174      17.189   0.276 -13.169  1.00 81.54           C  
ATOM   2748  OE1 GLU A 174      16.632   1.062 -13.966  1.00 81.54           O  
ATOM   2749  OE2 GLU A 174      17.445  -0.928 -13.423  1.00 81.54           O  
ATOM   2750  N   GLY A 175      20.784  -0.242  -8.155  1.00 85.02           N  
ATOM   2751  H   GLY A 175      20.947   0.749  -8.053  1.00 85.02           H  
ATOM   2752  CA  GLY A 175      21.691  -1.167  -7.468  1.00 85.02           C  
ATOM   2753  HA2 GLY A 175      21.671  -2.134  -7.971  1.00 85.02           H  
ATOM   2754  HA3 GLY A 175      22.707  -0.778  -7.543  1.00 85.02           H  
ATOM   2755  C   GLY A 175      21.378  -1.390  -5.983  1.00 85.02           C  
ATOM   2756  O   GLY A 175      20.560  -0.695  -5.380  1.00 85.02           O  
ATOM   2757  N   LEU A 176      22.101  -2.331  -5.361  1.00 83.92           N  
ATOM   2758  H   LEU A 176      22.725  -2.907  -5.908  1.00 83.92           H  
ATOM   2759  CA  LEU A 176      22.017  -2.577  -3.912  1.00 83.92           C  
ATOM   2760  HA  LEU A 176      20.976  -2.763  -3.651  1.00 83.92           H  
ATOM   2761  C   LEU A 176      22.467  -1.358  -3.087  1.00 83.92           C  
ATOM   2762  CB  LEU A 176      22.854  -3.811  -3.523  1.00 83.92           C  
ATOM   2763  HB2 LEU A 176      23.877  -3.665  -3.868  1.00 83.92           H  
ATOM   2764  HB3 LEU A 176      22.887  -3.870  -2.435  1.00 83.92           H  
ATOM   2765  O   LEU A 176      21.804  -1.016  -2.117  1.00 83.92           O  
ATOM   2766  CG  LEU A 176      22.334  -5.160  -4.053  1.00 83.92           C  
ATOM   2767  HG  LEU A 176      22.285  -5.125  -5.141  1.00 83.92           H  
ATOM   2768  CD1 LEU A 176      23.299  -6.273  -3.647  1.00 83.92           C  
ATOM   2769 HD11 LEU A 176      22.963  -7.222  -4.066  1.00 83.92           H  
ATOM   2770 HD12 LEU A 176      24.298  -6.058  -4.026  1.00 83.92           H  
ATOM   2771 HD13 LEU A 176      23.340  -6.356  -2.561  1.00 83.92           H  
ATOM   2772  CD2 LEU A 176      20.954  -5.514  -3.504  1.00 83.92           C  
ATOM   2773 HD21 LEU A 176      20.971  -5.509  -2.414  1.00 83.92           H  
ATOM   2774 HD22 LEU A 176      20.656  -6.503  -3.854  1.00 83.92           H  
ATOM   2775 HD23 LEU A 176      20.215  -4.795  -3.856  1.00 83.92           H  
ATOM   2776  N   GLY A 177      23.532  -0.671  -3.505  1.00 82.82           N  
ATOM   2777  H   GLY A 177      24.055  -1.054  -4.280  1.00 82.82           H  
ATOM   2778  CA  GLY A 177      24.126   0.447  -2.760  1.00 82.82           C  
ATOM   2779  HA2 GLY A 177      23.353   0.966  -2.192  1.00 82.82           H  
ATOM   2780  HA3 GLY A 177      24.558   1.157  -3.465  1.00 82.82           H  
ATOM   2781  C   GLY A 177      25.223  -0.003  -1.783  1.00 82.82           C  
ATOM   2782  O   GLY A 177      25.472  -1.200  -1.659  1.00 82.82           O  
ATOM   2783  N   PRO A 178      25.923   0.942  -1.128  1.00 82.60           N  
ATOM   2784  CA  PRO A 178      27.028   0.633  -0.215  1.00 82.60           C  
ATOM   2785  HA  PRO A 178      27.643  -0.169  -0.623  1.00 82.60           H  
ATOM   2786  C   PRO A 178      26.571   0.205   1.191  1.00 82.60           C  
ATOM   2787  CB  PRO A 178      27.848   1.925  -0.161  1.00 82.60           C  
ATOM   2788  HB2 PRO A 178      28.530   1.959  -1.010  1.00 82.60           H  
ATOM   2789  HB3 PRO A 178      28.399   2.027   0.774  1.00 82.60           H  
ATOM   2790  O   PRO A 178      27.358  -0.391   1.920  1.00 82.60           O  
ATOM   2791  CG  PRO A 178      26.783   3.013  -0.315  1.00 82.60           C  
ATOM   2792  HG2 PRO A 178      26.302   3.193   0.646  1.00 82.60           H  
ATOM   2793  HG3 PRO A 178      27.203   3.938  -0.710  1.00 82.60           H  
ATOM   2794  CD  PRO A 178      25.781   2.384  -1.284  1.00 82.60           C  
ATOM   2795  HD2 PRO A 178      26.034   2.668  -2.306  1.00 82.60           H  
ATOM   2796  HD3 PRO A 178      24.769   2.710  -1.040  1.00 82.60           H  
ATOM   2797  N   ASP A 179      25.327   0.515   1.574  1.00 83.68           N  
ATOM   2798  H   ASP A 179      24.758   1.064   0.945  1.00 83.68           H  
ATOM   2799  CA  ASP A 179      24.802   0.299   2.932  1.00 83.68           C  
ATOM   2800  HA  ASP A 179      25.585   0.520   3.658  1.00 83.68           H  
ATOM   2801  C   ASP A 179      24.315  -1.141   3.181  1.00 83.68           C  
ATOM   2802  CB  ASP A 179      23.616   1.248   3.186  1.00 83.68           C  
ATOM   2803  HB2 ASP A 179      22.813   0.983   2.498  1.00 83.68           H  
ATOM   2804  HB3 ASP A 179      23.248   1.079   4.198  1.00 83.68           H  
ATOM   2805  O   ASP A 179      24.173  -1.560   4.332  1.00 83.68           O  
ATOM   2806  CG  ASP A 179      23.912   2.743   3.041  1.00 83.68           C  
ATOM   2807  OD1 ASP A 179      25.077   3.154   3.234  1.00 83.68           O  
ATOM   2808  OD2 ASP A 179      22.934   3.469   2.742  1.00 83.68           O  
ATOM   2809  N   GLU A 180      24.010  -1.880   2.111  1.00 88.51           N  
ATOM   2810  H   GLU A 180      24.232  -1.503   1.201  1.00 88.51           H  
ATOM   2811  CA  GLU A 180      23.386  -3.205   2.155  1.00 88.51           C  
ATOM   2812  HA  GLU A 180      22.877  -3.334   3.110  1.00 88.51           H  
ATOM   2813  C   GLU A 180      24.469  -4.290   2.026  1.00 88.51           C  
ATOM   2814  CB  GLU A 180      22.324  -3.329   1.042  1.00 88.51           C  
ATOM   2815  HB2 GLU A 180      21.849  -4.306   1.117  1.00 88.51           H  
ATOM   2816  HB3 GLU A 180      22.835  -3.294   0.079  1.00 88.51           H  
ATOM   2817  O   GLU A 180      25.159  -4.379   1.008  1.00 88.51           O  
ATOM   2818  CG  GLU A 180      21.230  -2.237   1.016  1.00 88.51           C  
ATOM   2819  HG2 GLU A 180      20.634  -2.398   0.118  1.00 88.51           H  
ATOM   2820  HG3 GLU A 180      21.702  -1.260   0.909  1.00 88.51           H  
ATOM   2821  CD  GLU A 180      20.267  -2.206   2.217  1.00 88.51           C  
ATOM   2822  OE1 GLU A 180      19.533  -1.196   2.369  1.00 88.51           O  
ATOM   2823  OE2 GLU A 180      20.178  -3.207   2.966  1.00 88.51           O  
ATOM   2824  N   THR A 181      24.635  -5.133   3.050  1.00 87.18           N  
ATOM   2825  H   THR A 181      24.013  -5.064   3.843  1.00 87.18           H  
ATOM   2826  CA  THR A 181      25.669  -6.183   3.060  1.00 87.18           C  
ATOM   2827  HA  THR A 181      26.418  -5.933   2.309  1.00 87.18           H  
ATOM   2828  C   THR A 181      25.093  -7.542   2.668  1.00 87.18           C  
ATOM   2829  CB  THR A 181      26.433  -6.262   4.392  1.00 87.18           C  
ATOM   2830  HB  THR A 181      27.118  -7.108   4.343  1.00 87.18           H  
ATOM   2831  O   THR A 181      24.116  -8.008   3.250  1.00 87.18           O  
ATOM   2832  CG2 THR A 181      27.252  -5.000   4.661  1.00 87.18           C  
ATOM   2833 HG21 THR A 181      27.967  -4.848   3.853  1.00 87.18           H  
ATOM   2834 HG22 THR A 181      26.600  -4.129   4.724  1.00 87.18           H  
ATOM   2835 HG23 THR A 181      27.795  -5.112   5.599  1.00 87.18           H  
ATOM   2836  OG1 THR A 181      25.585  -6.445   5.497  1.00 87.18           O  
ATOM   2837  HG1 THR A 181      25.172  -5.607   5.721  1.00 87.18           H  
ATOM   2838  N   VAL A 182      25.700  -8.192   1.670  1.00 85.61           N  
ATOM   2839  H   VAL A 182      26.490  -7.751   1.221  1.00 85.61           H  
ATOM   2840  CA  VAL A 182      25.286  -9.522   1.191  1.00 85.61           C  
ATOM   2841  HA  VAL A 182      24.204  -9.516   1.057  1.00 85.61           H  
ATOM   2842  C   VAL A 182      25.623 -10.586   2.238  1.00 85.61           C  
ATOM   2843  CB  VAL A 182      25.927  -9.852  -0.174  1.00 85.61           C  
ATOM   2844  HB  VAL A 182      27.012  -9.872  -0.065  1.00 85.61           H  
ATOM   2845  O   VAL A 182      26.731 -10.608   2.776  1.00 85.61           O  
ATOM   2846  CG1 VAL A 182      25.468 -11.210  -0.718  1.00 85.61           C  
ATOM   2847 HG11 VAL A 182      25.897 -11.385  -1.704  1.00 85.61           H  
ATOM   2848 HG12 VAL A 182      25.807 -12.011  -0.061  1.00 85.61           H  
ATOM   2849 HG13 VAL A 182      24.381 -11.241  -0.791  1.00 85.61           H  
ATOM   2850  CG2 VAL A 182      25.568  -8.791  -1.225  1.00 85.61           C  
ATOM   2851 HG21 VAL A 182      24.485  -8.708  -1.312  1.00 85.61           H  
ATOM   2852 HG22 VAL A 182      25.986  -9.068  -2.193  1.00 85.61           H  
ATOM   2853 HG23 VAL A 182      25.975  -7.820  -0.943  1.00 85.61           H  
ATOM   2854  N   ALA A 183      24.680 -11.485   2.519  1.00 83.35           N  
ATOM   2855  H   ALA A 183      23.805 -11.440   2.017  1.00 83.35           H  
ATOM   2856  CA  ALA A 183      24.877 -12.576   3.465  1.00 83.35           C  
ATOM   2857  HA  ALA A 183      25.234 -12.149   4.402  1.00 83.35           H  
ATOM   2858  C   ALA A 183      25.925 -13.584   2.956  1.00 83.35           C  
ATOM   2859  CB  ALA A 183      23.529 -13.257   3.733  1.00 83.35           C  
ATOM   2860  HB1 ALA A 183      23.141 -13.689   2.810  1.00 83.35           H  
ATOM   2861  HB2 ALA A 183      23.649 -14.049   4.472  1.00 83.35           H  
ATOM   2862  HB3 ALA A 183      22.811 -12.532   4.115  1.00 83.35           H  
ATOM   2863  O   ALA A 183      25.902 -13.997   1.792  1.00 83.35           O  
ATOM   2864  N   SER A 184      26.785 -14.070   3.861  1.00 74.45           N  
ATOM   2865  H   SER A 184      26.740 -13.719   4.807  1.00 74.45           H  
ATOM   2866  CA  SER A 184      27.799 -15.105   3.576  1.00 74.45           C  
ATOM   2867  HA  SER A 184      28.498 -14.722   2.832  1.00 74.45           H  
ATOM   2868  C   SER A 184      27.220 -16.414   3.036  1.00 74.45           C  
ATOM   2869  CB  SER A 184      28.573 -15.436   4.858  1.00 74.45           C  
ATOM   2870  HB2 SER A 184      29.304 -16.219   4.655  1.00 74.45           H  
ATOM   2871  HB3 SER A 184      29.105 -14.543   5.186  1.00 74.45           H  
ATOM   2872  O   SER A 184      27.943 -17.210   2.447  1.00 74.45           O  
ATOM   2873  OG  SER A 184      27.696 -15.856   5.893  1.00 74.45           O  
ATOM   2874  HG  SER A 184      27.395 -16.751   5.722  1.00 74.45           H  
ATOM   2875  N   ASN A 185      25.925 -16.638   3.265  1.00 67.68           N  
ATOM   2876  H   ASN A 185      25.414 -15.917   3.753  1.00 67.68           H  
ATOM   2877  CA  ASN A 185      25.209 -17.862   2.922  1.00 67.68           C  
ATOM   2878  HA  ASN A 185      25.935 -18.648   2.715  1.00 67.68           H  
ATOM   2879  C   ASN A 185      24.362 -17.704   1.644  1.00 67.68           C  
ATOM   2880  CB  ASN A 185      24.361 -18.294   4.132  1.00 67.68           C  
ATOM   2881  HB2 ASN A 185      23.601 -17.537   4.322  1.00 67.68           H  
ATOM   2882  HB3 ASN A 185      23.847 -19.220   3.876  1.00 67.68           H  
ATOM   2883  O   ASN A 185      23.561 -18.587   1.338  1.00 67.68           O  
ATOM   2884  CG  ASN A 185      25.135 -18.536   5.421  1.00 67.68           C  
ATOM   2885  ND2 ASN A 185      24.449 -18.968   6.450  1.00 67.68           N  
ATOM   2886 HD21 ASN A 185      24.971 -19.110   7.303  1.00 67.68           H  
ATOM   2887 HD22 ASN A 185      23.455 -19.126   6.360  1.00 67.68           H  
ATOM   2888  OD1 ASN A 185      26.331 -18.326   5.560  1.00 67.68           O  
ATOM   2889  N   SER A 186      24.506 -16.588   0.916  1.00 65.80           N  
ATOM   2890  H   SER A 186      25.205 -15.914   1.195  1.00 65.80           H  
ATOM   2891  CA  SER A 186      23.815 -16.377  -0.359  1.00 65.80           C  
ATOM   2892  HA  SER A 186      22.745 -16.458  -0.170  1.00 65.80           H  
ATOM   2893  C   SER A 186      24.201 -17.477  -1.357  1.00 65.80           C  
ATOM   2894  CB  SER A 186      24.065 -14.968  -0.921  1.00 65.80           C  
ATOM   2895  HB2 SER A 186      23.596 -14.891  -1.902  1.00 65.80           H  
ATOM   2896  HB3 SER A 186      23.599 -14.235  -0.263  1.00 65.80           H  
ATOM   2897  O   SER A 186      25.368 -17.667  -1.690  1.00 65.80           O  
ATOM   2898  OG  SER A 186      25.437 -14.653  -1.043  1.00 65.80           O  
ATOM   2899  HG  SER A 186      25.775 -14.437  -0.171  1.00 65.80           H  
ATOM   2900  N   LEU A 187      23.205 -18.252  -1.794  1.00 60.17           N  
ATOM   2901  H   LEU A 187      22.278 -18.082  -1.432  1.00 60.17           H  
ATOM   2902  CA  LEU A 187      23.419 -19.435  -2.629  1.00 60.17           C  
ATOM   2903  HA  LEU A 187      24.115 -20.101  -2.119  1.00 60.17           H  
ATOM   2904  C   LEU A 187      24.045 -19.040  -3.975  1.00 60.17           C  
ATOM   2905  CB  LEU A 187      22.076 -20.165  -2.838  1.00 60.17           C  
ATOM   2906  HB2 LEU A 187      21.374 -19.459  -3.282  1.00 60.17           H  
ATOM   2907  HB3 LEU A 187      22.226 -20.973  -3.553  1.00 60.17           H  
ATOM   2908  O   LEU A 187      23.428 -18.312  -4.753  1.00 60.17           O  
ATOM   2909  CG  LEU A 187      21.446 -20.751  -1.559  1.00 60.17           C  
ATOM   2910  HG  LEU A 187      21.369 -19.975  -0.797  1.00 60.17           H  
ATOM   2911  CD1 LEU A 187      20.032 -21.248  -1.868  1.00 60.17           C  
ATOM   2912 HD11 LEU A 187      19.420 -20.415  -2.215  1.00 60.17           H  
ATOM   2913 HD12 LEU A 187      20.072 -22.021  -2.636  1.00 60.17           H  
ATOM   2914 HD13 LEU A 187      19.583 -21.661  -0.965  1.00 60.17           H  
ATOM   2915  CD2 LEU A 187      22.255 -21.921  -0.998  1.00 60.17           C  
ATOM   2916 HD21 LEU A 187      23.238 -21.573  -0.679  1.00 60.17           H  
ATOM   2917 HD22 LEU A 187      21.746 -22.340  -0.130  1.00 60.17           H  
ATOM   2918 HD23 LEU A 187      22.372 -22.696  -1.756  1.00 60.17           H  
ATOM   2919  N   GLU A 188      25.236 -19.562  -4.284  1.00 61.44           N  
ATOM   2920  H   GLU A 188      25.734 -20.079  -3.573  1.00 61.44           H  
ATOM   2921  CA  GLU A 188      25.949 -19.238  -5.533  1.00 61.44           C  
ATOM   2922  HA  GLU A 188      26.112 -18.161  -5.566  1.00 61.44           H  
ATOM   2923  C   GLU A 188      25.152 -19.615  -6.793  1.00 61.44           C  
ATOM   2924  CB  GLU A 188      27.314 -19.941  -5.584  1.00 61.44           C  
ATOM   2925  HB2 GLU A 188      27.805 -19.621  -6.504  1.00 61.44           H  
ATOM   2926  HB3 GLU A 188      27.172 -21.020  -5.636  1.00 61.44           H  
ATOM   2927  O   GLU A 188      25.273 -18.967  -7.832  1.00 61.44           O  
ATOM   2928  CG  GLU A 188      28.230 -19.612  -4.398  1.00 61.44           C  
ATOM   2929  HG2 GLU A 188      28.039 -20.310  -3.583  1.00 61.44           H  
ATOM   2930  HG3 GLU A 188      28.003 -18.606  -4.045  1.00 61.44           H  
ATOM   2931  CD  GLU A 188      29.698 -19.671  -4.831  1.00 61.44           C  
ATOM   2932  OE1 GLU A 188      30.317 -18.581  -4.863  1.00 61.44           O  
ATOM   2933  OE2 GLU A 188      30.160 -20.742  -5.275  1.00 61.44           O  
ATOM   2934  N   GLU A 189      24.284 -20.619  -6.676  1.00 55.80           N  
ATOM   2935  H   GLU A 189      24.278 -21.118  -5.798  1.00 55.80           H  
ATOM   2936  CA  GLU A 189      23.348 -21.082  -7.705  1.00 55.80           C  
ATOM   2937  HA  GLU A 189      23.896 -21.306  -8.621  1.00 55.80           H  
ATOM   2938  C   GLU A 189      22.262 -20.046  -8.058  1.00 55.80           C  
ATOM   2939  CB  GLU A 189      22.678 -22.372  -7.200  1.00 55.80           C  
ATOM   2940  HB2 GLU A 189      22.106 -22.128  -6.304  1.00 55.80           H  
ATOM   2941  HB3 GLU A 189      21.988 -22.733  -7.963  1.00 55.80           H  
ATOM   2942  O   GLU A 189      21.588 -20.183  -9.075  1.00 55.80           O  
ATOM   2943  CG  GLU A 189      23.682 -23.495  -6.873  1.00 55.80           C  
ATOM   2944  HG2 GLU A 189      24.384 -23.145  -6.116  1.00 55.80           H  
ATOM   2945  HG3 GLU A 189      24.246 -23.725  -7.776  1.00 55.80           H  
ATOM   2946  CD  GLU A 189      23.010 -24.772  -6.343  1.00 55.80           C  
ATOM   2947  OE1 GLU A 189      23.682 -25.826  -6.386  1.00 55.80           O  
ATOM   2948  OE2 GLU A 189      21.855 -24.682  -5.866  1.00 55.80           O  
ATOM   2949  N   LYS A 190      22.076 -19.000  -7.237  1.00 63.84           N  
ATOM   2950  H   LYS A 190      22.680 -18.932  -6.430  1.00 63.84           H  
ATOM   2951  CA  LYS A 190      21.020 -17.983  -7.392  1.00 63.84           C  
ATOM   2952  HA  LYS A 190      20.357 -18.307  -8.195  1.00 63.84           H  
ATOM   2953  C   LYS A 190      21.516 -16.615  -7.866  1.00 63.84           C  
ATOM   2954  CB  LYS A 190      20.171 -17.894  -6.113  1.00 63.84           C  
ATOM   2955  HB2 LYS A 190      19.447 -17.087  -6.228  1.00 63.84           H  
ATOM   2956  HB3 LYS A 190      20.802 -17.670  -5.253  1.00 63.84           H  
ATOM   2957  O   LYS A 190      20.779 -15.638  -7.763  1.00 63.84           O  
ATOM   2958  CG  LYS A 190      19.401 -19.199  -5.879  1.00 63.84           C  
ATOM   2959  HG2 LYS A 190      18.983 -19.535  -6.828  1.00 63.84           H  
ATOM   2960  HG3 LYS A 190      20.076 -19.968  -5.501  1.00 63.84           H  
ATOM   2961  CD  LYS A 190      18.251 -18.984  -4.894  1.00 63.84           C  
ATOM   2962  HD2 LYS A 190      17.651 -18.137  -5.226  1.00 63.84           H  
ATOM   2963  HD3 LYS A 190      18.640 -18.774  -3.897  1.00 63.84           H  
ATOM   2964  CE  LYS A 190      17.384 -20.241  -4.887  1.00 63.84           C  
ATOM   2965  HE2 LYS A 190      17.927 -21.055  -4.408  1.00 63.84           H  
ATOM   2966  HE3 LYS A 190      17.190 -20.525  -5.922  1.00 63.84           H  
ATOM   2967  NZ  LYS A 190      16.105 -19.983  -4.200  1.00 63.84           N  
ATOM   2968  HZ1 LYS A 190      15.717 -19.096  -4.490  1.00 63.84           H  
ATOM   2969  HZ2 LYS A 190      16.234 -19.943  -3.199  1.00 63.84           H  
ATOM   2970  HZ3 LYS A 190      15.428 -20.711  -4.377  1.00 63.84           H  
ATOM   2971  N   ARG A 191      22.727 -16.531  -8.428  1.00 64.47           N  
ATOM   2972  H   ARG A 191      23.266 -17.384  -8.479  1.00 64.47           H  
ATOM   2973  CA  ARG A 191      23.322 -15.277  -8.945  1.00 64.47           C  
ATOM   2974  HA  ARG A 191      23.400 -14.561  -8.127  1.00 64.47           H  
ATOM   2975  C   ARG A 191      22.476 -14.555 -10.010  1.00 64.47           C  
ATOM   2976  CB  ARG A 191      24.732 -15.572  -9.479  1.00 64.47           C  
ATOM   2977  HB2 ARG A 191      25.073 -14.732 -10.084  1.00 64.47           H  
ATOM   2978  HB3 ARG A 191      24.685 -16.451 -10.123  1.00 64.47           H  
ATOM   2979  O   ARG A 191      22.614 -13.344 -10.145  1.00 64.47           O  
ATOM   2980  CG  ARG A 191      25.754 -15.795  -8.349  1.00 64.47           C  
ATOM   2981  HG2 ARG A 191      25.988 -14.840  -7.879  1.00 64.47           H  
ATOM   2982  HG3 ARG A 191      25.342 -16.462  -7.591  1.00 64.47           H  
ATOM   2983  CD  ARG A 191      27.028 -16.411  -8.938  1.00 64.47           C  
ATOM   2984  HD2 ARG A 191      26.753 -17.341  -9.435  1.00 64.47           H  
ATOM   2985  HD3 ARG A 191      27.429 -15.723  -9.681  1.00 64.47           H  
ATOM   2986  NE  ARG A 191      28.068 -16.706  -7.927  1.00 64.47           N  
ATOM   2987  HE  ARG A 191      27.849 -16.552  -6.954  1.00 64.47           H  
ATOM   2988  NH1 ARG A 191      29.602 -17.516  -9.422  1.00 64.47           N  
ATOM   2989 HH11 ARG A 191      30.481 -17.986  -9.590  1.00 64.47           H  
ATOM   2990 HH12 ARG A 191      28.921 -17.380 -10.155  1.00 64.47           H  
ATOM   2991  NH2 ARG A 191      30.114 -17.541  -7.280  1.00 64.47           N  
ATOM   2992 HH21 ARG A 191      30.924 -18.108  -7.485  1.00 64.47           H  
ATOM   2993 HH22 ARG A 191      29.895 -17.568  -6.295  1.00 64.47           H  
ATOM   2994  CZ  ARG A 191      29.245 -17.246  -8.198  1.00 64.47           C  
ATOM   2995  N   ASP A 192      21.580 -15.262 -10.701  1.00 75.73           N  
ATOM   2996  H   ASP A 192      21.597 -16.267 -10.607  1.00 75.73           H  
ATOM   2997  CA  ASP A 192      20.651 -14.681 -11.686  1.00 75.73           C  
ATOM   2998  HA  ASP A 192      21.154 -13.854 -12.189  1.00 75.73           H  
ATOM   2999  C   ASP A 192      19.362 -14.095 -11.062  1.00 75.73           C  
ATOM   3000  CB  ASP A 192      20.316 -15.735 -12.757  1.00 75.73           C  
ATOM   3001  HB2 ASP A 192      19.870 -16.601 -12.268  1.00 75.73           H  
ATOM   3002  HB3 ASP A 192      19.575 -15.319 -13.440  1.00 75.73           H  
ATOM   3003  O   ASP A 192      18.547 -13.495 -11.762  1.00 75.73           O  
ATOM   3004  CG  ASP A 192      21.520 -16.185 -13.595  1.00 75.73           C  
ATOM   3005  OD1 ASP A 192      22.507 -15.420 -13.686  1.00 75.73           O  
ATOM   3006  OD2 ASP A 192      21.432 -17.299 -14.153  1.00 75.73           O  
ATOM   3007  N   SER A 193      19.146 -14.252  -9.750  1.00 85.77           N  
ATOM   3008  H   SER A 193      19.876 -14.683  -9.201  1.00 85.77           H  
ATOM   3009  CA  SER A 193      18.010 -13.664  -9.028  1.00 85.77           C  
ATOM   3010  HA  SER A 193      17.101 -13.830  -9.607  1.00 85.77           H  
ATOM   3011  C   SER A 193      18.195 -12.157  -8.826  1.00 85.77           C  
ATOM   3012  CB  SER A 193      17.847 -14.352  -7.668  1.00 85.77           C  
ATOM   3013  HB2 SER A 193      18.762 -14.219  -7.091  1.00 85.77           H  
ATOM   3014  HB3 SER A 193      17.683 -15.419  -7.821  1.00 85.77           H  
ATOM   3015  O   SER A 193      19.241 -11.702  -8.370  1.00 85.77           O  
ATOM   3016  OG  SER A 193      16.765 -13.811  -6.928  1.00 85.77           O  
ATOM   3017  HG  SER A 193      17.156 -13.482  -6.115  1.00 85.77           H  
ATOM   3018  N   ALA A 194      17.144 -11.373  -9.075  1.00 89.31           N  
ATOM   3019  H   ALA A 194      16.297 -11.795  -9.428  1.00 89.31           H  
ATOM   3020  CA  ALA A 194      17.107  -9.955  -8.718  1.00 89.31           C  
ATOM   3021  HA  ALA A 194      18.052  -9.503  -9.019  1.00 89.31           H  
ATOM   3022  C   ALA A 194      16.951  -9.727  -7.202  1.00 89.31           C  
ATOM   3023  CB  ALA A 194      15.974  -9.285  -9.499  1.00 89.31           C  
ATOM   3024  HB1 ALA A 194      16.115  -9.433 -10.570  1.00 89.31           H  
ATOM   3025  HB2 ALA A 194      15.968  -8.216  -9.286  1.00 89.31           H  
ATOM   3026  HB3 ALA A 194      15.018  -9.711  -9.194  1.00 89.31           H  
ATOM   3027  O   ALA A 194      17.263  -8.645  -6.703  1.00 89.31           O  
ATOM   3028  N   LEU A 195      16.480 -10.734  -6.456  1.00 90.94           N  
ATOM   3029  H   LEU A 195      16.285 -11.608  -6.922  1.00 90.94           H  
ATOM   3030  CA  LEU A 195      16.451 -10.707  -4.994  1.00 90.94           C  
ATOM   3031  HA  LEU A 195      16.362  -9.674  -4.658  1.00 90.94           H  
ATOM   3032  C   LEU A 195      17.754 -11.290  -4.435  1.00 90.94           C  
ATOM   3033  CB  LEU A 195      15.242 -11.479  -4.445  1.00 90.94           C  
ATOM   3034  HB2 LEU A 195      15.436 -12.548  -4.533  1.00 90.94           H  
ATOM   3035  HB3 LEU A 195      15.181 -11.222  -3.388  1.00 90.94           H  
ATOM   3036  O   LEU A 195      18.098 -12.427  -4.768  1.00 90.94           O  
ATOM   3037  CG  LEU A 195      13.863 -11.195  -5.056  1.00 90.94           C  
ATOM   3038  HG  LEU A 195      13.843 -11.514  -6.098  1.00 90.94           H  
ATOM   3039  CD1 LEU A 195      12.841 -12.014  -4.264  1.00 90.94           C  
ATOM   3040 HD11 LEU A 195      13.060 -13.077  -4.364  1.00 90.94           H  
ATOM   3041 HD12 LEU A 195      12.867 -11.736  -3.211  1.00 90.94           H  
ATOM   3042 HD13 LEU A 195      11.837 -11.830  -4.647  1.00 90.94           H  
ATOM   3043  CD2 LEU A 195      13.485  -9.718  -4.972  1.00 90.94           C  
ATOM   3044 HD21 LEU A 195      13.534  -9.381  -3.937  1.00 90.94           H  
ATOM   3045 HD22 LEU A 195      14.170  -9.121  -5.573  1.00 90.94           H  
ATOM   3046 HD23 LEU A 195      12.474  -9.568  -5.352  1.00 90.94           H  
ATOM   3047  N   VAL A 196      18.435 -10.541  -3.563  1.00 89.13           N  
ATOM   3048  H   VAL A 196      18.040  -9.652  -3.293  1.00 89.13           H  
ATOM   3049  CA  VAL A 196      19.750 -10.893  -2.994  1.00 89.13           C  
ATOM   3050  HA  VAL A 196      20.071 -11.856  -3.393  1.00 89.13           H  
ATOM   3051  C   VAL A 196      19.639 -11.016  -1.477  1.00 89.13           C  
ATOM   3052  CB  VAL A 196      20.816  -9.844  -3.378  1.00 89.13           C  
ATOM   3053  HB  VAL A 196      20.528  -8.874  -2.971  1.00 89.13           H  
ATOM   3054  O   VAL A 196      19.102 -10.117  -0.835  1.00 89.13           O  
ATOM   3055  CG1 VAL A 196      22.199 -10.210  -2.821  1.00 89.13           C  
ATOM   3056 HG11 VAL A 196      22.494 -11.201  -3.166  1.00 89.13           H  
ATOM   3057 HG12 VAL A 196      22.939  -9.483  -3.155  1.00 89.13           H  
ATOM   3058 HG13 VAL A 196      22.184 -10.195  -1.731  1.00 89.13           H  
ATOM   3059  CG2 VAL A 196      20.942  -9.706  -4.903  1.00 89.13           C  
ATOM   3060 HG21 VAL A 196      20.012  -9.326  -5.326  1.00 89.13           H  
ATOM   3061 HG22 VAL A 196      21.162 -10.676  -5.351  1.00 89.13           H  
ATOM   3062 HG23 VAL A 196      21.739  -9.007  -5.154  1.00 89.13           H  
ATOM   3063  N   GLU A 197      20.128 -12.114  -0.895  1.00 89.80           N  
ATOM   3064  H   GLU A 197      20.592 -12.805  -1.469  1.00 89.80           H  
ATOM   3065  CA  GLU A 197      20.119 -12.327   0.562  1.00 89.80           C  
ATOM   3066  HA  GLU A 197      19.130 -12.081   0.949  1.00 89.80           H  
ATOM   3067  C   GLU A 197      21.102 -11.383   1.267  1.00 89.80           C  
ATOM   3068  CB  GLU A 197      20.368 -13.809   0.894  1.00 89.80           C  
ATOM   3069  HB2 GLU A 197      21.415 -14.057   0.719  1.00 89.80           H  
ATOM   3070  HB3 GLU A 197      19.751 -14.421   0.236  1.00 89.80           H  
ATOM   3071  O   GLU A 197      22.288 -11.343   0.932  1.00 89.80           O  
ATOM   3072  CG  GLU A 197      19.994 -14.123   2.350  1.00 89.80           C  
ATOM   3073  HG2 GLU A 197      20.594 -13.499   3.013  1.00 89.80           H  
ATOM   3074  HG3 GLU A 197      18.946 -13.867   2.506  1.00 89.80           H  
ATOM   3075  CD  GLU A 197      20.197 -15.598   2.719  1.00 89.80           C  
ATOM   3076  OE1 GLU A 197      20.730 -15.884   3.816  1.00 89.80           O  
ATOM   3077  OE2 GLU A 197      19.737 -16.494   1.981  1.00 89.80           O  
ATOM   3078  N   LEU A 198      20.597 -10.621   2.235  1.00 90.98           N  
ATOM   3079  H   LEU A 198      19.632 -10.766   2.497  1.00 90.98           H  
ATOM   3080  CA  LEU A 198      21.329  -9.615   3.001  1.00 90.98           C  
ATOM   3081  HA  LEU A 198      22.322  -9.497   2.569  1.00 90.98           H  
ATOM   3082  C   LEU A 198      21.514 -10.073   4.452  1.00 90.98           C  
ATOM   3083  CB  LEU A 198      20.608  -8.255   2.932  1.00 90.98           C  
ATOM   3084  HB2 LEU A 198      19.657  -8.343   3.459  1.00 90.98           H  
ATOM   3085  HB3 LEU A 198      21.210  -7.520   3.466  1.00 90.98           H  
ATOM   3086  O   LEU A 198      20.709 -10.836   4.981  1.00 90.98           O  
ATOM   3087  CG  LEU A 198      20.330  -7.723   1.514  1.00 90.98           C  
ATOM   3088  HG  LEU A 198      19.681  -8.421   0.985  1.00 90.98           H  
ATOM   3089  CD1 LEU A 198      19.588  -6.391   1.602  1.00 90.98           C  
ATOM   3090 HD11 LEU A 198      19.426  -5.986   0.603  1.00 90.98           H  
ATOM   3091 HD12 LEU A 198      18.628  -6.540   2.098  1.00 90.98           H  
ATOM   3092 HD13 LEU A 198      20.176  -5.680   2.182  1.00 90.98           H  
ATOM   3093  CD2 LEU A 198      21.605  -7.519   0.691  1.00 90.98           C  
ATOM   3094 HD21 LEU A 198      22.290  -6.860   1.225  1.00 90.98           H  
ATOM   3095 HD22 LEU A 198      22.087  -8.481   0.517  1.00 90.98           H  
ATOM   3096 HD23 LEU A 198      21.356  -7.079  -0.275  1.00 90.98           H  
ATOM   3097  N   LEU A 199      22.577  -9.603   5.104  1.00 87.91           N  
ATOM   3098  H   LEU A 199      23.192  -8.970   4.614  1.00 87.91           H  
ATOM   3099  CA  LEU A 199      22.930 -10.007   6.470  1.00 87.91           C  
ATOM   3100  HA  LEU A 199      23.019 -11.093   6.493  1.00 87.91           H  
ATOM   3101  C   LEU A 199      21.845  -9.629   7.494  1.00 87.91           C  
ATOM   3102  CB  LEU A 199      24.303  -9.392   6.790  1.00 87.91           C  
ATOM   3103  HB2 LEU A 199      24.218  -8.305   6.796  1.00 87.91           H  
ATOM   3104  HB3 LEU A 199      24.975  -9.663   5.975  1.00 87.91           H  
ATOM   3105  O   LEU A 199      21.532 -10.425   8.376  1.00 87.91           O  
ATOM   3106  CG  LEU A 199      24.925  -9.860   8.120  1.00 87.91           C  
ATOM   3107  HG  LEU A 199      24.618 -10.884   8.329  1.00 87.91           H  
ATOM   3108  CD1 LEU A 199      26.452  -9.839   8.008  1.00 87.91           C  
ATOM   3109 HD11 LEU A 199      26.786  -8.827   7.780  1.00 87.91           H  
ATOM   3110 HD12 LEU A 199      26.896 -10.167   8.948  1.00 87.91           H  
ATOM   3111 HD13 LEU A 199      26.771 -10.512   7.212  1.00 87.91           H  
ATOM   3112  CD2 LEU A 199      24.553  -8.964   9.304  1.00 87.91           C  
ATOM   3113 HD21 LEU A 199      23.479  -8.993   9.488  1.00 87.91           H  
ATOM   3114 HD22 LEU A 199      25.056  -9.304  10.210  1.00 87.91           H  
ATOM   3115 HD23 LEU A 199      24.829  -7.929   9.103  1.00 87.91           H  
ATOM   3116  N   ASP A 200      21.251  -8.446   7.325  1.00 88.35           N  
ATOM   3117  H   ASP A 200      21.597  -7.860   6.578  1.00 88.35           H  
ATOM   3118  CA  ASP A 200      20.191  -7.887   8.172  1.00 88.35           C  
ATOM   3119  HA  ASP A 200      20.217  -8.391   9.138  1.00 88.35           H  
ATOM   3120  C   ASP A 200      18.772  -8.135   7.591  1.00 88.35           C  
ATOM   3121  CB  ASP A 200      20.486  -6.392   8.427  1.00 88.35           C  
ATOM   3122  HB2 ASP A 200      19.651  -5.947   8.970  1.00 88.35           H  
ATOM   3123  HB3 ASP A 200      20.569  -5.891   7.463  1.00 88.35           H  
ATOM   3124  O   ASP A 200      17.839  -7.384   7.873  1.00 88.35           O  
ATOM   3125  CG  ASP A 200      21.759  -6.110   9.239  1.00 88.35           C  
ATOM   3126  OD1 ASP A 200      21.958  -6.770  10.283  1.00 88.35           O  
ATOM   3127  OD2 ASP A 200      22.508  -5.185   8.836  1.00 88.35           O  
ATOM   3128  N   ASP A 201      18.580  -9.160   6.744  1.00 89.15           N  
ATOM   3129  H   ASP A 201      19.358  -9.770   6.539  1.00 89.15           H  
ATOM   3130  CA  ASP A 201      17.253  -9.506   6.207  1.00 89.15           C  
ATOM   3131  HA  ASP A 201      16.825  -8.611   5.757  1.00 89.15           H  
ATOM   3132  C   ASP A 201      16.284  -9.970   7.304  1.00 89.15           C  
ATOM   3133  CB  ASP A 201      17.329 -10.619   5.141  1.00 89.15           C  
ATOM   3134  HB2 ASP A 201      16.415 -11.210   5.190  1.00 89.15           H  
ATOM   3135  HB3 ASP A 201      18.155 -11.294   5.364  1.00 89.15           H  
ATOM   3136  O   ASP A 201      16.583 -10.870   8.099  1.00 89.15           O  
ATOM   3137  CG  ASP A 201      17.423 -10.122   3.701  1.00 89.15           C  
ATOM   3138  OD1 ASP A 201      16.940  -9.017   3.378  1.00 89.15           O  
ATOM   3139  OD2 ASP A 201      17.855 -10.893   2.815  1.00 89.15           O  
ATOM   3140  N   SER A 202      15.052  -9.455   7.280  1.00 89.66           N  
ATOM   3141  H   SER A 202      14.836  -8.706   6.638  1.00 89.66           H  
ATOM   3142  CA  SER A 202      14.011  -9.964   8.170  1.00 89.66           C  
ATOM   3143  HA  SER A 202      14.457  -9.946   9.164  1.00 89.66           H  
ATOM   3144  C   SER A 202      13.646 -11.418   7.823  1.00 89.66           C  
ATOM   3145  CB  SER A 202      12.810  -9.020   8.230  1.00 89.66           C  
ATOM   3146  HB2 SER A 202      13.199  -8.006   8.327  1.00 89.66           H  
ATOM   3147  HB3 SER A 202      12.231  -9.241   9.127  1.00 89.66           H  
ATOM   3148  O   SER A 202      13.701 -11.814   6.652  1.00 89.66           O  
ATOM   3149  OG  SER A 202      11.943  -9.069   7.113  1.00 89.66           O  
ATOM   3150  HG  SER A 202      11.579  -8.180   7.110  1.00 89.66           H  
ATOM   3151  N   PRO A 203      13.229 -12.258   8.799  1.00 88.09           N  
ATOM   3152  CA  PRO A 203      13.033 -13.697   8.571  1.00 88.09           C  
ATOM   3153  HA  PRO A 203      14.000 -14.134   8.323  1.00 88.09           H  
ATOM   3154  C   PRO A 203      12.043 -14.046   7.450  1.00 88.09           C  
ATOM   3155  CB  PRO A 203      12.557 -14.258   9.915  1.00 88.09           C  
ATOM   3156  HB2 PRO A 203      12.883 -15.288  10.058  1.00 88.09           H  
ATOM   3157  HB3 PRO A 203      11.471 -14.187   9.988  1.00 88.09           H  
ATOM   3158  O   PRO A 203      12.093 -15.142   6.898  1.00 88.09           O  
ATOM   3159  CG  PRO A 203      13.194 -13.315  10.932  1.00 88.09           C  
ATOM   3160  HG2 PRO A 203      14.233 -13.601  11.096  1.00 88.09           H  
ATOM   3161  HG3 PRO A 203      12.646 -13.299  11.874  1.00 88.09           H  
ATOM   3162  CD  PRO A 203      13.145 -11.962  10.224  1.00 88.09           C  
ATOM   3163  HD2 PRO A 203      12.201 -11.461  10.438  1.00 88.09           H  
ATOM   3164  HD3 PRO A 203      13.981 -11.353  10.568  1.00 88.09           H  
ATOM   3165  N   ARG A 204      11.148 -13.112   7.102  1.00 91.53           N  
ATOM   3166  H   ARG A 204      11.258 -12.204   7.530  1.00 91.53           H  
ATOM   3167  CA  ARG A 204      10.226 -13.226   5.969  1.00 91.53           C  
ATOM   3168  HA  ARG A 204       9.782 -14.222   5.970  1.00 91.53           H  
ATOM   3169  C   ARG A 204      10.974 -13.090   4.638  1.00 91.53           C  
ATOM   3170  CB  ARG A 204       9.120 -12.171   6.141  1.00 91.53           C  
ATOM   3171  HB2 ARG A 204       9.550 -11.177   6.013  1.00 91.53           H  
ATOM   3172  HB3 ARG A 204       8.721 -12.239   7.153  1.00 91.53           H  
ATOM   3173  O   ARG A 204      10.884 -13.982   3.798  1.00 91.53           O  
ATOM   3174  CG  ARG A 204       7.959 -12.365   5.158  1.00 91.53           C  
ATOM   3175  HG2 ARG A 204       8.331 -12.360   4.133  1.00 91.53           H  
ATOM   3176  HG3 ARG A 204       7.497 -13.333   5.351  1.00 91.53           H  
ATOM   3177  CD  ARG A 204       6.887 -11.276   5.324  1.00 91.53           C  
ATOM   3178  HD2 ARG A 204       6.013 -11.554   4.734  1.00 91.53           H  
ATOM   3179  HD3 ARG A 204       6.582 -11.228   6.369  1.00 91.53           H  
ATOM   3180  NE  ARG A 204       7.366  -9.951   4.888  1.00 91.53           N  
ATOM   3181  HE  ARG A 204       7.645  -9.272   5.581  1.00 91.53           H  
ATOM   3182  NH1 ARG A 204       7.188 -10.282   2.614  1.00 91.53           N  
ATOM   3183 HH11 ARG A 204       7.333  -9.880   1.699  1.00 91.53           H  
ATOM   3184 HH12 ARG A 204       6.760 -11.193   2.704  1.00 91.53           H  
ATOM   3185  NH2 ARG A 204       7.982  -8.377   3.402  1.00 91.53           N  
ATOM   3186 HH21 ARG A 204       8.175  -7.752   4.172  1.00 91.53           H  
ATOM   3187 HH22 ARG A 204       8.065  -8.068   2.444  1.00 91.53           H  
ATOM   3188  CZ  ARG A 204       7.508  -9.553   3.640  1.00 91.53           C  
ATOM   3189  N   LEU A 205      11.753 -12.018   4.474  1.00 91.86           N  
ATOM   3190  H   LEU A 205      11.875 -11.388   5.254  1.00 91.86           H  
ATOM   3191  CA  LEU A 205      12.538 -11.745   3.266  1.00 91.86           C  
ATOM   3192  HA  LEU A 205      11.884 -11.782   2.395  1.00 91.86           H  
ATOM   3193  C   LEU A 205      13.609 -12.816   3.030  1.00 91.86           C  
ATOM   3194  CB  LEU A 205      13.146 -10.332   3.359  1.00 91.86           C  
ATOM   3195  HB2 LEU A 205      13.843 -10.195   2.532  1.00 91.86           H  
ATOM   3196  HB3 LEU A 205      13.720 -10.255   4.283  1.00 91.86           H  
ATOM   3197  O   LEU A 205      13.715 -13.320   1.913  1.00 91.86           O  
ATOM   3198  CG  LEU A 205      12.109  -9.190   3.317  1.00 91.86           C  
ATOM   3199  HG  LEU A 205      11.386  -9.322   4.121  1.00 91.86           H  
ATOM   3200  CD1 LEU A 205      12.813  -7.851   3.519  1.00 91.86           C  
ATOM   3201 HD11 LEU A 205      13.556  -7.686   2.739  1.00 91.86           H  
ATOM   3202 HD12 LEU A 205      13.315  -7.844   4.486  1.00 91.86           H  
ATOM   3203 HD13 LEU A 205      12.088  -7.037   3.509  1.00 91.86           H  
ATOM   3204  CD2 LEU A 205      11.353  -9.134   1.984  1.00 91.86           C  
ATOM   3205 HD21 LEU A 205      10.700 -10.000   1.880  1.00 91.86           H  
ATOM   3206 HD22 LEU A 205      12.062  -9.107   1.156  1.00 91.86           H  
ATOM   3207 HD23 LEU A 205      10.733  -8.239   1.951  1.00 91.86           H  
ATOM   3208  N   ALA A 206      14.314 -13.252   4.078  1.00 88.66           N  
ATOM   3209  H   ALA A 206      14.217 -12.766   4.959  1.00 88.66           H  
ATOM   3210  CA  ALA A 206      15.286 -14.342   3.982  1.00 88.66           C  
ATOM   3211  HA  ALA A 206      16.073 -14.044   3.288  1.00 88.66           H  
ATOM   3212  C   ALA A 206      14.656 -15.646   3.445  1.00 88.66           C  
ATOM   3213  CB  ALA A 206      15.917 -14.548   5.364  1.00 88.66           C  
ATOM   3214  HB1 ALA A 206      16.390 -13.623   5.695  1.00 88.66           H  
ATOM   3215  HB2 ALA A 206      15.156 -14.840   6.088  1.00 88.66           H  
ATOM   3216  HB3 ALA A 206      16.680 -15.324   5.304  1.00 88.66           H  
ATOM   3217  O   ALA A 206      15.234 -16.309   2.584  1.00 88.66           O  
ATOM   3218  N   VAL A 207      13.443 -16.006   3.888  1.00 88.24           N  
ATOM   3219  H   VAL A 207      12.990 -15.426   4.580  1.00 88.24           H  
ATOM   3220  CA  VAL A 207      12.727 -17.191   3.377  1.00 88.24           C  
ATOM   3221  HA  VAL A 207      13.419 -18.033   3.384  1.00 88.24           H  
ATOM   3222  C   VAL A 207      12.306 -17.016   1.915  1.00 88.24           C  
ATOM   3223  CB  VAL A 207      11.541 -17.565   4.289  1.00 88.24           C  
ATOM   3224  HB  VAL A 207      10.963 -16.669   4.518  1.00 88.24           H  
ATOM   3225  O   VAL A 207      12.505 -17.945   1.137  1.00 88.24           O  
ATOM   3226  CG1 VAL A 207      10.594 -18.603   3.669  1.00 88.24           C  
ATOM   3227 HG11 VAL A 207      10.077 -18.173   2.811  1.00 88.24           H  
ATOM   3228 HG12 VAL A 207       9.840 -18.901   4.397  1.00 88.24           H  
ATOM   3229 HG13 VAL A 207      11.154 -19.481   3.349  1.00 88.24           H  
ATOM   3230  CG2 VAL A 207      12.069 -18.169   5.597  1.00 88.24           C  
ATOM   3231 HG21 VAL A 207      12.576 -19.113   5.399  1.00 88.24           H  
ATOM   3232 HG22 VAL A 207      11.241 -18.341   6.284  1.00 88.24           H  
ATOM   3233 HG23 VAL A 207      12.772 -17.483   6.072  1.00 88.24           H  
ATOM   3234  N   ILE A 208      11.799 -15.845   1.512  1.00 90.01           N  
ATOM   3235  H   ILE A 208      11.656 -15.125   2.206  1.00 90.01           H  
ATOM   3236  CA  ILE A 208      11.420 -15.550   0.112  1.00 90.01           C  
ATOM   3237  HA  ILE A 208      10.679 -16.279  -0.218  1.00 90.01           H  
ATOM   3238  C   ILE A 208      12.629 -15.674  -0.824  1.00 90.01           C  
ATOM   3239  CB  ILE A 208      10.797 -14.136   0.018  1.00 90.01           C  
ATOM   3240  HB  ILE A 208      11.488 -13.430   0.479  1.00 90.01           H  
ATOM   3241  O   ILE A 208      12.547 -16.306  -1.880  1.00 90.01           O  
ATOM   3242  CG1 ILE A 208       9.457 -14.080   0.780  1.00 90.01           C  
ATOM   3243 HG12 ILE A 208       8.660 -14.493   0.163  1.00 90.01           H  
ATOM   3244 HG13 ILE A 208       9.516 -14.683   1.686  1.00 90.01           H  
ATOM   3245  CG2 ILE A 208      10.577 -13.694  -1.444  1.00 90.01           C  
ATOM   3246 HG21 ILE A 208      11.531 -13.582  -1.959  1.00 90.01           H  
ATOM   3247 HG22 ILE A 208      10.074 -12.728  -1.483  1.00 90.01           H  
ATOM   3248 HG23 ILE A 208       9.974 -14.430  -1.975  1.00 90.01           H  
ATOM   3249  CD1 ILE A 208       9.080 -12.660   1.208  1.00 90.01           C  
ATOM   3250 HD11 ILE A 208       8.126 -12.697   1.733  1.00 90.01           H  
ATOM   3251 HD12 ILE A 208       9.831 -12.264   1.892  1.00 90.01           H  
ATOM   3252 HD13 ILE A 208       8.995 -11.998   0.346  1.00 90.01           H  
ATOM   3253  N   LYS A 209      13.767 -15.098  -0.429  1.00 90.57           N  
ATOM   3254  H   LYS A 209      13.750 -14.586   0.442  1.00 90.57           H  
ATOM   3255  CA  LYS A 209      15.020 -15.103  -1.197  1.00 90.57           C  
ATOM   3256  HA  LYS A 209      14.830 -14.770  -2.218  1.00 90.57           H  
ATOM   3257  C   LYS A 209      15.616 -16.508  -1.310  1.00 90.57           C  
ATOM   3258  CB  LYS A 209      15.993 -14.127  -0.522  1.00 90.57           C  
ATOM   3259  HB2 LYS A 209      16.979 -14.225  -0.976  1.00 90.57           H  
ATOM   3260  HB3 LYS A 209      16.076 -14.371   0.537  1.00 90.57           H  
ATOM   3261  O   LYS A 209      16.058 -16.919  -2.382  1.00 90.57           O  
ATOM   3262  CG  LYS A 209      15.513 -12.677  -0.692  1.00 90.57           C  
ATOM   3263  HG2 LYS A 209      14.459 -12.570  -0.435  1.00 90.57           H  
ATOM   3264  HG3 LYS A 209      15.651 -12.406  -1.739  1.00 90.57           H  
ATOM   3265  CD  LYS A 209      16.337 -11.737   0.178  1.00 90.57           C  
ATOM   3266  HD2 LYS A 209      17.380 -11.860  -0.116  1.00 90.57           H  
ATOM   3267  HD3 LYS A 209      16.223 -12.020   1.224  1.00 90.57           H  
ATOM   3268  CE  LYS A 209      15.939 -10.272   0.001  1.00 90.57           C  
ATOM   3269  HE2 LYS A 209      14.943 -10.121   0.418  1.00 90.57           H  
ATOM   3270  HE3 LYS A 209      15.916 -10.023  -1.060  1.00 90.57           H  
ATOM   3271  NZ  LYS A 209      16.900  -9.384   0.683  1.00 90.57           N  
ATOM   3272  HZ1 LYS A 209      17.053  -9.668   1.641  1.00 90.57           H  
ATOM   3273  HZ2 LYS A 209      17.802  -9.402   0.228  1.00 90.57           H  
ATOM   3274  HZ3 LYS A 209      16.537  -8.444   0.742  1.00 90.57           H  
ATOM   3275  N   ARG A 210      15.554 -17.295  -0.231  1.00 85.45           N  
ATOM   3276  H   ARG A 210      15.236 -16.885   0.635  1.00 85.45           H  
ATOM   3277  CA  ARG A 210      15.993 -18.699  -0.239  1.00 85.45           C  
ATOM   3278  HA  ARG A 210      16.948 -18.757  -0.762  1.00 85.45           H  
ATOM   3279  C   ARG A 210      15.047 -19.625  -0.997  1.00 85.45           C  
ATOM   3280  CB  ARG A 210      16.215 -19.196   1.191  1.00 85.45           C  
ATOM   3281  HB2 ARG A 210      15.331 -18.980   1.791  1.00 85.45           H  
ATOM   3282  HB3 ARG A 210      16.368 -20.275   1.175  1.00 85.45           H  
ATOM   3283  O   ARG A 210      15.541 -20.564  -1.615  1.00 85.45           O  
ATOM   3284  CG  ARG A 210      17.453 -18.541   1.813  1.00 85.45           C  
ATOM   3285  HG2 ARG A 210      17.350 -17.456   1.786  1.00 85.45           H  
ATOM   3286  HG3 ARG A 210      18.344 -18.822   1.251  1.00 85.45           H  
ATOM   3287  CD  ARG A 210      17.599 -18.996   3.262  1.00 85.45           C  
ATOM   3288  HD2 ARG A 210      16.649 -18.826   3.769  1.00 85.45           H  
ATOM   3289  HD3 ARG A 210      17.834 -20.060   3.278  1.00 85.45           H  
ATOM   3290  NE  ARG A 210      18.652 -18.242   3.954  1.00 85.45           N  
ATOM   3291  HE  ARG A 210      19.207 -17.618   3.387  1.00 85.45           H  
ATOM   3292  NH1 ARG A 210      18.182 -18.966   6.076  1.00 85.45           N  
ATOM   3293 HH11 ARG A 210      18.354 -18.908   7.069  1.00 85.45           H  
ATOM   3294 HH12 ARG A 210      17.506 -19.601   5.677  1.00 85.45           H  
ATOM   3295  NH2 ARG A 210      19.725 -17.396   5.772  1.00 85.45           N  
ATOM   3296 HH21 ARG A 210      19.817 -17.231   6.764  1.00 85.45           H  
ATOM   3297 HH22 ARG A 210      20.199 -16.784   5.123  1.00 85.45           H  
ATOM   3298  CZ  ARG A 210      18.853 -18.204   5.256  1.00 85.45           C  
ATOM   3299  N   SER A 211      13.737 -19.376  -1.026  1.00 84.34           N  
ATOM   3300  H   SER A 211      13.369 -18.615  -0.472  1.00 84.34           H  
ATOM   3301  CA  SER A 211      12.772 -20.241  -1.727  1.00 84.34           C  
ATOM   3302  HA  SER A 211      13.130 -21.268  -1.670  1.00 84.34           H  
ATOM   3303  C   SER A 211      12.618 -19.920  -3.218  1.00 84.34           C  
ATOM   3304  CB  SER A 211      11.415 -20.221  -1.014  1.00 84.34           C  
ATOM   3305  HB2 SER A 211      10.755 -20.956  -1.476  1.00 84.34           H  
ATOM   3306  HB3 SER A 211      11.559 -20.491   0.032  1.00 84.34           H  
ATOM   3307  O   SER A 211      12.503 -20.841  -4.022  1.00 84.34           O  
ATOM   3308  OG  SER A 211      10.814 -18.946  -1.088  1.00 84.34           O  
ATOM   3309  HG  SER A 211      10.098 -18.913  -0.449  1.00 84.34           H  
ATOM   3310  N   THR A 212      12.692 -18.649  -3.624  1.00 84.73           N  
ATOM   3311  H   THR A 212      12.787 -17.936  -2.915  1.00 84.73           H  
ATOM   3312  CA  THR A 212      12.438 -18.212  -5.013  1.00 84.73           C  
ATOM   3313  HA  THR A 212      11.969 -19.035  -5.553  1.00 84.73           H  
ATOM   3314  C   THR A 212      13.713 -17.862  -5.791  1.00 84.73           C  
ATOM   3315  CB  THR A 212      11.435 -17.047  -5.063  1.00 84.73           C  
ATOM   3316  HB  THR A 212      11.201 -16.853  -6.109  1.00 84.73           H  
ATOM   3317  O   THR A 212      14.800 -17.781  -5.222  1.00 84.73           O  
ATOM   3318  CG2 THR A 212      10.116 -17.345  -4.354  1.00 84.73           C  
ATOM   3319 HG21 THR A 212      10.275 -17.435  -3.280  1.00 84.73           H  
ATOM   3320 HG22 THR A 212       9.692 -18.273  -4.737  1.00 84.73           H  
ATOM   3321 HG23 THR A 212       9.420 -16.529  -4.549  1.00 84.73           H  
ATOM   3322  OG1 THR A 212      11.971 -15.875  -4.501  1.00 84.73           O  
ATOM   3323  HG1 THR A 212      12.151 -16.040  -3.573  1.00 84.73           H  
ATOM   3324  N   ALA A 213      13.600 -17.690  -7.108  1.00 87.05           N  
ATOM   3325  H   ALA A 213      12.701 -17.844  -7.542  1.00 87.05           H  
ATOM   3326  CA  ALA A 213      14.620 -17.079  -7.960  1.00 87.05           C  
ATOM   3327  HA  ALA A 213      15.240 -16.404  -7.370  1.00 87.05           H  
ATOM   3328  C   ALA A 213      13.881 -16.263  -9.029  1.00 87.05           C  
ATOM   3329  CB  ALA A 213      15.515 -18.174  -8.560  1.00 87.05           C  
ATOM   3330  HB1 ALA A 213      16.020 -18.718  -7.762  1.00 87.05           H  
ATOM   3331  HB2 ALA A 213      16.265 -17.718  -9.205  1.00 87.05           H  
ATOM   3332  HB3 ALA A 213      14.917 -18.869  -9.149  1.00 87.05           H  
ATOM   3333  O   ALA A 213      13.236 -16.834  -9.907  1.00 87.05           O  
ATOM   3334  N   LEU A 214      13.878 -14.934  -8.893  1.00 89.07           N  
ATOM   3335  H   LEU A 214      14.465 -14.517  -8.184  1.00 89.07           H  
ATOM   3336  CA  LEU A 214      12.968 -14.051  -9.630  1.00 89.07           C  
ATOM   3337  HA  LEU A 214      12.427 -14.622 -10.384  1.00 89.07           H  
ATOM   3338  C   LEU A 214      13.749 -12.960 -10.359  1.00 89.07           C  
ATOM   3339  CB  LEU A 214      11.936 -13.431  -8.665  1.00 89.07           C  
ATOM   3340  HB2 LEU A 214      11.305 -12.742  -9.228  1.00 89.07           H  
ATOM   3341  HB3 LEU A 214      12.474 -12.850  -7.916  1.00 89.07           H  
ATOM   3342  O   LEU A 214      14.556 -12.267  -9.749  1.00 89.07           O  
ATOM   3343  CG  LEU A 214      11.024 -14.438  -7.941  1.00 89.07           C  
ATOM   3344  HG  LEU A 214      11.643 -15.168  -7.418  1.00 89.07           H  
ATOM   3345  CD1 LEU A 214      10.170 -13.712  -6.905  1.00 89.07           C  
ATOM   3346 HD11 LEU A 214       9.582 -12.930  -7.386  1.00 89.07           H  
ATOM   3347 HD12 LEU A 214      10.821 -13.268  -6.151  1.00 89.07           H  
ATOM   3348 HD13 LEU A 214       9.506 -14.420  -6.408  1.00 89.07           H  
ATOM   3349  CD2 LEU A 214      10.089 -15.181  -8.897  1.00 89.07           C  
ATOM   3350 HD21 LEU A 214      10.667 -15.770  -9.609  1.00 89.07           H  
ATOM   3351 HD22 LEU A 214       9.450 -15.863  -8.336  1.00 89.07           H  
ATOM   3352 HD23 LEU A 214       9.463 -14.473  -9.439  1.00 89.07           H  
ATOM   3353  N   THR A 215      13.481 -12.783 -11.652  1.00 91.87           N  
ATOM   3354  H   THR A 215      12.861 -13.442 -12.102  1.00 91.87           H  
ATOM   3355  CA  THR A 215      14.074 -11.721 -12.490  1.00 91.87           C  
ATOM   3356  HA  THR A 215      14.881 -11.225 -11.949  1.00 91.87           H  
ATOM   3357  C   THR A 215      13.067 -10.638 -12.873  1.00 91.87           C  
ATOM   3358  CB  THR A 215      14.664 -12.311 -13.779  1.00 91.87           C  
ATOM   3359  HB  THR A 215      14.943 -11.498 -14.450  1.00 91.87           H  
ATOM   3360  O   THR A 215      13.436  -9.478 -13.047  1.00 91.87           O  
ATOM   3361  CG2 THR A 215      15.901 -13.158 -13.520  1.00 91.87           C  
ATOM   3362 HG21 THR A 215      16.284 -13.567 -14.454  1.00 91.87           H  
ATOM   3363 HG22 THR A 215      16.672 -12.520 -13.087  1.00 91.87           H  
ATOM   3364 HG23 THR A 215      15.685 -13.970 -12.826  1.00 91.87           H  
ATOM   3365  OG1 THR A 215      13.728 -13.145 -14.431  1.00 91.87           O  
ATOM   3366  HG1 THR A 215      14.164 -13.993 -14.544  1.00 91.87           H  
ATOM   3367  N   HIS A 216      11.793 -11.012 -12.993  1.00 94.08           N  
ATOM   3368  H   HIS A 216      11.550 -11.961 -12.749  1.00 94.08           H  
ATOM   3369  CA  HIS A 216      10.692 -10.167 -13.443  1.00 94.08           C  
ATOM   3370  HA  HIS A 216      10.995  -9.121 -13.398  1.00 94.08           H  
ATOM   3371  C   HIS A 216       9.483 -10.345 -12.522  1.00 94.08           C  
ATOM   3372  CB  HIS A 216      10.318 -10.517 -14.894  1.00 94.08           C  
ATOM   3373  HB2 HIS A 216      10.018 -11.563 -14.941  1.00 94.08           H  
ATOM   3374  HB3 HIS A 216       9.459  -9.914 -15.189  1.00 94.08           H  
ATOM   3375  O   HIS A 216       9.345 -11.378 -11.866  1.00 94.08           O  
ATOM   3376  CG  HIS A 216      11.423 -10.287 -15.896  1.00 94.08           C  
ATOM   3377  CD2 HIS A 216      11.539  -9.227 -16.754  1.00 94.08           C  
ATOM   3378  HD2 HIS A 216      10.847  -8.402 -16.838  1.00 94.08           H  
ATOM   3379  ND1 HIS A 216      12.501 -11.110 -16.128  1.00 94.08           N  
ATOM   3380  HD1 HIS A 216      12.721 -11.959 -15.628  1.00 94.08           H  
ATOM   3381  CE1 HIS A 216      13.255 -10.551 -17.088  1.00 94.08           C  
ATOM   3382  HE1 HIS A 216      14.175 -10.964 -17.472  1.00 94.08           H  
ATOM   3383  NE2 HIS A 216      12.711  -9.395 -17.499  1.00 94.08           N  
ATOM   3384  N   PHE A 217       8.602  -9.350 -12.505  1.00 95.17           N  
ATOM   3385  H   PHE A 217       8.788  -8.534 -13.070  1.00 95.17           H  
ATOM   3386  CA  PHE A 217       7.349  -9.363 -11.754  1.00 95.17           C  
ATOM   3387  HA  PHE A 217       7.094 -10.389 -11.489  1.00 95.17           H  
ATOM   3388  C   PHE A 217       6.213  -8.808 -12.624  1.00 95.17           C  
ATOM   3389  CB  PHE A 217       7.556  -8.571 -10.456  1.00 95.17           C  
ATOM   3390  HB2 PHE A 217       7.816  -7.542 -10.701  1.00 95.17           H  
ATOM   3391  HB3 PHE A 217       8.406  -9.000  -9.923  1.00 95.17           H  
ATOM   3392  O   PHE A 217       6.443  -7.942 -13.476  1.00 95.17           O  
ATOM   3393  CG  PHE A 217       6.380  -8.577  -9.505  1.00 95.17           C  
ATOM   3394  CD1 PHE A 217       5.522  -7.465  -9.427  1.00 95.17           C  
ATOM   3395  HD1 PHE A 217       5.693  -6.607 -10.060  1.00 95.17           H  
ATOM   3396  CD2 PHE A 217       6.155  -9.694  -8.681  1.00 95.17           C  
ATOM   3397  HD2 PHE A 217       6.817 -10.546  -8.731  1.00 95.17           H  
ATOM   3398  CE1 PHE A 217       4.444  -7.467  -8.525  1.00 95.17           C  
ATOM   3399  HE1 PHE A 217       3.788  -6.612  -8.465  1.00 95.17           H  
ATOM   3400  CE2 PHE A 217       5.071  -9.702  -7.788  1.00 95.17           C  
ATOM   3401  HE2 PHE A 217       4.901 -10.563  -7.159  1.00 95.17           H  
ATOM   3402  CZ  PHE A 217       4.222  -8.586  -7.704  1.00 95.17           C  
ATOM   3403  HZ  PHE A 217       3.398  -8.592  -7.007  1.00 95.17           H  
ATOM   3404  N   ALA A 218       4.993  -9.314 -12.429  1.00 93.65           N  
ATOM   3405  H   ALA A 218       4.846  -9.979 -11.683  1.00 93.65           H  
ATOM   3406  CA  ALA A 218       3.801  -8.829 -13.114  1.00 93.65           C  
ATOM   3407  HA  ALA A 218       4.079  -8.440 -14.093  1.00 93.65           H  
ATOM   3408  C   ALA A 218       3.200  -7.671 -12.302  1.00 93.65           C  
ATOM   3409  CB  ALA A 218       2.837 -10.001 -13.352  1.00 93.65           C  
ATOM   3410  HB1 ALA A 218       3.352 -10.804 -13.879  1.00 93.65           H  
ATOM   3411  HB2 ALA A 218       2.449 -10.377 -12.405  1.00 93.65           H  
ATOM   3412  HB3 ALA A 218       1.999  -9.665 -13.963  1.00 93.65           H  
ATOM   3413  O   ALA A 218       2.305  -7.853 -11.475  1.00 93.65           O  
ATOM   3414  N   TYR A 219       3.714  -6.460 -12.519  1.00 94.53           N  
ATOM   3415  H   TYR A 219       4.413  -6.348 -13.239  1.00 94.53           H  
ATOM   3416  CA  TYR A 219       3.203  -5.259 -11.859  1.00 94.53           C  
ATOM   3417  HA  TYR A 219       3.174  -5.448 -10.786  1.00 94.53           H  
ATOM   3418  C   TYR A 219       1.784  -4.954 -12.379  1.00 94.53           C  
ATOM   3419  CB  TYR A 219       4.156  -4.078 -12.093  1.00 94.53           C  
ATOM   3420  HB2 TYR A 219       3.691  -3.183 -11.681  1.00 94.53           H  
ATOM   3421  HB3 TYR A 219       4.274  -3.914 -13.164  1.00 94.53           H  
ATOM   3422  O   TYR A 219       1.592  -4.913 -13.597  1.00 94.53           O  
ATOM   3423  CG  TYR A 219       5.526  -4.236 -11.456  1.00 94.53           C  
ATOM   3424  CD1 TYR A 219       5.759  -3.775 -10.143  1.00 94.53           C  
ATOM   3425  HD1 TYR A 219       4.962  -3.295  -9.594  1.00 94.53           H  
ATOM   3426  CD2 TYR A 219       6.567  -4.858 -12.172  1.00 94.53           C  
ATOM   3427  HD2 TYR A 219       6.387  -5.222 -13.173  1.00 94.53           H  
ATOM   3428  CE1 TYR A 219       7.028  -3.940  -9.547  1.00 94.53           C  
ATOM   3429  HE1 TYR A 219       7.207  -3.597  -8.538  1.00 94.53           H  
ATOM   3430  CE2 TYR A 219       7.836  -5.017 -11.581  1.00 94.53           C  
ATOM   3431  HE2 TYR A 219       8.636  -5.506 -12.117  1.00 94.53           H  
ATOM   3432  OH  TYR A 219       9.300  -4.736  -9.713  1.00 94.53           O  
ATOM   3433  HH  TYR A 219       9.352  -4.405  -8.813  1.00 94.53           H  
ATOM   3434  CZ  TYR A 219       8.071  -4.561 -10.269  1.00 94.53           C  
ATOM   3435  N   PRO A 220       0.765  -4.753 -11.521  1.00 92.45           N  
ATOM   3436  CA  PRO A 220      -0.580  -4.416 -11.987  1.00 92.45           C  
ATOM   3437  HA  PRO A 220      -0.946  -5.217 -12.630  1.00 92.45           H  
ATOM   3438  C   PRO A 220      -0.571  -3.094 -12.759  1.00 92.45           C  
ATOM   3439  CB  PRO A 220      -1.455  -4.337 -10.734  1.00 92.45           C  
ATOM   3440  HB2 PRO A 220      -1.497  -3.309 -10.375  1.00 92.45           H  
ATOM   3441  HB3 PRO A 220      -2.458  -4.722 -10.915  1.00 92.45           H  
ATOM   3442  O   PRO A 220      -0.058  -2.093 -12.268  1.00 92.45           O  
ATOM   3443  CG  PRO A 220      -0.699  -5.200  -9.727  1.00 92.45           C  
ATOM   3444  HG2 PRO A 220      -0.919  -4.923  -8.696  1.00 92.45           H  
ATOM   3445  HG3 PRO A 220      -0.943  -6.247  -9.908  1.00 92.45           H  
ATOM   3446  CD  PRO A 220       0.764  -4.965 -10.084  1.00 92.45           C  
ATOM   3447  HD2 PRO A 220       1.351  -5.840  -9.801  1.00 92.45           H  
ATOM   3448  HD3 PRO A 220       1.136  -4.072  -9.582  1.00 92.45           H  
ATOM   3449  N   ALA A 221      -1.131  -3.064 -13.965  1.00 90.46           N  
ATOM   3450  H   ALA A 221      -1.589  -3.895 -14.312  1.00 90.46           H  
ATOM   3451  CA  ALA A 221      -1.090  -1.879 -14.809  1.00 90.46           C  
ATOM   3452  HA  ALA A 221      -0.052  -1.554 -14.885  1.00 90.46           H  
ATOM   3453  C   ALA A 221      -1.917  -0.737 -14.199  1.00 90.46           C  
ATOM   3454  CB  ALA A 221      -1.571  -2.247 -16.210  1.00 90.46           C  
ATOM   3455  HB1 ALA A 221      -1.499  -1.381 -16.868  1.00 90.46           H  
ATOM   3456  HB2 ALA A 221      -0.958  -3.052 -16.616  1.00 90.46           H  
ATOM   3457  HB3 ALA A 221      -2.611  -2.570 -16.163  1.00 90.46           H  
ATOM   3458  O   ALA A 221      -3.127  -0.859 -14.012  1.00 90.46           O  
ATOM   3459  N   ILE A 222      -1.250   0.384 -13.925  1.00 91.47           N  
ATOM   3460  H   ILE A 222      -0.247   0.354 -14.043  1.00 91.47           H  
ATOM   3461  CA  ILE A 222      -1.806   1.593 -13.294  1.00 91.47           C  
ATOM   3462  HA  ILE A 222      -2.848   1.397 -13.045  1.00 91.47           H  
ATOM   3463  C   ILE A 222      -1.843   2.793 -14.256  1.00 91.47           C  
ATOM   3464  CB  ILE A 222      -1.062   1.907 -11.974  1.00 91.47           C  
ATOM   3465  HB  ILE A 222      -1.383   2.886 -11.618  1.00 91.47           H  
ATOM   3466  O   ILE A 222      -1.869   3.946 -13.831  1.00 91.47           O  
ATOM   3467  CG1 ILE A 222       0.467   1.947 -12.202  1.00 91.47           C  
ATOM   3468 HG12 ILE A 222       0.840   0.943 -12.403  1.00 91.47           H  
ATOM   3469 HG13 ILE A 222       0.684   2.569 -13.071  1.00 91.47           H  
ATOM   3470  CG2 ILE A 222      -1.455   0.891 -10.885  1.00 91.47           C  
ATOM   3471 HG21 ILE A 222      -1.046  -0.091 -11.123  1.00 91.47           H  
ATOM   3472 HG22 ILE A 222      -1.072   1.211  -9.916  1.00 91.47           H  
ATOM   3473 HG23 ILE A 222      -2.540   0.811 -10.816  1.00 91.47           H  
ATOM   3474  CD1 ILE A 222       1.244   2.516 -11.018  1.00 91.47           C  
ATOM   3475 HD11 ILE A 222       2.303   2.538 -11.278  1.00 91.47           H  
ATOM   3476 HD12 ILE A 222       1.113   1.893 -10.133  1.00 91.47           H  
ATOM   3477 HD13 ILE A 222       0.899   3.529 -10.809  1.00 91.47           H  
ATOM   3478  N   ASN A 223      -1.833   2.537 -15.561  1.00 90.54           N  
ATOM   3479  H   ASN A 223      -1.847   1.570 -15.853  1.00 90.54           H  
ATOM   3480  CA  ASN A 223      -1.788   3.579 -16.585  1.00 90.54           C  
ATOM   3481  HA  ASN A 223      -1.118   4.368 -16.243  1.00 90.54           H  
ATOM   3482  C   ASN A 223      -3.166   4.229 -16.794  1.00 90.54           C  
ATOM   3483  CB  ASN A 223      -1.187   2.991 -17.875  1.00 90.54           C  
ATOM   3484  HB2 ASN A 223      -1.836   2.196 -18.243  1.00 90.54           H  
ATOM   3485  HB3 ASN A 223      -1.140   3.772 -18.634  1.00 90.54           H  
ATOM   3486  O   ASN A 223      -4.201   3.627 -16.503  1.00 90.54           O  
ATOM   3487  CG  ASN A 223       0.221   2.437 -17.689  1.00 90.54           C  
ATOM   3488  ND2 ASN A 223       0.726   1.719 -18.664  1.00 90.54           N  
ATOM   3489 HD21 ASN A 223       1.675   1.405 -18.519  1.00 90.54           H  
ATOM   3490 HD22 ASN A 223       0.212   1.574 -19.521  1.00 90.54           H  
ATOM   3491  OD1 ASN A 223       0.873   2.593 -16.669  1.00 90.54           O  
ATOM   3492  N   LEU A 224      -3.187   5.450 -17.342  1.00 90.06           N  
ATOM   3493  H   LEU A 224      -2.307   5.888 -17.573  1.00 90.06           H  
ATOM   3494  CA  LEU A 224      -4.430   6.071 -17.821  1.00 90.06           C  
ATOM   3495  HA  LEU A 224      -5.147   6.055 -17.000  1.00 90.06           H  
ATOM   3496  C   LEU A 224      -5.025   5.237 -18.986  1.00 90.06           C  
ATOM   3497  CB  LEU A 224      -4.170   7.535 -18.234  1.00 90.06           C  
ATOM   3498  HB2 LEU A 224      -5.097   7.973 -18.603  1.00 90.06           H  
ATOM   3499  HB3 LEU A 224      -3.462   7.519 -19.063  1.00 90.06           H  
ATOM   3500  O   LEU A 224      -4.280   4.512 -19.656  1.00 90.06           O  
ATOM   3501  CG  LEU A 224      -3.597   8.458 -17.140  1.00 90.06           C  
ATOM   3502  HG  LEU A 224      -2.694   8.014 -16.721  1.00 90.06           H  
ATOM   3503  CD1 LEU A 224      -3.229   9.818 -17.738  1.00 90.06           C  
ATOM   3504 HD11 LEU A 224      -4.109  10.295 -18.169  1.00 90.06           H  
ATOM   3505 HD12 LEU A 224      -2.477   9.684 -18.515  1.00 90.06           H  
ATOM   3506 HD13 LEU A 224      -2.808  10.461 -16.966  1.00 90.06           H  
ATOM   3507  CD2 LEU A 224      -4.596   8.707 -16.012  1.00 90.06           C  
ATOM   3508 HD21 LEU A 224      -4.926   7.760 -15.584  1.00 90.06           H  
ATOM   3509 HD22 LEU A 224      -4.116   9.290 -15.226  1.00 90.06           H  
ATOM   3510 HD23 LEU A 224      -5.460   9.255 -16.388  1.00 90.06           H  
ATOM   3511  N   PRO A 225      -6.342   5.317 -19.271  1.00 87.32           N  
ATOM   3512  CA  PRO A 225      -7.007   4.403 -20.200  1.00 87.32           C  
ATOM   3513  HA  PRO A 225      -7.006   3.419 -19.732  1.00 87.32           H  
ATOM   3514  C   PRO A 225      -6.356   4.355 -21.593  1.00 87.32           C  
ATOM   3515  CB  PRO A 225      -8.453   4.890 -20.289  1.00 87.32           C  
ATOM   3516  HB2 PRO A 225      -9.146   4.074 -20.493  1.00 87.32           H  
ATOM   3517  HB3 PRO A 225      -8.547   5.672 -21.043  1.00 87.32           H  
ATOM   3518  O   PRO A 225      -6.072   5.415 -22.162  1.00 87.32           O  
ATOM   3519  CG  PRO A 225      -8.684   5.488 -18.911  1.00 87.32           C  
ATOM   3520  HG2 PRO A 225      -9.508   6.202 -18.935  1.00 87.32           H  
ATOM   3521  HG3 PRO A 225      -8.872   4.697 -18.185  1.00 87.32           H  
ATOM   3522  CD  PRO A 225      -7.340   6.155 -18.622  1.00 87.32           C  
ATOM   3523  HD2 PRO A 225      -7.187   6.223 -17.545  1.00 87.32           H  
ATOM   3524  HD3 PRO A 225      -7.322   7.150 -19.068  1.00 87.32           H  
ATOM   3525  N   PRO A 226      -6.182   3.171 -22.217  1.00 85.21           N  
ATOM   3526  CA  PRO A 226      -5.463   3.054 -23.489  1.00 85.21           C  
ATOM   3527  HA  PRO A 226      -4.425   3.334 -23.312  1.00 85.21           H  
ATOM   3528  C   PRO A 226      -6.014   3.926 -24.628  1.00 85.21           C  
ATOM   3529  CB  PRO A 226      -5.516   1.566 -23.846  1.00 85.21           C  
ATOM   3530  HB2 PRO A 226      -4.645   1.260 -24.425  1.00 85.21           H  
ATOM   3531  HB3 PRO A 226      -6.435   1.340 -24.388  1.00 85.21           H  
ATOM   3532  O   PRO A 226      -5.239   4.421 -25.445  1.00 85.21           O  
ATOM   3533  CG  PRO A 226      -5.555   0.886 -22.479  1.00 85.21           C  
ATOM   3534  HG2 PRO A 226      -6.000  -0.108 -22.530  1.00 85.21           H  
ATOM   3535  HG3 PRO A 226      -4.548   0.833 -22.066  1.00 85.21           H  
ATOM   3536  CD  PRO A 226      -6.400   1.846 -21.645  1.00 85.21           C  
ATOM   3537  HD2 PRO A 226      -7.455   1.581 -21.721  1.00 85.21           H  
ATOM   3538  HD3 PRO A 226      -6.072   1.793 -20.607  1.00 85.21           H  
ATOM   3539  N   LYS A 227      -7.335   4.170 -24.669  1.00 84.66           N  
ATOM   3540  H   LYS A 227      -7.905   3.759 -23.943  1.00 84.66           H  
ATOM   3541  CA  LYS A 227      -7.976   5.086 -25.638  1.00 84.66           C  
ATOM   3542  HA  LYS A 227      -7.723   4.786 -26.655  1.00 84.66           H  
ATOM   3543  C   LYS A 227      -7.484   6.533 -25.476  1.00 84.66           C  
ATOM   3544  CB  LYS A 227      -9.506   5.049 -25.460  1.00 84.66           C  
ATOM   3545  HB2 LYS A 227      -9.943   5.843 -26.065  1.00 84.66           H  
ATOM   3546  HB3 LYS A 227      -9.731   5.266 -24.416  1.00 84.66           H  
ATOM   3547  O   LYS A 227      -7.173   7.194 -26.462  1.00 84.66           O  
ATOM   3548  CG  LYS A 227     -10.184   3.725 -25.855  1.00 84.66           C  
ATOM   3549  HG2 LYS A 227      -9.660   2.891 -25.388  1.00 84.66           H  
ATOM   3550  HG3 LYS A 227     -10.152   3.605 -26.938  1.00 84.66           H  
ATOM   3551  CD  LYS A 227     -11.644   3.735 -25.368  1.00 84.66           C  
ATOM   3552  HD2 LYS A 227     -11.638   3.912 -24.293  1.00 84.66           H  
ATOM   3553  HD3 LYS A 227     -12.180   4.554 -25.850  1.00 84.66           H  
ATOM   3554  CE  LYS A 227     -12.393   2.423 -25.632  1.00 84.66           C  
ATOM   3555  HE2 LYS A 227     -11.761   1.589 -25.326  1.00 84.66           H  
ATOM   3556  HE3 LYS A 227     -12.586   2.337 -26.701  1.00 84.66           H  
ATOM   3557  NZ  LYS A 227     -13.670   2.378 -24.870  1.00 84.66           N  
ATOM   3558  HZ1 LYS A 227     -14.224   1.559 -25.077  1.00 84.66           H  
ATOM   3559  HZ2 LYS A 227     -14.235   3.189 -25.077  1.00 84.66           H  
ATOM   3560  HZ3 LYS A 227     -13.520   2.400 -23.871  1.00 84.66           H  
ATOM   3561  N   VAL A 228      -7.389   6.997 -24.229  1.00 89.26           N  
ATOM   3562  H   VAL A 228      -7.552   6.345 -23.475  1.00 89.26           H  
ATOM   3563  CA  VAL A 228      -6.897   8.333 -23.860  1.00 89.26           C  
ATOM   3564  HA  VAL A 228      -7.392   9.087 -24.472  1.00 89.26           H  
ATOM   3565  C   VAL A 228      -5.407   8.436 -24.152  1.00 89.26           C  
ATOM   3566  CB  VAL A 228      -7.219   8.617 -22.379  1.00 89.26           C  
ATOM   3567  HB  VAL A 228      -7.011   7.726 -21.787  1.00 89.26           H  
ATOM   3568  O   VAL A 228      -5.002   9.317 -24.904  1.00 89.26           O  
ATOM   3569  CG1 VAL A 228      -6.424   9.767 -21.764  1.00 89.26           C  
ATOM   3570 HG11 VAL A 228      -6.763   9.917 -20.739  1.00 89.26           H  
ATOM   3571 HG12 VAL A 228      -6.569  10.680 -22.341  1.00 89.26           H  
ATOM   3572 HG13 VAL A 228      -5.361   9.527 -21.727  1.00 89.26           H  
ATOM   3573  CG2 VAL A 228      -8.708   8.941 -22.242  1.00 89.26           C  
ATOM   3574 HG21 VAL A 228      -8.981   8.938 -21.186  1.00 89.26           H  
ATOM   3575 HG22 VAL A 228      -8.922   9.922 -22.665  1.00 89.26           H  
ATOM   3576 HG23 VAL A 228      -9.307   8.195 -22.764  1.00 89.26           H  
ATOM   3577  N   MET A 229      -4.603   7.497 -23.646  1.00 89.91           N  
ATOM   3578  H   MET A 229      -5.001   6.800 -23.033  1.00 89.91           H  
ATOM   3579  CA  MET A 229      -3.151   7.501 -23.855  1.00 89.91           C  
ATOM   3580  HA  MET A 229      -2.753   8.444 -23.483  1.00 89.91           H  
ATOM   3581  C   MET A 229      -2.766   7.445 -25.337  1.00 89.91           C  
ATOM   3582  CB  MET A 229      -2.505   6.347 -23.073  1.00 89.91           C  
ATOM   3583  HB2 MET A 229      -1.467   6.236 -23.385  1.00 89.91           H  
ATOM   3584  HB3 MET A 229      -3.027   5.415 -23.288  1.00 89.91           H  
ATOM   3585  O   MET A 229      -1.846   8.152 -25.742  1.00 89.91           O  
ATOM   3586  CG  MET A 229      -2.522   6.606 -21.564  1.00 89.91           C  
ATOM   3587  HG2 MET A 229      -2.057   5.760 -21.057  1.00 89.91           H  
ATOM   3588  HG3 MET A 229      -3.561   6.655 -21.236  1.00 89.91           H  
ATOM   3589  SD  MET A 229      -1.685   8.130 -21.034  1.00 89.91           S  
ATOM   3590  CE  MET A 229       0.042   7.748 -21.436  1.00 89.91           C  
ATOM   3591  HE1 MET A 229       0.331   6.803 -20.976  1.00 89.91           H  
ATOM   3592  HE2 MET A 229       0.681   8.536 -21.040  1.00 89.91           H  
ATOM   3593  HE3 MET A 229       0.176   7.693 -22.517  1.00 89.91           H  
ATOM   3594  N   SER A 230      -3.506   6.694 -26.163  1.00 89.13           N  
ATOM   3595  H   SER A 230      -4.238   6.118 -25.771  1.00 89.13           H  
ATOM   3596  CA  SER A 230      -3.322   6.711 -27.622  1.00 89.13           C  
ATOM   3597  HA  SER A 230      -2.299   6.415 -27.853  1.00 89.13           H  
ATOM   3598  C   SER A 230      -3.535   8.114 -28.196  1.00 89.13           C  
ATOM   3599  CB  SER A 230      -4.265   5.738 -28.337  1.00 89.13           C  
ATOM   3600  HB2 SER A 230      -5.299   6.049 -28.184  1.00 89.13           H  
ATOM   3601  HB3 SER A 230      -4.050   5.766 -29.405  1.00 89.13           H  
ATOM   3602  O   SER A 230      -2.649   8.623 -28.871  1.00 89.13           O  
ATOM   3603  OG  SER A 230      -4.097   4.414 -27.871  1.00 89.13           O  
ATOM   3604  HG  SER A 230      -4.420   4.376 -26.968  1.00 89.13           H  
ATOM   3605  N   SER A 231      -4.657   8.778 -27.882  1.00 90.21           N  
ATOM   3606  H   SER A 231      -5.334   8.347 -27.269  1.00 90.21           H  
ATOM   3607  CA  SER A 231      -4.929  10.127 -28.402  1.00 90.21           C  
ATOM   3608  HA  SER A 231      -4.807  10.101 -29.485  1.00 90.21           H  
ATOM   3609  C   SER A 231      -3.970  11.191 -27.860  1.00 90.21           C  
ATOM   3610  CB  SER A 231      -6.365  10.564 -28.102  1.00 90.21           C  
ATOM   3611  HB2 SER A 231      -6.505  10.641 -27.024  1.00 90.21           H  
ATOM   3612  HB3 SER A 231      -7.064   9.828 -28.501  1.00 90.21           H  
ATOM   3613  O   SER A 231      -3.731  12.179 -28.548  1.00 90.21           O  
ATOM   3614  OG  SER A 231      -6.605  11.826 -28.708  1.00 90.21           O  
ATOM   3615  HG  SER A 231      -5.753  12.252 -28.825  1.00 90.21           H  
ATOM   3616  N   VAL A 232      -3.435  11.035 -26.646  1.00 92.45           N  
ATOM   3617  H   VAL A 232      -3.721  10.242 -26.089  1.00 92.45           H  
ATOM   3618  CA  VAL A 232      -2.442  11.971 -26.097  1.00 92.45           C  
ATOM   3619  HA  VAL A 232      -2.767  12.990 -26.309  1.00 92.45           H  
ATOM   3620  C   VAL A 232      -1.097  11.791 -26.808  1.00 92.45           C  
ATOM   3621  CB  VAL A 232      -2.329  11.836 -24.565  1.00 92.45           C  
ATOM   3622  HB  VAL A 232      -2.081  10.804 -24.314  1.00 92.45           H  
ATOM   3623  O   VAL A 232      -0.516  12.778 -27.252  1.00 92.45           O  
ATOM   3624  CG1 VAL A 232      -1.260  12.764 -23.983  1.00 92.45           C  
ATOM   3625 HG11 VAL A 232      -1.163  12.583 -22.912  1.00 92.45           H  
ATOM   3626 HG12 VAL A 232      -0.293  12.580 -24.451  1.00 92.45           H  
ATOM   3627 HG13 VAL A 232      -1.538  13.804 -24.151  1.00 92.45           H  
ATOM   3628  CG2 VAL A 232      -3.641  12.227 -23.866  1.00 92.45           C  
ATOM   3629 HG21 VAL A 232      -3.558  12.024 -22.798  1.00 92.45           H  
ATOM   3630 HG22 VAL A 232      -4.480  11.655 -24.261  1.00 92.45           H  
ATOM   3631 HG23 VAL A 232      -3.844  13.288 -24.013  1.00 92.45           H  
ATOM   3632  N   MET A 233      -0.630  10.551 -26.995  1.00 91.82           N  
ATOM   3633  H   MET A 233      -1.156   9.769 -26.631  1.00 91.82           H  
ATOM   3634  CA  MET A 233       0.602  10.270 -27.746  1.00 91.82           C  
ATOM   3635  HA  MET A 233       1.412  10.861 -27.320  1.00 91.82           H  
ATOM   3636  C   MET A 233       0.499  10.673 -29.225  1.00 91.82           C  
ATOM   3637  CB  MET A 233       0.972   8.784 -27.624  1.00 91.82           C  
ATOM   3638  HB2 MET A 233       1.745   8.555 -28.357  1.00 91.82           H  
ATOM   3639  HB3 MET A 233       0.101   8.164 -27.838  1.00 91.82           H  
ATOM   3640  O   MET A 233       1.460  11.219 -29.764  1.00 91.82           O  
ATOM   3641  CG  MET A 233       1.529   8.451 -26.235  1.00 91.82           C  
ATOM   3642  HG2 MET A 233       0.766   8.637 -25.478  1.00 91.82           H  
ATOM   3643  HG3 MET A 233       2.365   9.121 -26.035  1.00 91.82           H  
ATOM   3644  SD  MET A 233       2.137   6.750 -26.060  1.00 91.82           S  
ATOM   3645  CE  MET A 233       0.576   5.881 -25.777  1.00 91.82           C  
ATOM   3646  HE1 MET A 233       0.105   6.287 -24.882  1.00 91.82           H  
ATOM   3647  HE2 MET A 233      -0.085   6.023 -26.632  1.00 91.82           H  
ATOM   3648  HE3 MET A 233       0.771   4.818 -25.637  1.00 91.82           H  
ATOM   3649  N   GLU A 234      -0.660  10.461 -29.855  1.00 90.00           N  
ATOM   3650  H   GLU A 234      -1.384   9.952 -29.369  1.00 90.00           H  
ATOM   3651  CA  GLU A 234      -0.909  10.794 -31.265  1.00 90.00           C  
ATOM   3652  HA  GLU A 234      -0.121  10.344 -31.869  1.00 90.00           H  
ATOM   3653  C   GLU A 234      -0.874  12.308 -31.530  1.00 90.00           C  
ATOM   3654  CB  GLU A 234      -2.239  10.146 -31.693  1.00 90.00           C  
ATOM   3655  HB2 GLU A 234      -3.063  10.608 -31.150  1.00 90.00           H  
ATOM   3656  HB3 GLU A 234      -2.189   9.091 -31.422  1.00 90.00           H  
ATOM   3657  O   GLU A 234      -0.275  12.765 -32.504  1.00 90.00           O  
ATOM   3658  CG  GLU A 234      -2.505  10.238 -33.203  1.00 90.00           C  
ATOM   3659  HG2 GLU A 234      -2.653  11.285 -33.467  1.00 90.00           H  
ATOM   3660  HG3 GLU A 234      -1.624   9.880 -33.735  1.00 90.00           H  
ATOM   3661  CD  GLU A 234      -3.727   9.415 -33.660  1.00 90.00           C  
ATOM   3662  OE1 GLU A 234      -4.284   9.773 -34.720  1.00 90.00           O  
ATOM   3663  OE2 GLU A 234      -4.075   8.404 -32.999  1.00 90.00           O  
ATOM   3664  N   GLU A 235      -1.460  13.107 -30.633  1.00 89.31           N  
ATOM   3665  H   GLU A 235      -1.958  12.681 -29.865  1.00 89.31           H  
ATOM   3666  CA  GLU A 235      -1.500  14.567 -30.776  1.00 89.31           C  
ATOM   3667  HA  GLU A 235      -1.573  14.816 -31.834  1.00 89.31           H  
ATOM   3668  C   GLU A 235      -0.235  15.266 -30.251  1.00 89.31           C  
ATOM   3669  CB  GLU A 235      -2.746  15.123 -30.068  1.00 89.31           C  
ATOM   3670  HB2 GLU A 235      -2.705  14.842 -29.016  1.00 89.31           H  
ATOM   3671  HB3 GLU A 235      -2.728  16.212 -30.114  1.00 89.31           H  
ATOM   3672  O   GLU A 235       0.117  16.338 -30.752  1.00 89.31           O  
ATOM   3673  CG  GLU A 235      -4.076  14.627 -30.658  1.00 89.31           C  
ATOM   3674  HG2 GLU A 235      -4.884  15.010 -30.035  1.00 89.31           H  
ATOM   3675  HG3 GLU A 235      -4.118  13.539 -30.614  1.00 89.31           H  
ATOM   3676  CD  GLU A 235      -4.333  15.061 -32.103  1.00 89.31           C  
ATOM   3677  OE1 GLU A 235      -5.255  14.495 -32.728  1.00 89.31           O  
ATOM   3678  OE2 GLU A 235      -3.736  16.044 -32.597  1.00 89.31           O  
ATOM   3679  N   LEU A 236       0.474  14.698 -29.263  1.00 90.18           N  
ATOM   3680  H   LEU A 236       0.133  13.831 -28.873  1.00 90.18           H  
ATOM   3681  CA  LEU A 236       1.589  15.371 -28.571  1.00 90.18           C  
ATOM   3682  HA  LEU A 236       1.691  16.380 -28.969  1.00 90.18           H  
ATOM   3683  C   LEU A 236       2.982  14.752 -28.763  1.00 90.18           C  
ATOM   3684  CB  LEU A 236       1.287  15.517 -27.067  1.00 90.18           C  
ATOM   3685  HB2 LEU A 236       2.121  16.042 -26.603  1.00 90.18           H  
ATOM   3686  HB3 LEU A 236       1.250  14.522 -26.623  1.00 90.18           H  
ATOM   3687  O   LEU A 236       3.944  15.440 -28.435  1.00 90.18           O  
ATOM   3688  CG  LEU A 236      -0.005  16.270 -26.707  1.00 90.18           C  
ATOM   3689  HG  LEU A 236      -0.870  15.710 -27.063  1.00 90.18           H  
ATOM   3690  CD1 LEU A 236      -0.098  16.390 -25.188  1.00 90.18           C  
ATOM   3691 HD11 LEU A 236       0.712  17.012 -24.805  1.00 90.18           H  
ATOM   3692 HD12 LEU A 236      -0.013  15.401 -24.737  1.00 90.18           H  
ATOM   3693 HD13 LEU A 236      -1.059  16.824 -24.911  1.00 90.18           H  
ATOM   3694  CD2 LEU A 236      -0.062  17.690 -27.284  1.00 90.18           C  
ATOM   3695 HD21 LEU A 236      -0.094  17.642 -28.373  1.00 90.18           H  
ATOM   3696 HD22 LEU A 236      -0.966  18.187 -26.932  1.00 90.18           H  
ATOM   3697 HD23 LEU A 236       0.815  18.252 -26.964  1.00 90.18           H  
ATOM   3698  N   ILE A 237       3.128  13.527 -29.285  1.00 88.78           N  
ATOM   3699  H   ILE A 237       2.305  12.995 -29.533  1.00 88.78           H  
ATOM   3700  CA  ILE A 237       4.452  12.931 -29.549  1.00 88.78           C  
ATOM   3701  HA  ILE A 237       5.207  13.700 -29.388  1.00 88.78           H  
ATOM   3702  C   ILE A 237       4.613  12.515 -31.018  1.00 88.78           C  
ATOM   3703  CB  ILE A 237       4.809  11.773 -28.579  1.00 88.78           C  
ATOM   3704  HB  ILE A 237       4.266  10.880 -28.890  1.00 88.78           H  
ATOM   3705  O   ILE A 237       5.428  13.108 -31.725  1.00 88.78           O  
ATOM   3706  CG1 ILE A 237       4.442  12.054 -27.102  1.00 88.78           C  
ATOM   3707 HG12 ILE A 237       3.362  12.177 -27.020  1.00 88.78           H  
ATOM   3708 HG13 ILE A 237       4.916  12.978 -26.774  1.00 88.78           H  
ATOM   3709  CG2 ILE A 237       6.322  11.488 -28.678  1.00 88.78           C  
ATOM   3710 HG21 ILE A 237       6.652  11.440 -29.716  1.00 88.78           H  
ATOM   3711 HG22 ILE A 237       6.884  12.280 -28.183  1.00 88.78           H  
ATOM   3712 HG23 ILE A 237       6.563  10.530 -28.217  1.00 88.78           H  
ATOM   3713  CD1 ILE A 237       4.858  10.915 -26.157  1.00 88.78           C  
ATOM   3714 HD11 ILE A 237       4.506   9.959 -26.545  1.00 88.78           H  
ATOM   3715 HD12 ILE A 237       5.942  10.886 -26.042  1.00 88.78           H  
ATOM   3716 HD13 ILE A 237       4.425  11.074 -25.170  1.00 88.78           H  
ATOM   3717  N   ILE A 238       3.870  11.507 -31.488  1.00 86.71           N  
ATOM   3718  H   ILE A 238       3.126  11.156 -30.902  1.00 86.71           H  
ATOM   3719  CA  ILE A 238       4.091  10.816 -32.774  1.00 86.71           C  
ATOM   3720  HA  ILE A 238       4.683  11.446 -33.438  1.00 86.71           H  
ATOM   3721  C   ILE A 238       2.750  10.543 -33.458  1.00 86.71           C  
ATOM   3722  CB  ILE A 238       4.867   9.489 -32.543  1.00 86.71           C  
ATOM   3723  HB  ILE A 238       4.426   8.990 -31.680  1.00 86.71           H  
ATOM   3724  O   ILE A 238       1.885   9.895 -32.873  1.00 86.71           O  
ATOM   3725  CG1 ILE A 238       6.365   9.743 -32.264  1.00 86.71           C  
ATOM   3726 HG12 ILE A 238       6.905   9.839 -33.206  1.00 86.71           H  
ATOM   3727 HG13 ILE A 238       6.493  10.686 -31.732  1.00 86.71           H  
ATOM   3728  CG2 ILE A 238       4.769   8.531 -33.745  1.00 86.71           C  
ATOM   3729 HG21 ILE A 238       5.038   9.063 -34.657  1.00 86.71           H  
ATOM   3730 HG22 ILE A 238       5.440   7.681 -33.618  1.00 86.71           H  
ATOM   3731 HG23 ILE A 238       3.756   8.139 -33.839  1.00 86.71           H  
ATOM   3732  CD1 ILE A 238       7.010   8.638 -31.416  1.00 86.71           C  
ATOM   3733 HD11 ILE A 238       6.494   8.555 -30.459  1.00 86.71           H  
ATOM   3734 HD12 ILE A 238       6.967   7.680 -31.935  1.00 86.71           H  
ATOM   3735 HD13 ILE A 238       8.054   8.890 -31.232  1.00 86.71           H  
ATOM   3736  N   LYS A 239       2.607  10.951 -34.725  1.00 79.29           N  
ATOM   3737  H   LYS A 239       3.403  11.383 -35.172  1.00 79.29           H  
ATOM   3738  CA  LYS A 239       1.463  10.584 -35.569  1.00 79.29           C  
ATOM   3739  HA  LYS A 239       0.547  10.949 -35.104  1.00 79.29           H  
ATOM   3740  C   LYS A 239       1.369   9.065 -35.699  1.00 79.29           C  
ATOM   3741  CB  LYS A 239       1.592  11.179 -36.979  1.00 79.29           C  
ATOM   3742  HB2 LYS A 239       0.854  10.692 -37.616  1.00 79.29           H  
ATOM   3743  HB3 LYS A 239       2.578  10.944 -37.380  1.00 79.29           H  
ATOM   3744  O   LYS A 239       2.315   8.399 -36.133  1.00 79.29           O  
ATOM   3745  CG  LYS A 239       1.360  12.694 -37.057  1.00 79.29           C  
ATOM   3746  HG2 LYS A 239       2.151  13.218 -36.520  1.00 79.29           H  
ATOM   3747  HG3 LYS A 239       0.394  12.939 -36.616  1.00 79.29           H  
ATOM   3748  CD  LYS A 239       1.370  13.106 -38.538  1.00 79.29           C  
ATOM   3749  HD2 LYS A 239       0.616  12.529 -39.072  1.00 79.29           H  
ATOM   3750  HD3 LYS A 239       2.344  12.868 -38.965  1.00 79.29           H  
ATOM   3751  CE  LYS A 239       1.079  14.595 -38.738  1.00 79.29           C  
ATOM   3752  HE2 LYS A 239       0.114  14.819 -38.283  1.00 79.29           H  
ATOM   3753  HE3 LYS A 239       1.849  15.177 -38.232  1.00 79.29           H  
ATOM   3754  NZ  LYS A 239       1.043  14.929 -40.186  1.00 79.29           N  
ATOM   3755  HZ1 LYS A 239       0.395  14.338 -40.687  1.00 79.29           H  
ATOM   3756  HZ2 LYS A 239       1.912  14.729 -40.661  1.00 79.29           H  
ATOM   3757  HZ3 LYS A 239       0.780  15.882 -40.393  1.00 79.29           H  
ATOM   3758  N   LYS A 240       0.200   8.519 -35.380  1.00 68.66           N  
ATOM   3759  H   LYS A 240      -0.538   9.128 -35.057  1.00 68.66           H  
ATOM   3760  CA  LYS A 240      -0.102   7.105 -35.587  1.00 68.66           C  
ATOM   3761  HA  LYS A 240       0.672   6.515 -35.097  1.00 68.66           H  
ATOM   3762  C   LYS A 240      -0.088   6.784 -37.087  1.00 68.66           C  
ATOM   3763  CB  LYS A 240      -1.457   6.812 -34.934  1.00 68.66           C  
ATOM   3764  HB2 LYS A 240      -2.239   7.348 -35.470  1.00 68.66           H  
ATOM   3765  HB3 LYS A 240      -1.440   7.167 -33.903  1.00 68.66           H  
ATOM   3766  O   LYS A 240      -0.660   7.520 -37.884  1.00 68.66           O  
ATOM   3767  CG  LYS A 240      -1.768   5.315 -34.930  1.00 68.66           C  
ATOM   3768  HG2 LYS A 240      -1.796   4.948 -35.956  1.00 68.66           H  
ATOM   3769  HG3 LYS A 240      -0.997   4.780 -34.376  1.00 68.66           H  
ATOM   3770  CD  LYS A 240      -3.130   5.073 -34.288  1.00 68.66           C  
ATOM   3771  HD2 LYS A 240      -3.880   5.658 -34.819  1.00 68.66           H  
ATOM   3772  HD3 LYS A 240      -3.105   5.396 -33.247  1.00 68.66           H  
ATOM   3773  CE  LYS A 240      -3.459   3.585 -34.384  1.00 68.66           C  
ATOM   3774  HE2 LYS A 240      -3.386   3.286 -35.429  1.00 68.66           H  
ATOM   3775  HE3 LYS A 240      -2.718   3.023 -33.815  1.00 68.66           H  
ATOM   3776  NZ  LYS A 240      -4.822   3.336 -33.869  1.00 68.66           N  
ATOM   3777  HZ1 LYS A 240      -5.479   3.883 -34.407  1.00 68.66           H  
ATOM   3778  HZ2 LYS A 240      -4.883   3.637 -32.907  1.00 68.66           H  
ATOM   3779  HZ3 LYS A 240      -5.061   2.357 -33.946  1.00 68.66           H  
ATOM   3780  N   ALA A 241       0.534   5.670 -37.468  1.00 57.21           N  
ATOM   3781  H   ALA A 241       1.002   5.103 -36.776  1.00 57.21           H  
ATOM   3782  CA  ALA A 241       0.356   5.124 -38.809  1.00 57.21           C  
ATOM   3783  HA  ALA A 241       0.543   5.908 -39.544  1.00 57.21           H  
ATOM   3784  C   ALA A 241      -1.095   4.647 -38.973  1.00 57.21           C  
ATOM   3785  CB  ALA A 241       1.367   3.993 -39.038  1.00 57.21           C  
ATOM   3786  HB1 ALA A 241       1.264   3.618 -40.056  1.00 57.21           H  
ATOM   3787  HB2 ALA A 241       2.383   4.359 -38.895  1.00 57.21           H  
ATOM   3788  HB3 ALA A 241       1.177   3.174 -38.343  1.00 57.21           H  
ATOM   3789  O   ALA A 241      -1.564   3.807 -38.197  1.00 57.21           O  
ATOM   3790  N   GLU A 242      -1.808   5.172 -39.970  1.00 53.22           N  
ATOM   3791  H   GLU A 242      -1.407   5.896 -40.548  1.00 53.22           H  
ATOM   3792  CA  GLU A 242      -3.091   4.597 -40.369  1.00 53.22           C  
ATOM   3793  HA  GLU A 242      -3.750   4.586 -39.500  1.00 53.22           H  
ATOM   3794  C   GLU A 242      -2.876   3.146 -40.815  1.00 53.22           C  
ATOM   3795  CB  GLU A 242      -3.777   5.422 -41.467  1.00 53.22           C  
ATOM   3796  HB2 GLU A 242      -4.664   4.878 -41.792  1.00 53.22           H  
ATOM   3797  HB3 GLU A 242      -3.103   5.532 -42.317  1.00 53.22           H  
ATOM   3798  O   GLU A 242      -1.895   2.824 -41.489  1.00 53.22           O  
ATOM   3799  CG  GLU A 242      -4.211   6.807 -40.957  1.00 53.22           C  
ATOM   3800  HG2 GLU A 242      -3.325   7.418 -40.788  1.00 53.22           H  
ATOM   3801  HG3 GLU A 242      -4.720   6.677 -40.002  1.00 53.22           H  
ATOM   3802  CD  GLU A 242      -5.154   7.528 -41.934  1.00 53.22           C  
ATOM   3803  OE1 GLU A 242      -6.010   8.300 -41.443  1.00 53.22           O  
ATOM   3804  OE2 GLU A 242      -5.026   7.289 -43.155  1.00 53.22           O  
ATOM   3805  N   SER A 243      -3.776   2.249 -40.410  1.00 49.91           N  
ATOM   3806  H   SER A 243      -4.600   2.559 -39.915  1.00 49.91           H  
ATOM   3807  CA  SER A 243      -3.709   0.845 -40.809  1.00 49.91           C  
ATOM   3808  HA  SER A 243      -2.739   0.437 -40.526  1.00 49.91           H  
ATOM   3809  C   SER A 243      -3.867   0.745 -42.322  1.00 49.91           C  
ATOM   3810  CB  SER A 243      -4.804   0.036 -40.107  1.00 49.91           C  
ATOM   3811  HB2 SER A 243      -4.579  -0.028 -39.043  1.00 49.91           H  
ATOM   3812  HB3 SER A 243      -4.836  -0.972 -40.522  1.00 49.91           H  
ATOM   3813  O   SER A 243      -4.932   1.095 -42.835  1.00 49.91           O  
ATOM   3814  OG  SER A 243      -6.061   0.664 -40.277  1.00 49.91           O  
ATOM   3815  HG  SER A 243      -6.142   0.863 -41.213  1.00 49.91           H  
ATOM   3816  N   LEU A 244      -2.819   0.267 -42.999  1.00 40.81           N  
ATOM   3817  H   LEU A 244      -1.967   0.105 -42.481  1.00 40.81           H  
ATOM   3818  CA  LEU A 244      -2.746   0.118 -44.451  1.00 40.81           C  
ATOM   3819  HA  LEU A 244      -2.626   1.101 -44.907  1.00 40.81           H  
ATOM   3820  C   LEU A 244      -4.029  -0.514 -45.008  1.00 40.81           C  
ATOM   3821  CB  LEU A 244      -1.523  -0.752 -44.812  1.00 40.81           C  
ATOM   3822  HB2 LEU A 244      -1.598  -1.688 -44.258  1.00 40.81           H  
ATOM   3823  HB3 LEU A 244      -1.570  -0.999 -45.872  1.00 40.81           H  
ATOM   3824  O   LEU A 244      -4.257  -1.716 -44.878  1.00 40.81           O  
ATOM   3825  CG  LEU A 244      -0.152  -0.109 -44.525  1.00 40.81           C  
ATOM   3826  HG  LEU A 244      -0.151   0.314 -43.521  1.00 40.81           H  
ATOM   3827  CD1 LEU A 244       0.945  -1.172 -44.588  1.00 40.81           C  
ATOM   3828 HD11 LEU A 244       0.753  -1.949 -43.848  1.00 40.81           H  
ATOM   3829 HD12 LEU A 244       0.970  -1.618 -45.582  1.00 40.81           H  
ATOM   3830 HD13 LEU A 244       1.912  -0.714 -44.378  1.00 40.81           H  
ATOM   3831  CD2 LEU A 244       0.189   0.991 -45.529  1.00 40.81           C  
ATOM   3832 HD21 LEU A 244       1.175   1.403 -45.313  1.00 40.81           H  
ATOM   3833 HD22 LEU A 244       0.185   0.597 -46.546  1.00 40.81           H  
ATOM   3834 HD23 LEU A 244      -0.540   1.799 -45.467  1.00 40.81           H  
ATOM   3835  N   THR A 245      -4.846   0.304 -45.669  1.00 42.64           N  
ATOM   3836  H   THR A 245      -4.574   1.276 -45.720  1.00 42.64           H  
ATOM   3837  CA  THR A 245      -5.696  -0.208 -46.743  1.00 42.64           C  
ATOM   3838  HA  THR A 245      -6.143  -1.150 -46.424  1.00 42.64           H  
ATOM   3839  C   THR A 245      -4.777  -0.504 -47.926  1.00 42.64           C  
ATOM   3840  CB  THR A 245      -6.836   0.751 -47.118  1.00 42.64           C  
ATOM   3841  HB  THR A 245      -7.347   0.353 -47.995  1.00 42.64           H  
ATOM   3842  O   THR A 245      -3.783   0.193 -48.126  1.00 42.64           O  
ATOM   3843  CG2 THR A 245      -7.859   0.894 -45.991  1.00 42.64           C  
ATOM   3844 HG21 THR A 245      -8.667   1.551 -46.314  1.00 42.64           H  
ATOM   3845 HG22 THR A 245      -7.389   1.310 -45.100  1.00 42.64           H  
ATOM   3846 HG23 THR A 245      -8.275  -0.084 -45.749  1.00 42.64           H  
ATOM   3847  OG1 THR A 245      -6.372   2.044 -47.421  1.00 42.64           O  
ATOM   3848  HG1 THR A 245      -6.156   2.488 -46.598  1.00 42.64           H  
ATOM   3849  N   GLU A 246      -5.068  -1.552 -48.696  1.00 50.62           N  
ATOM   3850  H   GLU A 246      -5.889  -2.094 -48.466  1.00 50.62           H  
ATOM   3851  CA  GLU A 246      -4.101  -2.221 -49.593  1.00 50.62           C  
ATOM   3852  HA  GLU A 246      -3.224  -2.490 -49.005  1.00 50.62           H  
ATOM   3853  C   GLU A 246      -3.572  -1.371 -50.775  1.00 50.62           C  
ATOM   3854  CB  GLU A 246      -4.736  -3.530 -50.108  1.00 50.62           C  
ATOM   3855  HB2 GLU A 246      -5.613  -3.272 -50.701  1.00 50.62           H  
ATOM   3856  HB3 GLU A 246      -4.024  -4.045 -50.754  1.00 50.62           H  
ATOM   3857  O   GLU A 246      -2.871  -1.887 -51.638  1.00 50.62           O  
ATOM   3858  CG  GLU A 246      -5.143  -4.500 -48.984  1.00 50.62           C  
ATOM   3859  HG2 GLU A 246      -4.255  -4.760 -48.409  1.00 50.62           H  
ATOM   3860  HG3 GLU A 246      -5.847  -4.009 -48.312  1.00 50.62           H  
ATOM   3861  CD  GLU A 246      -5.809  -5.770 -49.535  1.00 50.62           C  
ATOM   3862  OE1 GLU A 246      -5.399  -6.875 -49.115  1.00 50.62           O  
ATOM   3863  OE2 GLU A 246      -6.753  -5.618 -50.346  1.00 50.62           O  
ATOM   3864  N   ASN A 247      -3.917  -0.079 -50.845  1.00 43.76           N  
ATOM   3865  H   ASN A 247      -4.362   0.310 -50.026  1.00 43.76           H  
ATOM   3866  CA  ASN A 247      -3.619   0.827 -51.957  1.00 43.76           C  
ATOM   3867  HA  ASN A 247      -2.790   0.412 -52.530  1.00 43.76           H  
ATOM   3868  C   ASN A 247      -3.145   2.233 -51.507  1.00 43.76           C  
ATOM   3869  CB  ASN A 247      -4.850   0.884 -52.887  1.00 43.76           C  
ATOM   3870  HB2 ASN A 247      -4.669   1.614 -53.676  1.00 43.76           H  
ATOM   3871  HB3 ASN A 247      -5.726   1.207 -52.324  1.00 43.76           H  
ATOM   3872  O   ASN A 247      -3.286   3.188 -52.271  1.00 43.76           O  
ATOM   3873  CG  ASN A 247      -5.137  -0.438 -53.576  1.00 43.76           C  
ATOM   3874  ND2 ASN A 247      -5.981  -1.273 -53.014  1.00 43.76           N  
ATOM   3875 HD21 ASN A 247      -6.027  -2.189 -53.438  1.00 43.76           H  
ATOM   3876 HD22 ASN A 247      -6.323  -1.097 -52.080  1.00 43.76           H  
ATOM   3877  OD1 ASN A 247      -4.629  -0.729 -54.644  1.00 43.76           O  
ATOM   3878  N   ALA A 248      -2.611   2.394 -50.287  1.00 42.69           N  
ATOM   3879  H   ALA A 248      -2.534   1.597 -49.671  1.00 42.69           H  
ATOM   3880  CA  ALA A 248      -2.116   3.687 -49.795  1.00 42.69           C  
ATOM   3881  HA  ALA A 248      -1.963   4.357 -50.641  1.00 42.69           H  
ATOM   3882  C   ALA A 248      -0.766   3.589 -49.056  1.00 42.69           C  
ATOM   3883  CB  ALA A 248      -3.198   4.320 -48.908  1.00 42.69           C  
ATOM   3884  HB1 ALA A 248      -4.114   4.459 -49.481  1.00 42.69           H  
ATOM   3885  HB2 ALA A 248      -3.402   3.674 -48.054  1.00 42.69           H  
ATOM   3886  HB3 ALA A 248      -2.853   5.287 -48.543  1.00 42.69           H  
ATOM   3887  O   ALA A 248      -0.685   3.037 -47.960  1.00 42.69           O  
ATOM   3888  N   ASP A 249       0.276   4.212 -49.618  1.00 42.26           N  
ATOM   3889  H   ASP A 249       0.168   4.604 -50.543  1.00 42.26           H  
ATOM   3890  CA  ASP A 249       1.529   4.504 -48.910  1.00 42.26           C  
ATOM   3891  HA  ASP A 249       1.855   3.617 -48.367  1.00 42.26           H  
ATOM   3892  C   ASP A 249       1.294   5.632 -47.885  1.00 42.26           C  
ATOM   3893  CB  ASP A 249       2.644   4.909 -49.900  1.00 42.26           C  
ATOM   3894  HB2 ASP A 249       2.240   5.614 -50.627  1.00 42.26           H  
ATOM   3895  HB3 ASP A 249       3.426   5.424 -49.343  1.00 42.26           H  
ATOM   3896  O   ASP A 249       1.500   6.814 -48.174  1.00 42.26           O  
ATOM   3897  CG  ASP A 249       3.335   3.755 -50.628  1.00 42.26           C  
ATOM   3898  OD1 ASP A 249       3.455   2.666 -50.027  1.00 42.26           O  
ATOM   3899  OD2 ASP A 249       3.815   4.016 -51.753  1.00 42.26           O  
ATOM   3900  N   SER A 250       0.856   5.286 -46.672  1.00 44.77           N  
ATOM   3901  H   SER A 250       0.543   4.334 -46.549  1.00 44.77           H  
ATOM   3902  CA  SER A 250       0.618   6.246 -45.578  1.00 44.77           C  
ATOM   3903  HA  SER A 250       0.117   7.114 -46.007  1.00 44.77           H  
ATOM   3904  C   SER A 250       1.926   6.764 -44.951  1.00 44.77           C  
ATOM   3905  CB  SER A 250      -0.346   5.665 -44.534  1.00 44.77           C  
ATOM   3906  HB2 SER A 250      -0.452   6.373 -43.712  1.00 44.77           H  
ATOM   3907  HB3 SER A 250       0.040   4.722 -44.149  1.00 44.77           H  
ATOM   3908  O   SER A 250       2.225   6.513 -43.782  1.00 44.77           O  
ATOM   3909  OG  SER A 250      -1.613   5.465 -45.130  1.00 44.77           O  
ATOM   3910  HG  SER A 250      -2.299   5.506 -44.459  1.00 44.77           H  
ATOM   3911  N   GLN A 251       2.704   7.525 -45.731  1.00 52.70           N  
ATOM   3912  H   GLN A 251       2.391   7.633 -46.686  1.00 52.70           H  
ATOM   3913  CA  GLN A 251       4.047   8.034 -45.397  1.00 52.70           C  
ATOM   3914  HA  GLN A 251       4.677   7.180 -45.148  1.00 52.70           H  
ATOM   3915  C   GLN A 251       4.112   8.979 -44.177  1.00 52.70           C  
ATOM   3916  CB  GLN A 251       4.657   8.737 -46.630  1.00 52.70           C  
ATOM   3917  HB2 GLN A 251       3.991   9.537 -46.954  1.00 52.70           H  
ATOM   3918  HB3 GLN A 251       5.609   9.184 -46.342  1.00 52.70           H  
ATOM   3919  O   GLN A 251       5.206   9.308 -43.727  1.00 52.70           O  
ATOM   3920  CG  GLN A 251       4.921   7.786 -47.810  1.00 52.70           C  
ATOM   3921  HG2 GLN A 251       5.565   6.972 -47.478  1.00 52.70           H  
ATOM   3922  HG3 GLN A 251       3.976   7.356 -48.141  1.00 52.70           H  
ATOM   3923  CD  GLN A 251       5.576   8.457 -49.018  1.00 52.70           C  
ATOM   3924  NE2 GLN A 251       5.727   7.745 -50.114  1.00 52.70           N  
ATOM   3925 HE21 GLN A 251       6.139   8.219 -50.905  1.00 52.70           H  
ATOM   3926 HE22 GLN A 251       5.360   6.806 -50.176  1.00 52.70           H  
ATOM   3927  OE1 GLN A 251       5.972   9.613 -49.015  1.00 52.70           O  
ATOM   3928  N   GLU A 252       2.980   9.418 -43.614  1.00 57.56           N  
ATOM   3929  H   GLU A 252       2.100   9.120 -44.011  1.00 57.56           H  
ATOM   3930  CA  GLU A 252       2.969  10.232 -42.387  1.00 57.56           C  
ATOM   3931  HA  GLU A 252       3.824  10.907 -42.424  1.00 57.56           H  
ATOM   3932  C   GLU A 252       3.128   9.424 -41.083  1.00 57.56           C  
ATOM   3933  CB  GLU A 252       1.699  11.092 -42.294  1.00 57.56           C  
ATOM   3934  HB2 GLU A 252       1.733  11.588 -41.324  1.00 57.56           H  
ATOM   3935  HB3 GLU A 252       0.817  10.452 -42.312  1.00 57.56           H  
ATOM   3936  O   GLU A 252       3.353  10.012 -40.019  1.00 57.56           O  
ATOM   3937  CG  GLU A 252       1.568  12.180 -43.376  1.00 57.56           C  
ATOM   3938  HG2 GLU A 252       1.077  11.761 -44.255  1.00 57.56           H  
ATOM   3939  HG3 GLU A 252       2.567  12.507 -43.665  1.00 57.56           H  
ATOM   3940  CD  GLU A 252       0.784  13.397 -42.851  1.00 57.56           C  
ATOM   3941  OE1 GLU A 252       1.146  14.546 -43.182  1.00 57.56           O  
ATOM   3942  OE2 GLU A 252      -0.056  13.256 -41.931  1.00 57.56           O  
ATOM   3943  N   GLY A 253       2.997   8.095 -41.133  1.00 57.43           N  
ATOM   3944  H   GLY A 253       2.865   7.657 -42.034  1.00 57.43           H  
ATOM   3945  CA  GLY A 253       3.072   7.241 -39.949  1.00 57.43           C  
ATOM   3946  HA2 GLY A 253       2.874   6.211 -40.245  1.00 57.43           H  
ATOM   3947  HA3 GLY A 253       2.311   7.555 -39.235  1.00 57.43           H  
ATOM   3948  C   GLY A 253       4.446   7.282 -39.272  1.00 57.43           C  
ATOM   3949  O   GLY A 253       5.463   7.025 -39.908  1.00 57.43           O  
ATOM   3950  N   GLY A 254       4.481   7.575 -37.969  1.00 69.09           N  
ATOM   3951  H   GLY A 254       3.622   7.823 -37.499  1.00 69.09           H  
ATOM   3952  CA  GLY A 254       5.726   7.654 -37.196  1.00 69.09           C  
ATOM   3953  HA2 GLY A 254       6.446   6.940 -37.596  1.00 69.09           H  
ATOM   3954  HA3 GLY A 254       5.516   7.370 -36.165  1.00 69.09           H  
ATOM   3955  C   GLY A 254       6.401   9.032 -37.186  1.00 69.09           C  
ATOM   3956  O   GLY A 254       7.357   9.221 -36.436  1.00 69.09           O  
ATOM   3957  N   LEU A 255       5.905  10.013 -37.951  1.00 76.30           N  
ATOM   3958  H   LEU A 255       5.116   9.812 -38.548  1.00 76.30           H  
ATOM   3959  CA  LEU A 255       6.399  11.394 -37.880  1.00 76.30           C  
ATOM   3960  HA  LEU A 255       7.485  11.364 -37.968  1.00 76.30           H  
ATOM   3961  C   LEU A 255       6.053  12.046 -36.525  1.00 76.30           C  
ATOM   3962  CB  LEU A 255       5.815  12.231 -39.033  1.00 76.30           C  
ATOM   3963  HB2 LEU A 255       6.086  13.274 -38.875  1.00 76.30           H  
ATOM   3964  HB3 LEU A 255       4.728  12.165 -38.983  1.00 76.30           H  
ATOM   3965  O   LEU A 255       4.983  11.772 -35.974  1.00 76.30           O  
ATOM   3966  CG  LEU A 255       6.269  11.825 -40.447  1.00 76.30           C  
ATOM   3967  HG  LEU A 255       5.966  10.798 -40.652  1.00 76.30           H  
ATOM   3968  CD1 LEU A 255       5.599  12.752 -41.463  1.00 76.30           C  
ATOM   3969 HD11 LEU A 255       5.961  13.773 -41.342  1.00 76.30           H  
ATOM   3970 HD12 LEU A 255       4.518  12.733 -41.322  1.00 76.30           H  
ATOM   3971 HD13 LEU A 255       5.826  12.405 -42.471  1.00 76.30           H  
ATOM   3972  CD2 LEU A 255       7.784  11.950 -40.633  1.00 76.30           C  
ATOM   3973 HD21 LEU A 255       8.119  12.953 -40.372  1.00 76.30           H  
ATOM   3974 HD22 LEU A 255       8.296  11.214 -40.014  1.00 76.30           H  
ATOM   3975 HD23 LEU A 255       8.036  11.741 -41.673  1.00 76.30           H  
ATOM   3976  N   PRO A 256       6.892  12.953 -35.988  1.00 80.47           N  
ATOM   3977  CA  PRO A 256       6.563  13.689 -34.770  1.00 80.47           C  
ATOM   3978  HA  PRO A 256       6.378  12.977 -33.965  1.00 80.47           H  
ATOM   3979  C   PRO A 256       5.314  14.566 -34.970  1.00 80.47           C  
ATOM   3980  CB  PRO A 256       7.811  14.512 -34.436  1.00 80.47           C  
ATOM   3981  HB2 PRO A 256       7.563  15.459 -33.957  1.00 80.47           H  
ATOM   3982  HB3 PRO A 256       8.471  13.925 -33.796  1.00 80.47           H  
ATOM   3983  O   PRO A 256       5.142  15.188 -36.019  1.00 80.47           O  
ATOM   3984  CG  PRO A 256       8.474  14.718 -35.798  1.00 80.47           C  
ATOM   3985  HG2 PRO A 256       7.999  15.551 -36.315  1.00 80.47           H  
ATOM   3986  HG3 PRO A 256       9.548  14.885 -35.706  1.00 80.47           H  
ATOM   3987  CD  PRO A 256       8.164  13.413 -36.531  1.00 80.47           C  
ATOM   3988  HD2 PRO A 256       8.935  12.674 -36.314  1.00 80.47           H  
ATOM   3989  HD3 PRO A 256       8.105  13.592 -37.604  1.00 80.47           H  
ATOM   3990  N   SER A 257       4.444  14.657 -33.958  1.00 81.78           N  
ATOM   3991  H   SER A 257       4.648  14.156 -33.105  1.00 81.78           H  
ATOM   3992  CA  SER A 257       3.153  15.372 -34.058  1.00 81.78           C  
ATOM   3993  HA  SER A 257       2.677  15.059 -34.987  1.00 81.78           H  
ATOM   3994  C   SER A 257       3.273  16.907 -34.114  1.00 81.78           C  
ATOM   3995  CB  SER A 257       2.223  14.965 -32.913  1.00 81.78           C  
ATOM   3996  HB2 SER A 257       1.200  15.231 -33.179  1.00 81.78           H  
ATOM   3997  HB3 SER A 257       2.272  13.888 -32.750  1.00 81.78           H  
ATOM   3998  O   SER A 257       2.285  17.606 -34.370  1.00 81.78           O  
ATOM   3999  OG  SER A 257       2.578  15.654 -31.732  1.00 81.78           O  
ATOM   4000  HG  SER A 257       1.757  15.849 -31.274  1.00 81.78           H  
ATOM   4001  N   VAL A 258       4.484  17.420 -33.871  1.00 85.05           N  
ATOM   4002  H   VAL A 258       5.204  16.747 -33.654  1.00 85.05           H  
ATOM   4003  CA  VAL A 258       4.916  18.814 -34.036  1.00 85.05           C  
ATOM   4004  HA  VAL A 258       4.217  19.339 -34.687  1.00 85.05           H  
ATOM   4005  C   VAL A 258       6.289  18.800 -34.706  1.00 85.05           C  
ATOM   4006  CB  VAL A 258       4.983  19.551 -32.681  1.00 85.05           C  
ATOM   4007  HB  VAL A 258       5.680  19.034 -32.021  1.00 85.05           H  
ATOM   4008  O   VAL A 258       7.230  18.184 -34.191  1.00 85.05           O  
ATOM   4009  CG1 VAL A 258       5.453  21.003 -32.841  1.00 85.05           C  
ATOM   4010 HG11 VAL A 258       4.766  21.550 -33.486  1.00 85.05           H  
ATOM   4011 HG12 VAL A 258       5.498  21.487 -31.865  1.00 85.05           H  
ATOM   4012 HG13 VAL A 258       6.453  21.034 -33.274  1.00 85.05           H  
ATOM   4013  CG2 VAL A 258       3.609  19.587 -32.003  1.00 85.05           C  
ATOM   4014 HG21 VAL A 258       2.878  20.023 -32.684  1.00 85.05           H  
ATOM   4015 HG22 VAL A 258       3.304  18.577 -31.732  1.00 85.05           H  
ATOM   4016 HG23 VAL A 258       3.667  20.183 -31.092  1.00 85.05           H  
ATOM   4017  N   THR A 259       6.415  19.478 -35.845  1.00 85.93           N  
ATOM   4018  H   THR A 259       5.613  19.985 -36.191  1.00 85.93           H  
ATOM   4019  CA  THR A 259       7.671  19.579 -36.608  1.00 85.93           C  
ATOM   4020  HA  THR A 259       8.143  18.597 -36.635  1.00 85.93           H  
ATOM   4021  C   THR A 259       8.658  20.554 -35.957  1.00 85.93           C  
ATOM   4022  CB  THR A 259       7.406  20.009 -38.059  1.00 85.93           C  
ATOM   4023  HB  THR A 259       8.359  20.050 -38.585  1.00 85.93           H  
ATOM   4024  O   THR A 259       8.256  21.460 -35.227  1.00 85.93           O  
ATOM   4025  CG2 THR A 259       6.486  19.047 -38.809  1.00 85.93           C  
ATOM   4026 HG21 THR A 259       6.399  19.367 -39.848  1.00 85.93           H  
ATOM   4027 HG22 THR A 259       5.494  19.036 -38.359  1.00 85.93           H  
ATOM   4028 HG23 THR A 259       6.904  18.041 -38.783  1.00 85.93           H  
ATOM   4029  OG1 THR A 259       6.820  21.287 -38.099  1.00 85.93           O  
ATOM   4030  HG1 THR A 259       5.927  21.202 -37.759  1.00 85.93           H  
ATOM   4031  N   ASP A 260       9.962  20.425 -36.230  1.00 85.02           N  
ATOM   4032  H   ASP A 260      10.301  19.639 -36.766  1.00 85.02           H  
ATOM   4033  CA  ASP A 260      10.962  21.360 -35.680  1.00 85.02           C  
ATOM   4034  HA  ASP A 260      10.864  21.377 -34.594  1.00 85.02           H  
ATOM   4035  C   ASP A 260      10.744  22.801 -36.167  1.00 85.02           C  
ATOM   4036  CB  ASP A 260      12.382  20.880 -36.010  1.00 85.02           C  
ATOM   4037  HB2 ASP A 260      13.104  21.577 -35.585  1.00 85.02           H  
ATOM   4038  HB3 ASP A 260      12.514  20.862 -37.091  1.00 85.02           H  
ATOM   4039  O   ASP A 260      10.986  23.747 -35.422  1.00 85.02           O  
ATOM   4040  CG  ASP A 260      12.622  19.492 -35.423  1.00 85.02           C  
ATOM   4041  OD1 ASP A 260      12.420  19.343 -34.194  1.00 85.02           O  
ATOM   4042  OD2 ASP A 260      12.802  18.556 -36.223  1.00 85.02           O  
ATOM   4043  N   ALA A 261      10.196  22.981 -37.374  1.00 85.60           N  
ATOM   4044  H   ALA A 261      10.003  22.158 -37.927  1.00 85.60           H  
ATOM   4045  CA  ALA A 261       9.807  24.283 -37.923  1.00 85.60           C  
ATOM   4046  HA  ALA A 261      10.649  24.969 -37.829  1.00 85.60           H  
ATOM   4047  C   ALA A 261       8.605  24.924 -37.196  1.00 85.60           C  
ATOM   4048  CB  ALA A 261       9.508  24.087 -39.413  1.00 85.60           C  
ATOM   4049  HB1 ALA A 261       8.666  23.406 -39.539  1.00 85.60           H  
ATOM   4050  HB2 ALA A 261       9.261  25.048 -39.864  1.00 85.60           H  
ATOM   4051  HB3 ALA A 261      10.384  23.676 -39.915  1.00 85.60           H  
ATOM   4052  O   ALA A 261       8.483  26.149 -37.154  1.00 85.60           O  
ATOM   4053  N   GLU A 262       7.712  24.123 -36.608  1.00 88.30           N  
ATOM   4054  H   GLU A 262       7.833  23.123 -36.682  1.00 88.30           H  
ATOM   4055  CA  GLU A 262       6.640  24.621 -35.739  1.00 88.30           C  
ATOM   4056  HA  GLU A 262       6.255  25.562 -36.131  1.00 88.30           H  
ATOM   4057  C   GLU A 262       7.156  24.900 -34.327  1.00 88.30           C  
ATOM   4058  CB  GLU A 262       5.486  23.615 -35.685  1.00 88.30           C  
ATOM   4059  HB2 GLU A 262       5.893  22.630 -35.453  1.00 88.30           H  
ATOM   4060  HB3 GLU A 262       4.803  23.896 -34.884  1.00 88.30           H  
ATOM   4061  O   GLU A 262       6.855  25.956 -33.771  1.00 88.30           O  
ATOM   4062  CG  GLU A 262       4.691  23.562 -36.995  1.00 88.30           C  
ATOM   4063  HG2 GLU A 262       4.094  24.471 -37.079  1.00 88.30           H  
ATOM   4064  HG3 GLU A 262       5.369  23.533 -37.848  1.00 88.30           H  
ATOM   4065  CD  GLU A 262       3.795  22.321 -37.022  1.00 88.30           C  
ATOM   4066  OE1 GLU A 262       2.557  22.502 -37.071  1.00 88.30           O  
ATOM   4067  OE2 GLU A 262       4.369  21.203 -36.979  1.00 88.30           O  
ATOM   4068  N   LEU A 263       7.963  23.994 -33.765  1.00 88.57           N  
ATOM   4069  H   LEU A 263       8.163  23.149 -34.281  1.00 88.57           H  
ATOM   4070  CA  LEU A 263       8.471  24.107 -32.399  1.00 88.57           C  
ATOM   4071  HA  LEU A 263       7.613  24.291 -31.753  1.00 88.57           H  
ATOM   4072  C   LEU A 263       9.422  25.306 -32.239  1.00 88.57           C  
ATOM   4073  CB  LEU A 263       9.107  22.761 -32.001  1.00 88.57           C  
ATOM   4074  HB2 LEU A 263       9.976  22.582 -32.634  1.00 88.57           H  
ATOM   4075  HB3 LEU A 263       8.388  21.965 -32.193  1.00 88.57           H  
ATOM   4076  O   LEU A 263       9.213  26.132 -31.350  1.00 88.57           O  
ATOM   4077  CG  LEU A 263       9.539  22.673 -30.525  1.00 88.57           C  
ATOM   4078  HG  LEU A 263      10.289  23.438 -30.322  1.00 88.57           H  
ATOM   4079  CD1 LEU A 263       8.370  22.887 -29.562  1.00 88.57           C  
ATOM   4080 HD11 LEU A 263       8.714  22.726 -28.540  1.00 88.57           H  
ATOM   4081 HD12 LEU A 263       8.007  23.912 -29.631  1.00 88.57           H  
ATOM   4082 HD13 LEU A 263       7.564  22.189 -29.792  1.00 88.57           H  
ATOM   4083  CD2 LEU A 263      10.150  21.298 -30.250  1.00 88.57           C  
ATOM   4084 HD21 LEU A 263      10.992  21.124 -30.920  1.00 88.57           H  
ATOM   4085 HD22 LEU A 263      10.520  21.254 -29.226  1.00 88.57           H  
ATOM   4086 HD23 LEU A 263       9.405  20.516 -30.398  1.00 88.57           H  
ATOM   4087  N   SER A 264      10.379  25.479 -33.157  1.00 88.01           N  
ATOM   4088  H   SER A 264      10.498  24.763 -33.860  1.00 88.01           H  
ATOM   4089  CA  SER A 264      11.249  26.669 -33.232  1.00 88.01           C  
ATOM   4090  HA  SER A 264      11.859  26.725 -32.331  1.00 88.01           H  
ATOM   4091  C   SER A 264      10.445  27.969 -33.315  1.00 88.01           C  
ATOM   4092  CB  SER A 264      12.190  26.579 -34.442  1.00 88.01           C  
ATOM   4093  HB2 SER A 264      12.720  27.524 -34.562  1.00 88.01           H  
ATOM   4094  HB3 SER A 264      12.919  25.787 -34.275  1.00 88.01           H  
ATOM   4095  O   SER A 264      10.693  28.915 -32.567  1.00 88.01           O  
ATOM   4096  OG  SER A 264      11.472  26.311 -35.631  1.00 88.01           O  
ATOM   4097  HG  SER A 264      11.344  25.360 -35.654  1.00 88.01           H  
ATOM   4098  N   LYS A 265       9.403  27.995 -34.154  1.00 90.64           N  
ATOM   4099  H   LYS A 265       9.293  27.192 -34.757  1.00 90.64           H  
ATOM   4100  CA  LYS A 265       8.480  29.128 -34.305  1.00 90.64           C  
ATOM   4101  HA  LYS A 265       9.073  30.029 -34.463  1.00 90.64           H  
ATOM   4102  C   LYS A 265       7.619  29.393 -33.062  1.00 90.64           C  
ATOM   4103  CB  LYS A 265       7.631  28.863 -35.556  1.00 90.64           C  
ATOM   4104  HB2 LYS A 265       8.305  28.744 -36.404  1.00 90.64           H  
ATOM   4105  HB3 LYS A 265       7.081  27.931 -35.426  1.00 90.64           H  
ATOM   4106  O   LYS A 265       7.156  30.520 -32.885  1.00 90.64           O  
ATOM   4107  CG  LYS A 265       6.634  29.984 -35.873  1.00 90.64           C  
ATOM   4108  HG2 LYS A 265       7.167  30.930 -35.965  1.00 90.64           H  
ATOM   4109  HG3 LYS A 265       5.893  30.060 -35.077  1.00 90.64           H  
ATOM   4110  CD  LYS A 265       5.907  29.673 -37.180  1.00 90.64           C  
ATOM   4111  HD2 LYS A 265       6.641  29.599 -37.983  1.00 90.64           H  
ATOM   4112  HD3 LYS A 265       5.391  28.717 -37.084  1.00 90.64           H  
ATOM   4113  CE  LYS A 265       4.902  30.783 -37.492  1.00 90.64           C  
ATOM   4114  HE2 LYS A 265       5.441  31.730 -37.541  1.00 90.64           H  
ATOM   4115  HE3 LYS A 265       4.185  30.844 -36.673  1.00 90.64           H  
ATOM   4116  NZ  LYS A 265       4.211  30.514 -38.775  1.00 90.64           N  
ATOM   4117  HZ1 LYS A 265       3.549  31.246 -38.994  1.00 90.64           H  
ATOM   4118  HZ2 LYS A 265       4.888  30.458 -39.522  1.00 90.64           H  
ATOM   4119  HZ3 LYS A 265       3.729  29.628 -38.735  1.00 90.64           H  
ATOM   4120  N   TRP A 266       7.356  28.393 -32.219  1.00 90.75           N  
ATOM   4121  H   TRP A 266       7.693  27.470 -32.452  1.00 90.75           H  
ATOM   4122  CA  TRP A 266       6.585  28.570 -30.982  1.00 90.75           C  
ATOM   4123  HA  TRP A 266       5.846  29.355 -31.135  1.00 90.75           H  
ATOM   4124  C   TRP A 266       7.444  29.033 -29.806  1.00 90.75           C  
ATOM   4125  CB  TRP A 266       5.831  27.285 -30.624  1.00 90.75           C  
ATOM   4126  HB2 TRP A 266       5.375  27.421 -29.643  1.00 90.75           H  
ATOM   4127  HB3 TRP A 266       6.552  26.473 -30.532  1.00 90.75           H  
ATOM   4128  O   TRP A 266       6.955  29.852 -29.028  1.00 90.75           O  
ATOM   4129  CG  TRP A 266       4.744  26.841 -31.557  1.00 90.75           C  
ATOM   4130  CD1 TRP A 266       4.264  27.511 -32.632  1.00 90.75           C  
ATOM   4131  HD1 TRP A 266       4.632  28.469 -32.968  1.00 90.75           H  
ATOM   4132  CD2 TRP A 266       4.053  25.556 -31.551  1.00 90.75           C  
ATOM   4133  CE2 TRP A 266       3.180  25.505 -32.677  1.00 90.75           C  
ATOM   4134  CE3 TRP A 266       4.105  24.414 -30.725  1.00 90.75           C  
ATOM   4135  HE3 TRP A 266       4.775  24.408 -29.878  1.00 90.75           H  
ATOM   4136  NE1 TRP A 266       3.338  26.726 -33.293  1.00 90.75           N  
ATOM   4137  HE1 TRP A 266       2.968  26.944 -34.207  1.00 90.75           H  
ATOM   4138  CH2 TRP A 266       2.508  23.241 -32.155  1.00 90.75           C  
ATOM   4139  HH2 TRP A 266       1.971  22.340 -32.409  1.00 90.75           H  
ATOM   4140  CZ2 TRP A 266       2.421  24.368 -32.990  1.00 90.75           C  
ATOM   4141  HZ2 TRP A 266       1.821  24.335 -33.888  1.00 90.75           H  
ATOM   4142  CZ3 TRP A 266       3.336  23.272 -31.018  1.00 90.75           C  
ATOM   4143  HZ3 TRP A 266       3.422  22.399 -30.388  1.00 90.75           H  
ATOM   4144  N   LEU A 267       8.682  28.539 -29.702  1.00 88.08           N  
ATOM   4145  H   LEU A 267       8.964  27.828 -30.362  1.00 88.08           H  
ATOM   4146  CA  LEU A 267       9.647  28.908 -28.659  1.00 88.08           C  
ATOM   4147  HA  LEU A 267       9.122  29.072 -27.718  1.00 88.08           H  
ATOM   4148  C   LEU A 267      10.404  30.212 -28.974  1.00 88.08           C  
ATOM   4149  CB  LEU A 267      10.650  27.753 -28.475  1.00 88.08           C  
ATOM   4150  HB2 LEU A 267      11.177  27.613 -29.419  1.00 88.08           H  
ATOM   4151  HB3 LEU A 267      11.389  28.052 -27.732  1.00 88.08           H  
ATOM   4152  O   LEU A 267      10.814  30.914 -28.057  1.00 88.08           O  
ATOM   4153  CG  LEU A 267      10.051  26.400 -28.043  1.00 88.08           C  
ATOM   4154  HG  LEU A 267       9.288  26.090 -28.757  1.00 88.08           H  
ATOM   4155  CD1 LEU A 267      11.161  25.352 -28.050  1.00 88.08           C  
ATOM   4156 HD11 LEU A 267      10.738  24.355 -27.928  1.00 88.08           H  
ATOM   4157 HD12 LEU A 267      11.881  25.551 -27.256  1.00 88.08           H  
ATOM   4158 HD13 LEU A 267      11.685  25.384 -29.006  1.00 88.08           H  
ATOM   4159  CD2 LEU A 267       9.416  26.440 -26.652  1.00 88.08           C  
ATOM   4160 HD21 LEU A 267      10.157  26.751 -25.915  1.00 88.08           H  
ATOM   4161 HD22 LEU A 267       9.041  25.451 -26.389  1.00 88.08           H  
ATOM   4162 HD23 LEU A 267       8.581  27.141 -26.642  1.00 88.08           H  
ATOM   4163  N   GLY A 268      10.580  30.547 -30.257  1.00 86.20           N  
ATOM   4164  H   GLY A 268      10.257  29.899 -30.962  1.00 86.20           H  
ATOM   4165  CA  GLY A 268      11.440  31.650 -30.707  1.00 86.20           C  
ATOM   4166  HA2 GLY A 268      11.348  32.492 -30.020  1.00 86.20           H  
ATOM   4167  HA3 GLY A 268      11.111  31.968 -31.696  1.00 86.20           H  
ATOM   4168  C   GLY A 268      12.925  31.276 -30.806  1.00 86.20           C  
ATOM   4169  O   GLY A 268      13.776  32.160 -30.773  1.00 86.20           O  
ATOM   4170  N   VAL A 269      13.229  29.980 -30.916  1.00 85.53           N  
ATOM   4171  H   VAL A 269      12.464  29.334 -31.050  1.00 85.53           H  
ATOM   4172  CA  VAL A 269      14.572  29.393 -30.774  1.00 85.53           C  
ATOM   4173  HA  VAL A 269      15.302  30.184 -30.600  1.00 85.53           H  
ATOM   4174  C   VAL A 269      14.968  28.644 -32.044  1.00 85.53           C  
ATOM   4175  CB  VAL A 269      14.600  28.447 -29.556  1.00 85.53           C  
ATOM   4176  HB  VAL A 269      13.796  27.719 -29.659  1.00 85.53           H  
ATOM   4177  O   VAL A 269      14.147  27.934 -32.621  1.00 85.53           O  
ATOM   4178  CG1 VAL A 269      15.919  27.679 -29.438  1.00 85.53           C  
ATOM   4179 HG11 VAL A 269      16.766  28.365 -29.402  1.00 85.53           H  
ATOM   4180 HG12 VAL A 269      15.905  27.113 -28.507  1.00 85.53           H  
ATOM   4181 HG13 VAL A 269      16.029  26.961 -30.250  1.00 85.53           H  
ATOM   4182  CG2 VAL A 269      14.377  29.228 -28.255  1.00 85.53           C  
ATOM   4183 HG21 VAL A 269      13.421  29.751 -28.268  1.00 85.53           H  
ATOM   4184 HG22 VAL A 269      15.183  29.946 -28.105  1.00 85.53           H  
ATOM   4185 HG23 VAL A 269      14.377  28.538 -27.411  1.00 85.53           H  
ATOM   4186  N   THR A 270      16.227  28.775 -32.470  1.00 81.95           N  
ATOM   4187  H   THR A 270      16.836  29.412 -31.977  1.00 81.95           H  
ATOM   4188  CA  THR A 270      16.786  28.081 -33.648  1.00 81.95           C  
ATOM   4189  HA  THR A 270      15.995  27.508 -34.133  1.00 81.95           H  
ATOM   4190  C   THR A 270      17.878  27.059 -33.318  1.00 81.95           C  
ATOM   4191  CB  THR A 270      17.326  29.080 -34.685  1.00 81.95           C  
ATOM   4192  HB  THR A 270      17.773  28.536 -35.516  1.00 81.95           H  
ATOM   4193  O   THR A 270      18.416  26.454 -34.241  1.00 81.95           O  
ATOM   4194  CG2 THR A 270      16.229  29.980 -35.253  1.00 81.95           C  
ATOM   4195 HG21 THR A 270      16.654  30.620 -36.026  1.00 81.95           H  
ATOM   4196 HG22 THR A 270      15.808  30.603 -34.464  1.00 81.95           H  
ATOM   4197 HG23 THR A 270      15.440  29.366 -35.689  1.00 81.95           H  
ATOM   4198  OG1 THR A 270      18.302  29.918 -34.106  1.00 81.95           O  
ATOM   4199  HG1 THR A 270      19.072  29.376 -33.918  1.00 81.95           H  
ATOM   4200  N   ASP A 271      18.242  26.881 -32.045  1.00 86.39           N  
ATOM   4201  H   ASP A 271      17.727  27.341 -31.308  1.00 86.39           H  
ATOM   4202  CA  ASP A 271      19.195  25.843 -31.637  1.00 86.39           C  
ATOM   4203  HA  ASP A 271      19.990  25.799 -32.381  1.00 86.39           H  
ATOM   4204  C   ASP A 271      18.521  24.463 -31.595  1.00 86.39           C  
ATOM   4205  CB  ASP A 271      19.858  26.197 -30.295  1.00 86.39           C  
ATOM   4206  HB2 ASP A 271      20.301  27.190 -30.372  1.00 86.39           H  
ATOM   4207  HB3 ASP A 271      19.095  26.220 -29.517  1.00 86.39           H  
ATOM   4208  O   ASP A 271      17.412  24.311 -31.086  1.00 86.39           O  
ATOM   4209  CG  ASP A 271      20.958  25.198 -29.904  1.00 86.39           C  
ATOM   4210  OD1 ASP A 271      21.403  24.423 -30.785  1.00 86.39           O  
ATOM   4211  OD2 ASP A 271      21.338  25.187 -28.720  1.00 86.39           O  
ATOM   4212  N   GLY A 272      19.206  23.449 -32.124  1.00 87.59           N  
ATOM   4213  H   GLY A 272      20.182  23.627 -32.313  1.00 87.59           H  
ATOM   4214  CA  GLY A 272      18.739  22.066 -32.119  1.00 87.59           C  
ATOM   4215  HA2 GLY A 272      17.729  22.018 -32.528  1.00 87.59           H  
ATOM   4216  HA3 GLY A 272      19.399  21.468 -32.747  1.00 87.59           H  
ATOM   4217  C   GLY A 272      18.725  21.444 -30.722  1.00 87.59           C  
ATOM   4218  O   GLY A 272      17.837  20.645 -30.438  1.00 87.59           O  
ATOM   4219  N   ALA A 273      19.652  21.833 -29.837  1.00 89.59           N  
ATOM   4220  H   ALA A 273      20.322  22.543 -30.098  1.00 89.59           H  
ATOM   4221  CA  ALA A 273      19.737  21.262 -28.491  1.00 89.59           C  
ATOM   4222  HA  ALA A 273      19.752  20.176 -28.576  1.00 89.59           H  
ATOM   4223  C   ALA A 273      18.513  21.629 -27.633  1.00 89.59           C  
ATOM   4224  CB  ALA A 273      21.055  21.705 -27.846  1.00 89.59           C  
ATOM   4225  HB1 ALA A 273      21.151  21.243 -26.864  1.00 89.59           H  
ATOM   4226  HB2 ALA A 273      21.896  21.401 -28.469  1.00 89.59           H  
ATOM   4227  HB3 ALA A 273      21.072  22.789 -27.727  1.00 89.59           H  
ATOM   4228  O   ALA A 273      17.858  20.745 -27.084  1.00 89.59           O  
ATOM   4229  N   GLU A 274      18.132  22.911 -27.598  1.00 87.95           N  
ATOM   4230  H   GLU A 274      18.733  23.603 -28.022  1.00 87.95           H  
ATOM   4231  CA  GLU A 274      16.928  23.366 -26.884  1.00 87.95           C  
ATOM   4232  HA  GLU A 274      17.000  23.067 -25.839  1.00 87.95           H  
ATOM   4233  C   GLU A 274      15.631  22.743 -27.441  1.00 87.95           C  
ATOM   4234  CB  GLU A 274      16.825  24.898 -26.950  1.00 87.95           C  
ATOM   4235  HB2 GLU A 274      15.831  25.172 -26.598  1.00 87.95           H  
ATOM   4236  HB3 GLU A 274      16.925  25.210 -27.990  1.00 87.95           H  
ATOM   4237  O   GLU A 274      14.698  22.461 -26.683  1.00 87.95           O  
ATOM   4238  CG  GLU A 274      17.875  25.632 -26.094  1.00 87.95           C  
ATOM   4239  HG2 GLU A 274      17.869  25.200 -25.093  1.00 87.95           H  
ATOM   4240  HG3 GLU A 274      18.860  25.462 -26.529  1.00 87.95           H  
ATOM   4241  CD  GLU A 274      17.612  27.149 -25.972  1.00 87.95           C  
ATOM   4242  OE1 GLU A 274      18.586  27.903 -25.751  1.00 87.95           O  
ATOM   4243  OE2 GLU A 274      16.431  27.560 -26.061  1.00 87.95           O  
ATOM   4244  N   LEU A 275      15.566  22.480 -28.754  1.00 89.18           N  
ATOM   4245  H   LEU A 275      16.361  22.728 -29.325  1.00 89.18           H  
ATOM   4246  CA  LEU A 275      14.444  21.765 -29.376  1.00 89.18           C  
ATOM   4247  HA  LEU A 275      13.513  22.214 -29.029  1.00 89.18           H  
ATOM   4248  C   LEU A 275      14.400  20.292 -28.941  1.00 89.18           C  
ATOM   4249  CB  LEU A 275      14.527  21.885 -30.912  1.00 89.18           C  
ATOM   4250  HB2 LEU A 275      15.504  21.525 -31.232  1.00 89.18           H  
ATOM   4251  HB3 LEU A 275      13.777  21.231 -31.357  1.00 89.18           H  
ATOM   4252  O   LEU A 275      13.326  19.787 -28.609  1.00 89.18           O  
ATOM   4253  CG  LEU A 275      14.323  23.309 -31.461  1.00 89.18           C  
ATOM   4254  HG  LEU A 275      14.961  24.012 -30.926  1.00 89.18           H  
ATOM   4255  CD1 LEU A 275      14.657  23.358 -32.953  1.00 89.18           C  
ATOM   4256 HD11 LEU A 275      15.700  23.071 -33.093  1.00 89.18           H  
ATOM   4257 HD12 LEU A 275      14.534  24.375 -33.323  1.00 89.18           H  
ATOM   4258 HD13 LEU A 275      14.017  22.673 -33.510  1.00 89.18           H  
ATOM   4259  CD2 LEU A 275      12.881  23.783 -31.310  1.00 89.18           C  
ATOM   4260 HD21 LEU A 275      12.221  23.154 -31.908  1.00 89.18           H  
ATOM   4261 HD22 LEU A 275      12.596  23.735 -30.259  1.00 89.18           H  
ATOM   4262 HD23 LEU A 275      12.817  24.819 -31.641  1.00 89.18           H  
ATOM   4263  N   GLU A 276      15.546  19.609 -28.901  1.00 89.39           N  
ATOM   4264  H   GLU A 276      16.395  20.076 -29.185  1.00 89.39           H  
ATOM   4265  CA  GLU A 276      15.652  18.219 -28.445  1.00 89.39           C  
ATOM   4266  HA  GLU A 276      14.946  17.617 -29.017  1.00 89.39           H  
ATOM   4267  C   GLU A 276      15.284  18.085 -26.958  1.00 89.39           C  
ATOM   4268  CB  GLU A 276      17.071  17.688 -28.719  1.00 89.39           C  
ATOM   4269  HB2 GLU A 276      17.756  18.084 -27.969  1.00 89.39           H  
ATOM   4270  HB3 GLU A 276      17.402  18.024 -29.701  1.00 89.39           H  
ATOM   4271  O   GLU A 276      14.487  17.220 -26.590  1.00 89.39           O  
ATOM   4272  CG  GLU A 276      17.116  16.154 -28.700  1.00 89.39           C  
ATOM   4273  HG2 GLU A 276      16.547  15.788 -27.846  1.00 89.39           H  
ATOM   4274  HG3 GLU A 276      16.630  15.773 -29.599  1.00 89.39           H  
ATOM   4275  CD  GLU A 276      18.555  15.623 -28.618  1.00 89.39           C  
ATOM   4276  OE1 GLU A 276      18.864  14.957 -27.600  1.00 89.39           O  
ATOM   4277  OE2 GLU A 276      19.344  15.884 -29.547  1.00 89.39           O  
ATOM   4278  N   ASP A 277      15.780  18.981 -26.103  1.00 89.29           N  
ATOM   4279  H   ASP A 277      16.458  19.647 -26.446  1.00 89.29           H  
ATOM   4280  CA  ASP A 277      15.464  18.988 -24.672  1.00 89.29           C  
ATOM   4281  HA  ASP A 277      15.610  17.982 -24.279  1.00 89.29           H  
ATOM   4282  C   ASP A 277      13.989  19.321 -24.410  1.00 89.29           C  
ATOM   4283  CB  ASP A 277      16.427  19.927 -23.926  1.00 89.29           C  
ATOM   4284  HB2 ASP A 277      16.463  20.890 -24.436  1.00 89.29           H  
ATOM   4285  HB3 ASP A 277      16.037  20.093 -22.922  1.00 89.29           H  
ATOM   4286  O   ASP A 277      13.345  18.692 -23.565  1.00 89.29           O  
ATOM   4287  CG  ASP A 277      17.848  19.354 -23.788  1.00 89.29           C  
ATOM   4288  OD1 ASP A 277      18.030  18.132 -24.026  1.00 89.29           O  
ATOM   4289  OD2 ASP A 277      18.748  20.117 -23.384  1.00 89.29           O  
ATOM   4290  N   ARG A 278      13.381  20.208 -25.210  1.00 90.35           N  
ATOM   4291  H   ARG A 278      13.947  20.724 -25.869  1.00 90.35           H  
ATOM   4292  CA  ARG A 278      11.929  20.435 -25.157  1.00 90.35           C  
ATOM   4293  HA  ARG A 278      11.679  20.610 -24.110  1.00 90.35           H  
ATOM   4294  C   ARG A 278      11.123  19.201 -25.581  1.00 90.35           C  
ATOM   4295  CB  ARG A 278      11.579  21.681 -25.984  1.00 90.35           C  
ATOM   4296  HB2 ARG A 278      11.787  21.489 -27.036  1.00 90.35           H  
ATOM   4297  HB3 ARG A 278      12.218  22.507 -25.669  1.00 90.35           H  
ATOM   4298  O   ARG A 278      10.056  18.957 -25.014  1.00 90.35           O  
ATOM   4299  CG  ARG A 278      10.111  22.113 -25.835  1.00 90.35           C  
ATOM   4300  HG2 ARG A 278       9.475  21.361 -26.301  1.00 90.35           H  
ATOM   4301  HG3 ARG A 278       9.964  23.050 -26.371  1.00 90.35           H  
ATOM   4302  CD  ARG A 278       9.642  22.315 -24.389  1.00 90.35           C  
ATOM   4303  HD2 ARG A 278       8.629  22.717 -24.430  1.00 90.35           H  
ATOM   4304  HD3 ARG A 278       9.596  21.350 -23.886  1.00 90.35           H  
ATOM   4305  NE  ARG A 278      10.520  23.227 -23.622  1.00 90.35           N  
ATOM   4306  HE  ARG A 278      11.484  23.298 -23.915  1.00 90.35           H  
ATOM   4307  NH1 ARG A 278       8.946  23.851 -22.097  1.00 90.35           N  
ATOM   4308 HH11 ARG A 278       8.623  24.460 -21.359  1.00 90.35           H  
ATOM   4309 HH12 ARG A 278       8.253  23.324 -22.607  1.00 90.35           H  
ATOM   4310  NH2 ARG A 278      11.017  24.617 -21.868  1.00 90.35           N  
ATOM   4311 HH21 ARG A 278      11.988  24.656 -22.143  1.00 90.35           H  
ATOM   4312 HH22 ARG A 278      10.718  25.016 -20.990  1.00 90.35           H  
ATOM   4313  CZ  ARG A 278      10.166  23.896 -22.538  1.00 90.35           C  
ATOM   4314  N   ARG A 279      11.620  18.399 -26.532  1.00 90.46           N  
ATOM   4315  H   ARG A 279      12.493  18.673 -26.960  1.00 90.46           H  
ATOM   4316  CA  ARG A 279      11.012  17.107 -26.904  1.00 90.46           C  
ATOM   4317  HA  ARG A 279       9.939  17.250 -27.032  1.00 90.46           H  
ATOM   4318  C   ARG A 279      11.135  16.079 -25.773  1.00 90.46           C  
ATOM   4319  CB  ARG A 279      11.595  16.585 -28.233  1.00 90.46           C  
ATOM   4320  HB2 ARG A 279      12.684  16.583 -28.187  1.00 90.46           H  
ATOM   4321  HB3 ARG A 279      11.264  15.557 -28.377  1.00 90.46           H  
ATOM   4322  O   ARG A 279      10.138  15.426 -25.473  1.00 90.46           O  
ATOM   4323  CG  ARG A 279      11.136  17.411 -29.447  1.00 90.46           C  
ATOM   4324  HG2 ARG A 279      10.052  17.327 -29.529  1.00 90.46           H  
ATOM   4325  HG3 ARG A 279      11.380  18.463 -29.305  1.00 90.46           H  
ATOM   4326  CD  ARG A 279      11.784  16.912 -30.748  1.00 90.46           C  
ATOM   4327  HD2 ARG A 279      11.549  15.857 -30.890  1.00 90.46           H  
ATOM   4328  HD3 ARG A 279      12.865  17.005 -30.649  1.00 90.46           H  
ATOM   4329  NE  ARG A 279      11.352  17.680 -31.936  1.00 90.46           N  
ATOM   4330  HE  ARG A 279      12.060  18.192 -32.443  1.00 90.46           H  
ATOM   4331  NH1 ARG A 279       9.099  17.129 -32.025  1.00 90.46           N  
ATOM   4332 HH11 ARG A 279       9.189  16.528 -31.218  1.00 90.46           H  
ATOM   4333 HH12 ARG A 279       8.224  17.262 -32.513  1.00 90.46           H  
ATOM   4334  NH2 ARG A 279       9.960  18.475 -33.523  1.00 90.46           N  
ATOM   4335 HH21 ARG A 279       9.045  18.524 -33.947  1.00 90.46           H  
ATOM   4336 HH22 ARG A 279      10.786  18.895 -33.926  1.00 90.46           H  
ATOM   4337  CZ  ARG A 279      10.150  17.752 -32.474  1.00 90.46           C  
ATOM   4338  N   LYS A 280      12.287  15.990 -25.092  1.00 91.16           N  
ATOM   4339  H   LYS A 280      13.063  16.550 -25.416  1.00 91.16           H  
ATOM   4340  CA  LYS A 280      12.478  15.133 -23.898  1.00 91.16           C  
ATOM   4341  HA  LYS A 280      12.278  14.096 -24.166  1.00 91.16           H  
ATOM   4342  C   LYS A 280      11.490  15.490 -22.785  1.00 91.16           C  
ATOM   4343  CB  LYS A 280      13.918  15.237 -23.365  1.00 91.16           C  
ATOM   4344  HB2 LYS A 280      13.989  14.701 -22.419  1.00 91.16           H  
ATOM   4345  HB3 LYS A 280      14.147  16.285 -23.170  1.00 91.16           H  
ATOM   4346  O   LYS A 280      10.814  14.597 -22.279  1.00 91.16           O  
ATOM   4347  CG  LYS A 280      14.961  14.656 -24.329  1.00 91.16           C  
ATOM   4348  HG2 LYS A 280      14.873  13.569 -24.355  1.00 91.16           H  
ATOM   4349  HG3 LYS A 280      14.770  15.036 -25.332  1.00 91.16           H  
ATOM   4350  CD  LYS A 280      16.385  15.052 -23.908  1.00 91.16           C  
ATOM   4351  HD2 LYS A 280      16.398  16.106 -23.630  1.00 91.16           H  
ATOM   4352  HD3 LYS A 280      16.708  14.463 -23.050  1.00 91.16           H  
ATOM   4353  CE  LYS A 280      17.323  14.837 -25.095  1.00 91.16           C  
ATOM   4354  HE2 LYS A 280      16.771  15.065 -26.007  1.00 91.16           H  
ATOM   4355  HE3 LYS A 280      17.626  13.792 -25.157  1.00 91.16           H  
ATOM   4356  NZ  LYS A 280      18.506  15.724 -25.067  1.00 91.16           N  
ATOM   4357  HZ1 LYS A 280      18.962  15.657 -25.966  1.00 91.16           H  
ATOM   4358  HZ2 LYS A 280      19.157  15.501 -24.327  1.00 91.16           H  
ATOM   4359  HZ3 LYS A 280      18.242  16.688 -24.924  1.00 91.16           H  
ATOM   4360  N   LEU A 281      11.337  16.782 -22.476  1.00 92.19           N  
ATOM   4361  H   LEU A 281      11.975  17.445 -22.891  1.00 92.19           H  
ATOM   4362  CA  LEU A 281      10.373  17.268 -21.482  1.00 92.19           C  
ATOM   4363  HA  LEU A 281      10.603  16.795 -20.527  1.00 92.19           H  
ATOM   4364  C   LEU A 281       8.936  16.864 -21.846  1.00 92.19           C  
ATOM   4365  CB  LEU A 281      10.568  18.789 -21.310  1.00 92.19           C  
ATOM   4366  HB2 LEU A 281      11.615  18.940 -21.047  1.00 92.19           H  
ATOM   4367  HB3 LEU A 281      10.396  19.294 -22.261  1.00 92.19           H  
ATOM   4368  O   LEU A 281       8.230  16.310 -21.009  1.00 92.19           O  
ATOM   4369  CG  LEU A 281       9.701  19.450 -20.213  1.00 92.19           C  
ATOM   4370  HG  LEU A 281       9.606  18.779 -19.359  1.00 92.19           H  
ATOM   4371  CD1 LEU A 281      10.373  20.743 -19.746  1.00 92.19           C  
ATOM   4372 HD11 LEU A 281       9.760  21.230 -18.987  1.00 92.19           H  
ATOM   4373 HD12 LEU A 281      11.333  20.502 -19.291  1.00 92.19           H  
ATOM   4374 HD13 LEU A 281      10.527  21.420 -20.586  1.00 92.19           H  
ATOM   4375  CD2 LEU A 281       8.303  19.847 -20.708  1.00 92.19           C  
ATOM   4376 HD21 LEU A 281       8.379  20.471 -21.598  1.00 92.19           H  
ATOM   4377 HD22 LEU A 281       7.710  18.960 -20.933  1.00 92.19           H  
ATOM   4378 HD23 LEU A 281       7.779  20.400 -19.928  1.00 92.19           H  
ATOM   4379  N   MET A 282       8.497  17.064 -23.096  1.00 93.36           N  
ATOM   4380  H   MET A 282       9.102  17.527 -23.758  1.00 93.36           H  
ATOM   4381  CA  MET A 282       7.141  16.662 -23.509  1.00 93.36           C  
ATOM   4382  HA  MET A 282       6.440  17.096 -22.797  1.00 93.36           H  
ATOM   4383  C   MET A 282       6.933  15.136 -23.464  1.00 93.36           C  
ATOM   4384  CB  MET A 282       6.821  17.239 -24.898  1.00 93.36           C  
ATOM   4385  HB2 MET A 282       7.024  18.310 -24.897  1.00 93.36           H  
ATOM   4386  HB3 MET A 282       7.474  16.776 -25.638  1.00 93.36           H  
ATOM   4387  O   MET A 282       5.854  14.669 -23.097  1.00 93.36           O  
ATOM   4388  CG  MET A 282       5.357  17.009 -25.313  1.00 93.36           C  
ATOM   4389  HG2 MET A 282       5.201  15.940 -25.458  1.00 93.36           H  
ATOM   4390  HG3 MET A 282       5.203  17.485 -26.281  1.00 93.36           H  
ATOM   4391  SD  MET A 282       4.061  17.614 -24.185  1.00 93.36           S  
ATOM   4392  CE  MET A 282       4.459  19.380 -24.113  1.00 93.36           C  
ATOM   4393  HE1 MET A 282       4.436  19.798 -25.120  1.00 93.36           H  
ATOM   4394  HE2 MET A 282       3.726  19.888 -23.487  1.00 93.36           H  
ATOM   4395  HE3 MET A 282       5.448  19.522 -23.678  1.00 93.36           H  
ATOM   4396  N   MET A 283       7.965  14.342 -23.772  1.00 92.68           N  
ATOM   4397  H   MET A 283       8.828  14.764 -24.083  1.00 92.68           H  
ATOM   4398  CA  MET A 283       7.915  12.887 -23.599  1.00 92.68           C  
ATOM   4399  HA  MET A 283       7.022  12.509 -24.096  1.00 92.68           H  
ATOM   4400  C   MET A 283       7.790  12.488 -22.121  1.00 92.68           C  
ATOM   4401  CB  MET A 283       9.139  12.220 -24.244  1.00 92.68           C  
ATOM   4402  HB2 MET A 283       9.179  11.181 -23.918  1.00 92.68           H  
ATOM   4403  HB3 MET A 283      10.052  12.719 -23.918  1.00 92.68           H  
ATOM   4404  O   MET A 283       6.971  11.627 -21.809  1.00 92.68           O  
ATOM   4405  CG  MET A 283       9.061  12.247 -25.775  1.00 92.68           C  
ATOM   4406  HG2 MET A 283       8.185  11.681 -26.091  1.00 92.68           H  
ATOM   4407  HG3 MET A 283       8.927  13.278 -26.102  1.00 92.68           H  
ATOM   4408  SD  MET A 283      10.516  11.578 -26.630  1.00 92.68           S  
ATOM   4409  CE  MET A 283      10.446   9.837 -26.124  1.00 92.68           C  
ATOM   4410  HE1 MET A 283      10.585   9.757 -25.046  1.00 92.68           H  
ATOM   4411  HE2 MET A 283      11.241   9.285 -26.625  1.00 92.68           H  
ATOM   4412  HE3 MET A 283       9.481   9.413 -26.401  1.00 92.68           H  
ATOM   4413  N   ALA A 284       8.528  13.125 -21.206  1.00 92.69           N  
ATOM   4414  H   ALA A 284       9.199  13.815 -21.515  1.00 92.69           H  
ATOM   4415  CA  ALA A 284       8.409  12.887 -19.764  1.00 92.69           C  
ATOM   4416  HA  ALA A 284       8.565  11.826 -19.568  1.00 92.69           H  
ATOM   4417  C   ALA A 284       7.013  13.252 -19.225  1.00 92.69           C  
ATOM   4418  CB  ALA A 284       9.512  13.672 -19.048  1.00 92.69           C  
ATOM   4419  HB1 ALA A 284      10.493  13.330 -19.375  1.00 92.69           H  
ATOM   4420  HB2 ALA A 284       9.422  13.521 -17.972  1.00 92.69           H  
ATOM   4421  HB3 ALA A 284       9.421  14.739 -19.252  1.00 92.69           H  
ATOM   4422  O   ALA A 284       6.387  12.443 -18.534  1.00 92.69           O  
ATOM   4423  N   VAL A 285       6.488  14.417 -19.631  1.00 94.36           N  
ATOM   4424  H   VAL A 285       7.087  15.033 -20.162  1.00 94.36           H  
ATOM   4425  CA  VAL A 285       5.122  14.875 -19.324  1.00 94.36           C  
ATOM   4426  HA  VAL A 285       5.032  15.028 -18.248  1.00 94.36           H  
ATOM   4427  C   VAL A 285       4.088  13.824 -19.715  1.00 94.36           C  
ATOM   4428  CB  VAL A 285       4.822  16.217 -20.027  1.00 94.36           C  
ATOM   4429  HB  VAL A 285       5.144  16.159 -21.067  1.00 94.36           H  
ATOM   4430  O   VAL A 285       3.276  13.424 -18.883  1.00 94.36           O  
ATOM   4431  CG1 VAL A 285       3.334  16.597 -20.016  1.00 94.36           C  
ATOM   4432 HG11 VAL A 285       2.948  16.518 -18.999  1.00 94.36           H  
ATOM   4433 HG12 VAL A 285       3.202  17.616 -20.379  1.00 94.36           H  
ATOM   4434 HG13 VAL A 285       2.772  15.930 -20.669  1.00 94.36           H  
ATOM   4435  CG2 VAL A 285       5.576  17.363 -19.353  1.00 94.36           C  
ATOM   4436 HG21 VAL A 285       5.185  17.520 -18.347  1.00 94.36           H  
ATOM   4437 HG22 VAL A 285       6.637  17.124 -19.279  1.00 94.36           H  
ATOM   4438 HG23 VAL A 285       5.468  18.270 -19.946  1.00 94.36           H  
ATOM   4439  N   VAL A 286       4.110  13.361 -20.968  1.00 93.64           N  
ATOM   4440  H   VAL A 286       4.808  13.728 -21.600  1.00 93.64           H  
ATOM   4441  CA  VAL A 286       3.085  12.450 -21.499  1.00 93.64           C  
ATOM   4442  HA  VAL A 286       2.109  12.789 -21.151  1.00 93.64           H  
ATOM   4443  C   VAL A 286       3.245  11.017 -20.985  1.00 93.64           C  
ATOM   4444  CB  VAL A 286       3.075  12.498 -23.040  1.00 93.64           C  
ATOM   4445  HB  VAL A 286       4.095  12.358 -23.397  1.00 93.64           H  
ATOM   4446  O   VAL A 286       2.237  10.354 -20.752  1.00 93.64           O  
ATOM   4447  CG1 VAL A 286       2.181  11.416 -23.667  1.00 93.64           C  
ATOM   4448 HG11 VAL A 286       2.053  11.600 -24.734  1.00 93.64           H  
ATOM   4449 HG12 VAL A 286       2.642  10.436 -23.542  1.00 93.64           H  
ATOM   4450 HG13 VAL A 286       1.208  11.408 -23.175  1.00 93.64           H  
ATOM   4451  CG2 VAL A 286       2.571  13.860 -23.538  1.00 93.64           C  
ATOM   4452 HG21 VAL A 286       3.188  14.662 -23.133  1.00 93.64           H  
ATOM   4453 HG22 VAL A 286       2.636  13.902 -24.625  1.00 93.64           H  
ATOM   4454 HG23 VAL A 286       1.538  14.015 -23.226  1.00 93.64           H  
ATOM   4455  N   LEU A 287       4.473  10.519 -20.812  1.00 91.78           N  
ATOM   4456  H   LEU A 287       5.267  11.109 -21.016  1.00 91.78           H  
ATOM   4457  CA  LEU A 287       4.724   9.112 -20.472  1.00 91.78           C  
ATOM   4458  HA  LEU A 287       3.888   8.510 -20.825  1.00 91.78           H  
ATOM   4459  C   LEU A 287       4.809   8.834 -18.963  1.00 91.78           C  
ATOM   4460  CB  LEU A 287       5.998   8.623 -21.190  1.00 91.78           C  
ATOM   4461  HB2 LEU A 287       6.839   9.222 -20.841  1.00 91.78           H  
ATOM   4462  HB3 LEU A 287       6.189   7.593 -20.889  1.00 91.78           H  
ATOM   4463  O   LEU A 287       4.684   7.675 -18.574  1.00 91.78           O  
ATOM   4464  CG  LEU A 287       5.944   8.674 -22.730  1.00 91.78           C  
ATOM   4465  HG  LEU A 287       5.715   9.685 -23.066  1.00 91.78           H  
ATOM   4466  CD1 LEU A 287       7.306   8.278 -23.303  1.00 91.78           C  
ATOM   4467 HD11 LEU A 287       7.557   7.260 -23.006  1.00 91.78           H  
ATOM   4468 HD12 LEU A 287       7.281   8.346 -24.391  1.00 91.78           H  
ATOM   4469 HD13 LEU A 287       8.066   8.962 -22.926  1.00 91.78           H  
ATOM   4470  CD2 LEU A 287       4.890   7.727 -23.310  1.00 91.78           C  
ATOM   4471 HD21 LEU A 287       4.932   7.750 -24.399  1.00 91.78           H  
ATOM   4472 HD22 LEU A 287       3.895   8.045 -23.001  1.00 91.78           H  
ATOM   4473 HD23 LEU A 287       5.069   6.709 -22.962  1.00 91.78           H  
ATOM   4474  N   VAL A 288       5.040   9.852 -18.122  1.00 92.57           N  
ATOM   4475  H   VAL A 288       5.185  10.771 -18.513  1.00 92.57           H  
ATOM   4476  CA  VAL A 288       5.280   9.668 -16.678  1.00 92.57           C  
ATOM   4477  HA  VAL A 288       4.939   8.673 -16.391  1.00 92.57           H  
ATOM   4478  C   VAL A 288       4.471  10.652 -15.828  1.00 92.57           C  
ATOM   4479  CB  VAL A 288       6.790   9.743 -16.342  1.00 92.57           C  
ATOM   4480  HB  VAL A 288       7.150  10.756 -16.517  1.00 92.57           H  
ATOM   4481  O   VAL A 288       3.603  10.233 -15.057  1.00 92.57           O  
ATOM   4482  CG1 VAL A 288       7.055   9.386 -14.873  1.00 92.57           C  
ATOM   4483 HG11 VAL A 288       8.126   9.426 -14.671  1.00 92.57           H  
ATOM   4484 HG12 VAL A 288       6.563  10.104 -14.219  1.00 92.57           H  
ATOM   4485 HG13 VAL A 288       6.688   8.382 -14.657  1.00 92.57           H  
ATOM   4486  CG2 VAL A 288       7.635   8.786 -17.196  1.00 92.57           C  
ATOM   4487 HG21 VAL A 288       7.279   7.763 -17.074  1.00 92.57           H  
ATOM   4488 HG22 VAL A 288       8.681   8.851 -16.896  1.00 92.57           H  
ATOM   4489 HG23 VAL A 288       7.573   9.069 -18.247  1.00 92.57           H  
ATOM   4490  N   THR A 289       4.724  11.959 -15.927  1.00 94.69           N  
ATOM   4491  H   THR A 289       5.396  12.300 -16.600  1.00 94.69           H  
ATOM   4492  CA  THR A 289       4.232  12.902 -14.905  1.00 94.69           C  
ATOM   4493  HA  THR A 289       4.258  12.369 -13.955  1.00 94.69           H  
ATOM   4494  C   THR A 289       2.768  13.304 -15.043  1.00 94.69           C  
ATOM   4495  CB  THR A 289       5.143  14.123 -14.716  1.00 94.69           C  
ATOM   4496  HB  THR A 289       4.565  14.949 -14.301  1.00 94.69           H  
ATOM   4497  O   THR A 289       2.154  13.597 -14.019  1.00 94.69           O  
ATOM   4498  CG2 THR A 289       6.268  13.794 -13.735  1.00 94.69           C  
ATOM   4499 HG21 THR A 289       6.834  14.700 -13.518  1.00 94.69           H  
ATOM   4500 HG22 THR A 289       5.857  13.418 -12.798  1.00 94.69           H  
ATOM   4501 HG23 THR A 289       6.933  13.044 -14.164  1.00 94.69           H  
ATOM   4502  OG1 THR A 289       5.718  14.521 -15.932  1.00 94.69           O  
ATOM   4503  HG1 THR A 289       6.657  14.652 -15.783  1.00 94.69           H  
ATOM   4504  N   VAL A 290       2.139  13.216 -16.224  1.00 95.53           N  
ATOM   4505  H   VAL A 290       2.684  13.051 -17.058  1.00 95.53           H  
ATOM   4506  CA  VAL A 290       0.673  13.376 -16.337  1.00 95.53           C  
ATOM   4507  HA  VAL A 290       0.405  14.321 -15.865  1.00 95.53           H  
ATOM   4508  C   VAL A 290      -0.079  12.276 -15.579  1.00 95.53           C  
ATOM   4509  CB  VAL A 290       0.215  13.458 -17.808  1.00 95.53           C  
ATOM   4510  HB  VAL A 290       0.828  14.208 -18.308  1.00 95.53           H  
ATOM   4511  O   VAL A 290      -1.077  12.548 -14.916  1.00 95.53           O  
ATOM   4512  CG1 VAL A 290       0.337  12.138 -18.585  1.00 95.53           C  
ATOM   4513 HG11 VAL A 290       1.339  11.725 -18.476  1.00 95.53           H  
ATOM   4514 HG12 VAL A 290       0.161  12.322 -19.645  1.00 95.53           H  
ATOM   4515 HG13 VAL A 290      -0.392  11.408 -18.233  1.00 95.53           H  
ATOM   4516  CG2 VAL A 290      -1.242  13.928 -17.902  1.00 95.53           C  
ATOM   4517 HG21 VAL A 290      -1.332  14.924 -17.469  1.00 95.53           H  
ATOM   4518 HG22 VAL A 290      -1.905  13.246 -17.371  1.00 95.53           H  
ATOM   4519 HG23 VAL A 290      -1.547  13.960 -18.948  1.00 95.53           H  
ATOM   4520  N   GLN A 291       0.417  11.035 -15.614  1.00 95.00           N  
ATOM   4521  H   GLN A 291       1.273  10.877 -16.127  1.00 95.00           H  
ATOM   4522  CA  GLN A 291      -0.178   9.912 -14.888  1.00 95.00           C  
ATOM   4523  HA  GLN A 291      -1.244   9.873 -15.113  1.00 95.00           H  
ATOM   4524  C   GLN A 291      -0.042  10.115 -13.376  1.00 95.00           C  
ATOM   4525  CB  GLN A 291       0.466   8.611 -15.386  1.00 95.00           C  
ATOM   4526  HB2 GLN A 291       1.551   8.692 -15.318  1.00 95.00           H  
ATOM   4527  HB3 GLN A 291       0.203   8.496 -16.438  1.00 95.00           H  
ATOM   4528  O   GLN A 291      -1.033   9.995 -12.656  1.00 95.00           O  
ATOM   4529  CG  GLN A 291       0.036   7.349 -14.619  1.00 95.00           C  
ATOM   4530  HG2 GLN A 291      -1.051   7.274 -14.605  1.00 95.00           H  
ATOM   4531  HG3 GLN A 291       0.394   7.413 -13.591  1.00 95.00           H  
ATOM   4532  CD  GLN A 291       0.604   6.084 -15.259  1.00 95.00           C  
ATOM   4533  NE2 GLN A 291       0.812   5.020 -14.519  1.00 95.00           N  
ATOM   4534 HE21 GLN A 291       1.127   4.204 -15.023  1.00 95.00           H  
ATOM   4535 HE22 GLN A 291       0.487   4.992 -13.563  1.00 95.00           H  
ATOM   4536  OE1 GLN A 291       0.809   5.998 -16.457  1.00 95.00           O  
ATOM   4537  N   LEU A 292       1.150  10.497 -12.906  1.00 96.34           N  
ATOM   4538  H   LEU A 292       1.915  10.579 -13.560  1.00 96.34           H  
ATOM   4539  CA  LEU A 292       1.398  10.813 -11.496  1.00 96.34           C  
ATOM   4540  HA  LEU A 292       1.114   9.955 -10.887  1.00 96.34           H  
ATOM   4541  C   LEU A 292       0.555  11.996 -11.003  1.00 96.34           C  
ATOM   4542  CB  LEU A 292       2.894  11.102 -11.298  1.00 96.34           C  
ATOM   4543  HB2 LEU A 292       3.196  11.878 -12.000  1.00 96.34           H  
ATOM   4544  HB3 LEU A 292       3.041  11.495 -10.292  1.00 96.34           H  
ATOM   4545  O   LEU A 292       0.003  11.932  -9.908  1.00 96.34           O  
ATOM   4546  CG  LEU A 292       3.795   9.869 -11.468  1.00 96.34           C  
ATOM   4547  HG  LEU A 292       3.550   9.351 -12.396  1.00 96.34           H  
ATOM   4548  CD1 LEU A 292       5.257  10.295 -11.532  1.00 96.34           C  
ATOM   4549 HD11 LEU A 292       5.874   9.418 -11.731  1.00 96.34           H  
ATOM   4550 HD12 LEU A 292       5.398  11.010 -12.343  1.00 96.34           H  
ATOM   4551 HD13 LEU A 292       5.562  10.755 -10.592  1.00 96.34           H  
ATOM   4552  CD2 LEU A 292       3.642   8.897 -10.297  1.00 96.34           C  
ATOM   4553 HD21 LEU A 292       2.636   8.478 -10.284  1.00 96.34           H  
ATOM   4554 HD22 LEU A 292       3.831   9.412  -9.356  1.00 96.34           H  
ATOM   4555 HD23 LEU A 292       4.362   8.086 -10.406  1.00 96.34           H  
ATOM   4556  N   GLU A 293       0.386  13.044 -11.811  1.00 95.74           N  
ATOM   4557  H   GLU A 293       0.906  13.077 -12.676  1.00 95.74           H  
ATOM   4558  CA  GLU A 293      -0.439  14.202 -11.460  1.00 95.74           C  
ATOM   4559  HA  GLU A 293      -0.150  14.529 -10.461  1.00 95.74           H  
ATOM   4560  C   GLU A 293      -1.932  13.845 -11.387  1.00 95.74           C  
ATOM   4561  CB  GLU A 293      -0.142  15.345 -12.444  1.00 95.74           C  
ATOM   4562  HB2 GLU A 293      -0.398  15.015 -13.450  1.00 95.74           H  
ATOM   4563  HB3 GLU A 293       0.928  15.555 -12.437  1.00 95.74           H  
ATOM   4564  O   GLU A 293      -2.602  14.225 -10.426  1.00 95.74           O  
ATOM   4565  CG  GLU A 293      -0.888  16.657 -12.174  1.00 95.74           C  
ATOM   4566  HG2 GLU A 293      -0.520  17.393 -12.889  1.00 95.74           H  
ATOM   4567  HG3 GLU A 293      -1.944  16.494 -12.390  1.00 95.74           H  
ATOM   4568  CD  GLU A 293      -0.755  17.253 -10.760  1.00 95.74           C  
ATOM   4569  OE1 GLU A 293      -1.594  18.116 -10.417  1.00 95.74           O  
ATOM   4570  OE2 GLU A 293       0.136  16.893  -9.955  1.00 95.74           O  
ATOM   4571  N   CYS A 294      -2.447  13.044 -12.326  1.00 95.66           N  
ATOM   4572  H   CYS A 294      -1.872  12.797 -13.119  1.00 95.66           H  
ATOM   4573  CA  CYS A 294      -3.804  12.495 -12.254  1.00 95.66           C  
ATOM   4574  HA  CYS A 294      -4.518  13.316 -12.187  1.00 95.66           H  
ATOM   4575  C   CYS A 294      -4.005  11.617 -11.005  1.00 95.66           C  
ATOM   4576  CB  CYS A 294      -4.092  11.698 -13.534  1.00 95.66           C  
ATOM   4577  HB2 CYS A 294      -3.271  11.008 -13.722  1.00 95.66           H  
ATOM   4578  HB3 CYS A 294      -5.017  11.134 -13.411  1.00 95.66           H  
ATOM   4579  O   CYS A 294      -5.006  11.775 -10.304  1.00 95.66           O  
ATOM   4580  SG  CYS A 294      -4.284  12.827 -14.942  1.00 95.66           S  
ATOM   4581  HG  CYS A 294      -4.148  11.912 -15.906  1.00 95.66           H  
ATOM   4582  N   MET A 295      -3.048  10.735 -10.690  1.00 95.58           N  
ATOM   4583  H   MET A 295      -2.255  10.650 -11.310  1.00 95.58           H  
ATOM   4584  CA  MET A 295      -3.079   9.889  -9.489  1.00 95.58           C  
ATOM   4585  HA  MET A 295      -4.013   9.327  -9.476  1.00 95.58           H  
ATOM   4586  C   MET A 295      -3.043  10.728  -8.206  1.00 95.58           C  
ATOM   4587  CB  MET A 295      -1.910   8.889  -9.508  1.00 95.58           C  
ATOM   4588  HB2 MET A 295      -1.834   8.412  -8.531  1.00 95.58           H  
ATOM   4589  HB3 MET A 295      -0.977   9.418  -9.705  1.00 95.58           H  
ATOM   4590  O   MET A 295      -3.845  10.490  -7.305  1.00 95.58           O  
ATOM   4591  CG  MET A 295      -2.111   7.798 -10.566  1.00 95.58           C  
ATOM   4592  HG2 MET A 295      -2.343   8.270 -11.521  1.00 95.58           H  
ATOM   4593  HG3 MET A 295      -2.972   7.194 -10.279  1.00 95.58           H  
ATOM   4594  SD  MET A 295      -0.692   6.699 -10.827  1.00 95.58           S  
ATOM   4595  CE  MET A 295      -0.858   5.668  -9.355  1.00 95.58           C  
ATOM   4596  HE1 MET A 295      -0.789   6.290  -8.463  1.00 95.58           H  
ATOM   4597  HE2 MET A 295      -1.822   5.159  -9.376  1.00 95.58           H  
ATOM   4598  HE3 MET A 295      -0.057   4.929  -9.337  1.00 95.58           H  
ATOM   4599  N   ARG A 296      -2.174  11.745  -8.137  1.00 95.50           N  
ATOM   4600  H   ARG A 296      -1.523  11.859  -8.901  1.00 95.50           H  
ATOM   4601  CA  ARG A 296      -2.075  12.672  -7.003  1.00 95.50           C  
ATOM   4602  HA  ARG A 296      -1.906  12.088  -6.098  1.00 95.50           H  
ATOM   4603  C   ARG A 296      -3.391  13.415  -6.796  1.00 95.50           C  
ATOM   4604  CB  ARG A 296      -0.881  13.620  -7.214  1.00 95.50           C  
ATOM   4605  HB2 ARG A 296       0.005  13.023  -7.427  1.00 95.50           H  
ATOM   4606  HB3 ARG A 296      -1.080  14.255  -8.078  1.00 95.50           H  
ATOM   4607  O   ARG A 296      -3.992  13.288  -5.737  1.00 95.50           O  
ATOM   4608  CG  ARG A 296      -0.580  14.493  -5.983  1.00 95.50           C  
ATOM   4609  HG2 ARG A 296      -0.217  13.849  -5.182  1.00 95.50           H  
ATOM   4610  HG3 ARG A 296      -1.490  14.985  -5.639  1.00 95.50           H  
ATOM   4611  CD  ARG A 296       0.486  15.562  -6.277  1.00 95.50           C  
ATOM   4612  HD2 ARG A 296       0.809  16.007  -5.336  1.00 95.50           H  
ATOM   4613  HD3 ARG A 296       1.367  15.085  -6.707  1.00 95.50           H  
ATOM   4614  NE  ARG A 296      -0.021  16.612  -7.190  1.00 95.50           N  
ATOM   4615  HE  ARG A 296       0.115  16.493  -8.183  1.00 95.50           H  
ATOM   4616  NH1 ARG A 296      -0.970  17.977  -5.609  1.00 95.50           N  
ATOM   4617 HH11 ARG A 296      -1.498  18.805  -5.374  1.00 95.50           H  
ATOM   4618 HH12 ARG A 296      -0.652  17.337  -4.896  1.00 95.50           H  
ATOM   4619  NH2 ARG A 296      -1.134  18.506  -7.763  1.00 95.50           N  
ATOM   4620 HH21 ARG A 296      -1.037  18.246  -8.734  1.00 95.50           H  
ATOM   4621 HH22 ARG A 296      -1.695  19.317  -7.546  1.00 95.50           H  
ATOM   4622  CZ  ARG A 296      -0.703  17.689  -6.852  1.00 95.50           C  
ATOM   4623  N   ARG A 297      -3.893  14.113  -7.821  1.00 94.66           N  
ATOM   4624  H   ARG A 297      -3.365  14.115  -8.682  1.00 94.66           H  
ATOM   4625  CA  ARG A 297      -5.181  14.835  -7.779  1.00 94.66           C  
ATOM   4626  HA  ARG A 297      -5.123  15.657  -7.066  1.00 94.66           H  
ATOM   4627  C   ARG A 297      -6.330  13.939  -7.311  1.00 94.66           C  
ATOM   4628  CB  ARG A 297      -5.496  15.379  -9.180  1.00 94.66           C  
ATOM   4629  HB2 ARG A 297      -6.532  15.720  -9.204  1.00 94.66           H  
ATOM   4630  HB3 ARG A 297      -5.393  14.569  -9.902  1.00 94.66           H  
ATOM   4631  O   ARG A 297      -7.139  14.358  -6.487  1.00 94.66           O  
ATOM   4632  CG  ARG A 297      -4.608  16.559  -9.597  1.00 94.66           C  
ATOM   4633  HG2 ARG A 297      -3.561  16.362  -9.367  1.00 94.66           H  
ATOM   4634  HG3 ARG A 297      -4.924  17.452  -9.059  1.00 94.66           H  
ATOM   4635  CD  ARG A 297      -4.764  16.775 -11.105  1.00 94.66           C  
ATOM   4636  HD2 ARG A 297      -4.295  15.944 -11.632  1.00 94.66           H  
ATOM   4637  HD3 ARG A 297      -5.828  16.770 -11.344  1.00 94.66           H  
ATOM   4638  NE  ARG A 297      -4.141  18.037 -11.540  1.00 94.66           N  
ATOM   4639  HE  ARG A 297      -3.207  18.217 -11.202  1.00 94.66           H  
ATOM   4640  NH1 ARG A 297      -5.878  18.834 -12.803  1.00 94.66           N  
ATOM   4641 HH11 ARG A 297      -6.295  19.626 -13.270  1.00 94.66           H  
ATOM   4642 HH12 ARG A 297      -6.398  17.974 -12.699  1.00 94.66           H  
ATOM   4643  NH2 ARG A 297      -4.049  20.051 -12.600  1.00 94.66           N  
ATOM   4644 HH21 ARG A 297      -4.463  20.690 -13.263  1.00 94.66           H  
ATOM   4645 HH22 ARG A 297      -3.085  20.202 -12.336  1.00 94.66           H  
ATOM   4646  CZ  ARG A 297      -4.683  18.961 -12.311  1.00 94.66           C  
ATOM   4647  N   PHE A 298      -6.386  12.708  -7.817  1.00 94.80           N  
ATOM   4648  H   PHE A 298      -5.702  12.442  -8.511  1.00 94.80           H  
ATOM   4649  CA  PHE A 298      -7.412  11.736  -7.457  1.00 94.80           C  
ATOM   4650  HA  PHE A 298      -8.391  12.200  -7.573  1.00 94.80           H  
ATOM   4651  C   PHE A 298      -7.308  11.259  -6.000  1.00 94.80           C  
ATOM   4652  CB  PHE A 298      -7.318  10.556  -8.427  1.00 94.80           C  
ATOM   4653  HB2 PHE A 298      -6.296  10.179  -8.427  1.00 94.80           H  
ATOM   4654  HB3 PHE A 298      -7.541  10.900  -9.437  1.00 94.80           H  
ATOM   4655  O   PHE A 298      -8.324  11.213  -5.310  1.00 94.80           O  
ATOM   4656  CG  PHE A 298      -8.254   9.424  -8.076  1.00 94.80           C  
ATOM   4657  CD1 PHE A 298      -7.745   8.295  -7.412  1.00 94.80           C  
ATOM   4658  HD1 PHE A 298      -6.688   8.219  -7.202  1.00 94.80           H  
ATOM   4659  CD2 PHE A 298      -9.632   9.528  -8.344  1.00 94.80           C  
ATOM   4660  HD2 PHE A 298     -10.026  10.400  -8.845  1.00 94.80           H  
ATOM   4661  CE1 PHE A 298      -8.612   7.278  -6.995  1.00 94.80           C  
ATOM   4662  HE1 PHE A 298      -8.225   6.414  -6.474  1.00 94.80           H  
ATOM   4663  CE2 PHE A 298     -10.503   8.510  -7.918  1.00 94.80           C  
ATOM   4664  HE2 PHE A 298     -11.565   8.593  -8.096  1.00 94.80           H  
ATOM   4665  CZ  PHE A 298      -9.988   7.398  -7.231  1.00 94.80           C  
ATOM   4666  HZ  PHE A 298     -10.648   6.627  -6.860  1.00 94.80           H  
ATOM   4667  N   PHE A 299      -6.112  10.909  -5.520  1.00 95.26           N  
ATOM   4668  H   PHE A 299      -5.309  10.954  -6.132  1.00 95.26           H  
ATOM   4669  CA  PHE A 299      -5.938  10.321  -4.191  1.00 95.26           C  
ATOM   4670  HA  PHE A 299      -6.828   9.738  -3.954  1.00 95.26           H  
ATOM   4671  C   PHE A 299      -5.812  11.344  -3.056  1.00 95.26           C  
ATOM   4672  CB  PHE A 299      -4.744   9.358  -4.201  1.00 95.26           C  
ATOM   4673  HB2 PHE A 299      -3.895   9.820  -4.705  1.00 95.26           H  
ATOM   4674  HB3 PHE A 299      -4.453   9.198  -3.163  1.00 95.26           H  
ATOM   4675  O   PHE A 299      -6.288  11.072  -1.956  1.00 95.26           O  
ATOM   4676  CG  PHE A 299      -5.043   7.993  -4.798  1.00 95.26           C  
ATOM   4677  CD1 PHE A 299      -6.005   7.175  -4.181  1.00 95.26           C  
ATOM   4678  HD1 PHE A 299      -6.525   7.544  -3.308  1.00 95.26           H  
ATOM   4679  CD2 PHE A 299      -4.370   7.525  -5.943  1.00 95.26           C  
ATOM   4680  HD2 PHE A 299      -3.625   8.141  -6.424  1.00 95.26           H  
ATOM   4681  CE1 PHE A 299      -6.291   5.895  -4.684  1.00 95.26           C  
ATOM   4682  HE1 PHE A 299      -7.019   5.268  -4.191  1.00 95.26           H  
ATOM   4683  CE2 PHE A 299      -4.680   6.257  -6.472  1.00 95.26           C  
ATOM   4684  HE2 PHE A 299      -4.184   5.910  -7.366  1.00 95.26           H  
ATOM   4685  CZ  PHE A 299      -5.628   5.438  -5.833  1.00 95.26           C  
ATOM   4686  HZ  PHE A 299      -5.854   4.457  -6.224  1.00 95.26           H  
ATOM   4687  N   THR A 300      -5.214  12.517  -3.290  1.00 92.82           N  
ATOM   4688  H   THR A 300      -4.845  12.699  -4.213  1.00 92.82           H  
ATOM   4689  CA  THR A 300      -4.928  13.510  -2.234  1.00 92.82           C  
ATOM   4690  HA  THR A 300      -4.807  12.961  -1.301  1.00 92.82           H  
ATOM   4691  C   THR A 300      -6.075  14.490  -1.973  1.00 92.82           C  
ATOM   4692  CB  THR A 300      -3.597  14.257  -2.449  1.00 92.82           C  
ATOM   4693  HB  THR A 300      -3.352  14.778  -1.523  1.00 92.82           H  
ATOM   4694  O   THR A 300      -5.895  15.459  -1.234  1.00 92.82           O  
ATOM   4695  CG2 THR A 300      -2.433  13.320  -2.772  1.00 92.82           C  
ATOM   4696 HG21 THR A 300      -2.608  12.794  -3.711  1.00 92.82           H  
ATOM   4697 HG22 THR A 300      -2.322  12.584  -1.975  1.00 92.82           H  
ATOM   4698 HG23 THR A 300      -1.514  13.899  -2.862  1.00 92.82           H  
ATOM   4699  OG1 THR A 300      -3.682  15.231  -3.465  1.00 92.82           O  
ATOM   4700  HG1 THR A 300      -4.354  15.859  -3.189  1.00 92.82           H  
ATOM   4701  N   ALA A 301      -7.250  14.279  -2.571  1.00 92.51           N  
ATOM   4702  H   ALA A 301      -7.344  13.475  -3.175  1.00 92.51           H  
ATOM   4703  CA  ALA A 301      -8.443  15.064  -2.266  1.00 92.51           C  
ATOM   4704  HA  ALA A 301      -8.187  16.115  -2.396  1.00 92.51           H  
ATOM   4705  C   ALA A 301      -8.903  14.805  -0.811  1.00 92.51           C  
ATOM   4706  CB  ALA A 301      -9.539  14.717  -3.277  1.00 92.51           C  
ATOM   4707  HB1 ALA A 301     -10.422  15.330  -3.095  1.00 92.51           H  
ATOM   4708  HB2 ALA A 301      -9.812  13.666  -3.175  1.00 92.51           H  
ATOM   4709  HB3 ALA A 301      -9.178  14.905  -4.288  1.00 92.51           H  
ATOM   4710  O   ALA A 301      -8.911  13.646  -0.389  1.00 92.51           O  
ATOM   4711  N   PRO A 302      -9.339  15.822  -0.036  1.00 93.09           N  
ATOM   4712  CA  PRO A 302      -9.695  15.645   1.380  1.00 93.09           C  
ATOM   4713  HA  PRO A 302      -8.801  15.354   1.932  1.00 93.09           H  
ATOM   4714  C   PRO A 302     -10.790  14.592   1.613  1.00 93.09           C  
ATOM   4715  CB  PRO A 302     -10.157  17.027   1.857  1.00 93.09           C  
ATOM   4716  HB2 PRO A 302     -11.234  17.136   1.724  1.00 93.09           H  
ATOM   4717  HB3 PRO A 302      -9.890  17.203   2.899  1.00 93.09           H  
ATOM   4718  O   PRO A 302     -10.723  13.804   2.555  1.00 93.09           O  
ATOM   4719  CG  PRO A 302      -9.441  17.994   0.917  1.00 93.09           C  
ATOM   4720  HG2 PRO A 302      -9.975  18.939   0.821  1.00 93.09           H  
ATOM   4721  HG3 PRO A 302      -8.423  18.162   1.267  1.00 93.09           H  
ATOM   4722  CD  PRO A 302      -9.392  17.231  -0.401  1.00 93.09           C  
ATOM   4723  HD2 PRO A 302      -8.509  17.545  -0.958  1.00 93.09           H  
ATOM   4724  HD3 PRO A 302     -10.296  17.425  -0.979  1.00 93.09           H  
ATOM   4725  N   THR A 303     -11.769  14.544   0.707  1.00 91.44           N  
ATOM   4726  H   THR A 303     -11.732  15.192  -0.067  1.00 91.44           H  
ATOM   4727  CA  THR A 303     -12.847  13.548   0.650  1.00 91.44           C  
ATOM   4728  HA  THR A 303     -13.394  13.545   1.593  1.00 91.44           H  
ATOM   4729  C   THR A 303     -12.326  12.132   0.414  1.00 91.44           C  
ATOM   4730  CB  THR A 303     -13.812  13.896  -0.497  1.00 91.44           C  
ATOM   4731  HB  THR A 303     -14.453  13.041  -0.711  1.00 91.44           H  
ATOM   4732  O   THR A 303     -12.802  11.197   1.055  1.00 91.44           O  
ATOM   4733  CG2 THR A 303     -14.685  15.101  -0.150  1.00 91.44           C  
ATOM   4734 HG21 THR A 303     -14.066  15.982   0.022  1.00 91.44           H  
ATOM   4735 HG22 THR A 303     -15.370  15.303  -0.973  1.00 91.44           H  
ATOM   4736 HG23 THR A 303     -15.266  14.890   0.748  1.00 91.44           H  
ATOM   4737  OG1 THR A 303     -13.060  14.233  -1.648  1.00 91.44           O  
ATOM   4738  HG1 THR A 303     -13.621  14.181  -2.425  1.00 91.44           H  
ATOM   4739  N   MET A 304     -11.334  11.970  -0.467  1.00 93.00           N  
ATOM   4740  H   MET A 304     -10.972  12.791  -0.930  1.00 93.00           H  
ATOM   4741  CA  MET A 304     -10.742  10.674  -0.800  1.00 93.00           C  
ATOM   4742  HA  MET A 304     -11.556   9.955  -0.896  1.00 93.00           H  
ATOM   4743  C   MET A 304      -9.819  10.167   0.313  1.00 93.00           C  
ATOM   4744  CB  MET A 304     -10.021  10.761  -2.155  1.00 93.00           C  
ATOM   4745  HB2 MET A 304      -9.116  11.360  -2.054  1.00 93.00           H  
ATOM   4746  HB3 MET A 304     -10.675  11.241  -2.882  1.00 93.00           H  
ATOM   4747  O   MET A 304      -9.904   8.998   0.677  1.00 93.00           O  
ATOM   4748  CG  MET A 304      -9.651   9.372  -2.686  1.00 93.00           C  
ATOM   4749  HG2 MET A 304      -9.001   8.876  -1.965  1.00 93.00           H  
ATOM   4750  HG3 MET A 304      -9.087   9.496  -3.611  1.00 93.00           H  
ATOM   4751  SD  MET A 304     -11.073   8.299  -3.037  1.00 93.00           S  
ATOM   4752  CE  MET A 304     -10.188   6.795  -3.511  1.00 93.00           C  
ATOM   4753  HE1 MET A 304     -10.908   6.037  -3.818  1.00 93.00           H  
ATOM   4754  HE2 MET A 304      -9.613   6.426  -2.662  1.00 93.00           H  
ATOM   4755  HE3 MET A 304      -9.513   7.014  -4.339  1.00 93.00           H  
ATOM   4756  N   ILE A 305      -9.011  11.042   0.925  1.00 94.40           N  
ATOM   4757  H   ILE A 305      -8.955  11.979   0.551  1.00 94.40           H  
ATOM   4758  CA  ILE A 305      -8.204  10.703   2.110  1.00 94.40           C  
ATOM   4759  HA  ILE A 305      -7.596   9.830   1.872  1.00 94.40           H  
ATOM   4760  C   ILE A 305      -9.112  10.286   3.281  1.00 94.40           C  
ATOM   4761  CB  ILE A 305      -7.252  11.867   2.479  1.00 94.40           C  
ATOM   4762  HB  ILE A 305      -7.859  12.762   2.616  1.00 94.40           H  
ATOM   4763  O   ILE A 305      -8.837   9.271   3.924  1.00 94.40           O  
ATOM   4764  CG1 ILE A 305      -6.214  12.180   1.373  1.00 94.40           C  
ATOM   4765 HG12 ILE A 305      -5.685  13.093   1.647  1.00 94.40           H  
ATOM   4766 HG13 ILE A 305      -6.735  12.386   0.438  1.00 94.40           H  
ATOM   4767  CG2 ILE A 305      -6.516  11.601   3.805  1.00 94.40           C  
ATOM   4768 HG21 ILE A 305      -5.741  12.351   3.965  1.00 94.40           H  
ATOM   4769 HG22 ILE A 305      -7.214  11.654   4.640  1.00 94.40           H  
ATOM   4770 HG23 ILE A 305      -6.057  10.612   3.799  1.00 94.40           H  
ATOM   4771  CD1 ILE A 305      -5.168  11.085   1.110  1.00 94.40           C  
ATOM   4772 HD11 ILE A 305      -5.655  10.161   0.798  1.00 94.40           H  
ATOM   4773 HD12 ILE A 305      -4.568  10.903   2.002  1.00 94.40           H  
ATOM   4774 HD13 ILE A 305      -4.497  11.408   0.313  1.00 94.40           H  
ATOM   4775  N   ARG A 306     -10.244  10.981   3.503  1.00 93.62           N  
ATOM   4776  H   ARG A 306     -10.398  11.831   2.980  1.00 93.62           H  
ATOM   4777  CA  ARG A 306     -11.267  10.544   4.472  1.00 93.62           C  
ATOM   4778  HA  ARG A 306     -10.785  10.424   5.442  1.00 93.62           H  
ATOM   4779  C   ARG A 306     -11.822   9.167   4.119  1.00 93.62           C  
ATOM   4780  CB  ARG A 306     -12.393  11.582   4.618  1.00 93.62           C  
ATOM   4781  HB2 ARG A 306     -12.888  11.729   3.658  1.00 93.62           H  
ATOM   4782  HB3 ARG A 306     -11.961  12.532   4.933  1.00 93.62           H  
ATOM   4783  O   ARG A 306     -11.755   8.276   4.959  1.00 93.62           O  
ATOM   4784  CG  ARG A 306     -13.428  11.125   5.667  1.00 93.62           C  
ATOM   4785  HG2 ARG A 306     -13.871  10.170   5.382  1.00 93.62           H  
ATOM   4786  HG3 ARG A 306     -12.918  10.993   6.621  1.00 93.62           H  
ATOM   4787  CD  ARG A 306     -14.557  12.137   5.864  1.00 93.62           C  
ATOM   4788  HD2 ARG A 306     -15.098  11.872   6.773  1.00 93.62           H  
ATOM   4789  HD3 ARG A 306     -14.099  13.117   5.998  1.00 93.62           H  
ATOM   4790  NE  ARG A 306     -15.515  12.166   4.739  1.00 93.62           N  
ATOM   4791  HE  ARG A 306     -15.682  11.288   4.269  1.00 93.62           H  
ATOM   4792  NH1 ARG A 306     -16.144  14.343   5.018  1.00 93.62           N  
ATOM   4793 HH11 ARG A 306     -16.606  15.209   4.780  1.00 93.62           H  
ATOM   4794 HH12 ARG A 306     -15.590  14.377   5.862  1.00 93.62           H  
ATOM   4795  NH2 ARG A 306     -17.034  13.171   3.350  1.00 93.62           N  
ATOM   4796 HH21 ARG A 306     -17.556  14.005   3.125  1.00 93.62           H  
ATOM   4797 HH22 ARG A 306     -17.149  12.312   2.830  1.00 93.62           H  
ATOM   4798  CZ  ARG A 306     -16.227  13.220   4.369  1.00 93.62           C  
ATOM   4799  N   LYS A 307     -12.335   8.991   2.894  1.00 91.79           N  
ATOM   4800  H   LYS A 307     -12.338   9.786   2.270  1.00 91.79           H  
ATOM   4801  CA  LYS A 307     -12.936   7.733   2.422  1.00 91.79           C  
ATOM   4802  HA  LYS A 307     -13.802   7.506   3.043  1.00 91.79           H  
ATOM   4803  C   LYS A 307     -11.972   6.562   2.605  1.00 91.79           C  
ATOM   4804  CB  LYS A 307     -13.413   7.909   0.968  1.00 91.79           C  
ATOM   4805  HB2 LYS A 307     -12.586   8.261   0.352  1.00 91.79           H  
ATOM   4806  HB3 LYS A 307     -14.188   8.676   0.963  1.00 91.79           H  
ATOM   4807  O   LYS A 307     -12.341   5.587   3.243  1.00 91.79           O  
ATOM   4808  CG  LYS A 307     -13.979   6.625   0.332  1.00 91.79           C  
ATOM   4809  HG2 LYS A 307     -14.623   6.116   1.048  1.00 91.79           H  
ATOM   4810  HG3 LYS A 307     -13.154   5.963   0.068  1.00 91.79           H  
ATOM   4811  CD  LYS A 307     -14.803   6.951  -0.925  1.00 91.79           C  
ATOM   4812  HD2 LYS A 307     -14.230   7.595  -1.592  1.00 91.79           H  
ATOM   4813  HD3 LYS A 307     -15.702   7.480  -0.610  1.00 91.79           H  
ATOM   4814  CE  LYS A 307     -15.199   5.676  -1.682  1.00 91.79           C  
ATOM   4815  HE2 LYS A 307     -15.365   4.876  -0.960  1.00 91.79           H  
ATOM   4816  HE3 LYS A 307     -14.380   5.369  -2.333  1.00 91.79           H  
ATOM   4817  NZ  LYS A 307     -16.446   5.862  -2.459  1.00 91.79           N  
ATOM   4818  HZ1 LYS A 307     -16.431   6.682  -3.048  1.00 91.79           H  
ATOM   4819  HZ2 LYS A 307     -17.224   5.879  -1.815  1.00 91.79           H  
ATOM   4820  HZ3 LYS A 307     -16.645   5.048  -3.023  1.00 91.79           H  
ATOM   4821  N   LEU A 308     -10.719   6.701   2.168  1.00 93.77           N  
ATOM   4822  H   LEU A 308     -10.480   7.552   1.681  1.00 93.77           H  
ATOM   4823  CA  LEU A 308      -9.673   5.695   2.368  1.00 93.77           C  
ATOM   4824  HA  LEU A 308     -10.006   4.755   1.927  1.00 93.77           H  
ATOM   4825  C   LEU A 308      -9.416   5.410   3.851  1.00 93.77           C  
ATOM   4826  CB  LEU A 308      -8.380   6.158   1.679  1.00 93.77           C  
ATOM   4827  HB2 LEU A 308      -8.173   7.184   1.982  1.00 93.77           H  
ATOM   4828  HB3 LEU A 308      -7.551   5.539   2.022  1.00 93.77           H  
ATOM   4829  O   LEU A 308      -9.413   4.247   4.245  1.00 93.77           O  
ATOM   4830  CG  LEU A 308      -8.443   6.083   0.145  1.00 93.77           C  
ATOM   4831  HG  LEU A 308      -9.361   6.543  -0.220  1.00 93.77           H  
ATOM   4832  CD1 LEU A 308      -7.257   6.840  -0.440  1.00 93.77           C  
ATOM   4833 HD11 LEU A 308      -7.325   7.894  -0.174  1.00 93.77           H  
ATOM   4834 HD12 LEU A 308      -6.322   6.427  -0.060  1.00 93.77           H  
ATOM   4835 HD13 LEU A 308      -7.282   6.743  -1.525  1.00 93.77           H  
ATOM   4836  CD2 LEU A 308      -8.382   4.638  -0.364  1.00 93.77           C  
ATOM   4837 HD21 LEU A 308      -8.379   4.627  -1.454  1.00 93.77           H  
ATOM   4838 HD22 LEU A 308      -7.480   4.148   0.002  1.00 93.77           H  
ATOM   4839 HD23 LEU A 308      -9.256   4.083  -0.024  1.00 93.77           H  
ATOM   4840  N   GLY A 309      -9.248   6.440   4.686  1.00 93.92           N  
ATOM   4841  H   GLY A 309      -9.263   7.379   4.314  1.00 93.92           H  
ATOM   4842  CA  GLY A 309      -9.066   6.269   6.131  1.00 93.92           C  
ATOM   4843  HA2 GLY A 309      -8.999   7.253   6.594  1.00 93.92           H  
ATOM   4844  HA3 GLY A 309      -8.139   5.729   6.320  1.00 93.92           H  
ATOM   4845  C   GLY A 309     -10.224   5.505   6.783  1.00 93.92           C  
ATOM   4846  O   GLY A 309      -9.994   4.605   7.593  1.00 93.92           O  
ATOM   4847  N   GLU A 310     -11.466   5.793   6.386  1.00 92.49           N  
ATOM   4848  H   GLU A 310     -11.590   6.537   5.715  1.00 92.49           H  
ATOM   4849  CA  GLU A 310     -12.656   5.050   6.811  1.00 92.49           C  
ATOM   4850  HA  GLU A 310     -12.655   4.984   7.899  1.00 92.49           H  
ATOM   4851  C   GLU A 310     -12.604   3.599   6.308  1.00 92.49           C  
ATOM   4852  CB  GLU A 310     -13.939   5.803   6.394  1.00 92.49           C  
ATOM   4853  HB2 GLU A 310     -14.805   5.177   6.610  1.00 92.49           H  
ATOM   4854  HB3 GLU A 310     -13.923   6.019   5.326  1.00 92.49           H  
ATOM   4855  O   GLU A 310     -12.666   2.674   7.122  1.00 92.49           O  
ATOM   4856  CG  GLU A 310     -14.056   7.114   7.193  1.00 92.49           C  
ATOM   4857  HG2 GLU A 310     -13.230   7.779   6.941  1.00 92.49           H  
ATOM   4858  HG3 GLU A 310     -13.954   6.870   8.250  1.00 92.49           H  
ATOM   4859  CD  GLU A 310     -15.369   7.882   7.018  1.00 92.49           C  
ATOM   4860  OE1 GLU A 310     -15.972   8.178   8.081  1.00 92.49           O  
ATOM   4861  OE2 GLU A 310     -15.731   8.247   5.881  1.00 92.49           O  
ATOM   4862  N   THR A 311     -12.366   3.372   5.011  1.00 92.35           N  
ATOM   4863  H   THR A 311     -12.321   4.164   4.386  1.00 92.35           H  
ATOM   4864  CA  THR A 311     -12.194   2.039   4.409  1.00 92.35           C  
ATOM   4865  HA  THR A 311     -13.139   1.502   4.491  1.00 92.35           H  
ATOM   4866  C   THR A 311     -11.119   1.204   5.122  1.00 92.35           C  
ATOM   4867  CB  THR A 311     -11.840   2.153   2.912  1.00 92.35           C  
ATOM   4868  HB  THR A 311     -10.864   2.629   2.811  1.00 92.35           H  
ATOM   4869  O   THR A 311     -11.322   0.003   5.313  1.00 92.35           O  
ATOM   4870  CG2 THR A 311     -11.794   0.801   2.213  1.00 92.35           C  
ATOM   4871 HG21 THR A 311     -11.669   0.945   1.140  1.00 92.35           H  
ATOM   4872 HG22 THR A 311     -12.719   0.255   2.398  1.00 92.35           H  
ATOM   4873 HG23 THR A 311     -10.944   0.227   2.583  1.00 92.35           H  
ATOM   4874  OG1 THR A 311     -12.778   2.917   2.197  1.00 92.35           O  
ATOM   4875  HG1 THR A 311     -13.630   2.474   2.198  1.00 92.35           H  
ATOM   4876  N   LEU A 312     -10.010   1.799   5.584  1.00 94.14           N  
ATOM   4877  H   LEU A 312      -9.872   2.774   5.362  1.00 94.14           H  
ATOM   4878  CA  LEU A 312      -8.983   1.098   6.370  1.00 94.14           C  
ATOM   4879  HA  LEU A 312      -8.734   0.167   5.860  1.00 94.14           H  
ATOM   4880  C   LEU A 312      -9.481   0.682   7.762  1.00 94.14           C  
ATOM   4881  CB  LEU A 312      -7.699   1.945   6.484  1.00 94.14           C  
ATOM   4882  HB2 LEU A 312      -7.943   2.910   6.929  1.00 94.14           H  
ATOM   4883  HB3 LEU A 312      -7.028   1.429   7.172  1.00 94.14           H  
ATOM   4884  O   LEU A 312      -9.174  -0.425   8.211  1.00 94.14           O  
ATOM   4885  CG  LEU A 312      -6.928   2.190   5.172  1.00 94.14           C  
ATOM   4886  HG  LEU A 312      -7.466   2.905   4.549  1.00 94.14           H  
ATOM   4887  CD1 LEU A 312      -5.560   2.796   5.490  1.00 94.14           C  
ATOM   4888 HD11 LEU A 312      -5.028   3.012   4.564  1.00 94.14           H  
ATOM   4889 HD12 LEU A 312      -5.696   3.730   6.035  1.00 94.14           H  
ATOM   4890 HD13 LEU A 312      -4.969   2.109   6.097  1.00 94.14           H  
ATOM   4891  CD2 LEU A 312      -6.739   0.918   4.344  1.00 94.14           C  
ATOM   4892 HD21 LEU A 312      -7.703   0.580   3.964  1.00 94.14           H  
ATOM   4893 HD22 LEU A 312      -6.289   0.131   4.950  1.00 94.14           H  
ATOM   4894 HD23 LEU A 312      -6.108   1.137   3.483  1.00 94.14           H  
ATOM   4895  N   HIS A 313     -10.292   1.509   8.427  1.00 93.42           N  
ATOM   4896  H   HIS A 313     -10.561   2.378   7.989  1.00 93.42           H  
ATOM   4897  CA  HIS A 313     -10.889   1.155   9.719  1.00 93.42           C  
ATOM   4898  HA  HIS A 313     -10.093   0.805  10.377  1.00 93.42           H  
ATOM   4899  C   HIS A 313     -11.893  -0.003   9.598  1.00 93.42           C  
ATOM   4900  CB  HIS A 313     -11.525   2.385  10.378  1.00 93.42           C  
ATOM   4901  HB2 HIS A 313     -12.147   2.916   9.657  1.00 93.42           H  
ATOM   4902  HB3 HIS A 313     -12.169   2.042  11.187  1.00 93.42           H  
ATOM   4903  O   HIS A 313     -11.919  -0.863  10.481  1.00 93.42           O  
ATOM   4904  CG  HIS A 313     -10.519   3.336  10.976  1.00 93.42           C  
ATOM   4905  CD2 HIS A 313     -10.314   3.554  12.309  1.00 93.42           C  
ATOM   4906  HD2 HIS A 313     -10.850   3.079  13.117  1.00 93.42           H  
ATOM   4907  ND1 HIS A 313      -9.634   4.143  10.300  1.00 93.42           N  
ATOM   4908  HD1 HIS A 313      -9.575   4.250   9.298  1.00 93.42           H  
ATOM   4909  CE1 HIS A 313      -8.910   4.824  11.203  1.00 93.42           C  
ATOM   4910  HE1 HIS A 313      -8.133   5.538  10.970  1.00 93.42           H  
ATOM   4911  NE2 HIS A 313      -9.305   4.507  12.445  1.00 93.42           N  
ATOM   4912  N   TYR A 314     -12.653  -0.092   8.497  1.00 91.93           N  
ATOM   4913  H   TYR A 314     -12.624   0.669   7.833  1.00 91.93           H  
ATOM   4914  CA  TYR A 314     -13.439  -1.294   8.175  1.00 91.93           C  
ATOM   4915  HA  TYR A 314     -14.015  -1.585   9.054  1.00 91.93           H  
ATOM   4916  C   TYR A 314     -12.528  -2.485   7.857  1.00 91.93           C  
ATOM   4917  CB  TYR A 314     -14.431  -1.036   7.029  1.00 91.93           C  
ATOM   4918  HB2 TYR A 314     -14.773  -1.998   6.647  1.00 91.93           H  
ATOM   4919  HB3 TYR A 314     -13.917  -0.535   6.209  1.00 91.93           H  
ATOM   4920  O   TYR A 314     -12.627  -3.520   8.516  1.00 91.93           O  
ATOM   4921  CG  TYR A 314     -15.660  -0.233   7.417  1.00 91.93           C  
ATOM   4922  CD1 TYR A 314     -16.855  -0.880   7.795  1.00 91.93           C  
ATOM   4923  HD1 TYR A 314     -16.906  -1.959   7.803  1.00 91.93           H  
ATOM   4924  CD2 TYR A 314     -15.628   1.171   7.346  1.00 91.93           C  
ATOM   4925  HD2 TYR A 314     -14.733   1.669   7.004  1.00 91.93           H  
ATOM   4926  CE1 TYR A 314     -18.003  -0.117   8.095  1.00 91.93           C  
ATOM   4927  HE1 TYR A 314     -18.942  -0.598   8.323  1.00 91.93           H  
ATOM   4928  CE2 TYR A 314     -16.759   1.938   7.668  1.00 91.93           C  
ATOM   4929  HE2 TYR A 314     -16.715   3.014   7.585  1.00 91.93           H  
ATOM   4930  OH  TYR A 314     -19.076   2.025   8.250  1.00 91.93           O  
ATOM   4931  HH  TYR A 314     -18.930   2.948   8.029  1.00 91.93           H  
ATOM   4932  CZ  TYR A 314     -17.957   1.290   8.025  1.00 91.93           C  
ATOM   4933  N   THR A 315     -11.593  -2.319   6.915  1.00 91.50           N  
ATOM   4934  H   THR A 315     -11.573  -1.430   6.437  1.00 91.50           H  
ATOM   4935  CA  THR A 315     -10.693  -3.379   6.424  1.00 91.50           C  
ATOM   4936  HA  THR A 315     -11.294  -4.125   5.903  1.00 91.50           H  
ATOM   4937  C   THR A 315      -9.954  -4.084   7.559  1.00 91.50           C  
ATOM   4938  CB  THR A 315      -9.667  -2.811   5.426  1.00 91.50           C
[truncated: 549,999 more chars]
