# Supplementary material for: Widespread Horizontal Gene Transfer Among Animal Viruses
Source: bioRxiv. 2024 Mar 26:2024.03.25.586562. Preprint. [Version 2] doi: 10.1101/2024.03.25.586562 (PMC11071296; doi:10.1101/2024.03.25.586562)
Supplement: Supplement 7 [file media-7.zip › File7_PDB/Adinto15554_Penton.pdb]

ATOM      1  N   MET A   1     -23.731   0.222  31.340  1.00 69.66           N  
ATOM      2  H   MET A   1     -24.078   1.170  31.359  1.00 69.66           H  
ATOM      3  H2  MET A   1     -22.737   0.225  31.523  1.00 69.66           H  
ATOM      4  H3  MET A   1     -24.182  -0.330  32.056  1.00 69.66           H  
ATOM      5  CA  MET A   1     -23.960  -0.393  30.015  1.00 69.66           C  
ATOM      6  HA  MET A   1     -25.031  -0.421  29.814  1.00 69.66           H  
ATOM      7  C   MET A   1     -23.484  -1.839  30.050  1.00 69.66           C  
ATOM      8  CB  MET A   1     -23.286   0.430  28.904  1.00 69.66           C  
ATOM      9  HB2 MET A   1     -23.186  -0.172  28.002  1.00 69.66           H  
ATOM     10  HB3 MET A   1     -22.294   0.750  29.222  1.00 69.66           H  
ATOM     11  O   MET A   1     -22.758  -2.198  30.971  1.00 69.66           O  
ATOM     12  CG  MET A   1     -24.149   1.654  28.574  1.00 69.66           C  
ATOM     13  HG2 MET A   1     -25.081   1.318  28.122  1.00 69.66           H  
ATOM     14  HG3 MET A   1     -24.386   2.185  29.496  1.00 69.66           H  
ATOM     15  SD  MET A   1     -23.362   2.835  27.458  1.00 69.66           S  
ATOM     16  CE  MET A   1     -24.654   4.106  27.376  1.00 69.66           C  
ATOM     17  HE1 MET A   1     -24.843   4.505  28.373  1.00 69.66           H  
ATOM     18  HE2 MET A   1     -24.320   4.915  26.727  1.00 69.66           H  
ATOM     19  HE3 MET A   1     -25.570   3.676  26.970  1.00 69.66           H  
ATOM     20  N   GLY A   2     -23.975  -2.678  29.137  1.00 88.47           N  
ATOM     21  H   GLY A   2     -24.590  -2.318  28.421  1.00 88.47           H  
ATOM     22  CA  GLY A   2     -23.378  -3.986  28.865  1.00 88.47           C  
ATOM     23  HA2 GLY A   2     -22.964  -4.424  29.773  1.00 88.47           H  
ATOM     24  HA3 GLY A   2     -24.142  -4.657  28.472  1.00 88.47           H  
ATOM     25  C   GLY A   2     -22.260  -3.848  27.833  1.00 88.47           C  
ATOM     26  O   GLY A   2     -21.687  -2.772  27.676  1.00 88.47           O  
ATOM     27  N   SER A   3     -21.979  -4.919  27.101  1.00 94.29           N  
ATOM     28  H   SER A   3     -22.531  -5.755  27.228  1.00 94.29           H  
ATOM     29  CA  SER A   3     -21.152  -4.832  25.900  1.00 94.29           C  
ATOM     30  HA  SER A   3     -20.276  -4.223  26.126  1.00 94.29           H  
ATOM     31  C   SER A   3     -21.922  -4.165  24.750  1.00 94.29           C  
ATOM     32  CB  SER A   3     -20.691  -6.233  25.531  1.00 94.29           C  
ATOM     33  HB2 SER A   3     -21.551  -6.860  25.298  1.00 94.29           H  
ATOM     34  HB3 SER A   3     -20.142  -6.667  26.367  1.00 94.29           H  
ATOM     35  O   SER A   3     -23.130  -4.363  24.634  1.00 94.29           O  
ATOM     36  OG  SER A   3     -19.854  -6.159  24.419  1.00 94.29           O  
ATOM     37  HG  SER A   3     -19.256  -5.413  24.503  1.00 94.29           H  
ATOM     38  N   PHE A   4     -21.248  -3.360  23.927  1.00 96.82           N  
ATOM     39  H   PHE A   4     -20.250  -3.258  24.043  1.00 96.82           H  
ATOM     40  CA  PHE A   4     -21.864  -2.638  22.808  1.00 96.82           C  
ATOM     41  HA  PHE A   4     -22.642  -3.266  22.374  1.00 96.82           H  
ATOM     42  C   PHE A   4     -20.849  -2.338  21.698  1.00 96.82           C  
ATOM     43  CB  PHE A   4     -22.524  -1.343  23.317  1.00 96.82           C  
ATOM     44  HB2 PHE A   4     -23.260  -1.599  24.079  1.00 96.82           H  
ATOM     45  HB3 PHE A   4     -23.073  -0.882  22.496  1.00 96.82           H  
ATOM     46  O   PHE A   4     -19.641  -2.476  21.892  1.00 96.82           O  
ATOM     47  CG  PHE A   4     -21.562  -0.321  23.892  1.00 96.82           C  
ATOM     48  CD1 PHE A   4     -21.197  -0.383  25.249  1.00 96.82           C  
ATOM     49  HD1 PHE A   4     -21.609  -1.158  25.878  1.00 96.82           H  
ATOM     50  CD2 PHE A   4     -21.026   0.690  23.073  1.00 96.82           C  
ATOM     51  HD2 PHE A   4     -21.297   0.751  22.029  1.00 96.82           H  
ATOM     52  CE1 PHE A   4     -20.297   0.551  25.789  1.00 96.82           C  
ATOM     53  HE1 PHE A   4     -20.014   0.499  26.831  1.00 96.82           H  
ATOM     54  CE2 PHE A   4     -20.126   1.623  23.612  1.00 96.82           C  
ATOM     55  HE2 PHE A   4     -19.701   2.391  22.983  1.00 96.82           H  
ATOM     56  CZ  PHE A   4     -19.762   1.555  24.966  1.00 96.82           C  
ATOM     57  HZ  PHE A   4     -19.062   2.275  25.363  1.00 96.82           H  
ATOM     58  N   TYR A   5     -21.344  -1.911  20.536  1.00 97.63           N  
ATOM     59  H   TYR A   5     -22.338  -1.747  20.459  1.00 97.63           H  
ATOM     60  CA  TYR A   5     -20.530  -1.566  19.372  1.00 97.63           C  
ATOM     61  HA  TYR A   5     -19.481  -1.738  19.613  1.00 97.63           H  
ATOM     62  C   TYR A   5     -20.683  -0.091  19.004  1.00 97.63           C  
ATOM     63  CB  TYR A   5     -20.885  -2.465  18.180  1.00 97.63           C  
ATOM     64  HB2 TYR A   5     -21.944  -2.352  17.948  1.00 97.63           H  
ATOM     65  HB3 TYR A   5     -20.326  -2.125  17.308  1.00 97.63           H  
ATOM     66  O   TYR A   5     -21.740   0.503  19.218  1.00 97.63           O  
ATOM     67  CG  TYR A   5     -20.579  -3.933  18.402  1.00 97.63           C  
ATOM     68  CD1 TYR A   5     -19.358  -4.474  17.956  1.00 97.63           C  
ATOM     69  HD1 TYR A   5     -18.633  -3.841  17.465  1.00 97.63           H  
ATOM     70  CD2 TYR A   5     -21.516  -4.759  19.052  1.00 97.63           C  
ATOM     71  HD2 TYR A   5     -22.463  -4.353  19.377  1.00 97.63           H  
ATOM     72  CE1 TYR A   5     -19.083  -5.842  18.143  1.00 97.63           C  
ATOM     73  HE1 TYR A   5     -18.156  -6.270  17.790  1.00 97.63           H  
ATOM     74  CE2 TYR A   5     -21.228  -6.119  19.269  1.00 97.63           C  
ATOM     75  HE2 TYR A   5     -21.938  -6.764  19.765  1.00 97.63           H  
ATOM     76  OH  TYR A   5     -19.735  -7.974  19.035  1.00 97.63           O  
ATOM     77  HH  TYR A   5     -18.894  -8.242  18.656  1.00 97.63           H  
ATOM     78  CZ  TYR A   5     -20.011  -6.664  18.812  1.00 97.63           C  
ATOM     79  N   ILE A   6     -19.634   0.477  18.414  1.00 97.88           N  
ATOM     80  H   ILE A   6     -18.806  -0.086  18.283  1.00 97.88           H  
ATOM     81  CA  ILE A   6     -19.675   1.777  17.743  1.00 97.88           C  
ATOM     82  HA  ILE A   6     -20.710   2.111  17.663  1.00 97.88           H  
ATOM     83  C   ILE A   6     -19.127   1.590  16.331  1.00 97.88           C  
ATOM     84  CB  ILE A   6     -18.888   2.856  18.523  1.00 97.88           C  
ATOM     85  HB  ILE A   6     -17.844   2.547  18.587  1.00 97.88           H  
ATOM     86  O   ILE A   6     -17.998   1.141  16.164  1.00 97.88           O  
ATOM     87  CG1 ILE A   6     -19.438   3.032  19.958  1.00 97.88           C  
ATOM     88 HG12 ILE A   6     -20.511   3.219  19.914  1.00 97.88           H  
ATOM     89 HG13 ILE A   6     -19.281   2.106  20.511  1.00 97.88           H  
ATOM     90  CG2 ILE A   6     -18.942   4.190  17.757  1.00 97.88           C  
ATOM     91 HG21 ILE A   6     -18.585   4.069  16.734  1.00 97.88           H  
ATOM     92 HG22 ILE A   6     -18.292   4.925  18.233  1.00 97.88           H  
ATOM     93 HG23 ILE A   6     -19.962   4.573  17.733  1.00 97.88           H  
ATOM     94  CD1 ILE A   6     -18.778   4.170  20.752  1.00 97.88           C  
ATOM     95 HD11 ILE A   6     -17.692   4.088  20.703  1.00 97.88           H  
ATOM     96 HD12 ILE A   6     -19.092   4.130  21.795  1.00 97.88           H  
ATOM     97 HD13 ILE A   6     -19.083   5.137  20.352  1.00 97.88           H  
ATOM     98  N   THR A   7     -19.908   1.964  15.321  1.00 98.26           N  
ATOM     99  H   THR A   7     -20.825   2.333  15.528  1.00 98.26           H  
ATOM    100  CA  THR A   7     -19.490   1.943  13.914  1.00 98.26           C  
ATOM    101  HA  THR A   7     -18.599   1.324  13.808  1.00 98.26           H  
ATOM    102  C   THR A   7     -19.138   3.359  13.470  1.00 98.26           C  
ATOM    103  CB  THR A   7     -20.578   1.323  13.029  1.00 98.26           C  
ATOM    104  HB  THR A   7     -21.470   1.950  13.060  1.00 98.26           H  
ATOM    105  O   THR A   7     -19.920   4.288  13.667  1.00 98.26           O  
ATOM    106  CG2 THR A   7     -20.137   1.132  11.584  1.00 98.26           C  
ATOM    107 HG21 THR A   7     -19.899   2.093  11.129  1.00 98.26           H  
ATOM    108 HG22 THR A   7     -20.947   0.669  11.019  1.00 98.26           H  
ATOM    109 HG23 THR A   7     -19.261   0.484  11.552  1.00 98.26           H  
ATOM    110  OG1 THR A   7     -20.901   0.035  13.496  1.00 98.26           O  
ATOM    111  HG1 THR A   7     -20.261  -0.576  13.124  1.00 98.26           H  
ATOM    112  N   LEU A   8     -17.959   3.515  12.874  1.00 98.45           N  
ATOM    113  H   LEU A   8     -17.379   2.694  12.780  1.00 98.45           H  
ATOM    114  CA  LEU A   8     -17.309   4.780  12.538  1.00 98.45           C  
ATOM    115  HA  LEU A   8     -17.966   5.619  12.768  1.00 98.45           H  
ATOM    116  C   LEU A   8     -16.989   4.824  11.029  1.00 98.45           C  
ATOM    117  CB  LEU A   8     -16.027   4.912  13.392  1.00 98.45           C  
ATOM    118  HB2 LEU A   8     -15.535   5.853  13.146  1.00 98.45           H  
ATOM    119  HB3 LEU A   8     -15.345   4.110  13.111  1.00 98.45           H  
ATOM    120  O   LEU A   8     -15.862   4.501  10.635  1.00 98.45           O  
ATOM    121  CG  LEU A   8     -16.218   4.839  14.916  1.00 98.45           C  
ATOM    122  HG  LEU A   8     -16.737   3.919  15.187  1.00 98.45           H  
ATOM    123  CD1 LEU A   8     -14.854   4.825  15.598  1.00 98.45           C  
ATOM    124 HD11 LEU A   8     -14.987   4.753  16.677  1.00 98.45           H  
ATOM    125 HD12 LEU A   8     -14.281   3.963  15.256  1.00 98.45           H  
ATOM    126 HD13 LEU A   8     -14.303   5.735  15.360  1.00 98.45           H  
ATOM    127  CD2 LEU A   8     -17.001   6.035  15.453  1.00 98.45           C  
ATOM    128 HD21 LEU A   8     -17.034   6.000  16.542  1.00 98.45           H  
ATOM    129 HD22 LEU A   8     -18.018   6.027  15.060  1.00 98.45           H  
ATOM    130 HD23 LEU A   8     -16.494   6.952  15.153  1.00 98.45           H  
ATOM    131  N   PRO A   9     -17.966   5.175  10.170  1.00 98.03           N  
ATOM    132  CA  PRO A   9     -17.726   5.429   8.750  1.00 98.03           C  
ATOM    133  HA  PRO A   9     -17.213   4.573   8.310  1.00 98.03           H  
ATOM    134  C   PRO A   9     -16.884   6.693   8.539  1.00 98.03           C  
ATOM    135  CB  PRO A   9     -19.112   5.586   8.107  1.00 98.03           C  
ATOM    136  HB2 PRO A   9     -19.175   5.054   7.159  1.00 98.03           H  
ATOM    137  HB3 PRO A   9     -19.340   6.642   7.959  1.00 98.03           H  
ATOM    138  O   PRO A   9     -17.102   7.694   9.223  1.00 98.03           O  
ATOM    139  CG  PRO A   9     -20.082   5.014   9.140  1.00 98.03           C  
ATOM    140  HG2 PRO A   9     -20.164   3.936   9.007  1.00 98.03           H  
ATOM    141  HG3 PRO A   9     -21.062   5.488   9.084  1.00 98.03           H  
ATOM    142  CD  PRO A   9     -19.383   5.314  10.461  1.00 98.03           C  
ATOM    143  HD2 PRO A   9     -19.592   6.335  10.777  1.00 98.03           H  
ATOM    144  HD3 PRO A   9     -19.727   4.602  11.211  1.00 98.03           H  
ATOM    145  N   ASP A  10     -15.994   6.684   7.548  1.00 97.18           N  
ATOM    146  H   ASP A  10     -15.838   5.825   7.040  1.00 97.18           H  
ATOM    147  CA  ASP A  10     -15.104   7.807   7.214  1.00 97.18           C  
ATOM    148  HA  ASP A  10     -14.480   8.034   8.078  1.00 97.18           H  
ATOM    149  C   ASP A  10     -15.837   9.097   6.820  1.00 97.18           C  
ATOM    150  CB  ASP A  10     -14.186   7.380   6.065  1.00 97.18           C  
ATOM    151  HB2 ASP A  10     -13.416   8.144   5.956  1.00 97.18           H  
ATOM    152  HB3 ASP A  10     -13.695   6.446   6.338  1.00 97.18           H  
ATOM    153  O   ASP A  10     -15.362  10.212   7.047  1.00 97.18           O  
ATOM    154  CG  ASP A  10     -14.926   7.221   4.725  1.00 97.18           C  
ATOM    155  OD1 ASP A  10     -15.567   6.167   4.498  1.00 97.18           O  
ATOM    156  OD2 ASP A  10     -14.882   8.168   3.910  1.00 97.18           O  
ATOM    157  N   ASN A  11     -17.029   8.947   6.244  1.00 94.52           N  
ATOM    158  H   ASN A  11     -17.340   8.003   6.061  1.00 94.52           H  
ATOM    159  CA  ASN A  11     -17.847  10.056   5.778  1.00 94.52           C  
ATOM    160  HA  ASN A  11     -17.168  10.880   5.559  1.00 94.52           H  
ATOM    161  C   ASN A  11     -18.824  10.584   6.839  1.00 94.52           C  
ATOM    162  CB  ASN A  11     -18.523   9.659   4.461  1.00 94.52           C  
ATOM    163  HB2 ASN A  11     -18.924  10.563   4.002  1.00 94.52           H  
ATOM    164  HB3 ASN A  11     -17.779   9.237   3.785  1.00 94.52           H  
ATOM    165  O   ASN A  11     -19.580  11.525   6.573  1.00 94.52           O  
ATOM    166  CG  ASN A  11     -19.652   8.660   4.631  1.00 94.52           C  
ATOM    167  ND2 ASN A  11     -20.580   8.641   3.703  1.00 94.52           N  
ATOM    168 HD21 ASN A  11     -21.396   8.088   3.920  1.00 94.52           H  
ATOM    169 HD22 ASN A  11     -20.545   9.331   2.966  1.00 94.52           H  
ATOM    170  OD1 ASN A  11     -19.755   7.898   5.577  1.00 94.52           O  
ATOM    171  N   ALA A  12     -18.816  10.009   8.043  1.00 94.65           N  
ATOM    172  H   ALA A  12     -18.134   9.288   8.233  1.00 94.65           H  
ATOM    173  CA  ALA A  12     -19.559  10.567   9.157  1.00 94.65           C  
ATOM    174  HA  ALA A  12     -20.585  10.732   8.827  1.00 94.65           H  
ATOM    175  C   ALA A  12     -18.956  11.923   9.554  1.00 94.65           C  
ATOM    176  CB  ALA A  12     -19.597   9.564  10.312  1.00 94.65           C  
ATOM    177  HB1 ALA A  12     -20.022   8.621   9.969  1.00 94.65           H  
ATOM    178  HB2 ALA A  12     -18.585   9.383  10.675  1.00 94.65           H  
ATOM    179  HB3 ALA A  12     -20.207   9.958  11.125  1.00 94.65           H  
ATOM    180  O   ALA A  12     -17.748  12.137   9.516  1.00 94.65           O  
ATOM    181  N   SER A  13     -19.816  12.868   9.936  1.00 93.64           N  
ATOM    182  H   SER A  13     -20.797  12.629   9.956  1.00 93.64           H  
ATOM    183  CA  SER A  13     -19.394  14.181  10.443  1.00 93.64           C  
ATOM    184  HA  SER A  13     -20.304  14.754  10.622  1.00 93.64           H  
ATOM    185  C   SER A  13     -18.557  15.045   9.477  1.00 93.64           C  
ATOM    186  CB  SER A  13     -18.695  14.025  11.804  1.00 93.64           C  
ATOM    187  HB2 SER A  13     -18.531  15.008  12.247  1.00 93.64           H  
ATOM    188  HB3 SER A  13     -17.727  13.544  11.663  1.00 93.64           H  
ATOM    189  O   SER A  13     -17.966  16.020   9.934  1.00 93.64           O  
ATOM    190  OG  SER A  13     -19.468  13.241  12.697  1.00 93.64           O  
ATOM    191  HG  SER A  13     -20.357  13.597  12.761  1.00 93.64           H  
ATOM    192  N   GLN A  14     -18.558  14.795   8.158  1.00 85.43           N  
ATOM    193  H   GLN A  14     -18.964  13.928   7.834  1.00 85.43           H  
ATOM    194  CA  GLN A  14     -17.825  15.624   7.174  1.00 85.43           C  
ATOM    195  HA  GLN A  14     -16.758  15.573   7.393  1.00 85.43           H  
ATOM    196  C   GLN A  14     -18.207  17.116   7.212  1.00 85.43           C  
ATOM    197  CB  GLN A  14     -18.064  15.091   5.752  1.00 85.43           C  
ATOM    198  HB2 GLN A  14     -19.122  14.868   5.613  1.00 85.43           H  
ATOM    199  HB3 GLN A  14     -17.782  15.865   5.038  1.00 85.43           H  
ATOM    200  O   GLN A  14     -17.361  17.984   7.017  1.00 85.43           O  
ATOM    201  CG  GLN A  14     -17.221  13.847   5.444  1.00 85.43           C  
ATOM    202  HG2 GLN A  14     -16.170  14.082   5.611  1.00 85.43           H  
ATOM    203  HG3 GLN A  14     -17.494  13.042   6.125  1.00 85.43           H  
ATOM    204  CD  GLN A  14     -17.374  13.369   4.000  1.00 85.43           C  
ATOM    205  NE2 GLN A  14     -16.590  12.402   3.576  1.00 85.43           N  
ATOM    206 HE21 GLN A  14     -16.667  12.151   2.601  1.00 85.43           H  
ATOM    207 HE22 GLN A  14     -15.883  12.000   4.175  1.00 85.43           H  
ATOM    208  OE1 GLN A  14     -18.189  13.844   3.224  1.00 85.43           O  
ATOM    209  N   GLY A  15     -19.470  17.435   7.521  1.00 91.77           N  
ATOM    210  H   GLY A  15     -20.140  16.685   7.622  1.00 91.77           H  
ATOM    211  CA  GLY A  15     -19.913  18.825   7.695  1.00 91.77           C  
ATOM    212  HA2 GLY A  15     -20.997  18.839   7.808  1.00 91.77           H  
ATOM    213  HA3 GLY A  15     -19.651  19.398   6.806  1.00 91.77           H  
ATOM    214  C   GLY A  15     -19.299  19.528   8.915  1.00 91.77           C  
ATOM    215  O   GLY A  15     -19.182  20.752   8.916  1.00 91.77           O  
ATOM    216  N   LEU A  16     -18.890  18.761   9.934  1.00 95.34           N  
ATOM    217  H   LEU A  16     -18.903  17.761   9.797  1.00 95.34           H  
ATOM    218  CA  LEU A  16     -18.265  19.252  11.167  1.00 95.34           C  
ATOM    219  HA  LEU A  16     -18.568  20.283  11.349  1.00 95.34           H  
ATOM    220  C   LEU A  16     -16.733  19.255  11.061  1.00 95.34           C  
ATOM    221  CB  LEU A  16     -18.722  18.374  12.351  1.00 95.34           C  
ATOM    222  HB2 LEU A  16     -18.098  18.596  13.217  1.00 95.34           H  
ATOM    223  HB3 LEU A  16     -18.544  17.330  12.093  1.00 95.34           H  
ATOM    224  O   LEU A  16     -16.091  20.219  11.470  1.00 95.34           O  
ATOM    225  CG  LEU A  16     -20.198  18.557  12.748  1.00 95.34           C  
ATOM    226  HG  LEU A  16     -20.820  18.609  11.853  1.00 95.34           H  
ATOM    227  CD1 LEU A  16     -20.670  17.363  13.580  1.00 95.34           C  
ATOM    228 HD11 LEU A  16     -21.714  17.501  13.861  1.00 95.34           H  
ATOM    229 HD12 LEU A  16     -20.581  16.448  12.995  1.00 95.34           H  
ATOM    230 HD13 LEU A  16     -20.062  17.277  14.481  1.00 95.34           H  
ATOM    231  CD2 LEU A  16     -20.398  19.828  13.575  1.00 95.34           C  
ATOM    232 HD21 LEU A  16     -19.796  19.788  14.482  1.00 95.34           H  
ATOM    233 HD22 LEU A  16     -20.106  20.700  12.990  1.00 95.34           H  
ATOM    234 HD23 LEU A  16     -21.449  19.931  13.845  1.00 95.34           H  
ATOM    235  N   PHE A  17     -16.149  18.202  10.488  1.00 96.08           N  
ATOM    236  H   PHE A  17     -16.734  17.439  10.178  1.00 96.08           H  
ATOM    237  CA  PHE A  17     -14.703  18.024  10.357  1.00 96.08           C  
ATOM    238  HA  PHE A  17     -14.189  18.847  10.854  1.00 96.08           H  
ATOM    239  C   PHE A  17     -14.294  18.054   8.881  1.00 96.08           C  
ATOM    240  CB  PHE A  17     -14.272  16.735  11.066  1.00 96.08           C  
ATOM    241  HB2 PHE A  17     -14.674  15.887  10.511  1.00 96.08           H  
ATOM    242  HB3 PHE A  17     -13.185  16.664  11.038  1.00 96.08           H  
ATOM    243  O   PHE A  17     -14.131  17.023   8.234  1.00 96.08           O  
ATOM    244  CG  PHE A  17     -14.727  16.626  12.507  1.00 96.08           C  
ATOM    245  CD1 PHE A  17     -14.238  17.509  13.487  1.00 96.08           C  
ATOM    246  HD1 PHE A  17     -13.524  18.273  13.216  1.00 96.08           H  
ATOM    247  CD2 PHE A  17     -15.663  15.642  12.862  1.00 96.08           C  
ATOM    248  HD2 PHE A  17     -16.025  14.958  12.109  1.00 96.08           H  
ATOM    249  CE1 PHE A  17     -14.689  17.407  14.815  1.00 96.08           C  
ATOM    250  HE1 PHE A  17     -14.321  18.093  15.563  1.00 96.08           H  
ATOM    251  CE2 PHE A  17     -16.107  15.531  14.189  1.00 96.08           C  
ATOM    252  HE2 PHE A  17     -16.808  14.754  14.454  1.00 96.08           H  
ATOM    253  CZ  PHE A  17     -15.624  16.417  15.166  1.00 96.08           C  
ATOM    254  HZ  PHE A  17     -15.970  16.339  16.186  1.00 96.08           H  
ATOM    255  N   ARG A  18     -14.114  19.268   8.346  1.00 93.45           N  
ATOM    256  H   ARG A  18     -14.299  20.065   8.938  1.00 93.45           H  
ATOM    257  CA  ARG A  18     -13.834  19.500   6.914  1.00 93.45           C  
ATOM    258  HA  ARG A  18     -14.595  18.989   6.324  1.00 93.45           H  
ATOM    259  C   ARG A  18     -12.501  18.930   6.422  1.00 93.45           C  
ATOM    260  CB  ARG A  18     -13.882  21.001   6.602  1.00 93.45           C  
ATOM    261  HB2 ARG A  18     -13.608  21.145   5.557  1.00 93.45           H  
ATOM    262  HB3 ARG A  18     -13.152  21.525   7.220  1.00 93.45           H  
ATOM    263  O   ARG A  18     -12.338  18.750   5.223  1.00 93.45           O  
ATOM    264  CG  ARG A  18     -15.275  21.599   6.826  1.00 93.45           C  
ATOM    265  HG2 ARG A  18     -16.010  21.031   6.255  1.00 93.45           H  
ATOM    266  HG3 ARG A  18     -15.533  21.556   7.884  1.00 93.45           H  
ATOM    267  CD  ARG A  18     -15.282  23.055   6.356  1.00 93.45           C  
ATOM    268  HD2 ARG A  18     -14.523  23.608   6.910  1.00 93.45           H  
ATOM    269  HD3 ARG A  18     -15.033  23.077   5.295  1.00 93.45           H  
ATOM    270  NE  ARG A  18     -16.599  23.677   6.571  1.00 93.45           N  
ATOM    271  HE  ARG A  18     -17.276  23.133   7.086  1.00 93.45           H  
ATOM    272  NH1 ARG A  18     -16.167  25.648   5.475  1.00 93.45           N  
ATOM    273 HH11 ARG A  18     -15.237  25.313   5.265  1.00 93.45           H  
ATOM    274 HH12 ARG A  18     -16.466  26.558   5.153  1.00 93.45           H  
ATOM    275  NH2 ARG A  18     -18.169  25.313   6.406  1.00 93.45           N  
ATOM    276 HH21 ARG A  18     -18.456  26.227   6.085  1.00 93.45           H  
ATOM    277 HH22 ARG A  18     -18.813  24.736   6.929  1.00 93.45           H  
ATOM    278  CZ  ARG A  18     -16.970  24.873   6.150  1.00 93.45           C  
ATOM    279  N   ASN A  19     -11.574  18.656   7.338  1.00 94.26           N  
ATOM    280  H   ASN A  19     -11.804  18.824   8.306  1.00 94.26           H  
ATOM    281  CA  ASN A  19     -10.251  18.117   7.021  1.00 94.26           C  
ATOM    282  HA  ASN A  19      -9.994  18.387   5.996  1.00 94.26           H  
ATOM    283  C   ASN A  19     -10.204  16.580   7.076  1.00 94.26           C  
ATOM    284  CB  ASN A  19      -9.205  18.757   7.953  1.00 94.26           C  
ATOM    285  HB2 ASN A  19      -8.225  18.341   7.717  1.00 94.26           H  
ATOM    286  HB3 ASN A  19      -9.436  18.495   8.985  1.00 94.26           H  
ATOM    287  O   ASN A  19      -9.129  16.016   6.894  1.00 94.26           O  
ATOM    288  CG  ASN A  19      -9.094  20.267   7.833  1.00 94.26           C  
ATOM    289  ND2 ASN A  19      -8.427  20.896   8.771  1.00 94.26           N  
ATOM    290 HD21 ASN A  19      -8.303  21.888   8.633  1.00 94.26           H  
ATOM    291 HD22 ASN A  19      -7.925  20.369   9.472  1.00 94.26           H  
ATOM    292  OD1 ASN A  19      -9.611  20.915   6.940  1.00 94.26           O  
ATOM    293  N   ASN A  20     -11.329  15.904   7.351  1.00 96.66           N  
ATOM    294  H   ASN A  20     -12.198  16.404   7.472  1.00 96.66           H  
ATOM    295  CA  ASN A  20     -11.374  14.443   7.354  1.00 96.66           C  
ATOM    296  HA  ASN A  20     -10.658  14.073   8.087  1.00 96.66           H  
ATOM    297  C   ASN A  20     -10.961  13.889   5.984  1.00 96.66           C  
ATOM    298  CB  ASN A  20     -12.781  13.928   7.723  1.00 96.66           C  
ATOM    299  HB2 ASN A  20     -12.883  12.912   7.343  1.00 96.66           H  
ATOM    300  HB3 ASN A  20     -13.539  14.538   7.231  1.00 96.66           H  
ATOM    301  O   ASN A  20     -11.452  14.318   4.939  1.00 96.66           O  
ATOM    302  CG  ASN A  20     -13.079  13.860   9.209  1.00 96.66           C  
ATOM    303  ND2 ASN A  20     -14.223  13.316   9.561  1.00 96.66           N  
ATOM    304 HD21 ASN A  20     -14.439  13.214  10.542  1.00 96.66           H  
ATOM    305 HD22 ASN A  20     -14.820  12.891   8.866  1.00 96.66           H  
ATOM    306  OD1 ASN A  20     -12.303  14.235  10.074  1.00 96.66           O  
ATOM    307  N   THR A  21     -10.120  12.865   6.017  1.00 96.55           N  
ATOM    308  H   THR A  21      -9.800  12.554   6.924  1.00 96.55           H  
ATOM    309  CA  THR A  21      -9.790  12.000   4.885  1.00 96.55           C  
ATOM    310  HA  THR A  21     -10.359  12.310   4.008  1.00 96.55           H  
ATOM    311  C   THR A  21     -10.183  10.565   5.228  1.00 96.55           C  
ATOM    312  CB  THR A  21      -8.296  12.066   4.533  1.00 96.55           C  
ATOM    313  HB  THR A  21      -8.136  11.496   3.618  1.00 96.55           H  
ATOM    314  O   THR A  21     -10.329  10.214   6.393  1.00 96.55           O  
ATOM    315  CG2 THR A  21      -7.778  13.485   4.310  1.00 96.55           C  
ATOM    316 HG21 THR A  21      -6.742  13.442   3.973  1.00 96.55           H  
ATOM    317 HG22 THR A  21      -8.380  13.981   3.549  1.00 96.55           H  
ATOM    318 HG23 THR A  21      -7.826  14.061   5.234  1.00 96.55           H  
ATOM    319  OG1 THR A  21      -7.534  11.476   5.556  1.00 96.55           O  
ATOM    320  HG1 THR A  21      -7.635  12.021   6.340  1.00 96.55           H  
ATOM    321  N   ARG A  22     -10.299   9.683   4.235  1.00 96.70           N  
ATOM    322  H   ARG A  22     -10.175   9.999   3.284  1.00 96.70           H  
ATOM    323  CA  ARG A  22     -10.569   8.253   4.482  1.00 96.70           C  
ATOM    324  HA  ARG A  22     -11.498   8.144   5.042  1.00 96.70           H  
ATOM    325  C   ARG A  22      -9.503   7.559   5.340  1.00 96.70           C  
ATOM    326  CB  ARG A  22     -10.699   7.550   3.134  1.00 96.70           C  
ATOM    327  HB2 ARG A  22     -10.490   6.486   3.251  1.00 96.70           H  
ATOM    328  HB3 ARG A  22      -9.973   7.997   2.455  1.00 96.70           H  
ATOM    329  O   ARG A  22      -9.823   6.603   6.037  1.00 96.70           O  
ATOM    330  CG  ARG A  22     -12.087   7.703   2.530  1.00 96.70           C  
ATOM    331  HG2 ARG A  22     -12.788   7.147   3.153  1.00 96.70           H  
ATOM    332  HG3 ARG A  22     -12.364   8.756   2.502  1.00 96.70           H  
ATOM    333  CD  ARG A  22     -12.131   7.109   1.122  1.00 96.70           C  
ATOM    334  HD2 ARG A  22     -11.267   7.445   0.548  1.00 96.70           H  
ATOM    335  HD3 ARG A  22     -12.078   6.023   1.190  1.00 96.70           H  
ATOM    336  NE  ARG A  22     -13.376   7.498   0.448  1.00 96.70           N  
ATOM    337  HE  ARG A  22     -14.166   6.882   0.570  1.00 96.70           H  
ATOM    338  NH1 ARG A  22     -12.606   9.416  -0.557  1.00 96.70           N  
ATOM    339 HH11 ARG A  22     -12.714  10.114  -1.279  1.00 96.70           H  
ATOM    340 HH12 ARG A  22     -11.664   9.137  -0.322  1.00 96.70           H  
ATOM    341  NH2 ARG A  22     -14.754   8.804  -0.764  1.00 96.70           N  
ATOM    342 HH21 ARG A  22     -14.926   9.634  -1.314  1.00 96.70           H  
ATOM    343 HH22 ARG A  22     -15.467   8.116  -0.566  1.00 96.70           H  
ATOM    344  CZ  ARG A  22     -13.569   8.579  -0.277  1.00 96.70           C  
ATOM    345  N   GLY A  23      -8.255   8.032   5.284  1.00 97.52           N  
ATOM    346  H   GLY A  23      -8.073   8.833   4.696  1.00 97.52           H  
ATOM    347  CA  GLY A  23      -7.145   7.508   6.083  1.00 97.52           C  
ATOM    348  HA2 GLY A  23      -6.215   7.664   5.538  1.00 97.52           H  
ATOM    349  HA3 GLY A  23      -7.272   6.435   6.233  1.00 97.52           H  
ATOM    350  C   GLY A  23      -6.999   8.165   7.458  1.00 97.52           C  
ATOM    351  O   GLY A  23      -6.373   7.583   8.331  1.00 97.52           O  
ATOM    352  N   ASN A  24      -7.573   9.348   7.674  1.00 98.15           N  
ATOM    353  H   ASN A  24      -8.093   9.777   6.922  1.00 98.15           H  
ATOM    354  CA  ASN A  24      -7.530  10.067   8.946  1.00 98.15           C  
ATOM    355  HA  ASN A  24      -7.444   9.352   9.765  1.00 98.15           H  
ATOM    356  C   ASN A  24      -8.829  10.859   9.126  1.00 98.15           C  
ATOM    357  CB  ASN A  24      -6.294  10.980   8.976  1.00 98.15           C  
ATOM    358  HB2 ASN A  24      -5.396  10.374   8.848  1.00 98.15           H  
ATOM    359  HB3 ASN A  24      -6.339  11.713   8.171  1.00 98.15           H  
ATOM    360  O   ASN A  24      -9.056  11.850   8.423  1.00 98.15           O  
ATOM    361  CG  ASN A  24      -6.203  11.723  10.295  1.00 98.15           C  
ATOM    362  ND2 ASN A  24      -5.365  11.272  11.194  1.00 98.15           N  
ATOM    363 HD21 ASN A  24      -5.412  11.707  12.104  1.00 98.15           H  
ATOM    364 HD22 ASN A  24      -4.785  10.472  10.985  1.00 98.15           H  
ATOM    365  OD1 ASN A  24      -6.901  12.694  10.533  1.00 98.15           O  
ATOM    366  N   TYR A  25      -9.695  10.405  10.031  1.00 98.34           N  
ATOM    367  H   TYR A  25      -9.433   9.618  10.607  1.00 98.34           H  
ATOM    368  CA  TYR A  25     -11.014  10.997  10.216  1.00 98.34           C  
ATOM    369  HA  TYR A  25     -10.956  12.042   9.913  1.00 98.34           H  
ATOM    370  C   TYR A  25     -11.478  10.985  11.667  1.00 98.34           C  
ATOM    371  CB  TYR A  25     -12.055  10.312   9.318  1.00 98.34           C  
ATOM    372  HB2 TYR A  25     -13.014  10.811   9.455  1.00 98.34           H  
ATOM    373  HB3 TYR A  25     -11.787  10.469   8.273  1.00 98.34           H  
ATOM    374  O   TYR A  25     -11.214  10.066  12.440  1.00 98.34           O  
ATOM    375  CG  TYR A  25     -12.253   8.827   9.557  1.00 98.34           C  
ATOM    376  CD1 TYR A  25     -11.399   7.879   8.959  1.00 98.34           C  
ATOM    377  HD1 TYR A  25     -10.579   8.207   8.337  1.00 98.34           H  
ATOM    378  CD2 TYR A  25     -13.331   8.396  10.351  1.00 98.34           C  
ATOM    379  HD2 TYR A  25     -13.995   9.125  10.792  1.00 98.34           H  
ATOM    380  CE1 TYR A  25     -11.626   6.501   9.150  1.00 98.34           C  
ATOM    381  HE1 TYR A  25     -10.984   5.774   8.675  1.00 98.34           H  
ATOM    382  CE2 TYR A  25     -13.574   7.023  10.529  1.00 98.34           C  
ATOM    383  HE2 TYR A  25     -14.424   6.697  11.110  1.00 98.34           H  
ATOM    384  OH  TYR A  25     -13.010   4.751  10.068  1.00 98.34           O  
ATOM    385  HH  TYR A  25     -13.896   4.651  10.423  1.00 98.34           H  
ATOM    386  CZ  TYR A  25     -12.724   6.072   9.925  1.00 98.34           C  
ATOM    387  N   LYS A  26     -12.255  12.013  12.011  1.00 98.18           N  
ATOM    388  H   LYS A  26     -12.363  12.751  11.330  1.00 98.18           H  
ATOM    389  CA  LYS A  26     -12.944  12.155  13.293  1.00 98.18           C  
ATOM    390  HA  LYS A  26     -12.617  11.353  13.955  1.00 98.18           H  
ATOM    391  C   LYS A  26     -14.450  12.025  13.118  1.00 98.18           C  
ATOM    392  CB  LYS A  26     -12.527  13.489  13.913  1.00 98.18           C  
ATOM    393  HB2 LYS A  26     -12.876  14.306  13.282  1.00 98.18           H  
ATOM    394  HB3 LYS A  26     -11.437  13.519  13.922  1.00 98.18           H  
ATOM    395  O   LYS A  26     -15.031  12.643  12.227  1.00 98.18           O  
ATOM    396  CG  LYS A  26     -13.066  13.688  15.341  1.00 98.18           C  
ATOM    397  HG2 LYS A  26     -14.138  13.880  15.295  1.00 98.18           H  
ATOM    398  HG3 LYS A  26     -12.905  12.787  15.932  1.00 98.18           H  
ATOM    399  CD  LYS A  26     -12.365  14.879  16.014  1.00 98.18           C  
ATOM    400  HD2 LYS A  26     -12.927  15.192  16.894  1.00 98.18           H  
ATOM    401  HD3 LYS A  26     -12.300  15.708  15.309  1.00 98.18           H  
ATOM    402  CE  LYS A  26     -10.970  14.405  16.441  1.00 98.18           C  
ATOM    403  HE2 LYS A  26     -11.033  13.912  17.411  1.00 98.18           H  
ATOM    404  HE3 LYS A  26     -10.640  13.635  15.743  1.00 98.18           H  
ATOM    405  NZ  LYS A  26      -9.919  15.442  16.453  1.00 98.18           N  
ATOM    406  HZ1 LYS A  26      -9.053  14.923  16.500  1.00 98.18           H  
ATOM    407  HZ2 LYS A  26      -9.983  16.062  17.247  1.00 98.18           H  
ATOM    408  HZ3 LYS A  26      -9.872  15.931  15.571  1.00 98.18           H  
ATOM    409  N   VAL A  27     -15.089  11.271  14.003  1.00 98.47           N  
ATOM    410  H   VAL A  27     -14.530  10.773  14.681  1.00 98.47           H  
ATOM    411  CA  VAL A  27     -16.544  11.079  14.031  1.00 98.47           C  
ATOM    412  HA  VAL A  27     -16.996  11.582  13.176  1.00 98.47           H  
ATOM    413  C   VAL A  27     -17.113  11.690  15.305  1.00 98.47           C  
ATOM    414  CB  VAL A  27     -16.900   9.587  13.925  1.00 98.47           C  
ATOM    415  HB  VAL A  27     -16.483   9.075  14.793  1.00 98.47           H  
ATOM    416  O   VAL A  27     -16.640  11.389  16.399  1.00 98.47           O  
ATOM    417  CG1 VAL A  27     -18.419   9.374  13.919  1.00 98.47           C  
ATOM    418 HG11 VAL A  27     -18.845   9.659  14.880  1.00 98.47           H  
ATOM    419 HG12 VAL A  27     -18.875   9.973  13.130  1.00 98.47           H  
ATOM    420 HG13 VAL A  27     -18.645   8.321  13.748  1.00 98.47           H  
ATOM    421  CG2 VAL A  27     -16.307   8.960  12.656  1.00 98.47           C  
ATOM    422 HG21 VAL A  27     -15.224   8.890  12.757  1.00 98.47           H  
ATOM    423 HG22 VAL A  27     -16.697   7.954  12.507  1.00 98.47           H  
ATOM    424 HG23 VAL A  27     -16.544   9.567  11.783  1.00 98.47           H  
ATOM    425  N   LYS A  28     -18.147  12.530  15.172  1.00 98.20           N  
ATOM    426  H   LYS A  28     -18.498  12.684  14.238  1.00 98.20           H  
ATOM    427  CA  LYS A  28     -18.959  13.029  16.290  1.00 98.20           C  
ATOM    428  HA  LYS A  28     -18.323  13.119  17.171  1.00 98.20           H  
ATOM    429  C   LYS A  28     -20.044  12.007  16.608  1.00 98.20           C  
ATOM    430  CB  LYS A  28     -19.566  14.406  15.951  1.00 98.20           C  
ATOM    431  HB2 LYS A  28     -20.239  14.290  15.101  1.00 98.20           H  
ATOM    432  HB3 LYS A  28     -18.773  15.092  15.655  1.00 98.20           H  
ATOM    433  O   LYS A  28     -20.877  11.698  15.757  1.00 98.20           O  
ATOM    434  CG  LYS A  28     -20.367  15.038  17.104  1.00 98.20           C  
ATOM    435  HG2 LYS A  28     -21.073  14.316  17.513  1.00 98.20           H  
ATOM    436  HG3 LYS A  28     -20.937  15.880  16.711  1.00 98.20           H  
ATOM    437  CD  LYS A  28     -19.446  15.556  18.213  1.00 98.20           C  
ATOM    438  HD2 LYS A  28     -18.789  14.753  18.547  1.00 98.20           H  
ATOM    439  HD3 LYS A  28     -18.833  16.361  17.808  1.00 98.20           H  
ATOM    440  CE  LYS A  28     -20.223  16.062  19.428  1.00 98.20           C  
ATOM    441  HE2 LYS A  28     -20.682  15.205  19.920  1.00 98.20           H  
ATOM    442  HE3 LYS A  28     -21.014  16.741  19.109  1.00 98.20           H  
ATOM    443  NZ  LYS A  28     -19.301  16.745  20.363  1.00 98.20           N  
ATOM    444  HZ1 LYS A  28     -18.491  16.179  20.574  1.00 98.20           H  
ATOM    445  HZ2 LYS A  28     -19.678  16.812  21.298  1.00 98.20           H  
ATOM    446  HZ3 LYS A  28     -18.991  17.657  20.060  1.00 98.20           H  
ATOM    447  N   LEU A  29     -20.046  11.508  17.836  1.00 97.90           N  
ATOM    448  H   LEU A  29     -19.370  11.861  18.498  1.00 97.90           H  
ATOM    449  CA  LEU A  29     -21.064  10.592  18.329  1.00 97.90           C  
ATOM    450  HA  LEU A  29     -21.264   9.864  17.543  1.00 97.90           H  
ATOM    451  C   LEU A  29     -22.368  11.352  18.621  1.00 97.90           C  
ATOM    452  CB  LEU A  29     -20.537   9.849  19.571  1.00 97.90           C  
ATOM    453  HB2 LEU A  29     -21.301   9.154  19.919  1.00 97.90           H  
ATOM    454  HB3 LEU A  29     -20.373  10.577  20.365  1.00 97.90           H  
ATOM    455  O   LEU A  29     -22.330  12.521  19.012  1.00 97.90           O  
ATOM    456  CG  LEU A  29     -19.226   9.071  19.348  1.00 97.90           C  
ATOM    457  HG  LEU A  29     -18.418   9.768  19.128  1.00 97.90           H  
ATOM    458  CD1 LEU A  29     -18.871   8.315  20.625  1.00 97.90           C  
ATOM    459 HD11 LEU A  29     -19.653   7.596  20.868  1.00 97.90           H  
ATOM    460 HD12 LEU A  29     -17.926   7.790  20.486  1.00 97.90           H  
ATOM    461 HD13 LEU A  29     -18.760   9.017  21.452  1.00 97.90           H  
ATOM    462  CD2 LEU A  29     -19.321   8.054  18.206  1.00 97.90           C  
ATOM    463 HD21 LEU A  29     -20.149   7.367  18.378  1.00 97.90           H  
ATOM    464 HD22 LEU A  29     -19.456   8.568  17.254  1.00 97.90           H  
ATOM    465 HD23 LEU A  29     -18.390   7.491  18.147  1.00 97.90           H  
ATOM    466  N   PRO A  30     -23.537  10.702  18.479  1.00 96.84           N  
ATOM    467  CA  PRO A  30     -24.825  11.343  18.747  1.00 96.84           C  
ATOM    468  HA  PRO A  30     -24.915  12.259  18.162  1.00 96.84           H  
ATOM    469  C   PRO A  30     -25.022  11.703  20.227  1.00 96.84           C  
ATOM    470  CB  PRO A  30     -25.872  10.327  18.277  1.00 96.84           C  
ATOM    471  HB2 PRO A  30     -26.788  10.369  18.867  1.00 96.84           H  
ATOM    472  HB3 PRO A  30     -26.097  10.505  17.225  1.00 96.84           H  
ATOM    473  O   PRO A  30     -25.892  12.507  20.552  1.00 96.84           O  
ATOM    474  CG  PRO A  30     -25.164   8.980  18.421  1.00 96.84           C  
ATOM    475  HG2 PRO A  30     -25.213   8.645  19.458  1.00 96.84           H  
ATOM    476  HG3 PRO A  30     -25.582   8.227  17.752  1.00 96.84           H  
ATOM    477  CD  PRO A  30     -23.722   9.320  18.058  1.00 96.84           C  
ATOM    478  HD2 PRO A  30     -23.586   9.251  16.979  1.00 96.84           H  
ATOM    479  HD3 PRO A  30     -23.040   8.640  18.568  1.00 96.84           H  
ATOM    480  N   ARG A  31     -24.258  11.074  21.129  1.00 95.91           N  
ATOM    481  H   ARG A  31     -23.524  10.472  20.783  1.00 95.91           H  
ATOM    482  CA  ARG A  31     -24.261  11.315  22.574  1.00 95.91           C  
ATOM    483  HA  ARG A  31     -24.541  12.351  22.765  1.00 95.91           H  
ATOM    484  C   ARG A  31     -22.856  11.103  23.120  1.00 95.91           C  
ATOM    485  CB  ARG A  31     -25.245  10.371  23.288  1.00 95.91           C  
ATOM    486  HB2 ARG A  31     -25.204  10.570  24.359  1.00 95.91           H  
ATOM    487  HB3 ARG A  31     -24.938   9.339  23.121  1.00 95.91           H  
ATOM    488  O   ARG A  31     -22.113  10.279  22.588  1.00 95.91           O  
ATOM    489  CG  ARG A  31     -26.688  10.557  22.802  1.00 95.91           C  
ATOM    490  HG2 ARG A  31     -26.758  10.273  21.752  1.00 95.91           H  
ATOM    491  HG3 ARG A  31     -26.973  11.603  22.912  1.00 95.91           H  
ATOM    492  CD  ARG A  31     -27.667   9.687  23.585  1.00 95.91           C  
ATOM    493  HD2 ARG A  31     -27.640   9.986  24.633  1.00 95.91           H  
ATOM    494  HD3 ARG A  31     -27.356   8.646  23.501  1.00 95.91           H  
ATOM    495  NE  ARG A  31     -29.031   9.847  23.049  1.00 95.91           N  
ATOM    496  HE  ARG A  31     -29.134  10.494  22.280  1.00 95.91           H  
ATOM    497  NH1 ARG A  31     -30.093   8.425  24.499  1.00 95.91           N  
ATOM    498 HH11 ARG A  31     -29.209   8.262  24.959  1.00 95.91           H  
ATOM    499 HH12 ARG A  31     -30.940   7.992  24.838  1.00 95.91           H  
ATOM    500  NH2 ARG A  31     -31.274   9.482  22.925  1.00 95.91           N  
ATOM    501 HH21 ARG A  31     -31.337  10.128  22.151  1.00 95.91           H  
ATOM    502 HH22 ARG A  31     -32.112   9.036  23.270  1.00 95.91           H  
ATOM    503  CZ  ARG A  31     -30.123   9.252  23.491  1.00 95.91           C  
ATOM    504  N   GLU A  32     -22.534  11.812  24.193  1.00 97.49           N  
ATOM    505  H   GLU A  32     -23.200  12.464  24.583  1.00 97.49           H  
ATOM    506  CA  GLU A  32     -21.321  11.553  24.959  1.00 97.49           C  
ATOM    507  HA  GLU A  32     -20.468  11.587  24.281  1.00 97.49           H  
ATOM    508  C   GLU A  32     -21.377  10.153  25.579  1.00 97.49           C  
ATOM    509  CB  GLU A  32     -21.129  12.648  26.016  1.00 97.49           C  
ATOM    510  HB2 GLU A  32     -21.185  13.621  25.528  1.00 97.49           H  
ATOM    511  HB3 GLU A  32     -21.929  12.584  26.753  1.00 97.49           H  
ATOM    512  O   GLU A  32     -22.390   9.731  26.145  1.00 97.49           O  
ATOM    513  CG  GLU A  32     -19.771  12.529  26.716  1.00 97.49           C  
ATOM    514  HG2 GLU A  32     -18.979  12.542  25.967  1.00 97.49           H  
ATOM    515  HG3 GLU A  32     -19.717  11.578  27.245  1.00 97.49           H  
ATOM    516  CD  GLU A  32     -19.572  13.674  27.710  1.00 97.49           C  
ATOM    517  OE1 GLU A  32     -20.144  13.573  28.820  1.00 97.49           O  
ATOM    518  OE2 GLU A  32     -18.823  14.613  27.364  1.00 97.49           O  
ATOM    519  N   ILE A  33     -20.277   9.425  25.443  1.00 97.03           N  
ATOM    520  H   ILE A  33     -19.484   9.845  24.978  1.00 97.03           H  
ATOM    521  CA  ILE A  33     -20.050   8.133  26.068  1.00 97.03           C  
ATOM    522  HA  ILE A  33     -21.004   7.678  26.332  1.00 97.03           H  
ATOM    523  C   ILE A  33     -19.265   8.374  27.352  1.00 97.03           C  
ATOM    524  CB  ILE A  33     -19.309   7.210  25.078  1.00 97.03           C  
ATOM    525  HB  ILE A  33     -18.401   7.719  24.756  1.00 97.03           H  
ATOM    526  O   ILE A  33     -18.238   9.043  27.327  1.00 97.03           O  
ATOM    527  CG1 ILE A  33     -20.137   6.914  23.808  1.00 97.03           C  
ATOM    528 HG12 ILE A  33     -20.355   7.853  23.298  1.00 97.03           H  
ATOM    529 HG13 ILE A  33     -19.526   6.318  23.131  1.00 97.03           H  
ATOM    530  CG2 ILE A  33     -18.876   5.902  25.751  1.00 97.03           C  
ATOM    531 HG21 ILE A  33     -18.043   6.130  26.416  1.00 97.03           H  
ATOM    532 HG22 ILE A  33     -19.699   5.456  26.310  1.00 97.03           H  
ATOM    533 HG23 ILE A  33     -18.516   5.198  25.000  1.00 97.03           H  
ATOM    534  CD1 ILE A  33     -21.463   6.174  24.038  1.00 97.03           C  
ATOM    535 HD11 ILE A  33     -21.286   5.214  24.525  1.00 97.03           H  
ATOM    536 HD12 ILE A  33     -22.136   6.778  24.646  1.00 97.03           H  
ATOM    537 HD13 ILE A  33     -21.938   5.992  23.074  1.00 97.03           H  
ATOM    538  N   ASN A  34     -19.741   7.807  28.462  1.00 96.59           N  
ATOM    539  H   ASN A  34     -20.606   7.289  28.399  1.00 96.59           H  
ATOM    540  CA  ASN A  34     -19.081   7.849  29.763  1.00 96.59           C  
ATOM    541  HA  ASN A  34     -18.077   8.260  29.650  1.00 96.59           H  
ATOM    542  C   ASN A  34     -18.951   6.418  30.306  1.00 96.59           C  
ATOM    543  CB  ASN A  34     -19.865   8.802  30.679  1.00 96.59           C  
ATOM    544  HB2 ASN A  34     -20.859   8.399  30.876  1.00 96.59           H  
ATOM    545  HB3 ASN A  34     -19.975   9.757  30.167  1.00 96.59           H  
ATOM    546  O   ASN A  34     -19.954   5.745  30.567  1.00 96.59           O  
ATOM    547  CG  ASN A  34     -19.178   9.055  32.010  1.00 96.59           C  
ATOM    548  ND2 ASN A  34     -19.430  10.193  32.613  1.00 96.59           N  
ATOM    549 HD21 ASN A  34     -19.987  10.899  32.152  1.00 96.59           H  
ATOM    550 HD22 ASN A  34     -18.946  10.356  33.484  1.00 96.59           H  
ATOM    551  OD1 ASN A  34     -18.437   8.246  32.541  1.00 96.59           O  
ATOM    552  N   LEU A  35     -17.715   5.933  30.415  1.00 95.96           N  
ATOM    553  H   LEU A  35     -16.951   6.558  30.200  1.00 95.96           H  
ATOM    554  CA  LEU A  35     -17.376   4.559  30.783  1.00 95.96           C  
ATOM    555  HA  LEU A  35     -18.289   4.018  31.032  1.00 95.96           H  
ATOM    556  C   LEU A  35     -16.479   4.526  32.022  1.00 95.96           C  
ATOM    557  CB  LEU A  35     -16.684   3.850  29.602  1.00 95.96           C  
ATOM    558  HB2 LEU A  35     -15.765   4.391  29.378  1.00 95.96           H  
ATOM    559  HB3 LEU A  35     -16.408   2.841  29.908  1.00 95.96           H  
ATOM    560  O   LEU A  35     -15.602   5.365  32.207  1.00 95.96           O  
ATOM    561  CG  LEU A  35     -17.524   3.764  28.318  1.00 95.96           C  
ATOM    562  HG  LEU A  35     -17.832   4.772  28.040  1.00 95.96           H  
ATOM    563  CD1 LEU A  35     -16.680   3.183  27.184  1.00 95.96           C  
ATOM    564 HD11 LEU A  35     -16.373   2.166  27.424  1.00 95.96           H  
ATOM    565 HD12 LEU A  35     -17.250   3.188  26.255  1.00 95.96           H  
ATOM    566 HD13 LEU A  35     -15.800   3.809  27.034  1.00 95.96           H  
ATOM    567  CD2 LEU A  35     -18.781   2.907  28.485  1.00 95.96           C  
ATOM    568 HD21 LEU A  35     -18.505   1.887  28.750  1.00 95.96           H  
ATOM    569 HD22 LEU A  35     -19.422   3.334  29.257  1.00 95.96           H  
ATOM    570 HD23 LEU A  35     -19.344   2.907  27.552  1.00 95.96           H  
ATOM    571  N   SER A  36     -16.640   3.492  32.848  1.00 93.03           N  
ATOM    572  H   SER A  36     -17.356   2.811  32.641  1.00 93.03           H  
ATOM    573  CA  SER A  36     -15.686   3.207  33.925  1.00 93.03           C  
ATOM    574  HA  SER A  36     -15.480   4.137  34.456  1.00 93.03           H  
ATOM    575  C   SER A  36     -14.352   2.684  33.373  1.00 93.03           C  
ATOM    576  CB  SER A  36     -16.283   2.219  34.934  1.00 93.03           C  
ATOM    577  HB2 SER A  36     -15.572   2.062  35.745  1.00 93.03           H  
ATOM    578  HB3 SER A  36     -17.196   2.639  35.355  1.00 93.03           H  
ATOM    579  O   SER A  36     -14.294   2.120  32.283  1.00 93.03           O  
ATOM    580  OG  SER A  36     -16.576   0.971  34.322  1.00 93.03           O  
ATOM    581  HG  SER A  36     -15.834   0.756  33.752  1.00 93.03           H  
ATOM    582  N   ASP A  37     -13.303   2.743  34.188  1.00 90.37           N  
ATOM    583  H   ASP A  37     -13.460   3.075  35.128  1.00 90.37           H  
ATOM    584  CA  ASP A  37     -11.987   2.105  33.982  1.00 90.37           C  
ATOM    585  HA  ASP A  37     -11.499   2.562  33.122  1.00 90.37           H  
ATOM    586  C   ASP A  37     -12.027   0.582  33.729  1.00 90.37           C  
ATOM    587  CB  ASP A  37     -11.147   2.393  35.237  1.00 90.37           C  
ATOM    588  HB2 ASP A  37     -10.136   2.021  35.068  1.00 90.37           H  
ATOM    589  HB3 ASP A  37     -11.082   3.472  35.378  1.00 90.37           H  
ATOM    590  O   ASP A  37     -11.098   0.005  33.151  1.00 90.37           O  
ATOM    591  CG  ASP A  37     -11.710   1.756  36.521  1.00 90.37           C  
ATOM    592  OD1 ASP A  37     -12.932   1.453  36.554  1.00 90.37           O  
ATOM    593  OD2 ASP A  37     -10.913   1.583  37.459  1.00 90.37           O  
ATOM    594  N   ARG A  38     -13.130  -0.063  34.121  1.00 93.29           N  
ATOM    595  H   ARG A  38     -13.668   0.428  34.820  1.00 93.29           H  
ATOM    596  CA  ARG A  38     -13.423  -1.473  33.837  1.00 93.29           C  
ATOM    597  HA  ARG A  38     -12.530  -2.052  34.071  1.00 93.29           H  
ATOM    598  C   ARG A  38     -13.734  -1.771  32.372  1.00 93.29           C  
ATOM    599  CB  ARG A  38     -14.567  -1.981  34.727  1.00 93.29           C  
ATOM    600  HB2 ARG A  38     -15.491  -1.466  34.463  1.00 93.29           H  
ATOM    601  HB3 ARG A  38     -14.705  -3.045  34.538  1.00 93.29           H  
ATOM    602  O   ARG A  38     -13.893  -2.941  32.058  1.00 93.29           O  
ATOM    603  CG  ARG A  38     -14.275  -1.794  36.222  1.00 93.29           C  
ATOM    604  HG2 ARG A  38     -13.286  -2.195  36.444  1.00 93.29           H  
ATOM    605  HG3 ARG A  38     -14.285  -0.735  36.480  1.00 93.29           H  
ATOM    606  CD  ARG A  38     -15.298  -2.525  37.092  1.00 93.29           C  
ATOM    607  HD2 ARG A  38     -15.316  -3.578  36.811  1.00 93.29           H  
ATOM    608  HD3 ARG A  38     -14.962  -2.450  38.127  1.00 93.29           H  
ATOM    609  NE  ARG A  38     -16.649  -1.942  36.971  1.00 93.29           N  
ATOM    610  HE  ARG A  38     -16.753  -1.184  36.312  1.00 93.29           H  
ATOM    611  NH1 ARG A  38     -17.622  -3.175  38.645  1.00 93.29           N  
ATOM    612 HH11 ARG A  38     -16.737  -3.638  38.797  1.00 93.29           H  
ATOM    613 HH12 ARG A  38     -18.410  -3.387  39.239  1.00 93.29           H  
ATOM    614  NH2 ARG A  38     -18.823  -1.634  37.565  1.00 93.29           N  
ATOM    615 HH21 ARG A  38     -19.598  -1.846  38.177  1.00 93.29           H  
ATOM    616 HH22 ARG A  38     -18.879  -0.865  36.912  1.00 93.29           H  
ATOM    617  CZ  ARG A  38     -17.688  -2.254  37.722  1.00 93.29           C  
ATOM    618  N   TYR A  39     -13.872  -0.779  31.493  1.00 96.64           N  
ATOM    619  H   TYR A  39     -13.688   0.170  31.787  1.00 96.64           H  
ATOM    620  CA  TYR A  39     -14.097  -1.030  30.068  1.00 96.64           C  
ATOM    621  HA  TYR A  39     -14.626  -1.978  29.969  1.00 96.64           H  
ATOM    622  C   TYR A  39     -12.792  -1.185  29.289  1.00 96.64           C  
ATOM    623  CB  TYR A  39     -15.003   0.032  29.439  1.00 96.64           C  
ATOM    624  HB2 TYR A  39     -14.828   0.057  28.363  1.00 96.64           H  
ATOM    625  HB3 TYR A  39     -14.744   1.017  29.829  1.00 96.64           H  
ATOM    626  O   TYR A  39     -11.780  -0.546  29.576  1.00 96.64           O  
ATOM    627  CG  TYR A  39     -16.471  -0.243  29.665  1.00 96.64           C  
ATOM    628  CD1 TYR A  39     -17.237  -0.857  28.655  1.00 96.64           C  
ATOM    629  HD1 TYR A  39     -16.773  -1.129  27.718  1.00 96.64           H  
ATOM    630  CD2 TYR A  39     -17.058   0.099  30.895  1.00 96.64           C  
ATOM    631  HD2 TYR A  39     -16.455   0.578  31.652  1.00 96.64           H  
ATOM    632  CE1 TYR A  39     -18.604  -1.106  28.866  1.00 96.64           C  
ATOM    633  HE1 TYR A  39     -19.209  -1.564  28.097  1.00 96.64           H  
ATOM    634  CE2 TYR A  39     -18.414  -0.176  31.127  1.00 96.64           C  
ATOM    635  HE2 TYR A  39     -18.865   0.090  32.072  1.00 96.64           H  
ATOM    636  OH  TYR A  39     -20.487  -1.015  30.317  1.00 96.64           O  
ATOM    637  HH  TYR A  39     -20.655  -1.217  31.240  1.00 96.64           H  
ATOM    638  CZ  TYR A  39     -19.182  -0.765  30.102  1.00 96.64           C  
ATOM    639  N   GLU A  40     -12.857  -2.024  28.266  1.00 96.96           N  
ATOM    640  H   GLU A  40     -13.716  -2.535  28.123  1.00 96.96           H  
ATOM    641  CA  GLU A  40     -11.850  -2.180  27.227  1.00 96.96           C  
ATOM    642  HA  GLU A  40     -11.147  -1.350  27.281  1.00 96.96           H  
ATOM    643  C   GLU A  40     -12.517  -2.115  25.849  1.00 96.96           C  
ATOM    644  CB  GLU A  40     -11.053  -3.475  27.448  1.00 96.96           C  
ATOM    645  HB2 GLU A  40     -10.563  -3.402  28.419  1.00 96.96           H  
ATOM    646  HB3 GLU A  40     -10.271  -3.529  26.690  1.00 96.96           H  
ATOM    647  O   GLU A  40     -13.719  -2.375  25.710  1.00 96.96           O  
ATOM    648  CG  GLU A  40     -11.899  -4.766  27.406  1.00 96.96           C  
ATOM    649  HG2 GLU A  40     -12.399  -4.834  26.440  1.00 96.96           H  
ATOM    650  HG3 GLU A  40     -12.667  -4.714  28.177  1.00 96.96           H  
ATOM    651  CD  GLU A  40     -11.075  -6.045  27.637  1.00 96.96           C  
ATOM    652  OE1 GLU A  40     -11.621  -7.153  27.403  1.00 96.96           O  
ATOM    653  OE2 GLU A  40      -9.912  -5.944  28.072  1.00 96.96           O  
ATOM    654  N   VAL A  41     -11.737  -1.749  24.835  1.00 97.89           N  
ATOM    655  H   VAL A  41     -10.764  -1.555  25.023  1.00 97.89           H  
ATOM    656  CA  VAL A  41     -12.196  -1.604  23.451  1.00 97.89           C  
ATOM    657  HA  VAL A  41     -13.200  -2.023  23.384  1.00 97.89           H  
ATOM    658  C   VAL A  41     -11.302  -2.389  22.504  1.00 97.89           C  
ATOM    659  CB  VAL A  41     -12.307  -0.123  23.053  1.00 97.89           C  
ATOM    660  HB  VAL A  41     -12.955   0.362  23.783  1.00 97.89           H  
ATOM    661  O   VAL A  41     -10.088  -2.408  22.671  1.00 97.89           O  
ATOM    662  CG1 VAL A  41     -10.963   0.606  23.058  1.00 97.89           C  
ATOM    663 HG11 VAL A  41     -10.299   0.188  22.300  1.00 97.89           H  
ATOM    664 HG12 VAL A  41     -11.126   1.660  22.834  1.00 97.89           H  
ATOM    665 HG13 VAL A  41     -10.487   0.523  24.035  1.00 97.89           H  
ATOM    666  CG2 VAL A  41     -12.951   0.053  21.676  1.00 97.89           C  
ATOM    667 HG21 VAL A  41     -12.312  -0.349  20.890  1.00 97.89           H  
ATOM    668 HG22 VAL A  41     -13.109   1.115  21.486  1.00 97.89           H  
ATOM    669 HG23 VAL A  41     -13.919  -0.448  21.657  1.00 97.89           H  
ATOM    670  N   GLY A  42     -11.890  -3.040  21.507  1.00 97.95           N  
ATOM    671  H   GLY A  42     -12.898  -3.017  21.450  1.00 97.95           H  
ATOM    672  CA  GLY A  42     -11.157  -3.724  20.445  1.00 97.95           C  
ATOM    673  HA2 GLY A  42     -10.107  -3.432  20.462  1.00 97.95           H  
ATOM    674  HA3 GLY A  42     -11.209  -4.801  20.605  1.00 97.95           H  
ATOM    675  C   GLY A  42     -11.721  -3.400  19.067  1.00 97.95           C  
ATOM    676  O   GLY A  42     -12.886  -3.020  18.935  1.00 97.95           O  
ATOM    677  N   LEU A  43     -10.899  -3.575  18.031  1.00 98.47           N  
ATOM    678  H   LEU A  43      -9.946  -3.853  18.213  1.00 98.47           H  
ATOM    679  CA  LEU A  43     -11.360  -3.526  16.643  1.00 98.47           C  
ATOM    680  HA  LEU A  43     -12.009  -2.659  16.526  1.00 98.47           H  
ATOM    681  C   LEU A  43     -12.165  -4.794  16.335  1.00 98.47           C  
ATOM    682  CB  LEU A  43     -10.149  -3.377  15.705  1.00 98.47           C  
ATOM    683  HB2 LEU A  43      -9.516  -4.259  15.803  1.00 98.47           H  
ATOM    684  HB3 LEU A  43      -9.564  -2.512  16.018  1.00 98.47           H  
ATOM    685  O   LEU A  43     -11.595  -5.885  16.293  1.00 98.47           O  
ATOM    686  CG  LEU A  43     -10.519  -3.198  14.221  1.00 98.47           C  
ATOM    687  HG  LEU A  43     -11.115  -4.044  13.877  1.00 98.47           H  
ATOM    688  CD1 LEU A  43     -11.292  -1.906  13.981  1.00 98.47           C  
ATOM    689 HD11 LEU A  43     -11.461  -1.774  12.912  1.00 98.47           H  
ATOM    690 HD12 LEU A  43     -10.729  -1.052  14.358  1.00 98.47           H  
ATOM    691 HD13 LEU A  43     -12.268  -1.953  14.464  1.00 98.47           H  
ATOM    692  CD2 LEU A  43      -9.243  -3.121  13.388  1.00 98.47           C  
ATOM    693 HD21 LEU A  43      -9.490  -2.932  12.343  1.00 98.47           H  
ATOM    694 HD22 LEU A  43      -8.699  -4.064  13.430  1.00 98.47           H  
ATOM    695 HD23 LEU A  43      -8.610  -2.309  13.746  1.00 98.47           H  
ATOM    696  N   ALA A  44     -13.473  -4.644  16.140  1.00 98.27           N  
ATOM    697  H   ALA A  44     -13.855  -3.709  16.151  1.00 98.27           H  
ATOM    698  CA  ALA A  44     -14.397  -5.740  15.859  1.00 98.27           C  
ATOM    699  HA  ALA A  44     -14.084  -6.633  16.401  1.00 98.27           H  
ATOM    700  C   ALA A  44     -14.448  -6.080  14.373  1.00 98.27           C  
ATOM    701  CB  ALA A  44     -15.783  -5.328  16.346  1.00 98.27           C  
ATOM    702  HB1 ALA A  44     -16.424  -6.209  16.386  1.00 98.27           H  
ATOM    703  HB2 ALA A  44     -15.676  -4.876  17.333  1.00 98.27           H  
ATOM    704  HB3 ALA A  44     -16.225  -4.592  15.675  1.00 98.27           H  
ATOM    705  O   ALA A  44     -14.407  -7.248  13.997  1.00 98.27           O  
ATOM    706  N   SER A  45     -14.512  -5.049  13.534  1.00 98.30           N  
ATOM    707  H   SER A  45     -14.542  -4.110  13.904  1.00 98.30           H  
ATOM    708  CA  SER A  45     -14.414  -5.196  12.090  1.00 98.30           C  
ATOM    709  HA  SER A  45     -13.736  -6.027  11.892  1.00 98.30           H  
ATOM    710  C   SER A  45     -13.806  -3.961  11.443  1.00 98.30           C  
ATOM    711  CB  SER A  45     -15.767  -5.542  11.454  1.00 98.30           C  
ATOM    712  HB2 SER A  45     -15.613  -5.767  10.399  1.00 98.30           H  
ATOM    713  HB3 SER A  45     -16.166  -6.437  11.932  1.00 98.30           H  
ATOM    714  O   SER A  45     -13.870  -2.851  11.983  1.00 98.30           O  
ATOM    715  OG  SER A  45     -16.710  -4.488  11.563  1.00 98.30           O  
ATOM    716  HG  SER A  45     -17.504  -4.787  11.114  1.00 98.30           H  
ATOM    717  N   PHE A  46     -13.208  -4.177  10.280  1.00 98.47           N  
ATOM    718  H   PHE A  46     -13.201  -5.120   9.920  1.00 98.47           H  
ATOM    719  CA  PHE A  46     -12.626  -3.153   9.436  1.00 98.47           C  
ATOM    720  HA  PHE A  46     -13.007  -2.176   9.733  1.00 98.47           H  
ATOM    721  C   PHE A  46     -13.026  -3.409   7.989  1.00 98.47           C  
ATOM    722  CB  PHE A  46     -11.109  -3.160   9.611  1.00 98.47           C  
ATOM    723  HB2 PHE A  46     -10.887  -2.938  10.654  1.00 98.47           H  
ATOM    724  HB3 PHE A  46     -10.727  -4.156   9.391  1.00 98.47           H  
ATOM    725  O   PHE A  46     -12.745  -4.468   7.431  1.00 98.47           O  
ATOM    726  CG  PHE A  46     -10.394  -2.142   8.751  1.00 98.47           C  
ATOM    727  CD1 PHE A  46      -9.426  -2.556   7.822  1.00 98.47           C  
ATOM    728  HD1 PHE A  46      -9.229  -3.608   7.676  1.00 98.47           H  
ATOM    729  CD2 PHE A  46     -10.705  -0.775   8.867  1.00 98.47           C  
ATOM    730  HD2 PHE A  46     -11.473  -0.449   9.553  1.00 98.47           H  
ATOM    731  CE1 PHE A  46      -8.744  -1.605   7.048  1.00 98.47           C  
ATOM    732  HE1 PHE A  46      -8.022  -1.929   6.314  1.00 98.47           H  
ATOM    733  CE2 PHE A  46     -10.024   0.174   8.090  1.00 98.47           C  
ATOM    734  HE2 PHE A  46     -10.253   1.224   8.199  1.00 98.47           H  
ATOM    735  CZ  PHE A  46      -9.039  -0.239   7.178  1.00 98.47           C  
ATOM    736  HZ  PHE A  46      -8.521   0.485   6.567  1.00 98.47           H  
ATOM    737  N   PHE A  47     -13.692  -2.428   7.397  1.00 98.53           N  
ATOM    738  H   PHE A  47     -13.869  -1.581   7.919  1.00 98.53           H  
ATOM    739  CA  PHE A  47     -14.072  -2.430   5.996  1.00 98.53           C  
ATOM    740  HA  PHE A  47     -13.816  -3.391   5.549  1.00 98.53           H  
ATOM    741  C   PHE A  47     -13.305  -1.333   5.272  1.00 98.53           C  
ATOM    742  CB  PHE A  47     -15.586  -2.241   5.882  1.00 98.53           C  
ATOM    743  HB2 PHE A  47     -15.850  -1.321   6.404  1.00 98.53           H  
ATOM    744  HB3 PHE A  47     -16.085  -3.068   6.387  1.00 98.53           H  
ATOM    745  O   PHE A  47     -13.253  -0.201   5.757  1.00 98.53           O  
ATOM    746  CG  PHE A  47     -16.099  -2.132   4.462  1.00 98.53           C  
ATOM    747  CD1 PHE A  47     -16.014  -0.910   3.766  1.00 98.53           C  
ATOM    748  HD1 PHE A  47     -15.583  -0.041   4.241  1.00 98.53           H  
ATOM    749  CD2 PHE A  47     -16.631  -3.265   3.823  1.00 98.53           C  
ATOM    750  HD2 PHE A  47     -16.687  -4.204   4.353  1.00 98.53           H  
ATOM    751  CE1 PHE A  47     -16.434  -0.832   2.428  1.00 98.53           C  
ATOM    752  HE1 PHE A  47     -16.302   0.084   1.873  1.00 98.53           H  
ATOM    753  CE2 PHE A  47     -17.075  -3.180   2.492  1.00 98.53           C  
ATOM    754  HE2 PHE A  47     -17.469  -4.056   1.999  1.00 98.53           H  
ATOM    755  CZ  PHE A  47     -16.973  -1.964   1.794  1.00 98.53           C  
ATOM    756  HZ  PHE A  47     -17.280  -1.906   0.760  1.00 98.53           H  
ATOM    757  N   TYR A  48     -12.766  -1.639   4.097  1.00 98.34           N  
ATOM    758  H   TYR A  48     -12.857  -2.581   3.743  1.00 98.34           H  
ATOM    759  CA  TYR A  48     -12.157  -0.643   3.225  1.00 98.34           C  
ATOM    760  HA  TYR A  48     -12.664   0.307   3.391  1.00 98.34           H  
ATOM    761  C   TYR A  48     -12.318  -1.006   1.750  1.00 98.34           C  
ATOM    762  CB  TYR A  48     -10.680  -0.433   3.577  1.00 98.34           C  
ATOM    763  HB2 TYR A  48     -10.604  -0.143   4.625  1.00 98.34           H  
ATOM    764  HB3 TYR A  48     -10.312   0.407   2.988  1.00 98.34           H  
ATOM    765  O   TYR A  48     -12.387  -2.177   1.382  1.00 98.34           O  
ATOM    766  CG  TYR A  48      -9.789  -1.633   3.331  1.00 98.34           C  
ATOM    767  CD1 TYR A  48      -9.759  -2.672   4.277  1.00 98.34           C  
ATOM    768  HD1 TYR A  48     -10.388  -2.619   5.153  1.00 98.34           H  
ATOM    769  CD2 TYR A  48      -9.007  -1.720   2.161  1.00 98.34           C  
ATOM    770  HD2 TYR A  48      -9.055  -0.944   1.411  1.00 98.34           H  
ATOM    771  CE1 TYR A  48      -8.902  -3.769   4.099  1.00 98.34           C  
ATOM    772  HE1 TYR A  48      -8.865  -4.554   4.840  1.00 98.34           H  
ATOM    773  CE2 TYR A  48      -8.173  -2.836   1.958  1.00 98.34           C  
ATOM    774  HE2 TYR A  48      -7.586  -2.938   1.057  1.00 98.34           H  
ATOM    775  OH  TYR A  48      -7.252  -4.883   2.809  1.00 98.34           O  
ATOM    776  HH  TYR A  48      -7.287  -5.468   3.569  1.00 98.34           H  
ATOM    777  CZ  TYR A  48      -8.103  -3.843   2.943  1.00 98.34           C  
ATOM    778  N   THR A  49     -12.337   0.009   0.892  1.00 98.05           N  
ATOM    779  H   THR A  49     -12.360   0.948   1.264  1.00 98.05           H  
ATOM    780  CA  THR A  49     -12.117  -0.155  -0.547  1.00 98.05           C  
ATOM    781  HA  THR A  49     -12.418  -1.157  -0.854  1.00 98.05           H  
ATOM    782  C   THR A  49     -10.626   0.004  -0.836  1.00 98.05           C  
ATOM    783  CB  THR A  49     -12.944   0.856  -1.352  1.00 98.05           C  
ATOM    784  HB  THR A  49     -12.561   1.860  -1.170  1.00 98.05           H  
ATOM    785  O   THR A  49     -10.032   1.007  -0.446  1.00 98.05           O  
ATOM    786  CG2 THR A  49     -12.905   0.567  -2.852  1.00 98.05           C  
ATOM    787 HG21 THR A  49     -11.887   0.667  -3.227  1.00 98.05           H  
ATOM    788 HG22 THR A  49     -13.258  -0.444  -3.054  1.00 98.05           H  
ATOM    789 HG23 THR A  49     -13.535   1.282  -3.382  1.00 98.05           H  
ATOM    790  OG1 THR A  49     -14.306   0.808  -0.956  1.00 98.05           O  
ATOM    791  HG1 THR A  49     -14.579  -0.109  -1.029  1.00 98.05           H  
ATOM    792  N   HIS A  50     -10.006  -0.967  -1.505  1.00 95.81           N  
ATOM    793  H   HIS A  50     -10.528  -1.775  -1.813  1.00 95.81           H  
ATOM    794  CA  HIS A  50      -8.641  -0.811  -1.997  1.00 95.81           C  
ATOM    795  HA  HIS A  50      -8.014  -0.421  -1.195  1.00 95.81           H  
ATOM    796  C   HIS A  50      -8.657   0.198  -3.147  1.00 95.81           C  
ATOM    797  CB  HIS A  50      -8.063  -2.166  -2.419  1.00 95.81           C  
ATOM    798  HB2 HIS A  50      -8.656  -2.560  -3.244  1.00 95.81           H  
ATOM    799  HB3 HIS A  50      -8.143  -2.864  -1.585  1.00 95.81           H  
ATOM    800  O   HIS A  50      -9.154  -0.094  -4.230  1.00 95.81           O  
ATOM    801  CG  HIS A  50      -6.613  -2.075  -2.835  1.00 95.81           C  
ATOM    802  CD2 HIS A  50      -5.568  -2.802  -2.327  1.00 95.81           C  
ATOM    803  HD2 HIS A  50      -5.640  -3.586  -1.588  1.00 95.81           H  
ATOM    804  ND1 HIS A  50      -6.080  -1.197  -3.753  1.00 95.81           N  
ATOM    805  HD1 HIS A  50      -6.596  -0.595  -4.379  1.00 95.81           H  
ATOM    806  CE1 HIS A  50      -4.750  -1.350  -3.754  1.00 95.81           C  
ATOM    807  HE1 HIS A  50      -4.071  -0.759  -4.350  1.00 95.81           H  
ATOM    808  NE2 HIS A  50      -4.385  -2.332  -2.916  1.00 95.81           N  
ATOM    809  N   SER A  51      -8.143   1.401  -2.904  1.00 95.76           N  
ATOM    810  H   SER A  51      -7.842   1.602  -1.961  1.00 95.76           H  
ATOM    811  CA  SER A  51      -8.311   2.522  -3.834  1.00 95.76           C  
ATOM    812  HA  SER A  51      -8.443   2.138  -4.845  1.00 95.76           H  
ATOM    813  C   SER A  51      -7.103   3.454  -3.881  1.00 95.76           C  
ATOM    814  CB  SER A  51      -9.576   3.299  -3.450  1.00 95.76           C  
ATOM    815  HB2 SER A  51     -10.403   2.608  -3.283  1.00 95.76           H  
ATOM    816  HB3 SER A  51      -9.845   3.976  -4.261  1.00 95.76           H  
ATOM    817  O   SER A  51      -7.254   4.626  -4.209  1.00 95.76           O  
ATOM    818  OG  SER A  51      -9.327   4.052  -2.279  1.00 95.76           O  
ATOM    819  HG  SER A  51      -8.706   4.736  -2.539  1.00 95.76           H  
ATOM    820  N   TRP A  52      -5.924   3.013  -3.450  1.00 94.42           N  
ATOM    821  H   TRP A  52      -5.824   2.037  -3.210  1.00 94.42           H  
ATOM    822  CA  TRP A  52      -4.703   3.814  -3.555  1.00 94.42           C  
ATOM    823  HA  TRP A  52      -4.968   4.860  -3.711  1.00 94.42           H  
ATOM    824  C   TRP A  52      -3.874   3.375  -4.758  1.00 94.42           C  
ATOM    825  CB  TRP A  52      -3.890   3.770  -2.261  1.00 94.42           C  
ATOM    826  HB2 TRP A  52      -4.475   4.226  -1.462  1.00 94.42           H  
ATOM    827  HB3 TRP A  52      -2.984   4.363  -2.388  1.00 94.42           H  
ATOM    828  O   TRP A  52      -3.904   2.226  -5.201  1.00 94.42           O  
ATOM    829  CG  TRP A  52      -3.507   2.399  -1.837  1.00 94.42           C  
ATOM    830  CD1 TRP A  52      -2.404   1.719  -2.227  1.00 94.42           C  
ATOM    831  HD1 TRP A  52      -1.634   2.105  -2.878  1.00 94.42           H  
ATOM    832  CD2 TRP A  52      -4.281   1.491  -1.008  1.00 94.42           C  
ATOM    833  CE2 TRP A  52      -3.576   0.259  -0.936  1.00 94.42           C  
ATOM    834  CE3 TRP A  52      -5.527   1.572  -0.349  1.00 94.42           C  
ATOM    835  HE3 TRP A  52      -6.083   2.497  -0.374  1.00 94.42           H  
ATOM    836  NE1 TRP A  52      -2.445   0.447  -1.695  1.00 94.42           N  
ATOM    837  HE1 TRP A  52      -1.753  -0.268  -1.870  1.00 94.42           H  
ATOM    838  CH2 TRP A  52      -5.335  -0.754   0.367  1.00 94.42           C  
ATOM    839  HH2 TRP A  52      -5.752  -1.623   0.854  1.00 94.42           H  
ATOM    840  CZ2 TRP A  52      -4.080  -0.839  -0.246  1.00 94.42           C  
ATOM    841  HZ2 TRP A  52      -3.536  -1.772  -0.288  1.00 94.42           H  
ATOM    842  CZ3 TRP A  52      -6.053   0.452   0.321  1.00 94.42           C  
ATOM    843  HZ3 TRP A  52      -7.028   0.506   0.781  1.00 94.42           H  
ATOM    844  N   LYS A  53      -3.092   4.322  -5.269  1.00 93.66           N  
ATOM    845  H   LYS A  53      -3.071   5.213  -4.795  1.00 93.66           H  
ATOM    846  CA  LYS A  53      -2.144   4.101  -6.360  1.00 93.66           C  
ATOM    847  HA  LYS A  53      -2.538   3.341  -7.033  1.00 93.66           H  
ATOM    848  C   LYS A  53      -0.848   3.577  -5.766  1.00 93.66           C  
ATOM    849  CB  LYS A  53      -1.940   5.406  -7.140  1.00 93.66           C  
ATOM    850  HB2 LYS A  53      -1.615   6.185  -6.451  1.00 93.66           H  
ATOM    851  HB3 LYS A  53      -1.171   5.270  -7.901  1.00 93.66           H  
ATOM    852  O   LYS A  53      -0.363   4.116  -4.774  1.00 93.66           O  
ATOM    853  CG  LYS A  53      -3.254   5.827  -7.811  1.00 93.66           C  
ATOM    854  HG2 LYS A  53      -3.496   5.123  -8.608  1.00 93.66           H  
ATOM    855  HG3 LYS A  53      -4.059   5.786  -7.077  1.00 93.66           H  
ATOM    856  CD  LYS A  53      -3.221   7.253  -8.369  1.00 93.66           C  
ATOM    857  HD2 LYS A  53      -2.554   7.316  -9.229  1.00 93.66           H  
ATOM    858  HD3 LYS A  53      -2.890   7.931  -7.584  1.00 93.66           H  
ATOM    859  CE  LYS A  53      -4.668   7.573  -8.770  1.00 93.66           C  
ATOM    860  HE2 LYS A  53      -4.885   7.158  -9.755  1.00 93.66           H  
ATOM    861  HE3 LYS A  53      -5.328   7.068  -8.064  1.00 93.66           H  
ATOM    862  NZ  LYS A  53      -5.007   9.010  -8.701  1.00 93.66           N  
ATOM    863  HZ1 LYS A  53      -6.009   9.074  -8.594  1.00 93.66           H  
ATOM    864  HZ2 LYS A  53      -4.694   9.529  -9.509  1.00 93.66           H  
ATOM    865  HZ3 LYS A  53      -4.661   9.411  -7.841  1.00 93.66           H  
ATOM    866  N   ASN A  54      -0.292   2.543  -6.376  1.00 92.13           N  
ATOM    867  H   ASN A  54      -0.704   2.194  -7.230  1.00 92.13           H  
ATOM    868  CA  ASN A  54       0.961   1.948  -5.926  1.00 92.13           C  
ATOM    869  HA  ASN A  54       1.110   2.195  -4.874  1.00 92.13           H  
ATOM    870  C   ASN A  54       2.186   2.533  -6.658  1.00 92.13           C  
ATOM    871  CB  ASN A  54       0.784   0.433  -5.991  1.00 92.13           C  
ATOM    872  HB2 ASN A  54      -0.172   0.161  -5.544  1.00 92.13           H  
ATOM    873  HB3 ASN A  54       1.545  -0.012  -5.350  1.00 92.13           H  
ATOM    874  O   ASN A  54       3.316   2.406  -6.191  1.00 92.13           O  
ATOM    875  CG  ASN A  54       0.827  -0.167  -7.385  1.00 92.13           C  
ATOM    876  ND2 ASN A  54       0.858  -1.471  -7.456  1.00 92.13           N  
ATOM    877 HD21 ASN A  54       0.755  -1.947  -8.341  1.00 92.13           H  
ATOM    878 HD22 ASN A  54       0.959  -2.019  -6.614  1.00 92.13           H  
ATOM    879  OD1 ASN A  54       0.726   0.514  -8.394  1.00 92.13           O  
ATOM    880  N   VAL A  55       1.934   3.279  -7.738  1.00 93.05           N  
ATOM    881  H   VAL A  55       1.001   3.233  -8.121  1.00 93.05           H  
ATOM    882  CA  VAL A  55       2.879   4.183  -8.396  1.00 93.05           C  
ATOM    883  HA  VAL A  55       3.802   4.239  -7.819  1.00 93.05           H  
ATOM    884  C   VAL A  55       2.245   5.570  -8.453  1.00 93.05           C  
ATOM    885  CB  VAL A  55       3.221   3.660  -9.799  1.00 93.05           C  
ATOM    886  HB  VAL A  55       2.289   3.567 -10.356  1.00 93.05           H  
ATOM    887  O   VAL A  55       1.188   5.764  -9.059  1.00 93.05           O  
ATOM    888  CG1 VAL A  55       4.154   4.608 -10.562  1.00 93.05           C  
ATOM    889 HG11 VAL A  55       4.420   4.167 -11.523  1.00 93.05           H  
ATOM    890 HG12 VAL A  55       5.065   4.785  -9.990  1.00 93.05           H  
ATOM    891 HG13 VAL A  55       3.660   5.560 -10.756  1.00 93.05           H  
ATOM    892  CG2 VAL A  55       3.894   2.285  -9.729  1.00 93.05           C  
ATOM    893 HG21 VAL A  55       4.157   1.947 -10.731  1.00 93.05           H  
ATOM    894 HG22 VAL A  55       3.221   1.550  -9.287  1.00 93.05           H  
ATOM    895 HG23 VAL A  55       4.796   2.351  -9.121  1.00 93.05           H  
ATOM    896  N   VAL A  56       2.882   6.559  -7.825  1.00 90.31           N  
ATOM    897  H   VAL A  56       3.801   6.368  -7.453  1.00 90.31           H  
ATOM    898  CA  VAL A  56       2.359   7.933  -7.714  1.00 90.31           C  
ATOM    899  HA  VAL A  56       1.354   7.949  -8.137  1.00 90.31           H  
ATOM    900  C   VAL A  56       3.188   8.859  -8.593  1.00 90.31           C  
ATOM    901  CB  VAL A  56       2.188   8.410  -6.259  1.00 90.31           C  
ATOM    902  HB  VAL A  56       3.164   8.552  -5.796  1.00 90.31           H  
ATOM    903  O   VAL A  56       3.828   9.808  -8.157  1.00 90.31           O  
ATOM    904  CG1 VAL A  56       1.386   9.723  -6.202  1.00 90.31           C  
ATOM    905 HG11 VAL A  56       0.410   9.595  -6.669  1.00 90.31           H  
ATOM    906 HG12 VAL A  56       1.248  10.018  -5.162  1.00 90.31           H  
ATOM    907 HG13 VAL A  56       1.927  10.527  -6.702  1.00 90.31           H  
ATOM    908  CG2 VAL A  56       1.394   7.383  -5.439  1.00 90.31           C  
ATOM    909 HG21 VAL A  56       1.946   6.447  -5.358  1.00 90.31           H  
ATOM    910 HG22 VAL A  56       1.232   7.758  -4.429  1.00 90.31           H  
ATOM    911 HG23 VAL A  56       0.429   7.185  -5.906  1.00 90.31           H  
ATOM    912  N   GLY A  57       3.129   8.557  -9.888  1.00 86.12           N  
ATOM    913  H   GLY A  57       2.750   7.651 -10.123  1.00 86.12           H  
ATOM    914  CA  GLY A  57       3.887   9.252 -10.913  1.00 86.12           C  
ATOM    915  HA2 GLY A  57       3.433   9.083 -11.890  1.00 86.12           H  
ATOM    916  HA3 GLY A  57       3.889  10.322 -10.705  1.00 86.12           H  
ATOM    917  C   GLY A  57       5.318   8.752 -10.972  1.00 86.12           C  
ATOM    918  O   GLY A  57       5.623   7.619 -10.609  1.00 86.12           O  
ATOM    919  N   GLY A  58       6.165   9.626 -11.482  1.00 92.42           N  
ATOM    920  H   GLY A  58       5.810  10.514 -11.807  1.00 92.42           H  
ATOM    921  CA  GLY A  58       7.584   9.401 -11.579  1.00 92.42           C  
ATOM    922  HA2 GLY A  58       7.888   8.476 -11.089  1.00 92.42           H  
ATOM    923  HA3 GLY A  58       8.032  10.244 -11.055  1.00 92.42           H  
ATOM    924  C   GLY A  58       8.097   9.413 -13.006  1.00 92.42           C  
ATOM    925  O   GLY A  58       7.336   9.346 -13.976  1.00 92.42           O  
ATOM    926  N   TYR A  59       9.405   9.588 -13.126  1.00 97.05           N  
ATOM    927  H   TYR A  59       9.945   9.593 -12.273  1.00 97.05           H  
ATOM    928  CA  TYR A  59      10.051   9.866 -14.396  1.00 97.05           C  
ATOM    929  HA  TYR A  59       9.318   9.724 -15.189  1.00 97.05           H  
ATOM    930  C   TYR A  59      11.206   8.923 -14.681  1.00 97.05           C  
ATOM    931  CB  TYR A  59      10.512  11.321 -14.460  1.00 97.05           C  
ATOM    932  HB2 TYR A  59      11.251  11.490 -13.677  1.00 97.05           H  
ATOM    933  HB3 TYR A  59      11.006  11.474 -15.420  1.00 97.05           H  
ATOM    934  O   TYR A  59      12.017   8.611 -13.808  1.00 97.05           O  
ATOM    935  CG  TYR A  59       9.394  12.337 -14.326  1.00 97.05           C  
ATOM    936  CD1 TYR A  59       8.625  12.697 -15.450  1.00 97.05           C  
ATOM    937  HD1 TYR A  59       8.797  12.213 -16.400  1.00 97.05           H  
ATOM    938  CD2 TYR A  59       9.116  12.910 -13.070  1.00 97.05           C  
ATOM    939  HD2 TYR A  59       9.663  12.584 -12.198  1.00 97.05           H  
ATOM    940  CE1 TYR A  59       7.605  13.660 -15.328  1.00 97.05           C  
ATOM    941  HE1 TYR A  59       7.000  13.938 -16.178  1.00 97.05           H  
ATOM    942  CE2 TYR A  59       8.089  13.864 -12.941  1.00 97.05           C  
ATOM    943  HE2 TYR A  59       7.862  14.283 -11.972  1.00 97.05           H  
ATOM    944  OH  TYR A  59       6.340  15.159 -13.957  1.00 97.05           O  
ATOM    945  HH  TYR A  59       6.192  15.428 -13.048  1.00 97.05           H  
ATOM    946  CZ  TYR A  59       7.335  14.242 -14.073  1.00 97.05           C  
ATOM    947  N   ILE A  60      11.297   8.561 -15.955  1.00 97.37           N  
ATOM    948  H   ILE A  60      10.577   8.877 -16.588  1.00 97.37           H  
ATOM    949  CA  ILE A  60      12.449   7.898 -16.547  1.00 97.37           C  
ATOM    950  HA  ILE A  60      13.176   7.666 -15.769  1.00 97.37           H  
ATOM    951  C   ILE A  60      13.062   8.890 -17.523  1.00 97.37           C  
ATOM    952  CB  ILE A  60      12.043   6.576 -17.223  1.00 97.37           C  
ATOM    953  HB  ILE A  60      11.347   6.789 -18.035  1.00 97.37           H  
ATOM    954  O   ILE A  60      12.397   9.336 -18.456  1.00 97.37           O  
ATOM    955  CG1 ILE A  60      11.338   5.660 -16.199  1.00 97.37           C  
ATOM    956 HG12 ILE A  60      10.491   6.184 -15.756  1.00 97.37           H  
ATOM    957 HG13 ILE A  60      12.035   5.411 -15.399  1.00 97.37           H  
ATOM    958  CG2 ILE A  60      13.293   5.900 -17.808  1.00 97.37           C  
ATOM    959 HG21 ILE A  60      13.017   4.974 -18.313  1.00 97.37           H  
ATOM    960 HG22 ILE A  60      14.003   5.673 -17.012  1.00 97.37           H  
ATOM    961 HG23 ILE A  60      13.775   6.543 -18.544  1.00 97.37           H  
ATOM    962  CD1 ILE A  60      10.777   4.372 -16.797  1.00 97.37           C  
ATOM    963 HD11 ILE A  60      10.224   3.837 -16.024  1.00 97.37           H  
ATOM    964 HD12 ILE A  60      11.588   3.733 -17.145  1.00 97.37           H  
ATOM    965 HD13 ILE A  60      10.105   4.607 -17.623  1.00 97.37           H  
ATOM    966  N   THR A  61      14.311   9.269 -17.304  1.00 97.38           N  
ATOM    967  H   THR A  61      14.814   8.843 -16.539  1.00 97.38           H  
ATOM    968  CA  THR A  61      15.041  10.168 -18.195  1.00 97.38           C  
ATOM    969  HA  THR A  61      14.355  10.599 -18.925  1.00 97.38           H  
ATOM    970  C   THR A  61      16.089   9.361 -18.935  1.00 97.38           C  
ATOM    971  CB  THR A  61      15.683  11.330 -17.430  1.00 97.38           C  
ATOM    972  HB  THR A  61      16.463  10.940 -16.777  1.00 97.38           H  
ATOM    973  O   THR A  61      16.881   8.675 -18.304  1.00 97.38           O  
ATOM    974  CG2 THR A  61      16.306  12.365 -18.361  1.00 97.38           C  
ATOM    975 HG21 THR A  61      15.548  12.770 -19.031  1.00 97.38           H  
ATOM    976 HG22 THR A  61      17.102  11.903 -18.944  1.00 97.38           H  
ATOM    977 HG23 THR A  61      16.738  13.170 -17.766  1.00 97.38           H  
ATOM    978  OG1 THR A  61      14.737  12.013 -16.632  1.00 97.38           O  
ATOM    979  HG1 THR A  61      15.180  12.114 -15.786  1.00 97.38           H  
ATOM    980  N   ILE A  62      16.130   9.447 -20.258  1.00 95.58           N  
ATOM    981  H   ILE A  62      15.476  10.060 -20.723  1.00 95.58           H  
ATOM    982  CA  ILE A  62      17.240   8.907 -21.041  1.00 95.58           C  
ATOM    983  HA  ILE A  62      17.866   8.310 -20.378  1.00 95.58           H  
ATOM    984  C   ILE A  62      18.119  10.046 -21.545  1.00 95.58           C  
ATOM    985  CB  ILE A  62      16.784   7.945 -22.156  1.00 95.58           C  
ATOM    986  HB  ILE A  62      17.681   7.539 -22.624  1.00 95.58           H  
ATOM    987  O   ILE A  62      17.627  11.131 -21.866  1.00 95.58           O  
ATOM    988  CG1 ILE A  62      15.972   8.675 -23.241  1.00 95.58           C  
ATOM    989 HG12 ILE A  62      16.553   9.516 -23.622  1.00 95.58           H  
ATOM    990 HG13 ILE A  62      15.060   9.068 -22.790  1.00 95.58           H  
ATOM    991  CG2 ILE A  62      16.007   6.767 -21.535  1.00 95.58           C  
ATOM    992 HG21 ILE A  62      15.830   5.992 -22.280  1.00 95.58           H  
ATOM    993 HG22 ILE A  62      15.051   7.102 -21.133  1.00 95.58           H  
ATOM    994 HG23 ILE A  62      16.599   6.327 -20.733  1.00 95.58           H  
ATOM    995  CD1 ILE A  62      15.611   7.802 -24.449  1.00 95.58           C  
ATOM    996 HD11 ILE A  62      15.007   6.947 -24.144  1.00 95.58           H  
ATOM    997 HD12 ILE A  62      15.034   8.388 -25.164  1.00 95.58           H  
ATOM    998 HD13 ILE A  62      16.521   7.446 -24.932  1.00 95.58           H  
ATOM    999  N   ASN A  63      19.415   9.784 -21.632  1.00 94.46           N  
ATOM   1000  H   ASN A  63      19.725   8.870 -21.333  1.00 94.46           H  
ATOM   1001  CA  ASN A  63      20.355  10.577 -22.404  1.00 94.46           C  
ATOM   1002  HA  ASN A  63      19.846  11.441 -22.833  1.00 94.46           H  
ATOM   1003  C   ASN A  63      20.862   9.702 -23.548  1.00 94.46           C  
ATOM   1004  CB  ASN A  63      21.473  11.089 -21.488  1.00 94.46           C  
ATOM   1005  HB2 ASN A  63      21.028  11.570 -20.617  1.00 94.46           H  
ATOM   1006  HB3 ASN A  63      22.085  10.251 -21.153  1.00 94.46           H  
ATOM   1007  O   ASN A  63      21.545   8.714 -23.300  1.00 94.46           O  
ATOM   1008  CG  ASN A  63      22.384  12.081 -22.184  1.00 94.46           C  
ATOM   1009  ND2 ASN A  63      23.058  12.915 -21.430  1.00 94.46           N  
ATOM   1010 HD21 ASN A  63      23.682  13.554 -21.901  1.00 94.46           H  
ATOM   1011 HD22 ASN A  63      23.028  12.821 -20.425  1.00 94.46           H  
ATOM   1012  OD1 ASN A  63      22.500  12.148 -23.395  1.00 94.46           O  
ATOM   1013  N   ASP A  64      20.495  10.057 -24.773  1.00 90.80           N  
ATOM   1014  H   ASP A  64      19.933  10.889 -24.877  1.00 90.80           H  
ATOM   1015  CA  ASP A  64      20.855   9.349 -25.995  1.00 90.80           C  
ATOM   1016  HA  ASP A  64      21.390   8.430 -25.753  1.00 90.80           H  
ATOM   1017  C   ASP A  64      21.784  10.236 -26.831  1.00 90.80           C  
ATOM   1018  CB  ASP A  64      19.559   8.969 -26.730  1.00 90.80           C  
ATOM   1019  HB2 ASP A  64      19.002   9.874 -26.973  1.00 90.80           H  
ATOM   1020  HB3 ASP A  64      18.942   8.365 -26.065  1.00 90.80           H  
ATOM   1021  O   ASP A  64      21.339  11.176 -27.498  1.00 90.80           O  
ATOM   1022  CG  ASP A  64      19.810   8.170 -28.007  1.00 90.80           C  
ATOM   1023  OD1 ASP A  64      20.879   7.531 -28.114  1.00 90.80           O  
ATOM   1024  OD2 ASP A  64      18.906   8.153 -28.878  1.00 90.80           O  
ATOM   1025  N   GLY A  65      23.096  10.013 -26.722  1.00 87.29           N  
ATOM   1026  H   GLY A  65      23.409   9.229 -26.167  1.00 87.29           H  
ATOM   1027  CA  GLY A  65      24.104  10.783 -27.455  1.00 87.29           C  
ATOM   1028  HA2 GLY A  65      25.091  10.411 -27.181  1.00 87.29           H  
ATOM   1029  HA3 GLY A  65      23.960  10.627 -28.524  1.00 87.29           H  
ATOM   1030  C   GLY A  65      24.064  12.292 -27.173  1.00 87.29           C  
ATOM   1031  O   GLY A  65      24.297  13.096 -28.073  1.00 87.29           O  
ATOM   1032  N   GLY A  66      23.711  12.697 -25.947  1.00 87.93           N  
ATOM   1033  H   GLY A  66      23.458  11.992 -25.270  1.00 87.93           H  
ATOM   1034  CA  GLY A  66      23.561  14.098 -25.537  1.00 87.93           C  
ATOM   1035  HA2 GLY A  66      24.206  14.729 -26.149  1.00 87.93           H  
ATOM   1036  HA3 GLY A  66      23.878  14.193 -24.498  1.00 87.93           H  
ATOM   1037  C   GLY A  66      22.131  14.637 -25.645  1.00 87.93           C  
ATOM   1038  O   GLY A  66      21.836  15.710 -25.113  1.00 87.93           O  
ATOM   1039  N   LYS A  67      21.210  13.909 -26.290  1.00 89.49           N  
ATOM   1040  H   LYS A  67      21.483  13.018 -26.679  1.00 89.49           H  
ATOM   1041  CA  LYS A  67      19.791  14.266 -26.291  1.00 89.49           C  
ATOM   1042  HA  LYS A  67      19.722  15.354 -26.277  1.00 89.49           H  
ATOM   1043  C   LYS A  67      19.134  13.725 -25.027  1.00 89.49           C  
ATOM   1044  CB  LYS A  67      19.112  13.743 -27.567  1.00 89.49           C  
ATOM   1045  HB2 LYS A  67      19.646  14.115 -28.441  1.00 89.49           H  
ATOM   1046  HB3 LYS A  67      19.168  12.654 -27.578  1.00 89.49           H  
ATOM   1047  O   LYS A  67      19.040  12.519 -24.842  1.00 89.49           O  
ATOM   1048  CG  LYS A  67      17.632  14.144 -27.667  1.00 89.49           C  
ATOM   1049  HG2 LYS A  67      17.113  13.823 -26.764  1.00 89.49           H  
ATOM   1050  HG3 LYS A  67      17.194  13.625 -28.520  1.00 89.49           H  
ATOM   1051  CD  LYS A  67      17.395  15.648 -27.827  1.00 89.49           C  
ATOM   1052  HD2 LYS A  67      17.806  16.177 -26.968  1.00 89.49           H  
ATOM   1053  HD3 LYS A  67      17.879  15.998 -28.739  1.00 89.49           H  
ATOM   1054  CE  LYS A  67      15.885  15.890 -27.894  1.00 89.49           C  
ATOM   1055  HE2 LYS A  67      15.486  15.388 -28.776  1.00 89.49           H  
ATOM   1056  HE3 LYS A  67      15.429  15.429 -27.018  1.00 89.49           H  
ATOM   1057  NZ  LYS A  67      15.566  17.338 -27.923  1.00 89.49           N  
ATOM   1058  HZ1 LYS A  67      15.901  17.773 -27.075  1.00 89.49           H  
ATOM   1059  HZ2 LYS A  67      15.999  17.788 -28.716  1.00 89.49           H  
ATOM   1060  HZ3 LYS A  67      14.566  17.471 -27.965  1.00 89.49           H  
ATOM   1061  N   VAL A  68      18.621  14.624 -24.192  1.00 93.78           N  
ATOM   1062  H   VAL A  68      18.815  15.601 -24.363  1.00 93.78           H  
ATOM   1063  CA  VAL A  68      17.871  14.260 -22.985  1.00 93.78           C  
ATOM   1064  HA  VAL A  68      18.201  13.272 -22.666  1.00 93.78           H  
ATOM   1065  C   VAL A  68      16.376  14.181 -23.296  1.00 93.78           C  
ATOM   1066  CB  VAL A  68      18.182  15.218 -21.822  1.00 93.78           C  
ATOM   1067  HB  VAL A  68      17.851  16.224 -22.080  1.00 93.78           H  
ATOM   1068  O   VAL A  68      15.805  15.127 -23.849  1.00 93.78           O  
ATOM   1069  CG1 VAL A  68      17.476  14.778 -20.537  1.00 93.78           C  
ATOM   1070 HG11 VAL A  68      17.783  13.762 -20.286  1.00 93.78           H  
ATOM   1071 HG12 VAL A  68      17.745  15.442 -19.716  1.00 93.78           H  
ATOM   1072 HG13 VAL A  68      16.393  14.808 -20.663  1.00 93.78           H  
ATOM   1073  CG2 VAL A  68      19.690  15.254 -21.532  1.00 93.78           C  
ATOM   1074 HG21 VAL A  68      20.239  15.653 -22.385  1.00 93.78           H  
ATOM   1075 HG22 VAL A  68      20.053  14.249 -21.316  1.00 93.78           H  
ATOM   1076 HG23 VAL A  68      19.888  15.895 -20.673  1.00 93.78           H  
ATOM   1077  N   ILE A  69      15.744  13.063 -22.939  1.00 94.70           N  
ATOM   1078  H   ILE A  69      16.294  12.331 -22.512  1.00 94.70           H  
ATOM   1079  CA  ILE A  69      14.304  12.817 -23.083  1.00 94.70           C  
ATOM   1080  HA  ILE A  69      13.804  13.756 -23.318  1.00 94.70           H  
ATOM   1081  C   ILE A  69      13.766  12.310 -21.753  1.00 94.70           C  
ATOM   1082  CB  ILE A  69      13.984  11.806 -24.207  1.00 94.70           C  
ATOM   1083  HB  ILE A  69      14.385  10.832 -23.928  1.00 94.70           H  
ATOM   1084  O   ILE A  69      14.387  11.469 -21.115  1.00 94.70           O  
ATOM   1085  CG1 ILE A  69      14.592  12.217 -25.565  1.00 94.70           C  
ATOM   1086 HG12 ILE A  69      14.708  13.300 -25.621  1.00 94.70           H  
ATOM   1087 HG13 ILE A  69      13.922  11.919 -26.372  1.00 94.70           H  
ATOM   1088  CG2 ILE A  69      12.463  11.629 -24.365  1.00 94.70           C  
ATOM   1089 HG21 ILE A  69      12.022  11.207 -23.462  1.00 94.70           H  
ATOM   1090 HG22 ILE A  69      12.261  10.916 -25.165  1.00 94.70           H  
ATOM   1091 HG23 ILE A  69      11.985  12.579 -24.604  1.00 94.70           H  
ATOM   1092  CD1 ILE A  69      15.938  11.531 -25.817  1.00 94.70           C  
ATOM   1093 HD11 ILE A  69      16.317  11.800 -26.803  1.00 94.70           H  
ATOM   1094 HD12 ILE A  69      16.664  11.806 -25.051  1.00 94.70           H  
ATOM   1095 HD13 ILE A  69      15.807  10.450 -25.805  1.00 94.70           H  
ATOM   1096  N   ARG A  70      12.601  12.810 -21.342  1.00 95.57           N  
ATOM   1097  H   ARG A  70      12.102  13.435 -21.959  1.00 95.57           H  
ATOM   1098  CA  ARG A  70      11.950  12.430 -20.091  1.00 95.57           C  
ATOM   1099  HA  ARG A  70      12.555  11.679 -19.582  1.00 95.57           H  
ATOM   1100  C   ARG A  70      10.592  11.807 -20.373  1.00 95.57           C  
ATOM   1101  CB  ARG A  70      11.865  13.665 -19.189  1.00 95.57           C  
ATOM   1102  HB2 ARG A  70      12.839  14.154 -19.178  1.00 95.57           H  
ATOM   1103  HB3 ARG A  70      11.129  14.364 -19.585  1.00 95.57           H  
ATOM   1104  O   ARG A  70       9.740  12.442 -20.988  1.00 95.57           O  
ATOM   1105  CG  ARG A  70      11.504  13.285 -17.752  1.00 95.57           C  
ATOM   1106  HG2 ARG A  70      10.533  12.791 -17.727  1.00 95.57           H  
ATOM   1107  HG3 ARG A  70      12.260  12.597 -17.374  1.00 95.57           H  
ATOM   1108  CD  ARG A  70      11.464  14.546 -16.883  1.00 95.57           C  
ATOM   1109  HD2 ARG A  70      12.248  15.228 -17.212  1.00 95.57           H  
ATOM   1110  HD3 ARG A  70      10.495  15.029 -17.009  1.00 95.57           H  
ATOM   1111  NE  ARG A  70      11.698  14.224 -15.468  1.00 95.57           N  
ATOM   1112  HE  ARG A  70      11.916  13.260 -15.261  1.00 95.57           H  
ATOM   1113  NH1 ARG A  70      11.454  16.339 -14.621  1.00 95.57           N  
ATOM   1114 HH11 ARG A  70      11.211  16.659 -15.547  1.00 95.57           H  
ATOM   1115 HH12 ARG A  70      11.461  16.971 -13.834  1.00 95.57           H  
ATOM   1116  NH2 ARG A  70      11.990  14.652 -13.256  1.00 95.57           N  
ATOM   1117 HH21 ARG A  70      12.015  15.295 -12.477  1.00 95.57           H  
ATOM   1118 HH22 ARG A  70      12.196  13.675 -13.107  1.00 95.57           H  
ATOM   1119  CZ  ARG A  70      11.708  15.070 -14.457  1.00 95.57           C  
ATOM   1120  N   PHE A  71      10.391  10.597 -19.879  1.00 95.72           N  
ATOM   1121  H   PHE A  71      11.161  10.147 -19.405  1.00 95.72           H  
ATOM   1122  CA  PHE A  71       9.138   9.861 -19.924  1.00 95.72           C  
ATOM   1123  HA  PHE A  71       8.472  10.318 -20.656  1.00 95.72           H  
ATOM   1124  C   PHE A  71       8.479   9.907 -18.554  1.00 95.72           C  
ATOM   1125  CB  PHE A  71       9.395   8.416 -20.353  1.00 95.72           C  
ATOM   1126  HB2 PHE A  71       8.441   7.893 -20.420  1.00 95.72           H  
ATOM   1127  HB3 PHE A  71       9.991   7.915 -19.590  1.00 95.72           H  
ATOM   1128  O   PHE A  71       9.142   9.719 -17.533  1.00 95.72           O  
ATOM   1129  CG  PHE A  71      10.107   8.311 -21.681  1.00 95.72           C  
ATOM   1130  CD1 PHE A  71       9.374   8.347 -22.881  1.00 95.72           C  
ATOM   1131  HD1 PHE A  71       8.297   8.415 -22.864  1.00 95.72           H  
ATOM   1132  CD2 PHE A  71      11.507   8.184 -21.718  1.00 95.72           C  
ATOM   1133  HD2 PHE A  71      12.076   8.143 -20.801  1.00 95.72           H  
ATOM   1134  CE1 PHE A  71      10.038   8.234 -24.115  1.00 95.72           C  
ATOM   1135  HE1 PHE A  71       9.470   8.189 -25.032  1.00 95.72           H  
ATOM   1136  CE2 PHE A  71      12.165   8.061 -22.951  1.00 95.72           C  
ATOM   1137  HE2 PHE A  71      13.232   7.896 -22.972  1.00 95.72           H  
ATOM   1138  CZ  PHE A  71      11.434   8.077 -24.148  1.00 95.72           C  
ATOM   1139  HZ  PHE A  71      11.938   7.920 -25.090  1.00 95.72           H  
ATOM   1140  N   GLN A  72       7.175  10.153 -18.530  1.00 96.20           N  
ATOM   1141  H   GLN A  72       6.678  10.259 -19.403  1.00 96.20           H  
ATOM   1142  CA  GLN A  72       6.384  10.088 -17.310  1.00 96.20           C  
ATOM   1143  HA  GLN A  72       7.031  10.224 -16.443  1.00 96.20           H  
ATOM   1144  C   GLN A  72       5.730   8.713 -17.211  1.00 96.20           C  
ATOM   1145  CB  GLN A  72       5.363  11.228 -17.311  1.00 96.20           C  
ATOM   1146  HB2 GLN A  72       4.662  11.094 -18.135  1.00 96.20           H  
ATOM   1147  HB3 GLN A  72       5.894  12.169 -17.456  1.00 96.20           H  
ATOM   1148  O   GLN A  72       4.970   8.321 -18.098  1.00 96.20           O  
ATOM   1149  CG  GLN A  72       4.592  11.291 -15.986  1.00 96.20           C  
ATOM   1150  HG2 GLN A  72       4.010  10.378 -15.856  1.00 96.20           H  
ATOM   1151  HG3 GLN A  72       5.298  11.369 -15.160  1.00 96.20           H  
ATOM   1152  CD  GLN A  72       3.640  12.479 -15.918  1.00 96.20           C  
ATOM   1153  NE2 GLN A  72       2.879  12.602 -14.854  1.00 96.20           N  
ATOM   1154 HE21 GLN A  72       2.266  13.403 -14.844  1.00 96.20           H  
ATOM   1155 HE22 GLN A  72       2.913  11.913 -14.116  1.00 96.20           H  
ATOM   1156  OE1 GLN A  72       3.556  13.318 -16.799  1.00 96.20           O  
ATOM   1157  N   VAL A  73       5.995   8.002 -16.119  1.00 96.62           N  
ATOM   1158  H   VAL A  73       6.583   8.407 -15.404  1.00 96.62           H  
ATOM   1159  CA  VAL A  73       5.265   6.780 -15.785  1.00 96.62           C  
ATOM   1160  HA  VAL A  73       5.148   6.197 -16.699  1.00 96.62           H  
ATOM   1161  C   VAL A  73       3.892   7.189 -15.241  1.00 96.62           C  
ATOM   1162  CB  VAL A  73       6.046   5.889 -14.805  1.00 96.62           C  
ATOM   1163  HB  VAL A  73       6.217   6.424 -13.872  1.00 96.62           H  
ATOM   1164  O   VAL A  73       3.827   7.979 -14.292  1.00 96.62           O  
ATOM   1165  CG1 VAL A  73       5.274   4.596 -14.510  1.00 96.62           C  
ATOM   1166 HG11 VAL A  73       4.336   4.824 -14.004  1.00 96.62           H  
ATOM   1167 HG12 VAL A  73       5.862   3.961 -13.848  1.00 96.62           H  
ATOM   1168 HG13 VAL A  73       5.067   4.052 -15.432  1.00 96.62           H  
ATOM   1169  CG2 VAL A  73       7.400   5.493 -15.413  1.00 96.62           C  
ATOM   1170 HG21 VAL A  73       7.912   4.796 -14.749  1.00 96.62           H  
ATOM   1171 HG22 VAL A  73       7.256   5.013 -16.381  1.00 96.62           H  
ATOM   1172 HG23 VAL A  73       8.028   6.375 -15.537  1.00 96.62           H  
ATOM   1173  N   PRO A  74       2.779   6.712 -15.831  1.00 95.80           N  
ATOM   1174  CA  PRO A  74       1.446   7.070 -15.366  1.00 95.80           C  
ATOM   1175  HA  PRO A  74       1.319   8.147 -15.480  1.00 95.80           H  
ATOM   1176  C   PRO A  74       1.236   6.675 -13.907  1.00 95.80           C  
ATOM   1177  CB  PRO A  74       0.464   6.347 -16.291  1.00 95.80           C  
ATOM   1178  HB2 PRO A  74       0.216   5.363 -15.892  1.00 95.80           H  
ATOM   1179  HB3 PRO A  74      -0.443   6.929 -16.454  1.00 95.80           H  
ATOM   1180  O   PRO A  74       1.500   5.533 -13.523  1.00 95.80           O  
ATOM   1181  CG  PRO A  74       1.265   6.174 -17.577  1.00 95.80           C  
ATOM   1182  HG2 PRO A  74       1.227   7.094 -18.160  1.00 95.80           H  
ATOM   1183  HG3 PRO A  74       0.909   5.329 -18.165  1.00 95.80           H  
ATOM   1184  CD  PRO A  74       2.686   5.952 -17.069  1.00 95.80           C  
ATOM   1185  HD2 PRO A  74       2.855   4.894 -16.867  1.00 95.80           H  
ATOM   1186  HD3 PRO A  74       3.385   6.320 -17.820  1.00 95.80           H  
ATOM   1187  N   SER A  75       0.722   7.611 -13.108  1.00 95.04           N  
ATOM   1188  H   SER A  75       0.562   8.541 -13.467  1.00 95.04           H  
ATOM   1189  CA  SER A  75       0.256   7.304 -11.759  1.00 95.04           C  
ATOM   1190  HA  SER A  75       1.070   6.821 -11.219  1.00 95.04           H  
ATOM   1191  C   SER A  75      -0.934   6.351 -11.832  1.00 95.04           C  
ATOM   1192  CB  SER A  75      -0.180   8.563 -11.003  1.00 95.04           C  
ATOM   1193  HB2 SER A  75      -0.326   8.315  -9.952  1.00 95.04           H  
ATOM   1194  HB3 SER A  75      -1.127   8.913 -11.413  1.00 95.04           H  
ATOM   1195  O   SER A  75      -1.867   6.586 -12.599  1.00 95.04           O  
ATOM   1196  OG  SER A  75       0.761   9.611 -11.116  1.00 95.04           O  
ATOM   1197  HG  SER A  75       1.572   9.360 -10.667  1.00 95.04           H  
ATOM   1198  N   GLY A  76      -0.940   5.308 -11.011  1.00 93.90           N  
ATOM   1199  H   GLY A  76      -0.164   5.158 -10.382  1.00 93.90           H  
ATOM   1200  CA  GLY A  76      -1.989   4.299 -11.060  1.00 93.90           C  
ATOM   1201  HA2 GLY A  76      -2.947   4.752 -10.805  1.00 93.90           H  
ATOM   1202  HA3 GLY A  76      -2.060   3.911 -12.076  1.00 93.90           H  
ATOM   1203  C   GLY A  76      -1.735   3.126 -10.127  1.00 93.90           C  
ATOM   1204  O   GLY A  76      -0.750   3.099  -9.386  1.00 93.90           O  
ATOM   1205  N   TYR A  77      -2.653   2.167 -10.175  1.00 93.80           N  
ATOM   1206  H   TYR A  77      -3.438   2.263 -10.802  1.00 93.80           H  
ATOM   1207  CA  TYR A  77      -2.464   0.856  -9.581  1.00 93.80           C  
ATOM   1208  HA  TYR A  77      -1.689   0.906  -8.816  1.00 93.80           H  
ATOM   1209  C   TYR A  77      -2.012  -0.132 -10.658  1.00 93.80           C  
ATOM   1210  CB  TYR A  77      -3.745   0.408  -8.884  1.00 93.80           C  
ATOM   1211  HB2 TYR A  77      -4.028   1.151  -8.139  1.00 93.80           H  
ATOM   1212  HB3 TYR A  77      -4.555   0.342  -9.610  1.00 93.80           H  
ATOM   1213  O   TYR A  77      -2.737  -0.411 -11.614  1.00 93.80           O  
ATOM   1214  CG  TYR A  77      -3.576  -0.929  -8.197  1.00 93.80           C  
ATOM   1215  CD1 TYR A  77      -3.970  -2.110  -8.856  1.00 93.80           C  
ATOM   1216  HD1 TYR A  77      -4.366  -2.065  -9.860  1.00 93.80           H  
ATOM   1217  CD2 TYR A  77      -3.061  -0.984  -6.888  1.00 93.80           C  
ATOM   1218  HD2 TYR A  77      -2.773  -0.074  -6.382  1.00 93.80           H  
ATOM   1219  CE1 TYR A  77      -3.913  -3.340  -8.178  1.00 93.80           C  
ATOM   1220  HE1 TYR A  77      -4.254  -4.250  -8.651  1.00 93.80           H  
ATOM   1221  CE2 TYR A  77      -2.958  -2.224  -6.228  1.00 93.80           C  
ATOM   1222  HE2 TYR A  77      -2.569  -2.285  -5.222  1.00 93.80           H  
ATOM   1223  OH  TYR A  77      -3.396  -4.586  -6.215  1.00 93.80           O  
ATOM   1224  HH  TYR A  77      -3.116  -4.523  -5.299  1.00 93.80           H  
ATOM   1225  CZ  TYR A  77      -3.408  -3.398  -6.865  1.00 93.80           C  
ATOM   1226  N   TYR A  78      -0.796  -0.639 -10.505  1.00 94.33           N  
ATOM   1227  H   TYR A  78      -0.246  -0.324  -9.719  1.00 94.33           H  
ATOM   1228  CA  TYR A  78      -0.243  -1.719 -11.309  1.00 94.33           C  
ATOM   1229  HA  TYR A  78      -0.767  -1.780 -12.264  1.00 94.33           H  
ATOM   1230  C   TYR A  78      -0.457  -3.024 -10.550  1.00 94.33           C  
ATOM   1231  CB  TYR A  78       1.237  -1.442 -11.598  1.00 94.33           C  
ATOM   1232  HB2 TYR A  78       1.772  -1.307 -10.658  1.00 94.33           H  
ATOM   1233  HB3 TYR A  78       1.664  -2.314 -12.093  1.00 94.33           H  
ATOM   1234  O   TYR A  78       0.131  -3.213  -9.490  1.00 94.33           O  
ATOM   1235  CG  TYR A  78       1.455  -0.221 -12.471  1.00 94.33           C  
ATOM   1236  CD1 TYR A  78       1.623  -0.372 -13.860  1.00 94.33           C  
ATOM   1237  HD1 TYR A  78       1.605  -1.360 -14.297  1.00 94.33           H  
ATOM   1238  CD2 TYR A  78       1.453   1.069 -11.906  1.00 94.33           C  
ATOM   1239  HD2 TYR A  78       1.304   1.190 -10.843  1.00 94.33           H  
ATOM   1240  CE1 TYR A  78       1.826   0.756 -14.676  1.00 94.33           C  
ATOM   1241  HE1 TYR A  78       1.965   0.640 -15.740  1.00 94.33           H  
ATOM   1242  CE2 TYR A  78       1.626   2.200 -12.726  1.00 94.33           C  
ATOM   1243  HE2 TYR A  78       1.593   3.195 -12.307  1.00 94.33           H  
ATOM   1244  OH  TYR A  78       2.007   3.150 -14.886  1.00 94.33           O  
ATOM   1245  HH  TYR A  78       1.930   3.946 -14.354  1.00 94.33           H  
ATOM   1246  CZ  TYR A  78       1.834   2.047 -14.109  1.00 94.33           C  
ATOM   1247  N   GLU A  79      -1.323  -3.884 -11.081  1.00 91.22           N  
ATOM   1248  H   GLU A  79      -1.808  -3.617 -11.926  1.00 91.22           H  
ATOM   1249  CA  GLU A  79      -1.761  -5.130 -10.434  1.00 91.22           C  
ATOM   1250  HA  GLU A  79      -2.301  -4.897  -9.516  1.00 91.22           H  
ATOM   1251  C   GLU A  79      -0.605  -6.046 -10.025  1.00 91.22           C  
ATOM   1252  CB  GLU A  79      -2.712  -5.832 -11.415  1.00 91.22           C  
ATOM   1253  HB2 GLU A  79      -2.170  -6.055 -12.334  1.00 91.22           H  
ATOM   1254  HB3 GLU A  79      -3.517  -5.136 -11.653  1.00 91.22           H  
ATOM   1255  O   GLU A  79      -0.644  -6.658  -8.962  1.00 91.22           O  
ATOM   1256  CG  GLU A  79      -3.336  -7.124 -10.871  1.00 91.22           C  
ATOM   1257  HG2 GLU A  79      -3.778  -6.909  -9.899  1.00 91.22           H  
ATOM   1258  HG3 GLU A  79      -2.556  -7.874 -10.737  1.00 91.22           H  
ATOM   1259  CD  GLU A  79      -4.420  -7.690 -11.804  1.00 91.22           C  
ATOM   1260  OE1 GLU A  79      -5.246  -8.487 -11.296  1.00 91.22           O  
ATOM   1261  OE2 GLU A  79      -4.466  -7.289 -12.996  1.00 91.22           O  
ATOM   1262  N   ASP A  80       0.440  -6.091 -10.845  1.00 91.93           N  
ATOM   1263  H   ASP A  80       0.426  -5.547 -11.695  1.00 91.93           H  
ATOM   1264  CA  ASP A  80       1.646  -6.861 -10.595  1.00 91.93           C  
ATOM   1265  HA  ASP A  80       1.798  -6.943  -9.518  1.00 91.93           H  
ATOM   1266  C   ASP A  80       2.887  -6.155 -11.167  1.00 91.93           C  
ATOM   1267  CB  ASP A  80       1.459  -8.292 -11.140  1.00 91.93           C  
ATOM   1268  HB2 ASP A  80       0.627  -8.756 -10.611  1.00 91.93           H  
ATOM   1269  HB3 ASP A  80       2.350  -8.876 -10.912  1.00 91.93           H  
ATOM   1270  O   ASP A  80       2.815  -5.138 -11.875  1.00 91.93           O  
ATOM   1271  CG  ASP A  80       1.194  -8.383 -12.649  1.00 91.93           C  
ATOM   1272  OD1 ASP A  80       1.666  -7.499 -13.401  1.00 91.93           O  
ATOM   1273  OD2 ASP A  80       0.583  -9.381 -13.086  1.00 91.93           O  
ATOM   1274  N   GLU A  81       4.055  -6.707 -10.845  1.00 93.81           N  
ATOM   1275  H   GLU A  81       4.047  -7.517 -10.241  1.00 93.81           H  
ATOM   1276  CA  GLU A  81       5.352  -6.246 -11.328  1.00 93.81           C  
ATOM   1277  HA  GLU A  81       5.514  -5.216 -11.010  1.00 93.81           H  
ATOM   1278  C   GLU A  81       5.418  -6.266 -12.862  1.00 93.81           C  
ATOM   1279  CB  GLU A  81       6.467  -7.131 -10.743  1.00 93.81           C  
ATOM   1280  HB2 GLU A  81       6.336  -8.157 -11.087  1.00 93.81           H  
ATOM   1281  HB3 GLU A  81       7.409  -6.772 -11.157  1.00 93.81           H  
ATOM   1282  O   GLU A  81       5.912  -5.318 -13.476  1.00 93.81           O  
ATOM   1283  CG  GLU A  81       6.610  -7.116  -9.207  1.00 93.81           C  
ATOM   1284  HG2 GLU A  81       7.618  -7.464  -8.983  1.00 93.81           H  
ATOM   1285  HG3 GLU A  81       6.518  -6.093  -8.840  1.00 93.81           H  
ATOM   1286  CD  GLU A  81       5.675  -8.039  -8.414  1.00 93.81           C  
ATOM   1287  OE1 GLU A  81       5.927  -8.176  -7.192  1.00 93.81           O  
ATOM   1288  OE2 GLU A  81       4.758  -8.637  -9.010  1.00 93.81           O  
ATOM   1289  N   LYS A  82       4.862  -7.303 -13.503  1.00 94.83           N  
ATOM   1290  H   LYS A  82       4.354  -7.971 -12.942  1.00 94.83           H  
ATOM   1291  CA  LYS A  82       4.882  -7.474 -14.964  1.00 94.83           C  
ATOM   1292  HA  LYS A  82       5.914  -7.507 -15.312  1.00 94.83           H  
ATOM   1293  C   LYS A  82       4.199  -6.321 -15.678  1.00 94.83           C  
ATOM   1294  CB  LYS A  82       4.162  -8.766 -15.361  1.00 94.83           C  
ATOM   1295  HB2 LYS A  82       3.157  -8.777 -14.940  1.00 94.83           H  
ATOM   1296  HB3 LYS A  82       4.074  -8.800 -16.447  1.00 94.83           H  
ATOM   1297  O   LYS A  82       4.726  -5.813 -16.667  1.00 94.83           O  
ATOM   1298  CG  LYS A  82       4.913 -10.008 -14.901  1.00 94.83           C  
ATOM   1299  HG2 LYS A  82       5.872 -10.050 -15.418  1.00 94.83           H  
ATOM   1300  HG3 LYS A  82       5.085  -9.972 -13.826  1.00 94.83           H  
ATOM   1301  CD  LYS A  82       4.079 -11.248 -15.235  1.00 94.83           C  
ATOM   1302  HD2 LYS A  82       3.189 -11.278 -14.606  1.00 94.83           H  
ATOM   1303  HD3 LYS A  82       3.800 -11.243 -16.288  1.00 94.83           H  
ATOM   1304  CE  LYS A  82       4.989 -12.421 -14.941  1.00 94.83           C  
ATOM   1305  HE2 LYS A  82       5.325 -12.378 -13.905  1.00 94.83           H  
ATOM   1306  HE3 LYS A  82       5.881 -12.294 -15.555  1.00 94.83           H  
ATOM   1307  NZ  LYS A  82       4.416 -13.745 -15.240  1.00 94.83           N  
ATOM   1308  HZ1 LYS A  82       4.035 -13.770 -16.175  1.00 94.83           H  
ATOM   1309  HZ2 LYS A  82       5.200 -14.381 -15.224  1.00 94.83           H  
ATOM   1310  HZ3 LYS A  82       3.740 -14.017 -14.541  1.00 94.83           H  
ATOM   1311  N   ARG A  83       3.040  -5.890 -15.183  1.00 95.27           N  
ATOM   1312  H   ARG A  83       2.657  -6.395 -14.397  1.00 95.27           H  
ATOM   1313  CA  ARG A  83       2.250  -4.811 -15.775  1.00 95.27           C  
ATOM   1314  HA  ARG A  83       2.100  -5.043 -16.829  1.00 95.27           H  
ATOM   1315  C   ARG A  83       2.981  -3.479 -15.710  1.00 95.27           C  
ATOM   1316  CB  ARG A  83       0.895  -4.771 -15.063  1.00 95.27           C  
ATOM   1317  HB2 ARG A  83       1.008  -4.391 -14.048  1.00 95.27           H  
ATOM   1318  HB3 ARG A  83       0.528  -5.795 -14.990  1.00 95.27           H  
ATOM   1319  O   ARG A  83       2.913  -2.704 -16.665  1.00 95.27           O  
ATOM   1320  CG  ARG A  83      -0.125  -3.923 -15.832  1.00 95.27           C  
ATOM   1321  HG2 ARG A  83      -0.228  -2.949 -15.354  1.00 95.27           H  
ATOM   1322  HG3 ARG A  83       0.204  -3.777 -16.862  1.00 95.27           H  
ATOM   1323  CD  ARG A  83      -1.470  -4.649 -15.854  1.00 95.27           C  
ATOM   1324  HD2 ARG A  83      -1.842  -4.750 -14.835  1.00 95.27           H  
ATOM   1325  HD3 ARG A  83      -1.310  -5.648 -16.261  1.00 95.27           H  
ATOM   1326  NE  ARG A  83      -2.455  -3.929 -16.678  1.00 95.27           N  
ATOM   1327  HE  ARG A  83      -2.317  -2.934 -16.785  1.00 95.27           H  
ATOM   1328  NH1 ARG A  83      -3.783  -5.741 -17.145  1.00 95.27           N  
ATOM   1329 HH11 ARG A  83      -4.641  -6.134 -17.504  1.00 95.27           H  
ATOM   1330 HH12 ARG A  83      -3.261  -6.278 -16.467  1.00 95.27           H  
ATOM   1331  NH2 ARG A  83      -4.310  -3.737 -17.978  1.00 95.27           N  
ATOM   1332 HH21 ARG A  83      -5.118  -4.164 -18.407  1.00 95.27           H  
ATOM   1333 HH22 ARG A  83      -4.139  -2.746 -18.067  1.00 95.27           H  
ATOM   1334  CZ  ARG A  83      -3.505  -4.473 -17.264  1.00 95.27           C  
ATOM   1335  N   LEU A  84       3.715  -3.229 -14.626  1.00 95.59           N  
ATOM   1336  H   LEU A  84       3.727  -3.915 -13.885  1.00 95.59           H  
ATOM   1337  CA  LEU A  84       4.569  -2.051 -14.526  1.00 95.59           C  
ATOM   1338  HA  LEU A  84       3.974  -1.173 -14.779  1.00 95.59           H  
ATOM   1339  C   LEU A  84       5.723  -2.103 -15.532  1.00 95.59           C  
ATOM   1340  CB  LEU A  84       5.069  -1.900 -13.085  1.00 95.59           C  
ATOM   1341  HB2 LEU A  84       4.213  -1.795 -12.419  1.00 95.59           H  
ATOM   1342  HB3 LEU A  84       5.614  -2.799 -12.798  1.00 95.59           H  
ATOM   1343  O   LEU A  84       5.943  -1.134 -16.257  1.00 95.59           O  
ATOM   1344  CG  LEU A  84       5.996  -0.685 -12.921  1.00 95.59           C  
ATOM   1345  HG  LEU A  84       6.874  -0.796 -13.558  1.00 95.59           H  
ATOM   1346  CD1 LEU A  84       5.312   0.643 -13.247  1.00 95.59           C  
ATOM   1347 HD11 LEU A  84       4.373   0.721 -12.697  1.00 95.59           H  
ATOM   1348 HD12 LEU A  84       5.961   1.476 -12.976  1.00 95.59           H  
ATOM   1349 HD13 LEU A  84       5.106   0.708 -14.315  1.00 95.59           H  
ATOM   1350  CD2 LEU A  84       6.479  -0.625 -11.489  1.00 95.59           C  
ATOM   1351 HD21 LEU A  84       5.632  -0.506 -10.813  1.00 95.59           H  
ATOM   1352 HD22 LEU A  84       7.015  -1.545 -11.257  1.00 95.59           H  
ATOM   1353 HD23 LEU A  84       7.151   0.226 -11.381  1.00 95.59           H  
ATOM   1354  N   ILE A  85       6.434  -3.230 -15.617  1.00 96.66           N  
ATOM   1355  H   ILE A  85       6.213  -3.987 -14.986  1.00 96.66           H  
ATOM   1356  CA  ILE A  85       7.572  -3.379 -16.537  1.00 96.66           C  
ATOM   1357  HA  ILE A  85       8.249  -2.537 -16.389  1.00 96.66           H  
ATOM   1358  C   ILE A  85       7.128  -3.293 -17.997  1.00 96.66           C  
ATOM   1359  CB  ILE A  85       8.338  -4.684 -16.237  1.00 96.66           C  
ATOM   1360  HB  ILE A  85       7.645  -5.521 -16.317  1.00 96.66           H  
ATOM   1361  O   ILE A  85       7.775  -2.616 -18.798  1.00 96.66           O  
ATOM   1362  CG1 ILE A  85       8.899  -4.679 -14.797  1.00 96.66           C  
ATOM   1363 HG12 ILE A  85       8.078  -4.618 -14.082  1.00 96.66           H  
ATOM   1364 HG13 ILE A  85       9.408  -5.622 -14.596  1.00 96.66           H  
ATOM   1365  CG2 ILE A  85       9.471  -4.915 -17.254  1.00 96.66           C  
ATOM   1366 HG21 ILE A  85      10.092  -5.756 -16.944  1.00 96.66           H  
ATOM   1367 HG22 ILE A  85       9.058  -5.147 -18.235  1.00 96.66           H  
ATOM   1368 HG23 ILE A  85      10.097  -4.026 -17.337  1.00 96.66           H  
ATOM   1369  CD1 ILE A  85       9.855  -3.542 -14.448  1.00 96.66           C  
ATOM   1370 HD11 ILE A  85      10.753  -3.595 -15.063  1.00 96.66           H  
ATOM   1371 HD12 ILE A  85       9.372  -2.572 -14.566  1.00 96.66           H  
ATOM   1372 HD13 ILE A  85      10.127  -3.655 -13.398  1.00 96.66           H  
ATOM   1373  N   LEU A  86       5.989  -3.898 -18.335  1.00 96.33           N  
ATOM   1374  H   LEU A  86       5.523  -4.465 -17.640  1.00 96.33           H  
ATOM   1375  CA  LEU A  86       5.367  -3.758 -19.647  1.00 96.33           C  
ATOM   1376  HA  LEU A  86       6.060  -4.128 -20.402  1.00 96.33           H  
ATOM   1377  C   LEU A  86       5.097  -2.284 -19.962  1.00 96.33           C  
ATOM   1378  CB  LEU A  86       4.097  -4.622 -19.684  1.00 96.33           C  
ATOM   1379  HB2 LEU A  86       3.415  -4.305 -18.895  1.00 96.33           H  
ATOM   1380  HB3 LEU A  86       4.391  -5.647 -19.460  1.00 96.33           H  
ATOM   1381  O   LEU A  86       5.494  -1.811 -21.025  1.00 96.33           O  
ATOM   1382  CG  LEU A  86       3.379  -4.582 -21.050  1.00 96.33           C  
ATOM   1383  HG  LEU A  86       4.023  -4.122 -21.801  1.00 96.33           H  
ATOM   1384  CD1 LEU A  86       3.051  -5.998 -21.523  1.00 96.33           C  
ATOM   1385 HD11 LEU A  86       2.545  -5.950 -22.487  1.00 96.33           H  
ATOM   1386 HD12 LEU A  86       2.406  -6.495 -20.799  1.00 96.33           H  
ATOM   1387 HD13 LEU A  86       3.973  -6.568 -21.641  1.00 96.33           H  
ATOM   1388  CD2 LEU A  86       2.073  -3.793 -20.958  1.00 96.33           C  
ATOM   1389 HD21 LEU A  86       1.398  -4.251 -20.236  1.00 96.33           H  
ATOM   1390 HD22 LEU A  86       2.283  -2.764 -20.668  1.00 96.33           H  
ATOM   1391 HD23 LEU A  86       1.595  -3.765 -21.938  1.00 96.33           H  
ATOM   1392  N   LYS A  87       4.516  -1.531 -19.018  1.00 96.35           N  
ATOM   1393  H   LYS A  87       4.225  -1.967 -18.154  1.00 96.35           H  
ATOM   1394  CA  LYS A  87       4.231  -0.113 -19.240  1.00 96.35           C  
ATOM   1395  HA  LYS A  87       3.708  -0.085 -20.196  1.00 96.35           H  
ATOM   1396  C   LYS A  87       5.491   0.733 -19.410  1.00 96.35           C  
ATOM   1397  CB  LYS A  87       3.340   0.445 -18.114  1.00 96.35           C  
ATOM   1398  HB2 LYS A  87       3.898   0.442 -17.178  1.00 96.35           H  
ATOM   1399  HB3 LYS A  87       2.479  -0.213 -17.994  1.00 96.35           H  
ATOM   1400  O   LYS A  87       5.510   1.640 -20.238  1.00 96.35           O  
ATOM   1401  CG  LYS A  87       2.828   1.877 -18.383  1.00 96.35           C  
ATOM   1402  HG2 LYS A  87       2.134   2.168 -17.594  1.00 96.35           H  
ATOM   1403  HG3 LYS A  87       3.661   2.580 -18.391  1.00 96.35           H  
ATOM   1404  CD  LYS A  87       2.104   1.912 -19.732  1.00 96.35           C  
ATOM   1405  HD2 LYS A  87       2.826   1.672 -20.512  1.00 96.35           H  
ATOM   1406  HD3 LYS A  87       1.324   1.151 -19.736  1.00 96.35           H  
ATOM   1407  CE  LYS A  87       1.517   3.240 -20.171  1.00 96.35           C  
ATOM   1408  HE2 LYS A  87       0.743   3.561 -19.473  1.00 96.35           H  
ATOM   1409  HE3 LYS A  87       2.320   3.976 -20.196  1.00 96.35           H  
ATOM   1410  NZ  LYS A  87       0.971   3.021 -21.534  1.00 96.35           N  
ATOM   1411  HZ1 LYS A  87       0.087   2.532 -21.509  1.00 96.35           H  
ATOM   1412  HZ2 LYS A  87       0.908   3.864 -22.087  1.00 96.35           H  
ATOM   1413  HZ3 LYS A  87       1.549   2.356 -22.028  1.00 96.35           H  
ATOM   1414  N   ILE A  88       6.541   0.447 -18.644  1.00 96.15           N  
ATOM   1415  H   ILE A  88       6.443  -0.286 -17.955  1.00 96.15           H  
ATOM   1416  CA  ILE A  88       7.827   1.136 -18.783  1.00 96.15           C  
ATOM   1417  HA  ILE A  88       7.653   2.211 -18.734  1.00 96.15           H  
ATOM   1418  C   ILE A  88       8.437   0.863 -20.162  1.00 96.15           C  
ATOM   1419  CB  ILE A  88       8.777   0.754 -17.629  1.00 96.15           C  
ATOM   1420  HB  ILE A  88       8.804  -0.331 -17.531  1.00 96.15           H  
ATOM   1421  O   ILE A  88       8.876   1.800 -20.823  1.00 96.15           O  
ATOM   1422  CG1 ILE A  88       8.263   1.364 -16.304  1.00 96.15           C  
ATOM   1423 HG12 ILE A  88       7.208   1.125 -16.178  1.00 96.15           H  
ATOM   1424 HG13 ILE A  88       8.344   2.451 -16.348  1.00 96.15           H  
ATOM   1425  CG2 ILE A  88      10.196   1.247 -17.959  1.00 96.15           C  
ATOM   1426 HG21 ILE A  88      10.157   2.255 -18.372  1.00 96.15           H  
ATOM   1427 HG22 ILE A  88      10.831   1.253 -17.073  1.00 96.15           H  
ATOM   1428 HG23 ILE A  88      10.652   0.591 -18.700  1.00 96.15           H  
ATOM   1429  CD1 ILE A  88       8.997   0.854 -15.057  1.00 96.15           C  
ATOM   1430 HD11 ILE A  88      10.031   1.197 -15.049  1.00 96.15           H  
ATOM   1431 HD12 ILE A  88       8.501   1.239 -14.167  1.00 96.15           H  
ATOM   1432 HD13 ILE A  88       8.970  -0.235 -15.033  1.00 96.15           H  
ATOM   1433  N   ASN A  89       8.418  -0.386 -20.628  1.00 96.42           N  
ATOM   1434  H   ASN A  89       8.051  -1.124 -20.045  1.00 96.42           H  
ATOM   1435  CA  ASN A  89       8.920  -0.721 -21.960  1.00 96.42           C  
ATOM   1436  HA  ASN A  89       9.939  -0.346 -22.059  1.00 96.42           H  
ATOM   1437  C   ASN A  89       8.114  -0.050 -23.081  1.00 96.42           C  
ATOM   1438  CB  ASN A  89       8.943  -2.243 -22.124  1.00 96.42           C  
ATOM   1439  HB2 ASN A  89       7.996  -2.662 -21.784  1.00 96.42           H  
ATOM   1440  HB3 ASN A  89       9.061  -2.481 -23.182  1.00 96.42           H  
ATOM   1441  O   ASN A  89       8.722   0.439 -24.024  1.00 96.42           O  
ATOM   1442  CG  ASN A  89      10.099  -2.899 -21.399  1.00 96.42           C  
ATOM   1443  ND2 ASN A  89       9.887  -4.094 -20.911  1.00 96.42           N  
ATOM   1444 HD21 ASN A  89      10.655  -4.537 -20.425  1.00 96.42           H  
ATOM   1445 HD22 ASN A  89       8.953  -4.477 -20.899  1.00 96.42           H  
ATOM   1446  OD1 ASN A  89      11.204  -2.386 -21.309  1.00 96.42           O  
ATOM   1447  N   GLU A  90       6.783   0.048 -22.966  1.00 95.35           N  
ATOM   1448  H   GLU A  90       6.322  -0.433 -22.206  1.00 95.35           H  
ATOM   1449  CA  GLU A  90       5.964   0.819 -23.919  1.00 95.35           C  
ATOM   1450  HA  GLU A  90       6.063   0.399 -24.920  1.00 95.35           H  
ATOM   1451  C   GLU A  90       6.394   2.292 -23.989  1.00 95.35           C  
ATOM   1452  CB  GLU A  90       4.485   0.810 -23.503  1.00 95.35           C  
ATOM   1453  HB2 GLU A  90       4.419   1.095 -22.454  1.00 95.35           H  
ATOM   1454  HB3 GLU A  90       3.966   1.572 -24.085  1.00 95.35           H  
ATOM   1455  O   GLU A  90       6.468   2.870 -25.071  1.00 95.35           O  
ATOM   1456  CG  GLU A  90       3.732  -0.509 -23.706  1.00 95.35           C  
ATOM   1457  HG2 GLU A  90       3.711  -0.738 -24.772  1.00 95.35           H  
ATOM   1458  HG3 GLU A  90       4.261  -1.315 -23.199  1.00 95.35           H  
ATOM   1459  CD  GLU A  90       2.288  -0.426 -23.171  1.00 95.35           C  
ATOM   1460  OE1 GLU A  90       1.586  -1.456 -23.248  1.00 95.35           O  
ATOM   1461  OE2 GLU A  90       1.861   0.659 -22.675  1.00 95.35           O  
ATOM   1462  N   LEU A  91       6.687   2.917 -22.841  1.00 94.14           N  
ATOM   1463  H   LEU A  91       6.621   2.392 -21.981  1.00 94.14           H  
ATOM   1464  CA  LEU A  91       7.174   4.300 -22.800  1.00 94.14           C  
ATOM   1465  HA  LEU A  91       6.503   4.932 -23.382  1.00 94.14           H  
ATOM   1466  C   LEU A  91       8.558   4.433 -23.445  1.00 94.14           C  
ATOM   1467  CB  LEU A  91       7.222   4.796 -21.345  1.00 94.14           C  
ATOM   1468  HB2 LEU A  91       7.745   5.752 -21.320  1.00 94.14           H  
ATOM   1469  HB3 LEU A  91       7.809   4.091 -20.758  1.00 94.14           H  
ATOM   1470  O   LEU A  91       8.842   5.445 -24.076  1.00 94.14           O  
ATOM   1471  CG  LEU A  91       5.845   4.974 -20.688  1.00 94.14           C  
ATOM   1472  HG  LEU A  91       5.237   4.082 -20.834  1.00 94.14           H  
ATOM   1473  CD1 LEU A  91       6.027   5.192 -19.188  1.00 94.14           C  
ATOM   1474 HD11 LEU A  91       6.580   4.354 -18.763  1.00 94.14           H  
ATOM   1475 HD12 LEU A  91       5.046   5.232 -18.715  1.00 94.14           H  
ATOM   1476 HD13 LEU A  91       6.569   6.119 -19.002  1.00 94.14           H  
ATOM   1477  CD2 LEU A  91       5.080   6.170 -21.259  1.00 94.14           C  
ATOM   1478 HD21 LEU A  91       4.145   6.305 -20.717  1.00 94.14           H  
ATOM   1479 HD22 LEU A  91       5.681   7.075 -21.160  1.00 94.14           H  
ATOM   1480 HD23 LEU A  91       4.859   6.000 -22.313  1.00 94.14           H  
ATOM   1481  N   LEU A  92       9.401   3.411 -23.300  1.00 94.51           N  
ATOM   1482  H   LEU A  92       9.078   2.613 -22.771  1.00 94.51           H  
ATOM   1483  CA  LEU A  92      10.747   3.342 -23.865  1.00 94.51           C  
ATOM   1484  HA  LEU A  92      11.136   4.356 -23.955  1.00 94.51           H  
ATOM   1485  C   LEU A  92      10.783   2.768 -25.292  1.00 94.51           C  
ATOM   1486  CB  LEU A  92      11.658   2.547 -22.907  1.00 94.51           C  
ATOM   1487  HB2 LEU A  92      11.222   1.558 -22.770  1.00 94.51           H  
ATOM   1488  HB3 LEU A  92      12.633   2.410 -23.375  1.00 94.51           H  
ATOM   1489  O   LEU A  92      11.868   2.494 -25.799  1.00 94.51           O  
ATOM   1490  CG  LEU A  92      11.884   3.189 -21.527  1.00 94.51           C  
ATOM   1491  HG  LEU A  92      10.931   3.370 -21.031  1.00 94.51           H  
ATOM   1492  CD1 LEU A  92      12.707   2.234 -20.657  1.00 94.51           C  
ATOM   1493 HD11 LEU A  92      12.828   2.655 -19.659  1.00 94.51           H  
ATOM   1494 HD12 LEU A  92      12.185   1.281 -20.575  1.00 94.51           H  
ATOM   1495 HD13 LEU A  92      13.686   2.067 -21.106  1.00 94.51           H  
ATOM   1496  CD2 LEU A  92      12.636   4.519 -21.625  1.00 94.51           C  
ATOM   1497 HD21 LEU A  92      13.572   4.379 -22.166  1.00 94.51           H  
ATOM   1498 HD22 LEU A  92      12.849   4.900 -20.626  1.00 94.51           H  
ATOM   1499 HD23 LEU A  92      12.019   5.251 -22.147  1.00 94.51           H  
ATOM   1500  N   ASP A  93       9.648   2.585 -25.973  1.00 92.54           N  
ATOM   1501  H   ASP A  93       8.762   2.720 -25.508  1.00 92.54           H  
ATOM   1502  CA  ASP A  93       9.672   2.063 -27.343  1.00 92.54           C  
ATOM   1503  HA  ASP A  93      10.374   1.230 -27.371  1.00 92.54           H  
ATOM   1504  C   ASP A  93      10.212   3.115 -28.329  1.00 92.54           C  
ATOM   1505  CB  ASP A  93       8.288   1.533 -27.770  1.00 92.54           C  
ATOM   1506  HB2 ASP A  93       8.209   1.643 -28.851  1.00 92.54           H  
ATOM   1507  HB3 ASP A  93       7.500   2.143 -27.327  1.00 92.54           H  
ATOM   1508  O   ASP A  93      11.058   2.799 -29.175  1.00 92.54           O  
ATOM   1509  CG  ASP A  93       8.037   0.041 -27.477  1.00 92.54           C  
ATOM   1510  OD1 ASP A  93       9.002  -0.748 -27.332  1.00 92.54           O  
ATOM   1511  OD2 ASP A  93       6.882  -0.414 -27.612  1.00 92.54           O  
ATOM   1512  N   TYR A  94       9.775   4.375 -28.210  1.00 91.11           N  
ATOM   1513  H   TYR A  94       9.128   4.591 -27.465  1.00 91.11           H  
ATOM   1514  CA  TYR A  94      10.185   5.467 -29.097  1.00 91.11           C  
ATOM   1515  HA  TYR A  94      11.231   5.303 -29.357  1.00 91.11           H  
ATOM   1516  C   TYR A  94      10.096   6.858 -28.450  1.00 91.11           C  
ATOM   1517  CB  TYR A  94       9.352   5.428 -30.394  1.00 91.11           C  
ATOM   1518  HB2 TYR A  94       9.732   6.194 -31.070  1.00 91.11           H  
ATOM   1519  HB3 TYR A  94       9.515   4.469 -30.886  1.00 91.11           H  
ATOM   1520  O   TYR A  94       9.319   7.093 -27.529  1.00 91.11           O  
ATOM   1521  CG  TYR A  94       7.856   5.635 -30.209  1.00 91.11           C  
ATOM   1522  CD1 TYR A  94       7.017   4.530 -29.962  1.00 91.11           C  
ATOM   1523  HD1 TYR A  94       7.437   3.536 -29.908  1.00 91.11           H  
ATOM   1524  CD2 TYR A  94       7.303   6.930 -30.266  1.00 91.11           C  
ATOM   1525  HD2 TYR A  94       7.945   7.779 -30.447  1.00 91.11           H  
ATOM   1526  CE1 TYR A  94       5.638   4.716 -29.755  1.00 91.11           C  
ATOM   1527  HE1 TYR A  94       4.997   3.873 -29.541  1.00 91.11           H  
ATOM   1528  CE2 TYR A  94       5.922   7.122 -30.062  1.00 91.11           C  
ATOM   1529  HE2 TYR A  94       5.504   8.117 -30.095  1.00 91.11           H  
ATOM   1530  OH  TYR A  94       3.755   6.192 -29.599  1.00 91.11           O  
ATOM   1531  HH  TYR A  94       3.517   7.122 -29.624  1.00 91.11           H  
ATOM   1532  CZ  TYR A  94       5.087   6.012 -29.801  1.00 91.11           C  
ATOM   1533  N   TYR A  95      10.848   7.819 -28.994  1.00 87.25           N  
ATOM   1534  H   TYR A  95      11.481   7.557 -29.736  1.00 87.25           H  
ATOM   1535  CA  TYR A  95      10.620   9.254 -28.778  1.00 87.25           C  
ATOM   1536  HA  TYR A  95       9.619   9.384 -28.365  1.00 87.25           H  
ATOM   1537  C   TYR A  95      10.667  10.027 -30.095  1.00 87.25           C  
ATOM   1538  CB  TYR A  95      11.616   9.852 -27.774  1.00 87.25           C  
ATOM   1539  HB2 TYR A  95      11.277  10.853 -27.508  1.00 87.25           H  
ATOM   1540  HB3 TYR A  95      11.579   9.259 -26.860  1.00 87.25           H  
ATOM   1541  O   TYR A  95      11.187   9.550 -31.100  1.00 87.25           O  
ATOM   1542  CG  TYR A  95      13.056   9.946 -28.252  1.00 87.25           C  
ATOM   1543  CD1 TYR A  95      13.917   8.868 -28.025  1.00 87.25           C  
ATOM   1544  HD1 TYR A  95      13.500   8.012 -27.515  1.00 87.25           H  
ATOM   1545  CD2 TYR A  95      13.556  11.102 -28.880  1.00 87.25           C  
ATOM   1546  HD2 TYR A  95      12.908  11.951 -29.037  1.00 87.25           H  
ATOM   1547  CE1 TYR A  95      15.268   8.902 -28.429  1.00 87.25           C  
ATOM   1548  HE1 TYR A  95      15.925   8.063 -28.253  1.00 87.25           H  
ATOM   1549  CE2 TYR A  95      14.912  11.156 -29.268  1.00 87.25           C  
ATOM   1550  HE2 TYR A  95      15.325  12.049 -29.714  1.00 87.25           H  
ATOM   1551  OH  TYR A  95      17.075  10.143 -29.448  1.00 87.25           O  
ATOM   1552  HH  TYR A  95      17.598   9.366 -29.237  1.00 87.25           H  
ATOM   1553  CZ  TYR A  95      15.771  10.055 -29.060  1.00 87.25           C  
ATOM   1554  N   THR A  96      10.143  11.251 -30.088  1.00 82.06           N  
ATOM   1555  H   THR A  96       9.678  11.585 -29.257  1.00 82.06           H  
ATOM   1556  CA  THR A  96      10.210  12.160 -31.238  1.00 82.06           C  
ATOM   1557  HA  THR A  96      10.368  11.575 -32.144  1.00 82.06           H  
ATOM   1558  C   THR A  96      11.369  13.145 -31.102  1.00 82.06           C  
ATOM   1559  CB  THR A  96       8.893  12.915 -31.430  1.00 82.06           C  
ATOM   1560  HB  THR A  96       9.021  13.677 -32.199  1.00 82.06           H  
ATOM   1561  O   THR A  96      11.477  13.866 -30.105  1.00 82.06           O  
ATOM   1562  CG2 THR A  96       7.765  11.974 -31.851  1.00 82.06           C  
ATOM   1563 HG21 THR A  96       7.593  11.215 -31.088  1.00 82.06           H  
ATOM   1564 HG22 THR A  96       8.026  11.491 -32.793  1.00 82.06           H  
ATOM   1565 HG23 THR A  96       6.852  12.551 -31.994  1.00 82.06           H  
ATOM   1566  OG1 THR A  96       8.525  13.530 -30.214  1.00 82.06           O  
ATOM   1567  HG1 THR A  96       9.266  14.072 -29.934  1.00 82.06           H  
ATOM   1568  N   ARG A  97      12.215  13.227 -32.128  1.00 79.50           N  
ATOM   1569  H   ARG A  97      12.050  12.601 -32.903  1.00 79.50           H  
ATOM   1570  CA  ARG A  97      13.313  14.188 -32.271  1.00 79.50           C  
ATOM   1571  HA  ARG A  97      13.393  14.785 -31.362  1.00 79.50           H  
ATOM   1572  C   ARG A  97      12.998  15.127 -33.437  1.00 79.50           C  
ATOM   1573  CB  ARG A  97      14.618  13.399 -32.457  1.00 79.50           C  
ATOM   1574  HB2 ARG A  97      14.713  12.675 -31.648  1.00 79.50           H  
ATOM   1575  HB3 ARG A  97      14.571  12.838 -33.390  1.00 79.50           H  
ATOM   1576  O   ARG A  97      13.373  14.881 -34.577  1.00 79.50           O  
ATOM   1577  CG  ARG A  97      15.857  14.302 -32.474  1.00 79.50           C  
ATOM   1578  HG2 ARG A  97      15.792  14.970 -33.333  1.00 79.50           H  
ATOM   1579  HG3 ARG A  97      15.907  14.894 -31.560  1.00 79.50           H  
ATOM   1580  CD  ARG A  97      17.123  13.449 -32.599  1.00 79.50           C  
ATOM   1581  HD2 ARG A  97      16.932  12.642 -33.307  1.00 79.50           H  
ATOM   1582  HD3 ARG A  97      17.357  13.008 -31.630  1.00 79.50           H  
ATOM   1583  NE  ARG A  97      18.255  14.243 -33.111  1.00 79.50           N  
ATOM   1584  HE  ARG A  97      18.019  15.023 -33.707  1.00 79.50           H  
ATOM   1585  NH1 ARG A  97      19.921  12.764 -32.545  1.00 79.50           N  
ATOM   1586 HH11 ARG A  97      20.885  12.464 -32.582  1.00 79.50           H  
ATOM   1587 HH12 ARG A  97      19.238  12.142 -32.136  1.00 79.50           H  
ATOM   1588  NH2 ARG A  97      20.413  14.577 -33.748  1.00 79.50           N  
ATOM   1589 HH21 ARG A  97      21.362  14.237 -33.795  1.00 79.50           H  
ATOM   1590 HH22 ARG A  97      20.132  15.368 -34.310  1.00 79.50           H  
ATOM   1591  CZ  ARG A  97      19.519  13.857 -33.130  1.00 79.50           C  
ATOM   1592  N   GLY A  98      12.274  16.211 -33.160  1.00 82.60           N  
ATOM   1593  H   GLY A  98      11.878  16.291 -32.234  1.00 82.60           H  
ATOM   1594  CA  GLY A  98      11.687  17.025 -34.229  1.00 82.60           C  
ATOM   1595  HA2 GLY A  98      11.230  17.923 -33.811  1.00 82.60           H  
ATOM   1596  HA3 GLY A  98      12.457  17.320 -34.942  1.00 82.60           H  
ATOM   1597  C   GLY A  98      10.600  16.223 -34.947  1.00 82.60           C  
ATOM   1598  O   GLY A  98       9.684  15.741 -34.289  1.00 82.60           O  
ATOM   1599  N   ASN A  99      10.733  16.039 -36.262  1.00 84.28           N  
ATOM   1600  H   ASN A  99      11.540  16.430 -36.727  1.00 84.28           H  
ATOM   1601  CA  ASN A  99       9.815  15.210 -37.058  1.00 84.28           C  
ATOM   1602  HA  ASN A  99       8.839  15.196 -36.574  1.00 84.28           H  
ATOM   1603  C   ASN A  99      10.254  13.736 -37.160  1.00 84.28           C  
ATOM   1604  CB  ASN A  99       9.644  15.849 -38.447  1.00 84.28           C  
ATOM   1605  HB2 ASN A  99      10.619  15.947 -38.925  1.00 84.28           H  
ATOM   1606  HB3 ASN A  99       9.030  15.195 -39.067  1.00 84.28           H  
ATOM   1607  O   ASN A  99       9.560  12.934 -37.779  1.00 84.28           O  
ATOM   1608  CG  ASN A  99       8.956  17.202 -38.408  1.00 84.28           C  
ATOM   1609  ND2 ASN A  99       9.134  18.007 -39.428  1.00 84.28           N  
ATOM   1610 HD21 ASN A  99       9.665  17.709 -40.233  1.00 84.28           H  
ATOM   1611 HD22 ASN A  99       8.633  18.883 -39.386  1.00 84.28           H  
ATOM   1612  OD1 ASN A  99       8.262  17.569 -37.478  1.00 84.28           O  
ATOM   1613  N   GLU A 100      11.405  13.374 -36.590  1.00 86.27           N  
ATOM   1614  H   GLU A 100      11.932  14.052 -36.058  1.00 86.27           H  
ATOM   1615  CA  GLU A 100      11.933  12.010 -36.618  1.00 86.27           C  
ATOM   1616  HA  GLU A 100      11.616  11.521 -37.539  1.00 86.27           H  
ATOM   1617  C   GLU A 100      11.406  11.196 -35.429  1.00 86.27           C  
ATOM   1618  CB  GLU A 100      13.465  12.079 -36.625  1.00 86.27           C  
ATOM   1619  HB2 GLU A 100      13.797  12.501 -35.676  1.00 86.27           H  
ATOM   1620  HB3 GLU A 100      13.780  12.742 -37.431  1.00 86.27           H  
ATOM   1621  O   GLU A 100      11.416  11.672 -34.293  1.00 86.27           O  
ATOM   1622  CG  GLU A 100      14.132  10.712 -36.826  1.00 86.27           C  
ATOM   1623  HG2 GLU A 100      13.795  10.034 -36.042  1.00 86.27           H  
ATOM   1624  HG3 GLU A 100      13.813  10.307 -37.787  1.00 86.27           H  
ATOM   1625  CD  GLU A 100      15.667  10.788 -36.778  1.00 86.27           C  
ATOM   1626  OE1 GLU A 100      16.291   9.730 -37.004  1.00 86.27           O  
ATOM   1627  OE2 GLU A 100      16.213  11.880 -36.483  1.00 86.27           O  
ATOM   1628  N   VAL A 101      10.982   9.955 -35.674  1.00 86.48           N  
ATOM   1629  H   VAL A 101      11.039   9.608 -36.621  1.00 86.48           H  
ATOM   1630  CA  VAL A 101      10.668   8.979 -34.622  1.00 86.48           C  
ATOM   1631  HA  VAL A 101      10.439   9.502 -33.694  1.00 86.48           H  
ATOM   1632  C   VAL A 101      11.904   8.115 -34.392  1.00 86.48           C  
ATOM   1633  CB  VAL A 101       9.442   8.120 -34.984  1.00 86.48           C  
ATOM   1634  HB  VAL A 101       9.633   7.581 -35.912  1.00 86.48           H  
ATOM   1635  O   VAL A 101      12.304   7.351 -35.268  1.00 86.48           O  
ATOM   1636  CG1 VAL A 101       9.127   7.103 -33.878  1.00 86.48           C  
ATOM   1637 HG11 VAL A 101       8.227   6.544 -34.132  1.00 86.48           H  
ATOM   1638 HG12 VAL A 101       8.971   7.619 -32.930  1.00 86.48           H  
ATOM   1639 HG13 VAL A 101       9.948   6.393 -33.771  1.00 86.48           H  
ATOM   1640  CG2 VAL A 101       8.195   8.994 -35.180  1.00 86.48           C  
ATOM   1641 HG21 VAL A 101       7.339   8.366 -35.426  1.00 86.48           H  
ATOM   1642 HG22 VAL A 101       8.351   9.696 -35.999  1.00 86.48           H  
ATOM   1643 HG23 VAL A 101       7.982   9.550 -34.267  1.00 86.48           H  
ATOM   1644  N   VAL A 102      12.500   8.228 -33.209  1.00 85.63           N  
ATOM   1645  H   VAL A 102      12.090   8.843 -32.521  1.00 85.63           H  
ATOM   1646  CA  VAL A 102      13.682   7.463 -32.811  1.00 85.63           C  
ATOM   1647  HA  VAL A 102      14.191   7.105 -33.706  1.00 85.63           H  
ATOM   1648  C   VAL A 102      13.237   6.263 -31.986  1.00 85.63           C  
ATOM   1649  CB  VAL A 102      14.686   8.336 -32.036  1.00 85.63           C  
ATOM   1650  HB  VAL A 102      14.225   8.673 -31.107  1.00 85.63           H  
ATOM   1651  O   VAL A 102      12.633   6.418 -30.925  1.00 85.63           O  
ATOM   1652  CG1 VAL A 102      15.949   7.528 -31.707  1.00 85.63           C  
ATOM   1653 HG11 VAL A 102      16.387   7.126 -32.621  1.00 85.63           H  
ATOM   1654 HG12 VAL A 102      15.714   6.711 -31.025  1.00 85.63           H  
ATOM   1655 HG13 VAL A 102      16.686   8.166 -31.220  1.00 85.63           H  
ATOM   1656  CG2 VAL A 102      15.101   9.574 -32.845  1.00 85.63           C  
ATOM   1657 HG21 VAL A 102      15.845  10.144 -32.288  1.00 85.63           H  
ATOM   1658 HG22 VAL A 102      15.525   9.273 -33.803  1.00 85.63           H  
ATOM   1659 HG23 VAL A 102      14.237  10.214 -33.024  1.00 85.63           H  
ATOM   1660  N   SER A 103      13.544   5.059 -32.468  1.00 86.43           N  
ATOM   1661  H   SER A 103      14.038   5.017 -33.348  1.00 86.43           H  
ATOM   1662  CA  SER A 103      13.297   3.812 -31.738  1.00 86.43           C  
ATOM   1663  HA  SER A 103      12.292   3.835 -31.316  1.00 86.43           H  
ATOM   1664  C   SER A 103      14.305   3.655 -30.600  1.00 86.43           C  
ATOM   1665  CB  SER A 103      13.377   2.623 -32.703  1.00 86.43           C  
ATOM   1666  HB2 SER A 103      14.278   2.714 -33.310  1.00 86.43           H  
ATOM   1667  HB3 SER A 103      12.509   2.634 -33.361  1.00 86.43           H  
ATOM   1668  O   SER A 103      15.496   3.473 -30.849  1.00 86.43           O  
ATOM   1669  OG  SER A 103      13.430   1.391 -32.007  1.00 86.43           O  
ATOM   1670  HG  SER A 103      14.208   1.427 -31.445  1.00 86.43           H  
ATOM   1671  N   VAL A 104      13.820   3.616 -29.361  1.00 86.38           N  
ATOM   1672  H   VAL A 104      12.821   3.699 -29.242  1.00 86.38           H  
ATOM   1673  CA  VAL A 104      14.637   3.388 -28.154  1.00 86.38           C  
ATOM   1674  HA  VAL A 104      15.668   3.680 -28.354  1.00 86.38           H  
ATOM   1675  C   VAL A 104      14.679   1.915 -27.766  1.00 86.38           C  
ATOM   1676  CB  VAL A 104      14.126   4.264 -27.004  1.00 86.38           C  
ATOM   1677  HB  VAL A 104      13.041   4.183 -26.932  1.00 86.38           H  
ATOM   1678  O   VAL A 104      15.686   1.468 -27.225  1.00 86.38           O  
ATOM   1679  CG1 VAL A 104      14.776   3.981 -25.649  1.00 86.38           C  
ATOM   1680 HG11 VAL A 104      14.386   4.664 -24.895  1.00 86.38           H  
ATOM   1681 HG12 VAL A 104      14.526   2.970 -25.327  1.00 86.38           H  
ATOM   1682 HG13 VAL A 104      15.857   4.095 -25.727  1.00 86.38           H  
ATOM   1683  CG2 VAL A 104      14.427   5.715 -27.315  1.00 86.38           C  
ATOM   1684 HG21 VAL A 104      15.502   5.862 -27.424  1.00 86.38           H  
ATOM   1685 HG22 VAL A 104      13.924   6.005 -28.237  1.00 86.38           H  
ATOM   1686 HG23 VAL A 104      14.064   6.317 -26.481  1.00 86.38           H  
ATOM   1687  N   LYS A 105      13.672   1.130 -28.166  1.00 82.47           N  
ATOM   1688  H   LYS A 105      12.850   1.601 -28.518  1.00 82.47           H  
ATOM   1689  CA  LYS A 105      13.551  -0.311 -27.880  1.00 82.47           C  
ATOM   1690  HA  LYS A 105      13.344  -0.434 -26.817  1.00 82.47           H  
ATOM   1691  C   LYS A 105      14.802  -1.143 -28.199  1.00 82.47           C  
ATOM   1692  CB  LYS A 105      12.365  -0.835 -28.702  1.00 82.47           C  
ATOM   1693  HB2 LYS A 105      11.538  -0.127 -28.638  1.00 82.47           H  
ATOM   1694  HB3 LYS A 105      12.660  -0.910 -29.749  1.00 82.47           H  
ATOM   1695  O   LYS A 105      15.043  -2.171 -27.577  1.00 82.47           O  
ATOM   1696  CG  LYS A 105      11.854  -2.194 -28.209  1.00 82.47           C  
ATOM   1697  HG2 LYS A 105      11.393  -2.059 -27.231  1.00 82.47           H  
ATOM   1698  HG3 LYS A 105      12.671  -2.910 -28.115  1.00 82.47           H  
ATOM   1699  CD  LYS A 105      10.836  -2.759 -29.204  1.00 82.47           C  
ATOM   1700  HD2 LYS A 105      11.374  -3.179 -30.054  1.00 82.47           H  
ATOM   1701  HD3 LYS A 105      10.193  -1.957 -29.568  1.00 82.47           H  
ATOM   1702  CE  LYS A 105       9.994  -3.853 -28.546  1.00 82.47           C  
ATOM   1703  HE2 LYS A 105       9.905  -4.705 -29.221  1.00 82.47           H  
ATOM   1704  HE3 LYS A 105      10.498  -4.179 -27.636  1.00 82.47           H  
ATOM   1705  NZ  LYS A 105       8.654  -3.314 -28.218  1.00 82.47           N  
ATOM   1706  HZ1 LYS A 105       8.755  -2.443 -27.715  1.00 82.47           H  
ATOM   1707  HZ2 LYS A 105       8.124  -3.039 -29.032  1.00 82.47           H  
ATOM   1708  HZ3 LYS A 105       8.102  -3.918 -27.627  1.00 82.47           H  
ATOM   1709  N   ARG A 106      15.582  -0.724 -29.205  1.00 84.12           N  
ATOM   1710  H   ARG A 106      15.335   0.164 -29.618  1.00 84.12           H  
ATOM   1711  CA  ARG A 106      16.831  -1.392 -29.618  1.00 84.12           C  
ATOM   1712  HA  ARG A 106      16.747  -2.464 -29.443  1.00 84.12           H  
ATOM   1713  C   ARG A 106      18.053  -0.976 -28.799  1.00 84.12           C  
ATOM   1714  CB  ARG A 106      17.114  -1.150 -31.107  1.00 84.12           C  
ATOM   1715  HB2 ARG A 106      18.109  -1.535 -31.333  1.00 84.12           H  
ATOM   1716  HB3 ARG A 106      17.111  -0.080 -31.312  1.00 84.12           H  
ATOM   1717  O   ARG A 106      19.049  -1.674 -28.854  1.00 84.12           O  
ATOM   1718  CG  ARG A 106      16.111  -1.859 -32.021  1.00 84.12           C  
ATOM   1719  HG2 ARG A 106      15.122  -1.417 -31.899  1.00 84.12           H  
ATOM   1720  HG3 ARG A 106      16.070  -2.916 -31.759  1.00 84.12           H  
ATOM   1721  CD  ARG A 106      16.567  -1.715 -33.475  1.00 84.12           C  
ATOM   1722  HD2 ARG A 106      16.596  -0.656 -33.728  1.00 84.12           H  
ATOM   1723  HD3 ARG A 106      17.572  -2.126 -33.567  1.00 84.12           H  
ATOM   1724  NE  ARG A 106      15.660  -2.422 -34.398  1.00 84.12           N  
ATOM   1725  HE  ARG A 106      14.863  -2.881 -33.981  1.00 84.12           H  
ATOM   1726  NH1 ARG A 106      16.802  -1.950 -36.331  1.00 84.12           N  
ATOM   1727 HH11 ARG A 106      16.895  -2.003 -37.335  1.00 84.12           H  
ATOM   1728 HH12 ARG A 106      17.503  -1.473 -35.782  1.00 84.12           H  
ATOM   1729  NH2 ARG A 106      14.934  -3.170 -36.422  1.00 84.12           N  
ATOM   1730 HH21 ARG A 106      15.061  -3.253 -37.420  1.00 84.12           H  
ATOM   1731 HH22 ARG A 106      14.151  -3.623 -35.972  1.00 84.12           H  
ATOM   1732  CZ  ARG A 106      15.803  -2.511 -35.708  1.00 84.12           C  
ATOM   1733  N   LYS A 107      17.986   0.159 -28.100  1.00 92.16           N  
ATOM   1734  H   LYS A 107      17.094   0.630 -28.061  1.00 92.16           H  
ATOM   1735  CA  LYS A 107      19.071   0.704 -27.275  1.00 92.16           C  
ATOM   1736  HA  LYS A 107      20.021   0.265 -27.583  1.00 92.16           H  
ATOM   1737  C   LYS A 107      18.897   0.353 -25.808  1.00 92.16           C  
ATOM   1738  CB  LYS A 107      19.154   2.230 -27.423  1.00 92.16           C  
ATOM   1739  HB2 LYS A 107      18.197   2.685 -27.167  1.00 92.16           H  
ATOM   1740  HB3 LYS A 107      19.899   2.593 -26.715  1.00 92.16           H  
ATOM   1741  O   LYS A 107      19.884   0.075 -25.143  1.00 92.16           O  
ATOM   1742  CG  LYS A 107      19.569   2.668 -28.834  1.00 92.16           C  
ATOM   1743  HG2 LYS A 107      18.769   2.452 -29.542  1.00 92.16           H  
ATOM   1744  HG3 LYS A 107      20.452   2.102 -29.128  1.00 92.16           H  
ATOM   1745  CD  LYS A 107      19.897   4.170 -28.874  1.00 92.16           C  
ATOM   1746  HD2 LYS A 107      20.508   4.429 -28.010  1.00 92.16           H  
ATOM   1747  HD3 LYS A 107      18.979   4.758 -28.848  1.00 92.16           H  
ATOM   1748  CE  LYS A 107      20.700   4.482 -30.141  1.00 92.16           C  
ATOM   1749  HE2 LYS A 107      20.101   4.279 -31.028  1.00 92.16           H  
ATOM   1750  HE3 LYS A 107      21.561   3.814 -30.153  1.00 92.16           H  
ATOM   1751  NZ  LYS A 107      21.209   5.873 -30.159  1.00 92.16           N  
ATOM   1752  HZ1 LYS A 107      21.353   6.228 -29.224  1.00 92.16           H  
ATOM   1753  HZ2 LYS A 107      22.116   5.922 -30.601  1.00 92.16           H  
ATOM   1754  HZ3 LYS A 107      20.559   6.536 -30.556  1.00 92.16           H  
ATOM   1755  N   VAL A 108      17.664   0.373 -25.302  1.00 95.08           N  
ATOM   1756  H   VAL A 108      16.892   0.632 -25.899  1.00 95.08           H  
ATOM   1757  CA  VAL A 108      17.358  -0.035 -23.931  1.00 95.08           C  
ATOM   1758  HA  VAL A 108      18.140  -0.736 -23.641  1.00 95.08           H  
ATOM   1759  C   VAL A 108      16.035  -0.778 -23.866  1.00 95.08           C  
ATOM   1760  CB  VAL A 108      17.424   1.141 -22.936  1.00 95.08           C  
ATOM   1761  HB  VAL A 108      18.408   1.598 -23.038  1.00 95.08           H  
ATOM   1762  O   VAL A 108      15.052  -0.389 -24.494  1.00 95.08           O  
ATOM   1763  CG1 VAL A 108      16.376   2.218 -23.214  1.00 95.08           C  
ATOM   1764 HG11 VAL A 108      15.368   1.806 -23.170  1.00 95.08           H  
ATOM   1765 HG12 VAL A 108      16.458   3.019 -22.479  1.00 95.08           H  
ATOM   1766 HG13 VAL A 108      16.567   2.622 -24.208  1.00 95.08           H  
ATOM   1767  CG2 VAL A 108      17.282   0.711 -21.471  1.00 95.08           C  
ATOM   1768 HG21 VAL A 108      17.464   1.565 -20.818  1.00 95.08           H  
ATOM   1769 HG22 VAL A 108      16.282   0.323 -21.279  1.00 95.08           H  
ATOM   1770 HG23 VAL A 108      18.019  -0.058 -21.241  1.00 95.08           H  
ATOM   1771  N   HIS A 109      16.010  -1.842 -23.076  1.00 94.68           N  
ATOM   1772  H   HIS A 109      16.868  -2.136 -22.631  1.00 94.68           H  
ATOM   1773  CA  HIS A 109      14.784  -2.526 -22.701  1.00 94.68           C  
ATOM   1774  HA  HIS A 109      13.978  -1.794 -22.646  1.00 94.68           H  
ATOM   1775  C   HIS A 109      14.937  -3.146 -21.314  1.00 94.68           C  
ATOM   1776  CB  HIS A 109      14.406  -3.561 -23.769  1.00 94.68           C  
ATOM   1777  HB2 HIS A 109      13.453  -4.014 -23.494  1.00 94.68           H  
ATOM   1778  HB3 HIS A 109      14.258  -3.048 -24.720  1.00 94.68           H  
ATOM   1779  O   HIS A 109      16.038  -3.466 -20.865  1.00 94.68           O  
ATOM   1780  CG  HIS A 109      15.424  -4.654 -23.968  1.00 94.68           C  
ATOM   1781  CD2 HIS A 109      15.425  -5.871 -23.349  1.00 94.68           C  
ATOM   1782  HD2 HIS A 109      14.705  -6.190 -22.611  1.00 94.68           H  
ATOM   1783  ND1 HIS A 109      16.485  -4.650 -24.846  1.00 94.68           N  
ATOM   1784  HD1 HIS A 109      16.757  -3.905 -25.472  1.00 94.68           H  
ATOM   1785  CE1 HIS A 109      17.102  -5.840 -24.762  1.00 94.68           C  
ATOM   1786  HE1 HIS A 109      17.960  -6.134 -25.348  1.00 94.68           H  
ATOM   1787  NE2 HIS A 109      16.476  -6.634 -23.870  1.00 94.68           N  
ATOM   1788  N   ILE A 110      13.821  -3.304 -20.617  1.00 96.67           N  
ATOM   1789  H   ILE A 110      12.945  -3.000 -21.018  1.00 96.67           H  
ATOM   1790  CA  ILE A 110      13.793  -3.810 -19.250  1.00 96.67           C  
ATOM   1791  HA  ILE A 110      14.812  -3.906 -18.875  1.00 96.67           H  
ATOM   1792  C   ILE A 110      13.167  -5.202 -19.254  1.00 96.67           C  
ATOM   1793  CB  ILE A 110      13.066  -2.805 -18.335  1.00 96.67           C  
ATOM   1794  HB  ILE A 110      12.016  -2.742 -18.622  1.00 96.67           H  
ATOM   1795  O   ILE A 110      12.018  -5.370 -19.662  1.00 96.67           O  
ATOM   1796  CG1 ILE A 110      13.708  -1.400 -18.448  1.00 96.67           C  
ATOM   1797 HG12 ILE A 110      13.453  -0.979 -19.421  1.00 96.67           H  
ATOM   1798 HG13 ILE A 110      14.793  -1.484 -18.391  1.00 96.67           H  
ATOM   1799  CG2 ILE A 110      13.154  -3.308 -16.898  1.00 96.67           C  
ATOM   1800 HG21 ILE A 110      14.203  -3.255 -16.606  1.00 96.67           H  
ATOM   1801 HG22 ILE A 110      12.559  -2.683 -16.232  1.00 96.67           H  
ATOM   1802 HG23 ILE A 110      12.785  -4.329 -16.809  1.00 96.67           H  
ATOM   1803  CD1 ILE A 110      13.245  -0.404 -17.381  1.00 96.67           C  
ATOM   1804 HD11 ILE A 110      12.172  -0.514 -17.225  1.00 96.67           H  
ATOM   1805 HD12 ILE A 110      13.760  -0.596 -16.440  1.00 96.67           H  
ATOM   1806 HD13 ILE A 110      13.468   0.612 -17.707  1.00 96.67           H  
ATOM   1807  N   LYS A 111      13.906  -6.214 -18.801  1.00 96.64           N  
ATOM   1808  H   LYS A 111      14.832  -6.004 -18.457  1.00 96.64           H  
ATOM   1809  CA  LYS A 111      13.378  -7.569 -18.593  1.00 96.64           C  
ATOM   1810  HA  LYS A 111      12.448  -7.679 -19.152  1.00 96.64           H  
ATOM   1811  C   LYS A 111      13.026  -7.774 -17.129  1.00 96.64           C  
ATOM   1812  CB  LYS A 111      14.356  -8.637 -19.101  1.00 96.64           C  
ATOM   1813  HB2 LYS A 111      13.998  -9.620 -18.796  1.00 96.64           H  
ATOM   1814  HB3 LYS A 111      15.340  -8.472 -18.662  1.00 96.64           H  
ATOM   1815  O   LYS A 111      13.721  -7.276 -16.251  1.00 96.64           O  
ATOM   1816  CG  LYS A 111      14.452  -8.598 -20.631  1.00 96.64           C  
ATOM   1817  HG2 LYS A 111      13.453  -8.685 -21.059  1.00 96.64           H  
ATOM   1818  HG3 LYS A 111      14.874  -7.637 -20.925  1.00 96.64           H  
ATOM   1819  CD  LYS A 111      15.329  -9.727 -21.184  1.00 96.64           C  
ATOM   1820  HD2 LYS A 111      16.300  -9.698 -20.689  1.00 96.64           H  
ATOM   1821  HD3 LYS A 111      14.866 -10.693 -20.981  1.00 96.64           H  
ATOM   1822  CE  LYS A 111      15.484  -9.524 -22.697  1.00 96.64           C  
ATOM   1823  HE2 LYS A 111      15.516  -8.451 -22.885  1.00 96.64           H  
ATOM   1824  HE3 LYS A 111      14.604  -9.918 -23.205  1.00 96.64           H  
ATOM   1825  NZ  LYS A 111      16.726 -10.127 -23.236  1.00 96.64           N  
ATOM   1826  HZ1 LYS A 111      17.524  -9.718 -22.770  1.00 96.64           H  
ATOM   1827  HZ2 LYS A 111      16.831  -9.882 -24.210  1.00 96.64           H  
ATOM   1828  HZ3 LYS A 111      16.743 -11.130 -23.120  1.00 96.64           H  
ATOM   1829  N   TYR A 112      11.959  -8.521 -16.889  1.00 97.70           N  
ATOM   1830  H   TYR A 112      11.478  -8.945 -17.670  1.00 97.70           H  
ATOM   1831  CA  TYR A 112      11.566  -8.991 -15.568  1.00 97.70           C  
ATOM   1832  HA  TYR A 112      12.217  -8.572 -14.802  1.00 97.70           H  
ATOM   1833  C   TYR A 112      11.697 -10.508 -15.535  1.00 97.70           C  
ATOM   1834  CB  TYR A 112      10.132  -8.548 -15.284  1.00 97.70           C  
ATOM   1835  HB2 TYR A 112      10.100  -7.460 -15.336  1.00 97.70           H  
ATOM   1836  HB3 TYR A 112       9.476  -8.934 -16.064  1.00 97.70           H  
ATOM   1837  O   TYR A 112      11.246 -11.179 -16.465  1.00 97.70           O  
ATOM   1838  CG  TYR A 112       9.610  -8.986 -13.933  1.00 97.70           C  
ATOM   1839  CD1 TYR A 112       8.636  -9.996 -13.848  1.00 97.70           C  
ATOM   1840  HD1 TYR A 112       8.276 -10.484 -14.742  1.00 97.70           H  
ATOM   1841  CD2 TYR A 112      10.120  -8.406 -12.758  1.00 97.70           C  
ATOM   1842  HD2 TYR A 112      10.891  -7.653 -12.822  1.00 97.70           H  
ATOM   1843  CE1 TYR A 112       8.163 -10.418 -12.593  1.00 97.70           C  
ATOM   1844  HE1 TYR A 112       7.431 -11.209 -12.522  1.00 97.70           H  
ATOM   1845  CE2 TYR A 112       9.645  -8.819 -11.501  1.00 97.70           C  
ATOM   1846  HE2 TYR A 112      10.037  -8.369 -10.601  1.00 97.70           H  
ATOM   1847  OH  TYR A 112       8.203 -10.217 -10.202  1.00 97.70           O  
ATOM   1848  HH  TYR A 112       8.555  -9.648  -9.514  1.00 97.70           H  
ATOM   1849  CZ  TYR A 112       8.667  -9.832 -11.418  1.00 97.70           C  
ATOM   1850  N   ASP A 113      12.335 -11.026 -14.495  1.00 96.46           N  
ATOM   1851  H   ASP A 113      12.683 -10.413 -13.772  1.00 96.46           H  
ATOM   1852  CA  ASP A 113      12.449 -12.457 -14.250  1.00 96.46           C  
ATOM   1853  HA  ASP A 113      12.214 -13.011 -15.159  1.00 96.46           H  
ATOM   1854  C   ASP A 113      11.440 -12.862 -13.169  1.00 96.46           C  
ATOM   1855  CB  ASP A 113      13.903 -12.778 -13.892  1.00 96.46           C  
ATOM   1856  HB2 ASP A 113      14.196 -12.182 -13.028  1.00 96.46           H  
ATOM   1857  HB3 ASP A 113      14.540 -12.484 -14.726  1.00 96.46           H  
ATOM   1858  O   ASP A 113      11.524 -12.422 -12.024  1.00 96.46           O  
ATOM   1859  CG  ASP A 113      14.110 -14.264 -13.599  1.00 96.46           C  
ATOM   1860  OD1 ASP A 113      13.545 -14.740 -12.589  1.00 96.46           O  
ATOM   1861  OD2 ASP A 113      14.840 -14.926 -14.359  1.00 96.46           O  
ATOM   1862  N   ASP A 114      10.478 -13.706 -13.535  1.00 94.23           N  
ATOM   1863  H   ASP A 114      10.421 -13.963 -14.510  1.00 94.23           H  
ATOM   1864  CA  ASP A 114       9.371 -14.104 -12.655  1.00 94.23           C  
ATOM   1865  HA  ASP A 114       8.884 -13.210 -12.266  1.00 94.23           H  
ATOM   1866  C   ASP A 114       9.808 -14.951 -11.452  1.00 94.23           C  
ATOM   1867  CB  ASP A 114       8.356 -14.919 -13.473  1.00 94.23           C  
ATOM   1868  HB2 ASP A 114       8.867 -15.760 -13.942  1.00 94.23           H  
ATOM   1869  HB3 ASP A 114       7.604 -15.323 -12.795  1.00 94.23           H  
ATOM   1870  O   ASP A 114       9.084 -15.036 -10.460  1.00 94.23           O  
ATOM   1871  CG  ASP A 114       7.625 -14.117 -14.542  1.00 94.23           C  
ATOM   1872  OD1 ASP A 114       7.658 -12.873 -14.502  1.00 94.23           O  
ATOM   1873  OD2 ASP A 114       6.905 -14.741 -15.358  1.00 94.23           O  
ATOM   1874  N   ILE A 115      10.969 -15.606 -11.539  1.00 94.96           N  
ATOM   1875  H   ILE A 115      11.589 -15.376 -12.303  1.00 94.96           H  
ATOM   1876  CA  ILE A 115      11.462 -16.534 -10.517  1.00 94.96           C  
ATOM   1877  HA  ILE A 115      10.613 -17.015 -10.032  1.00 94.96           H  
ATOM   1878  C   ILE A 115      12.213 -15.752  -9.440  1.00 94.96           C  
ATOM   1879  CB  ILE A 115      12.343 -17.632 -11.163  1.00 94.96           C  
ATOM   1880  HB  ILE A 115      13.173 -17.157 -11.687  1.00 94.96           H  
ATOM   1881  O   ILE A 115      11.926 -15.870  -8.250  1.00 94.96           O  
ATOM   1882  CG1 ILE A 115      11.524 -18.447 -12.193  1.00 94.96           C  
ATOM   1883 HG12 ILE A 115      11.129 -17.771 -12.951  1.00 94.96           H  
ATOM   1884 HG13 ILE A 115      10.678 -18.918 -11.692  1.00 94.96           H  
ATOM   1885  CG2 ILE A 115      12.935 -18.553 -10.078  1.00 94.96           C  
ATOM   1886 HG21 ILE A 115      13.597 -19.293 -10.529  1.00 94.96           H  
ATOM   1887 HG22 ILE A 115      12.134 -19.058  -9.539  1.00 94.96           H  
ATOM   1888 HG23 ILE A 115      13.536 -17.979  -9.373  1.00 94.96           H  
ATOM   1889  CD1 ILE A 115      12.325 -19.527 -12.932  1.00 94.96           C  
ATOM   1890 HD11 ILE A 115      13.227 -19.090 -13.362  1.00 94.96           H  
ATOM   1891 HD12 ILE A 115      12.594 -20.337 -12.255  1.00 94.96           H  
ATOM   1892 HD13 ILE A 115      11.714 -19.939 -13.735  1.00 94.96           H  
ATOM   1893  N   THR A 116      13.176 -14.936  -9.858  1.00 96.26           N  
ATOM   1894  H   THR A 116      13.334 -14.886 -10.854  1.00 96.26           H  
ATOM   1895  CA  THR A 116      13.991 -14.093  -8.975  1.00 96.26           C  
ATOM   1896  HA  THR A 116      14.219 -14.646  -8.064  1.00 96.26           H  
ATOM   1897  C   THR A 116      13.261 -12.817  -8.559  1.00 96.26           C  
ATOM   1898  CB  THR A 116      15.316 -13.718  -9.648  1.00 96.26           C  
ATOM   1899  HB  THR A 116      15.916 -13.142  -8.943  1.00 96.26           H  
ATOM   1900  O   THR A 116      13.624 -12.197  -7.558  1.00 96.26           O  
ATOM   1901  CG2 THR A 116      16.132 -14.929 -10.098  1.00 96.26           C  
ATOM   1902 HG21 THR A 116      15.613 -15.474 -10.886  1.00 96.26           H  
ATOM   1903 HG22 THR A 116      17.092 -14.586 -10.486  1.00 96.26           H  
ATOM   1904 HG23 THR A 116      16.306 -15.592  -9.251  1.00 96.26           H  
ATOM   1905  OG1 THR A 116      15.053 -12.932 -10.779  1.00 96.26           O  
ATOM   1906  HG1 THR A 116      14.702 -13.518 -11.453  1.00 96.26           H  
ATOM   1907  N   ARG A 117      12.222 -12.430  -9.314  1.00 96.29           N  
ATOM   1908  H   ARG A 117      12.035 -12.977 -10.142  1.00 96.29           H  
ATOM   1909  CA  ARG A 117      11.488 -11.160  -9.212  1.00 96.29           C  
ATOM   1910  HA  ARG A 117      10.779 -11.145 -10.039  1.00 96.29           H  
ATOM   1911  C   ARG A 117      12.374  -9.933  -9.442  1.00 96.29           C  
ATOM   1912  CB  ARG A 117      10.682 -11.106  -7.906  1.00 96.29           C  
ATOM   1913  HB2 ARG A 117      11.372 -11.134  -7.063  1.00 96.29           H  
ATOM   1914  HB3 ARG A 117      10.133 -10.165  -7.871  1.00 96.29           H  
ATOM   1915  O   ARG A 117      12.003  -8.825  -9.044  1.00 96.29           O  
ATOM   1916  CG  ARG A 117       9.687 -12.267  -7.765  1.00 96.29           C  
ATOM   1917  HG2 ARG A 117      10.211 -13.220  -7.842  1.00 96.29           H  
ATOM   1918  HG3 ARG A 117       8.943 -12.223  -8.560  1.00 96.29           H  
ATOM   1919  CD  ARG A 117       8.993 -12.221  -6.401  1.00 96.29           C  
ATOM   1920  HD2 ARG A 117       8.344 -13.092  -6.322  1.00 96.29           H  
ATOM   1921  HD3 ARG A 117       9.762 -12.290  -5.631  1.00 96.29           H  
ATOM   1922  NE  ARG A 117       8.183 -10.996  -6.215  1.00 96.29           N  
ATOM   1923  HE  ARG A 117       7.803 -10.556  -7.041  1.00 96.29           H  
ATOM   1924  NH1 ARG A 117       8.179 -10.967  -3.926  1.00 96.29           N  
ATOM   1925 HH11 ARG A 117       8.714 -11.823  -3.943  1.00 96.29           H  
ATOM   1926 HH12 ARG A 117       7.868 -10.536  -3.067  1.00 96.29           H  
ATOM   1927  NH2 ARG A 117       7.110  -9.363  -5.047  1.00 96.29           N  
ATOM   1928 HH21 ARG A 117       6.831  -8.905  -4.191  1.00 96.29           H  
ATOM   1929 HH22 ARG A 117       6.763  -8.960  -5.905  1.00 96.29           H  
ATOM   1930  CZ  ARG A 117       7.832 -10.444  -5.071  1.00 96.29           C  
ATOM   1931  N   LEU A 118      13.543 -10.121 -10.052  1.00 97.61           N  
ATOM   1932  H   LEU A 118      13.752 -11.048 -10.393  1.00 97.61           H  
ATOM   1933  CA  LEU A 118      14.490  -9.058 -10.368  1.00 97.61           C  
ATOM   1934  HA  LEU A 118      14.361  -8.247  -9.652  1.00 97.61           H  
ATOM   1935  C   LEU A 118      14.215  -8.471 -11.749  1.00 97.61           C  
ATOM   1936  CB  LEU A 118      15.942  -9.565 -10.262  1.00 97.61           C  
ATOM   1937  HB2 LEU A 118      16.081 -10.369 -10.984  1.00 97.61           H  
ATOM   1938  HB3 LEU A 118      16.617  -8.757 -10.544  1.00 97.61           H  
ATOM   1939  O   LEU A 118      13.653  -9.106 -12.643  1.00 97.61           O  
ATOM   1940  CG  LEU A 118      16.362 -10.077  -8.873  1.00 97.61           C  
ATOM   1941  HG  LEU A 118      15.741 -10.929  -8.596  1.00 97.61           H  
ATOM   1942  CD1 LEU A 118      17.818 -10.530  -8.899  1.00 97.61           C  
ATOM   1943 HD11 LEU A 118      18.472  -9.690  -9.135  1.00 97.61           H  
ATOM   1944 HD12 LEU A 118      18.102 -10.946  -7.933  1.00 97.61           H  
ATOM   1945 HD13 LEU A 118      17.949 -11.295  -9.664  1.00 97.61           H  
ATOM   1946  CD2 LEU A 118      16.223  -9.009  -7.792  1.00 97.61           C  
ATOM   1947 HD21 LEU A 118      16.793  -8.123  -8.071  1.00 97.61           H  
ATOM   1948 HD22 LEU A 118      15.167  -8.760  -7.688  1.00 97.61           H  
ATOM   1949 HD23 LEU A 118      16.593  -9.399  -6.844  1.00 97.61           H  
ATOM   1950  N   VAL A 119      14.654  -7.229 -11.911  1.00 97.69           N  
ATOM   1951  H   VAL A 119      15.133  -6.792 -11.137  1.00 97.69           H  
ATOM   1952  CA  VAL A 119      14.676  -6.535 -13.192  1.00 97.69           C  
ATOM   1953  HA  VAL A 119      14.049  -7.076 -13.901  1.00 97.69           H  
ATOM   1954  C   VAL A 119      16.088  -6.523 -13.750  1.00 97.69           C  
ATOM   1955  CB  VAL A 119      14.098  -5.123 -13.030  1.00 97.69           C  
ATOM   1956  HB  VAL A 119      14.413  -4.699 -12.076  1.00 97.69           H  
ATOM   1957  O   VAL A 119      17.040  -6.244 -13.030  1.00 97.69           O  
ATOM   1958  CG1 VAL A 119      14.520  -4.176 -14.143  1.00 97.69           C  
ATOM   1959 HG11 VAL A 119      14.399  -4.703 -15.089  1.00 97.69           H  
ATOM   1960 HG12 VAL A 119      13.915  -3.269 -14.115  1.00 97.69           H  
ATOM   1961 HG13 VAL A 119      15.566  -3.898 -14.014  1.00 97.69           H  
ATOM   1962  CG2 VAL A 119      12.578  -5.221 -13.057  1.00 97.69           C  
ATOM   1963 HG21 VAL A 119      12.156  -4.280 -12.706  1.00 97.69           H  
ATOM   1964 HG22 VAL A 119      12.273  -6.029 -12.393  1.00 97.69           H  
ATOM   1965 HG23 VAL A 119      12.228  -5.447 -14.064  1.00 97.69           H  
ATOM   1966  N   ASN A 120      16.214  -6.741 -15.053  1.00 97.58           N  
ATOM   1967  H   ASN A 120      15.380  -6.966 -15.576  1.00 97.58           H  
ATOM   1968  CA  ASN A 120      17.441  -6.513 -15.795  1.00 97.58           C  
ATOM   1969  HA  ASN A 120      18.233  -6.215 -15.108  1.00 97.58           H  
ATOM   1970  C   ASN A 120      17.228  -5.359 -16.782  1.00 97.58           C  
ATOM   1971  CB  ASN A 120      17.869  -7.838 -16.439  1.00 97.58           C  
ATOM   1972  HB2 ASN A 120      17.272  -8.042 -17.327  1.00 97.58           H  
ATOM   1973  HB3 ASN A 120      17.714  -8.645 -15.724  1.00 97.58           H  
ATOM   1974  O   ASN A 120      16.424  -5.464 -17.711  1.00 97.58           O  
ATOM   1975  CG  ASN A 120      19.333  -7.817 -16.824  1.00 97.58           C  
ATOM   1976  ND2 ASN A 120      20.072  -8.847 -16.487  1.00 97.58           N  
ATOM   1977 HD21 ASN A 120      21.061  -8.779 -16.680  1.00 97.58           H  
ATOM   1978 HD22 ASN A 120      19.708  -9.568 -15.880  1.00 97.58           H  
ATOM   1979  OD1 ASN A 120      19.834  -6.875 -17.412  1.00 97.58           O  
ATOM   1980  N   VAL A 121      17.916  -4.241 -16.553  1.00 97.75           N  
ATOM   1981  H   VAL A 121      18.603  -4.258 -15.813  1.00 97.75           H  
ATOM   1982  CA  VAL A 121      17.945  -3.099 -17.471  1.00 97.75           C  
ATOM   1983  HA  VAL A 121      16.992  -3.028 -17.996  1.00 97.75           H  
ATOM   1984  C   VAL A 121      19.040  -3.370 -18.485  1.00 97.75           C  
ATOM   1985  CB  VAL A 121      18.189  -1.769 -16.734  1.00 97.75           C  
ATOM   1986  HB  VAL A 121      19.161  -1.788 -16.240  1.00 97.75           H  
ATOM   1987  O   VAL A 121      20.219  -3.300 -18.151  1.00 97.75           O  
ATOM   1988  CG1 VAL A 121      18.159  -0.592 -17.720  1.00 97.75           C  
ATOM   1989 HG11 VAL A 121      18.978  -0.678 -18.434  1.00 97.75           H  
ATOM   1990 HG12 VAL A 121      17.212  -0.575 -18.260  1.00 97.75           H  
ATOM   1991 HG13 VAL A 121      18.279   0.346 -17.178  1.00 97.75           H  
ATOM   1992  CG2 VAL A 121      17.114  -1.528 -15.667  1.00 97.75           C  
ATOM   1993 HG21 VAL A 121      16.122  -1.581 -16.116  1.00 97.75           H  
ATOM   1994 HG22 VAL A 121      17.196  -2.284 -14.886  1.00 97.75           H  
ATOM   1995 HG23 VAL A 121      17.247  -0.549 -15.208  1.00 97.75           H  
ATOM   1996  N   ILE A 122      18.654  -3.683 -19.716  1.00 96.69           N  
ATOM   1997  H   ILE A 122      17.668  -3.691 -19.934  1.00 96.69           H  
ATOM   1998  CA  ILE A 122      19.570  -4.068 -20.786  1.00 96.69           C  
ATOM   1999  HA  ILE A 122      20.526  -4.372 -20.360  1.00 96.69           H  
ATOM   2000  C   ILE A 122      19.817  -2.856 -21.669  1.00 96.69           C  
ATOM   2001  CB  ILE A 122      19.000  -5.274 -21.557  1.00 96.69           C  
ATOM   2002  HB  ILE A 122      17.995  -5.031 -21.902  1.00 96.69           H  
ATOM   2003  O   ILE A 122      18.866  -2.294 -22.204  1.00 96.69           O  
ATOM   2004  CG1 ILE A 122      18.926  -6.492 -20.611  1.00 96.69           C  
ATOM   2005 HG12 ILE A 122      19.937  -6.813 -20.359  1.00 96.69           H  
ATOM   2006 HG13 ILE A 122      18.425  -6.213 -19.684  1.00 96.69           H  
ATOM   2007  CG2 ILE A 122      19.877  -5.578 -22.780  1.00 96.69           C  
ATOM   2008 HG21 ILE A 122      20.920  -5.708 -22.490  1.00 96.69           H  
ATOM   2009 HG22 ILE A 122      19.539  -6.473 -23.303  1.00 96.69           H  
ATOM   2010 HG23 ILE A 122      19.792  -4.755 -23.489  1.00 96.69           H  
ATOM   2011  CD1 ILE A 122      18.155  -7.680 -21.175  1.00 96.69           C  
ATOM   2012 HD11 ILE A 122      18.622  -8.054 -22.087  1.00 96.69           H  
ATOM   2013 HD12 ILE A 122      17.127  -7.376 -21.372  1.00 96.69           H  
ATOM   2014 HD13 ILE A 122      18.162  -8.475 -20.429  1.00 96.69           H  
ATOM   2015  N   ILE A 123      21.085  -2.465 -21.812  1.00 95.49           N  
ATOM   2016  H   ILE A 123      21.806  -3.028 -21.384  1.00 95.49           H  
ATOM   2017  CA  ILE A 123      21.524  -1.387 -22.702  1.00 95.49           C  
ATOM   2018  HA  ILE A 123      20.645  -0.928 -23.154  1.00 95.49           H  
ATOM   2019  C   ILE A 123      22.360  -2.013 -23.824  1.00 95.49           C  
ATOM   2020  CB  ILE A 123      22.262  -0.273 -21.921  1.00 95.49           C  
ATOM   2021  HB  ILE A 123      23.109  -0.717 -21.397  1.00 95.49           H  
ATOM   2022  O   ILE A 123      23.424  -2.573 -23.573  1.00 95.49           O  
ATOM   2023  CG1 ILE A 123      21.312   0.373 -20.883  1.00 95.49           C  
ATOM   2024 HG12 ILE A 123      20.479   0.846 -21.404  1.00 95.49           H  
ATOM   2025 HG13 ILE A 123      20.903  -0.404 -20.236  1.00 95.49           H  
ATOM   2026  CG2 ILE A 123      22.795   0.801 -22.888  1.00 95.49           C  
ATOM   2027 HG21 ILE A 123      23.370   1.556 -22.352  1.00 95.49           H  
ATOM   2028 HG22 ILE A 123      21.965   1.278 -23.410  1.00 95.49           H  
ATOM   2029 HG23 ILE A 123      23.470   0.357 -23.620  1.00 95.49           H  
ATOM   2030  CD1 ILE A 123      21.972   1.409 -19.966  1.00 95.49           C  
ATOM   2031 HD11 ILE A 123      22.818   0.951 -19.453  1.00 95.49           H  
ATOM   2032 HD12 ILE A 123      22.312   2.278 -20.528  1.00 95.49           H  
ATOM   2033 HD13 ILE A 123      21.245   1.738 -19.223  1.00 95.49           H  
ATOM   2034  N   GLU A 124      21.863  -1.920 -25.055  1.00 92.87           N  
ATOM   2035  H   GLU A 124      21.010  -1.389 -25.161  1.00 92.87           H  
ATOM   2036  CA  GLU A 124      22.405  -2.533 -26.275  1.00 92.87           C  
ATOM   2037  HA  GLU A 124      23.337  -3.051 -26.048  1.00 92.87           H  
ATOM   2038  C   GLU A 124      22.745  -1.443 -27.298  1.00 92.87           C  
ATOM   2039  CB  GLU A 124      21.412  -3.569 -26.835  1.00 92.87           C  
ATOM   2040  HB2 GLU A 124      20.410  -3.139 -26.812  1.00 92.87           H  
ATOM   2041  HB3 GLU A 124      21.671  -3.805 -27.867  1.00 92.87           H  
ATOM   2042  O   GLU A 124      22.130  -1.307 -28.354  1.00 92.87           O  
ATOM   2043  CG  GLU A 124      21.442  -4.882 -26.042  1.00 92.87           C  
ATOM   2044  HG2 GLU A 124      21.359  -4.655 -24.979  1.00 92.87           H  
ATOM   2045  HG3 GLU A 124      22.414  -5.350 -26.195  1.00 92.87           H  
ATOM   2046  CD  GLU A 124      20.335  -5.877 -26.443  1.00 92.87           C  
ATOM   2047  OE1 GLU A 124      20.408  -7.041 -25.983  1.00 92.87           O  
ATOM   2048  OE2 GLU A 124      19.373  -5.489 -27.146  1.00 92.87           O  
ATOM   2049  N   THR A 125      23.711  -0.594 -26.956  1.00 89.69           N  
ATOM   2050  H   THR A 125      24.197  -0.720 -26.080  1.00 89.69           H  
ATOM   2051  CA  THR A 125      24.177   0.473 -27.844  1.00 89.69           C  
ATOM   2052  HA  THR A 125      24.125   0.111 -28.870  1.00 89.69           H  
ATOM   2053  C   THR A 125      25.630   0.822 -27.557  1.00 89.69           C  
ATOM   2054  CB  THR A 125      23.255   1.699 -27.750  1.00 89.69           C  
ATOM   2055  HB  THR A 125      22.267   1.395 -28.094  1.00 89.69           H  
ATOM   2056  O   THR A 125      26.050   0.837 -26.403  1.00 89.69           O  
ATOM   2057  CG2 THR A 125      23.101   2.293 -26.355  1.00 89.69           C  
ATOM   2058 HG21 THR A 125      22.420   3.143 -26.404  1.00 89.69           H  
ATOM   2059 HG22 THR A 125      24.066   2.611 -25.961  1.00 89.69           H  
ATOM   2060 HG23 THR A 125      22.665   1.548 -25.690  1.00 89.69           H  
ATOM   2061  OG1 THR A 125      23.698   2.747 -28.575  1.00 89.69           O  
ATOM   2062  HG1 THR A 125      24.243   3.307 -28.018  1.00 89.69           H  
ATOM   2063  N   GLU A 126      26.377   1.120 -28.619  1.00 82.29           N  
ATOM   2064  H   GLU A 126      25.966   1.030 -29.537  1.00 82.29           H  
ATOM   2065  CA  GLU A 126      27.759   1.623 -28.547  1.00 82.29           C  
ATOM   2066  HA  GLU A 126      28.286   1.154 -27.716  1.00 82.29           H  
ATOM   2067  C   GLU A 126      27.800   3.145 -28.317  1.00 82.29           C  
ATOM   2068  CB  GLU A 126      28.488   1.272 -29.855  1.00 82.29           C  
ATOM   2069  HB2 GLU A 126      29.494   1.691 -29.830  1.00 82.29           H  
ATOM   2070  HB3 GLU A 126      27.960   1.746 -30.683  1.00 82.29           H  
ATOM   2071  O   GLU A 126      28.811   3.697 -27.883  1.00 82.29           O  
ATOM   2072  CG  GLU A 126      28.582  -0.237 -30.150  1.00 82.29           C  
ATOM   2073  HG2 GLU A 126      27.576  -0.651 -30.220  1.00 82.29           H  
ATOM   2074  HG3 GLU A 126      29.043  -0.356 -31.130  1.00 82.29           H  
ATOM   2075  CD  GLU A 126      29.407  -1.033 -29.124  1.00 82.29           C  
ATOM   2076  OE1 GLU A 126      29.195  -2.265 -29.058  1.00 82.29           O  
ATOM   2077  OE2 GLU A 126      30.266  -0.427 -28.445  1.00 82.29           O  
ATOM   2078  N   ASP A 127      26.692   3.839 -28.600  1.00 84.82           N  
ATOM   2079  H   ASP A 127      25.924   3.346 -29.032  1.00 84.82           H  
ATOM   2080  CA  ASP A 127      26.553   5.267 -28.323  1.00 84.82           C  
ATOM   2081  HA  ASP A 127      27.389   5.789 -28.790  1.00 84.82           H  
ATOM   2082  C   ASP A 127      26.582   5.540 -26.814  1.00 84.82           C  
ATOM   2083  CB  ASP A 127      25.241   5.831 -28.897  1.00 84.82           C  
ATOM   2084  HB2 ASP A 127      24.401   5.321 -28.426  1.00 84.82           H  
ATOM   2085  HB3 ASP A 127      25.172   6.884 -28.622  1.00 84.82           H  
ATOM   2086  O   ASP A 127      26.120   4.733 -26.005  1.00 84.82           O  
ATOM   2087  CG  ASP A 127      25.097   5.745 -30.418  1.00 84.82           C  
ATOM   2088  OD1 ASP A 127      26.133   5.759 -31.115  1.00 84.82           O  
ATOM   2089  OD2 ASP A 127      23.919   5.735 -30.867  1.00 84.82           O  
ATOM   2090  N   TYR A 128      27.020   6.743 -26.434  1.00 89.35           N  
ATOM   2091  H   TYR A 128      27.379   7.368 -27.142  1.00 89.35           H  
ATOM   2092  CA  TYR A 128      26.827   7.239 -25.075  1.00 89.35           C  
ATOM   2093  HA  TYR A 128      27.344   6.572 -24.385  1.00 89.35           H  
ATOM   2094  C   TYR A 128      25.334   7.240 -24.727  1.00 89.35           C  
ATOM   2095  CB  TYR A 128      27.428   8.639 -24.939  1.00 89.35           C  
ATOM   2096  HB2 TYR A 128      28.501   8.576 -25.117  1.00 89.35           H  
ATOM   2097  HB3 TYR A 128      27.006   9.283 -25.710  1.00 89.35           H  
ATOM   2098  O   TYR A 128      24.568   8.066 -25.231  1.00 89.35           O  
ATOM   2099  CG  TYR A 128      27.196   9.277 -23.582  1.00 89.35           C  
ATOM   2100  CD1 TYR A 128      26.190  10.250 -23.426  1.00 89.35           C  
ATOM   2101  HD1 TYR A 128      25.541  10.492 -24.255  1.00 89.35           H  
ATOM   2102  CD2 TYR A 128      28.002   8.916 -22.485  1.00 89.35           C  
ATOM   2103  HD2 TYR A 128      28.754   8.149 -22.602  1.00 89.35           H  
ATOM   2104  CE1 TYR A 128      26.053  10.927 -22.203  1.00 89.35           C  
ATOM   2105  HE1 TYR A 128      25.317  11.709 -22.090  1.00 89.35           H  
ATOM   2106  CE2 TYR A 128      27.857   9.582 -21.253  1.00 89.35           C  
ATOM   2107  HE2 TYR A 128      28.502   9.333 -20.423  1.00 89.35           H  
ATOM   2108  OH  TYR A 128      26.857  11.376 -20.002  1.00 89.35           O  
ATOM   2109  HH  TYR A 128      27.403  10.998 -19.308  1.00 89.35           H  
ATOM   2110  CZ  TYR A 128      26.910  10.623 -21.130  1.00 89.35           C  
ATOM   2111  N   PHE A 129      24.942   6.306 -23.863  1.00 93.89           N  
ATOM   2112  H   PHE A 129      25.608   5.594 -23.598  1.00 93.89           H  
ATOM   2113  CA  PHE A 129      23.566   6.111 -23.445  1.00 93.89           C  
ATOM   2114  HA  PHE A 129      22.984   6.974 -23.768  1.00 93.89           H  
ATOM   2115  C   PHE A 129      23.472   6.005 -21.930  1.00 93.89           C  
ATOM   2116  CB  PHE A 129      22.964   4.888 -24.138  1.00 93.89           C  
ATOM   2117  HB2 PHE A 129      23.430   3.982 -23.752  1.00 93.89           H  
ATOM   2118  HB3 PHE A 129      23.194   4.957 -25.202  1.00 93.89           H  
ATOM   2119  O   PHE A 129      24.246   5.303 -21.276  1.00 93.89           O  
ATOM   2120  CG  PHE A 129      21.458   4.799 -23.976  1.00 93.89           C  
ATOM   2121  CD1 PHE A 129      20.898   4.167 -22.850  1.00 93.89           C  
ATOM   2122  HD1 PHE A 129      21.544   3.711 -22.114  1.00 93.89           H  
ATOM   2123  CD2 PHE A 129      20.617   5.393 -24.935  1.00 93.89           C  
ATOM   2124  HD2 PHE A 129      21.043   5.890 -25.794  1.00 93.89           H  
ATOM   2125  CE1 PHE A 129      19.504   4.145 -22.674  1.00 93.89           C  
ATOM   2126  HE1 PHE A 129      19.079   3.670 -21.802  1.00 93.89           H  
ATOM   2127  CE2 PHE A 129      19.222   5.358 -24.767  1.00 93.89           C  
ATOM   2128  HE2 PHE A 129      18.581   5.822 -25.502  1.00 93.89           H  
ATOM   2129  CZ  PHE A 129      18.667   4.743 -23.633  1.00 93.89           C  
ATOM   2130  HZ  PHE A 129      17.596   4.743 -23.497  1.00 93.89           H  
ATOM   2131  N   MET A 130      22.500   6.704 -21.362  1.00 95.61           N  
ATOM   2132  H   MET A 130      21.903   7.262 -21.957  1.00 95.61           H  
ATOM   2133  CA  MET A 130      22.209   6.645 -19.939  1.00 95.61           C  
ATOM   2134  HA  MET A 130      22.637   5.736 -19.517  1.00 95.61           H  
ATOM   2135  C   MET A 130      20.709   6.602 -19.722  1.00 95.61           C  
ATOM   2136  CB  MET A 130      22.807   7.849 -19.207  1.00 95.61           C  
ATOM   2137  HB2 MET A 130      22.296   8.758 -19.523  1.00 95.61           H  
ATOM   2138  HB3 MET A 130      22.624   7.704 -18.142  1.00 95.61           H  
ATOM   2139  O   MET A 130      19.959   7.265 -20.434  1.00 95.61           O  
ATOM   2140  CG  MET A 130      24.312   8.009 -19.438  1.00 95.61           C  
ATOM   2141  HG2 MET A 130      24.821   7.106 -19.100  1.00 95.61           H  
ATOM   2142  HG3 MET A 130      24.501   8.099 -20.507  1.00 95.61           H  
ATOM   2143  SD  MET A 130      25.079   9.451 -18.662  1.00 95.61           S  
ATOM   2144  CE  MET A 130      24.257   9.579 -17.077  1.00 95.61           C  
ATOM   2145  HE1 MET A 130      24.351   8.613 -16.582  1.00 95.61           H  
ATOM   2146  HE2 MET A 130      24.734  10.354 -16.478  1.00 95.61           H  
ATOM   2147  HE3 MET A 130      23.207   9.833 -17.226  1.00 95.61           H  
ATOM   2148  N   ILE A 131      20.288   5.872 -18.697  1.00 97.49           N  
ATOM   2149  H   ILE A 131      20.971   5.352 -18.164  1.00 97.49           H  
ATOM   2150  CA  ILE A 131      18.919   5.880 -18.196  1.00 97.49           C  
ATOM   2151  HA  ILE A 131      18.370   6.668 -18.711  1.00 97.49           H  
ATOM   2152  C   ILE A 131      18.939   6.248 -16.716  1.00 97.49           C  
ATOM   2153  CB  ILE A 131      18.197   4.558 -18.530  1.00 97.49           C  
ATOM   2154  HB  ILE A 131      18.228   4.447 -19.613  1.00 97.49           H  
ATOM   2155  O   ILE A 131      19.722   5.715 -15.928  1.00 97.49           O  
ATOM   2156  CG1 ILE A 131      16.715   4.615 -18.104  1.00 97.49           C  
ATOM   2157 HG12 ILE A 131      16.642   4.629 -17.016  1.00 97.49           H  
ATOM   2158 HG13 ILE A 131      16.272   5.537 -18.480  1.00 97.49           H  
ATOM   2159  CG2 ILE A 131      18.887   3.332 -17.916  1.00 97.49           C  
ATOM   2160 HG21 ILE A 131      19.963   3.373 -18.084  1.00 97.49           H  
ATOM   2161 HG22 ILE A 131      18.680   3.297 -16.846  1.00 97.49           H  
ATOM   2162 HG23 ILE A 131      18.517   2.421 -18.385  1.00 97.49           H  
ATOM   2163  CD1 ILE A 131      15.891   3.436 -18.638  1.00 97.49           C  
ATOM   2164 HD11 ILE A 131      16.267   2.490 -18.246  1.00 97.49           H  
ATOM   2165 HD12 ILE A 131      14.854   3.541 -18.320  1.00 97.49           H  
ATOM   2166 HD13 ILE A 131      15.928   3.419 -19.727  1.00 97.49           H  
ATOM   2167  N   GLU A 132      18.092   7.199 -16.356  1.00 98.13           N  
ATOM   2168  H   GLU A 132      17.518   7.620 -17.073  1.00 98.13           H  
ATOM   2169  CA  GLU A 132      17.892   7.680 -15.004  1.00 98.13           C  
ATOM   2170  HA  GLU A 132      18.587   7.134 -14.366  1.00 98.13           H  
ATOM   2171  C   GLU A 132      16.457   7.389 -14.564  1.00 98.13           C  
ATOM   2172  CB  GLU A 132      18.239   9.171 -14.891  1.00 98.13           C  
ATOM   2173  HB2 GLU A 132      19.210   9.349 -15.355  1.00 98.13           H  
ATOM   2174  HB3 GLU A 132      17.485   9.744 -15.430  1.00 98.13           H  
ATOM   2175  O   GLU A 132      15.499   7.808 -15.214  1.00 98.13           O  
ATOM   2176  CG  GLU A 132      18.288   9.653 -13.430  1.00 98.13           C  
ATOM   2177  HG2 GLU A 132      17.365   9.362 -12.929  1.00 98.13           H  
ATOM   2178  HG3 GLU A 132      19.119   9.159 -12.927  1.00 98.13           H  
ATOM   2179  CD  GLU A 132      18.459  11.175 -13.289  1.00 98.13           C  
ATOM   2180  OE1 GLU A 132      18.173  11.684 -12.178  1.00 98.13           O  
ATOM   2181  OE2 GLU A 132      18.860  11.832 -14.277  1.00 98.13           O  
ATOM   2182  N   PHE A 133      16.313   6.692 -13.445  1.00 97.81           N  
ATOM   2183  H   PHE A 133      17.157   6.447 -12.947  1.00 97.81           H  
ATOM   2184  CA  PHE A 133      15.059   6.509 -12.733  1.00 97.81           C  
ATOM   2185  HA  PHE A 133      14.221   6.705 -13.401  1.00 97.81           H  
ATOM   2186  C   PHE A 133      15.009   7.496 -11.576  1.00 97.81           C  
ATOM   2187  CB  PHE A 133      14.946   5.070 -12.215  1.00 97.81           C  
ATOM   2188  HB2 PHE A 133      14.003   4.961 -11.680  1.00 97.81           H  
ATOM   2189  HB3 PHE A 133      15.749   4.884 -11.502  1.00 97.81           H  
ATOM   2190  O   PHE A 133      15.980   7.657 -10.829  1.00 97.81           O  
ATOM   2191  CG  PHE A 133      15.014   4.027 -13.307  1.00 97.81           C  
ATOM   2192  CD1 PHE A 133      13.844   3.627 -13.979  1.00 97.81           C  
ATOM   2193  HD1 PHE A 133      12.889   4.045 -13.695  1.00 97.81           H  
ATOM   2194  CD2 PHE A 133      16.257   3.482 -13.677  1.00 97.81           C  
ATOM   2195  HD2 PHE A 133      17.160   3.795 -13.174  1.00 97.81           H  
ATOM   2196  CE1 PHE A 133      13.916   2.683 -15.018  1.00 97.81           C  
ATOM   2197  HE1 PHE A 133      13.018   2.372 -15.531  1.00 97.81           H  
ATOM   2198  CE2 PHE A 133      16.326   2.548 -14.722  1.00 97.81           C  
ATOM   2199  HE2 PHE A 133      17.283   2.153 -15.030  1.00 97.81           H  
ATOM   2200  CZ  PHE A 133      15.159   2.143 -15.388  1.00 97.81           C  
ATOM   2201  HZ  PHE A 133      15.223   1.425 -16.192  1.00 97.81           H  
ATOM   2202  N   ASP A 134      13.857   8.124 -11.376  1.00 96.27           N  
ATOM   2203  H   ASP A 134      13.096   8.003 -12.028  1.00 96.27           H  
ATOM   2204  CA  ASP A 134      13.662   8.913 -10.170  1.00 96.27           C  
ATOM   2205  HA  ASP A 134      14.499   9.608 -10.107  1.00 96.27           H  
ATOM   2206  C   ASP A 134      13.695   8.064  -8.884  1.00 96.27           C  
ATOM   2207  CB  ASP A 134      12.404   9.761 -10.292  1.00 96.27           C  
ATOM   2208  HB2 ASP A 134      12.448  10.543  -9.535  1.00 96.27           H  
ATOM   2209  HB3 ASP A 134      12.405  10.255 -11.264  1.00 96.27           H  
ATOM   2210  O   ASP A 134      13.820   6.839  -8.900  1.00 96.27           O  
ATOM   2211  CG  ASP A 134      11.092   9.008 -10.111  1.00 96.27           C  
ATOM   2212  OD1 ASP A 134      11.049   7.855  -9.631  1.00 96.27           O  
ATOM   2213  OD2 ASP A 134      10.103   9.687 -10.414  1.00 96.27           O  
ATOM   2214  N   GLY A 135      13.603   8.731  -7.729  1.00 93.70           N  
ATOM   2215  H   GLY A 135      13.393   9.718  -7.767  1.00 93.70           H  
ATOM   2216  CA  GLY A 135      13.715   8.063  -6.432  1.00 93.70           C  
ATOM   2217  HA2 GLY A 135      14.694   7.591  -6.359  1.00 93.70           H  
ATOM   2218  HA3 GLY A 135      13.610   8.804  -5.640  1.00 93.70           H  
ATOM   2219  C   GLY A 135      12.666   6.976  -6.192  1.00 93.70           C  
ATOM   2220  O   GLY A 135      13.022   5.923  -5.666  1.00 93.70           O  
ATOM   2221  N   GLN A 136      11.411   7.205  -6.589  1.00 91.65           N  
ATOM   2222  H   GLN A 136      11.221   7.987  -7.200  1.00 91.65           H  
ATOM   2223  CA  GLN A 136      10.333   6.238  -6.382  1.00 91.65           C  
ATOM   2224  HA  GLN A 136      10.351   5.905  -5.344  1.00 91.65           H  
ATOM   2225  C   GLN A 136      10.547   5.009  -7.265  1.00 91.65           C  
ATOM   2226  CB  GLN A 136       8.971   6.901  -6.655  1.00 91.65           C  
ATOM   2227  HB2 GLN A 136       8.941   7.270  -7.680  1.00 91.65           H  
ATOM   2228  HB3 GLN A 136       8.852   7.749  -5.980  1.00 91.65           H  
ATOM   2229  O   GLN A 136      10.553   3.887  -6.761  1.00 91.65           O  
ATOM   2230  CG  GLN A 136       7.803   5.921  -6.437  1.00 91.65           C  
ATOM   2231  HG2 GLN A 136       7.888   5.489  -5.440  1.00 91.65           H  
ATOM   2232  HG3 GLN A 136       7.853   5.111  -7.164  1.00 91.65           H  
ATOM   2233  CD  GLN A 136       6.432   6.579  -6.566  1.00 91.65           C  
ATOM   2234  NE2 GLN A 136       5.414   6.041  -5.926  1.00 91.65           N  
ATOM   2235 HE21 GLN A 136       5.550   5.202  -5.380  1.00 91.65           H  
ATOM   2236 HE22 GLN A 136       4.613   6.640  -5.787  1.00 91.65           H  
ATOM   2237  OE1 GLN A 136       6.235   7.589  -7.214  1.00 91.65           O  
ATOM   2238  N   LEU A 137      10.787   5.210  -8.563  1.00 95.26           N  
ATOM   2239  H   LEU A 137      10.810   6.156  -8.914  1.00 95.26           H  
ATOM   2240  CA  LEU A 137      10.981   4.116  -9.512  1.00 95.26           C  
ATOM   2241  HA  LEU A 137      10.160   3.406  -9.407  1.00 95.26           H  
ATOM   2242  C   LEU A 137      12.265   3.336  -9.224  1.00 95.26           C  
ATOM   2243  CB  LEU A 137      10.979   4.676 -10.942  1.00 95.26           C  
ATOM   2244  HB2 LEU A 137      11.732   5.462 -11.005  1.00 95.26           H  
ATOM   2245  HB3 LEU A 137      11.264   3.880 -11.630  1.00 95.26           H  
ATOM   2246  O   LEU A 137      12.245   2.110  -9.237  1.00 95.26           O  
ATOM   2247  CG  LEU A 137       9.624   5.252 -11.393  1.00 95.26           C  
ATOM   2248  HG  LEU A 137       9.294   6.023 -10.698  1.00 95.26           H  
ATOM   2249  CD1 LEU A 137       9.799   5.887 -12.771  1.00 95.26           C  
ATOM   2250 HD11 LEU A 137       8.865   6.363 -13.068  1.00 95.26           H  
ATOM   2251 HD12 LEU A 137      10.572   6.653 -12.716  1.00 95.26           H  
ATOM   2252 HD13 LEU A 137      10.083   5.129 -13.501  1.00 95.26           H  
ATOM   2253  CD2 LEU A 137       8.535   4.179 -11.494  1.00 95.26           C  
ATOM   2254 HD21 LEU A 137       8.309   3.779 -10.506  1.00 95.26           H  
ATOM   2255 HD22 LEU A 137       8.855   3.372 -12.153  1.00 95.26           H  
ATOM   2256 HD23 LEU A 137       7.622   4.628 -11.886  1.00 95.26           H  
ATOM   2257  N   SER A 138      13.363   4.016  -8.885  1.00 95.51           N  
ATOM   2258  H   SER A 138      13.322   5.025  -8.909  1.00 95.51           H  
ATOM   2259  CA  SER A 138      14.617   3.371  -8.470  1.00 95.51           C  
ATOM   2260  HA  SER A 138      14.991   2.764  -9.293  1.00 95.51           H  
ATOM   2261  C   SER A 138      14.403   2.449  -7.264  1.00 95.51           C  
ATOM   2262  CB  SER A 138      15.652   4.459  -8.159  1.00 95.51           C  
ATOM   2263  HB2 SER A 138      15.955   4.938  -9.090  1.00 95.51           H  
ATOM   2264  HB3 SER A 138      15.191   5.213  -7.520  1.00 95.51           H  
ATOM   2265  O   SER A 138      14.858   1.301  -7.269  1.00 95.51           O  
ATOM   2266  OG  SER A 138      16.797   3.971  -7.484  1.00 95.51           O  
ATOM   2267  HG  SER A 138      17.069   3.135  -7.871  1.00 95.51           H  
ATOM   2268  N   GLN A 139      13.665   2.908  -6.246  1.00 92.72           N  
ATOM   2269  H   GLN A 139      13.283   3.842  -6.297  1.00 92.72           H  
ATOM   2270  CA  GLN A 139      13.348   2.085  -5.080  1.00 92.72           C  
ATOM   2271  HA  GLN A 139      14.273   1.646  -4.706  1.00 92.72           H  
ATOM   2272  C   GLN A 139      12.404   0.933  -5.409  1.00 92.72           C  
ATOM   2273  CB  GLN A 139      12.716   2.927  -3.970  1.00 92.72           C  
ATOM   2274  HB2 GLN A 139      11.934   3.564  -4.384  1.00 92.72           H  
ATOM   2275  HB3 GLN A 139      12.256   2.251  -3.250  1.00 92.72           H  
ATOM   2276  O   GLN A 139      12.609  -0.161  -4.885  1.00 92.72           O  
ATOM   2277  CG  GLN A 139      13.744   3.784  -3.224  1.00 92.72           C  
ATOM   2278  HG2 GLN A 139      14.189   4.510  -3.905  1.00 92.72           H  
ATOM   2279  HG3 GLN A 139      14.540   3.145  -2.842  1.00 92.72           H  
ATOM   2280  CD  GLN A 139      13.115   4.519  -2.046  1.00 92.72           C  
ATOM   2281  NE2 GLN A 139      13.842   5.385  -1.378  1.00 92.72           N  
ATOM   2282 HE21 GLN A 139      13.367   5.814  -0.598  1.00 92.72           H  
ATOM   2283 HE22 GLN A 139      14.795   5.590  -1.644  1.00 92.72           H  
ATOM   2284  OE1 GLN A 139      11.982   4.303  -1.663  1.00 92.72           O  
ATOM   2285  N   LEU A 140      11.396   1.166  -6.243  1.00 93.96           N  
ATOM   2286  H   LEU A 140      11.259   2.107  -6.585  1.00 93.96           H  
ATOM   2287  CA  LEU A 140      10.398   0.167  -6.604  1.00 93.96           C  
ATOM   2288  HA  LEU A 140      10.011  -0.288  -5.692  1.00 93.96           H  
ATOM   2289  C   LEU A 140      11.015  -0.955  -7.449  1.00 93.96           C  
ATOM   2290  CB  LEU A 140       9.245   0.922  -7.288  1.00 93.96           C  
ATOM   2291  HB2 LEU A 140       8.974   1.749  -6.632  1.00 93.96           H  
ATOM   2292  HB3 LEU A 140       9.580   1.348  -8.234  1.00 93.96           H  
ATOM   2293  O   LEU A 140      10.747  -2.126  -7.193  1.00 93.96           O  
ATOM   2294  CG  LEU A 140       7.980   0.083  -7.505  1.00 93.96           C  
ATOM   2295  HG  LEU A 140       7.824  -0.568  -6.645  1.00 93.96           H  
ATOM   2296  CD1 LEU A 140       6.768   0.999  -7.641  1.00 93.96           C  
ATOM   2297 HD11 LEU A 140       6.918   1.691  -8.470  1.00 93.96           H  
ATOM   2298 HD12 LEU A 140       6.629   1.561  -6.717  1.00 93.96           H  
ATOM   2299 HD13 LEU A 140       5.868   0.409  -7.811  1.00 93.96           H  
ATOM   2300  CD2 LEU A 140       8.075  -0.764  -8.764  1.00 93.96           C  
ATOM   2301 HD21 LEU A 140       7.110  -1.237  -8.949  1.00 93.96           H  
ATOM   2302 HD22 LEU A 140       8.802  -1.564  -8.623  1.00 93.96           H  
ATOM   2303 HD23 LEU A 140       8.384  -0.144  -9.606  1.00 93.96           H  
ATOM   2304  N   LEU A 141      11.878  -0.600  -8.405  1.00 95.82           N  
ATOM   2305  H   LEU A 141      12.020   0.388  -8.560  1.00 95.82           H  
ATOM   2306  CA  LEU A 141      12.531  -1.526  -9.335  1.00 95.82           C  
ATOM   2307  HA  LEU A 141      11.838  -2.330  -9.582  1.00 95.82           H  
ATOM   2308  C   LEU A 141      13.786  -2.198  -8.764  1.00 95.82           C  
ATOM   2309  CB  LEU A 141      12.897  -0.761 -10.618  1.00 95.82           C  
ATOM   2310  HB2 LEU A 141      13.543   0.071 -10.337  1.00 95.82           H  
ATOM   2311  HB3 LEU A 141      13.468  -1.421 -11.271  1.00 95.82           H  
ATOM   2312  O   LEU A 141      14.259  -3.177  -9.331  1.00 95.82           O  
ATOM   2313  CG  LEU A 141      11.709  -0.198 -11.415  1.00 95.82           C  
ATOM   2314  HG  LEU A 141      11.091   0.440 -10.784  1.00 95.82           H  
ATOM   2315  CD1 LEU A 141      12.242   0.638 -12.579  1.00 95.82           C  
ATOM   2316 HD11 LEU A 141      12.872   1.439 -12.193  1.00 95.82           H  
ATOM   2317 HD12 LEU A 141      12.827   0.016 -13.256  1.00 95.82           H  
ATOM   2318 HD13 LEU A 141      11.408   1.084 -13.122  1.00 95.82           H  
ATOM   2319  CD2 LEU A 141      10.827  -1.306 -11.980  1.00 95.82           C  
ATOM   2320 HD21 LEU A 141      10.364  -1.872 -11.172  1.00 95.82           H  
ATOM   2321 HD22 LEU A 141      10.034  -0.872 -12.590  1.00 95.82           H  
ATOM   2322 HD23 LEU A 141      11.435  -1.970 -12.593  1.00 95.82           H  
ATOM   2323  N   GLY A 142      14.357  -1.666  -7.681  1.00 95.69           N  
ATOM   2324  H   GLY A 142      13.955  -0.824  -7.295  1.00 95.69           H  
ATOM   2325  CA  GLY A 142      15.577  -2.221  -7.097  1.00 95.69           C  
ATOM   2326  HA2 GLY A 142      15.724  -1.775  -6.113  1.00 95.69           H  
ATOM   2327  HA3 GLY A 142      15.472  -3.302  -7.007  1.00 95.69           H  
ATOM   2328  C   GLY A 142      16.846  -1.934  -7.890  1.00 95.69           C  
ATOM   2329  O   GLY A 142      17.772  -2.740  -7.885  1.00 95.69           O  
ATOM   2330  N   VAL A 143      16.902  -0.782  -8.553  1.00 97.45           N  
ATOM   2331  H   VAL A 143      16.121  -0.149  -8.453  1.00 97.45           H  
ATOM   2332  CA  VAL A 143      18.027  -0.350  -9.397  1.00 97.45           C  
ATOM   2333  HA  VAL A 143      18.823  -1.093  -9.333  1.00 97.45           H  
ATOM   2334  C   VAL A 143      18.597   0.977  -8.888  1.00 97.45           C  
ATOM   2335  CB  VAL A 143      17.605  -0.267 -10.877  1.00 97.45           C  
ATOM   2336  HB  VAL A 143      18.480   0.010 -11.464  1.00 97.45           H  
ATOM   2337  O   VAL A 143      17.907   1.689  -8.153  1.00 97.45           O  
ATOM   2338  CG1 VAL A 143      17.137  -1.629 -11.402  1.00 97.45           C  
ATOM   2339 HG11 VAL A 143      17.914  -2.377 -11.240  1.00 97.45           H  
ATOM   2340 HG12 VAL A 143      16.225  -1.947 -10.898  1.00 97.45           H  
ATOM   2341 HG13 VAL A 143      16.940  -1.563 -12.472  1.00 97.45           H  
ATOM   2342  CG2 VAL A 143      16.523   0.788 -11.134  1.00 97.45           C  
ATOM   2343 HG21 VAL A 143      16.219   0.759 -12.180  1.00 97.45           H  
ATOM   2344 HG22 VAL A 143      15.653   0.601 -10.505  1.00 97.45           H  
ATOM   2345 HG23 VAL A 143      16.911   1.784 -10.921  1.00 97.45           H  
ATOM   2346  N   PRO A 144      19.856   1.341  -9.191  1.00 97.65           N  
ATOM   2347  CA  PRO A 144      20.360   2.673  -8.880  1.00 97.65           C  
ATOM   2348  HA  PRO A 144      20.232   2.885  -7.818  1.00 97.65           H  
ATOM   2349  C   PRO A 144      19.603   3.727  -9.693  1.00 97.65           C  
ATOM   2350  CB  PRO A 144      21.854   2.640  -9.217  1.00 97.65           C  
ATOM   2351  HB2 PRO A 144      22.231   3.608  -9.546  1.00 97.65           H  
ATOM   2352  HB3 PRO A 144      22.416   2.285  -8.354  1.00 97.65           H  
ATOM   2353  O   PRO A 144      19.037   3.432 -10.744  1.00 97.65           O  
ATOM   2354  CG  PRO A 144      21.925   1.601 -10.331  1.00 97.65           C  
ATOM   2355  HG2 PRO A 144      22.913   1.147 -10.410  1.00 97.65           H  
ATOM   2356  HG3 PRO A 144      21.641   2.077 -11.270  1.00 97.65           H  
ATOM   2357  CD  PRO A 144      20.861   0.587  -9.922  1.00 97.65           C  
ATOM   2358  HD2 PRO A 144      21.301  -0.148  -9.249  1.00 97.65           H  
ATOM   2359  HD3 PRO A 144      20.462   0.098 -10.811  1.00 97.65           H  
ATOM   2360  N   LYS A 145      19.625   4.978  -9.223  1.00 97.78           N  
ATOM   2361  H   LYS A 145      20.052   5.154  -8.325  1.00 97.78           H  
ATOM   2362  CA  LYS A 145      18.994   6.087  -9.950  1.00 97.78           C  
ATOM   2363  HA  LYS A 145      17.933   5.877 -10.087  1.00 97.78           H  
ATOM   2364  C   LYS A 145      19.557   6.255 -11.352  1.00 97.78           C  
ATOM   2365  CB  LYS A 145      19.144   7.411  -9.200  1.00 97.78           C  
ATOM   2366  HB2 LYS A 145      18.842   8.215  -9.872  1.00 97.78           H  
ATOM   2367  HB3 LYS A 145      20.187   7.568  -8.925  1.00 97.78           H  
ATOM   2368  O   LYS A 145      18.803   6.605 -12.234  1.00 97.78           O  
ATOM   2369  CG  LYS A 145      18.254   7.468  -7.958  1.00 97.78           C  
ATOM   2370  HG2 LYS A 145      18.586   6.733  -7.225  1.00 97.78           H  
ATOM   2371  HG3 LYS A 145      17.223   7.254  -8.240  1.00 97.78           H  
ATOM   2372  CD  LYS A 145      18.333   8.874  -7.360  1.00 97.78           C  
ATOM   2373  HD2 LYS A 145      19.357   9.076  -7.046  1.00 97.78           H  
ATOM   2374  HD3 LYS A 145      18.043   9.597  -8.122  1.00 97.78           H  
ATOM   2375  CE  LYS A 145      17.385   8.986  -6.168  1.00 97.78           C  
ATOM   2376  HE2 LYS A 145      17.677   8.254  -5.415  1.00 97.78           H  
ATOM   2377  HE3 LYS A 145      16.383   8.734  -6.514  1.00 97.78           H  
ATOM   2378  NZ  LYS A 145      17.407  10.358  -5.608  1.00 97.78           N  
ATOM   2379  HZ1 LYS A 145      16.762  10.441  -4.836  1.00 97.78           H  
ATOM   2380  HZ2 LYS A 145      18.336  10.592  -5.289  1.00 97.78           H  
ATOM   2381  HZ3 LYS A 145      17.146  11.021  -6.324  1.00 97.78           H  
ATOM   2382  N   LEU A 146      20.849   6.007 -11.559  1.00 98.07           N  
ATOM   2383  H   LEU A 146      21.394   5.631 -10.798  1.00 98.07           H  
ATOM   2384  CA  LEU A 146      21.516   6.194 -12.842  1.00 98.07           C  
ATOM   2385  HA  LEU A 146      20.772   6.463 -13.592  1.00 98.07           H  
ATOM   2386  C   LEU A 146      22.180   4.898 -13.305  1.00 98.07           C  
ATOM   2387  CB  LEU A 146      22.529   7.341 -12.688  1.00 98.07           C  
ATOM   2388  HB2 LEU A 146      22.018   8.225 -12.305  1.00 98.07           H  
ATOM   2389  HB3 LEU A 146      23.277   7.037 -11.957  1.00 98.07           H  
ATOM   2390  O   LEU A 146      22.937   4.288 -12.550  1.00 98.07           O  
ATOM   2391  CG  LEU A 146      23.232   7.707 -14.002  1.00 98.07           C  
ATOM   2392  HG  LEU A 146      23.636   6.806 -14.463  1.00 98.07           H  
ATOM   2393  CD1 LEU A 146      22.241   8.365 -14.971  1.00 98.07           C  
ATOM   2394 HD11 LEU A 146      22.359   7.931 -15.963  1.00 98.07           H  
ATOM   2395 HD12 LEU A 146      22.381   9.446 -15.000  1.00 98.07           H  
ATOM   2396 HD13 LEU A 146      21.206   8.191 -14.676  1.00 98.07           H  
ATOM   2397  CD2 LEU A 146      24.409   8.635 -13.684  1.00 98.07           C  
ATOM   2398 HD21 LEU A 146      25.059   8.163 -12.946  1.00 98.07           H  
ATOM   2399 HD22 LEU A 146      25.007   8.821 -14.576  1.00 98.07           H  
ATOM   2400 HD23 LEU A 146      24.043   9.581 -13.285  1.00 98.07           H  
ATOM   2401  N   ILE A 147      21.926   4.517 -14.555  1.00 97.45           N  
ATOM   2402  H   ILE A 147      21.259   5.055 -15.091  1.00 97.45           H  
ATOM   2403  CA  ILE A 147      22.462   3.316 -15.194  1.00 97.45           C  
ATOM   2404  HA  ILE A 147      23.254   2.898 -14.573  1.00 97.45           H  
ATOM   2405  C   ILE A 147      23.064   3.702 -16.550  1.00 97.45           C  
ATOM   2406  CB  ILE A 147      21.354   2.250 -15.332  1.00 97.45           C  
ATOM   2407  HB  ILE A 147      20.556   2.676 -15.940  1.00 97.45           H  
ATOM   2408  O   ILE A 147      22.428   4.374 -17.360  1.00 97.45           O  
ATOM   2409  CG1 ILE A 147      20.753   1.857 -13.967  1.00 97.45           C  
ATOM   2410 HG12 ILE A 147      20.373   2.748 -13.467  1.00 97.45           H  
ATOM   2411 HG13 ILE A 147      21.534   1.412 -13.350  1.00 97.45           H  
ATOM   2412  CG2 ILE A 147      21.888   1.003 -16.043  1.00 97.45           C  
ATOM   2413 HG21 ILE A 147      22.706   0.568 -15.468  1.00 97.45           H  
ATOM   2414 HG22 ILE A 147      22.235   1.255 -17.045  1.00 97.45           H  
ATOM   2415 HG23 ILE A 147      21.106   0.253 -16.164  1.00 97.45           H  
ATOM   2416  CD1 ILE A 147      19.587   0.872 -14.069  1.00 97.45           C  
ATOM   2417 HD11 ILE A 147      19.944  -0.150 -13.940  1.00 97.45           H  
ATOM   2418 HD12 ILE A 147      19.105   0.961 -15.043  1.00 97.45           H  
ATOM   2419 HD13 ILE A 147      18.854   1.103 -13.296  1.00 97.45           H  
ATOM   2420  N   THR A 148      24.304   3.275 -16.792  1.00 95.92           N  
ATOM   2421  H   THR A 148      24.796   2.798 -16.049  1.00 95.92           H  
ATOM   2422  CA  THR A 148      25.078   3.589 -18.013  1.00 95.92           C  
ATOM   2423  HA  THR A 148      24.466   4.172 -18.702  1.00 95.92           H  
ATOM   2424  C   THR A 148      25.524   2.347 -18.788  1.00 95.92           C  
ATOM   2425  CB  THR A 148      26.314   4.427 -17.663  1.00 95.92           C  
ATOM   2426  HB  THR A 148      26.812   4.721 -18.587  1.00 95.92           H  
ATOM   2427  O   THR A 148      26.167   2.451 -19.825  1.00 95.92           O  
ATOM   2428  CG2 THR A 148      25.974   5.685 -16.859  1.00 95.92           C  
ATOM   2429 HG21 THR A 148      25.807   5.432 -15.812  1.00 95.92           H  
ATOM   2430 HG22 THR A 148      25.064   6.142 -17.247  1.00 95.92           H  
ATOM   2431 HG23 THR A 148      26.795   6.398 -16.932  1.00 95.92           H  
ATOM   2432  OG1 THR A 148      27.205   3.671 -16.865  1.00 95.92           O  
ATOM   2433  HG1 THR A 148      28.081   3.857 -17.210  1.00 95.92           H  
ATOM   2434  N   ARG A 149      25.222   1.160 -18.262  1.00 94.72           N  
ATOM   2435  H   ARG A 149      24.620   1.159 -17.451  1.00 94.72           H  
ATOM   2436  CA  ARG A 149      25.488  -0.156 -18.854  1.00 94.72           C  
ATOM   2437  HA  ARG A 149      25.410  -0.086 -19.939  1.00 94.72           H  
ATOM   2438  C   ARG A 149      24.426  -1.127 -18.367  1.00 94.72           C  
ATOM   2439  CB  ARG A 149      26.895  -0.651 -18.477  1.00 94.72           C  
ATOM   2440  HB2 ARG A 149      27.624   0.013 -18.941  1.00 94.72           H  
ATOM   2441  HB3 ARG A 149      27.042  -1.647 -18.895  1.00 94.72           H  
ATOM   2442  O   ARG A 149      23.769  -0.832 -17.372  1.00 94.72           O  
ATOM   2443  CG  ARG A 149      27.157  -0.695 -16.962  1.00 94.72           C  
ATOM   2444  HG2 ARG A 149      27.096   0.320 -16.569  1.00 94.72           H  
ATOM   2445  HG3 ARG A 149      26.414  -1.314 -16.460  1.00 94.72           H  
ATOM   2446  CD  ARG A 149      28.553  -1.260 -16.684  1.00 94.72           C  
ATOM   2447  HD2 ARG A 149      28.492  -2.348 -16.660  1.00 94.72           H  
ATOM   2448  HD3 ARG A 149      29.218  -0.965 -17.496  1.00 94.72           H  
ATOM   2449  NE  ARG A 149      29.100  -0.741 -15.417  1.00 94.72           N  
ATOM   2450  HE  ARG A 149      28.508  -0.103 -14.904  1.00 94.72           H  
ATOM   2451  NH1 ARG A 149      31.116  -1.829 -15.505  1.00 94.72           N  
ATOM   2452 HH11 ARG A 149      32.036  -2.014 -15.131  1.00 94.72           H  
ATOM   2453 HH12 ARG A 149      30.794  -2.315 -16.330  1.00 94.72           H  
ATOM   2454  NH2 ARG A 149      30.720  -0.368 -13.862  1.00 94.72           N  
ATOM   2455 HH21 ARG A 149      30.115   0.292 -13.395  1.00 94.72           H  
ATOM   2456 HH22 ARG A 149      31.640  -0.564 -13.493  1.00 94.72           H  
ATOM   2457  CZ  ARG A 149      30.304  -0.982 -14.934  1.00 94.72           C  
ATOM   2458  N   THR A 150      24.303  -2.279 -19.016  1.00 95.88           N  
ATOM   2459  H   THR A 150      24.813  -2.430 -19.874  1.00 95.88           H  
ATOM   2460  CA  THR A 150      23.399  -3.338 -18.557  1.00 95.88           C  
ATOM   2461  HA  THR A 150      22.385  -2.979 -18.736  1.00 95.88           H  
ATOM   2462  C   THR A 150      23.566  -3.607 -17.059  1.00 95.88           C  
ATOM   2463  CB  THR A 150      23.590  -4.613 -19.380  1.00 95.88           C  
ATOM   2464  HB  THR A 150      24.638  -4.915 -19.351  1.00 95.88           H  
ATOM   2465  O   THR A 150      24.693  -3.721 -16.566  1.00 95.88           O  
ATOM   2466  CG2 THR A 150      22.719  -5.782 -18.924  1.00 95.88           C  
ATOM   2467 HG21 THR A 150      22.775  -6.593 -19.650  1.00 95.88           H  
ATOM   2468 HG22 THR A 150      23.066  -6.156 -17.961  1.00 95.88           H  
ATOM   2469 HG23 THR A 150      21.681  -5.465 -18.822  1.00 95.88           H  
ATOM   2470  OG1 THR A 150      23.233  -4.299 -20.706  1.00 95.88           O  
ATOM   2471  HG1 THR A 150      23.526  -5.004 -21.288  1.00 95.88           H  
ATOM   2472  N   PHE A 151      22.448  -3.652 -16.337  1.00 97.66           N  
ATOM   2473  H   PHE A 151      21.563  -3.574 -16.819  1.00 97.66           H  
ATOM   2474  CA  PHE A 151      22.420  -3.724 -14.881  1.00 97.66           C  
ATOM   2475  HA  PHE A 151      23.354  -4.161 -14.528  1.00 97.66           H  
ATOM   2476  C   PHE A 151      21.271  -4.607 -14.397  1.00 97.66           C  
ATOM   2477  CB  PHE A 151      22.307  -2.307 -14.301  1.00 97.66           C  
ATOM   2478  HB2 PHE A 151      21.343  -1.883 -14.585  1.00 97.66           H  
ATOM   2479  HB3 PHE A 151      23.084  -1.686 -14.747  1.00 97.66           H  
ATOM   2480  O   PHE A 151      20.114  -4.402 -14.760  1.00 97.66           O  
ATOM   2481  CG  PHE A 151      22.459  -2.252 -12.793  1.00 97.66           C  
ATOM   2482  CD1 PHE A 151      21.343  -2.431 -11.954  1.00 97.66           C  
ATOM   2483  HD1 PHE A 151      20.366  -2.600 -12.382  1.00 97.66           H  
ATOM   2484  CD2 PHE A 151      23.735  -2.079 -12.226  1.00 97.66           C  
ATOM   2485  HD2 PHE A 151      24.595  -1.962 -12.870  1.00 97.66           H  
ATOM   2486  CE1 PHE A 151      21.511  -2.463 -10.559  1.00 97.66           C  
ATOM   2487  HE1 PHE A 151      20.663  -2.673  -9.923  1.00 97.66           H  
ATOM   2488  CE2 PHE A 151      23.901  -2.101 -10.830  1.00 97.66           C  
ATOM   2489  HE2 PHE A 151      24.886  -2.004 -10.398  1.00 97.66           H  
ATOM   2490  CZ  PHE A 151      22.789  -2.308  -9.996  1.00 97.66           C  
ATOM   2491  HZ  PHE A 151      22.921  -2.381  -8.927  1.00 97.66           H  
ATOM   2492  N   GLU A 152      21.595  -5.553 -13.523  1.00 98.10           N  
ATOM   2493  H   GLU A 152      22.553  -5.629 -13.212  1.00 98.10           H  
ATOM   2494  CA  GLU A 152      20.621  -6.375 -12.814  1.00 98.10           C  
ATOM   2495  HA  GLU A 152      19.700  -6.435 -13.393  1.00 98.10           H  
ATOM   2496  C   GLU A 152      20.290  -5.750 -11.456  1.00 98.10           C  
ATOM   2497  CB  GLU A 152      21.172  -7.795 -12.678  1.00 98.10           C  
ATOM   2498  HB2 GLU A 152      22.093  -7.771 -12.096  1.00 98.10           H  
ATOM   2499  HB3 GLU A 152      21.402  -8.171 -13.675  1.00 98.10           H  
ATOM   2500  O   GLU A 152      21.180  -5.337 -10.712  1.00 98.10           O  
ATOM   2501  CG  GLU A 152      20.168  -8.742 -12.016  1.00 98.10           C  
ATOM   2502  HG2 GLU A 152      19.219  -8.684 -12.548  1.00 98.10           H  
ATOM   2503  HG3 GLU A 152      20.000  -8.439 -10.982  1.00 98.10           H  
ATOM   2504  CD  GLU A 152      20.713 -10.169 -12.052  1.00 98.10           C  
ATOM   2505  OE1 GLU A 152      20.173 -10.959 -12.858  1.00 98.10           O  
ATOM   2506  OE2 GLU A 152      21.707 -10.431 -11.338  1.00 98.10           O  
ATOM   2507  N   ALA A 153      19.001  -5.666 -11.142  1.00 97.84           N  
ATOM   2508  H   ALA A 153      18.326  -6.039 -11.795  1.00 97.84           H  
ATOM   2509  CA  ALA A 153      18.493  -5.135  -9.890  1.00 97.84           C  
ATOM   2510  HA  ALA A 153      18.777  -4.085  -9.826  1.00 97.84           H  
ATOM   2511  C   ALA A 153      19.088  -5.870  -8.681  1.00 97.84           C  
ATOM   2512  CB  ALA A 153      16.963  -5.228  -9.905  1.00 97.84           C  
ATOM   2513  HB1 ALA A 153      16.552  -4.827  -8.978  1.00 97.84           H  
ATOM   2514  HB2 ALA A 153      16.661  -6.271  -9.995  1.00 97.84           H  
ATOM   2515  HB3 ALA A 153      16.563  -4.658 -10.743  1.00 97.84           H  
ATOM   2516  O   ALA A 153      19.209  -7.091  -8.660  1.00 97.84           O  
ATOM   2517  N   TYR A 154      19.395  -5.122  -7.623  1.00 96.50           N  
ATOM   2518  H   TYR A 154      19.182  -4.136  -7.663  1.00 96.50           H  
ATOM   2519  CA  TYR A 154      19.933  -5.678  -6.377  1.00 96.50           C  
ATOM   2520  HA  TYR A 154      20.555  -6.540  -6.619  1.00 96.50           H  
ATOM   2521  C   TYR A 154      18.839  -6.185  -5.425  1.00 96.50           C  
ATOM   2522  CB  TYR A 154      20.833  -4.629  -5.707  1.00 96.50           C  
ATOM   2523  HB2 TYR A 154      21.717  -4.493  -6.330  1.00 96.50           H  
ATOM   2524  HB3 TYR A 154      21.177  -5.012  -4.746  1.00 96.50           H  
ATOM   2525  O   TYR A 154      19.149  -6.746  -4.374  1.00 96.50           O  
ATOM   2526  CG  TYR A 154      20.168  -3.280  -5.496  1.00 96.50           C  
ATOM   2527  CD1 TYR A 154      20.439  -2.222  -6.385  1.00 96.50           C  
ATOM   2528  HD1 TYR A 154      21.135  -2.371  -7.196  1.00 96.50           H  
ATOM   2529  CD2 TYR A 154      19.262  -3.090  -4.435  1.00 96.50           C  
ATOM   2530  HD2 TYR A 154      19.076  -3.897  -3.742  1.00 96.50           H  
ATOM   2531  CE1 TYR A 154      19.773  -0.990  -6.242  1.00 96.50           C  
ATOM   2532  HE1 TYR A 154      19.980  -0.185  -6.931  1.00 96.50           H  
ATOM   2533  CE2 TYR A 154      18.593  -1.858  -4.292  1.00 96.50           C  
ATOM   2534  HE2 TYR A 154      17.894  -1.706  -3.483  1.00 96.50           H  
ATOM   2535  OH  TYR A 154      18.096   0.330  -5.130  1.00 96.50           O  
ATOM   2536  HH  TYR A 154      18.209   0.883  -5.906  1.00 96.50           H  
ATOM   2537  CZ  TYR A 154      18.820  -0.819  -5.217  1.00 96.50           C  
ATOM   2538  N   LYS A 155      17.558  -5.947  -5.741  1.00 95.60           N  
ATOM   2539  H   LYS A 155      17.365  -5.522  -6.636  1.00 95.60           H  
ATOM   2540  CA  LYS A 155      16.414  -6.418  -4.951  1.00 95.60           C  
ATOM   2541  HA  LYS A 155      16.714  -7.365  -4.501  1.00 95.60           H  
ATOM   2542  C   LYS A 155      15.186  -6.680  -5.828  1.00 95.60           C  
ATOM   2543  CB  LYS A 155      16.085  -5.432  -3.814  1.00 95.60           C  
ATOM   2544  HB2 LYS A 155      16.966  -5.316  -3.183  1.00 95.60           H  
ATOM   2545  HB3 LYS A 155      15.290  -5.856  -3.201  1.00 95.60           H  
ATOM   2546  O   LYS A 155      15.057  -6.038  -6.872  1.00 95.60           O  
ATOM   2547  CG  LYS A 155      15.640  -4.053  -4.315  1.00 95.60           C  
ATOM   2548  HG2 LYS A 155      16.458  -3.604  -4.878  1.00 95.60           H  
ATOM   2549  HG3 LYS A 155      14.772  -4.166  -4.964  1.00 95.60           H  
ATOM   2550  CD  LYS A 155      15.256  -3.129  -3.158  1.00 95.60           C  
ATOM   2551  HD2 LYS A 155      16.107  -2.988  -2.491  1.00 95.60           H  
ATOM   2552  HD3 LYS A 155      14.433  -3.586  -2.607  1.00 95.60           H  
ATOM   2553  CE  LYS A 155      14.806  -1.791  -3.743  1.00 95.60           C  
ATOM   2554  HE2 LYS A 155      14.090  -2.004  -4.537  1.00 95.60           H  
ATOM   2555  HE3 LYS A 155      15.658  -1.283  -4.195  1.00 95.60           H  
ATOM   2556  NZ  LYS A 155      14.156  -0.922  -2.740  1.00 95.60           N  
ATOM   2557  HZ1 LYS A 155      14.825  -0.481  -2.125  1.00 95.60           H  
ATOM   2558  HZ2 LYS A 155      13.481  -1.454  -2.210  1.00 95.60           H  
ATOM   2559  HZ3 LYS A 155      13.620  -0.233  -3.249  1.00 95.60           H  
ATOM   2560  N   PRO A 156      14.272  -7.566  -5.385  1.00 95.48           N  
ATOM   2561  CA  PRO A 156      13.002  -7.799  -6.057  1.00 95.48           C  
ATOM   2562  HA  PRO A 156      13.198  -8.279  -7.015  1.00 95.48           H  
ATOM   2563  C   PRO A 156      12.207  -6.519  -6.282  1.00 95.48           C  
ATOM   2564  CB  PRO A 156      12.232  -8.768  -5.160  1.00 95.48           C  
ATOM   2565  HB2 PRO A 156      11.688  -8.219  -4.392  1.00 95.48           H  
ATOM   2566  HB3 PRO A 156      11.545  -9.394  -5.730  1.00 95.48           H  
ATOM   2567  O   PRO A 156      12.176  -5.638  -5.414  1.00 95.48           O  
ATOM   2568  CG  PRO A 156      13.352  -9.572  -4.510  1.00 95.48           C  
ATOM   2569  HG2 PRO A 156      13.722 -10.321  -5.209  1.00 95.48           H  
ATOM   2570  HG3 PRO A 156      13.033 -10.035  -3.576  1.00 95.48           H  
ATOM   2571  CD  PRO A 156      14.419  -8.504  -4.279  1.00 95.48           C  
ATOM   2572  HD2 PRO A 156      14.232  -7.991  -3.336  1.00 95.48           H  
ATOM   2573  HD3 PRO A 156      15.401  -8.976  -4.273  1.00 95.48           H  
ATOM   2574  N   VAL A 157      11.517  -6.461  -7.418  1.00 95.15           N  
ATOM   2575  H   VAL A 157      11.601  -7.226  -8.072  1.00 95.15           H  
ATOM   2576  CA  VAL A 157      10.529  -5.416  -7.678  1.00 95.15           C  
ATOM   2577  HA  VAL A 157      11.031  -4.453  -7.589  1.00 95.15           H  
ATOM   2578  C   VAL A 157       9.431  -5.509  -6.623  1.00 95.15           C  
ATOM   2579  CB  VAL A 157       9.938  -5.526  -9.090  1.00 95.15           C  
ATOM   2580  HB  VAL A 157       9.450  -6.495  -9.194  1.00 95.15           H  
ATOM   2581  O   VAL A 157       8.940  -6.596  -6.316  1.00 95.15           O  
ATOM   2582  CG1 VAL A 157       8.935  -4.409  -9.404  1.00 95.15           C  
ATOM   2583 HG11 VAL A 157       8.495  -4.575 -10.387  1.00 95.15           H  
ATOM   2584 HG12 VAL A 157       8.130  -4.387  -8.670  1.00 95.15           H  
ATOM   2585 HG13 VAL A 157       9.459  -3.453  -9.407  1.00 95.15           H  
ATOM   2586  CG2 VAL A 157      11.023  -5.447 -10.157  1.00 95.15           C  
ATOM   2587 HG21 VAL A 157      10.545  -5.469 -11.137  1.00 95.15           H  
ATOM   2588 HG22 VAL A 157      11.603  -4.530 -10.050  1.00 95.15           H  
ATOM   2589 HG23 VAL A 157      11.694  -6.302 -10.076  1.00 95.15           H  
ATOM   2590  N   ASN A 158       9.052  -4.367  -6.057  1.00 90.35           N  
ATOM   2591  H   ASN A 158       9.521  -3.518  -6.339  1.00 90.35           H  
ATOM   2592  CA  ASN A 158       8.019  -4.302  -5.031  1.00 90.35           C  
ATOM   2593  HA  ASN A 158       7.503  -5.260  -4.974  1.00 90.35           H  
ATOM   2594  C   ASN A 158       6.960  -3.260  -5.386  1.00 90.35           C  
ATOM   2595  CB  ASN A 158       8.672  -4.050  -3.663  1.00 90.35           C  
ATOM   2596  HB2 ASN A 158       9.403  -4.833  -3.462  1.00 90.35           H  
ATOM   2597  HB3 ASN A 158       9.180  -3.085  -3.674  1.00 90.35           H  
ATOM   2598  O   ASN A 158       7.026  -2.118  -4.932  1.00 90.35           O  
ATOM   2599  CG  ASN A 158       7.637  -4.054  -2.553  1.00 90.35           C  
ATOM   2600  ND2 ASN A 158       8.017  -3.709  -1.346  1.00 90.35           N  
ATOM   2601 HD21 ASN A 158       7.292  -3.707  -0.642  1.00 90.35           H  
ATOM   2602 HD22 ASN A 158       8.964  -3.405  -1.171  1.00 90.35           H  
ATOM   2603  OD1 ASN A 158       6.479  -4.378  -2.740  1.00 90.35           O  
ATOM   2604  N   VAL A 159       5.961  -3.670  -6.170  1.00 88.59           N  
ATOM   2605  H   VAL A 159       5.957  -4.622  -6.508  1.00 88.59           H  
ATOM   2606  CA  VAL A 159       4.871  -2.774  -6.574  1.00 88.59           C  
ATOM   2607  HA  VAL A 159       5.319  -1.853  -6.946  1.00 88.59           H  
ATOM   2608  C   VAL A 159       3.982  -2.349  -5.412  1.00 88.59           C  
ATOM   2609  CB  VAL A 159       4.010  -3.349  -7.712  1.00 88.59           C  
ATOM   2610  HB  VAL A 159       3.162  -2.681  -7.868  1.00 88.59           H  
ATOM   2611  O   VAL A 159       3.400  -1.281  -5.508  1.00 88.59           O  
ATOM   2612  CG1 VAL A 159       4.793  -3.365  -9.025  1.00 88.59           C  
ATOM   2613 HG11 VAL A 159       5.087  -2.349  -9.286  1.00 88.59           H  
ATOM   2614 HG12 VAL A 159       5.681  -3.991  -8.935  1.00 88.59           H  
ATOM   2615 HG13 VAL A 159       4.153  -3.749  -9.819  1.00 88.59           H  
ATOM   2616  CG2 VAL A 159       3.457  -4.746  -7.410  1.00 88.59           C  
ATOM   2617 HG21 VAL A 159       4.259  -5.481  -7.345  1.00 88.59           H  
ATOM   2618 HG22 VAL A 159       2.890  -4.740  -6.479  1.00 88.59           H  
ATOM   2619 HG23 VAL A 159       2.782  -5.045  -8.212  1.00 88.59           H  
ATOM   2620  N   SER A 160       3.898  -3.084  -4.295  1.00 80.71           N  
ATOM   2621  H   SER A 160       4.458  -3.918  -4.192  1.00 80.71           H  
ATOM   2622  CA  SER A 160       3.092  -2.636  -3.144  1.00 80.71           C  
ATOM   2623  HA  SER A 160       2.143  -2.267  -3.533  1.00 80.71           H  
ATOM   2624  C   SER A 160       3.722  -1.460  -2.391  1.00 80.71           C  
ATOM   2625  CB  SER A 160       2.746  -3.790  -2.196  1.00 80.71           C  
ATOM   2626  HB2 SER A 160       1.961  -3.453  -1.519  1.00 80.71           H  
ATOM   2627  HB3 SER A 160       2.355  -4.626  -2.776  1.00 80.71           H  
ATOM   2628  O   SER A 160       3.083  -0.882  -1.512  1.00 80.71           O  
ATOM   2629  OG  SER A 160       3.839  -4.231  -1.416  1.00 80.71           O  
ATOM   2630  HG  SER A 160       3.453  -4.815  -0.760  1.00 80.71           H  
ATOM   2631  N   SER A 161       4.966  -1.090  -2.731  1.00 71.89           N  
ATOM   2632  H   SER A 161       5.411  -1.585  -3.491  1.00 71.89           H  
ATOM   2633  CA  SER A 161       5.719   0.018  -2.131  1.00 71.89           C  
ATOM   2634  HA  SER A 161       6.754  -0.094  -2.453  1.00 71.89           H  
ATOM   2635  C   SER A 161       5.761  -0.018  -0.594  1.00 71.89           C  
ATOM   2636  CB  SER A 161       5.241   1.371  -2.681  1.00 71.89           C  
ATOM   2637  HB2 SER A 161       5.782   2.174  -2.180  1.00 71.89           H  
ATOM   2638  HB3 SER A 161       4.175   1.497  -2.492  1.00 71.89           H  
ATOM   2639  O   SER A 161       5.938   1.010   0.047  1.00 71.89           O  
ATOM   2640  OG  SER A 161       5.506   1.465  -4.072  1.00 71.89           O  
ATOM   2641  HG  SER A 161       4.718   1.224  -4.566  1.00 71.89           H  
ATOM   2642  N   GLY A 162       5.600  -1.202   0.008  1.00 75.40           N  
ATOM   2643  H   GLY A 162       5.355  -1.987  -0.578  1.00 75.40           H  
ATOM   2644  CA  GLY A 162       5.622  -1.390   1.464  1.00 75.40           C  
ATOM   2645  HA2 GLY A 162       6.064  -2.359   1.694  1.00 75.40           H  
ATOM   2646  HA3 GLY A 162       6.250  -0.625   1.920  1.00 75.40           H  
ATOM   2647  C   GLY A 162       4.257  -1.318   2.154  1.00 75.40           C  
ATOM   2648  O   GLY A 162       4.141  -1.795   3.281  1.00 75.40           O  
ATOM   2649  N   LEU A 163       3.192  -0.857   1.483  1.00 89.30           N  
ATOM   2650  H   LEU A 163       3.312  -0.550   0.528  1.00 89.30           H  
ATOM   2651  CA  LEU A 163       1.849  -0.792   2.071  1.00 89.30           C  
ATOM   2652  HA  LEU A 163       1.989  -0.499   3.112  1.00 89.30           H  
ATOM   2653  C   LEU A 163       1.170  -2.173   2.085  1.00 89.30           C  
ATOM   2654  CB  LEU A 163       1.017   0.314   1.396  1.00 89.30           C  
ATOM   2655  HB2 LEU A 163       0.845   0.035   0.356  1.00 89.30           H  
ATOM   2656  HB3 LEU A 163       1.592   1.240   1.407  1.00 89.30           H  
ATOM   2657  O   LEU A 163       0.225  -2.446   1.350  1.00 89.30           O  
ATOM   2658  CG  LEU A 163      -0.343   0.570   2.080  1.00 89.30           C  
ATOM   2659  HG  LEU A 163      -0.964  -0.324   2.021  1.00 89.30           H  
ATOM   2660  CD1 LEU A 163      -0.210   0.975   3.550  1.00 89.30           C  
ATOM   2661 HD11 LEU A 163      -1.200   1.171   3.962  1.00 89.30           H  
ATOM   2662 HD12 LEU A 163       0.403   1.873   3.629  1.00 89.30           H  
ATOM   2663 HD13 LEU A 163       0.231   0.169   4.137  1.00 89.30           H  
ATOM   2664  CD2 LEU A 163      -1.085   1.693   1.364  1.00 89.30           C  
ATOM   2665 HD21 LEU A 163      -1.055   1.524   0.287  1.00 89.30           H  
ATOM   2666 HD22 LEU A 163      -2.127   1.694   1.684  1.00 89.30           H  
ATOM   2667 HD23 LEU A 163      -0.622   2.656   1.579  1.00 89.30           H  
ATOM   2668  N   ASN A 164       1.684  -3.058   2.937  1.00 91.19           N  
ATOM   2669  H   ASN A 164       2.521  -2.769   3.422  1.00 91.19           H  
ATOM   2670  CA  ASN A 164       1.186  -4.422   3.135  1.00 91.19           C  
ATOM   2671  HA  ASN A 164       0.506  -4.684   2.324  1.00 91.19           H  
ATOM   2672  C   ASN A 164       0.410  -4.577   4.451  1.00 91.19           C  
ATOM   2673  CB  ASN A 164       2.377  -5.388   3.087  1.00 91.19           C  
ATOM   2674  HB2 ASN A 164       2.010  -6.410   3.184  1.00 91.19           H  
ATOM   2675  HB3 ASN A 164       3.040  -5.186   3.928  1.00 91.19           H  
ATOM   2676  O   ASN A 164      -0.326  -5.547   4.632  1.00 91.19           O  
ATOM   2677  CG  ASN A 164       3.154  -5.296   1.788  1.00 91.19           C  
ATOM   2678  ND2 ASN A 164       4.417  -4.945   1.844  1.00 91.19           N  
ATOM   2679 HD21 ASN A 164       4.896  -4.857   0.959  1.00 91.19           H  
ATOM   2680 HD22 ASN A 164       4.816  -4.637   2.719  1.00 91.19           H  
ATOM   2681  OD1 ASN A 164       2.655  -5.525   0.700  1.00 91.19           O  
ATOM   2682  N   THR A 165       0.564  -3.618   5.366  1.00 95.21           N  
ATOM   2683  H   THR A 165       1.159  -2.833   5.141  1.00 95.21           H  
ATOM   2684  CA  THR A 165      -0.044  -3.636   6.697  1.00 95.21           C  
ATOM   2685  HA  THR A 165      -0.892  -4.321   6.700  1.00 95.21           H  
ATOM   2686  C   THR A 165      -0.534  -2.243   7.055  1.00 95.21           C  
ATOM   2687  CB  THR A 165       0.959  -4.111   7.760  1.00 95.21           C  
ATOM   2688  HB  THR A 165       1.776  -3.394   7.831  1.00 95.21           H  
ATOM   2689  O   THR A 165       0.205  -1.267   6.948  1.00 95.21           O  
ATOM   2690  CG2 THR A 165       0.321  -4.289   9.139  1.00 95.21           C  
ATOM   2691 HG21 THR A 165       1.055  -4.701   9.831  1.00 95.21           H  
ATOM   2692 HG22 THR A 165      -0.008  -3.324   9.527  1.00 95.21           H  
ATOM   2693 HG23 THR A 165      -0.531  -4.965   9.070  1.00 95.21           H  
ATOM   2694  OG1 THR A 165       1.490  -5.367   7.407  1.00 95.21           O  
ATOM   2695  HG1 THR A 165       2.277  -5.509   7.937  1.00 95.21           H  
ATOM   2696  N   PHE A 166      -1.767  -2.163   7.534  1.00 97.13           N  
ATOM   2697  H   PHE A 166      -2.323  -3.006   7.564  1.00 97.13           H  
ATOM   2698  CA  PHE A 166      -2.320  -0.980   8.163  1.00 97.13           C  
ATOM   2699  HA  PHE A 166      -1.859  -0.094   7.726  1.00 97.13           H  
ATOM   2700  C   PHE A 166      -2.032  -0.970   9.656  1.00 97.13           C  
ATOM   2701  CB  PHE A 166      -3.829  -0.919   7.931  1.00 97.13           C  
ATOM   2702  HB2 PHE A 166      -4.218  -0.037   8.438  1.00 97.13           H  
ATOM   2703  HB3 PHE A 166      -4.284  -1.792   8.399  1.00 97.13           H  
ATOM   2704  O   PHE A 166      -2.318  -1.934  10.369  1.00 97.13           O  
ATOM   2705  CG  PHE A 166      -4.257  -0.850   6.483  1.00 97.13           C  
ATOM   2706  CD1 PHE A 166      -3.581  -0.012   5.576  1.00 97.13           C  
ATOM   2707  HD1 PHE A 166      -2.710   0.547   5.885  1.00 97.13           H  
ATOM   2708  CD2 PHE A 166      -5.361  -1.602   6.049  1.00 97.13           C  
ATOM   2709  HD2 PHE A 166      -5.855  -2.277   6.732  1.00 97.13           H  
ATOM   2710  CE1 PHE A 166      -4.044   0.114   4.258  1.00 97.13           C  
ATOM   2711  HE1 PHE A 166      -3.526   0.749   3.554  1.00 97.13           H  
ATOM   2712  CE2 PHE A 166      -5.836  -1.457   4.735  1.00 97.13           C  
ATOM   2713  HE2 PHE A 166      -6.700  -2.012   4.399  1.00 97.13           H  
ATOM   2714  CZ  PHE A 166      -5.194  -0.577   3.854  1.00 97.13           C  
ATOM   2715  HZ  PHE A 166      -5.577  -0.444   2.853  1.00 97.13           H  
ATOM   2716  N   TYR A 167      -1.554   0.171  10.128  1.00 96.92           N  
ATOM   2717  H   TYR A 167      -1.293   0.884   9.461  1.00 96.92           H  
ATOM   2718  CA  TYR A 167      -1.497   0.537  11.530  1.00 96.92           C  
ATOM   2719  HA  TYR A 167      -1.535  -0.354  12.157  1.00 96.92           H  
ATOM   2720  C   TYR A 167      -2.723   1.395  11.819  1.00 96.92           C  
ATOM   2721  CB  TYR A 167      -0.183   1.274  11.815  1.00 96.92           C  
ATOM   2722  HB2 TYR A 167      -0.058   2.089  11.101  1.00 96.92           H  
ATOM   2723  HB3 TYR A 167      -0.259   1.714  12.809  1.00 96.92           H  
ATOM   2724  O   TYR A 167      -2.793   2.544  11.384  1.00 96.92           O  
ATOM   2725  CG  TYR A 167       1.050   0.392  11.771  1.00 96.92           C  
ATOM   2726  CD1 TYR A 167       1.775   0.142  12.953  1.00 96.92           C  
ATOM   2727  HD1 TYR A 167       1.471   0.610  13.877  1.00 96.92           H  
ATOM   2728  CD2 TYR A 167       1.482  -0.172  10.553  1.00 96.92           C  
ATOM   2729  HD2 TYR A 167       0.981   0.068   9.627  1.00 96.92           H  
ATOM   2730  CE1 TYR A 167       2.906  -0.698  12.925  1.00 96.92           C  
ATOM   2731  HE1 TYR A 167       3.469  -0.879  13.829  1.00 96.92           H  
ATOM   2732  CE2 TYR A 167       2.588  -1.038  10.528  1.00 96.92           C  
ATOM   2733  HE2 TYR A 167       2.920  -1.472   9.596  1.00 96.92           H  
ATOM   2734  OH  TYR A 167       4.369  -2.139  11.682  1.00 96.92           O  
ATOM   2735  HH  TYR A 167       4.854  -2.137  12.511  1.00 96.92           H  
ATOM   2736  CZ  TYR A 167       3.299  -1.304  11.712  1.00 96.92           C  
ATOM   2737  N   ILE A 168      -3.715   0.818  12.503  1.00 98.14           N  
ATOM   2738  H   ILE A 168      -3.612  -0.140  12.806  1.00 98.14           H  
ATOM   2739  CA  ILE A 168      -4.942   1.529  12.868  1.00 98.14           C  
ATOM   2740  HA  ILE A 168      -5.076   2.376  12.195  1.00 98.14           H  
ATOM   2741  C   ILE A 168      -4.773   2.078  14.279  1.00 98.14           C  
ATOM   2742  CB  ILE A 168      -6.195   0.637  12.719  1.00 98.14           C  
ATOM   2743  HB  ILE A 168      -6.110  -0.211  13.398  1.00 98.14           H  
ATOM   2744  O   ILE A 168      -4.683   1.317  15.247  1.00 98.14           O  
ATOM   2745  CG1 ILE A 168      -6.293   0.104  11.270  1.00 98.14           C  
ATOM   2746 HG12 ILE A 168      -5.418  -0.511  11.055  1.00 98.14           H  
ATOM   2747 HG13 ILE A 168      -6.291   0.944  10.575  1.00 98.14           H  
ATOM   2748  CG2 ILE A 168      -7.455   1.443  13.101  1.00 98.14           C  
ATOM   2749 HG21 ILE A 168      -8.341   0.808  13.068  1.00 98.14           H  
ATOM   2750 HG22 ILE A 168      -7.585   2.275  12.409  1.00 98.14           H  
ATOM   2751 HG23 ILE A 168      -7.374   1.839  14.113  1.00 98.14           H  
ATOM   2752  CD1 ILE A 168      -7.527  -0.756  10.984  1.00 98.14           C  
ATOM   2753 HD11 ILE A 168      -7.437  -1.192   9.989  1.00 98.14           H  
ATOM   2754 HD12 ILE A 168      -8.434  -0.151  11.011  1.00 98.14           H  
ATOM   2755 HD13 ILE A 168      -7.591  -1.556  11.721  1.00 98.14           H  
ATOM   2756  N   TYR A 169      -4.755   3.398  14.396  1.00 98.31           N  
ATOM   2757  H   TYR A 169      -4.813   3.947  13.550  1.00 98.31           H  
ATOM   2758  CA  TYR A 169      -4.702   4.134  15.652  1.00 98.31           C  
ATOM   2759  HA  TYR A 169      -4.368   3.463  16.445  1.00 98.31           H  
ATOM   2760  C   TYR A 169      -6.084   4.661  16.026  1.00 98.31           C  
ATOM   2761  CB  TYR A 169      -3.689   5.276  15.556  1.00 98.31           C  
ATOM   2762  HB2 TYR A 169      -3.645   5.794  16.514  1.00 98.31           H  
ATOM   2763  HB3 TYR A 169      -4.049   5.990  14.815  1.00 98.31           H  
ATOM   2764  O   TYR A 169      -6.921   4.928  15.162  1.00 98.31           O  
ATOM   2765  CG  TYR A 169      -2.294   4.838  15.171  1.00 98.31           C  
ATOM   2766  CD1 TYR A 169      -1.386   4.428  16.165  1.00 98.31           C  
ATOM   2767  HD1 TYR A 169      -1.687   4.449  17.202  1.00 98.31           H  
ATOM   2768  CD2 TYR A 169      -1.911   4.817  13.817  1.00 98.31           C  
ATOM   2769  HD2 TYR A 169      -2.603   5.122  13.046  1.00 98.31           H  
ATOM   2770  CE1 TYR A 169      -0.095   3.995  15.807  1.00 98.31           C  
ATOM   2771  HE1 TYR A 169       0.605   3.660  16.559  1.00 98.31           H  
ATOM   2772  CE2 TYR A 169      -0.624   4.383  13.462  1.00 98.31           C  
ATOM   2773  HE2 TYR A 169      -0.322   4.348  12.426  1.00 98.31           H  
ATOM   2774  OH  TYR A 169       1.535   3.579  14.091  1.00 98.31           O  
ATOM   2775  HH  TYR A 169       2.135   3.465  14.832  1.00 98.31           H  
ATOM   2776  CZ  TYR A 169       0.290   3.982  14.451  1.00 98.31           C  
ATOM   2777  N   CYS A 170      -6.319   4.808  17.328  1.00 98.52           N  
ATOM   2778  H   CYS A 170      -5.585   4.590  17.987  1.00 98.52           H  
ATOM   2779  CA  CYS A 170      -7.566   5.352  17.843  1.00 98.52           C  
ATOM   2780  HA  CYS A 170      -8.008   5.995  17.082  1.00 98.52           H  
ATOM   2781  C   CYS A 170      -7.308   6.205  19.086  1.00 98.52           C  
ATOM   2782  CB  CYS A 170      -8.521   4.185  18.102  1.00 98.52           C  
ATOM   2783  HB2 CYS A 170      -8.139   3.563  18.911  1.00 98.52           H  
ATOM   2784  HB3 CYS A 170      -8.601   3.590  17.192  1.00 98.52           H  
ATOM   2785  O   CYS A 170      -6.752   5.728  20.070  1.00 98.52           O  
ATOM   2786  SG  CYS A 170     -10.156   4.826  18.523  1.00 98.52           S  
ATOM   2787  HG  CYS A 170     -10.213   5.755  17.564  1.00 98.52           H  
ATOM   2788  N   ASP A 171      -7.728   7.466  19.066  1.00 98.20           N  
ATOM   2789  H   ASP A 171      -8.276   7.781  18.278  1.00 98.20           H  
ATOM   2790  CA  ASP A 171      -7.371   8.459  20.089  1.00 98.20           C  
ATOM   2791  HA  ASP A 171      -6.285   8.460  20.183  1.00 98.20           H  
ATOM   2792  C   ASP A 171      -7.938   8.186  21.497  1.00 98.20           C  
ATOM   2793  CB  ASP A 171      -7.802   9.845  19.598  1.00 98.20           C  
ATOM   2794  HB2 ASP A 171      -7.302  10.592  20.215  1.00 98.20           H  
ATOM   2795  HB3 ASP A 171      -7.460   9.988  18.573  1.00 98.20           H  
ATOM   2796  O   ASP A 171      -7.503   8.805  22.472  1.00 98.20           O  
ATOM   2797  CG  ASP A 171      -9.317  10.069  19.682  1.00 98.20           C  
ATOM   2798  OD1 ASP A 171     -10.096   9.145  19.365  1.00 98.20           O  
ATOM   2799  OD2 ASP A 171      -9.699  11.172  20.139  1.00 98.20           O  
ATOM   2800  N   ILE A 172      -8.914   7.281  21.618  1.00 98.19           N  
ATOM   2801  H   ILE A 172      -9.293   6.902  20.762  1.00 98.19           H  
ATOM   2802  CA  ILE A 172      -9.503   6.881  22.904  1.00 98.19           C  
ATOM   2803  HA  ILE A 172      -9.438   7.735  23.577  1.00 98.19           H  
ATOM   2804  C   ILE A 172      -8.737   5.746  23.593  1.00 98.19           C  
ATOM   2805  CB  ILE A 172     -11.004   6.530  22.774  1.00 98.19           C  
ATOM   2806  HB  ILE A 172     -11.395   6.387  23.781  1.00 98.19           H  
ATOM   2807  O   ILE A 172      -9.006   5.491  24.769  1.00 98.19           O  
ATOM   2808  CG1 ILE A 172     -11.204   5.206  22.008  1.00 98.19           C  
ATOM   2809 HG12 ILE A 172     -10.708   4.398  22.547  1.00 98.19           H  
ATOM   2810 HG13 ILE A 172     -10.733   5.297  21.029  1.00 98.19           H  
ATOM   2811  CG2 ILE A 172     -11.793   7.693  22.147  1.00 98.19           C  
ATOM   2812 HG21 ILE A 172     -11.552   7.795  21.089  1.00 98.19           H  
ATOM   2813 HG22 ILE A 172     -11.555   8.629  22.652  1.00 98.19           H  
ATOM   2814 HG23 ILE A 172     -12.865   7.522  22.253  1.00 98.19           H  
ATOM   2815  CD1 ILE A 172     -12.662   4.788  21.812  1.00 98.19           C  
ATOM   2816 HD11 ILE A 172     -13.167   5.474  21.133  1.00 98.19           H  
ATOM   2817 HD12 ILE A 172     -13.175   4.778  22.774  1.00 98.19           H  
ATOM   2818 HD13 ILE A 172     -12.689   3.787  21.381  1.00 98.19           H  
ATOM   2819  N   VAL A 173      -7.826   5.046  22.905  1.00 97.94           N  
ATOM   2820  H   VAL A 173      -7.570   5.353  21.977  1.00 97.94           H  
ATOM   2821  CA  VAL A 173      -7.094   3.909  23.488  1.00 97.94           C  
ATOM   2822  HA  VAL A 173      -7.730   3.462  24.251  1.00 97.94           H  
ATOM   2823  C   VAL A 173      -5.826   4.354  24.208  1.00 97.94           C  
ATOM   2824  CB  VAL A 173      -6.798   2.775  22.487  1.00 97.94           C  
ATOM   2825  HB  VAL A 173      -6.376   1.954  23.065  1.00 97.94           H  
ATOM   2826  O   VAL A 173      -5.207   5.359  23.862  1.00 97.94           O  
ATOM   2827  CG1 VAL A 173      -8.095   2.257  21.866  1.00 97.94           C  
ATOM   2828 HG11 VAL A 173      -8.528   3.005  21.202  1.00 97.94           H  
ATOM   2829 HG12 VAL A 173      -8.798   2.041  22.671  1.00 97.94           H  
ATOM   2830 HG13 VAL A 173      -7.886   1.342  21.311  1.00 97.94           H  
ATOM   2831  CG2 VAL A 173      -5.799   3.100  21.374  1.00 97.94           C  
ATOM   2832 HG21 VAL A 173      -5.242   4.005  21.619  1.00 97.94           H  
ATOM   2833 HG22 VAL A 173      -5.091   2.278  21.273  1.00 97.94           H  
ATOM   2834 HG23 VAL A 173      -6.300   3.248  20.417  1.00 97.94           H  
ATOM   2835  N   GLU A 174      -5.431   3.600  25.232  1.00 97.36           N  
ATOM   2836  H   GLU A 174      -5.984   2.796  25.497  1.00 97.36           H  
ATOM   2837  CA  GLU A 174      -4.144   3.802  25.892  1.00 97.36           C  
ATOM   2838  HA  GLU A 174      -4.070   4.845  26.200  1.00 97.36           H  
ATOM   2839  C   GLU A 174      -2.974   3.561  24.939  1.00 97.36           C  
ATOM   2840  CB  GLU A 174      -4.006   2.941  27.155  1.00 97.36           C  
ATOM   2841  HB2 GLU A 174      -4.298   1.915  26.930  1.00 97.36           H  
ATOM   2842  HB3 GLU A 174      -2.963   2.948  27.472  1.00 97.36           H  
ATOM   2843  O   GLU A 174      -3.018   2.737  24.021  1.00 97.36           O  
ATOM   2844  CG  GLU A 174      -4.859   3.495  28.306  1.00 97.36           C  
ATOM   2845  HG2 GLU A 174      -5.904   3.459  27.998  1.00 97.36           H  
ATOM   2846  HG3 GLU A 174      -4.587   4.536  28.480  1.00 97.36           H  
ATOM   2847  CD  GLU A 174      -4.717   2.707  29.617  1.00 97.36           C  
ATOM   2848  OE1 GLU A 174      -5.405   3.086  30.592  1.00 97.36           O  
ATOM   2849  OE2 GLU A 174      -4.019   1.668  29.631  1.00 97.36           O  
ATOM   2850  N   TYR A 175      -1.899   4.295  25.201  1.00 97.88           N  
ATOM   2851  H   TYR A 175      -1.908   4.899  26.011  1.00 97.88           H  
ATOM   2852  CA  TYR A 175      -0.651   4.150  24.481  1.00 97.88           C  
ATOM   2853  HA  TYR A 175      -0.854   4.222  23.413  1.00 97.88           H  
ATOM   2854  C   TYR A 175      -0.041   2.774  24.767  1.00 97.88           C  
ATOM   2855  CB  TYR A 175       0.287   5.294  24.871  1.00 97.88           C  
ATOM   2856  HB2 TYR A 175       0.263   5.444  25.951  1.00 97.88           H  
ATOM   2857  HB3 TYR A 175       1.299   4.985  24.612  1.00 97.88           H  
ATOM   2858  O   TYR A 175       0.029   2.328  25.912  1.00 97.88           O  
ATOM   2859  CG  TYR A 175       0.015   6.609  24.167  1.00 97.88           C  
ATOM   2860  CD1 TYR A 175       0.957   7.120  23.254  1.00 97.88           C  
ATOM   2861  HD1 TYR A 175       1.879   6.586  23.075  1.00 97.88           H  
ATOM   2862  CD2 TYR A 175      -1.166   7.330  24.427  1.00 97.88           C  
ATOM   2863  HD2 TYR A 175      -1.897   6.954  25.128  1.00 97.88           H  
ATOM   2864  CE1 TYR A 175       0.721   8.338  22.591  1.00 97.88           C  
ATOM   2865  HE1 TYR A 175       1.453   8.724  21.897  1.00 97.88           H  
ATOM   2866  CE2 TYR A 175      -1.409   8.548  23.766  1.00 97.88           C  
ATOM   2867  HE2 TYR A 175      -2.317   9.103  23.949  1.00 97.88           H  
ATOM   2868  OH  TYR A 175      -0.713  10.227  22.212  1.00 97.88           O  
ATOM   2869  HH  TYR A 175      -0.004  10.468  21.612  1.00 97.88           H  
ATOM   2870  CZ  TYR A 175      -0.469   9.053  22.847  1.00 97.88           C  
ATOM   2871  N   SER A 176       0.418   2.105  23.714  1.00 95.44           N  
ATOM   2872  H   SER A 176       0.372   2.559  22.813  1.00 95.44           H  
ATOM   2873  CA  SER A 176       1.123   0.828  23.791  1.00 95.44           C  
ATOM   2874  HA  SER A 176       1.379   0.637  24.833  1.00 95.44           H  
ATOM   2875  C   SER A 176       2.440   0.896  23.030  1.00 95.44           C  
ATOM   2876  CB  SER A 176       0.221  -0.329  23.338  1.00 95.44           C  
ATOM   2877  HB2 SER A 176      -0.641  -0.363  24.004  1.00 95.44           H  
ATOM   2878  HB3 SER A 176       0.766  -1.267  23.441  1.00 95.44           H  
ATOM   2879  O   SER A 176       2.610   1.724  22.135  1.00 95.44           O  
ATOM   2880  OG  SER A 176      -0.246  -0.211  22.005  1.00 95.44           O  
ATOM   2881  HG  SER A 176      -0.333   0.725  21.812  1.00 95.44           H  
ATOM   2882  N   ILE A 177       3.381   0.034  23.409  1.00 95.51           N  
ATOM   2883  H   ILE A 177       3.177  -0.624  24.148  1.00 95.51           H  
ATOM   2884  CA  ILE A 177       4.704  -0.028  22.786  1.00 95.51           C  
ATOM   2885  HA  ILE A 177       5.121   0.978  22.757  1.00 95.51           H  
ATOM   2886  C   ILE A 177       4.557  -0.523  21.343  1.00 95.51           C  
ATOM   2887  CB  ILE A 177       5.657  -0.915  23.620  1.00 95.51           C  
ATOM   2888  HB  ILE A 177       5.226  -1.914  23.693  1.00 95.51           H  
ATOM   2889  O   ILE A 177       3.975  -1.581  21.098  1.00 95.51           O  
ATOM   2890  CG1 ILE A 177       5.818  -0.341  25.050  1.00 95.51           C  
ATOM   2891 HG12 ILE A 177       4.836  -0.189  25.498  1.00 95.51           H  
ATOM   2892 HG13 ILE A 177       6.312   0.630  24.996  1.00 95.51           H  
ATOM   2893  CG2 ILE A 177       7.027  -1.032  22.924  1.00 95.51           C  
ATOM   2894 HG21 ILE A 177       7.701  -1.665  23.500  1.00 95.51           H  
ATOM   2895 HG22 ILE A 177       6.926  -1.491  21.941  1.00 95.51           H  
ATOM   2896 HG23 ILE A 177       7.479  -0.047  22.807  1.00 95.51           H  
ATOM   2897  CD1 ILE A 177       6.602  -1.245  26.010  1.00 95.51           C  
ATOM   2898 HD11 ILE A 177       6.167  -2.244  26.019  1.00 95.51           H  
ATOM   2899 HD12 ILE A 177       7.650  -1.303  25.714  1.00 95.51           H  
ATOM   2900 HD13 ILE A 177       6.553  -0.828  27.015  1.00 95.51           H  
ATOM   2901  N   VAL A 178       5.113   0.240  20.402  1.00 92.05           N  
ATOM   2902  H   VAL A 178       5.562   1.096  20.695  1.00 92.05           H  
ATOM   2903  CA  VAL A 178       5.190  -0.077  18.973  1.00 92.05           C  
ATOM   2904  HA  VAL A 178       4.940  -1.127  18.820  1.00 92.05           H  
ATOM   2905  C   VAL A 178       6.633   0.153  18.530  1.00 92.05           C  
ATOM   2906  CB  VAL A 178       4.203   0.775  18.145  1.00 92.05           C  
ATOM   2907  HB  VAL A 178       4.483   1.826  18.206  1.00 92.05           H  
ATOM   2908  O   VAL A 178       7.072   1.284  18.337  1.00 92.05           O  
ATOM   2909  CG1 VAL A 178       4.215   0.334  16.674  1.00 92.05           C  
ATOM   2910 HG11 VAL A 178       3.515   0.944  16.103  1.00 92.05           H  
ATOM   2911 HG12 VAL A 178       5.206   0.485  16.247  1.00 92.05           H  
ATOM   2912 HG13 VAL A 178       3.933  -0.716  16.589  1.00 92.05           H  
ATOM   2913  CG2 VAL A 178       2.762   0.642  18.653  1.00 92.05           C  
ATOM   2914 HG21 VAL A 178       2.091   1.188  17.990  1.00 92.05           H  
ATOM   2915 HG22 VAL A 178       2.678   1.077  19.649  1.00 92.05           H  
ATOM   2916 HG23 VAL A 178       2.474  -0.408  18.695  1.00 92.05           H  
ATOM   2917  N   GLY A 179       7.412  -0.924  18.417  1.00 89.68           N  
ATOM   2918  H   GLY A 179       7.029  -1.829  18.648  1.00 89.68           H  
ATOM   2919  CA  GLY A 179       8.844  -0.817  18.131  1.00 89.68           C  
ATOM   2920  HA2 GLY A 179       8.980  -0.348  17.156  1.00 89.68           H  
ATOM   2921  HA3 GLY A 179       9.287  -1.812  18.098  1.00 89.68           H  
ATOM   2922  C   GLY A 179       9.581   0.002  19.198  1.00 89.68           C  
ATOM   2923  O   GLY A 179       9.592  -0.368  20.368  1.00 89.68           O  
ATOM   2924  N   ASN A 180      10.201   1.110  18.786  1.00 91.81           N  
ATOM   2925  H   ASN A 180      10.085   1.393  17.824  1.00 91.81           H  
ATOM   2926  CA  ASN A 180      10.981   2.013  19.641  1.00 91.81           C  
ATOM   2927  HA  ASN A 180      11.309   1.456  20.519  1.00 91.81           H  
ATOM   2928  C   ASN A 180      10.191   3.224  20.180  1.00 91.81           C  
ATOM   2929  CB  ASN A 180      12.237   2.460  18.870  1.00 91.81           C  
ATOM   2930  HB2 ASN A 180      12.780   1.588  18.507  1.00 91.81           H  
ATOM   2931  HB3 ASN A 180      12.889   3.002  19.555  1.00 91.81           H  
ATOM   2932  O   ASN A 180      10.793   4.129  20.756  1.00 91.81           O  
ATOM   2933  CG  ASN A 180      11.919   3.364  17.687  1.00 91.81           C  
ATOM   2934  ND2 ASN A 180      12.862   4.171  17.262  1.00 91.81           N  
ATOM   2935 HD21 ASN A 180      12.628   4.756  16.473  1.00 91.81           H  
ATOM   2936 HD22 ASN A 180      13.755   4.214  17.731  1.00 91.81           H  
ATOM   2937  OD1 ASN A 180      10.837   3.344  17.116  1.00 91.81           O  
ATOM   2938  N   HIS A 181       8.873   3.276  19.981  1.00 92.68           N  
ATOM   2939  H   HIS A 181       8.417   2.513  19.502  1.00 92.68           H  
ATOM   2940  CA  HIS A 181       8.020   4.370  20.446  1.00 92.68           C  
ATOM   2941  HA  HIS A 181       8.548   4.926  21.220  1.00 92.68           H  
ATOM   2942  C   HIS A 181       6.734   3.842  21.099  1.00 92.68           C  
ATOM   2943  CB  HIS A 181       7.757   5.344  19.284  1.00 92.68           C  
ATOM   2944  HB2 HIS A 181       7.175   6.193  19.645  1.00 92.68           H  
ATOM   2945  HB3 HIS A 181       8.713   5.734  18.936  1.00 92.68           H  
ATOM   2946  O   HIS A 181       6.467   2.641  21.130  1.00 92.68           O  
ATOM   2947  CG  HIS A 181       7.042   4.728  18.110  1.00 92.68           C  
ATOM   2948  CD2 HIS A 181       5.696   4.753  17.866  1.00 92.68           C  
ATOM   2949  HD2 HIS A 181       4.951   5.228  18.487  1.00 92.68           H  
ATOM   2950  ND1 HIS A 181       7.631   4.032  17.079  1.00 92.68           N  
ATOM   2951  HD1 HIS A 181       8.615   3.829  16.979  1.00 92.68           H  
ATOM   2952  CE1 HIS A 181       6.655   3.633  16.244  1.00 92.68           C  
ATOM   2953  HE1 HIS A 181       6.810   3.057  15.344  1.00 92.68           H  
ATOM   2954  NE2 HIS A 181       5.455   4.054  16.680  1.00 92.68           N  
ATOM   2955  N   SER A 182       5.938   4.752  21.661  1.00 95.46           N  
ATOM   2956  H   SER A 182       6.179   5.727  21.555  1.00 95.46           H  
ATOM   2957  CA  SER A 182       4.639   4.450  22.262  1.00 95.46           C  
ATOM   2958  HA  SER A 182       4.450   3.378  22.210  1.00 95.46           H  
ATOM   2959  C   SER A 182       3.543   5.174  21.489  1.00 95.46           C  
ATOM   2960  CB  SER A 182       4.652   4.851  23.736  1.00 95.46           C  
ATOM   2961  HB2 SER A 182       4.628   5.937  23.828  1.00 95.46           H  
ATOM   2962  HB3 SER A 182       5.562   4.471  24.200  1.00 95.46           H  
ATOM   2963  O   SER A 182       3.689   6.360  21.192  1.00 95.46           O  
ATOM   2964  OG  SER A 182       3.544   4.282  24.389  1.00 95.46           O  
ATOM   2965  HG  SER A 182       3.616   4.458  25.330  1.00 95.46           H  
ATOM   2966  N   ALA A 183       2.459   4.477  21.151  1.00 96.75           N  
ATOM   2967  H   ALA A 183       2.406   3.508  21.428  1.00 96.75           H  
ATOM   2968  CA  ALA A 183       1.378   5.023  20.333  1.00 96.75           C  
ATOM   2969  HA  ALA A 183       1.333   6.101  20.493  1.00 96.75           H  
ATOM   2970  C   ALA A 183       0.008   4.421  20.699  1.00 96.75           C  
ATOM   2971  CB  ALA A 183       1.717   4.769  18.859  1.00 96.75           C  
ATOM   2972  HB1 ALA A 183       2.666   5.242  18.610  1.00 96.75           H  
ATOM   2973  HB2 ALA A 183       1.791   3.697  18.674  1.00 96.75           H  
ATOM   2974  HB3 ALA A 183       0.945   5.200  18.222  1.00 96.75           H  
ATOM   2975  O   ALA A 183      -0.050   3.277  21.166  1.00 96.75           O  
ATOM   2976  N   PRO A 184      -1.107   5.136  20.449  1.00 97.75           N  
ATOM   2977  CA  PRO A 184      -2.469   4.650  20.682  1.00 97.75           C  
ATOM   2978  HA  PRO A 184      -2.525   4.127  21.637  1.00 97.75           H  
ATOM   2979  C   PRO A 184      -2.909   3.667  19.577  1.00 97.75           C  
ATOM   2980  CB  PRO A 184      -3.309   5.929  20.778  1.00 97.75           C  
ATOM   2981  HB2 PRO A 184      -3.228   6.343  21.783  1.00 97.75           H  
ATOM   2982  HB3 PRO A 184      -4.357   5.773  20.523  1.00 97.75           H  
ATOM   2983  O   PRO A 184      -3.902   3.867  18.877  1.00 97.75           O  
ATOM   2984  CG  PRO A 184      -2.629   6.862  19.783  1.00 97.75           C  
ATOM   2985  HG2 PRO A 184      -2.825   7.909  20.013  1.00 97.75           H  
ATOM   2986  HG3 PRO A 184      -2.952   6.623  18.770  1.00 97.75           H  
ATOM   2987  CD  PRO A 184      -1.153   6.510  19.954  1.00 97.75           C  
ATOM   2988  HD2 PRO A 184      -0.712   7.177  20.694  1.00 97.75           H  
ATOM   2989  HD3 PRO A 184      -0.636   6.615  19.000  1.00 97.75           H  
ATOM   2990  N   LEU A 185      -2.107   2.618  19.360  1.00 97.76           N  
ATOM   2991  H   LEU A 185      -1.310   2.514  19.972  1.00 97.76           H  
ATOM   2992  CA  LEU A 185      -2.329   1.597  18.340  1.00 97.76           C  
ATOM   2993  HA  LEU A 185      -2.625   2.099  17.418  1.00 97.76           H  
ATOM   2994  C   LEU A 185      -3.464   0.664  18.771  1.00 97.76           C  
ATOM   2995  CB  LEU A 185      -1.018   0.829  18.076  1.00 97.76           C  
ATOM   2996  HB2 LEU A 185      -0.704   0.353  19.005  1.00 97.76           H  
ATOM   2997  HB3 LEU A 185      -0.245   1.540  17.784  1.00 97.76           H  
ATOM   2998  O   LEU A 185      -3.347  -0.073  19.757  1.00 97.76           O  
ATOM   2999  CG  LEU A 185      -1.144  -0.250  16.980  1.00 97.76           C  
ATOM   3000  HG  LEU A 185      -2.000  -0.891  17.193  1.00 97.76           H  
ATOM   3001  CD1 LEU A 185      -1.315   0.359  15.590  1.00 97.76           C  
ATOM   3002 HD11 LEU A 185      -2.205   0.988  15.551  1.00 97.76           H  
ATOM   3003 HD12 LEU A 185      -1.425  -0.430  14.846  1.00 97.76           H  
ATOM   3004 HD13 LEU A 185      -0.452   0.974  15.336  1.00 97.76           H  
ATOM   3005  CD2 LEU A 185       0.100  -1.137  16.948  1.00 97.76           C  
ATOM   3006 HD21 LEU A 185       0.275  -1.572  17.932  1.00 97.76           H  
ATOM   3007 HD22 LEU A 185      -0.044  -1.941  16.226  1.00 97.76           H  
ATOM   3008 HD23 LEU A 185       0.969  -0.551  16.650  1.00 97.76           H  
ATOM   3009  N   LEU A 186      -4.538   0.657  17.985  1.00 97.92           N  
ATOM   3010  H   LEU A 186      -4.538   1.248  17.166  1.00 97.92           H  
ATOM   3011  CA  LEU A 186      -5.681  -0.220  18.184  1.00 97.92           C  
ATOM   3012  HA  LEU A 186      -5.874  -0.296  19.254  1.00 97.92           H  
ATOM   3013  C   LEU A 186      -5.375  -1.630  17.668  1.00 97.92           C  
ATOM   3014  CB  LEU A 186      -6.909   0.418  17.509  1.00 97.92           C  
ATOM   3015  HB2 LEU A 186      -7.075   1.406  17.939  1.00 97.92           H  
ATOM   3016  HB3 LEU A 186      -6.701   0.546  16.447  1.00 97.92           H  
ATOM   3017  O   LEU A 186      -5.524  -2.595  18.418  1.00 97.92           O  
ATOM   3018  CG  LEU A 186      -8.197  -0.407  17.633  1.00 97.92           C  
ATOM   3019  HG  LEU A 186      -8.020  -1.409  17.243  1.00 97.92           H  
ATOM   3020  CD1 LEU A 186      -8.696  -0.520  19.073  1.00 97.92           C  
ATOM   3021 HD11 LEU A 186      -7.958  -1.029  19.693  1.00 97.92           H  
ATOM   3022 HD12 LEU A 186      -9.623  -1.093  19.097  1.00 97.92           H  
ATOM   3023 HD13 LEU A 186      -8.890   0.476  19.471  1.00 97.92           H  
ATOM   3024  CD2 LEU A 186      -9.295   0.249  16.798  1.00 97.92           C  
ATOM   3025 HD21 LEU A 186      -9.529   1.237  17.194  1.00 97.92           H  
ATOM   3026 HD22 LEU A 186     -10.192  -0.371  16.819  1.00 97.92           H  
ATOM   3027 HD23 LEU A 186      -8.965   0.350  15.764  1.00 97.92           H  
ATOM   3028  N   ARG A 187      -4.947  -1.759  16.403  1.00 97.42           N  
ATOM   3029  H   ARG A 187      -4.825  -0.920  15.853  1.00 97.42           H  
ATOM   3030  CA  ARG A 187      -4.672  -3.057  15.763  1.00 97.42           C  
ATOM   3031  HA  ARG A 187      -4.106  -3.669  16.464  1.00 97.42           H  
ATOM   3032  C   ARG A 187      -3.842  -2.913  14.480  1.00 97.42           C  
ATOM   3033  CB  ARG A 187      -6.026  -3.744  15.479  1.00 97.42           C  
ATOM   3034  HB2 ARG A 187      -6.590  -3.155  14.756  1.00 97.42           H  
ATOM   3035  HB3 ARG A 187      -6.603  -3.786  16.403  1.00 97.42           H  
ATOM   3036  O   ARG A 187      -3.950  -1.907  13.784  1.00 97.42           O  
ATOM   3037  CG  ARG A 187      -5.866  -5.173  14.952  1.00 97.42           C  
ATOM   3038  HG2 ARG A 187      -5.039  -5.655  15.473  1.00 97.42           H  
ATOM   3039  HG3 ARG A 187      -5.650  -5.121  13.884  1.00 97.42           H  
ATOM   3040  CD  ARG A 187      -7.120  -6.025  15.144  1.00 97.42           C  
ATOM   3041  HD2 ARG A 187      -7.439  -5.934  16.182  1.00 97.42           H  
ATOM   3042  HD3 ARG A 187      -7.918  -5.667  14.494  1.00 97.42           H  
ATOM   3043  NE  ARG A 187      -6.826  -7.429  14.819  1.00 97.42           N  
ATOM   3044  HE  ARG A 187      -6.183  -7.580  14.055  1.00 97.42           H  
ATOM   3045  NH1 ARG A 187      -8.184  -8.406  16.390  1.00 97.42           N  
ATOM   3046 HH11 ARG A 187      -8.763  -7.579  16.345  1.00 97.42           H  
ATOM   3047 HH12 ARG A 187      -8.544  -9.253  16.805  1.00 97.42           H  
ATOM   3048  NH2 ARG A 187      -6.780  -9.670  15.213  1.00 97.42           N  
ATOM   3049 HH21 ARG A 187      -7.124 -10.479  15.710  1.00 97.42           H  
ATOM   3050 HH22 ARG A 187      -6.073  -9.773  14.499  1.00 97.42           H  
ATOM   3051  CZ  ARG A 187      -7.261  -8.489  15.473  1.00 97.42           C  
ATOM   3052  N   LEU A 188      -3.067  -3.952  14.154  1.00 96.52           N  
ATOM   3053  H   LEU A 188      -3.046  -4.743  14.782  1.00 96.52           H  
ATOM   3054  CA  LEU A 188      -2.480  -4.153  12.825  1.00 96.52           C  
ATOM   3055  HA  LEU A 188      -2.334  -3.182  12.352  1.00 96.52           H  
ATOM   3056  C   LEU A 188      -3.423  -4.972  11.940  1.00 96.52           C  
ATOM   3057  CB  LEU A 188      -1.115  -4.858  12.918  1.00 96.52           C  
ATOM   3058  HB2 LEU A 188      -1.264  -5.856  13.331  1.00 96.52           H  
ATOM   3059  HB3 LEU A 188      -0.723  -4.974  11.908  1.00 96.52           H  
ATOM   3060  O   LEU A 188      -3.955  -5.993  12.390  1.00 96.52           O  
ATOM   3061  CG  LEU A 188      -0.062  -4.133  13.766  1.00 96.52           C  
ATOM   3062  HG  LEU A 188      -0.414  -4.066  14.795  1.00 96.52           H  
ATOM   3063  CD1 LEU A 188       1.247  -4.922  13.763  1.00 96.52           C  
ATOM   3064 HD11 LEU A 188       1.979  -4.424  14.398  1.00 96.52           H  
ATOM   3065 HD12 LEU A 188       1.642  -4.981  12.749  1.00 96.52           H  
ATOM   3066 HD13 LEU A 188       1.076  -5.930  14.141  1.00 96.52           H  
ATOM   3067  CD2 LEU A 188       0.224  -2.729  13.255  1.00 96.52           C  
ATOM   3068 HD21 LEU A 188       0.571  -2.759  12.222  1.00 96.52           H  
ATOM   3069 HD22 LEU A 188      -0.671  -2.110  13.314  1.00 96.52           H  
ATOM   3070 HD23 LEU A 188       0.991  -2.277  13.884  1.00 96.52           H  
ATOM   3071  N   VAL A 189      -3.608  -4.553  10.690  1.00 97.08           N  
ATOM   3072  H   VAL A 189      -3.134  -3.712  10.392  1.00 97.08           H  
ATOM   3073  CA  VAL A 189      -4.465  -5.244   9.716  1.00 97.08           C  
ATOM   3074  HA  VAL A 189      -4.732  -6.225  10.109  1.00 97.08           H  
ATOM   3075  C   VAL A 189      -3.704  -5.463   8.416  1.00 97.08           C  
ATOM   3076  CB  VAL A 189      -5.775  -4.473   9.461  1.00 97.08           C  
ATOM   3077  HB  VAL A 189      -5.559  -3.521   8.976  1.00 97.08           H  
ATOM   3078  O   VAL A 189      -3.149  -4.520   7.868  1.00 97.08           O  
ATOM   3079  CG1 VAL A 189      -6.693  -5.285   8.540  1.00 97.08           C  
ATOM   3080 HG11 VAL A 189      -7.682  -4.829   8.504  1.00 97.08           H  
ATOM   3081 HG12 VAL A 189      -6.798  -6.307   8.904  1.00 97.08           H  
ATOM   3082 HG13 VAL A 189      -6.290  -5.301   7.527  1.00 97.08           H  
ATOM   3083  CG2 VAL A 189      -6.522  -4.175  10.770  1.00 97.08           C  
ATOM   3084 HG21 VAL A 189      -5.964  -3.443  11.353  1.00 97.08           H  
ATOM   3085 HG22 VAL A 189      -7.505  -3.760  10.549  1.00 97.08           H  
ATOM   3086 HG23 VAL A 189      -6.637  -5.088  11.355  1.00 97.08           H  
ATOM   3087  N   ASN A 190      -3.688  -6.692   7.903  1.00 95.94           N  
ATOM   3088  H   ASN A 190      -4.173  -7.438   8.381  1.00 95.94           H  
ATOM   3089  CA  ASN A 190      -3.051  -6.975   6.618  1.00 95.94           C  
ATOM   3090  HA  ASN A 190      -2.063  -6.514   6.607  1.00 95.94           H  
ATOM   3091  C   ASN A 190      -3.867  -6.366   5.475  1.00 95.94           C  
ATOM   3092  CB  ASN A 190      -2.869  -8.487   6.419  1.00 95.94           C  
ATOM   3093  HB2 ASN A 190      -2.488  -8.660   5.413  1.00 95.94           H  
ATOM   3094  HB3 ASN A 190      -3.836  -8.984   6.507  1.00 95.94           H  
ATOM   3095  O   ASN A 190      -5.093  -6.500   5.425  1.00 95.94           O  
ATOM   3096  CG  ASN A 190      -1.891  -9.112   7.397  1.00 95.94           C  
ATOM   3097  ND2 ASN A 190      -1.819 -10.421   7.432  1.00 95.94           N  
ATOM   3098 HD21 ASN A 190      -2.279 -10.972   6.721  1.00 95.94           H  
ATOM   3099 HD22 ASN A 190      -1.106 -10.788   8.045  1.00 95.94           H  
ATOM   3100  OD1 ASN A 190      -1.200  -8.470   8.163  1.00 95.94           O  
ATOM   3101  N   VAL A 191      -3.164  -5.754   4.533  1.00 94.96           N  
ATOM   3102  H   VAL A 191      -2.158  -5.719   4.626  1.00 94.96           H  
ATOM   3103  CA  VAL A 191      -3.728  -5.297   3.268  1.00 94.96           C  
ATOM   3104  HA  VAL A 191      -4.652  -4.755   3.466  1.00 94.96           H  
ATOM   3105  C   VAL A 191      -4.050  -6.512   2.400  1.00 94.96           C  
ATOM   3106  CB  VAL A 191      -2.755  -4.335   2.576  1.00 94.96           C  
ATOM   3107  HB  VAL A 191      -1.791  -4.829   2.450  1.00 94.96           H  
ATOM   3108  O   VAL A 191      -3.290  -7.479   2.337  1.00 94.96           O  
ATOM   3109  CG1 VAL A 191      -3.252  -3.908   1.199  1.00 94.96           C  
ATOM   3110 HG11 VAL A 191      -3.354  -4.766   0.535  1.00 94.96           H  
ATOM   3111 HG12 VAL A 191      -2.495  -3.257   0.762  1.00 94.96           H  
ATOM   3112 HG13 VAL A 191      -4.208  -3.390   1.282  1.00 94.96           H  
ATOM   3113  CG2 VAL A 191      -2.569  -3.074   3.430  1.00 94.96           C  
ATOM   3114 HG21 VAL A 191      -3.533  -2.585   3.565  1.00 94.96           H  
ATOM   3115 HG22 VAL A 191      -1.887  -2.383   2.933  1.00 94.96           H  
ATOM   3116 HG23 VAL A 191      -2.162  -3.320   4.411  1.00 94.96           H  
ATOM   3117  N   ARG A 192      -5.214  -6.480   1.760  1.00 94.21           N  
ATOM   3118  H   ARG A 192      -5.759  -5.632   1.823  1.00 94.21           H  
ATOM   3119  CA  ARG A 192      -5.758  -7.520   0.891  1.00 94.21           C  
ATOM   3120  HA  ARG A 192      -4.940  -8.102   0.467  1.00 94.21           H  
ATOM   3121  C   ARG A 192      -6.503  -6.862  -0.265  1.00 94.21           C  
ATOM   3122  CB  ARG A 192      -6.707  -8.438   1.685  1.00 94.21           C  
ATOM   3123  HB2 ARG A 192      -7.219  -9.103   0.990  1.00 94.21           H  
ATOM   3124  HB3 ARG A 192      -7.460  -7.826   2.182  1.00 94.21           H  
ATOM   3125  O   ARG A 192      -6.896  -5.700  -0.186  1.00 94.21           O  
ATOM   3126  CG  ARG A 192      -5.987  -9.301   2.729  1.00 94.21           C  
ATOM   3127  HG2 ARG A 192      -5.501  -8.666   3.471  1.00 94.21           H  
ATOM   3128  HG3 ARG A 192      -5.236  -9.916   2.233  1.00 94.21           H  
ATOM   3129  CD  ARG A 192      -7.001 -10.199   3.439  1.00 94.21           C  
ATOM   3130  HD2 ARG A 192      -7.565 -10.767   2.699  1.00 94.21           H  
ATOM   3131  HD3 ARG A 192      -7.690  -9.548   3.978  1.00 94.21           H  
ATOM   3132  NE  ARG A 192      -6.348 -11.129   4.377  1.00 94.21           N  
ATOM   3133  HE  ARG A 192      -5.339 -11.164   4.347  1.00 94.21           H  
ATOM   3134  NH1 ARG A 192      -8.266 -11.929   5.360  1.00 94.21           N  
ATOM   3135 HH11 ARG A 192      -8.748 -11.107   5.025  1.00 94.21           H  
ATOM   3136 HH12 ARG A 192      -8.687 -12.234   6.226  1.00 94.21           H  
ATOM   3137  NH2 ARG A 192      -6.306 -12.733   5.998  1.00 94.21           N  
ATOM   3138 HH21 ARG A 192      -5.303 -12.812   5.904  1.00 94.21           H  
ATOM   3139 HH22 ARG A 192      -6.833 -13.338   6.611  1.00 94.21           H  
ATOM   3140  CZ  ARG A 192      -6.976 -11.918   5.232  1.00 94.21           C  
ATOM   3141  N   GLY A 193      -6.747  -7.660  -1.296  1.00 92.27           N  
ATOM   3142  H   GLY A 193      -6.318  -8.575  -1.308  1.00 92.27           H  
ATOM   3143  CA  GLY A 193      -7.498  -7.249  -2.473  1.00 92.27           C  
ATOM   3144  HA2 GLY A 193      -8.335  -6.615  -2.180  1.00 92.27           H  
ATOM   3145  HA3 GLY A 193      -7.890  -8.138  -2.967  1.00 92.27           H  
ATOM   3146  C   GLY A 193      -6.685  -6.449  -3.479  1.00 92.27           C  
ATOM   3147  O   GLY A 193      -5.609  -5.937  -3.179  1.00 92.27           O  
ATOM   3148  N   ASN A 194      -7.255  -6.355  -4.673  1.00 91.30           N  
ATOM   3149  H   ASN A 194      -8.143  -6.821  -4.797  1.00 91.30           H  
ATOM   3150  CA  ASN A 194      -6.762  -5.539  -5.775  1.00 91.30           C  
ATOM   3151  HA  ASN A 194      -5.714  -5.294  -5.597  1.00 91.30           H  
ATOM   3152  C   ASN A 194      -7.538  -4.217  -5.842  1.00 91.30           C  
ATOM   3153  CB  ASN A 194      -6.857  -6.350  -7.084  1.00 91.30           C  
ATOM   3154  HB2 ASN A 194      -7.892  -6.645  -7.255  1.00 91.30           H  
ATOM   3155  HB3 ASN A 194      -6.540  -5.726  -7.920  1.00 91.30           H  
ATOM   3156  O   ASN A 194      -8.553  -4.048  -5.162  1.00 91.30           O  
ATOM   3157  CG  ASN A 194      -5.981  -7.594  -7.095  1.00 91.30           C  
ATOM   3158  ND2 ASN A 194      -6.141  -8.457  -8.069  1.00 91.30           N  
ATOM   3159 HD21 ASN A 194      -6.591  -8.180  -8.930  1.00 91.30           H  
ATOM   3160 HD22 ASN A 194      -5.421  -9.163  -8.123  1.00 91.30           H  
ATOM   3161  OD1 ASN A 194      -5.146  -7.826  -6.242  1.00 91.30           O  
ATOM   3162  N   ASP A 195      -7.093  -3.291  -6.693  1.00 92.14           N  
ATOM   3163  H   ASP A 195      -6.246  -3.469  -7.213  1.00 92.14           H  
ATOM   3164  CA  ASP A 195      -7.789  -2.021  -6.919  1.00 92.14           C  
ATOM   3165  HA  ASP A 195      -7.698  -1.431  -6.007  1.00 92.14           H  
ATOM   3166  C   ASP A 195      -9.290  -2.203  -7.193  1.00 92.14           C  
ATOM   3167  CB  ASP A 195      -7.095  -1.241  -8.037  1.00 92.14           C  
ATOM   3168  HB2 ASP A 195      -7.155  -1.794  -8.975  1.00 92.14           H  
ATOM   3169  HB3 ASP A 195      -6.051  -1.143  -7.739  1.00 92.14           H  
ATOM   3170  O   ASP A 195      -9.725  -3.151  -7.854  1.00 92.14           O  
ATOM   3171  CG  ASP A 195      -7.631   0.181  -8.214  1.00 92.14           C  
ATOM   3172  OD1 ASP A 195      -7.684   0.916  -7.201  1.00 92.14           O  
ATOM   3173  OD2 ASP A 195      -7.984   0.554  -9.351  1.00 92.14           O  
ATOM   3174  N   ASN A 196     -10.083  -1.290  -6.634  1.00 94.84           N  
ATOM   3175  H   ASN A 196      -9.627  -0.549  -6.121  1.00 94.84           H  
ATOM   3176  CA  ASN A 196     -11.544  -1.272  -6.646  1.00 94.84           C  
ATOM   3177  HA  ASN A 196     -11.830  -0.371  -6.105  1.00 94.84           H  
ATOM   3178  C   ASN A 196     -12.239  -2.435  -5.902  1.00 94.84           C  
ATOM   3179  CB  ASN A 196     -12.011  -1.100  -8.101  1.00 94.84           C  
ATOM   3180  HB2 ASN A 196     -11.378  -0.373  -8.610  1.00 94.84           H  
ATOM   3181  HB3 ASN A 196     -11.906  -2.053  -8.619  1.00 94.84           H  
ATOM   3182  O   ASN A 196     -13.470  -2.519  -5.897  1.00 94.84           O  
ATOM   3183  CG  ASN A 196     -13.441  -0.623  -8.230  1.00 94.84           C  
ATOM   3184  ND2 ASN A 196     -14.103  -1.011  -9.294  1.00 94.84           N  
ATOM   3185 HD21 ASN A 196     -13.644  -1.602  -9.972  1.00 94.84           H  
ATOM   3186 HD22 ASN A 196     -15.054  -0.679  -9.374  1.00 94.84           H  
ATOM   3187  OD1 ASN A 196     -13.987   0.113  -7.423  1.00 94.84           O  
ATOM   3188  N   GLN A 197     -11.504  -3.327  -5.232  1.00 96.72           N  
ATOM   3189  H   GLN A 197     -10.497  -3.273  -5.279  1.00 96.72           H  
ATOM   3190  CA  GLN A 197     -12.122  -4.360  -4.400  1.00 96.72           C  
ATOM   3191  HA  GLN A 197     -13.054  -4.662  -4.877  1.00 96.72           H  
ATOM   3192  C   GLN A 197     -12.488  -3.821  -3.016  1.00 96.72           C  
ATOM   3193  CB  GLN A 197     -11.257  -5.621  -4.315  1.00 96.72           C  
ATOM   3194  HB2 GLN A 197     -11.743  -6.329  -3.644  1.00 96.72           H  
ATOM   3195  HB3 GLN A 197     -10.279  -5.379  -3.900  1.00 96.72           H  
ATOM   3196  O   GLN A 197     -11.760  -3.038  -2.405  1.00 96.72           O  
ATOM   3197  CG  GLN A 197     -11.112  -6.279  -5.697  1.00 96.72           C  
ATOM   3198  HG2 GLN A 197     -12.103  -6.442  -6.121  1.00 96.72           H  
ATOM   3199  HG3 GLN A 197     -10.558  -5.619  -6.365  1.00 96.72           H  
ATOM   3200  CD  GLN A 197     -10.386  -7.615  -5.636  1.00 96.72           C  
ATOM   3201  NE2 GLN A 197     -10.505  -8.443  -6.649  1.00 96.72           N  
ATOM   3202 HE21 GLN A 197      -9.941  -9.279  -6.600  1.00 96.72           H  
ATOM   3203 HE22 GLN A 197     -10.990  -8.158  -7.488  1.00 96.72           H  
ATOM   3204  OE1 GLN A 197      -9.692  -7.947  -4.691  1.00 96.72           O  
ATOM   3205  N   SER A 198     -13.639  -4.259  -2.506  1.00 97.29           N  
ATOM   3206  H   SER A 198     -14.155  -4.952  -3.030  1.00 97.29           H  
ATOM   3207  CA  SER A 198     -14.061  -3.992  -1.130  1.00 97.29           C  
ATOM   3208  HA  SER A 198     -13.550  -3.107  -0.750  1.00 97.29           H  
ATOM   3209  C   SER A 198     -13.693  -5.167  -0.238  1.00 97.29           C  
ATOM   3210  CB  SER A 198     -15.558  -3.715  -1.063  1.00 97.29           C  
ATOM   3211  HB2 SER A 198     -16.107  -4.527  -1.540  1.00 97.29           H  
ATOM   3212  HB3 SER A 198     -15.861  -3.651  -0.018  1.00 97.29           H  
ATOM   3213  O   SER A 198     -14.085  -6.301  -0.509  1.00 97.29           O  
ATOM   3214  OG  SER A 198     -15.841  -2.490  -1.713  1.00 97.29           O  
ATOM   3215  HG  SER A 198     -15.490  -2.544  -2.605  1.00 97.29           H  
ATOM   3216  N   ILE A 199     -12.964  -4.882   0.833  1.00 98.01           N  
ATOM   3217  H   ILE A 199     -12.707  -3.919   0.995  1.00 98.01           H  
ATOM   3218  CA  ILE A 199     -12.475  -5.858   1.798  1.00 98.01           C  
ATOM   3219  HA  ILE A 199     -12.727  -6.863   1.459  1.00 98.01           H  
ATOM   3220  C   ILE A 199     -13.179  -5.630   3.126  1.00 98.01           C  
ATOM   3221  CB  ILE A 199     -10.944  -5.759   1.926  1.00 98.01           C  
ATOM   3222  HB  ILE A 199     -10.710  -4.766   2.310  1.00 98.01           H  
ATOM   3223  O   ILE A 199     -13.337  -4.495   3.571  1.00 98.01           O  
ATOM   3224  CG1 ILE A 199     -10.233  -5.899   0.563  1.00 98.01           C  
ATOM   3225 HG12 ILE A 199     -10.518  -5.070  -0.085  1.00 98.01           H  
ATOM   3226 HG13 ILE A 199      -9.160  -5.810   0.734  1.00 98.01           H  
ATOM   3227  CG2 ILE A 199     -10.402  -6.797   2.927  1.00 98.01           C  
ATOM   3228 HG21 ILE A 199      -9.314  -6.746   2.956  1.00 98.01           H  
ATOM   3229 HG22 ILE A 199     -10.768  -6.583   3.931  1.00 98.01           H  
ATOM   3230 HG23 ILE A 199     -10.703  -7.806   2.646  1.00 98.01           H  
ATOM   3231  CD1 ILE A 199     -10.503  -7.217  -0.179  1.00 98.01           C  
ATOM   3232 HD11 ILE A 199     -10.061  -7.176  -1.174  1.00 98.01           H  
ATOM   3233 HD12 ILE A 199     -10.066  -8.054   0.366  1.00 98.01           H  
ATOM   3234 HD13 ILE A 199     -11.572  -7.384  -0.308  1.00 98.01           H  
ATOM   3235  N   SER A 200     -13.598  -6.723   3.757  1.00 97.10           N  
ATOM   3236  H   SER A 200     -13.394  -7.622   3.344  1.00 97.10           H  
ATOM   3237  CA  SER A 200     -14.212  -6.717   5.079  1.00 97.10           C  
ATOM   3238  HA  SER A 200     -14.098  -5.736   5.539  1.00 97.10           H  
ATOM   3239  C   SER A 200     -13.516  -7.748   5.953  1.00 97.10           C  
ATOM   3240  CB  SER A 200     -15.707  -7.018   4.968  1.00 97.10           C  
ATOM   3241  HB2 SER A 200     -16.158  -6.334   4.248  1.00 97.10           H  
ATOM   3242  HB3 SER A 200     -15.857  -8.038   4.615  1.00 97.10           H  
ATOM   3243  O   SER A 200     -13.677  -8.948   5.751  1.00 97.10           O  
ATOM   3244  OG  SER A 200     -16.333  -6.848   6.225  1.00 97.10           O  
ATOM   3245  HG  SER A 200     -15.992  -7.518   6.822  1.00 97.10           H  
ATOM   3246  N   GLU A 201     -12.778  -7.275   6.948  1.00 96.68           N  
ATOM   3247  H   GLU A 201     -12.708  -6.273   7.058  1.00 96.68           H  
ATOM   3248  CA  GLU A 201     -12.161  -8.103   7.978  1.00 96.68           C  
ATOM   3249  HA  GLU A 201     -12.125  -9.142   7.651  1.00 96.68           H  
ATOM   3250  C   GLU A 201     -13.004  -8.027   9.251  1.00 96.68           C  
ATOM   3251  CB  GLU A 201     -10.722  -7.636   8.245  1.00 96.68           C  
ATOM   3252  HB2 GLU A 201     -10.321  -8.190   9.093  1.00 96.68           H  
ATOM   3253  HB3 GLU A 201     -10.737  -6.582   8.519  1.00 96.68           H  
ATOM   3254  O   GLU A 201     -13.328  -6.938   9.724  1.00 96.68           O  
ATOM   3255  CG  GLU A 201      -9.782  -7.814   7.042  1.00 96.68           C  
ATOM   3256  HG2 GLU A 201     -10.161  -7.237   6.199  1.00 96.68           H  
ATOM   3257  HG3 GLU A 201      -8.812  -7.394   7.309  1.00 96.68           H  
ATOM   3258  CD  GLU A 201      -9.580  -9.282   6.633  1.00 96.68           C  
ATOM   3259  OE1 GLU A 201      -9.544  -9.564   5.414  1.00 96.68           O  
ATOM   3260  OE2 GLU A 201      -9.378 -10.145   7.520  1.00 96.68           O  
ATOM   3261  N   SER A 202     -13.338  -9.179   9.826  1.00 96.67           N  
ATOM   3262  H   SER A 202     -12.999 -10.038   9.417  1.00 96.67           H  
ATOM   3263  CA  SER A 202     -14.072  -9.288  11.090  1.00 96.67           C  
ATOM   3264  HA  SER A 202     -14.182  -8.304  11.545  1.00 96.67           H  
ATOM   3265  C   SER A 202     -13.288 -10.166  12.058  1.00 96.67           C  
ATOM   3266  CB  SER A 202     -15.474  -9.859  10.864  1.00 96.67           C  
ATOM   3267  HB2 SER A 202     -15.394 -10.812  10.340  1.00 96.67           H  
ATOM   3268  HB3 SER A 202     -15.954 -10.029  11.828  1.00 96.67           H  
ATOM   3269  O   SER A 202     -12.656 -11.138  11.648  1.00 96.67           O  
ATOM   3270  OG  SER A 202     -16.267  -8.962  10.105  1.00 96.67           O  
ATOM   3271  HG  SER A 202     -17.019  -9.452   9.763  1.00 96.67           H  
ATOM   3272  N   TYR A 203     -13.322  -9.825  13.345  1.00 96.73           N  
ATOM   3273  H   TYR A 203     -13.852  -9.010  13.617  1.00 96.73           H  
ATOM   3274  CA  TYR A 203     -12.555 -10.513  14.379  1.00 96.73           C  
ATOM   3275  HA  TYR A 203     -11.997 -11.337  13.936  1.00 96.73           H  
ATOM   3276  C   TYR A 203     -13.479 -11.098  15.444  1.00 96.73           C  
ATOM   3277  CB  TYR A 203     -11.540  -9.542  15.000  1.00 96.73           C  
ATOM   3278  HB2 TYR A 203     -12.079  -8.742  15.508  1.00 96.73           H  
ATOM   3279  HB3 TYR A 203     -10.964 -10.077  15.755  1.00 96.73           H  
ATOM   3280  O   TYR A 203     -14.044 -10.357  16.247  1.00 96.73           O  
ATOM   3281  CG  TYR A 203     -10.576  -8.926  14.005  1.00 96.73           C  
ATOM   3282  CD1 TYR A 203      -9.572  -9.718  13.415  1.00 96.73           C  
ATOM   3283  HD1 TYR A 203      -9.510 -10.771  13.649  1.00 96.73           H  
ATOM   3284  CD2 TYR A 203     -10.718  -7.576  13.630  1.00 96.73           C  
ATOM   3285  HD2 TYR A 203     -11.526  -6.987  14.037  1.00 96.73           H  
ATOM   3286  CE1 TYR A 203      -8.705  -9.160  12.457  1.00 96.73           C  
ATOM   3287  HE1 TYR A 203      -7.974  -9.779  11.959  1.00 96.73           H  
ATOM   3288  CE2 TYR A 203      -9.843  -7.009  12.686  1.00 96.73           C  
ATOM   3289  HE2 TYR A 203      -9.965  -5.986  12.362  1.00 96.73           H  
ATOM   3290  OH  TYR A 203      -8.018  -7.263  11.166  1.00 96.73           O  
ATOM   3291  HH  TYR A 203      -7.572  -7.932  10.641  1.00 96.73           H  
ATOM   3292  CZ  TYR A 203      -8.842  -7.803  12.094  1.00 96.73           C  
ATOM   3293  N   ASP A 204     -13.551 -12.429  15.511  1.00 91.15           N  
ATOM   3294  H   ASP A 204     -13.225 -12.976  14.727  1.00 91.15           H  
ATOM   3295  CA  ASP A 204     -14.302 -13.134  16.562  1.00 91.15           C  
ATOM   3296  HA  ASP A 204     -15.337 -12.793  16.558  1.00 91.15           H  
ATOM   3297  C   ASP A 204     -13.718 -12.872  17.955  1.00 91.15           C  
ATOM   3298  CB  ASP A 204     -14.277 -14.645  16.295  1.00 91.15           C  
ATOM   3299  HB2 ASP A 204     -13.242 -14.988  16.297  1.00 91.15           H  
ATOM   3300  HB3 ASP A 204     -14.801 -15.154  17.104  1.00 91.15           H  
ATOM   3301  O   ASP A 204     -14.439 -12.803  18.951  1.00 91.15           O  
ATOM   3302  CG  ASP A 204     -14.942 -15.032  14.976  1.00 91.15           C  
ATOM   3303  OD1 ASP A 204     -15.929 -14.362  14.604  1.00 91.15           O  
ATOM   3304  OD2 ASP A 204     -14.423 -15.979  14.350  1.00 91.15           O  
ATOM   3305  N   ASN A 205     -12.396 -12.686  18.024  1.00 90.88           N  
ATOM   3306  H   ASN A 205     -11.877 -12.762  17.160  1.00 90.88           H  
ATOM   3307  CA  ASN A 205     -11.689 -12.326  19.246  1.00 90.88           C  
ATOM   3308  HA  ASN A 205     -12.431 -12.069  20.002  1.00 90.88           H  
ATOM   3309  C   ASN A 205     -10.833 -11.067  19.005  1.00 90.88           C  
ATOM   3310  CB  ASN A 205     -10.932 -13.567  19.754  1.00 90.88           C  
ATOM   3311  HB2 ASN A 205      -9.926 -13.600  19.336  1.00 90.88           H  
ATOM   3312  HB3 ASN A 205     -11.458 -14.463  19.424  1.00 90.88           H  
ATOM   3313  O   ASN A 205      -9.660 -11.161  18.613  1.00 90.88           O  
ATOM   3314  CG  ASN A 205     -10.857 -13.652  21.269  1.00 90.88           C  
ATOM   3315  ND2 ASN A 205     -10.259 -14.708  21.768  1.00 90.88           N  
ATOM   3316 HD21 ASN A 205      -9.875 -15.407  21.148  1.00 90.88           H  
ATOM   3317 HD22 ASN A 205     -10.201 -14.771  22.774  1.00 90.88           H  
ATOM   3318  OD1 ASN A 205     -11.339 -12.823  22.030  1.00 90.88           O  
ATOM   3319  N   PRO A 206     -11.422  -9.866  19.161  1.00 94.69           N  
ATOM   3320  CA  PRO A 206     -10.700  -8.608  19.036  1.00 94.69           C  
ATOM   3321  HA  PRO A 206     -10.343  -8.517  18.010  1.00 94.69           H  
ATOM   3322  C   PRO A 206      -9.528  -8.522  20.017  1.00 94.69           C  
ATOM   3323  CB  PRO A 206     -11.731  -7.507  19.301  1.00 94.69           C  
ATOM   3324  HB2 PRO A 206     -11.765  -7.270  20.365  1.00 94.69           H  
ATOM   3325  HB3 PRO A 206     -11.522  -6.604  18.726  1.00 94.69           H  
ATOM   3326  O   PRO A 206      -9.605  -8.996  21.150  1.00 94.69           O  
ATOM   3327  CG  PRO A 206     -13.047  -8.162  18.892  1.00 94.69           C  
ATOM   3328  HG2 PRO A 206     -13.150  -8.139  17.807  1.00 94.69           H  
ATOM   3329  HG3 PRO A 206     -13.905  -7.695  19.376  1.00 94.69           H  
ATOM   3330  CD  PRO A 206     -12.842  -9.601  19.356  1.00 94.69           C  
ATOM   3331  HD2 PRO A 206     -13.090  -9.691  20.414  1.00 94.69           H  
ATOM   3332  HD3 PRO A 206     -13.473 -10.267  18.767  1.00 94.69           H  
ATOM   3333  N   GLN A 207      -8.447  -7.861  19.608  1.00 95.13           N  
ATOM   3334  H   GLN A 207      -8.427  -7.465  18.679  1.00 95.13           H  
ATOM   3335  CA  GLN A 207      -7.414  -7.445  20.549  1.00 95.13           C  
ATOM   3336  HA  GLN A 207      -7.210  -8.261  21.242  1.00 95.13           H  
ATOM   3337  C   GLN A 207      -7.951  -6.246  21.334  1.00 95.13           C  
ATOM   3338  CB  GLN A 207      -6.121  -7.126  19.789  1.00 95.13           C  
ATOM   3339  HB2 GLN A 207      -6.284  -6.280  19.121  1.00 95.13           H  
ATOM   3340  HB3 GLN A 207      -5.842  -7.993  19.189  1.00 95.13           H  
ATOM   3341  O   GLN A 207      -8.070  -5.152  20.783  1.00 95.13           O  
ATOM   3342  CG  GLN A 207      -4.971  -6.806  20.756  1.00 95.13           C  
ATOM   3343  HG2 GLN A 207      -5.223  -5.929  21.352  1.00 95.13           H  
ATOM   3344  HG3 GLN A 207      -4.827  -7.650  21.432  1.00 95.13           H  
ATOM   3345  CD  GLN A 207      -3.655  -6.530  20.037  1.00 95.13           C  
ATOM   3346  NE2 GLN A 207      -2.557  -6.438  20.757  1.00 95.13           N  
ATOM   3347 HE21 GLN A 207      -2.574  -6.690  21.735  1.00 95.13           H  
ATOM   3348 HE22 GLN A 207      -1.703  -6.396  20.220  1.00 95.13           H  
ATOM   3349  OE1 GLN A 207      -3.573  -6.391  18.830  1.00 95.13           O  
ATOM   3350  N   TYR A 208      -8.309  -6.462  22.598  1.00 96.79           N  
ATOM   3351  H   TYR A 208      -8.244  -7.396  22.977  1.00 96.79           H  
ATOM   3352  CA  TYR A 208      -8.819  -5.396  23.453  1.00 96.79           C  
ATOM   3353  HA  TYR A 208      -9.408  -4.727  22.826  1.00 96.79           H  
ATOM   3354  C   TYR A 208      -7.685  -4.570  24.061  1.00 96.79           C  
ATOM   3355  CB  TYR A 208      -9.774  -5.933  24.520  1.00 96.79           C  
ATOM   3356  HB2 TYR A 208     -10.049  -5.103  25.171  1.00 96.79           H  
ATOM   3357  HB3 TYR A 208      -9.260  -6.675  25.132  1.00 96.79           H  
ATOM   3358  O   TYR A 208      -6.611  -5.080  24.387  1.00 96.79           O  
ATOM   3359  CG  TYR A 208     -11.046  -6.525  23.953  1.00 96.79           C  
ATOM   3360  CD1 TYR A 208     -12.190  -5.727  23.742  1.00 96.79           C  
ATOM   3361  HD1 TYR A 208     -12.180  -4.681  24.012  1.00 96.79           H  
ATOM   3362  CD2 TYR A 208     -11.056  -7.880  23.589  1.00 96.79           C  
ATOM   3363  HD2 TYR A 208     -10.166  -8.480  23.707  1.00 96.79           H  
ATOM   3364  CE1 TYR A 208     -13.355  -6.296  23.187  1.00 96.79           C  
ATOM   3365  HE1 TYR A 208     -14.236  -5.692  23.027  1.00 96.79           H  
ATOM   3366  CE2 TYR A 208     -12.207  -8.447  23.028  1.00 96.79           C  
ATOM   3367  HE2 TYR A 208     -12.203  -9.479  22.707  1.00 96.79           H  
ATOM   3368  OH  TYR A 208     -14.465  -8.299  22.396  1.00 96.79           O  
ATOM   3369  HH  TYR A 208     -15.139  -7.683  22.098  1.00 96.79           H  
ATOM   3370  CZ  TYR A 208     -13.361  -7.668  22.854  1.00 96.79           C  
ATOM   3371  N   LYS A 209      -7.947  -3.273  24.199  1.00 96.73           N  
ATOM   3372  H   LYS A 209      -8.833  -2.949  23.839  1.00 96.73           H  
ATOM   3373  CA  LYS A 209      -7.066  -2.249  24.751  1.00 96.73           C  
ATOM   3374  HA  LYS A 209      -6.187  -2.718  25.193  1.00 96.73           H  
ATOM   3375  C   LYS A 209      -7.809  -1.491  25.850  1.00 96.73           C  
ATOM   3376  CB  LYS A 209      -6.636  -1.285  23.628  1.00 96.73           C  
ATOM   3377  HB2 LYS A 209      -7.532  -0.820  23.218  1.00 96.73           H  
ATOM   3378  HB3 LYS A 209      -6.026  -0.487  24.054  1.00 96.73           H  
ATOM   3379  O   LYS A 209      -9.021  -1.275  25.763  1.00 96.73           O  
ATOM   3380  CG  LYS A 209      -5.866  -1.931  22.462  1.00 96.73           C  
ATOM   3381  HG2 LYS A 209      -5.805  -1.193  21.662  1.00 96.73           H  
ATOM   3382  HG3 LYS A 209      -6.412  -2.791  22.074  1.00 96.73           H  
ATOM   3383  CD  LYS A 209      -4.437  -2.347  22.837  1.00 96.73           C  
ATOM   3384  HD2 LYS A 209      -3.924  -1.475  23.243  1.00 96.73           H  
ATOM   3385  HD3 LYS A 209      -4.459  -3.139  23.585  1.00 96.73           H  
ATOM   3386  CE  LYS A 209      -3.711  -2.831  21.575  1.00 96.73           C  
ATOM   3387  HE2 LYS A 209      -4.027  -3.849  21.349  1.00 96.73           H  
ATOM   3388  HE3 LYS A 209      -4.022  -2.203  20.740  1.00 96.73           H  
ATOM   3389  NZ  LYS A 209      -2.237  -2.742  21.716  1.00 96.73           N  
ATOM   3390  HZ1 LYS A 209      -1.905  -3.242  22.528  1.00 96.73           H  
ATOM   3391  HZ2 LYS A 209      -1.788  -3.093  20.882  1.00 96.73           H  
ATOM   3392  HZ3 LYS A 209      -1.959  -1.774  21.790  1.00 96.73           H  
ATOM   3393  N   SER A 210      -7.076  -1.065  26.873  1.00 96.44           N  
ATOM   3394  H   SER A 210      -6.087  -1.269  26.885  1.00 96.44           H  
ATOM   3395  CA  SER A 210      -7.595  -0.129  27.873  1.00 96.44           C  
ATOM   3396  HA  SER A 210      -8.515  -0.531  28.298  1.00 96.44           H  
ATOM   3397  C   SER A 210      -7.908   1.231  27.241  1.00 96.44           C  
ATOM   3398  CB  SER A 210      -6.579   0.062  28.996  1.00 96.44           C  
ATOM   3399  HB2 SER A 210      -6.848   0.933  29.594  1.00 96.44           H  
ATOM   3400  HB3 SER A 210      -5.602   0.231  28.543  1.00 96.44           H  
ATOM   3401  O   SER A 210      -7.297   1.631  26.248  1.00 96.44           O  
ATOM   3402  OG  SER A 210      -6.511  -1.069  29.846  1.00 96.44           O  
ATOM   3403  HG  SER A 210      -5.625  -1.027  30.213  1.00 96.44           H  
ATOM   3404  N   LEU A 211      -8.866   1.942  27.832  1.00 97.21           N  
ATOM   3405  H   LEU A 211      -9.304   1.566  28.661  1.00 97.21           H  
ATOM   3406  CA  LEU A 211      -9.283   3.273  27.400  1.00 97.21           C  
ATOM   3407  HA  LEU A 211      -9.141   3.368  26.323  1.00 97.21           H  
ATOM   3408  C   LEU A 211      -8.454   4.367  28.081  1.00 97.21           C  
ATOM   3409  CB  LEU A 211     -10.773   3.466  27.728  1.00 97.21           C  
ATOM   3410  HB2 LEU A 211     -11.038   4.506  27.541  1.00 97.21           H  
ATOM   3411  HB3 LEU A 211     -10.916   3.277  28.792  1.00 97.21           H  
ATOM   3412  O   LEU A 211      -8.472   4.480  29.307  1.00 97.21           O  
ATOM   3413  CG  LEU A 211     -11.729   2.569  26.928  1.00 97.21           C  
ATOM   3414  HG  LEU A 211     -11.406   1.529  26.984  1.00 97.21           H  
ATOM   3415  CD1 LEU A 211     -13.129   2.670  27.530  1.00 97.21           C  
ATOM   3416 HD11 LEU A 211     -13.815   2.041  26.964  1.00 97.21           H  
ATOM   3417 HD12 LEU A 211     -13.467   3.706  27.498  1.00 97.21           H  
ATOM   3418 HD13 LEU A 211     -13.105   2.330  28.566  1.00 97.21           H  
ATOM   3419  CD2 LEU A 211     -11.801   2.997  25.463  1.00 97.21           C  
ATOM   3420 HD21 LEU A 211     -12.148   4.027  25.387  1.00 97.21           H  
ATOM   3421 HD22 LEU A 211     -12.483   2.338  24.926  1.00 97.21           H  
ATOM   3422 HD23 LEU A 211     -10.817   2.923  24.999  1.00 97.21           H  
ATOM   3423  N   LEU A 212      -7.828   5.228  27.277  1.00 96.80           N  
ATOM   3424  H   LEU A 212      -7.910   5.079  26.281  1.00 96.80           H  
ATOM   3425  CA  LEU A 212      -7.233   6.490  27.720  1.00 96.80           C  
ATOM   3426  HA  LEU A 212      -6.638   6.307  28.614  1.00 96.80           H  
ATOM   3427  C   LEU A 212      -8.331   7.503  28.059  1.00 96.80           C  
ATOM   3428  CB  LEU A 212      -6.333   7.026  26.591  1.00 96.80           C  
ATOM   3429  HB2 LEU A 212      -5.564   6.282  26.380  1.00 96.80           H  
ATOM   3430  HB3 LEU A 212      -6.931   7.144  25.687  1.00 96.80           H  
ATOM   3431  O   LEU A 212      -8.305   8.137  29.114  1.00 96.80           O  
ATOM   3432  CG  LEU A 212      -5.636   8.365  26.888  1.00 96.80           C  
ATOM   3433  HG  LEU A 212      -6.378   9.119  27.149  1.00 96.80           H  
ATOM   3434  CD1 LEU A 212      -4.629   8.238  28.033  1.00 96.80           C  
ATOM   3435 HD11 LEU A 212      -4.112   9.187  28.175  1.00 96.80           H  
ATOM   3436 HD12 LEU A 212      -5.146   7.987  28.959  1.00 96.80           H  
ATOM   3437 HD13 LEU A 212      -3.899   7.461  27.806  1.00 96.80           H  
ATOM   3438  CD2 LEU A 212      -4.899   8.842  25.639  1.00 96.80           C  
ATOM   3439 HD21 LEU A 212      -5.609   8.980  24.823  1.00 96.80           H  
ATOM   3440 HD22 LEU A 212      -4.166   8.096  25.333  1.00 96.80           H  
ATOM   3441 HD23 LEU A 212      -4.397   9.789  25.837  1.00 96.80           H  
ATOM   3442  N   LYS A 213      -9.318   7.636  27.162  1.00 96.23           N  
ATOM   3443  H   LYS A 213      -9.289   7.031  26.353  1.00 96.23           H  
ATOM   3444  CA  LYS A 213     -10.461   8.542  27.315  1.00 96.23           C  
ATOM   3445  HA  LYS A 213     -10.227   9.279  28.082  1.00 96.23           H  
ATOM   3446  C   LYS A 213     -11.683   7.752  27.767  1.00 96.23           C  
ATOM   3447  CB  LYS A 213     -10.742   9.309  26.013  1.00 96.23           C  
ATOM   3448  HB2 LYS A 213     -11.603   9.958  26.169  1.00 96.23           H  
ATOM   3449  HB3 LYS A 213     -10.994   8.597  25.227  1.00 96.23           H  
ATOM   3450  O   LYS A 213     -12.160   6.862  27.070  1.00 96.23           O  
ATOM   3451  CG  LYS A 213      -9.549  10.164  25.557  1.00 96.23           C  
ATOM   3452  HG2 LYS A 213      -8.696   9.517  25.353  1.00 96.23           H  
ATOM   3453  HG3 LYS A 213      -9.279  10.869  26.343  1.00 96.23           H  
ATOM   3454  CD  LYS A 213      -9.901  10.932  24.278  1.00 96.23           C  
ATOM   3455  HD2 LYS A 213     -10.269  10.229  23.531  1.00 96.23           H  
ATOM   3456  HD3 LYS A 213     -10.682  11.662  24.493  1.00 96.23           H  
ATOM   3457  CE  LYS A 213      -8.666  11.632  23.707  1.00 96.23           C  
ATOM   3458  HE2 LYS A 213      -7.899  10.876  23.534  1.00 96.23           H  
ATOM   3459  HE3 LYS A 213      -8.285  12.347  24.436  1.00 96.23           H  
ATOM   3460  NZ  LYS A 213      -8.984  12.306  22.427  1.00 96.23           N  
ATOM   3461  HZ1 LYS A 213      -8.162  12.696  21.987  1.00 96.23           H  
ATOM   3462  HZ2 LYS A 213      -9.337  11.652  21.744  1.00 96.23           H  
ATOM   3463  HZ3 LYS A 213      -9.702  13.010  22.521  1.00 96.23           H  
ATOM   3464  N   ARG A 214     -12.193   8.094  28.949  1.00 95.11           N  
ATOM   3465  H   ARG A 214     -11.693   8.798  29.473  1.00 95.11           H  
ATOM   3466  CA  ARG A 214     -13.388   7.475  29.550  1.00 95.11           C  
ATOM   3467  HA  ARG A 214     -13.558   6.492  29.112  1.00 95.11           H  
ATOM   3468  C   ARG A 214     -14.672   8.246  29.277  1.00 95.11           C  
ATOM   3469  CB  ARG A 214     -13.147   7.313  31.053  1.00 95.11           C  
ATOM   3470  HB2 ARG A 214     -14.103   7.190  31.562  1.00 95.11           H  
ATOM   3471  HB3 ARG A 214     -12.672   8.209  31.454  1.00 95.11           H  
ATOM   3472  O   ARG A 214     -15.739   7.643  29.236  1.00 95.11           O  
ATOM   3473  CG  ARG A 214     -12.268   6.084  31.316  1.00 95.11           C  
ATOM   3474  HG2 ARG A 214     -11.320   6.173  30.785  1.00 95.11           H  
ATOM   3475  HG3 ARG A 214     -12.789   5.203  30.942  1.00 95.11           H  
ATOM   3476  CD  ARG A 214     -12.010   5.884  32.813  1.00 95.11           C  
ATOM   3477  HD2 ARG A 214     -11.702   4.851  32.975  1.00 95.11           H  
ATOM   3478  HD3 ARG A 214     -12.944   6.029  33.357  1.00 95.11           H  
ATOM   3479  NE  ARG A 214     -10.973   6.792  33.346  1.00 95.11           N  
ATOM   3480  HE  ARG A 214     -11.298   7.624  33.817  1.00 95.11           H  
ATOM   3481  NH1 ARG A 214      -9.124   5.548  32.747  1.00 95.11           N  
ATOM   3482 HH11 ARG A 214      -9.687   4.975  32.135  1.00 95.11           H  
ATOM   3483 HH12 ARG A 214      -8.122   5.443  32.680  1.00 95.11           H  
ATOM   3484  NH2 ARG A 214      -8.860   7.400  33.951  1.00 95.11           N  
ATOM   3485 HH21 ARG A 214      -7.866   7.222  33.925  1.00 95.11           H  
ATOM   3486 HH22 ARG A 214      -9.217   8.215  34.430  1.00 95.11           H  
ATOM   3487  CZ  ARG A 214      -9.665   6.574  33.346  1.00 95.11           C  
ATOM   3488  N   THR A 215     -14.535   9.546  29.046  1.00 97.49           N  
ATOM   3489  H   THR A 215     -13.609   9.948  29.092  1.00 97.49           H  
ATOM   3490  CA  THR A 215     -15.611  10.435  28.625  1.00 97.49           C  
ATOM   3491  HA  THR A 215     -16.535   9.862  28.536  1.00 97.49           H  
ATOM   3492  C   THR A 215     -15.238  11.017  27.273  1.00 97.49           C  
ATOM   3493  CB  THR A 215     -15.874  11.531  29.658  1.00 97.49           C  
ATOM   3494  HB  THR A 215     -15.009  12.190  29.737  1.00 97.49           H  
ATOM   3495  O   THR A 215     -14.192  11.658  27.153  1.00 97.49           O  
ATOM   3496  CG2 THR A 215     -17.106  12.348  29.303  1.00 97.49           C  
ATOM   3497 HG21 THR A 215     -17.304  13.095  30.072  1.00 97.49           H  
ATOM   3498 HG22 THR A 215     -17.976  11.699  29.201  1.00 97.49           H  
ATOM   3499 HG23 THR A 215     -16.941  12.877  28.365  1.00 97.49           H  
ATOM   3500  OG1 THR A 215     -16.131  10.948  30.914  1.00 97.49           O  
ATOM   3501  HG1 THR A 215     -16.693  11.567  31.385  1.00 97.49           H  
ATOM   3502  N   PHE A 216     -16.033  10.737  26.245  1.00 98.03           N  
ATOM   3503  H   PHE A 216     -16.861  10.181  26.405  1.00 98.03           H  
ATOM   3504  CA  PHE A 216     -15.783  11.217  24.890  1.00 98.03           C  
ATOM   3505  HA  PHE A 216     -15.379  12.228  24.953  1.00 98.03           H  
ATOM   3506  C   PHE A 216     -17.078  11.288  24.086  1.00 98.03           C  
ATOM   3507  CB  PHE A 216     -14.744  10.330  24.177  1.00 98.03           C  
ATOM   3508  HB2 PHE A 216     -13.792  10.415  24.702  1.00 98.03           H  
ATOM   3509  HB3 PHE A 216     -14.582  10.723  23.173  1.00 98.03           H  
ATOM   3510  O   PHE A 216     -17.951  10.428  24.182  1.00 98.03           O  
ATOM   3511  CG  PHE A 216     -15.106   8.858  24.075  1.00 98.03           C  
ATOM   3512  CD1 PHE A 216     -14.765   7.978  25.119  1.00 98.03           C  
ATOM   3513  HD1 PHE A 216     -14.241   8.348  25.988  1.00 98.03           H  
ATOM   3514  CD2 PHE A 216     -15.777   8.363  22.941  1.00 98.03           C  
ATOM   3515  HD2 PHE A 216     -16.027   9.030  22.129  1.00 98.03           H  
ATOM   3516  CE1 PHE A 216     -15.103   6.616  25.040  1.00 98.03           C  
ATOM   3517  HE1 PHE A 216     -14.830   5.950  25.845  1.00 98.03           H  
ATOM   3518  CE2 PHE A 216     -16.118   6.999  22.862  1.00 98.03           C  
ATOM   3519  HE2 PHE A 216     -16.627   6.619  21.989  1.00 98.03           H  
ATOM   3520  CZ  PHE A 216     -15.785   6.127  23.912  1.00 98.03           C  
ATOM   3521  HZ  PHE A 216     -16.044   5.081  23.849  1.00 98.03           H  
ATOM   3522  N   ASP A 217     -17.183  12.302  23.239  1.00 97.87           N  
ATOM   3523  H   ASP A 217     -16.505  13.050  23.286  1.00 97.87           H  
ATOM   3524  CA  ASP A 217     -18.256  12.441  22.254  1.00 97.87           C  
ATOM   3525  HA  ASP A 217     -18.907  11.568  22.302  1.00 97.87           H  
ATOM   3526  C   ASP A 217     -17.720  12.487  20.813  1.00 97.87           C  
ATOM   3527  CB  ASP A 217     -19.107  13.655  22.632  1.00 97.87           C  
ATOM   3528  HB2 ASP A 217     -19.446  13.545  23.662  1.00 97.87           H  
ATOM   3529  HB3 ASP A 217     -19.991  13.668  21.994  1.00 97.87           H  
ATOM   3530  O   ASP A 217     -18.479  12.650  19.858  1.00 97.87           O  
ATOM   3531  CG  ASP A 217     -18.395  15.000  22.499  1.00 97.87           C  
ATOM   3532  OD1 ASP A 217     -17.335  15.089  21.835  1.00 97.87           O  
ATOM   3533  OD2 ASP A 217     -19.041  16.019  22.818  1.00 97.87           O  
ATOM   3534  N   THR A 218     -16.407  12.322  20.654  1.00 98.23           N  
ATOM   3535  H   THR A 218     -15.853  12.142  21.479  1.00 98.23           H  
ATOM   3536  CA  THR A 218     -15.713  12.187  19.377  1.00 98.23           C  
ATOM   3537  HA  THR A 218     -16.455  11.952  18.614  1.00 98.23           H  
ATOM   3538  C   THR A 218     -14.735  11.023  19.444  1.00 98.23           C  
ATOM   3539  CB  THR A 218     -14.971  13.467  18.955  1.00 98.23           C  
ATOM   3540  HB  THR A 218     -14.334  13.240  18.099  1.00 98.23           H  
ATOM   3541  O   THR A 218     -14.197  10.726  20.509  1.00 98.23           O  
ATOM   3542  CG2 THR A 218     -15.913  14.598  18.559  1.00 98.23           C  
ATOM   3543 HG21 THR A 218     -16.592  14.826  19.381  1.00 98.23           H  
ATOM   3544 HG22 THR A 218     -16.481  14.299  17.677  1.00 98.23           H  
ATOM   3545 HG23 THR A 218     -15.328  15.486  18.321  1.00 98.23           H  
ATOM   3546  OG1 THR A 218     -14.174  13.983  19.990  1.00 98.23           O  
ATOM   3547  HG1 THR A 218     -14.776  14.229  20.697  1.00 98.23           H  
ATOM   3548  N   VAL A 219     -14.527  10.365  18.306  1.00 98.52           N  
ATOM   3549  H   VAL A 219     -15.045  10.644  17.485  1.00 98.52           H  
ATOM   3550  CA  VAL A 219     -13.504   9.327  18.129  1.00 98.52           C  
ATOM   3551  HA  VAL A 219     -12.795   9.368  18.956  1.00 98.52           H  
ATOM   3552  C   VAL A 219     -12.745   9.627  16.846  1.00 98.52           C  
ATOM   3553  CB  VAL A 219     -14.116   7.912  18.086  1.00 98.52           C  
ATOM   3554  HB  VAL A 219     -14.772   7.825  17.220  1.00 98.52           H  
ATOM   3555  O   VAL A 219     -13.365   9.881  15.811  1.00 98.52           O  
ATOM   3556  CG1 VAL A 219     -13.017   6.849  17.978  1.00 98.52           C  
ATOM   3557 HG11 VAL A 219     -12.287   6.992  18.775  1.00 98.52           H  
ATOM   3558 HG12 VAL A 219     -13.443   5.849  18.066  1.00 98.52           H  
ATOM   3559 HG13 VAL A 219     -12.508   6.924  17.017  1.00 98.52           H  
ATOM   3560  CG2 VAL A 219     -14.943   7.605  19.343  1.00 98.52           C  
ATOM   3561 HG21 VAL A 219     -14.323   7.735  20.230  1.00 98.52           H  
ATOM   3562 HG22 VAL A 219     -15.795   8.282  19.401  1.00 98.52           H  
ATOM   3563 HG23 VAL A 219     -15.313   6.581  19.306  1.00 98.52           H  
ATOM   3564  N   GLU A 220     -11.420   9.618  16.917  1.00 98.46           N  
ATOM   3565  H   GLU A 220     -10.988   9.390  17.801  1.00 98.46           H  
ATOM   3566  CA  GLU A 220     -10.523   9.795  15.779  1.00 98.46           C  
ATOM   3567  HA  GLU A 220     -11.100  10.123  14.915  1.00 98.46           H  
ATOM   3568  C   GLU A 220      -9.867   8.464  15.416  1.00 98.46           C  
ATOM   3569  CB  GLU A 220      -9.505  10.897  16.094  1.00 98.46           C  
ATOM   3570  HB2 GLU A 220     -10.062  11.749  16.483  1.00 98.46           H  
ATOM   3571  HB3 GLU A 220      -8.822  10.551  16.870  1.00 98.46           H  
ATOM   3572  O   GLU A 220      -9.379   7.739  16.286  1.00 98.46           O  
ATOM   3573  CG  GLU A 220      -8.688  11.348  14.872  1.00 98.46           C  
ATOM   3574  HG2 GLU A 220      -9.381  11.596  14.068  1.00 98.46           H  
ATOM   3575  HG3 GLU A 220      -8.059  10.522  14.543  1.00 98.46           H  
ATOM   3576  CD  GLU A 220      -7.816  12.586  15.164  1.00 98.46           C  
ATOM   3577  OE1 GLU A 220      -6.841  12.807  14.421  1.00 98.46           O  
ATOM   3578  OE2 GLU A 220      -8.172  13.381  16.077  1.00 98.46           O  
ATOM   3579  N   ILE A 221      -9.883   8.153  14.122  1.00 98.71           N  
ATOM   3580  H   ILE A 221     -10.278   8.822  13.476  1.00 98.71           H  
ATOM   3581  CA  ILE A 221      -9.238   6.993  13.517  1.00 98.71           C  
ATOM   3582  HA  ILE A 221      -8.759   6.392  14.290  1.00 98.71           H  
ATOM   3583  C   ILE A 221      -8.154   7.502  12.572  1.00 98.71           C  
ATOM   3584  CB  ILE A 221     -10.277   6.122  12.779  1.00 98.71           C  
ATOM   3585  HB  ILE A 221     -10.752   6.746  12.022  1.00 98.71           H  
ATOM   3586  O   ILE A 221      -8.422   8.339  11.711  1.00 98.71           O  
ATOM   3587  CG1 ILE A 221     -11.404   5.594  13.700  1.00 98.71           C  
ATOM   3588 HG12 ILE A 221     -11.973   6.442  14.083  1.00 98.71           H  
ATOM   3589 HG13 ILE A 221     -12.090   4.995  13.102  1.00 98.71           H  
ATOM   3590  CG2 ILE A 221      -9.597   4.957  12.043  1.00 98.71           C  
ATOM   3591 HG21 ILE A 221      -8.901   5.347  11.300  1.00 98.71           H  
ATOM   3592 HG22 ILE A 221      -9.052   4.318  12.739  1.00 98.71           H  
ATOM   3593 HG23 ILE A 221     -10.349   4.386  11.499  1.00 98.71           H  
ATOM   3594  CD1 ILE A 221     -10.941   4.747  14.897  1.00 98.71           C  
ATOM   3595 HD11 ILE A 221     -10.298   5.336  15.551  1.00 98.71           H  
ATOM   3596 HD12 ILE A 221     -11.812   4.424  15.468  1.00 98.71           H  
ATOM   3597 HD13 ILE A 221     -10.400   3.865  14.556  1.00 98.71           H  
ATOM   3598  N   ASP A 222      -6.947   6.966  12.720  1.00 98.31           N  
ATOM   3599  H   ASP A 222      -6.818   6.271  13.441  1.00 98.31           H  
ATOM   3600  CA  ASP A 222      -5.799   7.259  11.859  1.00 98.31           C  
ATOM   3601  HA  ASP A 222      -6.124   7.840  10.996  1.00 98.31           H  
ATOM   3602  C   ASP A 222      -5.224   5.934  11.344  1.00 98.31           C  
ATOM   3603  CB  ASP A 222      -4.796   8.117  12.648  1.00 98.31           C  
ATOM   3604  HB2 ASP A 222      -4.437   7.555  13.511  1.00 98.31           H  
ATOM   3605  HB3 ASP A 222      -5.320   8.992  13.032  1.00 98.31           H  
ATOM   3606  O   ASP A 222      -4.914   5.037  12.127  1.00 98.31           O  
ATOM   3607  CG  ASP A 222      -3.590   8.610  11.846  1.00 98.31           C  
ATOM   3608  OD1 ASP A 222      -3.725   8.824  10.620  1.00 98.31           O  
ATOM   3609  OD2 ASP A 222      -2.533   8.865  12.474  1.00 98.31           O  
ATOM   3610  N   ILE A 223      -5.152   5.778  10.025  1.00 98.40           N  
ATOM   3611  H   ILE A 223      -5.404   6.569   9.450  1.00 98.40           H  
ATOM   3612  CA  ILE A 223      -4.776   4.548   9.324  1.00 98.40           C  
ATOM   3613  HA  ILE A 223      -4.579   3.761  10.052  1.00 98.40           H  
ATOM   3614  C   ILE A 223      -3.501   4.834   8.549  1.00 98.40           C  
ATOM   3615  CB  ILE A 223      -5.888   4.056   8.371  1.00 98.40           C  
ATOM   3616  HB  ILE A 223      -6.010   4.790   7.575  1.00 98.40           H  
ATOM   3617  O   ILE A 223      -3.497   5.639   7.611  1.00 98.40           O  
ATOM   3618  CG1 ILE A 223      -7.236   3.917   9.107  1.00 98.40           C  
ATOM   3619 HG12 ILE A 223      -7.470   4.857   9.606  1.00 98.40           H  
ATOM   3620 HG13 ILE A 223      -7.171   3.135   9.863  1.00 98.40           H  
ATOM   3621  CG2 ILE A 223      -5.473   2.711   7.738  1.00 98.40           C  
ATOM   3622 HG21 ILE A 223      -5.407   1.944   8.509  1.00 98.40           H  
ATOM   3623 HG22 ILE A 223      -6.198   2.402   6.985  1.00 98.40           H  
ATOM   3624 HG23 ILE A 223      -4.508   2.798   7.238  1.00 98.40           H  
ATOM   3625  CD1 ILE A 223      -8.411   3.629   8.174  1.00 98.40           C  
ATOM   3626 HD11 ILE A 223      -8.463   4.395   7.400  1.00 98.40           H  
ATOM   3627 HD12 ILE A 223      -9.332   3.645   8.755  1.00 98.40           H  
ATOM   3628 HD13 ILE A 223      -8.305   2.647   7.712  1.00 98.40           H  
ATOM   3629  N   LYS A 224      -2.419   4.159   8.931  1.00 96.52           N  
ATOM   3630  H   LYS A 224      -2.500   3.535   9.722  1.00 96.52           H  
ATOM   3631  CA  LYS A 224      -1.085   4.438   8.401  1.00 96.52           C  
ATOM   3632  HA  LYS A 224      -1.177   5.122   7.557  1.00 96.52           H  
ATOM   3633  C   LYS A 224      -0.364   3.213   7.865  1.00 96.52           C  
ATOM   3634  CB  LYS A 224      -0.243   5.129   9.470  1.00 96.52           C  
ATOM   3635  HB2 LYS A 224       0.759   5.287   9.071  1.00 96.52           H  
ATOM   3636  HB3 LYS A 224      -0.164   4.476  10.339  1.00 96.52           H  
ATOM   3637  O   LYS A 224      -0.687   2.083   8.232  1.00 96.52           O  
ATOM   3638  CG  LYS A 224      -0.834   6.488   9.859  1.00 96.52           C  
ATOM   3639  HG2 LYS A 224      -1.828   6.379  10.291  1.00 96.52           H  
ATOM   3640  HG3 LYS A 224      -0.895   7.110   8.966  1.00 96.52           H  
ATOM   3641  CD  LYS A 224       0.075   7.154  10.877  1.00 96.52           C  
ATOM   3642  HD2 LYS A 224      -0.144   6.751  11.866  1.00 96.52           H  
ATOM   3643  HD3 LYS A 224       1.112   6.940  10.616  1.00 96.52           H  
ATOM   3644  CE  LYS A 224      -0.122   8.662  10.841  1.00 96.52           C  
ATOM   3645  HE2 LYS A 224      -1.154   8.881  10.569  1.00 96.52           H  
ATOM   3646  HE3 LYS A 224       0.537   9.078  10.078  1.00 96.52           H  
ATOM   3647  NZ  LYS A 224       0.166   9.229  12.165  1.00 96.52           N  
ATOM   3648  HZ1 LYS A 224      -0.662   9.034  12.710  1.00 96.52           H  
ATOM   3649  HZ2 LYS A 224       0.985   8.780  12.548  1.00 96.52           H  
ATOM   3650  HZ3 LYS A 224       0.264  10.232  12.101  1.00 96.52           H  
ATOM   3651  N   SER A 225       0.624   3.470   7.014  1.00 93.66           N  
ATOM   3652  H   SER A 225       0.785   4.435   6.763  1.00 93.66           H  
ATOM   3653  CA  SER A 225       1.656   2.512   6.623  1.00 93.66           C  
ATOM   3654  HA  SER A 225       1.182   1.564   6.367  1.00 93.66           H  
ATOM   3655  C   SER A 225       2.649   2.247   7.764  1.00 93.66           C  
ATOM   3656  CB  SER A 225       2.392   3.035   5.378  1.00 93.66           C  
ATOM   3657  HB2 SER A 225       3.050   2.259   4.985  1.00 93.66           H  
ATOM   3658  HB3 SER A 225       1.663   3.299   4.612  1.00 93.66           H  
ATOM   3659  O   SER A 225       2.642   2.915   8.802  1.00 93.66           O  
ATOM   3660  OG  SER A 225       3.158   4.186   5.684  1.00 93.66           O  
ATOM   3661  HG  SER A 225       3.487   4.563   4.865  1.00 93.66           H  
ATOM   3662  N   ASP A 226       3.545   1.291   7.545  1.00 89.45           N  
ATOM   3663  H   ASP A 226       3.594   0.880   6.623  1.00 89.45           H  
ATOM   3664  CA  ASP A 226       4.715   1.016   8.385  1.00 89.45           C  
ATOM   3665  HA  ASP A 226       4.379   0.855   9.409  1.00 89.45           H  
ATOM   3666  C   ASP A 226       5.729   2.177   8.423  1.00 89.45           C  
ATOM   3667  CB  ASP A 226       5.376  -0.282   7.883  1.00 89.45           C  
ATOM   3668  HB2 ASP A 226       4.649  -1.092   7.957  1.00 89.45           H  
ATOM   3669  HB3 ASP A 226       6.204  -0.526   8.548  1.00 89.45           H  
ATOM   3670  O   ASP A 226       6.475   2.314   9.393  1.00 89.45           O  
ATOM   3671  CG  ASP A 226       5.893  -0.232   6.434  1.00 89.45           C  
ATOM   3672  OD1 ASP A 226       5.359   0.578   5.640  1.00 89.45           O  
ATOM   3673  OD2 ASP A 226       6.792  -1.045   6.129  1.00 89.45           O  
ATOM   3674  N   LEU A 227       5.701   3.060   7.421  1.00 89.42           N  
ATOM   3675  H   LEU A 227       5.135   2.819   6.620  1.00 89.42           H  
ATOM   3676  CA  LEU A 227       6.465   4.311   7.376  1.00 89.42           C  
ATOM   3677  HA  LEU A 227       7.400   4.158   7.915  1.00 89.42           H  
ATOM   3678  C   LEU A 227       5.770   5.480   8.099  1.00 89.42           C  
ATOM   3679  CB  LEU A 227       6.807   4.651   5.913  1.00 89.42           C  
ATOM   3680  HB2 LEU A 227       5.879   4.824   5.369  1.00 89.42           H  
ATOM   3681  HB3 LEU A 227       7.374   5.582   5.893  1.00 89.42           H  
ATOM   3682  O   LEU A 227       6.248   6.612   8.032  1.00 89.42           O  
ATOM   3683  CG  LEU A 227       7.620   3.574   5.170  1.00 89.42           C  
ATOM   3684  HG  LEU A 227       7.053   2.644   5.132  1.00 89.42           H  
ATOM   3685  CD1 LEU A 227       7.872   4.034   3.735  1.00 89.42           C  
ATOM   3686 HD11 LEU A 227       6.917   4.226   3.245  1.00 89.42           H  
ATOM   3687 HD12 LEU A 227       8.393   3.252   3.182  1.00 89.42           H  
ATOM   3688 HD13 LEU A 227       8.458   4.953   3.728  1.00 89.42           H  
ATOM   3689  CD2 LEU A 227       8.976   3.300   5.831  1.00 89.42           C  
ATOM   3690 HD21 LEU A 227       9.539   4.228   5.929  1.00 89.42           H  
ATOM   3691 HD22 LEU A 227       8.818   2.852   6.813  1.00 89.42           H  
ATOM   3692 HD23 LEU A 227       9.535   2.588   5.223  1.00 89.42           H  
ATOM   3693  N   ASN A 228       4.667   5.223   8.819  1.00 90.85           N  
ATOM   3694  H   ASN A 228       4.328   4.272   8.815  1.00 90.85           H  
ATOM   3695  CA  ASN A 228       3.868   6.228   9.536  1.00 90.85           C  
ATOM   3696  HA  ASN A 228       3.018   5.691   9.956  1.00 90.85           H  
ATOM   3697  C   ASN A 228       3.250   7.296   8.605  1.00 90.85           C  
ATOM   3698  CB  ASN A 228       4.692   6.766  10.726  1.00 90.85           C  
ATOM   3699  HB2 ASN A 228       5.583   7.260  10.339  1.00 90.85           H  
ATOM   3700  HB3 ASN A 228       5.022   5.923  11.334  1.00 90.85           H  
ATOM   3701  O   ASN A 228       2.959   8.419   9.024  1.00 90.85           O  
ATOM   3702  CG  ASN A 228       3.976   7.741  11.649  1.00 90.85           C  
ATOM   3703  ND2 ASN A 228       4.628   8.828  11.989  1.00 90.85           N  
ATOM   3704 HD21 ASN A 228       4.162   9.480  12.604  1.00 90.85           H  
ATOM   3705 HD22 ASN A 228       5.512   9.018  11.540  1.00 90.85           H  
ATOM   3706  OD1 ASN A 228       2.867   7.551  12.130  1.00 90.85           O  
ATOM   3707  N   GLU A 229       3.000   6.934   7.348  1.00 93.05           N  
ATOM   3708  H   GLU A 229       3.254   6.002   7.052  1.00 93.05           H  
ATOM   3709  CA  GLU A 229       2.312   7.777   6.370  1.00 93.05           C  
ATOM   3710  HA  GLU A 229       2.416   8.824   6.654  1.00 93.05           H  
ATOM   3711  C   GLU A 229       0.825   7.423   6.336  1.00 93.05           C  
ATOM   3712  CB  GLU A 229       2.932   7.611   4.978  1.00 93.05           C  
ATOM   3713  HB2 GLU A 229       2.795   6.578   4.657  1.00 93.05           H  
ATOM   3714  HB3 GLU A 229       2.400   8.257   4.279  1.00 93.05           H  
ATOM   3715  O   GLU A 229       0.461   6.246   6.317  1.00 93.05           O  
ATOM   3716  CG  GLU A 229       4.426   7.973   4.947  1.00 93.05           C  
ATOM   3717  HG2 GLU A 229       4.535   9.019   5.233  1.00 93.05           H  
ATOM   3718  HG3 GLU A 229       4.967   7.363   5.671  1.00 93.05           H  
ATOM   3719  CD  GLU A 229       5.047   7.733   3.566  1.00 93.05           C  
ATOM   3720  OE1 GLU A 229       5.894   8.562   3.161  1.00 93.05           O  
ATOM   3721  OE2 GLU A 229       4.673   6.718   2.933  1.00 93.05           O  
ATOM   3722  N   THR A 230      -0.053   8.428   6.327  1.00 96.18           N  
ATOM   3723  H   THR A 230       0.280   9.381   6.358  1.00 96.18           H  
ATOM   3724  CA  THR A 230      -1.501   8.203   6.212  1.00 96.18           C  
ATOM   3725  HA  THR A 230      -1.813   7.521   7.003  1.00 96.18           H  
ATOM   3726  C   THR A 230      -1.835   7.550   4.875  1.00 96.18           C  
ATOM   3727  CB  THR A 230      -2.286   9.508   6.379  1.00 96.18           C  
ATOM   3728  HB  THR A 230      -1.966  10.222   5.620  1.00 96.18           H  
ATOM   3729  O   THR A 230      -1.395   8.006   3.820  1.00 96.18           O  
ATOM   3730  CG2 THR A 230      -3.799   9.316   6.279  1.00 96.18           C  
ATOM   3731 HG21 THR A 230      -4.304  10.246   6.542  1.00 96.18           H  
ATOM   3732 HG22 THR A 230      -4.115   8.527   6.961  1.00 96.18           H  
ATOM   3733 HG23 THR A 230      -4.078   9.051   5.260  1.00 96.18           H  
ATOM   3734  OG1 THR A 230      -2.028  10.049   7.657  1.00 96.18           O  
ATOM   3735  HG1 THR A 230      -2.582   9.588   8.291  1.00 96.18           H  
ATOM   3736  N   VAL A 231      -2.654   6.499   4.917  1.00 96.29           N  
ATOM   3737  H   VAL A 231      -2.989   6.180   5.815  1.00 96.29           H  
ATOM   3738  CA  VAL A 231      -3.032   5.752   3.716  1.00 96.29           C  
ATOM   3739  HA  VAL A 231      -2.105   5.484   3.209  1.00 96.29           H  
ATOM   3740  C   VAL A 231      -3.906   6.616   2.794  1.00 96.29           C  
ATOM   3741  CB  VAL A 231      -3.737   4.440   4.072  1.00 96.29           C  
ATOM   3742  HB  VAL A 231      -4.610   4.651   4.689  1.00 96.29           H  
ATOM   3743  O   VAL A 231      -4.963   7.097   3.221  1.00 96.29           O  
ATOM   3744  CG1 VAL A 231      -4.182   3.686   2.811  1.00 96.29           C  
ATOM   3745 HG11 VAL A 231      -4.625   2.729   3.088  1.00 96.29           H  
ATOM   3746 HG12 VAL A 231      -4.945   4.251   2.276  1.00 96.29           H  
ATOM   3747 HG13 VAL A 231      -3.333   3.519   2.149  1.00 96.29           H  
ATOM   3748  CG2 VAL A 231      -2.781   3.542   4.860  1.00 96.29           C  
ATOM   3749 HG21 VAL A 231      -3.293   2.614   5.116  1.00 96.29           H  
ATOM   3750 HG22 VAL A 231      -1.892   3.331   4.266  1.00 96.29           H  
ATOM   3751 HG23 VAL A 231      -2.476   4.026   5.788  1.00 96.29           H  
ATOM   3752  N   PRO A 232      -3.523   6.794   1.515  1.00 95.14           N  
ATOM   3753  CA  PRO A 232      -4.203   7.703   0.598  1.00 95.14           C  
ATOM   3754  HA  PRO A 232      -4.625   8.544   1.147  1.00 95.14           H  
ATOM   3755  C   PRO A 232      -5.345   7.008  -0.162  1.00 95.14           C  
ATOM   3756  CB  PRO A 232      -3.081   8.226  -0.305  1.00 95.14           C  
ATOM   3757  HB2 PRO A 232      -3.442   8.590  -1.267  1.00 95.14           H  
ATOM   3758  HB3 PRO A 232      -2.540   9.017   0.214  1.00 95.14           H  
ATOM   3759  O   PRO A 232      -5.274   6.804  -1.374  1.00 95.14           O  
ATOM   3760  CG  PRO A 232      -2.173   7.007  -0.452  1.00 95.14           C  
ATOM   3761  HG2 PRO A 232      -1.149   7.292  -0.693  1.00 95.14           H  
ATOM   3762  HG3 PRO A 232      -2.573   6.336  -1.213  1.00 95.14           H  
ATOM   3763  CD  PRO A 232      -2.264   6.346   0.922  1.00 95.14           C  
ATOM   3764  HD2 PRO A 232      -2.235   5.261   0.823  1.00 95.14           H  
ATOM   3765  HD3 PRO A 232      -1.428   6.691   1.531  1.00 95.14           H  
ATOM   3766  N   PHE A 233      -6.416   6.628   0.537  1.00 96.43           N  
ATOM   3767  H   PHE A 233      -6.405   6.765   1.538  1.00 96.43           H  
ATOM   3768  CA  PHE A 233      -7.615   6.070  -0.104  1.00 96.43           C  
ATOM   3769  HA  PHE A 233      -7.334   5.188  -0.679  1.00 96.43           H  
ATOM   3770  C   PHE A 233      -8.275   7.097  -1.057  1.00 96.43           C  
ATOM   3771  CB  PHE A 233      -8.621   5.647   0.971  1.00 96.43           C  
ATOM   3772  HB2 PHE A 233      -8.843   6.542   1.553  1.00 96.43           H  
ATOM   3773  HB3 PHE A 233      -9.541   5.326   0.484  1.00 96.43           H  
ATOM   3774  O   PHE A 233      -8.902   8.056  -0.596  1.00 96.43           O  
ATOM   3775  CG  PHE A 233      -8.196   4.571   1.949  1.00 96.43           C  
ATOM   3776  CD1 PHE A 233      -8.418   3.219   1.638  1.00 96.43           C  
ATOM   3777  HD1 PHE A 233      -8.853   2.948   0.687  1.00 96.43           H  
ATOM   3778  CD2 PHE A 233      -7.660   4.920   3.205  1.00 96.43           C  
ATOM   3779  HD2 PHE A 233      -7.491   5.956   3.458  1.00 96.43           H  
ATOM   3780  CE1 PHE A 233      -8.097   2.223   2.577  1.00 96.43           C  
ATOM   3781  HE1 PHE A 233      -8.285   1.184   2.349  1.00 96.43           H  
ATOM   3782  CE2 PHE A 233      -7.339   3.920   4.140  1.00 96.43           C  
ATOM   3783  HE2 PHE A 233      -6.929   4.191   5.102  1.00 96.43           H  
ATOM   3784  CZ  PHE A 233      -7.548   2.569   3.821  1.00 96.43           C  
ATOM   3785  HZ  PHE A 233      -7.294   1.797   4.533  1.00 96.43           H  
ATOM   3786  N   ASP A 234      -8.168   6.886  -2.377  1.00 94.64           N  
ATOM   3787  H   ASP A 234      -7.495   6.203  -2.694  1.00 94.64           H  
ATOM   3788  CA  ASP A 234      -8.684   7.806  -3.414  1.00 94.64           C  
ATOM   3789  HA  ASP A 234      -8.365   8.816  -3.157  1.00 94.64           H  
ATOM   3790  C   ASP A 234     -10.232   7.818  -3.481  1.00 94.64           C  
ATOM   3791  CB  ASP A 234      -8.019   7.427  -4.767  1.00 94.64           C  
ATOM   3792  HB2 ASP A 234      -8.559   6.590  -5.209  1.00 94.64           H  
ATOM   3793  HB3 ASP A 234      -7.000   7.101  -4.557  1.00 94.64           H  
ATOM   3794  O   ASP A 234     -10.867   8.875  -3.499  1.00 94.64           O  
ATOM   3795  CG  ASP A 234      -7.872   8.538  -5.821  1.00 94.64           C  
ATOM   3796  OD1 ASP A 234      -8.218   9.696  -5.517  1.00 94.64           O  
ATOM   3797  OD2 ASP A 234      -7.313   8.263  -6.919  1.00 94.64           O  
ATOM   3798  N   TYR A 235     -10.882   6.649  -3.425  1.00 95.70           N  
ATOM   3799  H   TYR A 235     -10.346   5.802  -3.300  1.00 95.70           H  
ATOM   3800  CA  TYR A 235     -12.341   6.513  -3.538  1.00 95.70           C  
ATOM   3801  HA  TYR A 235     -12.803   7.436  -3.187  1.00 95.70           H  
ATOM   3802  C   TYR A 235     -12.905   5.392  -2.648  1.00 95.70           C  
ATOM   3803  CB  TYR A 235     -12.720   6.354  -5.024  1.00 95.70           C  
ATOM   3804  HB2 TYR A 235     -12.399   7.251  -5.553  1.00 95.70           H  
ATOM   3805  HB3 TYR A 235     -13.804   6.310  -5.124  1.00 95.70           H  
ATOM   3806  O   TYR A 235     -12.203   4.781  -1.851  1.00 95.70           O  
ATOM   3807  CG  TYR A 235     -12.115   5.149  -5.720  1.00 95.70           C  
ATOM   3808  CD1 TYR A 235     -10.907   5.282  -6.435  1.00 95.70           C  
ATOM   3809  HD1 TYR A 235     -10.422   6.244  -6.505  1.00 95.70           H  
ATOM   3810  CD2 TYR A 235     -12.750   3.894  -5.648  1.00 95.70           C  
ATOM   3811  HD2 TYR A 235     -13.683   3.773  -5.118  1.00 95.70           H  
ATOM   3812  CE1 TYR A 235     -10.309   4.157  -7.040  1.00 95.70           C  
ATOM   3813  HE1 TYR A 235      -9.368   4.245  -7.562  1.00 95.70           H  
ATOM   3814  CE2 TYR A 235     -12.165   2.778  -6.272  1.00 95.70           C  
ATOM   3815  HE2 TYR A 235     -12.640   1.810  -6.219  1.00 95.70           H  
ATOM   3816  OH  TYR A 235     -10.391   1.786  -7.508  1.00 95.70           O  
ATOM   3817  HH  TYR A 235      -9.461   1.837  -7.743  1.00 95.70           H  
ATOM   3818  CZ  TYR A 235     -10.940   2.898  -6.958  1.00 95.70           C  
ATOM   3819  N   GLY A 236     -14.217   5.149  -2.731  1.00 96.09           N  
ATOM   3820  H   GLY A 236     -14.759   5.670  -3.406  1.00 96.09           H  
ATOM   3821  CA  GLY A 236     -14.883   4.113  -1.940  1.00 96.09           C  
ATOM   3822  HA2 GLY A 236     -15.832   3.846  -2.404  1.00 96.09           H  
ATOM   3823  HA3 GLY A 236     -14.255   3.222  -1.934  1.00 96.09           H  
ATOM   3824  C   GLY A 236     -15.152   4.538  -0.495  1.00 96.09           C  
ATOM   3825  O   GLY A 236     -15.479   5.705  -0.238  1.00 96.09           O  
ATOM   3826  N   LYS A 237     -15.082   3.583   0.437  1.00 96.31           N  
ATOM   3827  H   LYS A 237     -14.747   2.671   0.161  1.00 96.31           H  
ATOM   3828  CA  LYS A 237     -15.417   3.789   1.856  1.00 96.31           C  
ATOM   3829  HA  LYS A 237     -15.386   4.852   2.098  1.00 96.31           H  
ATOM   3830  C   LYS A 237     -14.423   3.113   2.785  1.00 96.31           C  
ATOM   3831  CB  LYS A 237     -16.823   3.257   2.164  1.00 96.31           C  
ATOM   3832  HB2 LYS A 237     -16.911   2.228   1.816  1.00 96.31           H  
ATOM   3833  HB3 LYS A 237     -16.965   3.266   3.245  1.00 96.31           H  
ATOM   3834  O   LYS A 237     -13.868   2.074   2.441  1.00 96.31           O  
ATOM   3835  CG  LYS A 237     -17.925   4.106   1.528  1.00 96.31           C  
ATOM   3836  HG2 LYS A 237     -17.890   4.007   0.443  1.00 96.31           H  
ATOM   3837  HG3 LYS A 237     -17.774   5.151   1.799  1.00 96.31           H  
ATOM   3838  CD  LYS A 237     -19.290   3.645   2.043  1.00 96.31           C  
ATOM   3839  HD2 LYS A 237     -19.303   3.727   3.130  1.00 96.31           H  
ATOM   3840  HD3 LYS A 237     -19.450   2.605   1.758  1.00 96.31           H  
ATOM   3841  CE  LYS A 237     -20.385   4.530   1.447  1.00 96.31           C  
ATOM   3842  HE2 LYS A 237     -20.375   4.413   0.363  1.00 96.31           H  
ATOM   3843  HE3 LYS A 237     -20.147   5.568   1.677  1.00 96.31           H  
ATOM   3844  NZ  LYS A 237     -21.712   4.171   2.000  1.00 96.31           N  
ATOM   3845  HZ1 LYS A 237     -21.710   4.290   3.003  1.00 96.31           H  
ATOM   3846  HZ2 LYS A 237     -21.921   3.204   1.794  1.00 96.31           H  
ATOM   3847  HZ3 LYS A 237     -22.434   4.752   1.598  1.00 96.31           H  
ATOM   3848  N   VAL A 238     -14.298   3.667   3.986  1.00 98.33           N  
ATOM   3849  H   VAL A 238     -14.796   4.527   4.169  1.00 98.33           H  
ATOM   3850  CA  VAL A 238     -13.607   3.062   5.124  1.00 98.33           C  
ATOM   3851  HA  VAL A 238     -13.361   2.028   4.882  1.00 98.33           H  
ATOM   3852  C   VAL A 238     -14.553   3.059   6.323  1.00 98.33           C  
ATOM   3853  CB  VAL A 238     -12.285   3.789   5.421  1.00 98.33           C  
ATOM   3854  HB  VAL A 238     -12.473   4.848   5.593  1.00 98.33           H  
ATOM   3855  O   VAL A 238     -15.193   4.062   6.636  1.00 98.33           O  
ATOM   3856  CG1 VAL A 238     -11.612   3.203   6.659  1.00 98.33           C  
ATOM   3857 HG11 VAL A 238     -11.460   2.133   6.522  1.00 98.33           H  
ATOM   3858 HG12 VAL A 238     -12.210   3.391   7.550  1.00 98.33           H  
ATOM   3859 HG13 VAL A 238     -10.650   3.699   6.790  1.00 98.33           H  
ATOM   3860  CG2 VAL A 238     -11.303   3.665   4.247  1.00 98.33           C  
ATOM   3861 HG21 VAL A 238     -11.712   4.142   3.356  1.00 98.33           H  
ATOM   3862 HG22 VAL A 238     -11.099   2.616   4.033  1.00 98.33           H  
ATOM   3863 HG23 VAL A 238     -10.367   4.163   4.498  1.00 98.33           H  
ATOM   3864  N   ILE A 239     -14.697   1.912   6.986  1.00 98.58           N  
ATOM   3865  H   ILE A 239     -14.139   1.121   6.699  1.00 98.58           H  
ATOM   3866  CA  ILE A 239     -15.573   1.765   8.152  1.00 98.58           C  
ATOM   3867  HA  ILE A 239     -15.770   2.756   8.561  1.00 98.58           H  
ATOM   3868  C   ILE A 239     -14.843   0.966   9.222  1.00 98.58           C  
ATOM   3869  CB  ILE A 239     -16.940   1.127   7.800  1.00 98.58           C  
ATOM   3870  HB  ILE A 239     -16.787   0.066   7.600  1.00 98.58           H  
ATOM   3871  O   ILE A 239     -14.465  -0.187   9.014  1.00 98.58           O  
ATOM   3872  CG1 ILE A 239     -17.595   1.762   6.549  1.00 98.58           C  
ATOM   3873 HG12 ILE A 239     -16.901   1.703   5.710  1.00 98.58           H  
ATOM   3874 HG13 ILE A 239     -17.805   2.814   6.741  1.00 98.58           H  
ATOM   3875  CG2 ILE A 239     -17.874   1.217   9.021  1.00 98.58           C  
ATOM   3876 HG21 ILE A 239     -18.084   2.260   9.254  1.00 98.58           H  
ATOM   3877 HG22 ILE A 239     -18.808   0.691   8.823  1.00 98.58           H  
ATOM   3878 HG23 ILE A 239     -17.414   0.741   9.887  1.00 98.58           H  
ATOM   3879  CD1 ILE A 239     -18.880   1.069   6.081  1.00 98.58           C  
ATOM   3880 HD11 ILE A 239     -19.682   1.222   6.803  1.00 98.58           H  
ATOM   3881 HD12 ILE A 239     -18.699   0.002   5.950  1.00 98.58           H  
ATOM   3882 HD13 ILE A 239     -19.188   1.495   5.126  1.00 98.58           H  
ATOM   3883  N   VAL A 240     -14.700   1.573  10.396  1.00 98.65           N  
ATOM   3884  H   VAL A 240     -15.016   2.528  10.478  1.00 98.65           H  
ATOM   3885  CA  VAL A 240     -14.173   0.920  11.596  1.00 98.65           C  
ATOM   3886  HA  VAL A 240     -13.701  -0.026  11.330  1.00 98.65           H  
ATOM   3887  C   VAL A 240     -15.327   0.608  12.535  1.00 98.65           C  
ATOM   3888  CB  VAL A 240     -13.103   1.812  12.254  1.00 98.65           C  
ATOM   3889  HB  VAL A 240     -13.446   2.846  12.265  1.00 98.65           H  
ATOM   3890  O   VAL A 240     -16.095   1.500  12.884  1.00 98.65           O  
ATOM   3891  CG1 VAL A 240     -12.789   1.401  13.695  1.00 98.65           C  
ATOM   3892 HG11 VAL A 240     -12.600   0.328  13.741  1.00 98.65           H  
ATOM   3893 HG12 VAL A 240     -13.629   1.648  14.344  1.00 98.65           H  
ATOM   3894 HG13 VAL A 240     -11.912   1.940  14.054  1.00 98.65           H  
ATOM   3895  CG2 VAL A 240     -11.805   1.727  11.447  1.00 98.65           C  
ATOM   3896 HG21 VAL A 240     -11.053   2.375  11.897  1.00 98.65           H  
ATOM   3897 HG22 VAL A 240     -11.422   0.706  11.463  1.00 98.65           H  
ATOM   3898 HG23 VAL A 240     -11.973   2.047  10.419  1.00 98.65           H  
ATOM   3899  N   THR A 241     -15.442  -0.639  12.986  1.00 98.63           N  
ATOM   3900  H   THR A 241     -14.806  -1.344  12.645  1.00 98.63           H  
ATOM   3901  CA  THR A 241     -16.367  -0.998  14.068  1.00 98.63           C  
ATOM   3902  HA  THR A 241     -17.000  -0.142  14.301  1.00 98.63           H  
ATOM   3903  C   THR A 241     -15.578  -1.343  15.318  1.00 98.63           C  
ATOM   3904  CB  THR A 241     -17.316  -2.135  13.690  1.00 98.63           C  
ATOM   3905  HB  THR A 241     -16.744  -3.056  13.575  1.00 98.63           H  
ATOM   3906  O   THR A 241     -14.789  -2.288  15.335  1.00 98.63           O  
ATOM   3907  CG2 THR A 241     -18.393  -2.349  14.751  1.00 98.63           C  
ATOM   3908 HG21 THR A 241     -18.971  -1.435  14.889  1.00 98.63           H  
ATOM   3909 HG22 THR A 241     -17.931  -2.627  15.698  1.00 98.63           H  
ATOM   3910 HG23 THR A 241     -19.057  -3.154  14.435  1.00 98.63           H  
ATOM   3911  OG1 THR A 241     -17.988  -1.832  12.489  1.00 98.63           O  
ATOM   3912  HG1 THR A 241     -17.480  -2.275  11.805  1.00 98.63           H  
ATOM   3913  N   LEU A 242     -15.816  -0.585  16.381  1.00 98.53           N  
ATOM   3914  H   LEU A 242     -16.502   0.150  16.286  1.00 98.53           H  
ATOM   3915  CA  LEU A 242     -15.258  -0.806  17.705  1.00 98.53           C  
ATOM   3916  HA  LEU A 242     -14.323  -1.360  17.619  1.00 98.53           H  
ATOM   3917  C   LEU A 242     -16.222  -1.635  18.547  1.00 98.53           C  
ATOM   3918  CB  LEU A 242     -14.970   0.543  18.379  1.00 98.53           C  
ATOM   3919  HB2 LEU A 242     -14.545   0.349  19.364  1.00 98.53           H  
ATOM   3920  HB3 LEU A 242     -15.916   1.066  18.518  1.00 98.53           H  
ATOM   3921  O   LEU A 242     -17.435  -1.430  18.500  1.00 98.53           O  
ATOM   3922  CG  LEU A 242     -14.022   1.473  17.605  1.00 98.53           C  
ATOM   3923  HG  LEU A 242     -14.499   1.785  16.676  1.00 98.53           H  
ATOM   3924  CD1 LEU A 242     -13.745   2.719  18.444  1.00 98.53           C  
ATOM   3925 HD11 LEU A 242     -13.235   2.447  19.368  1.00 98.53           H  
ATOM   3926 HD12 LEU A 242     -14.681   3.226  18.680  1.00 98.53           H  
ATOM   3927 HD13 LEU A 242     -13.108   3.403  17.883  1.00 98.53           H  
ATOM   3928  CD2 LEU A 242     -12.687   0.806  17.276  1.00 98.53           C  
ATOM   3929 HD21 LEU A 242     -12.838  -0.011  16.570  1.00 98.53           H  
ATOM   3930 HD22 LEU A 242     -12.220   0.430  18.186  1.00 98.53           H  
ATOM   3931 HD23 LEU A 242     -12.027   1.537  16.809  1.00 98.53           H  
ATOM   3932  N   HIS A 243     -15.676  -2.533  19.358  1.00 98.06           N  
ATOM   3933  H   HIS A 243     -14.674  -2.655  19.327  1.00 98.06           H  
ATOM   3934  CA  HIS A 243     -16.424  -3.299  20.348  1.00 98.06           C  
ATOM   3935  HA  HIS A 243     -17.485  -3.057  20.281  1.00 98.06           H  
ATOM   3936  C   HIS A 243     -15.949  -2.960  21.749  1.00 98.06           C  
ATOM   3937  CB  HIS A 243     -16.269  -4.786  20.064  1.00 98.06           C  
ATOM   3938  HB2 HIS A 243     -16.701  -4.990  19.085  1.00 98.06           H  
ATOM   3939  HB3 HIS A 243     -15.213  -5.058  20.056  1.00 98.06           H  
ATOM   3940  O   HIS A 243     -14.770  -3.114  22.060  1.00 98.06           O  
ATOM   3941  CG  HIS A 243     -17.005  -5.664  21.023  1.00 98.06           C  
ATOM   3942  CD2 HIS A 243     -18.313  -5.544  21.370  1.00 98.06           C  
ATOM   3943  HD2 HIS A 243     -19.002  -4.782  21.036  1.00 98.06           H  
ATOM   3944  ND1 HIS A 243     -16.495  -6.826  21.581  1.00 98.06           N  
ATOM   3945  CE1 HIS A 243     -17.507  -7.405  22.236  1.00 98.06           C  
ATOM   3946  HE1 HIS A 243     -17.449  -8.342  22.770  1.00 98.06           H  
ATOM   3947  NE2 HIS A 243     -18.608  -6.659  22.109  1.00 98.06           N  
ATOM   3948  HE2 HIS A 243     -19.491  -6.849  22.561  1.00 98.06           H  
ATOM   3949  N   PHE A 244     -16.884  -2.528  22.589  1.00 97.46           N  
ATOM   3950  H   PHE A 244     -17.836  -2.474  22.258  1.00 97.46           H  
ATOM   3951  CA  PHE A 244     -16.657  -2.197  23.986  1.00 97.46           C  
ATOM   3952  HA  PHE A 244     -15.585  -2.113  24.167  1.00 97.46           H  
ATOM   3953  C   PHE A 244     -17.216  -3.304  24.872  1.00 97.46           C  
ATOM   3954  CB  PHE A 244     -17.294  -0.845  24.321  1.00 97.46           C  
ATOM   3955  HB2 PHE A 244     -17.223  -0.680  25.396  1.00 97.46           H  
ATOM   3956  HB3 PHE A 244     -18.354  -0.884  24.067  1.00 97.46           H  
ATOM   3957  O   PHE A 244     -18.346  -3.778  24.687  1.00 97.46           O  
ATOM   3958  CG  PHE A 244     -16.662   0.332  23.608  1.00 97.46           C  
ATOM   3959  CD1 PHE A 244     -15.739   1.159  24.277  1.00 97.46           C  
ATOM   3960  HD1 PHE A 244     -15.465   0.951  25.301  1.00 97.46           H  
ATOM   3961  CD2 PHE A 244     -17.004   0.607  22.270  1.00 97.46           C  
ATOM   3962  HD2 PHE A 244     -17.717  -0.017  21.753  1.00 97.46           H  
ATOM   3963  CE1 PHE A 244     -15.177   2.265  23.615  1.00 97.46           C  
ATOM   3964  HE1 PHE A 244     -14.491   2.919  24.132  1.00 97.46           H  
ATOM   3965  CE2 PHE A 244     -16.417   1.693  21.603  1.00 97.46           C  
ATOM   3966  HE2 PHE A 244     -16.670   1.895  20.573  1.00 97.46           H  
ATOM   3967  CZ  PHE A 244     -15.513   2.529  22.277  1.00 97.46           C  
ATOM   3968  HZ  PHE A 244     -15.081   3.376  21.765  1.00 97.46           H  
ATOM   3969  N   ARG A 245     -16.443  -3.701  25.881  1.00 96.05           N  
ATOM   3970  H   ARG A 245     -15.522  -3.297  25.967  1.00 96.05           H  
ATOM   3971  CA  ARG A 245     -16.894  -4.643  26.909  1.00 96.05           C  
ATOM   3972  HA  ARG A 245     -17.965  -4.502  27.057  1.00 96.05           H  
ATOM   3973  C   ARG A 245     -16.233  -4.357  28.249  1.00 96.05           C  
ATOM   3974  CB  ARG A 245     -16.663  -6.090  26.436  1.00 96.05           C  
ATOM   3975  HB2 ARG A 245     -17.174  -6.764  27.124  1.00 96.05           H  
ATOM   3976  HB3 ARG A 245     -17.108  -6.223  25.450  1.00 96.05           H  
ATOM   3977  O   ARG A 245     -15.242  -3.638  28.321  1.00 96.05           O  
ATOM   3978  CG  ARG A 245     -15.184  -6.490  26.373  1.00 96.05           C  
ATOM   3979  HG2 ARG A 245     -14.730  -6.371  27.356  1.00 96.05           H  
ATOM   3980  HG3 ARG A 245     -14.653  -5.854  25.665  1.00 96.05           H  
ATOM   3981  CD  ARG A 245     -15.054  -7.954  25.947  1.00 96.05           C  
ATOM   3982  HD2 ARG A 245     -15.315  -8.044  24.892  1.00 96.05           H  
ATOM   3983  HD3 ARG A 245     -15.735  -8.564  26.540  1.00 96.05           H  
ATOM   3984  NE  ARG A 245     -13.687  -8.413  26.184  1.00 96.05           N  
ATOM   3985  HE  ARG A 245     -13.082  -7.790  26.700  1.00 96.05           H  
ATOM   3986  NH1 ARG A 245     -13.667 -10.398  25.026  1.00 96.05           N  
ATOM   3987 HH11 ARG A 245     -14.531 -10.119  24.583  1.00 96.05           H  
ATOM   3988 HH12 ARG A 245     -13.114 -11.129  24.601  1.00 96.05           H  
ATOM   3989  NH2 ARG A 245     -11.847  -9.668  26.141  1.00 96.05           N  
ATOM   3990 HH21 ARG A 245     -11.451  -8.881  26.634  1.00 96.05           H  
ATOM   3991 HH22 ARG A 245     -11.251 -10.355  25.701  1.00 96.05           H  
ATOM   3992  CZ  ARG A 245     -13.084  -9.505  25.780  1.00 96.05           C  
ATOM   3993  N   LEU A 246     -16.787  -4.940  29.306  1.00 95.43           N  
ATOM   3994  H   LEU A 246     -17.562  -5.569  29.155  1.00 95.43           H  
ATOM   3995  CA  LEU A 246     -16.110  -4.985  30.596  1.00 95.43           C  
ATOM   3996  HA  LEU A 246     -15.736  -3.989  30.831  1.00 95.43           H  
ATOM   3997  C   LEU A 246     -14.904  -5.928  30.504  1.00 95.43           C  
ATOM   3998  CB  LEU A 246     -17.092  -5.428  31.695  1.00 95.43           C  
ATOM   3999  HB2 LEU A 246     -17.537  -6.377  31.397  1.00 95.43           H  
ATOM   4000  HB3 LEU A 246     -16.530  -5.604  32.613  1.00 95.43           H  
ATOM   4001  O   LEU A 246     -15.021  -7.029  29.961  1.00 95.43           O  
ATOM   4002  CG  LEU A 246     -18.211  -4.411  31.988  1.00 95.43           C  
ATOM   4003  HG  LEU A 246     -18.718  -4.140  31.062  1.00 95.43           H  
ATOM   4004  CD1 LEU A 246     -19.242  -5.033  32.930  1.00 95.43           C  
ATOM   4005 HD11 LEU A 246     -19.663  -5.928  32.472  1.00 95.43           H  
ATOM   4006 HD12 LEU A 246     -20.050  -4.326  33.117  1.00 95.43           H  
ATOM   4007 HD13 LEU A 246     -18.770  -5.308  33.874  1.00 95.43           H  
ATOM   4008  CD2 LEU A 246     -17.672  -3.143  32.654  1.00 95.43           C  
ATOM   4009 HD21 LEU A 246     -17.121  -3.404  33.557  1.00 95.43           H  
ATOM   4010 HD22 LEU A 246     -17.007  -2.619  31.968  1.00 95.43           H  
ATOM   4011 HD23 LEU A 246     -18.499  -2.479  32.909  1.00 95.43           H  
ATOM   4012  N   LYS A 247     -13.772  -5.494  31.057  1.00 92.94           N  
ATOM   4013  H   LYS A 247     -13.775  -4.563  31.448  1.00 92.94           H  
ATOM   4014  CA  LYS A 247     -12.570  -6.298  31.262  1.00 92.94           C  
ATOM   4015  HA  LYS A 247     -12.142  -6.569  30.297  1.00 92.94           H  
ATOM   4016  C   LYS A 247     -12.957  -7.573  32.000  1.00 92.94           C  
ATOM   4017  CB  LYS A 247     -11.532  -5.500  32.074  1.00 92.94           C  
ATOM   4018  HB2 LYS A 247     -12.011  -5.091  32.964  1.00 92.94           H  
ATOM   4019  HB3 LYS A 247     -10.736  -6.172  32.394  1.00 92.94           H  
ATOM   4020  O   LYS A 247     -13.701  -7.531  32.984  1.00 92.94           O  
ATOM   4021  CG  LYS A 247     -10.902  -4.362  31.255  1.00 92.94           C  
ATOM   4022  HG2 LYS A 247     -11.683  -3.759  30.792  1.00 92.94           H  
ATOM   4023  HG3 LYS A 247     -10.292  -4.801  30.466  1.00 92.94           H  
ATOM   4024  CD  LYS A 247     -10.022  -3.450  32.120  1.00 92.94           C  
ATOM   4025  HD2 LYS A 247     -10.644  -2.970  32.876  1.00 92.94           H  
ATOM   4026  HD3 LYS A 247      -9.250  -4.044  32.610  1.00 92.94           H  
ATOM   4027  CE  LYS A 247      -9.369  -2.384  31.233  1.00 92.94           C  
ATOM   4028  HE2 LYS A 247      -8.658  -2.874  30.568  1.00 92.94           H  
ATOM   4029  HE3 LYS A 247     -10.137  -1.923  30.611  1.00 92.94           H  
ATOM   4030  NZ  LYS A 247      -8.685  -1.336  32.028  1.00 92.94           N  
ATOM   4031  HZ1 LYS A 247      -8.119  -0.767  31.415  1.00 92.94           H  
ATOM   4032  HZ2 LYS A 247      -8.076  -1.743  32.722  1.00 92.94           H  
ATOM   4033  HZ3 LYS A 247      -9.373  -0.752  32.482  1.00 92.94           H  
ATOM   4034  N   ARG A 248     -12.442  -8.708  31.532  1.00 83.21           N  
ATOM   4035  H   ARG A 248     -11.800  -8.647  30.754  1.00 83.21           H  
ATOM   4036  CA  ARG A 248     -12.507  -9.944  32.313  1.00 83.21           C  
ATOM   4037  HA  ARG A 248     -13.537 -10.124  32.620  1.00 83.21           H  
ATOM   4038  C   ARG A 248     -11.689  -9.724  33.582  1.00 83.21           C  
ATOM   4039  CB  ARG A 248     -12.001 -11.136  31.491  1.00 83.21           C  
ATOM   4040  HB2 ARG A 248     -11.760 -11.951  32.173  1.00 83.21           H  
ATOM   4041  HB3 ARG A 248     -11.095 -10.861  30.950  1.00 83.21           H  
ATOM   4042  O   ARG A 248     -10.540  -9.301  33.496  1.00 83.21           O  
ATOM   4043  CG  ARG A 248     -13.083 -11.619  30.515  1.00 83.21           C  
ATOM   4044  HG2 ARG A 248     -13.959 -11.903  31.097  1.00 83.21           H  
ATOM   4045  HG3 ARG A 248     -13.362 -10.817  29.830  1.00 83.21           H  
ATOM   4046  CD  ARG A 248     -12.592 -12.828  29.709  1.00 83.21           C  
ATOM   4047  HD2 ARG A 248     -11.877 -13.389  30.311  1.00 83.21           H  
ATOM   4048  HD3 ARG A 248     -12.085 -12.468  28.814  1.00 83.21           H  
ATOM   4049  NE  ARG A 248     -13.709 -13.729  29.358  1.00 83.21           N  
ATOM   4050  HE  ARG A 248     -14.561 -13.611  29.888  1.00 83.21           H  
ATOM   4051  NH1 ARG A 248     -12.616 -14.996  27.786  1.00 83.21           N  
ATOM   4052 HH11 ARG A 248     -11.787 -14.436  27.928  1.00 83.21           H  
ATOM   4053 HH12 ARG A 248     -12.591 -15.797  27.173  1.00 83.21           H  
ATOM   4054  NH2 ARG A 248     -14.694 -15.538  28.389  1.00 83.21           N  
ATOM   4055 HH21 ARG A 248     -14.652 -16.324  27.756  1.00 83.21           H  
ATOM   4056 HH22 ARG A 248     -15.512 -15.411  28.967  1.00 83.21           H  
ATOM   4057  CZ  ARG A 248     -13.668 -14.744  28.514  1.00 83.21           C  
ATOM   4058  N   LEU A 249     -12.305  -9.957  34.738  1.00 73.53           N  
ATOM   4059  H   LEU A 249     -13.251 -10.310  34.725  1.00 73.53           H  
ATOM   4060  CA  LEU A 249     -11.565 -10.037  35.993  1.00 73.53           C  
ATOM   4061  HA  LEU A 249     -11.018  -9.109  36.157  1.00 73.53           H  
ATOM   4062  C   LEU A 249     -10.543 -11.169  35.829  1.00 73.53           C  
ATOM   4063  CB  LEU A 249     -12.539 -10.279  37.162  1.00 73.53           C  
ATOM   4064  HB2 LEU A 249     -11.962 -10.528  38.053  1.00 73.53           H  
ATOM   4065  HB3 LEU A 249     -13.153 -11.146  36.922  1.00 73.53           H  
ATOM   4066  O   LEU A 249     -10.924 -12.260  35.397  1.00 73.53           O  
ATOM   4067  CG  LEU A 249     -13.449  -9.074  37.474  1.00 73.53           C  
ATOM   4068  HG  LEU A 249     -13.876  -8.687  36.549  1.00 73.53           H  
ATOM   4069  CD1 LEU A 249     -14.608  -9.497  38.377  1.00 73.53           C  
ATOM   4070 HD11 LEU A 249     -15.190 -10.276  37.884  1.00 73.53           H  
ATOM   4071 HD12 LEU A 249     -14.217  -9.890  39.315  1.00 73.53           H  
ATOM   4072 HD13 LEU A 249     -15.254  -8.643  38.581  1.00 73.53           H  
ATOM   4073  CD2 LEU A 249     -12.689  -7.944  38.175  1.00 73.53           C  
ATOM   4074 HD21 LEU A 249     -11.901  -7.565  37.524  1.00 73.53           H  
ATOM   4075 HD22 LEU A 249     -12.239  -8.316  39.095  1.00 73.53           H  
ATOM   4076 HD23 LEU A 249     -13.370  -7.126  38.411  1.00 73.53           H  
ATOM   4077  N   ALA A 250      -9.271 -10.841  36.053  1.00 60.04           N  
ATOM   4078  H   ALA A 250      -9.069  -9.929  36.437  1.00 60.04           H  
ATOM   4079  CA  ALA A 250      -8.186 -11.814  36.091  1.00 60.04           C  
ATOM   4080  HA  ALA A 250      -8.225 -12.435  35.197  1.00 60.04           H  
ATOM   4081  C   ALA A 250      -8.361 -12.764  37.281  1.00 60.04           C  
ATOM   4082  CB  ALA A 250      -6.843 -11.071  36.128  1.00 60.04           C  
ATOM   4083  HB1 ALA A 250      -6.034 -11.803  36.130  1.00 60.04           H  
ATOM   4084  HB2 ALA A 250      -6.745 -10.428  35.254  1.00 60.04           H  
ATOM   4085  HB3 ALA A 250      -6.777 -10.477  37.040  1.00 60.04           H  
ATOM   4086  O   ALA A 250      -8.912 -12.307  38.312  1.00 60.04           O  
ATOM   4087  OXT ALA A 250      -7.928 -13.920  37.108  1.00 60.04           O  
TER    4088      ALA A 250                                                       
END   
