# Supplementary material for: Widespread Horizontal Gene Transfer Among Animal Viruses
Source: bioRxiv. 2024 Mar 26:2024.03.25.586562. Preprint. [Version 2] doi: 10.1101/2024.03.25.586562 (PMC11071296; doi:10.1101/2024.03.25.586562)
Supplement: Supplement 7 [file media-7.zip › File7_PDB/Pox37252_Hexonrif.pdb]

ATOM      1  N   MET A   1     -13.614  43.473 -38.108  1.00 35.63           N  
ATOM      2  H   MET A   1     -12.968  43.183 -38.828  1.00 35.63           H  
ATOM      3  H2  MET A   1     -14.271  44.131 -38.502  1.00 35.63           H  
ATOM      4  H3  MET A   1     -14.115  42.657 -37.788  1.00 35.63           H  
ATOM      5  CA  MET A   1     -12.884  44.077 -36.965  1.00 35.63           C  
ATOM      6  HA  MET A   1     -12.273  44.920 -37.289  1.00 35.63           H  
ATOM      7  C   MET A   1     -11.984  42.995 -36.372  1.00 35.63           C  
ATOM      8  CB  MET A   1     -13.856  44.522 -35.848  1.00 35.63           C  
ATOM      9  HB2 MET A   1     -14.510  43.689 -35.589  1.00 35.63           H  
ATOM     10  HB3 MET A   1     -13.260  44.754 -34.965  1.00 35.63           H  
ATOM     11  O   MET A   1     -12.534  42.070 -35.808  1.00 35.63           O  
ATOM     12  CG  MET A   1     -14.744  45.737 -36.115  1.00 35.63           C  
ATOM     13  HG2 MET A   1     -14.134  46.594 -36.399  1.00 35.63           H  
ATOM     14  HG3 MET A   1     -15.432  45.503 -36.927  1.00 35.63           H  
ATOM     15  SD  MET A   1     -15.696  46.157 -34.628  1.00 35.63           S  
ATOM     16  CE  MET A   1     -17.171  46.920 -35.352  1.00 35.63           C  
ATOM     17  HE1 MET A   1     -17.684  46.199 -35.989  1.00 35.63           H  
ATOM     18  HE2 MET A   1     -16.888  47.793 -35.940  1.00 35.63           H  
ATOM     19  HE3 MET A   1     -17.845  47.230 -34.552  1.00 35.63           H  
ATOM     20  N   LYS A   2     -10.658  42.936 -36.493  1.00 37.51           N  
ATOM     21  H   LYS A   2     -10.295  42.068 -36.125  1.00 37.51           H  
ATOM     22  CA  LYS A   2      -9.600  43.809 -37.013  1.00 37.51           C  
ATOM     23  HA  LYS A   2      -9.973  44.691 -37.535  1.00 37.51           H  
ATOM     24  C   LYS A   2      -8.743  42.965 -37.977  1.00 37.51           C  
ATOM     25  CB  LYS A   2      -8.696  44.217 -35.824  1.00 37.51           C  
ATOM     26  HB2 LYS A   2      -8.497  43.333 -35.218  1.00 37.51           H  
ATOM     27  HB3 LYS A   2      -7.737  44.549 -36.223  1.00 37.51           H  
ATOM     28  O   LYS A   2      -8.235  41.930 -37.562  1.00 37.51           O  
ATOM     29  CG  LYS A   2      -9.219  45.339 -34.913  1.00 37.51           C  
ATOM     30  HG2 LYS A   2     -10.253  45.139 -34.632  1.00 37.51           H  
ATOM     31  HG3 LYS A   2      -9.177  46.282 -35.458  1.00 37.51           H  
ATOM     32  CD  LYS A   2      -8.361  45.435 -33.636  1.00 37.51           C  
ATOM     33  HD2 LYS A   2      -8.562  44.562 -33.015  1.00 37.51           H  
ATOM     34  HD3 LYS A   2      -7.307  45.427 -33.915  1.00 37.51           H  
ATOM     35  CE  LYS A   2      -8.655  46.718 -32.845  1.00 37.51           C  
ATOM     36  HE2 LYS A   2      -9.727  46.775 -32.658  1.00 37.51           H  
ATOM     37  HE3 LYS A   2      -8.378  47.573 -33.462  1.00 37.51           H  
ATOM     38  NZ  LYS A   2      -7.913  46.757 -31.557  1.00 37.51           N  
ATOM     39  HZ1 LYS A   2      -6.919  46.687 -31.716  1.00 37.51           H  
ATOM     40  HZ2 LYS A   2      -8.191  45.992 -30.958  1.00 37.51           H  
ATOM     41  HZ3 LYS A   2      -8.092  47.622 -31.066  1.00 37.51           H  
ATOM     42  N   GLU A   3      -8.594  43.406 -39.223  1.00 30.27           N  
ATOM     43  H   GLU A   3      -9.039  44.271 -39.494  1.00 30.27           H  
ATOM     44  CA  GLU A   3      -7.472  43.016 -40.087  1.00 30.27           C  
ATOM     45  HA  GLU A   3      -7.247  41.954 -39.988  1.00 30.27           H  
ATOM     46  C   GLU A   3      -6.253  43.841 -39.661  1.00 30.27           C  
ATOM     47  CB  GLU A   3      -7.781  43.342 -41.561  1.00 30.27           C  
ATOM     48  HB2 GLU A   3      -8.203  44.346 -41.607  1.00 30.27           H  
ATOM     49  HB3 GLU A   3      -6.844  43.344 -42.119  1.00 30.27           H  
ATOM     50  O   GLU A   3      -6.367  45.059 -39.516  1.00 30.27           O  
ATOM     51  CG  GLU A   3      -8.724  42.344 -42.244  1.00 30.27           C  
ATOM     52  HG2 GLU A   3      -8.251  41.362 -42.243  1.00 30.27           H  
ATOM     53  HG3 GLU A   3      -9.644  42.277 -41.664  1.00 30.27           H  
ATOM     54  CD  GLU A   3      -9.065  42.774 -43.681  1.00 30.27           C  
ATOM     55  OE1 GLU A   3      -9.099  41.887 -44.559  1.00 30.27           O  
ATOM     56  OE2 GLU A   3      -9.332  43.983 -43.866  1.00 30.27           O  
ATOM     57  N   ILE A   4      -5.096  43.207 -39.462  1.00 39.90           N  
ATOM     58  H   ILE A   4      -5.067  42.201 -39.548  1.00 39.90           H  
ATOM     59  CA  ILE A   4      -3.805  43.902 -39.459  1.00 39.90           C  
ATOM     60  HA  ILE A   4      -3.953  44.899 -39.874  1.00 39.90           H  
ATOM     61  C   ILE A   4      -2.881  43.157 -40.418  1.00 39.90           C  
ATOM     62  CB  ILE A   4      -3.220  44.113 -38.041  1.00 39.90           C  
ATOM     63  HB  ILE A   4      -3.186  43.154 -37.525  1.00 39.90           H  
ATOM     64  O   ILE A   4      -2.507  42.008 -40.196  1.00 39.90           O  
ATOM     65  CG1 ILE A   4      -4.133  45.086 -37.253  1.00 39.90           C  
ATOM     66 HG12 ILE A   4      -4.231  46.019 -37.808  1.00 39.90           H  
ATOM     67 HG13 ILE A   4      -5.123  44.639 -37.168  1.00 39.90           H  
ATOM     68  CG2 ILE A   4      -1.785  44.673 -38.128  1.00 39.90           C  
ATOM     69 HG21 ILE A   4      -1.135  43.986 -38.670  1.00 39.90           H  
ATOM     70 HG22 ILE A   4      -1.781  45.638 -38.635  1.00 39.90           H  
ATOM     71 HG23 ILE A   4      -1.357  44.785 -37.132  1.00 39.90           H  
ATOM     72  CD1 ILE A   4      -3.676  45.419 -35.828  1.00 39.90           C  
ATOM     73 HD11 ILE A   4      -3.485  44.498 -35.276  1.00 39.90           H  
ATOM     74 HD12 ILE A   4      -2.773  46.029 -35.849  1.00 39.90           H  
ATOM     75 HD13 ILE A   4      -4.461  45.981 -35.322  1.00 39.90           H  
ATOM     76  N   LEU A   5      -2.578  43.865 -41.506  1.00 33.55           N  
ATOM     77  H   LEU A   5      -3.001  44.781 -41.563  1.00 33.55           H  
ATOM     78  CA  LEU A   5      -1.605  43.567 -42.544  1.00 33.55           C  
ATOM     79  HA  LEU A   5      -1.941  42.719 -43.140  1.00 33.55           H  
ATOM     80  C   LEU A   5      -0.215  43.268 -41.968  1.00 33.55           C  
ATOM     81  CB  LEU A   5      -1.473  44.827 -43.428  1.00 33.55           C  
ATOM     82  HB2 LEU A   5      -1.318  45.700 -42.794  1.00 33.55           H  
ATOM     83  HB3 LEU A   5      -0.556  44.715 -44.006  1.00 33.55           H  
ATOM     84  O   LEU A   5       0.313  44.056 -41.186  1.00 33.55           O  
ATOM     85  CG  LEU A   5      -2.637  45.089 -44.405  1.00 33.55           C  
ATOM     86  HG  LEU A   5      -3.310  44.231 -44.415  1.00 33.55           H  
ATOM     87  CD1 LEU A   5      -3.435  46.343 -44.037  1.00 33.55           C  
ATOM     88 HD11 LEU A   5      -3.859  46.235 -43.038  1.00 33.55           H  
ATOM     89 HD12 LEU A   5      -2.790  47.221 -44.067  1.00 33.55           H  
ATOM     90 HD13 LEU A   5      -4.251  46.475 -44.747  1.00 33.55           H  
ATOM     91  CD2 LEU A   5      -2.075  45.284 -45.814  1.00 33.55           C  
ATOM     92 HD21 LEU A   5      -1.543  44.386 -46.126  1.00 33.55           H  
ATOM     93 HD22 LEU A   5      -1.391  46.133 -45.840  1.00 33.55           H  
ATOM     94 HD23 LEU A   5      -2.893  45.459 -46.513  1.00 33.55           H  
ATOM     95  N   ILE A   6       0.432  42.220 -42.479  1.00 38.64           N  
ATOM     96  H   ILE A   6      -0.075  41.590 -43.083  1.00 38.64           H  
ATOM     97  CA  ILE A   6       1.895  42.142 -42.516  1.00 38.64           C  
ATOM     98  HA  ILE A   6       2.312  43.009 -42.004  1.00 38.64           H  
ATOM     99  C   ILE A   6       2.306  42.250 -43.984  1.00 38.64           C  
ATOM    100  CB  ILE A   6       2.442  40.908 -41.769  1.00 38.64           C  
ATOM    101  HB  ILE A   6       1.963  40.012 -42.161  1.00 38.64           H  
ATOM    102  O   ILE A   6       2.066  41.356 -44.795  1.00 38.64           O  
ATOM    103  CG1 ILE A   6       2.105  41.055 -40.264  1.00 38.64           C  
ATOM    104 HG12 ILE A   6       1.026  41.158 -40.149  1.00 38.64           H  
ATOM    105 HG13 ILE A   6       2.569  41.960 -39.873  1.00 38.64           H  
ATOM    106  CG2 ILE A   6       3.965  40.789 -41.978  1.00 38.64           C  
ATOM    107 HG21 ILE A   6       4.203  40.692 -43.037  1.00 38.64           H  
ATOM    108 HG22 ILE A   6       4.346  39.897 -41.481  1.00 38.64           H  
ATOM    109 HG23 ILE A   6       4.472  41.667 -41.576  1.00 38.64           H  
ATOM    110  CD1 ILE A   6       2.534  39.871 -39.391  1.00 38.64           C  
ATOM    111 HD11 ILE A   6       2.136  40.003 -38.386  1.00 38.64           H  
ATOM    112 HD12 ILE A   6       3.621  39.818 -39.327  1.00 38.64           H  
ATOM    113 HD13 ILE A   6       2.145  38.942 -39.808  1.00 38.64           H  
ATOM    114  N   ASN A   7       2.868  43.413 -44.307  1.00 36.34           N  
ATOM    115  H   ASN A   7       3.000  44.078 -43.558  1.00 36.34           H  
ATOM    116  CA  ASN A   7       3.406  43.772 -45.610  1.00 36.34           C  
ATOM    117  HA  ASN A   7       2.622  43.638 -46.356  1.00 36.34           H  
ATOM    118  C   ASN A   7       4.585  42.874 -46.002  1.00 36.34           C  
ATOM    119  CB  ASN A   7       3.839  45.253 -45.582  1.00 36.34           C  
ATOM    120  HB2 ASN A   7       4.573  45.425 -46.369  1.00 36.34           H  
ATOM    121  HB3 ASN A   7       4.323  45.483 -44.633  1.00 36.34           H  
ATOM    122  O   ASN A   7       5.481  42.602 -45.203  1.00 36.34           O  
ATOM    123  CG  ASN A   7       2.700  46.221 -45.843  1.00 36.34           C  
ATOM    124  ND2 ASN A   7       2.728  47.395 -45.257  1.00 36.34           N  
ATOM    125 HD21 ASN A   7       3.503  47.662 -44.667  1.00 36.34           H  
ATOM    126 HD22 ASN A   7       1.969  48.021 -45.485  1.00 36.34           H  
ATOM    127  OD1 ASN A   7       1.783  45.946 -46.594  1.00 36.34           O  
ATOM    128  N   LYS A   8       4.592  42.494 -47.282  1.00 31.61           N  
ATOM    129  H   LYS A   8       3.798  42.788 -47.833  1.00 31.61           H  
ATOM    130  CA  LYS A   8       5.747  41.984 -48.022  1.00 31.61           C  
ATOM    131  HA  LYS A   8       6.082  41.037 -47.597  1.00 31.61           H  
ATOM    132  C   LYS A   8       6.896  42.996 -47.961  1.00 31.61           C  
ATOM    133  CB  LYS A   8       5.349  41.807 -49.500  1.00 31.61           C  
ATOM    134  HB2 LYS A   8       4.907  42.737 -49.858  1.00 31.61           H  
ATOM    135  HB3 LYS A   8       6.256  41.632 -50.078  1.00 31.61           H  
ATOM    136  O   LYS A   8       6.697  44.153 -48.321  1.00 31.61           O  
ATOM    137  CG  LYS A   8       4.383  40.648 -49.781  1.00 31.61           C  
ATOM    138  HG2 LYS A   8       3.490  40.745 -49.163  1.00 31.61           H  
ATOM    139  HG3 LYS A   8       4.880  39.707 -49.547  1.00 31.61           H  
ATOM    140  CD  LYS A   8       3.980  40.671 -51.263  1.00 31.61           C  
ATOM    141  HD2 LYS A   8       3.392  41.569 -51.457  1.00 31.61           H  
ATOM    142  HD3 LYS A   8       4.883  40.704 -51.872  1.00 31.61           H  
ATOM    143  CE  LYS A   8       3.171  39.426 -51.637  1.00 31.61           C  
ATOM    144  HE2 LYS A   8       2.278  39.385 -51.013  1.00 31.61           H  
ATOM    145  HE3 LYS A   8       3.778  38.547 -51.417  1.00 31.61           H  
ATOM    146  NZ  LYS A   8       2.804  39.443 -53.074  1.00 31.61           N  
ATOM    147  HZ1 LYS A   8       3.640  39.485 -53.639  1.00 31.61           H  
ATOM    148  HZ2 LYS A   8       2.295  38.606 -53.324  1.00 31.61           H  
ATOM    149  HZ3 LYS A   8       2.236  40.250 -53.288  1.00 31.61           H  
ATOM    150  N   PHE A   9       8.090  42.537 -47.608  1.00 34.10           N  
ATOM    151  H   PHE A   9       8.163  41.587 -47.271  1.00 34.10           H  
ATOM    152  CA  PHE A   9       9.341  43.195 -47.977  1.00 34.10           C  
ATOM    153  HA  PHE A   9       9.140  44.007 -48.676  1.00 34.10           H  
ATOM    154  C   PHE A   9      10.208  42.178 -48.718  1.00 34.10           C  
ATOM    155  CB  PHE A   9      10.034  43.819 -46.755  1.00 34.10           C  
ATOM    156  HB2 PHE A   9      11.105  43.867 -46.950  1.00 34.10           H  
ATOM    157  HB3 PHE A   9       9.892  43.184 -45.881  1.00 34.10           H  
ATOM    158  O   PHE A   9      10.842  41.321 -48.107  1.00 34.10           O  
ATOM    159  CG  PHE A   9       9.562  45.232 -46.462  1.00 34.10           C  
ATOM    160  CD1 PHE A   9      10.090  46.309 -47.200  1.00 34.10           C  
ATOM    161  HD1 PHE A   9      10.829  46.128 -47.965  1.00 34.10           H  
ATOM    162  CD2 PHE A   9       8.590  45.474 -45.472  1.00 34.10           C  
ATOM    163  HD2 PHE A   9       8.173  44.650 -44.914  1.00 34.10           H  
ATOM    164  CE1 PHE A   9       9.656  47.623 -46.945  1.00 34.10           C  
ATOM    165  HE1 PHE A   9      10.065  48.444 -47.514  1.00 34.10           H  
ATOM    166  CE2 PHE A   9       8.161  46.789 -45.214  1.00 34.10           C  
ATOM    167  HE2 PHE A   9       7.421  46.973 -44.448  1.00 34.10           H  
ATOM    168  CZ  PHE A   9       8.693  47.863 -45.949  1.00 34.10           C  
ATOM    169  HZ  PHE A   9       8.365  48.873 -45.750  1.00 34.10           H  
ATOM    170  N   ASP A  10      10.170  42.272 -50.046  1.00 32.21           N  
ATOM    171  H   ASP A  10       9.602  43.004 -50.447  1.00 32.21           H  
ATOM    172  CA  ASP A  10      11.186  41.729 -50.941  1.00 32.21           C  
ATOM    173  HA  ASP A  10      11.593  40.809 -50.521  1.00 32.21           H  
ATOM    174  C   ASP A  10      12.324  42.749 -51.083  1.00 32.21           C  
ATOM    175  CB  ASP A  10      10.591  41.427 -52.333  1.00 32.21           C  
ATOM    176  HB2 ASP A  10      11.401  41.418 -53.063  1.00 32.21           H  
ATOM    177  HB3 ASP A  10       9.907  42.227 -52.617  1.00 32.21           H  
ATOM    178  O   ASP A  10      12.077  43.950 -51.174  1.00 32.21           O  
ATOM    179  CG  ASP A  10       9.887  40.071 -52.432  1.00 32.21           C  
ATOM    180  OD1 ASP A  10      10.422  39.096 -51.862  1.00 32.21           O  
ATOM    181  OD2 ASP A  10       8.823  40.014 -53.093  1.00 32.21           O  
ATOM    182  N   ASN A  11      13.542  42.212 -51.187  1.00 31.21           N  
ATOM    183  H   ASN A  11      13.572  41.209 -51.069  1.00 31.21           H  
ATOM    184  CA  ASN A  11      14.750  42.793 -51.779  1.00 31.21           C  
ATOM    185  HA  ASN A  11      15.540  42.056 -51.631  1.00 31.21           H  
ATOM    186  C   ASN A  11      15.293  44.105 -51.191  1.00 31.21           C  
ATOM    187  CB  ASN A  11      14.539  42.897 -53.302  1.00 31.21           C  
ATOM    188  HB2 ASN A  11      15.411  43.365 -53.759  1.00 31.21           H  
ATOM    189  HB3 ASN A  11      13.675  43.530 -53.503  1.00 31.21           H  
ATOM    190  O   ASN A  11      14.756  45.178 -51.430  1.00 31.21           O  
ATOM    191  CG  ASN A  11      14.344  41.541 -53.953  1.00 31.21           C  
ATOM    192  ND2 ASN A  11      13.650  41.479 -55.063  1.00 31.21           N  
ATOM    193 HD21 ASN A  11      13.204  42.307 -55.431  1.00 31.21           H  
ATOM    194 HD22 ASN A  11      13.477  40.550 -55.422  1.00 31.21           H  
ATOM    195  OD1 ASN A  11      14.821  40.524 -53.480  1.00 31.21           O  
ATOM    196  N   ASN A  12      16.480  44.027 -50.577  1.00 34.34           N  
ATOM    197  H   ASN A  12      16.724  43.134 -50.173  1.00 34.34           H  
ATOM    198  CA  ASN A  12      17.626  44.820 -51.037  1.00 34.34           C  
ATOM    199  HA  ASN A  12      17.702  44.667 -52.114  1.00 34.34           H  
ATOM    200  C   ASN A  12      18.949  44.312 -50.445  1.00 34.34           C  
ATOM    201  CB  ASN A  12      17.436  46.331 -50.781  1.00 34.34           C  
ATOM    202  HB2 ASN A  12      16.840  46.480 -49.880  1.00 34.34           H  
ATOM    203  HB3 ASN A  12      18.406  46.804 -50.627  1.00 34.34           H  
ATOM    204  O   ASN A  12      19.141  44.268 -49.232  1.00 34.34           O  
ATOM    205  CG  ASN A  12      16.783  47.034 -51.966  1.00 34.34           C  
ATOM    206  ND2 ASN A  12      16.072  48.112 -51.735  1.00 34.34           N  
ATOM    207 HD21 ASN A  12      15.854  48.371 -50.784  1.00 34.34           H  
ATOM    208 HD22 ASN A  12      15.576  48.479 -52.535  1.00 34.34           H  
ATOM    209  OD1 ASN A  12      16.920  46.640 -53.115  1.00 34.34           O  
ATOM    210  N   ASN A  13      19.870  43.974 -51.350  1.00 31.87           N  
ATOM    211  H   ASN A  13      19.590  44.025 -52.319  1.00 31.87           H  
ATOM    212  CA  ASN A  13      21.302  43.869 -51.105  1.00 31.87           C  
ATOM    213  HA  ASN A  13      21.524  42.994 -50.494  1.00 31.87           H  
ATOM    214  C   ASN A  13      21.803  45.132 -50.395  1.00 31.87           C  
ATOM    215  CB  ASN A  13      22.013  43.771 -52.473  1.00 31.87           C  
ATOM    216  HB2 ASN A  13      21.600  44.513 -53.157  1.00 31.87           H  
ATOM    217  HB3 ASN A  13      23.069  44.006 -52.337  1.00 31.87           H  
ATOM    218  O   ASN A  13      21.760  46.215 -50.977  1.00 31.87           O  
ATOM    219  CG  ASN A  13      21.968  42.400 -53.110  1.00 31.87           C  
ATOM    220  ND2 ASN A  13      21.890  42.323 -54.418  1.00 31.87           N  
ATOM    221 HD21 ASN A  13      21.859  43.156 -54.989  1.00 31.87           H  
ATOM    222 HD22 ASN A  13      21.882  41.389 -54.801  1.00 31.87           H  
ATOM    223  OD1 ASN A  13      22.034  41.383 -52.449  1.00 31.87           O  
ATOM    224  N   ILE A  14      22.334  44.993 -49.182  1.00 36.57           N  
ATOM    225  H   ILE A  14      22.264  44.100 -48.716  1.00 36.57           H  
ATOM    226  CA  ILE A  14      23.153  46.033 -48.556  1.00 36.57           C  
ATOM    227  HA  ILE A  14      23.383  46.797 -49.299  1.00 36.57           H  
ATOM    228  C   ILE A  14      24.484  45.396 -48.169  1.00 36.57           C  
ATOM    229  CB  ILE A  14      22.418  46.770 -47.412  1.00 36.57           C  
ATOM    230  HB  ILE A  14      22.131  46.047 -46.648  1.00 36.57           H  
ATOM    231  O   ILE A  14      24.654  44.832 -47.091  1.00 36.57           O  
ATOM    232  CG1 ILE A  14      21.141  47.451 -47.968  1.00 36.57           C  
ATOM    233 HG12 ILE A  14      20.492  46.690 -48.400  1.00 36.57           H  
ATOM    234 HG13 ILE A  14      21.416  48.148 -48.760  1.00 36.57           H  
ATOM    235  CG2 ILE A  14      23.354  47.822 -46.778  1.00 36.57           C  
ATOM    236 HG21 ILE A  14      23.646  48.565 -47.520  1.00 36.57           H  
ATOM    237 HG22 ILE A  14      22.857  48.318 -45.945  1.00 36.57           H  
ATOM    238 HG23 ILE A  14      24.250  47.346 -46.380  1.00 36.57           H  
ATOM    239  CD1 ILE A  14      20.298  48.200 -46.929  1.00 36.57           C  
ATOM    240 HD11 ILE A  14      20.078  47.544 -46.088  1.00 36.57           H  
ATOM    241 HD12 ILE A  14      19.361  48.514 -47.389  1.00 36.57           H  
ATOM    242 HD13 ILE A  14      20.823  49.088 -46.577  1.00 36.57           H  
ATOM    243  N   ASN A  15      25.431  45.502 -49.101  1.00 33.34           N  
ATOM    244  H   ASN A  15      25.164  45.938 -49.972  1.00 33.34           H  
ATOM    245  CA  ASN A  15      26.851  45.493 -48.792  1.00 33.34           C  
ATOM    246  HA  ASN A  15      27.117  44.591 -48.240  1.00 33.34           H  
ATOM    247  C   ASN A  15      27.139  46.727 -47.935  1.00 33.34           C  
ATOM    248  CB  ASN A  15      27.660  45.578 -50.105  1.00 33.34           C  
ATOM    249  HB2 ASN A  15      28.683  45.872 -49.871  1.00 33.34           H  
ATOM    250  HB3 ASN A  15      27.236  46.350 -50.747  1.00 33.34           H  
ATOM    251  O   ASN A  15      27.059  47.842 -48.438  1.00 33.34           O  
ATOM    252  CG  ASN A  15      27.749  44.274 -50.869  1.00 33.34           C  
ATOM    253  ND2 ASN A  15      27.965  44.331 -52.162  1.00 33.34           N  
ATOM    254 HD21 ASN A  15      28.082  45.219 -52.629  1.00 33.34           H  
ATOM    255 HD22 ASN A  15      28.051  43.441 -52.630  1.00 33.34           H  
ATOM    256  OD1 ASN A  15      27.662  43.193 -50.322  1.00 33.34           O  
ATOM    257  N   ASN A  16      27.493  46.532 -46.669  1.00 39.56           N  
ATOM    258  H   ASN A  16      27.414  45.603 -46.281  1.00 39.56           H  
ATOM    259  CA  ASN A  16      28.194  47.544 -45.889  1.00 39.56           C  
ATOM    260  HA  ASN A  16      28.714  48.210 -46.576  1.00 39.56           H  
ATOM    261  C   ASN A  16      29.296  46.863 -45.080  1.00 39.56           C  
ATOM    262  CB  ASN A  16      27.216  48.396 -45.053  1.00 39.56           C  
ATOM    263  HB2 ASN A  16      26.302  47.834 -44.862  1.00 39.56           H  
ATOM    264  HB3 ASN A  16      27.670  48.629 -44.090  1.00 39.56           H  
ATOM    265  O   ASN A  16      29.124  46.451 -43.937  1.00 39.56           O  
ATOM    266  CG  ASN A  16      26.873  49.730 -45.705  1.00 39.56           C  
ATOM    267  ND2 ASN A  16      25.851  50.399 -45.228  1.00 39.56           N  
ATOM    268 HD21 ASN A  16      25.287  50.017 -44.482  1.00 39.56           H  
ATOM    269 HD22 ASN A  16      25.658  51.279 -45.684  1.00 39.56           H  
ATOM    270  OD1 ASN A  16      27.532  50.236 -46.595  1.00 39.56           O  
ATOM    271  N   SER A  17      30.456  46.764 -45.722  1.00 32.76           N  
ATOM    272  H   SER A  17      30.483  47.064 -46.686  1.00 32.76           H  
ATOM    273  CA  SER A  17      31.745  46.786 -45.051  1.00 32.76           C  
ATOM    274  HA  SER A  17      31.835  45.945 -44.364  1.00 32.76           H  
ATOM    275  C   SER A  17      31.864  48.107 -44.291  1.00 32.76           C  
ATOM    276  CB  SER A  17      32.844  46.714 -46.125  1.00 32.76           C  
ATOM    277  HB2 SER A  17      33.819  46.877 -45.665  1.00 32.76           H  
ATOM    278  HB3 SER A  17      32.834  45.724 -46.583  1.00 32.76           H  
ATOM    279  O   SER A  17      31.939  49.151 -44.930  1.00 32.76           O  
ATOM    280  OG  SER A  17      32.620  47.691 -47.131  1.00 32.76           O  
ATOM    281  HG  SER A  17      32.527  48.535 -46.685  1.00 32.76           H  
ATOM    282  N   ASN A  18      31.869  48.076 -42.959  1.00 40.86           N  
ATOM    283  H   ASN A  18      31.559  47.233 -42.497  1.00 40.86           H  
ATOM    284  CA  ASN A  18      32.626  49.027 -42.149  1.00 40.86           C  
ATOM    285  HA  ASN A  18      33.630  49.057 -42.573  1.00 40.86           H  
ATOM    286  C   ASN A  18      32.788  48.515 -40.717  1.00 40.86           C  
ATOM    287  CB  ASN A  18      32.040  50.454 -42.200  1.00 40.86           C  
ATOM    288  HB2 ASN A  18      32.205  50.955 -41.247  1.00 40.86           H  
ATOM    289  HB3 ASN A  18      30.965  50.404 -42.373  1.00 40.86           H  
ATOM    290  O   ASN A  18      31.837  48.150 -40.033  1.00 40.86           O  
ATOM    291  CG  ASN A  18      32.701  51.309 -43.276  1.00 40.86           C  
ATOM    292  ND2 ASN A  18      32.030  52.328 -43.757  1.00 40.86           N  
ATOM    293 HD21 ASN A  18      32.478  52.827 -44.512  1.00 40.86           H  
ATOM    294 HD22 ASN A  18      31.069  52.479 -43.485  1.00 40.86           H  
ATOM    295  OD1 ASN A  18      33.835  51.098 -43.680  1.00 40.86           O  
ATOM    296  N   ASN A  19      34.054  48.492 -40.316  1.00 34.76           N  
ATOM    297  H   ASN A  19      34.730  48.854 -40.974  1.00 34.76           H  
ATOM    298  CA  ASN A  19      34.584  48.090 -39.029  1.00 34.76           C  
ATOM    299  HA  ASN A  19      34.390  47.031 -38.860  1.00 34.76           H  
ATOM    300  C   ASN A  19      34.000  48.908 -37.869  1.00 34.76           C  
ATOM    301  CB  ASN A  19      36.105  48.342 -39.090  1.00 34.76           C  
ATOM    302  HB2 ASN A  19      36.521  48.237 -38.088  1.00 34.76           H  
ATOM    303  HB3 ASN A  19      36.295  49.364 -39.416  1.00 34.76           H  
ATOM    304  O   ASN A  19      34.233  50.111 -37.785  1.00 34.76           O  
ATOM    305  CG  ASN A  19      36.861  47.372 -39.972  1.00 34.76           C  
ATOM    306  ND2 ASN A  19      37.848  47.831 -40.704  1.00 34.76           N  
ATOM    307 HD21 ASN A  19      38.340  47.145 -41.258  1.00 34.76           H  
ATOM    308 HD22 ASN A  19      38.107  48.807 -40.676  1.00 34.76           H  
ATOM    309  OD1 ASN A  19      36.591  46.188 -39.996  1.00 34.76           O  
ATOM    310  N   SER A  20      33.386  48.222 -36.907  1.00 40.95           N  
ATOM    311  H   SER A  20      33.050  47.298 -37.135  1.00 40.95           H  
ATOM    312  CA  SER A  20      33.484  48.564 -35.484  1.00 40.95           C  
ATOM    313  HA  SER A  20      34.517  48.833 -35.263  1.00 40.95           H  
ATOM    314  C   SER A  20      33.118  47.329 -34.657  1.00 40.95           C  
ATOM    315  CB  SER A  20      32.619  49.775 -35.099  1.00 40.95           C  
ATOM    316  HB2 SER A  20      32.967  50.661 -35.630  1.00 40.95           H  
ATOM    317  HB3 SER A  20      32.724  49.958 -34.030  1.00 40.95           H  
ATOM    318  O   SER A  20      31.948  46.960 -34.563  1.00 40.95           O  
ATOM    319  OG  SER A  20      31.255  49.569 -35.396  1.00 40.95           O  
ATOM    320  HG  SER A  20      31.037  48.660 -35.178  1.00 40.95           H  
ATOM    321  N   ASN A  21      34.132  46.675 -34.085  1.00 37.55           N  
ATOM    322  H   ASN A  21      35.063  47.032 -34.242  1.00 37.55           H  
ATOM    323  CA  ASN A  21      34.015  45.519 -33.193  1.00 37.55           C  
ATOM    324  HA  ASN A  21      33.360  44.777 -33.650  1.00 37.55           H  
ATOM    325  C   ASN A  21      33.376  45.908 -31.848  1.00 37.55           C  
ATOM    326  CB  ASN A  21      35.415  44.893 -32.986  1.00 37.55           C  
ATOM    327  HB2 ASN A  21      35.410  44.303 -32.070  1.00 37.55           H  
ATOM    328  HB3 ASN A  21      36.161  45.678 -32.862  1.00 37.55           H  
ATOM    329  O   ASN A  21      34.046  45.973 -30.819  1.00 37.55           O  
ATOM    330  CG  ASN A  21      35.850  43.933 -34.072  1.00 37.55           C  
ATOM    331  ND2 ASN A  21      37.120  43.610 -34.128  1.00 37.55           N  
ATOM    332 HD21 ASN A  21      37.371  42.947 -34.848  1.00 37.55           H  
ATOM    333 HD22 ASN A  21      37.780  43.973 -33.455  1.00 37.55           H  
ATOM    334  OD1 ASN A  21      35.070  43.437 -34.861  1.00 37.55           O  
ATOM    335  N   HIS A  22      32.065  46.126 -31.845  1.00 46.39           N  
ATOM    336  H   HIS A  22      31.587  46.157 -32.735  1.00 46.39           H  
ATOM    337  CA  HIS A  22      31.253  46.079 -30.638  1.00 46.39           C  
ATOM    338  HA  HIS A  22      31.868  45.786 -29.787  1.00 46.39           H  
ATOM    339  C   HIS A  22      30.201  44.985 -30.818  1.00 46.39           C  
ATOM    340  CB  HIS A  22      30.667  47.465 -30.322  1.00 46.39           C  
ATOM    341  HB2 HIS A  22      29.888  47.352 -29.569  1.00 46.39           H  
ATOM    342  HB3 HIS A  22      30.205  47.878 -31.219  1.00 46.39           H  
ATOM    343  O   HIS A  22      29.145  45.218 -31.394  1.00 46.39           O  
ATOM    344  CG  HIS A  22      31.693  48.435 -29.782  1.00 46.39           C  
ATOM    345  CD2 HIS A  22      31.983  49.682 -30.268  1.00 46.39           C  
ATOM    346  HD2 HIS A  22      31.515  50.156 -31.118  1.00 46.39           H  
ATOM    347  ND1 HIS A  22      32.513  48.229 -28.694  1.00 46.39           N  
ATOM    348  HD1 HIS A  22      32.585  47.381 -28.150  1.00 46.39           H  
ATOM    349  CE1 HIS A  22      33.281  49.319 -28.534  1.00 46.39           C  
ATOM    350  HE1 HIS A  22      34.040  49.441 -27.775  1.00 46.39           H  
ATOM    351  NE2 HIS A  22      32.992  50.234 -29.470  1.00 46.39           N  
ATOM    352  N   ASN A  23      30.499  43.780 -30.320  1.00 53.60           N  
ATOM    353  H   ASN A  23      31.419  43.643 -29.925  1.00 53.60           H  
ATOM    354  CA  ASN A  23      29.539  42.677 -30.201  1.00 53.60           C  
ATOM    355  HA  ASN A  23      28.980  42.590 -31.133  1.00 53.60           H  
ATOM    356  C   ASN A  23      28.505  42.984 -29.098  1.00 53.60           C  
ATOM    357  CB  ASN A  23      30.286  41.345 -29.938  1.00 53.60           C  
ATOM    358  HB2 ASN A  23      31.078  41.499 -29.204  1.00 53.60           H  
ATOM    359  HB3 ASN A  23      29.585  40.622 -29.519  1.00 53.60           H  
ATOM    360  O   ASN A  23      28.402  42.253 -28.110  1.00 53.60           O  
ATOM    361  CG  ASN A  23      30.857  40.670 -31.168  1.00 53.60           C  
ATOM    362  ND2 ASN A  23      31.576  39.587 -30.986  1.00 53.60           N  
ATOM    363 HD21 ASN A  23      31.916  39.142 -31.827  1.00 53.60           H  
ATOM    364 HD22 ASN A  23      31.722  39.207 -30.062  1.00 53.60           H  
ATOM    365  OD1 ASN A  23      30.659  41.075 -32.296  1.00 53.60           O  
ATOM    366  N   SER A  24      27.750  44.080 -29.212  1.00 60.24           N  
ATOM    367  H   SER A  24      27.825  44.643 -30.048  1.00 60.24           H  
ATOM    368  CA  SER A  24      26.545  44.227 -28.401  1.00 60.24           C  
ATOM    369  HA  SER A  24      26.789  43.976 -27.369  1.00 60.24           H  
ATOM    370  C   SER A  24      25.518  43.214 -28.905  1.00 60.24           C  
ATOM    371  CB  SER A  24      26.016  45.667 -28.384  1.00 60.24           C  
ATOM    372  HB2 SER A  24      26.736  46.300 -27.865  1.00 60.24           H  
ATOM    373  HB3 SER A  24      25.073  45.692 -27.838  1.00 60.24           H  
ATOM    374  O   SER A  24      25.228  43.133 -30.099  1.00 60.24           O  
ATOM    375  OG  SER A  24      25.817  46.175 -29.684  1.00 60.24           O  
ATOM    376  HG  SER A  24      25.420  47.047 -29.636  1.00 60.24           H  
ATOM    377  N   HIS A  25      24.998  42.381 -28.001  1.00 68.12           N  
ATOM    378  H   HIS A  25      25.261  42.473 -27.031  1.00 68.12           H  
ATOM    379  CA  HIS A  25      23.918  41.461 -28.349  1.00 68.12           C  
ATOM    380  HA  HIS A  25      24.249  40.807 -29.155  1.00 68.12           H  
ATOM    381  C   HIS A  25      22.721  42.275 -28.852  1.00 68.12           C  
ATOM    382  CB  HIS A  25      23.537  40.595 -27.140  1.00 68.12           C  
ATOM    383  HB2 HIS A  25      23.551  41.194 -26.229  1.00 68.12           H  
ATOM    384  HB3 HIS A  25      22.515  40.242 -27.280  1.00 68.12           H  
ATOM    385  O   HIS A  25      22.254  43.190 -28.169  1.00 68.12           O  
ATOM    386  CG  HIS A  25      24.415  39.382 -26.963  1.00 68.12           C  
ATOM    387  CD2 HIS A  25      23.987  38.082 -26.906  1.00 68.12           C  
ATOM    388  HD2 HIS A  25      22.962  37.745 -26.968  1.00 68.12           H  
ATOM    389  ND1 HIS A  25      25.790  39.359 -26.855  1.00 68.12           N  
ATOM    390  HD1 HIS A  25      26.413  40.152 -26.906  1.00 68.12           H  
ATOM    391  CE1 HIS A  25      26.173  38.077 -26.729  1.00 68.12           C  
ATOM    392  HE1 HIS A  25      27.194  37.738 -26.632  1.00 68.12           H  
ATOM    393  NE2 HIS A  25      25.109  37.264 -26.761  1.00 68.12           N  
ATOM    394  N   ASN A  26      22.223  41.954 -30.047  1.00 73.26           N  
ATOM    395  H   ASN A  26      22.655  41.213 -30.580  1.00 73.26           H  
ATOM    396  CA  ASN A  26      21.022  42.588 -30.569  1.00 73.26           C  
ATOM    397  HA  ASN A  26      21.099  43.663 -30.408  1.00 73.26           H  
ATOM    398  C   ASN A  26      19.801  42.072 -29.792  1.00 73.26           C  
ATOM    399  CB  ASN A  26      20.922  42.345 -32.084  1.00 73.26           C  
ATOM    400  HB2 ASN A  26      21.855  42.654 -32.557  1.00 73.26           H  
ATOM    401  HB3 ASN A  26      20.761  41.285 -32.281  1.00 73.26           H  
ATOM    402  O   ASN A  26      19.360  40.948 -30.000  1.00 73.26           O  
ATOM    403  CG  ASN A  26      19.784  43.129 -32.714  1.00 73.26           C  
ATOM    404  ND2 ASN A  26      19.756  43.219 -34.021  1.00 73.26           N  
ATOM    405 HD21 ASN A  26      20.457  42.753 -34.579  1.00 73.26           H  
ATOM    406 HD22 ASN A  26      18.994  43.748 -34.420  1.00 73.26           H  
ATOM    407  OD1 ASN A  26      18.925  43.695 -32.056  1.00 73.26           O  
ATOM    408  N   VAL A  27      19.254  42.900 -28.903  1.00 82.32           N  
ATOM    409  H   VAL A  27      19.737  43.764 -28.704  1.00 82.32           H  
ATOM    410  CA  VAL A  27      18.040  42.588 -28.124  1.00 82.32           C  
ATOM    411  HA  VAL A  27      18.038  41.519 -27.911  1.00 82.32           H  
ATOM    412  C   VAL A  27      16.735  42.854 -28.888  1.00 82.32           C  
ATOM    413  CB  VAL A  27      18.046  43.318 -26.764  1.00 82.32           C  
ATOM    414  HB  VAL A  27      17.112  43.100 -26.246  1.00 82.32           H  
ATOM    415  O   VAL A  27      15.661  42.550 -28.380  1.00 82.32           O  
ATOM    416  CG1 VAL A  27      19.187  42.815 -25.872  1.00 82.32           C  
ATOM    417 HG11 VAL A  27      19.105  41.735 -25.746  1.00 82.32           H  
ATOM    418 HG12 VAL A  27      19.121  43.286 -24.891  1.00 82.32           H  
ATOM    419 HG13 VAL A  27      20.155  43.050 -26.315  1.00 82.32           H  
ATOM    420  CG2 VAL A  27      18.167  44.841 -26.910  1.00 82.32           C  
ATOM    421 HG21 VAL A  27      18.098  45.305 -25.926  1.00 82.32           H  
ATOM    422 HG22 VAL A  27      19.119  45.117 -27.364  1.00 82.32           H  
ATOM    423 HG23 VAL A  27      17.345  45.215 -27.520  1.00 82.32           H  
ATOM    424  N   TYR A  28      16.806  43.412 -30.103  1.00 75.20           N  
ATOM    425  H   TYR A  28      17.720  43.606 -30.486  1.00 75.20           H  
ATOM    426  CA  TYR A  28      15.643  43.805 -30.911  1.00 75.20           C  
ATOM    427  HA  TYR A  28      14.744  43.746 -30.298  1.00 75.20           H  
ATOM    428  C   TYR A  28      15.391  42.905 -32.128  1.00 75.20           C  
ATOM    429  CB  TYR A  28      15.803  45.262 -31.362  1.00 75.20           C  
ATOM    430  HB2 TYR A  28      14.961  45.526 -32.001  1.00 75.20           H  
ATOM    431  HB3 TYR A  28      16.706  45.353 -31.965  1.00 75.20           H  
ATOM    432  O   TYR A  28      14.326  42.999 -32.736  1.00 75.20           O  
ATOM    433  CG  TYR A  28      15.850  46.261 -30.224  1.00 75.20           C  
ATOM    434  CD1 TYR A  28      14.667  46.583 -29.532  1.00 75.20           C  
ATOM    435  HD1 TYR A  28      13.735  46.112 -29.808  1.00 75.20           H  
ATOM    436  CD2 TYR A  28      17.069  46.863 -29.858  1.00 75.20           C  
ATOM    437  HD2 TYR A  28      17.974  46.610 -30.390  1.00 75.20           H  
ATOM    438  CE1 TYR A  28      14.700  47.510 -28.474  1.00 75.20           C  
ATOM    439  HE1 TYR A  28      13.800  47.760 -27.932  1.00 75.20           H  
ATOM    440  CE2 TYR A  28      17.106  47.792 -28.800  1.00 75.20           C  
ATOM    441  HE2 TYR A  28      18.041  48.252 -28.518  1.00 75.20           H  
ATOM    442  OH  TYR A  28      15.944  49.009 -27.085  1.00 75.20           O  
ATOM    443  HH  TYR A  28      16.830  49.338 -26.917  1.00 75.20           H  
ATOM    444  CZ  TYR A  28      15.918  48.115 -28.107  1.00 75.20           C  
ATOM    445  N   ALA A  29      16.336  42.039 -32.502  1.00 75.49           N  
ATOM    446  H   ALA A  29      17.191  41.990 -31.968  1.00 75.49           H  
ATOM    447  CA  ALA A  29      16.155  41.094 -33.600  1.00 75.49           C  
ATOM    448  HA  ALA A  29      15.090  41.005 -33.816  1.00 75.49           H  
ATOM    449  C   ALA A  29      16.661  39.701 -33.219  1.00 75.49           C  
ATOM    450  CB  ALA A  29      16.836  41.620 -34.868  1.00 75.49           C  
ATOM    451  HB1 ALA A  29      17.918  41.555 -34.758  1.00 75.49           H  
ATOM    452  HB2 ALA A  29      16.538  41.008 -35.719  1.00 75.49           H  
ATOM    453  HB3 ALA A  29      16.537  42.652 -35.052  1.00 75.49           H  
ATOM    454  O   ALA A  29      17.797  39.539 -32.782  1.00 75.49           O  
ATOM    455  N   VAL A  30      15.821  38.692 -33.449  1.00 71.62           N  
ATOM    456  H   VAL A  30      14.909  38.909 -33.827  1.00 71.62           H  
ATOM    457  CA  VAL A  30      16.162  37.274 -33.294  1.00 71.62           C  
ATOM    458  HA  VAL A  30      17.132  37.191 -32.802  1.00 71.62           H  
ATOM    459  C   VAL A  30      16.273  36.654 -34.684  1.00 71.62           C  
ATOM    460  CB  VAL A  30      15.133  36.540 -32.409  1.00 71.62           C  
ATOM    461  HB  VAL A  30      14.163  36.548 -32.906  1.00 71.62           H  
ATOM    462  O   VAL A  30      15.394  36.846 -35.532  1.00 71.62           O  
ATOM    463  CG1 VAL A  30      15.545  35.084 -32.160  1.00 71.62           C  
ATOM    464 HG11 VAL A  30      15.566  34.528 -33.097  1.00 71.62           H  
ATOM    465 HG12 VAL A  30      14.819  34.602 -31.505  1.00 71.62           H  
ATOM    466 HG13 VAL A  30      16.527  35.042 -31.689  1.00 71.62           H  
ATOM    467  CG2 VAL A  30      14.983  37.221 -31.041  1.00 71.62           C  
ATOM    468 HG21 VAL A  30      14.586  38.229 -31.157  1.00 71.62           H  
ATOM    469 HG22 VAL A  30      14.290  36.655 -30.418  1.00 71.62           H  
ATOM    470 HG23 VAL A  30      15.950  37.274 -30.540  1.00 71.62           H  
ATOM    471  N   GLY A  31      17.353  35.915 -34.937  1.00 71.06           N  
ATOM    472  H   GLY A  31      18.032  35.779 -34.201  1.00 71.06           H  
ATOM    473  CA  GLY A  31      17.496  35.136 -36.165  1.00 71.06           C  
ATOM    474  HA2 GLY A  31      17.446  35.800 -37.028  1.00 71.06           H  
ATOM    475  HA3 GLY A  31      18.459  34.626 -36.170  1.00 71.06           H  
ATOM    476  C   GLY A  31      16.391  34.083 -36.255  1.00 71.06           C  
ATOM    477  O   GLY A  31      16.243  33.262 -35.356  1.00 71.06           O  
ATOM    478  N   HIS A  32      15.601  34.111 -37.327  1.00 62.26           N  
ATOM    479  H   HIS A  32      15.767  34.810 -38.038  1.00 62.26           H  
ATOM    480  CA  HIS A  32      14.584  33.095 -37.585  1.00 62.26           C  
ATOM    481  HA  HIS A  32      14.295  32.613 -36.651  1.00 62.26           H  
ATOM    482  C   HIS A  32      15.165  32.031 -38.515  1.00 62.26           C  
ATOM    483  CB  HIS A  32      13.322  33.732 -38.181  1.00 62.26           C  
ATOM    484  HB2 HIS A  32      12.673  32.935 -38.542  1.00 62.26           H  
ATOM    485  HB3 HIS A  32      13.595  34.351 -39.036  1.00 62.26           H  
ATOM    486  O   HIS A  32      15.443  32.307 -39.683  1.00 62.26           O  
ATOM    487  CG  HIS A  32      12.535  34.569 -37.204  1.00 62.26           C  
ATOM    488  CD2 HIS A  32      11.282  34.292 -36.726  1.00 62.26           C  
ATOM    489  HD2 HIS A  32      10.683  33.428 -36.973  1.00 62.26           H  
ATOM    490  ND1 HIS A  32      12.929  35.760 -36.632  1.00 62.26           N  
ATOM    491  HD1 HIS A  32      13.857  36.158 -36.632  1.00 62.26           H  
ATOM    492  CE1 HIS A  32      11.932  36.190 -35.844  1.00 62.26           C  
ATOM    493  HE1 HIS A  32      11.970  37.074 -35.224  1.00 62.26           H  
ATOM    494  NE2 HIS A  32      10.903  35.331 -35.874  1.00 62.26           N  
ATOM    495  N   HIS A  33      15.312  30.803 -38.024  1.00 65.49           N  
ATOM    496  H   HIS A  33      15.100  30.635 -37.051  1.00 65.49           H  
ATOM    497  CA  HIS A  33      15.629  29.654 -38.867  1.00 65.49           C  
ATOM    498  HA  HIS A  33      16.159  29.994 -39.756  1.00 65.49           H  
ATOM    499  C   HIS A  33      14.325  28.989 -39.318  1.00 65.49           C  
ATOM    500  CB  HIS A  33      16.573  28.701 -38.123  1.00 65.49           C  
ATOM    501  HB2 HIS A  33      16.741  27.815 -38.737  1.00 65.49           H  
ATOM    502  HB3 HIS A  33      16.107  28.380 -37.191  1.00 65.49           H  
ATOM    503  O   HIS A  33      13.515  28.568 -38.495  1.00 65.49           O  
ATOM    504  CG  HIS A  33      17.909  29.335 -37.824  1.00 65.49           C  
ATOM    505  CD2 HIS A  33      18.360  29.762 -36.602  1.00 65.49           C  
ATOM    506  HD2 HIS A  33      17.828  29.689 -35.665  1.00 65.49           H  
ATOM    507  ND1 HIS A  33      18.890  29.640 -38.743  1.00 65.49           N  
ATOM    508  HD1 HIS A  33      18.878  29.421 -39.729  1.00 65.49           H  
ATOM    509  CE1 HIS A  33      19.905  30.230 -38.091  1.00 65.49           C  
ATOM    510  HE1 HIS A  33      20.825  30.569 -38.543  1.00 65.49           H  
ATOM    511  NE2 HIS A  33      19.623  30.331 -36.786  1.00 65.49           N  
ATOM    512  N   ARG A  34      14.100  28.896 -40.635  1.00 61.34           N  
ATOM    513  H   ARG A  34      14.803  29.252 -41.266  1.00 61.34           H  
ATOM    514  CA  ARG A  34      12.994  28.101 -41.185  1.00 61.34           C  
ATOM    515  HA  ARG A  34      12.117  28.200 -40.545  1.00 61.34           H  
ATOM    516  C   ARG A  34      13.394  26.626 -41.169  1.00 61.34           C  
ATOM    517  CB  ARG A  34      12.616  28.567 -42.601  1.00 61.34           C  
ATOM    518  HB2 ARG A  34      11.964  27.813 -43.042  1.00 61.34           H  
ATOM    519  HB3 ARG A  34      13.513  28.641 -43.215  1.00 61.34           H  
ATOM    520  O   ARG A  34      14.197  26.204 -41.995  1.00 61.34           O  
ATOM    521  CG  ARG A  34      11.870  29.909 -42.608  1.00 61.34           C  
ATOM    522  HG2 ARG A  34      11.000  29.843 -41.954  1.00 61.34           H  
ATOM    523  HG3 ARG A  34      12.530  30.697 -42.244  1.00 61.34           H  
ATOM    524  CD  ARG A  34      11.408  30.242 -44.033  1.00 61.34           C  
ATOM    525  HD2 ARG A  34      12.286  30.302 -44.675  1.00 61.34           H  
ATOM    526  HD3 ARG A  34      10.767  29.436 -44.390  1.00 61.34           H  
ATOM    527  NE  ARG A  34      10.666  31.516 -44.088  1.00 61.34           N  
ATOM    528  HE  ARG A  34      10.486  31.974 -43.206  1.00 61.34           H  
ATOM    529  NH1 ARG A  34      10.430  31.622 -46.372  1.00 61.34           N  
ATOM    530 HH11 ARG A  34      10.906  30.736 -46.454  1.00 61.34           H  
ATOM    531 HH12 ARG A  34      10.117  32.110 -47.199  1.00 61.34           H  
ATOM    532  NH2 ARG A  34       9.612  33.264 -45.103  1.00 61.34           N  
ATOM    533 HH21 ARG A  34       9.449  33.692 -44.203  1.00 61.34           H  
ATOM    534 HH22 ARG A  34       9.333  33.748 -45.944  1.00 61.34           H  
ATOM    535  CZ  ARG A  34      10.240  32.125 -45.183  1.00 61.34           C  
ATOM    536  N   GLY A  35      12.851  25.865 -40.223  1.00 59.04           N  
ATOM    537  H   GLY A  35      12.260  26.307 -39.534  1.00 59.04           H  
ATOM    538  CA  GLY A  35      12.955  24.405 -40.208  1.00 59.04           C  
ATOM    539  HA2 GLY A  35      12.818  24.042 -39.190  1.00 59.04           H  
ATOM    540  HA3 GLY A  35      13.947  24.103 -40.545  1.00 59.04           H  
ATOM    541  C   GLY A  35      11.902  23.744 -41.102  1.00 59.04           C  
ATOM    542  O   GLY A  35      10.829  24.303 -41.332  1.00 59.04           O  
ATOM    543  N   THR A  36      12.185  22.538 -41.591  1.00 56.81           N  
ATOM    544  H   THR A  36      13.085  22.117 -41.406  1.00 56.81           H  
ATOM    545  CA  THR A  36      11.171  21.636 -42.150  1.00 56.81           C  
ATOM    546  HA  THR A  36      10.473  22.207 -42.763  1.00 56.81           H  
ATOM    547  C   THR A  36      10.389  21.008 -40.995  1.00 56.81           C  
ATOM    548  CB  THR A  36      11.824  20.558 -43.037  1.00 56.81           C  
ATOM    549  HB  THR A  36      11.132  19.728 -43.173  1.00 56.81           H  
ATOM    550  O   THR A  36      10.925  20.212 -40.229  1.00 56.81           O  
ATOM    551  CG2 THR A  36      12.186  21.133 -44.408  1.00 56.81           C  
ATOM    552 HG21 THR A  36      12.645  20.362 -45.025  1.00 56.81           H  
ATOM    553 HG22 THR A  36      12.882  21.964 -44.294  1.00 56.81           H  
ATOM    554 HG23 THR A  36      11.284  21.490 -44.905  1.00 56.81           H  
ATOM    555  OG1 THR A  36      13.025  20.100 -42.451  1.00 56.81           O  
ATOM    556  HG1 THR A  36      13.256  19.242 -42.814  1.00 56.81           H  
ATOM    557  N   TYR A  37       9.126  21.401 -40.829  1.00 61.02           N  
ATOM    558  H   TYR A  37       8.739  22.088 -41.461  1.00 61.02           H  
ATOM    559  CA  TYR A  37       8.249  20.886 -39.777  1.00 61.02           C  
ATOM    560  HA  TYR A  37       8.809  20.238 -39.103  1.00 61.02           H  
ATOM    561  C   TYR A  37       7.129  20.062 -40.406  1.00 61.02           C  
ATOM    562  CB  TYR A  37       7.701  22.054 -38.945  1.00 61.02           C  
ATOM    563  HB2 TYR A  37       8.543  22.625 -38.553  1.00 61.02           H  
ATOM    564  HB3 TYR A  37       7.134  22.720 -39.596  1.00 61.02           H  
ATOM    565  O   TYR A  37       6.274  20.616 -41.096  1.00 61.02           O  
ATOM    566  CG  TYR A  37       6.824  21.637 -37.776  1.00 61.02           C  
ATOM    567  CD1 TYR A  37       5.419  21.680 -37.888  1.00 61.02           C  
ATOM    568  HD1 TYR A  37       4.962  21.980 -38.819  1.00 61.02           H  
ATOM    569  CD2 TYR A  37       7.417  21.229 -36.565  1.00 61.02           C  
ATOM    570  HD2 TYR A  37       8.493  21.193 -36.477  1.00 61.02           H  
ATOM    571  CE1 TYR A  37       4.614  21.349 -36.781  1.00 61.02           C  
ATOM    572  HE1 TYR A  37       3.537  21.407 -36.846  1.00 61.02           H  
ATOM    573  CE2 TYR A  37       6.614  20.884 -35.460  1.00 61.02           C  
ATOM    574  HE2 TYR A  37       7.071  20.583 -34.530  1.00 61.02           H  
ATOM    575  OH  TYR A  37       4.425  20.673 -34.493  1.00 61.02           O  
ATOM    576  HH  TYR A  37       4.937  20.458 -33.710  1.00 61.02           H  
ATOM    577  CZ  TYR A  37       5.209  20.954 -35.566  1.00 61.02           C  
ATOM    578  N   ASN A  38       7.117  18.753 -40.156  1.00 71.19           N  
ATOM    579  H   ASN A  38       7.841  18.354 -39.575  1.00 71.19           H  
ATOM    580  CA  ASN A  38       5.900  17.973 -40.344  1.00 71.19           C  
ATOM    581  HA  ASN A  38       5.329  18.401 -41.168  1.00 71.19           H  
ATOM    582  C   ASN A  38       5.092  18.051 -39.044  1.00 71.19           C  
ATOM    583  CB  ASN A  38       6.217  16.522 -40.706  1.00 71.19           C  
ATOM    584  HB2 ASN A  38       6.813  16.097 -39.898  1.00 71.19           H  
ATOM    585  HB3 ASN A  38       5.288  15.955 -40.760  1.00 71.19           H  
ATOM    586  O   ASN A  38       5.659  17.805 -37.973  1.00 71.19           O  
ATOM    587  CG  ASN A  38       6.921  16.367 -42.041  1.00 71.19           C  
ATOM    588  ND2 ASN A  38       7.836  15.435 -42.142  1.00 71.19           N  
ATOM    589 HD21 ASN A  38       8.281  15.280 -43.035  1.00 71.19           H  
ATOM    590 HD22 ASN A  38       8.139  14.952 -41.308  1.00 71.19           H  
ATOM    591  OD1 ASN A  38       6.641  17.059 -43.006  1.00 71.19           O  
ATOM    592  N   PRO A  39       3.792  18.379 -39.108  1.00 80.56           N  
ATOM    593  CA  PRO A  39       2.960  18.384 -37.921  1.00 80.56           C  
ATOM    594  HA  PRO A  39       3.391  19.075 -37.197  1.00 80.56           H  
ATOM    595  C   PRO A  39       2.892  16.968 -37.332  1.00 80.56           C  
ATOM    596  CB  PRO A  39       1.592  18.903 -38.365  1.00 80.56           C  
ATOM    597  HB2 PRO A  39       1.569  19.988 -38.273  1.00 80.56           H  
ATOM    598  HB3 PRO A  39       0.777  18.454 -37.797  1.00 80.56           H  
ATOM    599  O   PRO A  39       2.747  15.999 -38.085  1.00 80.56           O  
ATOM    600  CG  PRO A  39       1.538  18.516 -39.843  1.00 80.56           C  
ATOM    601  HG2 PRO A  39       1.210  17.481 -39.938  1.00 80.56           H  
ATOM    602  HG3 PRO A  39       0.884  19.177 -40.411  1.00 80.56           H  
ATOM    603  CD  PRO A  39       2.993  18.635 -40.295  1.00 80.56           C  
ATOM    604  HD2 PRO A  39       3.193  17.906 -41.080  1.00 80.56           H  
ATOM    605  HD3 PRO A  39       3.191  19.645 -40.653  1.00 80.56           H  
ATOM    606  N   PRO A  40       2.995  16.831 -36.004  1.00 87.35           N  
ATOM    607  CA  PRO A  40       2.857  15.543 -35.354  1.00 87.35           C  
ATOM    608  HA  PRO A  40       3.578  14.840 -35.773  1.00 87.35           H  
ATOM    609  C   PRO A  40       1.443  14.982 -35.536  1.00 87.35           C  
ATOM    610  CB  PRO A  40       3.186  15.801 -33.892  1.00 87.35           C  
ATOM    611  HB2 PRO A  40       2.587  15.152 -33.253  1.00 87.35           H  
ATOM    612  HB3 PRO A  40       4.251  15.636 -33.724  1.00 87.35           H  
ATOM    613  O   PRO A  40       0.473  15.725 -35.702  1.00 87.35           O  
ATOM    614  CG  PRO A  40       2.837  17.272 -33.679  1.00 87.35           C  
ATOM    615  HG2 PRO A  40       1.770  17.374 -33.481  1.00 87.35           H  
ATOM    616  HG3 PRO A  40       3.430  17.726 -32.884  1.00 87.35           H  
ATOM    617  CD  PRO A  40       3.178  17.888 -35.025  1.00 87.35           C  
ATOM    618  HD2 PRO A  40       4.225  18.189 -35.035  1.00 87.35           H  
ATOM    619  HD3 PRO A  40       2.525  18.740 -35.217  1.00 87.35           H  
ATOM    620  N   GLN A  41       1.319  13.658 -35.483  1.00 90.94           N  
ATOM    621  H   GLN A  41       2.150  13.112 -35.309  1.00 90.94           H  
ATOM    622  CA  GLN A  41       0.047  12.952 -35.631  1.00 90.94           C  
ATOM    623  HA  GLN A  41      -0.756  13.673 -35.782  1.00 90.94           H  
ATOM    624  C   GLN A  41      -0.285  12.160 -34.370  1.00 90.94           C  
ATOM    625  CB  GLN A  41       0.085  12.032 -36.858  1.00 90.94           C  
ATOM    626  HB2 GLN A  41      -0.842  11.459 -36.888  1.00 90.94           H  
ATOM    627  HB3 GLN A  41       0.918  11.335 -36.767  1.00 90.94           H  
ATOM    628  O   GLN A  41       0.581  11.521 -33.783  1.00 90.94           O  
ATOM    629  CG  GLN A  41       0.215  12.826 -38.167  1.00 90.94           C  
ATOM    630  HG2 GLN A  41      -0.569  13.582 -38.206  1.00 90.94           H  
ATOM    631  HG3 GLN A  41       1.179  13.333 -38.199  1.00 90.94           H  
ATOM    632  CD  GLN A  41       0.092  11.946 -39.407  1.00 90.94           C  
ATOM    633  NE2 GLN A  41       0.021  12.533 -40.581  1.00 90.94           N  
ATOM    634 HE21 GLN A  41       0.120  13.535 -40.657  1.00 90.94           H  
ATOM    635 HE22 GLN A  41      -0.038  11.908 -41.372  1.00 90.94           H  
ATOM    636  OE1 GLN A  41       0.039  10.731 -39.362  1.00 90.94           O  
ATOM    637  N   CYS A  42      -1.554  12.159 -33.965  1.00 93.48           N  
ATOM    638  H   CYS A  42      -2.237  12.673 -34.502  1.00 93.48           H  
ATOM    639  CA  CYS A  42      -2.024  11.256 -32.919  1.00 93.48           C  
ATOM    640  HA  CYS A  42      -1.264  11.181 -32.140  1.00 93.48           H  
ATOM    641  C   CYS A  42      -2.237   9.862 -33.520  1.00 93.48           C  
ATOM    642  CB  CYS A  42      -3.296  11.829 -32.285  1.00 93.48           C  
ATOM    643  HB2 CYS A  42      -3.083  12.821 -31.886  1.00 93.48           H  
ATOM    644  HB3 CYS A  42      -4.078  11.904 -33.041  1.00 93.48           H  
ATOM    645  O   CYS A  42      -3.101   9.680 -34.379  1.00 93.48           O  
ATOM    646  SG  CYS A  42      -3.859  10.748 -30.936  1.00 93.48           S  
ATOM    647  HG  CYS A  42      -2.716  10.744 -30.244  1.00 93.48           H  
ATOM    648  N   LEU A  43      -1.453   8.889 -33.065  1.00 94.57           N  
ATOM    649  H   LEU A  43      -0.795   9.108 -32.330  1.00 94.57           H  
ATOM    650  CA  LEU A  43      -1.517   7.504 -33.516  1.00 94.57           C  
ATOM    651  HA  LEU A  43      -2.112   7.448 -34.427  1.00 94.57           H  
ATOM    652  C   LEU A  43      -2.216   6.645 -32.462  1.00 94.57           C  
ATOM    653  CB  LEU A  43      -0.103   6.998 -33.842  1.00 94.57           C  
ATOM    654  HB2 LEU A  43      -0.195   5.981 -34.222  1.00 94.57           H  
ATOM    655  HB3 LEU A  43       0.480   6.975 -32.921  1.00 94.57           H  
ATOM    656  O   LEU A  43      -2.080   6.898 -31.265  1.00 94.57           O  
ATOM    657  CG  LEU A  43       0.658   7.834 -34.890  1.00 94.57           C  
ATOM    658  HG  LEU A  43       0.754   8.864 -34.546  1.00 94.57           H  
ATOM    659  CD1 LEU A  43       2.064   7.273 -35.081  1.00 94.57           C  
ATOM    660 HD11 LEU A  43       2.019   6.250 -35.454  1.00 94.57           H  
ATOM    661 HD12 LEU A  43       2.602   7.887 -35.804  1.00 94.57           H  
ATOM    662 HD13 LEU A  43       2.598   7.303 -34.132  1.00 94.57           H  
ATOM    663  CD2 LEU A  43      -0.039   7.825 -36.251  1.00 94.57           C  
ATOM    664 HD21 LEU A  43      -0.171   6.803 -36.605  1.00 94.57           H  
ATOM    665 HD22 LEU A  43      -1.008   8.320 -36.181  1.00 94.57           H  
ATOM    666 HD23 LEU A  43       0.562   8.375 -36.975  1.00 94.57           H  
ATOM    667  N   LYS A  44      -2.973   5.636 -32.909  1.00 96.01           N  
ATOM    668  H   LYS A  44      -2.977   5.448 -33.901  1.00 96.01           H  
ATOM    669  CA  LYS A  44      -3.719   4.709 -32.046  1.00 96.01           C  
ATOM    670  HA  LYS A  44      -3.367   4.820 -31.020  1.00 96.01           H  
ATOM    671  C   LYS A  44      -3.466   3.272 -32.476  1.00 96.01           C  
ATOM    672  CB  LYS A  44      -5.228   4.991 -32.070  1.00 96.01           C  
ATOM    673  HB2 LYS A  44      -5.700   4.335 -31.340  1.00 96.01           H  
ATOM    674  HB3 LYS A  44      -5.628   4.753 -33.056  1.00 96.01           H  
ATOM    675  O   LYS A  44      -3.620   2.958 -33.653  1.00 96.01           O  
ATOM    676  CG  LYS A  44      -5.570   6.446 -31.736  1.00 96.01           C  
ATOM    677  HG2 LYS A  44      -5.302   7.081 -32.580  1.00 96.01           H  
ATOM    678  HG3 LYS A  44      -4.994   6.771 -30.869  1.00 96.01           H  
ATOM    679  CD  LYS A  44      -7.066   6.597 -31.451  1.00 96.01           C  
ATOM    680  HD2 LYS A  44      -7.629   6.334 -32.347  1.00 96.01           H  
ATOM    681  HD3 LYS A  44      -7.346   5.937 -30.630  1.00 96.01           H  
ATOM    682  CE  LYS A  44      -7.327   8.051 -31.060  1.00 96.01           C  
ATOM    683  HE2 LYS A  44      -6.929   8.696 -31.843  1.00 96.01           H  
ATOM    684  HE3 LYS A  44      -6.768   8.265 -30.149  1.00 96.01           H  
ATOM    685  NZ  LYS A  44      -8.771   8.311 -30.862  1.00 96.01           N  
ATOM    686  HZ1 LYS A  44      -8.905   9.278 -30.604  1.00 96.01           H  
ATOM    687  HZ2 LYS A  44      -9.276   8.125 -31.717  1.00 96.01           H  
ATOM    688  HZ3 LYS A  44      -9.122   7.722 -30.120  1.00 96.01           H  
ATOM    689  N   TYR A  45      -3.153   2.409 -31.519  1.00 95.95           N  
ATOM    690  H   TYR A  45      -3.050   2.757 -30.576  1.00 95.95           H  
ATOM    691  CA  TYR A  45      -2.837   1.006 -31.751  1.00 95.95           C  
ATOM    692  HA  TYR A  45      -3.131   0.730 -32.764  1.00 95.95           H  
ATOM    693  C   TYR A  45      -3.607   0.109 -30.784  1.00 95.95           C  
ATOM    694  CB  TYR A  45      -1.323   0.792 -31.637  1.00 95.95           C  
ATOM    695  HB2 TYR A  45      -0.983   1.128 -30.657  1.00 95.95           H  
ATOM    696  HB3 TYR A  45      -1.113  -0.276 -31.704  1.00 95.95           H  
ATOM    697  O   TYR A  45      -3.719   0.400 -29.592  1.00 95.95           O  
ATOM    698  CG  TYR A  45      -0.533   1.506 -32.717  1.00 95.95           C  
ATOM    699  CD1 TYR A  45      -0.319   0.876 -33.959  1.00 95.95           C  
ATOM    700  HD1 TYR A  45      -0.698  -0.120 -34.133  1.00 95.95           H  
ATOM    701  CD2 TYR A  45      -0.033   2.804 -32.492  1.00 95.95           C  
ATOM    702  HD2 TYR A  45      -0.195   3.287 -31.540  1.00 95.95           H  
ATOM    703  CE1 TYR A  45       0.390   1.543 -34.976  1.00 95.95           C  
ATOM    704  HE1 TYR A  45       0.561   1.069 -35.931  1.00 95.95           H  
ATOM    705  CE2 TYR A  45       0.693   3.464 -33.502  1.00 95.95           C  
ATOM    706  HE2 TYR A  45       1.109   4.443 -33.313  1.00 95.95           H  
ATOM    707  OH  TYR A  45       1.610   3.452 -35.728  1.00 95.95           O  
ATOM    708  HH  TYR A  45       1.938   4.318 -35.476  1.00 95.95           H  
ATOM    709  CZ  TYR A  45       0.901   2.836 -34.749  1.00 95.95           C  
ATOM    710  N   ILE A  46      -4.126  -0.996 -31.312  1.00 94.83           N  
ATOM    711  H   ILE A  46      -3.932  -1.180 -32.286  1.00 94.83           H  
ATOM    712  CA  ILE A  46      -4.588  -2.142 -30.522  1.00 94.83           C  
ATOM    713  HA  ILE A  46      -4.927  -1.780 -29.551  1.00 94.83           H  
ATOM    714  C   ILE A  46      -3.404  -3.096 -30.279  1.00 94.83           C  
ATOM    715  CB  ILE A  46      -5.780  -2.845 -31.209  1.00 94.83           C  
ATOM    716  HB  ILE A  46      -6.046  -3.716 -30.609  1.00 94.83           H  
ATOM    717  O   ILE A  46      -2.424  -3.020 -31.028  1.00 94.83           O  
ATOM    718  CG1 ILE A  46      -5.430  -3.340 -32.631  1.00 94.83           C  
ATOM    719 HG12 ILE A  46      -5.233  -2.490 -33.285  1.00 94.83           H  
ATOM    720 HG13 ILE A  46      -4.526  -3.948 -32.584  1.00 94.83           H  
ATOM    721  CG2 ILE A  46      -6.995  -1.899 -31.205  1.00 94.83           C  
ATOM    722 HG21 ILE A  46      -6.819  -1.049 -31.864  1.00 94.83           H  
ATOM    723 HG22 ILE A  46      -7.173  -1.541 -30.191  1.00 94.83           H  
ATOM    724 HG23 ILE A  46      -7.886  -2.434 -31.534  1.00 94.83           H  
ATOM    725  CD1 ILE A  46      -6.524  -4.203 -33.269  1.00 94.83           C  
ATOM    726 HD11 ILE A  46      -7.419  -3.609 -33.458  1.00 94.83           H  
ATOM    727 HD12 ILE A  46      -6.769  -5.037 -32.612  1.00 94.83           H  
ATOM    728 HD13 ILE A  46      -6.162  -4.597 -34.219  1.00 94.83           H  
ATOM    729  N   PRO A  47      -3.457  -3.972 -29.262  1.00 94.67           N  
ATOM    730  CA  PRO A  47      -2.373  -4.906 -28.985  1.00 94.67           C  
ATOM    731  HA  PRO A  47      -1.477  -4.338 -28.738  1.00 94.67           H  
ATOM    732  C   PRO A  47      -2.095  -5.811 -30.188  1.00 94.67           C  
ATOM    733  CB  PRO A  47      -2.805  -5.715 -27.757  1.00 94.67           C  
ATOM    734  HB2 PRO A  47      -1.962  -5.918 -27.096  1.00 94.67           H  
ATOM    735  HB3 PRO A  47      -3.278  -6.648 -28.063  1.00 94.67           H  
ATOM    736  O   PRO A  47      -3.018  -6.318 -30.825  1.00 94.67           O  
ATOM    737  CG  PRO A  47      -3.845  -4.823 -27.085  1.00 94.67           C  
ATOM    738  HG2 PRO A  47      -3.338  -4.098 -26.449  1.00 94.67           H  
ATOM    739  HG3 PRO A  47      -4.565  -5.403 -26.507  1.00 94.67           H  
ATOM    740  CD  PRO A  47      -4.503  -4.114 -28.264  1.00 94.67           C  
ATOM    741  HD2 PRO A  47      -4.893  -3.147 -27.949  1.00 94.67           H  
ATOM    742  HD3 PRO A  47      -5.304  -4.737 -28.662  1.00 94.67           H  
ATOM    743  N   THR A  48      -0.818  -6.034 -30.484  1.00 93.27           N  
ATOM    744  H   THR A  48      -0.119  -5.625 -29.880  1.00 93.27           H  
ATOM    745  CA  THR A  48      -0.358  -7.036 -31.455  1.00 93.27           C  
ATOM    746  HA  THR A  48      -1.018  -7.026 -32.322  1.00 93.27           H  
ATOM    747  C   THR A  48      -0.406  -8.446 -30.878  1.00 93.27           C  
ATOM    748  CB  THR A  48       1.074  -6.731 -31.923  1.00 93.27           C  
ATOM    749  HB  THR A  48       1.469  -7.589 -32.467  1.00 93.27           H  
ATOM    750  O   THR A  48      -0.546  -9.414 -31.622  1.00 93.27           O  
ATOM    751  CG2 THR A  48       1.097  -5.516 -32.846  1.00 93.27           C  
ATOM    752 HG21 THR A  48       2.108  -5.368 -33.226  1.00 93.27           H  
ATOM    753 HG22 THR A  48       0.779  -4.623 -32.308  1.00 93.27           H  
ATOM    754 HG23 THR A  48       0.428  -5.682 -33.691  1.00 93.27           H  
ATOM    755  OG1 THR A  48       1.942  -6.408 -30.855  1.00 93.27           O  
ATOM    756  HG1 THR A  48       1.982  -7.142 -30.237  1.00 93.27           H  
ATOM    757  N   SER A  49      -0.293  -8.567 -29.557  1.00 92.35           N  
ATOM    758  H   SER A  49      -0.154  -7.735 -29.000  1.00 92.35           H  
ATOM    759  CA  SER A  49      -0.430  -9.820 -28.821  1.00 92.35           C  
ATOM    760  HA  SER A  49      -1.140 -10.460 -29.344  1.00 92.35           H  
ATOM    761  C   SER A  49      -0.979  -9.544 -27.420  1.00 92.35           C  
ATOM    762  CB  SER A  49       0.920 -10.554 -28.745  1.00 92.35           C  
ATOM    763  HB2 SER A  49       1.310 -10.704 -29.752  1.00 92.35           H  
ATOM    764  HB3 SER A  49       0.782 -11.524 -28.267  1.00 92.35           H  
ATOM    765  O   SER A  49      -0.817  -8.454 -26.862  1.00 92.35           O  
ATOM    766  OG  SER A  49       1.828  -9.783 -27.990  1.00 92.35           O  
ATOM    767  HG  SER A  49       2.721 -10.134 -27.979  1.00 92.35           H  
ATOM    768  N   SER A  50      -1.634 -10.547 -26.844  1.00 88.15           N  
ATOM    769  H   SER A  50      -1.806 -11.396 -27.363  1.00 88.15           H  
ATOM    770  CA  SER A  50      -2.073 -10.531 -25.454  1.00 88.15           C  
ATOM    771  HA  SER A  50      -1.442  -9.826 -24.913  1.00 88.15           H  
ATOM    772  C   SER A  50      -1.883 -11.911 -24.834  1.00 88.15           C  
ATOM    773  CB  SER A  50      -3.524 -10.048 -25.333  1.00 88.15           C  
ATOM    774  HB2 SER A  50      -3.838 -10.086 -24.290  1.00 88.15           H  
ATOM    775  HB3 SER A  50      -3.579  -9.013 -25.672  1.00 88.15           H  
ATOM    776  O   SER A  50      -2.254 -12.923 -25.430  1.00 88.15           O  
ATOM    777  OG  SER A  50      -4.390 -10.838 -26.127  1.00 88.15           O  
ATOM    778  HG  SER A  50      -4.473 -11.699 -25.711  1.00 88.15           H  
ATOM    779  N   VAL A  51      -1.300 -11.965 -23.639  1.00 83.54           N  
ATOM    780  H   VAL A  51      -1.083 -11.085 -23.192  1.00 83.54           H  
ATOM    781  CA  VAL A  51      -1.216 -13.182 -22.826  1.00 83.54           C  
ATOM    782  HA  VAL A  51      -1.442 -14.049 -23.447  1.00 83.54           H  
ATOM    783  C   VAL A  51      -2.290 -13.076 -21.751  1.00 83.54           C  
ATOM    784  CB  VAL A  51       0.194 -13.402 -22.246  1.00 83.54           C  
ATOM    785  HB  VAL A  51       0.454 -12.580 -21.580  1.00 83.54           H  
ATOM    786  O   VAL A  51      -2.135 -12.348 -20.769  1.00 83.54           O  
ATOM    787  CG1 VAL A  51       0.257 -14.710 -21.447  1.00 83.54           C  
ATOM    788 HG11 VAL A  51      -0.422 -14.661 -20.595  1.00 83.54           H  
ATOM    789 HG12 VAL A  51       1.267 -14.860 -21.067  1.00 83.54           H  
ATOM    790 HG13 VAL A  51      -0.017 -15.553 -22.082  1.00 83.54           H  
ATOM    791  CG2 VAL A  51       1.254 -13.472 -23.354  1.00 83.54           C  
ATOM    792 HG21 VAL A  51       2.234 -13.669 -22.920  1.00 83.54           H  
ATOM    793 HG22 VAL A  51       1.005 -14.263 -24.061  1.00 83.54           H  
ATOM    794 HG23 VAL A  51       1.302 -12.522 -23.886  1.00 83.54           H  
ATOM    795  N   GLY A  52      -3.410 -13.764 -21.980  1.00 77.55           N  
ATOM    796  H   GLY A  52      -3.487 -14.264 -22.854  1.00 77.55           H  
ATOM    797  CA  GLY A  52      -4.629 -13.574 -21.192  1.00 77.55           C  
ATOM    798  HA2 GLY A  52      -4.427 -13.834 -20.153  1.00 77.55           H  
ATOM    799  HA3 GLY A  52      -5.418 -14.226 -21.566  1.00 77.55           H  
ATOM    800  C   GLY A  52      -5.135 -12.126 -21.248  1.00 77.55           C  
ATOM    801  O   GLY A  52      -4.811 -11.379 -22.171  1.00 77.55           O  
ATOM    802  N   ASN A  53      -5.889 -11.721 -20.225  1.00 74.07           N  
ATOM    803  H   ASN A  53      -6.178 -12.401 -19.536  1.00 74.07           H  
ATOM    804  CA  ASN A  53      -6.375 -10.341 -20.080  1.00 74.07           C  
ATOM    805  HA  ASN A  53      -6.434  -9.886 -21.068  1.00 74.07           H  
ATOM    806  C   ASN A  53      -5.428  -9.445 -19.272  1.00 74.07           C  
ATOM    807  CB  ASN A  53      -7.794 -10.358 -19.491  1.00 74.07           C  
ATOM    808  HB2 ASN A  53      -7.817 -10.948 -18.575  1.00 74.07           H  
ATOM    809  HB3 ASN A  53      -8.104  -9.341 -19.248  1.00 74.07           H  
ATOM    810  O   ASN A  53      -5.765  -8.297 -18.980  1.00 74.07           O  
ATOM    811  CG  ASN A  53      -8.808 -10.912 -20.466  1.00 74.07           C  
ATOM    812  ND2 ASN A  53     -10.034 -11.023 -20.047  1.00 74.07           N  
ATOM    813 HD21 ASN A  53     -10.348 -10.692 -19.146  1.00 74.07           H  
ATOM    814 HD22 ASN A  53     -10.648 -11.590 -20.615  1.00 74.07           H  
ATOM    815  OD1 ASN A  53      -8.518 -11.226 -21.605  1.00 74.07           O  
ATOM    816  N   THR A  54      -4.262  -9.966 -18.889  1.00 85.75           N  
ATOM    817  H   THR A  54      -4.029 -10.909 -19.168  1.00 85.75           H  
ATOM    818  CA  THR A  54      -3.337  -9.288 -17.982  1.00 85.75           C  
ATOM    819  HA  THR A  54      -3.845  -8.453 -17.499  1.00 85.75           H  
ATOM    820  C   THR A  54      -2.140  -8.697 -18.701  1.00 85.75           C  
ATOM    821  CB  THR A  54      -2.864 -10.216 -16.862  1.00 85.75           C  
ATOM    822  HB  THR A  54      -2.110  -9.704 -16.263  1.00 85.75           H  
ATOM    823  O   THR A  54      -1.684  -7.654 -18.275  1.00 85.75           O  
ATOM    824  CG2 THR A  54      -4.015 -10.641 -15.950  1.00 85.75           C  
ATOM    825 HG21 THR A  54      -3.631 -11.248 -15.131  1.00 85.75           H  
ATOM    826 HG22 THR A  54      -4.755 -11.215 -16.508  1.00 85.75           H  
ATOM    827 HG23 THR A  54      -4.490  -9.754 -15.531  1.00 85.75           H  
ATOM    828  OG1 THR A  54      -2.308 -11.389 -17.412  1.00 85.75           O  
ATOM    829  HG1 THR A  54      -1.927 -11.891 -16.688  1.00 85.75           H  
ATOM    830  N   LYS A  55      -1.631  -9.268 -19.795  1.00 94.47           N  
ATOM    831  H   LYS A  55      -2.010 -10.150 -20.109  1.00 94.47           H  
ATOM    832  CA  LYS A  55      -0.454  -8.711 -20.480  1.00 94.47           C  
ATOM    833  HA  LYS A  55      -0.165  -7.765 -20.021  1.00 94.47           H  
ATOM    834  C   LYS A  55      -0.745  -8.414 -21.939  1.00 94.47           C  
ATOM    835  CB  LYS A  55       0.726  -9.660 -20.278  1.00 94.47           C  
ATOM    836  HB2 LYS A  55       0.465 -10.648 -20.656  1.00 94.47           H  
ATOM    837  HB3 LYS A  55       0.922  -9.735 -19.208  1.00 94.47           H  
ATOM    838  O   LYS A  55      -1.145  -9.310 -22.671  1.00 94.47           O  
ATOM    839  CG  LYS A  55       1.984  -9.152 -20.987  1.00 94.47           C  
ATOM    840  HG2 LYS A  55       2.159  -8.112 -20.713  1.00 94.47           H  
ATOM    841  HG3 LYS A  55       1.848  -9.205 -22.067  1.00 94.47           H  
ATOM    842  CD  LYS A  55       3.188 -10.008 -20.596  1.00 94.47           C  
ATOM    843  HD2 LYS A  55       3.253 -10.077 -19.510  1.00 94.47           H  
ATOM    844  HD3 LYS A  55       3.080 -11.004 -21.026  1.00 94.47           H  
ATOM    845  CE  LYS A  55       4.431  -9.315 -21.138  1.00 94.47           C  
ATOM    846  HE2 LYS A  55       4.315  -9.164 -22.211  1.00 94.47           H  
ATOM    847  HE3 LYS A  55       4.492  -8.339 -20.656  1.00 94.47           H  
ATOM    848  NZ  LYS A  55       5.649 -10.101 -20.865  1.00 94.47           N  
ATOM    849  HZ1 LYS A  55       5.561 -11.008 -21.300  1.00 94.47           H  
ATOM    850  HZ2 LYS A  55       5.770 -10.189 -19.866  1.00 94.47           H  
ATOM    851  HZ3 LYS A  55       6.440  -9.627 -21.278  1.00 94.47           H  
ATOM    852  N   CYS A  56      -0.517  -7.176 -22.364  1.00 95.57           N  
ATOM    853  H   CYS A  56      -0.164  -6.508 -21.694  1.00 95.57           H  
ATOM    854  CA  CYS A  56      -0.711  -6.721 -23.741  1.00 95.57           C  
ATOM    855  HA  CYS A  56      -1.015  -7.553 -24.377  1.00 95.57           H  
ATOM    856  C   CYS A  56       0.590  -6.153 -24.309  1.00 95.57           C  
ATOM    857  CB  CYS A  56      -1.822  -5.664 -23.768  1.00 95.57           C  
ATOM    858  HB2 CYS A  56      -1.575  -4.870 -23.064  1.00 95.57           H  
ATOM    859  HB3 CYS A  56      -1.889  -5.237 -24.769  1.00 95.57           H  
ATOM    860  O   CYS A  56       1.256  -5.356 -23.647  1.00 95.57           O  
ATOM    861  SG  CYS A  56      -3.414  -6.419 -23.329  1.00 95.57           S  
ATOM    862  HG  CYS A  56      -3.013  -6.997 -22.193  1.00 95.57           H  
ATOM    863  N   GLU A  57       0.926  -6.514 -25.547  1.00 96.53           N  
ATOM    864  H   GLU A  57       0.344  -7.170 -26.048  1.00 96.53           H  
ATOM    865  CA  GLU A  57       2.080  -5.964 -26.262  1.00 96.53           C  
ATOM    866  HA  GLU A  57       2.583  -5.247 -25.613  1.00 96.53           H  
ATOM    867  C   GLU A  57       1.619  -5.213 -27.514  1.00 96.53           C  
ATOM    868  CB  GLU A  57       3.129  -7.035 -26.612  1.00 96.53           C  
ATOM    869  HB2 GLU A  57       4.046  -6.523 -26.902  1.00 96.53           H  
ATOM    870  HB3 GLU A  57       2.780  -7.594 -27.480  1.00 96.53           H  
ATOM    871  O   GLU A  57       0.739  -5.676 -28.239  1.00 96.53           O  
ATOM    872  CG  GLU A  57       3.447  -7.994 -25.449  1.00 96.53           C  
ATOM    873  HG2 GLU A  57       2.550  -8.556 -25.189  1.00 96.53           H  
ATOM    874  HG3 GLU A  57       3.724  -7.401 -24.577  1.00 96.53           H  
ATOM    875  CD  GLU A  57       4.564  -9.005 -25.753  1.00 96.53           C  
ATOM    876  OE1 GLU A  57       5.210  -9.444 -24.766  1.00 96.53           O  
ATOM    877  OE2 GLU A  57       4.735  -9.376 -26.939  1.00 96.53           O  
ATOM    878  N   PHE A  58       2.222  -4.055 -27.776  1.00 96.46           N  
ATOM    879  H   PHE A  58       2.905  -3.730 -27.107  1.00 96.46           H  
ATOM    880  CA  PHE A  58       1.968  -3.207 -28.939  1.00 96.46           C  
ATOM    881  HA  PHE A  58       1.253  -3.690 -29.604  1.00 96.46           H  
ATOM    882  C   PHE A  58       3.283  -3.013 -29.692  1.00 96.46           C  
ATOM    883  CB  PHE A  58       1.388  -1.844 -28.512  1.00 96.46           C  
ATOM    884  HB2 PHE A  58       1.141  -1.285 -29.414  1.00 96.46           H  
ATOM    885  HB3 PHE A  58       2.162  -1.274 -27.998  1.00 96.46           H  
ATOM    886  O   PHE A  58       4.108  -2.189 -29.295  1.00 96.46           O  
ATOM    887  CG  PHE A  58       0.175  -1.874 -27.605  1.00 96.46           C  
ATOM    888  CD1 PHE A  58      -1.101  -1.601 -28.130  1.00 96.46           C  
ATOM    889  HD1 PHE A  58      -1.221  -1.402 -29.185  1.00 96.46           H  
ATOM    890  CD2 PHE A  58       0.323  -2.126 -26.227  1.00 96.46           C  
ATOM    891  HD2 PHE A  58       1.299  -2.331 -25.812  1.00 96.46           H  
ATOM    892  CE1 PHE A  58      -2.221  -1.579 -27.282  1.00 96.46           C  
ATOM    893  HE1 PHE A  58      -3.202  -1.368 -27.681  1.00 96.46           H  
ATOM    894  CE2 PHE A  58      -0.801  -2.128 -25.384  1.00 96.46           C  
ATOM    895  HE2 PHE A  58      -0.688  -2.347 -24.333  1.00 96.46           H  
ATOM    896  CZ  PHE A  58      -2.069  -1.840 -25.911  1.00 96.46           C  
ATOM    897  HZ  PHE A  58      -2.934  -1.830 -25.264  1.00 96.46           H  
ATOM    898  N   THR A  59       3.496  -3.770 -30.766  1.00 94.89           N  
ATOM    899  H   THR A  59       2.849  -4.518 -30.970  1.00 94.89           H  
ATOM    900  CA  THR A  59       4.693  -3.639 -31.607  1.00 94.89           C  
ATOM    901  HA  THR A  59       5.479  -3.148 -31.032  1.00 94.89           H  
ATOM    902  C   THR A  59       4.411  -2.778 -32.834  1.00 94.89           C  
ATOM    903  CB  THR A  59       5.244  -5.010 -32.010  1.00 94.89           C  
ATOM    904  HB  THR A  59       4.489  -5.554 -32.578  1.00 94.89           H  
ATOM    905  O   THR A  59       3.512  -3.071 -33.620  1.00 94.89           O  
ATOM    906  CG2 THR A  59       6.524  -4.908 -32.842  1.00 94.89           C  
ATOM    907 HG21 THR A  59       7.251  -4.278 -32.331  1.00 94.89           H  
ATOM    908 HG22 THR A  59       6.299  -4.482 -33.820  1.00 94.89           H  
ATOM    909 HG23 THR A  59       6.941  -5.906 -32.982  1.00 94.89           H  
ATOM    910  OG1 THR A  59       5.579  -5.756 -30.865  1.00 94.89           O  
ATOM    911  HG1 THR A  59       6.305  -5.325 -30.409  1.00 94.89           H  
ATOM    912  N   ILE A  60       5.215  -1.734 -33.028  1.00 93.09           N  
ATOM    913  H   ILE A  60       5.937  -1.557 -32.345  1.00 93.09           H  
ATOM    914  CA  ILE A  60       5.113  -0.796 -34.150  1.00 93.09           C  
ATOM    915  HA  ILE A  60       4.307  -1.109 -34.813  1.00 93.09           H  
ATOM    916  C   ILE A  60       6.421  -0.821 -34.943  1.00 93.09           C  
ATOM    917  CB  ILE A  60       4.763   0.614 -33.632  1.00 93.09           C  
ATOM    918  HB  ILE A  60       5.553   0.903 -32.938  1.00 93.09           H  
ATOM    919  O   ILE A  60       7.515  -0.737 -34.382  1.00 93.09           O  
ATOM    920  CG1 ILE A  60       3.412   0.640 -32.878  1.00 93.09           C  
ATOM    921 HG12 ILE A  60       3.056  -0.366 -32.657  1.00 93.09           H  
ATOM    922 HG13 ILE A  60       2.650   1.113 -33.497  1.00 93.09           H  
ATOM    923  CG2 ILE A  60       4.736   1.661 -34.761  1.00 93.09           C  
ATOM    924 HG21 ILE A  60       4.428   2.624 -34.355  1.00 93.09           H  
ATOM    925 HG22 ILE A  60       4.030   1.367 -35.537  1.00 93.09           H  
ATOM    926 HG23 ILE A  60       5.730   1.785 -35.192  1.00 93.09           H  
ATOM    927  CD1 ILE A  60       3.515   1.396 -31.555  1.00 93.09           C  
ATOM    928 HD11 ILE A  60       2.527   1.458 -31.096  1.00 93.09           H  
ATOM    929 HD12 ILE A  60       4.180   0.848 -30.887  1.00 93.09           H  
ATOM    930 HD13 ILE A  60       3.907   2.399 -31.725  1.00 93.09           H  
ATOM    931  N   SER A  61       6.298  -0.939 -36.265  1.00 87.85           N  
ATOM    932  H   SER A  61       5.368  -1.041 -36.645  1.00 87.85           H  
ATOM    933  CA  SER A  61       7.418  -0.994 -37.212  1.00 87.85           C  
ATOM    934  HA  SER A  61       8.309  -0.595 -36.726  1.00 87.85           H  
ATOM    935  C   SER A  61       7.163  -0.108 -38.436  1.00 87.85           C  
ATOM    936  CB  SER A  61       7.714  -2.452 -37.589  1.00 87.85           C  
ATOM    937  HB2 SER A  61       7.854  -3.031 -36.676  1.00 87.85           H  
ATOM    938  HB3 SER A  61       8.631  -2.491 -38.176  1.00 87.85           H  
ATOM    939  O   SER A  61       7.286  -0.560 -39.574  1.00 87.85           O  
ATOM    940  OG  SER A  61       6.656  -3.024 -38.333  1.00 87.85           O  
ATOM    941  HG  SER A  61       6.554  -2.475 -39.114  1.00 87.85           H  
ATOM    942  N   ASP A  62       6.732   1.133 -38.204  1.00 86.06           N  
ATOM    943  H   ASP A  62       6.693   1.464 -37.251  1.00 86.06           H  
ATOM    944  CA  ASP A  62       6.485   2.116 -39.263  1.00 86.06           C  
ATOM    945  HA  ASP A  62       6.178   1.594 -40.170  1.00 86.06           H  
ATOM    946  C   ASP A  62       7.768   2.898 -39.573  1.00 86.06           C  
ATOM    947  CB  ASP A  62       5.327   3.046 -38.868  1.00 86.06           C  
ATOM    948  HB2 ASP A  62       5.621   3.644 -38.005  1.00 86.06           H  
ATOM    949  HB3 ASP A  62       4.476   2.432 -38.574  1.00 86.06           H  
ATOM    950  O   ASP A  62       8.324   3.573 -38.710  1.00 86.06           O  
ATOM    951  CG  ASP A  62       4.879   3.984 -40.003  1.00 86.06           C  
ATOM    952  OD1 ASP A  62       5.623   4.152 -41.000  1.00 86.06           O  
ATOM    953  OD2 ASP A  62       3.774   4.545 -39.880  1.00 86.06           O  
ATOM    954  N   SER A  63       8.225   2.837 -40.824  1.00 82.37           N  
ATOM    955  H   SER A  63       7.672   2.344 -41.510  1.00 82.37           H  
ATOM    956  CA  SER A  63       9.414   3.555 -41.290  1.00 82.37           C  
ATOM    957  HA  SER A  63      10.242   3.320 -40.620  1.00 82.37           H  
ATOM    958  C   SER A  63       9.270   5.081 -41.299  1.00 82.37           C  
ATOM    959  CB  SER A  63       9.775   3.077 -42.698  1.00 82.37           C  
ATOM    960  HB2 SER A  63      10.053   2.024 -42.656  1.00 82.37           H  
ATOM    961  HB3 SER A  63      10.630   3.645 -43.067  1.00 82.37           H  
ATOM    962  O   SER A  63      10.278   5.772 -41.432  1.00 82.37           O  
ATOM    963  OG  SER A  63       8.686   3.227 -43.594  1.00 82.37           O  
ATOM    964  HG  SER A  63       8.315   4.108 -43.502  1.00 82.37           H  
ATOM    965  N   ASN A  64       8.042   5.604 -41.218  1.00 84.79           N  
ATOM    966  H   ASN A  64       7.258   4.974 -41.120  1.00 84.79           H  
ATOM    967  CA  ASN A  64       7.753   7.040 -41.173  1.00 84.79           C  
ATOM    968  HA  ASN A  64       8.546   7.585 -41.685  1.00 84.79           H  
ATOM    969  C   ASN A  64       7.686   7.593 -39.743  1.00 84.79           C  
ATOM    970  CB  ASN A  64       6.429   7.307 -41.899  1.00 84.79           C  
ATOM    971  HB2 ASN A  64       5.622   6.806 -41.364  1.00 84.79           H  
ATOM    972  HB3 ASN A  64       6.220   8.377 -41.890  1.00 84.79           H  
ATOM    973  O   ASN A  64       7.635   8.812 -39.569  1.00 84.79           O  
ATOM    974  CG  ASN A  64       6.446   6.851 -43.340  1.00 84.79           C  
ATOM    975  ND2 ASN A  64       5.517   6.006 -43.711  1.00 84.79           N  
ATOM    976 HD21 ASN A  64       4.976   5.559 -42.985  1.00 84.79           H  
ATOM    977 HD22 ASN A  64       5.550   5.657 -44.658  1.00 84.79           H  
ATOM    978  OD1 ASN A  64       7.291   7.229 -44.136  1.00 84.79           O  
ATOM    979  N   LEU A  65       7.659   6.723 -38.730  1.00 87.93           N  
ATOM    980  H   LEU A  65       7.755   5.738 -38.930  1.00 87.93           H  
ATOM    981  CA  LEU A  65       7.674   7.124 -37.331  1.00 87.93           C  
ATOM    982  HA  LEU A  65       7.146   8.073 -37.236  1.00 87.93           H  
ATOM    983  C   LEU A  65       9.127   7.332 -36.886  1.00 87.93           C  
ATOM    984  CB  LEU A  65       6.930   6.060 -36.504  1.00 87.93           C  
ATOM    985  HB2 LEU A  65       5.927   5.930 -36.910  1.00 87.93           H  
ATOM    986  HB3 LEU A  65       7.459   5.112 -36.602  1.00 87.93           H  
ATOM    987  O   LEU A  65       9.828   6.381 -36.562  1.00 87.93           O  
ATOM    988  CG  LEU A  65       6.825   6.412 -35.011  1.00 87.93           C  
ATOM    989  HG  LEU A  65       7.817   6.623 -34.613  1.00 87.93           H  
ATOM    990  CD1 LEU A  65       5.939   7.638 -34.776  1.00 87.93           C  
ATOM    991 HD11 LEU A  65       6.387   8.517 -35.239  1.00 87.93           H  
ATOM    992 HD12 LEU A  65       4.948   7.468 -35.197  1.00 87.93           H  
ATOM    993 HD13 LEU A  65       5.865   7.829 -33.705  1.00 87.93           H  
ATOM    994  CD2 LEU A  65       6.230   5.235 -34.236  1.00 87.93           C  
ATOM    995 HD21 LEU A  65       5.239   4.997 -34.622  1.00 87.93           H  
ATOM    996 HD22 LEU A  65       6.166   5.483 -33.177  1.00 87.93           H  
ATOM    997 HD23 LEU A  65       6.880   4.366 -34.348  1.00 87.93           H  
ATOM    998  N   GLU A  66       9.577   8.585 -36.864  1.00 87.02           N  
ATOM    999  H   GLU A  66       8.949   9.322 -37.151  1.00 87.02           H  
ATOM   1000  CA  GLU A  66      10.946   8.956 -36.467  1.00 87.02           C  
ATOM   1001  HA  GLU A  66      11.600   8.091 -36.573  1.00 87.02           H  
ATOM   1002  C   GLU A  66      11.053   9.406 -35.000  1.00 87.02           C  
ATOM   1003  CB  GLU A  66      11.479  10.058 -37.386  1.00 87.02           C  
ATOM   1004  HB2 GLU A  66      10.820  10.924 -37.326  1.00 87.02           H  
ATOM   1005  HB3 GLU A  66      12.460  10.352 -37.012  1.00 87.02           H  
ATOM   1006  O   GLU A  66      12.150   9.579 -34.460  1.00 87.02           O  
ATOM   1007  CG  GLU A  66      11.639   9.635 -38.857  1.00 87.02           C  
ATOM   1008  HG2 GLU A  66      10.654   9.463 -39.292  1.00 87.02           H  
ATOM   1009  HG3 GLU A  66      12.204   8.704 -38.898  1.00 87.02           H  
ATOM   1010  CD  GLU A  66      12.375  10.708 -39.676  1.00 87.02           C  
ATOM   1011  OE1 GLU A  66      12.719  10.451 -40.851  1.00 87.02           O  
ATOM   1012  OE2 GLU A  66      12.601  11.821 -39.132  1.00 87.02           O  
ATOM   1013  N   GLY A  67       9.919   9.603 -34.328  1.00 88.63           N  
ATOM   1014  H   GLY A  67       9.044   9.503 -34.822  1.00 88.63           H  
ATOM   1015  CA  GLY A  67       9.885   9.770 -32.883  1.00 88.63           C  
ATOM   1016  HA2 GLY A  67      10.424  10.670 -32.588  1.00 88.63           H  
ATOM   1017  HA3 GLY A  67      10.389   8.901 -32.459  1.00 88.63           H  
ATOM   1018  C   GLY A  67       8.479   9.815 -32.304  1.00 88.63           C  
ATOM   1019  O   GLY A  67       7.501   9.956 -33.040  1.00 88.63           O  
ATOM   1020  N   CYS A  68       8.376   9.688 -30.984  1.00 92.14           N  
ATOM   1021  H   CYS A  68       9.215   9.521 -30.447  1.00 92.14           H  
ATOM   1022  CA  CYS A  68       7.100   9.693 -30.276  1.00 92.14           C  
ATOM   1023  HA  CYS A  68       6.437  10.367 -30.819  1.00 92.14           H  
ATOM   1024  C   CYS A  68       7.190  10.220 -28.839  1.00 92.14           C  
ATOM   1025  CB  CYS A  68       6.493   8.282 -30.293  1.00 92.14           C  
ATOM   1026  HB2 CYS A  68       6.290   7.979 -31.321  1.00 92.14           H  
ATOM   1027  HB3 CYS A  68       5.556   8.294 -29.737  1.00 92.14           H  
ATOM   1028  O   CYS A  68       8.226  10.085 -28.186  1.00 92.14           O  
ATOM   1029  SG  CYS A  68       7.623   7.088 -29.524  1.00 92.14           S  
ATOM   1030  HG  CYS A  68       8.074   7.912 -28.573  1.00 92.14           H  
ATOM   1031  N   ASN A  69       6.083  10.773 -28.345  1.00 92.77           N  
ATOM   1032  H   ASN A  69       5.286  10.889 -28.955  1.00 92.77           H  
ATOM   1033  CA  ASN A  69       5.871  11.143 -26.944  1.00 92.77           C  
ATOM   1034  HA  ASN A  69       6.305  10.374 -26.305  1.00 92.77           H  
ATOM   1035  C   ASN A  69       4.362  11.209 -26.604  1.00 92.77           C  
ATOM   1036  CB  ASN A  69       6.613  12.460 -26.661  1.00 92.77           C  
ATOM   1037  HB2 ASN A  69       6.657  12.606 -25.582  1.00 92.77           H  
ATOM   1038  HB3 ASN A  69       7.645  12.391 -27.005  1.00 92.77           H  
ATOM   1039  O   ASN A  69       3.526  10.784 -27.405  1.00 92.77           O  
ATOM   1040  CG  ASN A  69       5.994  13.702 -27.264  1.00 92.77           C  
ATOM   1041  ND2 ASN A  69       6.536  14.825 -26.875  1.00 92.77           N  
ATOM   1042 HD21 ASN A  69       7.269  14.809 -26.181  1.00 92.77           H  
ATOM   1043 HD22 ASN A  69       6.190  15.721 -27.187  1.00 92.77           H  
ATOM   1044  OD1 ASN A  69       5.085  13.654 -28.077  1.00 92.77           O  
ATOM   1045  N   TYR A  70       4.009  11.707 -25.417  1.00 92.89           N  
ATOM   1046  H   TYR A  70       4.743  12.049 -24.813  1.00 92.89           H  
ATOM   1047  CA  TYR A  70       2.645  11.835 -24.891  1.00 92.89           C  
ATOM   1048  HA  TYR A  70       2.751  12.072 -23.833  1.00 92.89           H  
ATOM   1049  C   TYR A  70       1.853  10.523 -24.931  1.00 92.89           C  
ATOM   1050  CB  TYR A  70       1.905  13.012 -25.547  1.00 92.89           C  
ATOM   1051  HB2 TYR A  70       1.834  12.833 -26.620  1.00 92.89           H  
ATOM   1052  HB3 TYR A  70       0.889  13.047 -25.154  1.00 92.89           H  
ATOM   1053  O   TYR A  70       0.752  10.443 -25.484  1.00 92.89           O  
ATOM   1054  CG  TYR A  70       2.530  14.368 -25.297  1.00 92.89           C  
ATOM   1055  CD1 TYR A  70       2.666  14.850 -23.980  1.00 92.89           C  
ATOM   1056  HD1 TYR A  70       2.343  14.245 -23.146  1.00 92.89           H  
ATOM   1057  CD2 TYR A  70       2.967  15.155 -26.378  1.00 92.89           C  
ATOM   1058  HD2 TYR A  70       2.876  14.792 -27.391  1.00 92.89           H  
ATOM   1059  CE1 TYR A  70       3.276  16.097 -23.744  1.00 92.89           C  
ATOM   1060  HE1 TYR A  70       3.415  16.453 -22.734  1.00 92.89           H  
ATOM   1061  CE2 TYR A  70       3.563  16.407 -26.143  1.00 92.89           C  
ATOM   1062  HE2 TYR A  70       3.934  16.999 -26.967  1.00 92.89           H  
ATOM   1063  OH  TYR A  70       4.378  18.047 -24.587  1.00 92.89           O  
ATOM   1064  HH  TYR A  70       4.823  18.029 -23.736  1.00 92.89           H  
ATOM   1065  CZ  TYR A  70       3.742  16.871 -24.826  1.00 92.89           C  
ATOM   1066  N   PHE A  71       2.430   9.471 -24.351  1.00 95.37           N  
ATOM   1067  H   PHE A  71       3.316   9.606 -23.886  1.00 95.37           H  
ATOM   1068  CA  PHE A  71       1.807   8.152 -24.304  1.00 95.37           C  
ATOM   1069  HA  PHE A  71       1.498   7.889 -25.315  1.00 95.37           H  
ATOM   1070  C   PHE A  71       0.561   8.156 -23.412  1.00 95.37           C  
ATOM   1071  CB  PHE A  71       2.820   7.103 -23.825  1.00 95.37           C  
ATOM   1072  HB2 PHE A  71       3.053   7.302 -22.779  1.00 95.37           H  
ATOM   1073  HB3 PHE A  71       2.370   6.113 -23.888  1.00 95.37           H  
ATOM   1074  O   PHE A  71       0.550   8.723 -22.318  1.00 95.37           O  
ATOM   1075  CG  PHE A  71       4.119   7.107 -24.599  1.00 95.37           C  
ATOM   1076  CD1 PHE A  71       4.180   6.551 -25.889  1.00 95.37           C  
ATOM   1077  HD1 PHE A  71       3.315   6.057 -26.307  1.00 95.37           H  
ATOM   1078  CD2 PHE A  71       5.253   7.735 -24.054  1.00 95.37           C  
ATOM   1079  HD2 PHE A  71       5.210   8.186 -23.073  1.00 95.37           H  
ATOM   1080  CE1 PHE A  71       5.357   6.659 -26.648  1.00 95.37           C  
ATOM   1081  HE1 PHE A  71       5.383   6.279 -27.659  1.00 95.37           H  
ATOM   1082  CE2 PHE A  71       6.437   7.810 -24.803  1.00 95.37           C  
ATOM   1083  HE2 PHE A  71       7.295   8.327 -24.398  1.00 95.37           H  
ATOM   1084  CZ  PHE A  71       6.494   7.272 -26.097  1.00 95.37           C  
ATOM   1085  HZ  PHE A  71       7.405   7.357 -26.670  1.00 95.37           H  
ATOM   1086  N   CYS A  72      -0.494   7.473 -23.841  1.00 95.63           N  
ATOM   1087  H   CYS A  72      -0.487   7.103 -24.781  1.00 95.63           H  
ATOM   1088  CA  CYS A  72      -1.624   7.146 -22.985  1.00 95.63           C  
ATOM   1089  HA  CYS A  72      -1.238   7.038 -21.972  1.00 95.63           H  
ATOM   1090  C   CYS A  72      -2.241   5.794 -23.348  1.00 95.63           C  
ATOM   1091  CB  CYS A  72      -2.638   8.302 -22.967  1.00 95.63           C  
ATOM   1092  HB2 CYS A  72      -3.388   8.100 -22.202  1.00 95.63           H  
ATOM   1093  HB3 CYS A  72      -2.107   9.213 -22.690  1.00 95.63           H  
ATOM   1094  O   CYS A  72      -2.216   5.355 -24.499  1.00 95.63           O  
ATOM   1095  SG  CYS A  72      -3.465   8.572 -24.557  1.00 95.63           S  
ATOM   1096  HG  CYS A  72      -3.148   9.866 -24.661  1.00 95.63           H  
ATOM   1097  N   ILE A  73      -2.813   5.134 -22.345  1.00 96.98           N  
ATOM   1098  H   ILE A  73      -2.768   5.541 -21.422  1.00 96.98           H  
ATOM   1099  CA  ILE A  73      -3.554   3.884 -22.503  1.00 96.98           C  
ATOM   1100  HA  ILE A  73      -3.447   3.518 -23.524  1.00 96.98           H  
ATOM   1101  C   ILE A  73      -5.030   4.175 -22.263  1.00 96.98           C  
ATOM   1102  CB  ILE A  73      -3.013   2.794 -21.554  1.00 96.98           C  
ATOM   1103  HB  ILE A  73      -3.141   3.141 -20.529  1.00 96.98           H  
ATOM   1104  O   ILE A  73      -5.415   4.651 -21.198  1.00 96.98           O  
ATOM   1105  CG1 ILE A  73      -1.508   2.509 -21.754  1.00 96.98           C  
ATOM   1106 HG12 ILE A  73      -1.180   1.818 -20.977  1.00 96.98           H  
ATOM   1107 HG13 ILE A  73      -0.953   3.437 -21.618  1.00 96.98           H  
ATOM   1108  CG2 ILE A  73      -3.823   1.497 -21.711  1.00 96.98           C  
ATOM   1109 HG21 ILE A  73      -3.390   0.720 -21.082  1.00 96.98           H  
ATOM   1110 HG22 ILE A  73      -3.827   1.166 -22.749  1.00 96.98           H  
ATOM   1111 HG23 ILE A  73      -4.853   1.661 -21.392  1.00 96.98           H  
ATOM   1112  CD1 ILE A  73      -1.115   1.923 -23.114  1.00 96.98           C  
ATOM   1113 HD11 ILE A  73      -1.396   2.614 -23.909  1.00 96.98           H  
ATOM   1114 HD12 ILE A  73      -1.596   0.958 -23.277  1.00 96.98           H  
ATOM   1115 HD13 ILE A  73      -0.035   1.778 -23.135  1.00 96.98           H  
ATOM   1116  N   ILE A  74      -5.875   3.886 -23.247  1.00 96.82           N  
ATOM   1117  H   ILE A  74      -5.496   3.511 -24.105  1.00 96.82           H  
ATOM   1118  CA  ILE A  74      -7.327   3.922 -23.072  1.00 96.82           C  
ATOM   1119  HA  ILE A  74      -7.570   4.660 -22.308  1.00 96.82           H  
ATOM   1120  C   ILE A  74      -7.768   2.548 -22.583  1.00 96.82           C  
ATOM   1121  CB  ILE A  74      -8.058   4.337 -24.364  1.00 96.82           C  
ATOM   1122  HB  ILE A  74      -7.917   3.547 -25.102  1.00 96.82           H  
ATOM   1123  O   ILE A  74      -7.562   1.560 -23.284  1.00 96.82           O  
ATOM   1124  CG1 ILE A  74      -7.467   5.648 -24.935  1.00 96.82           C  
ATOM   1125 HG12 ILE A  74      -6.416   5.488 -25.177  1.00 96.82           H  
ATOM   1126 HG13 ILE A  74      -7.517   6.430 -24.178  1.00 96.82           H  
ATOM   1127  CG2 ILE A  74      -9.570   4.460 -24.089  1.00 96.82           C  
ATOM   1128 HG21 ILE A  74      -9.960   3.528 -23.680  1.00 96.82           H  
ATOM   1129 HG22 ILE A  74      -9.749   5.260 -23.370  1.00 96.82           H  
ATOM   1130 HG23 ILE A  74     -10.108   4.669 -25.014  1.00 96.82           H  
ATOM   1131  CD1 ILE A  74      -8.141   6.149 -26.218  1.00 96.82           C  
ATOM   1132 HD11 ILE A  74      -9.158   6.480 -26.010  1.00 96.82           H  
ATOM   1133 HD12 ILE A  74      -7.577   6.997 -26.608  1.00 96.82           H  
ATOM   1134 HD13 ILE A  74      -8.152   5.355 -26.965  1.00 96.82           H  
ATOM   1135  N   LEU A  75      -8.397   2.493 -21.411  1.00 95.62           N  
ATOM   1136  H   LEU A  75      -8.566   3.363 -20.927  1.00 95.62           H  
ATOM   1137  CA  LEU A  75      -8.957   1.274 -20.831  1.00 95.62           C  
ATOM   1138  HA  LEU A  75      -8.627   0.407 -21.404  1.00 95.62           H  
ATOM   1139  C   LEU A  75     -10.477   1.311 -20.913  1.00 95.62           C  
ATOM   1140  CB  LEU A  75      -8.494   1.105 -19.373  1.00 95.62           C  
ATOM   1141  HB2 LEU A  75      -8.942   0.198 -18.967  1.00 95.62           H  
ATOM   1142  HB3 LEU A  75      -8.868   1.948 -18.791  1.00 95.62           H  
ATOM   1143  O   LEU A  75     -11.090   2.354 -20.680  1.00 95.62           O  
ATOM   1144  CG  LEU A  75      -6.972   1.025 -19.187  1.00 95.62           C  
ATOM   1145  HG  LEU A  75      -6.506   1.927 -19.585  1.00 95.62           H  
ATOM   1146  CD1 LEU A  75      -6.634   0.929 -17.701  1.00 95.62           C  
ATOM   1147 HD11 LEU A  75      -5.553   0.908 -17.568  1.00 95.62           H  
ATOM   1148 HD12 LEU A  75      -7.061   0.022 -17.273  1.00 95.62           H  
ATOM   1149 HD13 LEU A  75      -7.029   1.797 -17.173  1.00 95.62           H  
ATOM   1150  CD2 LEU A  75      -6.387  -0.194 -19.896  1.00 95.62           C  
ATOM   1151 HD21 LEU A  75      -6.611  -0.167 -20.963  1.00 95.62           H  
ATOM   1152 HD22 LEU A  75      -6.772  -1.112 -19.452  1.00 95.62           H  
ATOM   1153 HD23 LEU A  75      -5.303  -0.176 -19.783  1.00 95.62           H  
ATOM   1154  N   THR A  76     -11.091   0.169 -21.214  1.00 95.12           N  
ATOM   1155  H   THR A  76     -10.542  -0.661 -21.387  1.00 95.12           H  
ATOM   1156  CA  THR A  76     -12.543   0.017 -21.140  1.00 95.12           C  
ATOM   1157  HA  THR A  76     -13.012   1.000 -21.094  1.00 95.12           H  
ATOM   1158  C   THR A  76     -12.904  -0.728 -19.858  1.00 95.12           C  
ATOM   1159  CB  THR A  76     -13.098  -0.680 -22.386  1.00 95.12           C  
ATOM   1160  HB  THR A  76     -12.795  -1.727 -22.404  1.00 95.12           H  
ATOM   1161  O   THR A  76     -12.710  -1.935 -19.763  1.00 95.12           O  
ATOM   1162  CG2 THR A  76     -14.619  -0.583 -22.411  1.00 95.12           C  
ATOM   1163 HG21 THR A  76     -14.929   0.460 -22.335  1.00 95.12           H  
ATOM   1164 HG22 THR A  76     -15.031  -1.141 -21.570  1.00 95.12           H  
ATOM   1165 HG23 THR A  76     -14.978  -0.999 -23.353  1.00 95.12           H  
ATOM   1166  OG1 THR A  76     -12.641  -0.046 -23.567  1.00 95.12           O  
ATOM   1167  HG1 THR A  76     -11.723  -0.314 -23.650  1.00 95.12           H  
ATOM   1168  N   LEU A  77     -13.431  -0.003 -18.872  1.00 95.04           N  
ATOM   1169  H   LEU A  77     -13.612   0.976 -19.043  1.00 95.04           H  
ATOM   1170  CA  LEU A  77     -13.987  -0.578 -17.652  1.00 95.04           C  
ATOM   1171  HA  LEU A  77     -13.261  -1.286 -17.252  1.00 95.04           H  
ATOM   1172  C   LEU A  77     -15.289  -1.326 -17.974  1.00 95.04           C  
ATOM   1173  CB  LEU A  77     -14.251   0.520 -16.610  1.00 95.04           C  
ATOM   1174  HB2 LEU A  77     -14.695   0.052 -15.732  1.00 95.04           H  
ATOM   1175  HB3 LEU A  77     -14.987   1.215 -17.016  1.00 95.04           H  
ATOM   1176  O   LEU A  77     -16.099  -0.807 -18.756  1.00 95.04           O  
ATOM   1177  CG  LEU A  77     -13.016   1.319 -16.166  1.00 95.04           C  
ATOM   1178  HG  LEU A  77     -12.621   1.880 -17.013  1.00 95.04           H  
ATOM   1179  CD1 LEU A  77     -13.453   2.311 -15.092  1.00 95.04           C  
ATOM   1180 HD11 LEU A  77     -13.871   1.778 -14.237  1.00 95.04           H  
ATOM   1181 HD12 LEU A  77     -14.205   2.988 -15.496  1.00 95.04           H  
ATOM   1182 HD13 LEU A  77     -12.597   2.891 -14.746  1.00 95.04           H  
ATOM   1183  CD2 LEU A  77     -11.904   0.433 -15.600  1.00 95.04           C  
ATOM   1184 HD21 LEU A  77     -12.291  -0.181 -14.786  1.00 95.04           H  
ATOM   1185 HD22 LEU A  77     -11.495  -0.209 -16.380  1.00 95.04           H  
ATOM   1186 HD23 LEU A  77     -11.097   1.055 -15.214  1.00 95.04           H  
ATOM   1187  N   PRO A  78     -15.503  -2.520 -17.394  1.00 95.03           N  
ATOM   1188  CA  PRO A  78     -16.676  -3.330 -17.673  1.00 95.03           C  
ATOM   1189  HA  PRO A  78     -16.797  -3.460 -18.749  1.00 95.03           H  
ATOM   1190  C   PRO A  78     -17.941  -2.695 -17.098  1.00 95.03           C  
ATOM   1191  CB  PRO A  78     -16.393  -4.690 -17.026  1.00 95.03           C  
ATOM   1192  HB2 PRO A  78     -17.301  -5.220 -16.737  1.00 95.03           H  
ATOM   1193  HB3 PRO A  78     -15.799  -5.302 -17.705  1.00 95.03           H  
ATOM   1194  O   PRO A  78     -17.908  -1.836 -16.219  1.00 95.03           O  
ATOM   1195  CG  PRO A  78     -15.556  -4.296 -15.810  1.00 95.03           C  
ATOM   1196  HG2 PRO A  78     -14.960  -5.125 -15.428  1.00 95.03           H  
ATOM   1197  HG3 PRO A  78     -16.205  -3.907 -15.026  1.00 95.03           H  
ATOM   1198  CD  PRO A  78     -14.689  -3.168 -16.371  1.00 95.03           C  
ATOM   1199  HD2 PRO A  78     -14.414  -2.475 -15.576  1.00 95.03           H  
ATOM   1200  HD3 PRO A  78     -13.794  -3.586 -16.833  1.00 95.03           H  
ATOM   1201  N   LYS A  79     -19.082  -3.182 -17.574  1.00 95.66           N  
ATOM   1202  H   LYS A  79     -19.017  -3.945 -18.232  1.00 95.66           H  
ATOM   1203  CA  LYS A  79     -20.356  -2.972 -16.897  1.00 95.66           C  
ATOM   1204  HA  LYS A  79     -20.460  -1.920 -16.630  1.00 95.66           H  
ATOM   1205  C   LYS A  79     -20.378  -3.805 -15.612  1.00 95.66           C  
ATOM   1206  CB  LYS A  79     -21.455  -3.373 -17.877  1.00 95.66           C  
ATOM   1207  HB2 LYS A  79     -21.356  -2.757 -18.770  1.00 95.66           H  
ATOM   1208  HB3 LYS A  79     -21.322  -4.417 -18.159  1.00 95.66           H  
ATOM   1209  O   LYS A  79     -20.095  -4.997 -15.678  1.00 95.66           O  
ATOM   1210  CG  LYS A  79     -22.856  -3.187 -17.301  1.00 95.66           C  
ATOM   1211  HG2 LYS A  79     -23.011  -3.851 -16.451  1.00 95.66           H  
ATOM   1212  HG3 LYS A  79     -22.988  -2.151 -16.991  1.00 95.66           H  
ATOM   1213  CD  LYS A  79     -23.856  -3.508 -18.405  1.00 95.66           C  
ATOM   1214  HD2 LYS A  79     -23.655  -2.858 -19.257  1.00 95.66           H  
ATOM   1215  HD3 LYS A  79     -23.757  -4.551 -18.707  1.00 95.66           H  
ATOM   1216  CE  LYS A  79     -25.255  -3.236 -17.885  1.00 95.66           C  
ATOM   1217  HE2 LYS A  79     -25.251  -2.249 -17.422  1.00 95.66           H  
ATOM   1218  HE3 LYS A  79     -25.494  -3.969 -17.115  1.00 95.66           H  
ATOM   1219  NZ  LYS A  79     -26.232  -3.249 -18.996  1.00 95.66           N  
ATOM   1220  HZ1 LYS A  79     -27.164  -3.066 -18.654  1.00 95.66           H  
ATOM   1221  HZ2 LYS A  79     -26.197  -4.116 -19.513  1.00 95.66           H  
ATOM   1222  HZ3 LYS A  79     -25.996  -2.498 -19.629  1.00 95.66           H  
ATOM   1223  N   ILE A  80     -20.757  -3.210 -14.483  1.00 97.25           N  
ATOM   1224  H   ILE A  80     -21.035  -2.240 -14.534  1.00 97.25           H  
ATOM   1225  CA  ILE A  80     -20.936  -3.917 -13.207  1.00 97.25           C  
ATOM   1226  HA  ILE A  80     -20.523  -4.921 -13.299  1.00 97.25           H  
ATOM   1227  C   ILE A  80     -22.428  -4.052 -12.923  1.00 97.25           C  
ATOM   1228  CB  ILE A  80     -20.185  -3.233 -12.043  1.00 97.25           C  
ATOM   1229  HB  ILE A  80     -20.581  -2.225 -11.922  1.00 97.25           H  
ATOM   1230  O   ILE A  80     -23.152  -3.052 -12.865  1.00 97.25           O  
ATOM   1231  CG1 ILE A  80     -18.672  -3.141 -12.355  1.00 97.25           C  
ATOM   1232 HG12 ILE A  80     -18.299  -4.137 -12.592  1.00 97.25           H  
ATOM   1233 HG13 ILE A  80     -18.526  -2.515 -13.235  1.00 97.25           H  
ATOM   1234  CG2 ILE A  80     -20.441  -4.008 -10.735  1.00 97.25           C  
ATOM   1235 HG21 ILE A  80     -19.952  -3.514  -9.895  1.00 97.25           H  
ATOM   1236 HG22 ILE A  80     -21.504  -4.042 -10.496  1.00 97.25           H  
ATOM   1237 HG23 ILE A  80     -20.063  -5.027 -10.822  1.00 97.25           H  
ATOM   1238  CD1 ILE A  80     -17.800  -2.564 -11.231  1.00 97.25           C  
ATOM   1239 HD11 ILE A  80     -16.761  -2.540 -11.559  1.00 97.25           H  
ATOM   1240 HD12 ILE A  80     -17.838  -3.194 -10.342  1.00 97.25           H  
ATOM   1241 HD13 ILE A  80     -18.122  -1.552 -10.983  1.00 97.25           H  
ATOM   1242  N   LYS A  81     -22.870  -5.294 -12.719  1.00 97.34           N  
ATOM   1243  H   LYS A  81     -22.196  -6.046 -12.721  1.00 97.34           H  
ATOM   1244  CA  LYS A  81     -24.223  -5.633 -12.284  1.00 97.34           C  
ATOM   1245  HA  LYS A  81     -24.769  -4.711 -12.087  1.00 97.34           H  
ATOM   1246  C   LYS A  81     -24.212  -6.430 -10.984  1.00 97.34           C  
ATOM   1247  CB  LYS A  81     -24.952  -6.456 -13.349  1.00 97.34           C  
ATOM   1248  HB2 LYS A  81     -24.363  -7.349 -13.558  1.00 97.34           H  
ATOM   1249  HB3 LYS A  81     -25.899  -6.782 -12.917  1.00 97.34           H  
ATOM   1250  O   LYS A  81     -23.197  -7.048 -10.664  1.00 97.34           O  
ATOM   1251  CG  LYS A  81     -25.258  -5.730 -14.664  1.00 97.34           C  
ATOM   1252  HG2 LYS A  81     -24.337  -5.450 -15.176  1.00 97.34           H  
ATOM   1253  HG3 LYS A  81     -25.868  -4.849 -14.465  1.00 97.34           H  
ATOM   1254  CD  LYS A  81     -26.052  -6.736 -15.501  1.00 97.34           C  
ATOM   1255  HD2 LYS A  81     -26.866  -7.111 -14.881  1.00 97.34           H  
ATOM   1256  HD3 LYS A  81     -25.409  -7.582 -15.746  1.00 97.34           H  
ATOM   1257  CE  LYS A  81     -26.670  -6.183 -16.777  1.00 97.34           C  
ATOM   1258  HE2 LYS A  81     -27.185  -5.256 -16.525  1.00 97.34           H  
ATOM   1259  HE3 LYS A  81     -25.880  -6.006 -17.507  1.00 97.34           H  
ATOM   1260  NZ  LYS A  81     -27.654  -7.180 -17.268  1.00 97.34           N  
ATOM   1261  HZ1 LYS A  81     -27.225  -8.083 -17.412  1.00 97.34           H  
ATOM   1262  HZ2 LYS A  81     -28.336  -7.361 -16.545  1.00 97.34           H  
ATOM   1263  HZ3 LYS A  81     -28.162  -6.901 -18.096  1.00 97.34           H  
ATOM   1264  N   GLY A  82     -25.347  -6.455 -10.296  1.00 97.38           N  
ATOM   1265  H   GLY A  82     -26.119  -5.881 -10.604  1.00 97.38           H  
ATOM   1266  CA  GLY A  82     -25.604  -7.399  -9.214  1.00 97.38           C  
ATOM   1267  HA2 GLY A  82     -26.327  -8.139  -9.556  1.00 97.38           H  
ATOM   1268  HA3 GLY A  82     -24.690  -7.936  -8.961  1.00 97.38           H  
ATOM   1269  C   GLY A  82     -26.152  -6.761  -7.946  1.00 97.38           C  
ATOM   1270  O   GLY A  82     -26.541  -5.597  -7.926  1.00 97.38           O  
ATOM   1271  N   ILE A  83     -26.151  -7.554  -6.879  1.00 98.16           N  
ATOM   1272  H   ILE A  83     -25.751  -8.474  -6.994  1.00 98.16           H  
ATOM   1273  CA  ILE A  83     -26.621  -7.191  -5.542  1.00 98.16           C  
ATOM   1274  HA  ILE A  83     -27.328  -6.367  -5.642  1.00 98.16           H  
ATOM   1275  C   ILE A  83     -25.438  -6.728  -4.684  1.00 98.16           C  
ATOM   1276  CB  ILE A  83     -27.368  -8.380  -4.894  1.00 98.16           C  
ATOM   1277  HB  ILE A  83     -26.658  -9.194  -4.743  1.00 98.16           H  
ATOM   1278  O   ILE A  83     -24.362  -7.326  -4.748  1.00 98.16           O  
ATOM   1279  CG1 ILE A  83     -28.504  -8.882  -5.812  1.00 98.16           C  
ATOM   1280 HG12 ILE A  83     -29.264  -8.103  -5.865  1.00 98.16           H  
ATOM   1281 HG13 ILE A  83     -28.120  -9.064  -6.816  1.00 98.16           H  
ATOM   1282  CG2 ILE A  83     -27.956  -7.975  -3.528  1.00 98.16           C  
ATOM   1283 HG21 ILE A  83     -27.170  -7.655  -2.845  1.00 98.16           H  
ATOM   1284 HG22 ILE A  83     -28.670  -7.162  -3.654  1.00 98.16           H  
ATOM   1285 HG23 ILE A  83     -28.459  -8.822  -3.062  1.00 98.16           H  
ATOM   1286  CD1 ILE A  83     -29.168 -10.191  -5.377  1.00 98.16           C  
ATOM   1287 HD11 ILE A  83     -29.886 -10.497  -6.138  1.00 98.16           H  
ATOM   1288 HD12 ILE A  83     -28.413 -10.970  -5.271  1.00 98.16           H  
ATOM   1289 HD13 ILE A  83     -29.699 -10.062  -4.434  1.00 98.16           H  
ATOM   1290  N   GLY A  84     -25.647  -5.712  -3.848  1.00 97.97           N  
ATOM   1291  H   GLY A  84     -26.537  -5.238  -3.906  1.00 97.97           H  
ATOM   1292  CA  GLY A  84     -24.678  -5.222  -2.864  1.00 97.97           C  
ATOM   1293  HA2 GLY A  84     -23.901  -5.969  -2.698  1.00 97.97           H  
ATOM   1294  HA3 GLY A  84     -25.195  -5.066  -1.917  1.00 97.97           H  
ATOM   1295  C   GLY A  84     -24.012  -3.906  -3.258  1.00 97.97           C  
ATOM   1296  O   GLY A  84     -24.335  -3.308  -4.287  1.00 97.97           O  
ATOM   1297  N   LYS A  85     -23.089  -3.436  -2.412  1.00 98.08           N  
ATOM   1298  H   LYS A  85     -22.795  -4.027  -1.647  1.00 98.08           H  
ATOM   1299  CA  LYS A  85     -22.422  -2.139  -2.573  1.00 98.08           C  
ATOM   1300  HA  LYS A  85     -23.029  -1.541  -3.253  1.00 98.08           H  
ATOM   1301  C   LYS A  85     -21.047  -2.285  -3.201  1.00 98.08           C  
ATOM   1302  CB  LYS A  85     -22.334  -1.378  -1.247  1.00 98.08           C  
ATOM   1303  HB2 LYS A  85     -21.772  -1.965  -0.520  1.00 98.08           H  
ATOM   1304  HB3 LYS A  85     -21.788  -0.451  -1.419  1.00 98.08           H  
ATOM   1305  O   LYS A  85     -20.274  -3.144  -2.785  1.00 98.08           O  
ATOM   1306  CG  LYS A  85     -23.717  -1.034  -0.686  1.00 98.08           C  
ATOM   1307  HG2 LYS A  85     -24.234  -1.952  -0.407  1.00 98.08           H  
ATOM   1308  HG3 LYS A  85     -24.295  -0.516  -1.451  1.00 98.08           H  
ATOM   1309  CD  LYS A  85     -23.585  -0.127   0.537  1.00 98.08           C  
ATOM   1310  HD2 LYS A  85     -22.803  -0.527   1.181  1.00 98.08           H  
ATOM   1311  HD3 LYS A  85     -23.293   0.876   0.226  1.00 98.08           H  
ATOM   1312  CE  LYS A  85     -24.916  -0.064   1.293  1.00 98.08           C  
ATOM   1313  HE2 LYS A  85     -25.614   0.587   0.769  1.00 98.08           H  
ATOM   1314  HE3 LYS A  85     -25.360  -1.060   1.300  1.00 98.08           H  
ATOM   1315  NZ  LYS A  85     -24.700   0.378   2.688  1.00 98.08           N  
ATOM   1316  HZ1 LYS A  85     -24.329   1.316   2.741  1.00 98.08           H  
ATOM   1317  HZ2 LYS A  85     -25.556   0.299   3.219  1.00 98.08           H  
ATOM   1318  HZ3 LYS A  85     -24.019  -0.233   3.117  1.00 98.08           H  
ATOM   1319  N   VAL A  86     -20.728  -1.418  -4.159  1.00 98.31           N  
ATOM   1320  H   VAL A  86     -21.436  -0.760  -4.453  1.00 98.31           H  
ATOM   1321  CA  VAL A  86     -19.430  -1.387  -4.850  1.00 98.31           C  
ATOM   1322  HA  VAL A  86     -18.662  -1.616  -4.112  1.00 98.31           H  
ATOM   1323  C   VAL A  86     -19.127   0.012  -5.399  1.00 98.31           C  
ATOM   1324  CB  VAL A  86     -19.369  -2.493  -5.934  1.00 98.31           C  
ATOM   1325  HB  VAL A  86     -19.483  -3.451  -5.428  1.00 98.31           H  
ATOM   1326  O   VAL A  86     -20.037   0.771  -5.739  1.00 98.31           O  
ATOM   1327  CG1 VAL A  86     -20.498  -2.391  -6.961  1.00 98.31           C  
ATOM   1328 HG11 VAL A  86     -20.434  -3.229  -7.655  1.00 98.31           H  
ATOM   1329 HG12 VAL A  86     -21.461  -2.447  -6.453  1.00 98.31           H  
ATOM   1330 HG13 VAL A  86     -20.427  -1.456  -7.517  1.00 98.31           H  
ATOM   1331  CG2 VAL A  86     -18.045  -2.559  -6.706  1.00 98.31           C  
ATOM   1332 HG21 VAL A  86     -17.913  -1.678  -7.335  1.00 98.31           H  
ATOM   1333 HG22 VAL A  86     -18.040  -3.446  -7.339  1.00 98.31           H  
ATOM   1334 HG23 VAL A  86     -17.211  -2.636  -6.008  1.00 98.31           H  
ATOM   1335  N   CYS A  87     -17.846   0.361  -5.501  1.00 97.55           N  
ATOM   1336  H   CYS A  87     -17.150  -0.263  -5.117  1.00 97.55           H  
ATOM   1337  CA  CYS A  87     -17.354   1.458  -6.335  1.00 97.55           C  
ATOM   1338  HA  CYS A  87     -17.982   1.523  -7.223  1.00 97.55           H  
ATOM   1339  C   CYS A  87     -15.933   1.201  -6.832  1.00 97.55           C  
ATOM   1340  CB  CYS A  87     -17.436   2.803  -5.605  1.00 97.55           C  
ATOM   1341  HB2 CYS A  87     -18.475   2.978  -5.327  1.00 97.55           H  
ATOM   1342  HB3 CYS A  87     -17.138   3.596  -6.292  1.00 97.55           H  
ATOM   1343  O   CYS A  87     -15.233   0.328  -6.322  1.00 97.55           O  
ATOM   1344  SG  CYS A  87     -16.375   2.880  -4.135  1.00 97.55           S  
ATOM   1345  HG  CYS A  87     -16.141   4.194  -4.188  1.00 97.55           H  
ATOM   1346  N   TYR A  88     -15.502   1.979  -7.825  1.00 97.44           N  
ATOM   1347  H   TYR A  88     -16.108   2.703  -8.184  1.00 97.44           H  
ATOM   1348  CA  TYR A  88     -14.100   2.014  -8.226  1.00 97.44           C  
ATOM   1349  HA  TYR A  88     -13.688   1.006  -8.189  1.00 97.44           H  
ATOM   1350  C   TYR A  88     -13.289   2.897  -7.283  1.00 97.44           C  
ATOM   1351  CB  TYR A  88     -13.970   2.525  -9.657  1.00 97.44           C  
ATOM   1352  HB2 TYR A  88     -12.916   2.706  -9.868  1.00 97.44           H  
ATOM   1353  HB3 TYR A  88     -14.479   3.486  -9.726  1.00 97.44           H  
ATOM   1354  O   TYR A  88     -13.750   3.955  -6.852  1.00 97.44           O  
ATOM   1355  CG  TYR A  88     -14.502   1.563 -10.698  1.00 97.44           C  
ATOM   1356  CD1 TYR A  88     -13.633   0.602 -11.247  1.00 97.44           C  
ATOM   1357  HD1 TYR A  88     -12.607   0.555 -10.912  1.00 97.44           H  
ATOM   1358  CD2 TYR A  88     -15.852   1.602 -11.096  1.00 97.44           C  
ATOM   1359  HD2 TYR A  88     -16.528   2.314 -10.646  1.00 97.44           H  
ATOM   1360  CE1 TYR A  88     -14.103  -0.307 -12.210  1.00 97.44           C  
ATOM   1361  HE1 TYR A  88     -13.427  -1.041 -12.622  1.00 97.44           H  
ATOM   1362  CE2 TYR A  88     -16.323   0.705 -12.073  1.00 97.44           C  
ATOM   1363  HE2 TYR A  88     -17.356   0.724 -12.388  1.00 97.44           H  
ATOM   1364  OH  TYR A  88     -15.905  -1.112 -13.573  1.00 97.44           O  
ATOM   1365  HH  TYR A  88     -15.254  -1.783 -13.793  1.00 97.44           H  
ATOM   1366  CZ  TYR A  88     -15.448  -0.248 -12.632  1.00 97.44           C  
ATOM   1367  N   TYR A  89     -12.040   2.522  -7.034  1.00 95.14           N  
ATOM   1368  H   TYR A  89     -11.705   1.644  -7.404  1.00 95.14           H  
ATOM   1369  CA  TYR A  89     -11.103   3.413  -6.367  1.00 95.14           C  
ATOM   1370  HA  TYR A  89     -11.540   3.715  -5.414  1.00 95.14           H  
ATOM   1371  C   TYR A  89     -10.865   4.685  -7.184  1.00 95.14           C  
ATOM   1372  CB  TYR A  89      -9.781   2.686  -6.102  1.00 95.14           C  
ATOM   1373  HB2 TYR A  89      -9.410   2.290  -7.048  1.00 95.14           H  
ATOM   1374  HB3 TYR A  89      -9.049   3.403  -5.732  1.00 95.14           H  
ATOM   1375  O   TYR A  89     -10.864   4.679  -8.423  1.00 95.14           O  
ATOM   1376  CG  TYR A  89      -9.883   1.569  -5.086  1.00 95.14           C  
ATOM   1377  CD1 TYR A  89     -10.408   1.838  -3.807  1.00 95.14           C  
ATOM   1378  HD1 TYR A  89     -10.749   2.831  -3.554  1.00 95.14           H  
ATOM   1379  CD2 TYR A  89      -9.449   0.270  -5.412  1.00 95.14           C  
ATOM   1380  HD2 TYR A  89      -9.035   0.054  -6.385  1.00 95.14           H  
ATOM   1381  CE1 TYR A  89     -10.517   0.810  -2.858  1.00 95.14           C  
ATOM   1382  HE1 TYR A  89     -10.930   1.018  -1.882  1.00 95.14           H  
ATOM   1383  CE2 TYR A  89      -9.556  -0.763  -4.466  1.00 95.14           C  
ATOM   1384  HE2 TYR A  89      -9.247  -1.768  -4.713  1.00 95.14           H  
ATOM   1385  OH  TYR A  89     -10.222  -1.490  -2.296  1.00 95.14           O  
ATOM   1386  HH  TYR A  89     -10.791  -1.228  -1.568  1.00 95.14           H  
ATOM   1387  CZ  TYR A  89     -10.102  -0.494  -3.198  1.00 95.14           C  
ATOM   1388  N   LYS A  90     -10.576   5.783  -6.481  1.00 91.68           N  
ATOM   1389  H   LYS A  90     -10.615   5.728  -5.473  1.00 91.68           H  
ATOM   1390  CA  LYS A  90      -9.905   6.932  -7.094  1.00 91.68           C  
ATOM   1391  HA  LYS A  90     -10.551   7.337  -7.873  1.00 91.68           H  
ATOM   1392  C   LYS A  90      -8.607   6.439  -7.748  1.00 91.68           C  
ATOM   1393  CB  LYS A  90      -9.664   8.007  -6.022  1.00 91.68           C  
ATOM   1394  HB2 LYS A  90     -10.599   8.197  -5.495  1.00 91.68           H  
ATOM   1395  HB3 LYS A  90      -8.930   7.646  -5.302  1.00 91.68           H  
ATOM   1396  O   LYS A  90      -7.914   5.596  -7.186  1.00 91.68           O  
ATOM   1397  CG  LYS A  90      -9.177   9.325  -6.637  1.00 91.68           C  
ATOM   1398  HG2 LYS A  90      -9.922   9.672  -7.353  1.00 91.68           H  
ATOM   1399  HG3 LYS A  90      -8.232   9.159  -7.154  1.00 91.68           H  
ATOM   1400  CD  LYS A  90      -8.974  10.411  -5.574  1.00 91.68           C  
ATOM   1401  HD2 LYS A  90      -9.920  10.599  -5.067  1.00 91.68           H  
ATOM   1402  HD3 LYS A  90      -8.242  10.073  -4.841  1.00 91.68           H  
ATOM   1403  CE  LYS A  90      -8.480  11.695  -6.254  1.00 91.68           C  
ATOM   1404  HE2 LYS A  90      -7.529  11.492  -6.746  1.00 91.68           H  
ATOM   1405  HE3 LYS A  90      -9.196  11.978  -7.026  1.00 91.68           H  
ATOM   1406  NZ  LYS A  90      -8.327  12.811  -5.290  1.00 91.68           N  
ATOM   1407  HZ1 LYS A  90      -9.196  12.977  -4.803  1.00 91.68           H  
ATOM   1408  HZ2 LYS A  90      -8.070  13.657  -5.780  1.00 91.68           H  
ATOM   1409  HZ3 LYS A  90      -7.620  12.598  -4.601  1.00 91.68           H  
ATOM   1410  N   ASN A  91      -8.283   6.952  -8.931  1.00 90.97           N  
ATOM   1411  H   ASN A  91      -8.884   7.668  -9.313  1.00 90.97           H  
ATOM   1412  CA  ASN A  91      -7.112   6.566  -9.725  1.00 90.97           C  
ATOM   1413  HA  ASN A  91      -7.138   7.180 -10.625  1.00 90.97           H  
ATOM   1414  C   ASN A  91      -7.139   5.109 -10.231  1.00 90.97           C  
ATOM   1415  CB  ASN A  91      -5.819   6.941  -8.963  1.00 90.97           C  
ATOM   1416  HB2 ASN A  91      -4.940   6.725  -9.569  1.00 90.97           H  
ATOM   1417  HB3 ASN A  91      -5.725   6.326  -8.068  1.00 90.97           H  
ATOM   1418  O   ASN A  91      -6.083   4.555 -10.542  1.00 90.97           O  
ATOM   1419  CG  ASN A  91      -5.763   8.401  -8.565  1.00 90.97           C  
ATOM   1420  ND2 ASN A  91      -5.063   8.734  -7.509  1.00 90.97           N  
ATOM   1421 HD21 ASN A  91      -4.923   9.718  -7.332  1.00 90.97           H  
ATOM   1422 HD22 ASN A  91      -4.526   8.033  -7.019  1.00 90.97           H  
ATOM   1423  OD1 ASN A  91      -6.352   9.265  -9.192  1.00 90.97           O  
ATOM   1424  N   CYS A  92      -8.323   4.492 -10.371  1.00 93.60           N  
ATOM   1425  H   CYS A  92      -9.151   4.955 -10.023  1.00 93.60           H  
ATOM   1426  CA  CYS A  92      -8.466   3.098 -10.819  1.00 93.60           C  
ATOM   1427  HA  CYS A  92      -8.038   2.457 -10.049  1.00 93.60           H  
ATOM   1428  C   CYS A  92      -7.718   2.776 -12.127  1.00 93.60           C  
ATOM   1429  CB  CYS A  92      -9.949   2.716 -10.935  1.00 93.60           C  
ATOM   1430  HB2 CYS A  92     -10.423   2.764  -9.954  1.00 93.60           H  
ATOM   1431  HB3 CYS A  92     -10.012   1.685 -11.282  1.00 93.60           H  
ATOM   1432  O   CYS A  92      -7.160   1.693 -12.256  1.00 93.60           O  
ATOM   1433  SG  CYS A  92     -10.843   3.782 -12.106  1.00 93.60           S  
ATOM   1434  HG  CYS A  92     -11.134   4.746 -11.228  1.00 93.60           H  
ATOM   1435  N   GLY A  93      -7.632   3.712 -13.079  1.00 93.20           N  
ATOM   1436  H   GLY A  93      -8.145   4.572 -12.953  1.00 93.20           H  
ATOM   1437  CA  GLY A  93      -6.873   3.502 -14.316  1.00 93.20           C  
ATOM   1438  HA2 GLY A  93      -7.263   2.627 -14.836  1.00 93.20           H  
ATOM   1439  HA3 GLY A  93      -7.000   4.378 -14.952  1.00 93.20           H  
ATOM   1440  C   GLY A  93      -5.372   3.292 -14.092  1.00 93.20           C  
ATOM   1441  O   GLY A  93      -4.769   2.434 -14.731  1.00 93.20           O  
ATOM   1442  N   PHE A  94      -4.777   4.021 -13.148  1.00 93.84           N  
ATOM   1443  H   PHE A  94      -5.337   4.643 -12.583  1.00 93.84           H  
ATOM   1444  CA  PHE A  94      -3.380   3.819 -12.766  1.00 93.84           C  
ATOM   1445  HA  PHE A  94      -2.770   3.708 -13.662  1.00 93.84           H  
ATOM   1446  C   PHE A  94      -3.207   2.546 -11.930  1.00 93.84           C  
ATOM   1447  CB  PHE A  94      -2.880   5.033 -11.988  1.00 93.84           C  
ATOM   1448  HB2 PHE A  94      -3.472   5.135 -11.078  1.00 93.84           H  
ATOM   1449  HB3 PHE A  94      -1.848   4.823 -11.708  1.00 93.84           H  
ATOM   1450  O   PHE A  94      -2.257   1.798 -12.148  1.00 93.84           O  
ATOM   1451  CG  PHE A  94      -2.914   6.353 -12.729  1.00 93.84           C  
ATOM   1452  CD1 PHE A  94      -1.961   6.626 -13.725  1.00 93.84           C  
ATOM   1453  HD1 PHE A  94      -1.217   5.885 -13.973  1.00 93.84           H  
ATOM   1454  CD2 PHE A  94      -3.879   7.326 -12.407  1.00 93.84           C  
ATOM   1455  HD2 PHE A  94      -4.619   7.126 -11.646  1.00 93.84           H  
ATOM   1456  CE1 PHE A  94      -1.981   7.864 -14.395  1.00 93.84           C  
ATOM   1457  HE1 PHE A  94      -1.261   8.083 -15.169  1.00 93.84           H  
ATOM   1458  CE2 PHE A  94      -3.879   8.570 -13.058  1.00 93.84           C  
ATOM   1459  HE2 PHE A  94      -4.598   9.327 -12.781  1.00 93.84           H  
ATOM   1460  CZ  PHE A  94      -2.932   8.837 -14.057  1.00 93.84           C  
ATOM   1461  HZ  PHE A  94      -2.927   9.793 -14.560  1.00 93.84           H  
ATOM   1462  N   LEU A  95      -4.156   2.253 -11.029  1.00 93.38           N  
ATOM   1463  H   LEU A  95      -4.895   2.924 -10.877  1.00 93.38           H  
ATOM   1464  CA  LEU A  95      -4.180   0.999 -10.266  1.00 93.38           C  
ATOM   1465  HA  LEU A  95      -3.254   0.929  -9.694  1.00 93.38           H  
ATOM   1466  C   LEU A  95      -4.234  -0.231 -11.178  1.00 93.38           C  
ATOM   1467  CB  LEU A  95      -5.380   0.978  -9.303  1.00 93.38           C  
ATOM   1468  HB2 LEU A  95      -5.593  -0.053  -9.019  1.00 93.38           H  
ATOM   1469  HB3 LEU A  95      -6.256   1.350  -9.834  1.00 93.38           H  
ATOM   1470  O   LEU A  95      -3.627  -1.246 -10.838  1.00 93.38           O  
ATOM   1471  CG  LEU A  95      -5.173   1.790  -8.017  1.00 93.38           C  
ATOM   1472  HG  LEU A  95      -4.783   2.777  -8.264  1.00 93.38           H  
ATOM   1473  CD1 LEU A  95      -6.504   1.963  -7.291  1.00 93.38           C  
ATOM   1474 HD11 LEU A  95      -6.944   0.988  -7.082  1.00 93.38           H  
ATOM   1475 HD12 LEU A  95      -7.182   2.559  -7.902  1.00 93.38           H  
ATOM   1476 HD13 LEU A  95      -6.340   2.488  -6.349  1.00 93.38           H  
ATOM   1477  CD2 LEU A  95      -4.213   1.067  -7.073  1.00 93.38           C  
ATOM   1478 HD21 LEU A  95      -3.235   0.943  -7.537  1.00 93.38           H  
ATOM   1479 HD22 LEU A  95      -4.081   1.664  -6.171  1.00 93.38           H  
ATOM   1480 HD23 LEU A  95      -4.621   0.094  -6.797  1.00 93.38           H  
ATOM   1481  N   ALA A  96      -4.882  -0.124 -12.341  1.00 95.53           N  
ATOM   1482  H   ALA A  96      -5.425   0.711 -12.510  1.00 95.53           H  
ATOM   1483  CA  ALA A  96      -4.944  -1.189 -13.334  1.00 95.53           C  
ATOM   1484  HA  ALA A  96      -5.296  -2.108 -12.864  1.00 95.53           H  
ATOM   1485  C   ALA A  96      -3.583  -1.556 -13.904  1.00 95.53           C  
ATOM   1486  CB  ALA A  96      -5.921  -0.786 -14.444  1.00 95.53           C  
ATOM   1487  HB1 ALA A  96      -6.131  -1.650 -15.075  1.00 95.53           H  
ATOM   1488  HB2 ALA A  96      -6.853  -0.423 -14.012  1.00 95.53           H  
ATOM   1489  HB3 ALA A  96      -5.484   0.001 -15.058  1.00 95.53           H  
ATOM   1490  O   ALA A  96      -3.370  -2.728 -14.184  1.00 95.53           O  
ATOM   1491  N   ILE A  97      -2.659  -0.607 -14.056  1.00 96.03           N  
ATOM   1492  H   ILE A  97      -2.856   0.323 -13.717  1.00 96.03           H  
ATOM   1493  CA  ILE A  97      -1.343  -0.871 -14.641  1.00 96.03           C  
ATOM   1494  HA  ILE A  97      -1.447  -1.613 -15.433  1.00 96.03           H  
ATOM   1495  C   ILE A  97      -0.425  -1.455 -13.571  1.00 96.03           C  
ATOM   1496  CB  ILE A  97      -0.754   0.408 -15.279  1.00 96.03           C  
ATOM   1497  HB  ILE A  97      -0.681   1.184 -14.517  1.00 96.03           H  
ATOM   1498  O   ILE A  97       0.012  -0.750 -12.669  1.00 96.03           O  
ATOM   1499  CG1 ILE A  97      -1.685   0.910 -16.407  1.00 96.03           C  
ATOM   1500 HG12 ILE A  97      -2.678   1.101 -15.998  1.00 96.03           H  
ATOM   1501 HG13 ILE A  97      -1.777   0.136 -17.169  1.00 96.03           H  
ATOM   1502  CG2 ILE A  97       0.662   0.116 -15.817  1.00 96.03           C  
ATOM   1503 HG21 ILE A  97       1.338  -0.137 -15.000  1.00 96.03           H  
ATOM   1504 HG22 ILE A  97       0.635  -0.708 -16.529  1.00 96.03           H  
ATOM   1505 HG23 ILE A  97       1.083   0.996 -16.304  1.00 96.03           H  
ATOM   1506  CD1 ILE A  97      -1.220   2.207 -17.079  1.00 96.03           C  
ATOM   1507 HD11 ILE A  97      -2.009   2.572 -17.737  1.00 96.03           H  
ATOM   1508 HD12 ILE A  97      -1.002   2.961 -16.322  1.00 96.03           H  
ATOM   1509 HD13 ILE A  97      -0.331   2.028 -17.683  1.00 96.03           H  
ATOM   1510  N   ASN A  98      -0.079  -2.733 -13.680  1.00 95.08           N  
ATOM   1511  H   ASN A  98      -0.409  -3.251 -14.481  1.00 95.08           H  
ATOM   1512  CA  ASN A  98       1.010  -3.297 -12.892  1.00 95.08           C  
ATOM   1513  HA  ASN A  98       0.887  -3.009 -11.849  1.00 95.08           H  
ATOM   1514  C   ASN A  98       2.345  -2.698 -13.340  1.00 95.08           C  
ATOM   1515  CB  ASN A  98       0.977  -4.831 -13.007  1.00 95.08           C  
ATOM   1516  HB2 ASN A  98      -0.007  -5.200 -12.719  1.00 95.08           H  
ATOM   1517  HB3 ASN A  98       1.161  -5.125 -14.040  1.00 95.08           H  
ATOM   1518  O   ASN A  98       3.076  -2.124 -12.535  1.00 95.08           O  
ATOM   1519  CG  ASN A  98       2.007  -5.503 -12.117  1.00 95.08           C  
ATOM   1520  ND2 ASN A  98       2.345  -6.738 -12.398  1.00 95.08           N  
ATOM   1521 HD21 ASN A  98       3.024  -7.158 -11.779  1.00 95.08           H  
ATOM   1522 HD22 ASN A  98       1.948  -7.211 -13.197  1.00 95.08           H  
ATOM   1523  OD1 ASN A  98       2.504  -4.951 -11.151  1.00 95.08           O  
ATOM   1524  N   ASN A  99       2.616  -2.770 -14.642  1.00 95.16           N  
ATOM   1525  H   ASN A  99       1.931  -3.170 -15.267  1.00 95.16           H  
ATOM   1526  CA  ASN A  99       3.877  -2.328 -15.209  1.00 95.16           C  
ATOM   1527  HA  ASN A  99       4.269  -1.499 -14.619  1.00 95.16           H  
ATOM   1528  C   ASN A  99       3.710  -1.853 -16.654  1.00 95.16           C  
ATOM   1529  CB  ASN A  99       4.845  -3.510 -15.124  1.00 95.16           C  
ATOM   1530  HB2 ASN A  99       4.576  -4.257 -15.870  1.00 95.16           H  
ATOM   1531  HB3 ASN A  99       4.775  -3.969 -14.137  1.00 95.16           H  
ATOM   1532  O   ASN A  99       2.925  -2.421 -17.414  1.00 95.16           O  
ATOM   1533  CG  ASN A  99       6.285  -3.115 -15.318  1.00 95.16           C  
ATOM   1534  ND2 ASN A  99       7.116  -4.111 -15.429  1.00 95.16           N  
ATOM   1535 HD21 ASN A  99       6.748  -5.044 -15.312  1.00 95.16           H  
ATOM   1536 HD22 ASN A  99       8.082  -3.884 -15.242  1.00 95.16           H  
ATOM   1537  OD1 ASN A  99       6.676  -1.964 -15.327  1.00 95.16           O  
ATOM   1538  N   PHE A 100       4.480  -0.842 -17.038  1.00 96.45           N  
ATOM   1539  H   PHE A 100       5.092  -0.435 -16.345  1.00 96.45           H  
ATOM   1540  CA  PHE A 100       4.565  -0.313 -18.392  1.00 96.45           C  
ATOM   1541  HA  PHE A 100       3.995  -0.942 -19.075  1.00 96.45           H  
ATOM   1542  C   PHE A 100       6.024  -0.288 -18.844  1.00 96.45           C  
ATOM   1543  CB  PHE A 100       3.966   1.094 -18.418  1.00 96.45           C  
ATOM   1544  HB2 PHE A 100       4.480   1.697 -17.669  1.00 96.45           H  
ATOM   1545  HB3 PHE A 100       2.912   1.040 -18.143  1.00 96.45           H  
ATOM   1546  O   PHE A 100       6.869   0.318 -18.185  1.00 96.45           O  
ATOM   1547  CG  PHE A 100       4.095   1.782 -19.759  1.00 96.45           C  
ATOM   1548  CD1 PHE A 100       5.125   2.712 -19.982  1.00 96.45           C  
ATOM   1549  HD1 PHE A 100       5.833   2.932 -19.196  1.00 96.45           H  
ATOM   1550  CD2 PHE A 100       3.174   1.505 -20.782  1.00 96.45           C  
ATOM   1551  HD2 PHE A 100       2.358   0.827 -20.580  1.00 96.45           H  
ATOM   1552  CE1 PHE A 100       5.211   3.380 -21.214  1.00 96.45           C  
ATOM   1553  HE1 PHE A 100       5.973   4.132 -21.359  1.00 96.45           H  
ATOM   1554  CE2 PHE A 100       3.276   2.149 -22.028  1.00 96.45           C  
ATOM   1555  HE2 PHE A 100       2.555   1.943 -22.806  1.00 96.45           H  
ATOM   1556  CZ  PHE A 100       4.287   3.104 -22.236  1.00 96.45           C  
ATOM   1557  HZ  PHE A 100       4.340   3.646 -23.169  1.00 96.45           H  
ATOM   1558  N   LYS A 101       6.321  -0.910 -19.989  1.00 96.13           N  
ATOM   1559  H   LYS A 101       5.571  -1.385 -20.471  1.00 96.13           H  
ATOM   1560  CA  LYS A 101       7.665  -0.942 -20.579  1.00 96.13           C  
ATOM   1561  HA  LYS A 101       8.323  -0.314 -19.978  1.00 96.13           H  
ATOM   1562  C   LYS A 101       7.664  -0.386 -21.991  1.00 96.13           C  
ATOM   1563  CB  LYS A 101       8.256  -2.359 -20.586  1.00 96.13           C  
ATOM   1564  HB2 LYS A 101       7.694  -2.978 -21.285  1.00 96.13           H  
ATOM   1565  HB3 LYS A 101       9.286  -2.300 -20.937  1.00 96.13           H  
ATOM   1566  O   LYS A 101       6.813  -0.749 -22.800  1.00 96.13           O  
ATOM   1567  CG  LYS A 101       8.243  -3.021 -19.208  1.00 96.13           C  
ATOM   1568  HG2 LYS A 101       7.212  -3.182 -18.894  1.00 96.13           H  
ATOM   1569  HG3 LYS A 101       8.734  -2.359 -18.495  1.00 96.13           H  
ATOM   1570  CD  LYS A 101       8.978  -4.367 -19.228  1.00 96.13           C  
ATOM   1571  HD2 LYS A 101      10.037  -4.189 -19.415  1.00 96.13           H  
ATOM   1572  HD3 LYS A 101       8.566  -5.010 -20.006  1.00 96.13           H  
ATOM   1573  CE  LYS A 101       8.768  -5.015 -17.860  1.00 96.13           C  
ATOM   1574  HE2 LYS A 101       8.407  -4.222 -17.205  1.00 96.13           H  
ATOM   1575  HE3 LYS A 101       7.986  -5.773 -17.916  1.00 96.13           H  
ATOM   1576  NZ  LYS A 101      10.007  -5.544 -17.254  1.00 96.13           N  
ATOM   1577  HZ1 LYS A 101       9.837  -5.772 -16.285  1.00 96.13           H  
ATOM   1578  HZ2 LYS A 101      10.654  -4.778 -17.131  1.00 96.13           H  
ATOM   1579  HZ3 LYS A 101      10.444  -6.297 -17.766  1.00 96.13           H  
ATOM   1580  N   ILE A 102       8.686   0.402 -22.304  1.00 94.83           N  
ATOM   1581  H   ILE A 102       9.317   0.656 -21.557  1.00 94.83           H  
ATOM   1582  CA  ILE A 102       9.045   0.784 -23.670  1.00 94.83           C  
ATOM   1583  HA  ILE A 102       8.246   0.492 -24.352  1.00 94.83           H  
ATOM   1584  C   ILE A 102      10.308   0.018 -24.048  1.00 94.83           C  
ATOM   1585  CB  ILE A 102       9.248   2.308 -23.805  1.00 94.83           C  
ATOM   1586  HB  ILE A 102      10.126   2.597 -23.226  1.00 94.83           H  
ATOM   1587  O   ILE A 102      11.341   0.169 -23.394  1.00 94.83           O  
ATOM   1588  CG1 ILE A 102       8.039   3.095 -23.254  1.00 94.83           C  
ATOM   1589 HG12 ILE A 102       7.136   2.792 -23.784  1.00 94.83           H  
ATOM   1590 HG13 ILE A 102       7.910   2.853 -22.199  1.00 94.83           H  
ATOM   1591  CG2 ILE A 102       9.505   2.642 -25.287  1.00 94.83           C  
ATOM   1592 HG21 ILE A 102       9.723   3.704 -25.401  1.00 94.83           H  
ATOM   1593 HG22 ILE A 102       8.627   2.391 -25.883  1.00 94.83           H  
ATOM   1594 HG23 ILE A 102      10.365   2.094 -25.671  1.00 94.83           H  
ATOM   1595  CD1 ILE A 102       8.184   4.620 -23.345  1.00 94.83           C  
ATOM   1596 HD11 ILE A 102       7.352   5.104 -22.834  1.00 94.83           H  
ATOM   1597 HD12 ILE A 102       9.117   4.926 -22.872  1.00 94.83           H  
ATOM   1598 HD13 ILE A 102       8.173   4.947 -24.385  1.00 94.83           H  
ATOM   1599  N   LEU A 103      10.236  -0.787 -25.103  1.00 93.37           N  
ATOM   1600  H   LEU A 103       9.349  -0.881 -25.577  1.00 93.37           H  
ATOM   1601  CA  LEU A 103      11.367  -1.518 -25.658  1.00 93.37           C  
ATOM   1602  HA  LEU A 103      12.244  -1.301 -25.049  1.00 93.37           H  
ATOM   1603  C   LEU A 103      11.664  -1.057 -27.078  1.00 93.37           C  
ATOM   1604  CB  LEU A 103      11.148  -3.040 -25.631  1.00 93.37           C  
ATOM   1605  HB2 LEU A 103      10.306  -3.299 -26.273  1.00 93.37           H  
ATOM   1606  HB3 LEU A 103      12.038  -3.492 -26.068  1.00 93.37           H  
ATOM   1607  O   LEU A 103      10.748  -0.804 -27.859  1.00 93.37           O  
ATOM   1608  CG  LEU A 103      10.936  -3.627 -24.226  1.00 93.37           C  
ATOM   1609  HG  LEU A 103      11.418  -2.994 -23.481  1.00 93.37           H  
ATOM   1610  CD1 LEU A 103       9.450  -3.760 -23.892  1.00 93.37           C  
ATOM   1611 HD11 LEU A 103       8.965  -2.784 -23.915  1.00 93.37           H  
ATOM   1612 HD12 LEU A 103       9.332  -4.182 -22.894  1.00 93.37           H  
ATOM   1613 HD13 LEU A 103       8.968  -4.407 -24.624  1.00 93.37           H  
ATOM   1614  CD2 LEU A 103      11.557  -5.023 -24.141  1.00 93.37           C  
ATOM   1615 HD21 LEU A 103      11.379  -5.448 -23.153  1.00 93.37           H  
ATOM   1616 HD22 LEU A 103      11.118  -5.673 -24.898  1.00 93.37           H  
ATOM   1617 HD23 LEU A 103      12.633  -4.953 -24.301  1.00 93.37           H  
ATOM   1618  N   ILE A 104      12.945  -1.024 -27.428  1.00 89.61           N  
ATOM   1619  H   ILE A 104      13.639  -1.243 -26.728  1.00 89.61           H  
ATOM   1620  CA  ILE A 104      13.398  -0.857 -28.809  1.00 89.61           C  
ATOM   1621  HA  ILE A 104      12.530  -0.808 -29.467  1.00 89.61           H  
ATOM   1622  C   ILE A 104      14.188  -2.091 -29.216  1.00 89.61           C  
ATOM   1623  CB  ILE A 104      14.173   0.462 -28.997  1.00 89.61           C  
ATOM   1624  HB  ILE A 104      14.969   0.520 -28.253  1.00 89.61           H  
ATOM   1625  O   ILE A 104      15.080  -2.538 -28.498  1.00 89.61           O  
ATOM   1626  CG1 ILE A 104      13.184   1.631 -28.781  1.00 89.61           C  
ATOM   1627 HG12 ILE A 104      12.765   1.562 -27.777  1.00 89.61           H  
ATOM   1628 HG13 ILE A 104      12.354   1.538 -29.481  1.00 89.61           H  
ATOM   1629  CG2 ILE A 104      14.806   0.526 -30.399  1.00 89.61           C  
ATOM   1630 HG21 ILE A 104      14.031   0.477 -31.164  1.00 89.61           H  
ATOM   1631 HG22 ILE A 104      15.517  -0.288 -30.544  1.00 89.61           H  
ATOM   1632 HG23 ILE A 104      15.368   1.453 -30.517  1.00 89.61           H  
ATOM   1633  CD1 ILE A 104      13.785   3.027 -28.941  1.00 89.61           C  
ATOM   1634 HD11 ILE A 104      13.112   3.759 -28.493  1.00 89.61           H  
ATOM   1635 HD12 ILE A 104      14.762   3.084 -28.461  1.00 89.61           H  
ATOM   1636 HD13 ILE A 104      13.872   3.261 -30.002  1.00 89.61           H  
ATOM   1637  N   ASN A 105      13.846  -2.629 -30.380  1.00 87.46           N  
ATOM   1638  H   ASN A 105      13.081  -2.208 -30.888  1.00 87.46           H  
ATOM   1639  CA  ASN A 105      14.557  -3.710 -31.034  1.00 87.46           C  
ATOM   1640  HA  ASN A 105      15.343  -4.083 -30.376  1.00 87.46           H  
ATOM   1641  C   ASN A 105      15.205  -3.178 -32.313  1.00 87.46           C  
ATOM   1642  CB  ASN A 105      13.564  -4.846 -31.295  1.00 87.46           C  
ATOM   1643  HB2 ASN A 105      12.839  -4.523 -32.041  1.00 87.46           H  
ATOM   1644  HB3 ASN A 105      13.019  -5.061 -30.375  1.00 87.46           H  
ATOM   1645  O   ASN A 105      14.501  -2.718 -33.215  1.00 87.46           O  
ATOM   1646  CG  ASN A 105      14.229  -6.108 -31.811  1.00 87.46           C  
ATOM   1647  ND2 ASN A 105      13.835  -7.262 -31.346  1.00 87.46           N  
ATOM   1648 HD21 ASN A 105      14.408  -8.045 -31.628  1.00 87.46           H  
ATOM   1649 HD22 ASN A 105      13.369  -7.234 -30.450  1.00 87.46           H  
ATOM   1650  OD1 ASN A 105      15.080  -6.098 -32.673  1.00 87.46           O  
ATOM   1651  N   ASP A 106      16.530  -3.247 -32.393  1.00 78.10           N  
ATOM   1652  H   ASP A 106      17.046  -3.663 -31.631  1.00 78.10           H  
ATOM   1653  CA  ASP A 106      17.316  -2.815 -33.557  1.00 78.10           C  
ATOM   1654  HA  ASP A 106      16.708  -2.132 -34.149  1.00 78.10           H  
ATOM   1655  C   ASP A 106      17.689  -3.963 -34.514  1.00 78.10           C  
ATOM   1656  CB  ASP A 106      18.539  -2.026 -33.072  1.00 78.10           C  
ATOM   1657  HB2 ASP A 106      19.002  -1.541 -33.931  1.00 78.10           H  
ATOM   1658  HB3 ASP A 106      18.205  -1.240 -32.395  1.00 78.10           H  
ATOM   1659  O   ASP A 106      18.498  -3.802 -35.424  1.00 78.10           O  
ATOM   1660  CG  ASP A 106      19.598  -2.879 -32.361  1.00 78.10           C  
ATOM   1661  OD1 ASP A 106      19.399  -4.111 -32.181  1.00 78.10           O  
ATOM   1662  OD2 ASP A 106      20.620  -2.278 -31.974  1.00 78.10           O  
ATOM   1663  N   GLY A 107      17.096  -5.139 -34.311  1.00 76.27           N  
ATOM   1664  H   GLY A 107      16.443  -5.200 -33.543  1.00 76.27           H  
ATOM   1665  CA  GLY A 107      17.391  -6.377 -35.024  1.00 76.27           C  
ATOM   1666  HA2 GLY A 107      16.473  -6.957 -35.113  1.00 76.27           H  
ATOM   1667  HA3 GLY A 107      17.753  -6.141 -36.025  1.00 76.27           H  
ATOM   1668  C   GLY A 107      18.442  -7.250 -34.336  1.00 76.27           C  
ATOM   1669  O   GLY A 107      18.515  -8.437 -34.651  1.00 76.27           O  
ATOM   1670  N   THR A 108      19.216  -6.711 -33.387  1.00 76.03           N  
ATOM   1671  H   THR A 108      19.110  -5.729 -33.177  1.00 76.03           H  
ATOM   1672  CA  THR A 108      20.253  -7.461 -32.656  1.00 76.03           C  
ATOM   1673  HA  THR A 108      20.373  -8.444 -33.112  1.00 76.03           H  
ATOM   1674  C   THR A 108      19.876  -7.718 -31.204  1.00 76.03           C  
ATOM   1675  CB  THR A 108      21.624  -6.774 -32.735  1.00 76.03           C  
ATOM   1676  HB  THR A 108      22.348  -7.441 -32.266  1.00 76.03           H  
ATOM   1677  O   THR A 108      20.034  -8.837 -30.716  1.00 76.03           O  
ATOM   1678  CG2 THR A 108      22.082  -6.547 -34.176  1.00 76.03           C  
ATOM   1679 HG21 THR A 108      22.052  -7.487 -34.726  1.00 76.03           H  
ATOM   1680 HG22 THR A 108      23.103  -6.165 -34.169  1.00 76.03           H  
ATOM   1681 HG23 THR A 108      21.438  -5.816 -34.665  1.00 76.03           H  
ATOM   1682  OG1 THR A 108      21.693  -5.540 -32.057  1.00 76.03           O  
ATOM   1683  HG1 THR A 108      20.934  -4.983 -32.243  1.00 76.03           H  
ATOM   1684  N   CYS A 109      19.318  -6.711 -30.532  1.00 76.59           N  
ATOM   1685  H   CYS A 109      19.231  -5.820 -31.000  1.00 76.59           H  
ATOM   1686  CA  CYS A 109      19.008  -6.750 -29.110  1.00 76.59           C  
ATOM   1687  HA  CYS A 109      18.936  -7.784 -28.774  1.00 76.59           H  
ATOM   1688  C   CYS A 109      17.668  -6.062 -28.830  1.00 76.59           C  
ATOM   1689  CB  CYS A 109      20.151  -6.064 -28.352  1.00 76.59           C  
ATOM   1690  HB2 CYS A 109      19.841  -5.807 -27.339  1.00 76.59           H  
ATOM   1691  HB3 CYS A 109      20.406  -5.145 -28.881  1.00 76.59           H  
ATOM   1692  O   CYS A 109      17.254  -5.150 -29.542  1.00 76.59           O  
ATOM   1693  SG  CYS A 109      21.619  -7.131 -28.282  1.00 76.59           S  
ATOM   1694  HG  CYS A 109      22.495  -6.165 -28.570  1.00 76.59           H  
ATOM   1695  N   ASN A 110      16.998  -6.487 -27.757  1.00 80.74           N  
ATOM   1696  H   ASN A 110      17.427  -7.201 -27.186  1.00 80.74           H  
ATOM   1697  CA  ASN A 110      15.875  -5.752 -27.176  1.00 80.74           C  
ATOM   1698  HA  ASN A 110      15.425  -5.095 -27.920  1.00 80.74           H  
ATOM   1699  C   ASN A 110      16.398  -4.891 -26.025  1.00 80.74           C  
ATOM   1700  CB  ASN A 110      14.806  -6.734 -26.669  1.00 80.74           C  
ATOM   1701  HB2 ASN A 110      15.281  -7.501 -26.057  1.00 80.74           H  
ATOM   1702  HB3 ASN A 110      14.104  -6.192 -26.035  1.00 80.74           H  
ATOM   1703  O   ASN A 110      16.865  -5.428 -25.020  1.00 80.74           O  
ATOM   1704  CG  ASN A 110      13.992  -7.378 -27.768  1.00 80.74           C  
ATOM   1705  ND2 ASN A 110      13.748  -8.664 -27.694  1.00 80.74           N  
ATOM   1706 HD21 ASN A 110      13.143  -9.061 -28.399  1.00 80.74           H  
ATOM   1707 HD22 ASN A 110      14.116  -9.205 -26.925  1.00 80.74           H  
ATOM   1708  OD1 ASN A 110      13.514  -6.740 -28.684  1.00 80.74           O  
ATOM   1709  N   TYR A 111      16.279  -3.574 -26.143  1.00 85.86           N  
ATOM   1710  H   TYR A 111      15.922  -3.197 -27.010  1.00 85.86           H  
ATOM   1711  CA  TYR A 111      16.666  -2.625 -25.104  1.00 85.86           C  
ATOM   1712  HA  TYR A 111      17.314  -3.118 -24.380  1.00 85.86           H  
ATOM   1713  C   TYR A 111      15.427  -2.108 -24.378  1.00 85.86           C  
ATOM   1714  CB  TYR A 111      17.464  -1.476 -25.729  1.00 85.86           C  
ATOM   1715  HB2 TYR A 111      16.830  -0.938 -26.434  1.00 85.86           H  
ATOM   1716  HB3 TYR A 111      17.746  -0.778 -24.941  1.00 85.86           H  
ATOM   1717  O   TYR A 111      14.534  -1.545 -25.010  1.00 85.86           O  
ATOM   1718  CG  TYR A 111      18.721  -1.929 -26.441  1.00 85.86           C  
ATOM   1719  CD1 TYR A 111      19.890  -2.190 -25.700  1.00 85.86           C  
ATOM   1720  HD1 TYR A 111      19.893  -2.060 -24.628  1.00 85.86           H  
ATOM   1721  CD2 TYR A 111      18.717  -2.106 -27.838  1.00 85.86           C  
ATOM   1722  HD2 TYR A 111      17.821  -1.919 -28.413  1.00 85.86           H  
ATOM   1723  CE1 TYR A 111      21.060  -2.614 -26.356  1.00 85.86           C  
ATOM   1724  HE1 TYR A 111      21.957  -2.812 -25.787  1.00 85.86           H  
ATOM   1725  CE2 TYR A 111      19.887  -2.527 -28.496  1.00 85.86           C  
ATOM   1726  HE2 TYR A 111      19.904  -2.658 -29.568  1.00 85.86           H  
ATOM   1727  OH  TYR A 111      22.188  -3.200 -28.385  1.00 85.86           O  
ATOM   1728  HH  TYR A 111      22.926  -3.301 -27.779  1.00 85.86           H  
ATOM   1729  CZ  TYR A 111      21.061  -2.776 -27.758  1.00 85.86           C  
ATOM   1730  N   VAL A 112      15.369  -2.268 -23.052  1.00 89.45           N  
ATOM   1731  H   VAL A 112      16.133  -2.738 -22.588  1.00 89.45           H  
ATOM   1732  CA  VAL A 112      14.330  -1.637 -22.223  1.00 89.45           C  
ATOM   1733  HA  VAL A 112      13.383  -1.663 -22.762  1.00 89.45           H  
ATOM   1734  C   VAL A 112      14.713  -0.178 -22.003  1.00 89.45           C  
ATOM   1735  CB  VAL A 112      14.112  -2.364 -20.882  1.00 89.45           C  
ATOM   1736  HB  VAL A 112      15.033  -2.339 -20.300  1.00 89.45           H  
ATOM   1737  O   VAL A 112      15.640   0.126 -21.250  1.00 89.45           O  
ATOM   1738  CG1 VAL A 112      12.991  -1.695 -20.071  1.00 89.45           C  
ATOM   1739 HG11 VAL A 112      12.817  -2.248 -19.148  1.00 89.45           H  
ATOM   1740 HG12 VAL A 112      13.268  -0.676 -19.799  1.00 89.45           H  
ATOM   1741 HG13 VAL A 112      12.066  -1.669 -20.648  1.00 89.45           H  
ATOM   1742  CG2 VAL A 112      13.717  -3.830 -21.098  1.00 89.45           C  
ATOM   1743 HG21 VAL A 112      12.770  -3.887 -21.634  1.00 89.45           H  
ATOM   1744 HG22 VAL A 112      13.611  -4.323 -20.131  1.00 89.45           H  
ATOM   1745 HG23 VAL A 112      14.487  -4.354 -21.665  1.00 89.45           H  
ATOM   1746  N   ILE A 113      13.989   0.716 -22.673  1.00 90.18           N  
ATOM   1747  H   ILE A 113      13.224   0.375 -23.237  1.00 90.18           H  
ATOM   1748  CA  ILE A 113      14.199   2.162 -22.613  1.00 90.18           C  
ATOM   1749  HA  ILE A 113      15.268   2.368 -22.652  1.00 90.18           H  
ATOM   1750  C   ILE A 113      13.735   2.706 -21.275  1.00 90.18           C  
ATOM   1751  CB  ILE A 113      13.520   2.863 -23.809  1.00 90.18           C  
ATOM   1752  HB  ILE A 113      12.474   2.556 -23.813  1.00 90.18           H  
ATOM   1753  O   ILE A 113      14.504   3.352 -20.572  1.00 90.18           O  
ATOM   1754  CG1 ILE A 113      14.111   2.428 -25.170  1.00 90.18           C  
ATOM   1755 HG12 ILE A 113      13.315   2.533 -25.907  1.00 90.18           H  
ATOM   1756 HG13 ILE A 113      14.383   1.373 -25.144  1.00 90.18           H  
ATOM   1757  CG2 ILE A 113      13.531   4.393 -23.656  1.00 90.18           C  
ATOM   1758 HG21 ILE A 113      14.542   4.756 -23.471  1.00 90.18           H  
ATOM   1759 HG22 ILE A 113      12.894   4.684 -22.821  1.00 90.18           H  
ATOM   1760 HG23 ILE A 113      13.134   4.856 -24.559  1.00 90.18           H  
ATOM   1761  CD1 ILE A 113      15.308   3.237 -25.688  1.00 90.18           C  
ATOM   1762 HD11 ILE A 113      15.883   2.637 -26.393  1.00 90.18           H  
ATOM   1763 HD12 ILE A 113      14.947   4.125 -26.205  1.00 90.18           H  
ATOM   1764 HD13 ILE A 113      15.947   3.578 -24.874  1.00 90.18           H  
ATOM   1765  N   LYS A 114      12.488   2.418 -20.912  1.00 90.85           N  
ATOM   1766  H   LYS A 114      11.944   1.820 -21.518  1.00 90.85           H  
ATOM   1767  CA  LYS A 114      11.864   2.891 -19.679  1.00 90.85           C  
ATOM   1768  HA  LYS A 114      12.636   3.035 -18.923  1.00 90.85           H  
ATOM   1769  C   LYS A 114      10.907   1.825 -19.177  1.00 90.85           C  
ATOM   1770  CB  LYS A 114      11.174   4.240 -19.960  1.00 90.85           C  
ATOM   1771  HB2 LYS A 114      11.917   4.930 -20.359  1.00 90.85           H  
ATOM   1772  HB3 LYS A 114      10.419   4.091 -20.732  1.00 90.85           H  
ATOM   1773  O   LYS A 114      10.172   1.233 -19.967  1.00 90.85           O  
ATOM   1774  CG  LYS A 114      10.497   4.926 -18.760  1.00 90.85           C  
ATOM   1775  HG2 LYS A 114      10.091   5.875 -19.111  1.00 90.85           H  
ATOM   1776  HG3 LYS A 114       9.660   4.310 -18.432  1.00 90.85           H  
ATOM   1777  CD  LYS A 114      11.419   5.205 -17.555  1.00 90.85           C  
ATOM   1778  HD2 LYS A 114      12.350   5.665 -17.886  1.00 90.85           H  
ATOM   1779  HD3 LYS A 114      11.649   4.260 -17.063  1.00 90.85           H  
ATOM   1780  CE  LYS A 114      10.726   6.147 -16.554  1.00 90.85           C  
ATOM   1781  HE2 LYS A 114      10.763   7.171 -16.924  1.00 90.85           H  
ATOM   1782  HE3 LYS A 114       9.677   5.859 -16.493  1.00 90.85           H  
ATOM   1783  NZ  LYS A 114      11.302   6.070 -15.188  1.00 90.85           N  
ATOM   1784  HZ1 LYS A 114      11.320   5.111 -14.874  1.00 90.85           H  
ATOM   1785  HZ2 LYS A 114      12.226   6.471 -15.113  1.00 90.85           H  
ATOM   1786  HZ3 LYS A 114      10.683   6.479 -14.503  1.00 90.85           H  
ATOM   1787  N   GLU A 115      10.940   1.600 -17.875  1.00 93.39           N  
ATOM   1788  H   GLU A 115      11.626   2.082 -17.312  1.00 93.39           H  
ATOM   1789  CA  GLU A 115      10.010   0.749 -17.143  1.00 93.39           C  
ATOM   1790  HA  GLU A 115       9.199   0.436 -17.801  1.00 93.39           H  
ATOM   1791  C   GLU A 115       9.410   1.563 -15.996  1.00 93.39           C  
ATOM   1792  CB  GLU A 115      10.757  -0.510 -16.686  1.00 93.39           C  
ATOM   1793  HB2 GLU A 115      11.623  -0.234 -16.085  1.00 93.39           H  
ATOM   1794  HB3 GLU A 115      11.108  -1.012 -17.588  1.00 93.39           H  
ATOM   1795  O   GLU A 115      10.140   2.314 -15.345  1.00 93.39           O  
ATOM   1796  CG  GLU A 115       9.870  -1.470 -15.886  1.00 93.39           C  
ATOM   1797  HG2 GLU A 115       8.910  -1.530 -16.397  1.00 93.39           H  
ATOM   1798  HG3 GLU A 115       9.705  -1.061 -14.889  1.00 93.39           H  
ATOM   1799  CD  GLU A 115      10.446  -2.892 -15.783  1.00 93.39           C  
ATOM   1800  OE1 GLU A 115       9.801  -3.764 -15.158  1.00 93.39           O  
ATOM   1801  OE2 GLU A 115      11.399  -3.254 -16.512  1.00 93.39           O  
ATOM   1802  N   MET A 116       8.096   1.473 -15.797  1.00 92.26           N  
ATOM   1803  H   MET A 116       7.556   0.846 -16.375  1.00 92.26           H  
ATOM   1804  CA  MET A 116       7.368   2.229 -14.775  1.00 92.26           C  
ATOM   1805  HA  MET A 116       8.046   2.503 -13.967  1.00 92.26           H  
ATOM   1806  C   MET A 116       6.238   1.387 -14.193  1.00 92.26           C  
ATOM   1807  CB  MET A 116       6.755   3.510 -15.362  1.00 92.26           C  
ATOM   1808  HB2 MET A 116       6.212   4.020 -14.566  1.00 92.26           H  
ATOM   1809  HB3 MET A 116       6.049   3.246 -16.149  1.00 92.26           H  
ATOM   1810  O   MET A 116       5.435   0.820 -14.939  1.00 92.26           O  
ATOM   1811  CG  MET A 116       7.793   4.471 -15.936  1.00 92.26           C  
ATOM   1812  HG2 MET A 116       8.354   3.942 -16.707  1.00 92.26           H  
ATOM   1813  HG3 MET A 116       8.486   4.749 -15.142  1.00 92.26           H  
ATOM   1814  SD  MET A 116       7.117   5.974 -16.698  1.00 92.26           S  
ATOM   1815  CE  MET A 116       6.510   6.829 -15.221  1.00 92.26           C  
ATOM   1816  HE1 MET A 116       6.037   7.766 -15.515  1.00 92.26           H  
ATOM   1817  HE2 MET A 116       7.349   7.034 -14.556  1.00 92.26           H  
ATOM   1818  HE3 MET A 116       5.779   6.213 -14.698  1.00 92.26           H  
ATOM   1819  N   SER A 117       6.124   1.367 -12.868  1.00 91.25           N  
ATOM   1820  H   SER A 117       6.771   1.906 -12.311  1.00 91.25           H  
ATOM   1821  CA  SER A 117       4.959   0.795 -12.190  1.00 91.25           C  
ATOM   1822  HA  SER A 117       4.714  -0.159 -12.658  1.00 91.25           H  
ATOM   1823  C   SER A 117       3.740   1.715 -12.309  1.00 91.25           C  
ATOM   1824  CB  SER A 117       5.287   0.524 -10.721  1.00 91.25           C  
ATOM   1825  HB2 SER A 117       6.177  -0.103 -10.659  1.00 91.25           H  
ATOM   1826  HB3 SER A 117       4.456  -0.005 -10.255  1.00 91.25           H  
ATOM   1827  O   SER A 117       3.869   2.917 -12.557  1.00 91.25           O  
ATOM   1828  OG  SER A 117       5.518   1.745 -10.045  1.00 91.25           O  
ATOM   1829  HG  SER A 117       5.768   1.549  -9.139  1.00 91.25           H  
ATOM   1830  N   GLY A 118       2.536   1.181 -12.088  1.00 90.78           N  
ATOM   1831  H   GLY A 118       2.465   0.184 -11.943  1.00 90.78           H  
ATOM   1832  CA  GLY A 118       1.329   2.014 -11.997  1.00 90.78           C  
ATOM   1833  HA2 GLY A 118       1.147   2.496 -12.958  1.00 90.78           H  
ATOM   1834  HA3 GLY A 118       0.467   1.394 -11.751  1.00 90.78           H  
ATOM   1835  C   GLY A 118       1.419   3.097 -10.916  1.00 90.78           C  
ATOM   1836  O   GLY A 118       0.921   4.202 -11.127  1.00 90.78           O  
ATOM   1837  N   GLU A 119       2.088   2.807  -9.794  1.00 85.61           N  
ATOM   1838  H   GLU A 119       2.459   1.876  -9.671  1.00 85.61           H  
ATOM   1839  CA  GLU A 119       2.402   3.769  -8.733  1.00 85.61           C  
ATOM   1840  HA  GLU A 119       1.480   4.188  -8.329  1.00 85.61           H  
ATOM   1841  C   GLU A 119       3.247   4.924  -9.279  1.00 85.61           C  
ATOM   1842  CB  GLU A 119       3.206   3.123  -7.583  1.00 85.61           C  
ATOM   1843  HB2 GLU A 119       4.126   2.687  -7.973  1.00 85.61           H  
ATOM   1844  HB3 GLU A 119       3.508   3.932  -6.918  1.00 85.61           H  
ATOM   1845  O   GLU A 119       2.882   6.085  -9.094  1.00 85.61           O  
ATOM   1846  CG  GLU A 119       2.506   2.085  -6.697  1.00 85.61           C  
ATOM   1847  HG2 GLU A 119       1.562   2.506  -6.351  1.00 85.61           H  
ATOM   1848  HG3 GLU A 119       3.128   1.940  -5.814  1.00 85.61           H  
ATOM   1849  CD  GLU A 119       2.294   0.712  -7.346  1.00 85.61           C  
ATOM   1850  OE1 GLU A 119       1.597  -0.130  -6.735  1.00 85.61           O  
ATOM   1851  OE2 GLU A 119       2.744   0.486  -8.497  1.00 85.61           O  
ATOM   1852  N   GLU A 120       4.345   4.617  -9.987  1.00 86.20           N  
ATOM   1853  H   GLU A 120       4.579   3.644 -10.125  1.00 86.20           H  
ATOM   1854  CA  GLU A 120       5.233   5.624 -10.581  1.00 86.20           C  
ATOM   1855  HA  GLU A 120       5.611   6.264  -9.784  1.00 86.20           H  
ATOM   1856  C   GLU A 120       4.454   6.499 -11.570  1.00 86.20           C  
ATOM   1857  CB  GLU A 120       6.442   4.958 -11.273  1.00 86.20           C  
ATOM   1858  HB2 GLU A 120       6.106   4.430 -12.166  1.00 86.20           H  
ATOM   1859  HB3 GLU A 120       6.884   4.230 -10.593  1.00 86.20           H  
ATOM   1860  O   GLU A 120       4.502   7.726 -11.486  1.00 86.20           O  
ATOM   1861  CG  GLU A 120       7.524   5.986 -11.666  1.00 86.20           C  
ATOM   1862  HG2 GLU A 120       7.877   6.472 -10.757  1.00 86.20           H  
ATOM   1863  HG3 GLU A 120       7.067   6.752 -12.293  1.00 86.20           H  
ATOM   1864  CD  GLU A 120       8.732   5.386 -12.419  1.00 86.20           C  
ATOM   1865  OE1 GLU A 120       9.423   6.137 -13.163  1.00 86.20           O  
ATOM   1866  OE2 GLU A 120       8.973   4.167 -12.301  1.00 86.20           O  
ATOM   1867  N   ILE A 121       3.657   5.886 -12.450  1.00 89.25           N  
ATOM   1868  H   ILE A 121       3.639   4.876 -12.441  1.00 89.25           H  
ATOM   1869  CA  ILE A 121       2.846   6.609 -13.437  1.00 89.25           C  
ATOM   1870  HA  ILE A 121       3.509   7.243 -14.026  1.00 89.25           H  
ATOM   1871  C   ILE A 121       1.831   7.532 -12.748  1.00 89.25           C  
ATOM   1872  CB  ILE A 121       2.143   5.623 -14.396  1.00 89.25           C  
ATOM   1873  HB  ILE A 121       1.499   4.968 -13.809  1.00 89.25           H  
ATOM   1874  O   ILE A 121       1.744   8.709 -13.103  1.00 89.25           O  
ATOM   1875  CG1 ILE A 121       3.157   4.768 -15.183  1.00 89.25           C  
ATOM   1876 HG12 ILE A 121       3.905   4.356 -14.506  1.00 89.25           H  
ATOM   1877 HG13 ILE A 121       3.694   5.390 -15.900  1.00 89.25           H  
ATOM   1878  CG2 ILE A 121       1.285   6.391 -15.411  1.00 89.25           C  
ATOM   1879 HG21 ILE A 121       1.930   7.006 -16.038  1.00 89.25           H  
ATOM   1880 HG22 ILE A 121       0.584   7.053 -14.903  1.00 89.25           H  
ATOM   1881 HG23 ILE A 121       0.705   5.706 -16.030  1.00 89.25           H  
ATOM   1882  CD1 ILE A 121       2.506   3.590 -15.915  1.00 89.25           C  
ATOM   1883 HD11 ILE A 121       3.292   2.928 -16.276  1.00 89.25           H  
ATOM   1884 HD12 ILE A 121       1.918   3.936 -16.765  1.00 89.25           H  
ATOM   1885 HD13 ILE A 121       1.872   3.032 -15.226  1.00 89.25           H  
ATOM   1886  N   CYS A 122       1.091   7.027 -11.752  1.00 86.69           N  
ATOM   1887  H   CYS A 122       1.228   6.060 -11.494  1.00 86.69           H  
ATOM   1888  CA  CYS A 122       0.127   7.822 -10.986  1.00 86.69           C  
ATOM   1889  HA  CYS A 122      -0.642   8.206 -11.656  1.00 86.69           H  
ATOM   1890  C   CYS A 122       0.810   9.006 -10.307  1.00 86.69           C  
ATOM   1891  CB  CYS A 122      -0.516   6.942  -9.904  1.00 86.69           C  
ATOM   1892  HB2 CYS A 122       0.223   6.694  -9.143  1.00 86.69           H  
ATOM   1893  HB3 CYS A 122      -0.867   6.005 -10.336  1.00 86.69           H  
ATOM   1894  O   CYS A 122       0.288  10.118 -10.299  1.00 86.69           O  
ATOM   1895  SG  CYS A 122      -1.910   7.832  -9.146  1.00 86.69           S  
ATOM   1896  HG  CYS A 122      -1.261   8.982  -8.943  1.00 86.69           H  
ATOM   1897  N   SER A 123       1.983   8.759  -9.734  1.00 80.03           N  
ATOM   1898  H   SER A 123       2.336   7.813  -9.743  1.00 80.03           H  
ATOM   1899  CA  SER A 123       2.730   9.765  -9.000  1.00 80.03           C  
ATOM   1900  HA  SER A 123       2.050  10.272  -8.316  1.00 80.03           H  
ATOM   1901  C   SER A 123       3.341  10.833  -9.906  1.00 80.03           C  
ATOM   1902  CB  SER A 123       3.784   9.059  -8.169  1.00 80.03           C  
ATOM   1903  HB2 SER A 123       3.339   8.197  -7.671  1.00 80.03           H  
ATOM   1904  HB3 SER A 123       4.112   9.751  -7.394  1.00 80.03           H  
ATOM   1905  O   SER A 123       3.444  11.978  -9.496  1.00 80.03           O  
ATOM   1906  OG  SER A 123       4.886   8.640  -8.954  1.00 80.03           O  
ATOM   1907  HG  SER A 123       4.592   8.234  -9.773  1.00 80.03           H  
ATOM   1908  N   ASN A 124       3.678  10.510 -11.156  1.00 79.02           N  
ATOM   1909  H   ASN A 124       3.639   9.537 -11.424  1.00 79.02           H  
ATOM   1910  CA  ASN A 124       4.178  11.477 -12.139  1.00 79.02           C  
ATOM   1911  HA  ASN A 124       4.831  12.187 -11.633  1.00 79.02           H  
ATOM   1912  C   ASN A 124       3.053  12.301 -12.789  1.00 79.02           C  
ATOM   1913  CB  ASN A 124       5.001  10.713 -13.188  1.00 79.02           C  
ATOM   1914  HB2 ASN A 124       4.427   9.869 -13.569  1.00 79.02           H  
ATOM   1915  HB3 ASN A 124       5.234  11.377 -14.020  1.00 79.02           H  
ATOM   1916  O   ASN A 124       3.308  13.214 -13.591  1.00 79.02           O  
ATOM   1917  CG  ASN A 124       6.321  10.205 -12.640  1.00 79.02           C  
ATOM   1918  ND2 ASN A 124       7.076   9.511 -13.454  1.00 79.02           N  
ATOM   1919 HD21 ASN A 124       8.003   9.302 -13.113  1.00 79.02           H  
ATOM   1920 HD22 ASN A 124       6.790   9.347 -14.408  1.00 79.02           H  
ATOM   1921  OD1 ASN A 124       6.711  10.462 -11.513  1.00 79.02           O  
ATOM   1922  N   TYR A 125       1.797  11.972 -12.488  1.00 81.23           N  
ATOM   1923  H   TYR A 125       1.632  11.239 -11.813  1.00 81.23           H  
ATOM   1924  CA  TYR A 125       0.648  12.630 -13.074  1.00 81.23           C  
ATOM   1925  HA  TYR A 125       0.899  12.851 -14.111  1.00 81.23           H  
ATOM   1926  C   TYR A 125       0.328  13.950 -12.369  1.00 81.23           C  
ATOM   1927  CB  TYR A 125      -0.555  11.688 -13.095  1.00 81.23           C  
ATOM   1928  HB2 TYR A 125      -0.919  11.537 -12.079  1.00 81.23           H  
ATOM   1929  HB3 TYR A 125      -0.251  10.721 -13.494  1.00 81.23           H  
ATOM   1930  O   TYR A 125       0.109  14.010 -11.163  1.00 81.23           O  
ATOM   1931  CG  TYR A 125      -1.665  12.234 -13.960  1.00 81.23           C  
ATOM   1932  CD1 TYR A 125      -2.899  12.612 -13.396  1.00 81.23           C  
ATOM   1933  HD1 TYR A 125      -3.060  12.504 -12.333  1.00 81.23           H  
ATOM   1934  CD2 TYR A 125      -1.437  12.386 -15.338  1.00 81.23           C  
ATOM   1935  HD2 TYR A 125      -0.493  12.085 -15.768  1.00 81.23           H  
ATOM   1936  CE1 TYR A 125      -3.935  13.080 -14.228  1.00 81.23           C  
ATOM   1937  HE1 TYR A 125      -4.905  13.318 -13.817  1.00 81.23           H  
ATOM   1938  CE2 TYR A 125      -2.448  12.898 -16.161  1.00 81.23           C  
ATOM   1939  HE2 TYR A 125      -2.254  13.032 -17.215  1.00 81.23           H  
ATOM   1940  OH  TYR A 125      -4.716  13.516 -16.464  1.00 81.23           O  
ATOM   1941  HH  TYR A 125      -4.424  13.482 -17.378  1.00 81.23           H  
ATOM   1942  CZ  TYR A 125      -3.713  13.187 -15.617  1.00 81.23           C  
ATOM   1943  N   LYS A 126       0.243  15.031 -13.151  1.00 76.87           N  
ATOM   1944  H   LYS A 126       0.394  14.904 -14.142  1.00 76.87           H  
ATOM   1945  CA  LYS A 126      -0.191  16.343 -12.657  1.00 76.87           C  
ATOM   1946  HA  LYS A 126       0.107  16.441 -11.613  1.00 76.87           H  
ATOM   1947  C   LYS A 126      -1.712  16.424 -12.707  1.00 76.87           C  
ATOM   1948  CB  LYS A 126       0.475  17.476 -13.446  1.00 76.87           C  
ATOM   1949  HB2 LYS A 126       0.028  18.422 -13.140  1.00 76.87           H  
ATOM   1950  HB3 LYS A 126       0.290  17.335 -14.511  1.00 76.87           H  
ATOM   1951  O   LYS A 126      -2.297  16.651 -13.773  1.00 76.87           O  
ATOM   1952  CG  LYS A 126       1.987  17.538 -13.185  1.00 76.87           C  
ATOM   1953  HG2 LYS A 126       2.166  17.694 -12.121  1.00 76.87           H  
ATOM   1954  HG3 LYS A 126       2.447  16.597 -13.485  1.00 76.87           H  
ATOM   1955  CD  LYS A 126       2.621  18.682 -13.984  1.00 76.87           C  
ATOM   1956  HD2 LYS A 126       2.203  19.633 -13.655  1.00 76.87           H  
ATOM   1957  HD3 LYS A 126       2.394  18.537 -15.041  1.00 76.87           H  
ATOM   1958  CE  LYS A 126       4.140  18.671 -13.783  1.00 76.87           C  
ATOM   1959  HE2 LYS A 126       4.360  18.876 -12.735  1.00 76.87           H  
ATOM   1960  HE3 LYS A 126       4.501  17.665 -13.994  1.00 76.87           H  
ATOM   1961  NZ  LYS A 126       4.823  19.644 -14.674  1.00 76.87           N  
ATOM   1962  HZ1 LYS A 126       4.501  20.588 -14.519  1.00 76.87           H  
ATOM   1963  HZ2 LYS A 126       4.650  19.401 -15.639  1.00 76.87           H  
ATOM   1964  HZ3 LYS A 126       5.824  19.603 -14.540  1.00 76.87           H  
ATOM   1965  N   PHE A 127      -2.344  16.250 -11.554  1.00 73.65           N  
ATOM   1966  H   PHE A 127      -1.804  16.010 -10.735  1.00 73.65           H  
ATOM   1967  CA  PHE A 127      -3.792  16.338 -11.429  1.00 73.65           C  
ATOM   1968  HA  PHE A 127      -4.232  15.708 -12.202  1.00 73.65           H  
ATOM   1969  C   PHE A 127      -4.269  17.773 -11.665  1.00 73.65           C  
ATOM   1970  CB  PHE A 127      -4.255  15.781 -10.079  1.00 73.65           C  
ATOM   1971  HB2 PHE A 127      -3.710  16.274  -9.274  1.00 73.65           H  
ATOM   1972  HB3 PHE A 127      -5.313  16.009  -9.948  1.00 73.65           H  
ATOM   1973  O   PHE A 127      -3.717  18.746 -11.155  1.00 73.65           O  
ATOM   1974  CG  PHE A 127      -4.067  14.281  -9.965  1.00 73.65           C  
ATOM   1975  CD1 PHE A 127      -5.145  13.406 -10.163  1.00 73.65           C  
ATOM   1976  HD1 PHE A 127      -6.129  13.802 -10.368  1.00 73.65           H  
ATOM   1977  CD2 PHE A 127      -2.800  13.745  -9.692  1.00 73.65           C  
ATOM   1978  HD2 PHE A 127      -1.949  14.403  -9.600  1.00 73.65           H  
ATOM   1979  CE1 PHE A 127      -4.951  12.018 -10.060  1.00 73.65           C  
ATOM   1980  HE1 PHE A 127      -5.784  11.349 -10.212  1.00 73.65           H  
ATOM   1981  CE2 PHE A 127      -2.611  12.363  -9.539  1.00 73.65           C  
ATOM   1982  HE2 PHE A 127      -1.627  11.979  -9.311  1.00 73.65           H  
ATOM   1983  CZ  PHE A 127      -3.691  11.492  -9.730  1.00 73.65           C  
ATOM   1984  HZ  PHE A 127      -3.548  10.425  -9.643  1.00 73.65           H  
ATOM   1985  N   SER A 128      -5.318  17.899 -12.467  1.00 73.12           N  
ATOM   1986  H   SER A 128      -5.737  17.057 -12.837  1.00 73.12           H  
ATOM   1987  CA  SER A 128      -6.070  19.134 -12.653  1.00 73.12           C  
ATOM   1988  HA  SER A 128      -5.945  19.755 -11.766  1.00 73.12           H  
ATOM   1989  C   SER A 128      -7.548  18.781 -12.781  1.00 73.12           C  
ATOM   1990  CB  SER A 128      -5.554  19.922 -13.866  1.00 73.12           C  
ATOM   1991  HB2 SER A 128      -5.920  20.947 -13.803  1.00 73.12           H  
ATOM   1992  HB3 SER A 128      -4.464  19.943 -13.842  1.00 73.12           H  
ATOM   1993  O   SER A 128      -7.889  17.678 -13.212  1.00 73.12           O  
ATOM   1994  OG  SER A 128      -5.995  19.361 -15.087  1.00 73.12           O  
ATOM   1995  HG  SER A 128      -5.437  19.694 -15.794  1.00 73.12           H  
ATOM   1996  N   LEU A 129      -8.443  19.711 -12.440  1.00 66.18           N  
ATOM   1997  H   LEU A 129      -8.111  20.572 -12.030  1.00 66.18           H  
ATOM   1998  CA  LEU A 129      -9.892  19.462 -12.472  1.00 66.18           C  
ATOM   1999  HA  LEU A 129     -10.133  18.678 -11.754  1.00 66.18           H  
ATOM   2000  C   LEU A 129     -10.391  18.973 -13.846  1.00 66.18           C  
ATOM   2001  CB  LEU A 129     -10.625  20.762 -12.093  1.00 66.18           C  
ATOM   2002  HB2 LEU A 129     -11.682  20.651 -12.335  1.00 66.18           H  
ATOM   2003  HB3 LEU A 129     -10.232  21.571 -12.708  1.00 66.18           H  
ATOM   2004  O   LEU A 129     -11.328  18.179 -13.929  1.00 66.18           O  
ATOM   2005  CG  LEU A 129     -10.517  21.154 -10.608  1.00 66.18           C  
ATOM   2006  HG  LEU A 129      -9.474  21.117 -10.292  1.00 66.18           H  
ATOM   2007  CD1 LEU A 129     -11.023  22.586 -10.429  1.00 66.18           C  
ATOM   2008 HD11 LEU A 129     -12.067  22.659 -10.735  1.00 66.18           H  
ATOM   2009 HD12 LEU A 129     -10.938  22.871  -9.380  1.00 66.18           H  
ATOM   2010 HD13 LEU A 129     -10.418  23.273 -11.022  1.00 66.18           H  
ATOM   2011  CD2 LEU A 129     -11.353  20.235  -9.717  1.00 66.18           C  
ATOM   2012 HD21 LEU A 129     -12.399  20.248 -10.022  1.00 66.18           H  
ATOM   2013 HD22 LEU A 129     -11.278  20.563  -8.680  1.00 66.18           H  
ATOM   2014 HD23 LEU A 129     -10.976  19.214  -9.765  1.00 66.18           H  
ATOM   2015  N   THR A 130      -9.777  19.433 -14.941  1.00 71.13           N  
ATOM   2016  H   THR A 130      -8.987  20.053 -14.835  1.00 71.13           H  
ATOM   2017  CA  THR A 130     -10.112  18.985 -16.304  1.00 71.13           C  
ATOM   2018  HA  THR A 130     -11.196  18.968 -16.420  1.00 71.13           H  
ATOM   2019  C   THR A 130      -9.618  17.569 -16.587  1.00 71.13           C  
ATOM   2020  CB  THR A 130      -9.528  19.943 -17.353  1.00 71.13           C  
ATOM   2021  HB  THR A 130      -9.629  19.505 -18.346  1.00 71.13           H  
ATOM   2022  O   THR A 130     -10.282  16.808 -17.287  1.00 71.13           O  
ATOM   2023  CG2 THR A 130     -10.263  21.284 -17.335  1.00 71.13           C  
ATOM   2024 HG21 THR A 130      -9.847  21.931 -18.107  1.00 71.13           H  
ATOM   2025 HG22 THR A 130     -10.143  21.768 -16.366  1.00 71.13           H  
ATOM   2026 HG23 THR A 130     -11.323  21.128 -17.537  1.00 71.13           H  
ATOM   2027  OG1 THR A 130      -8.168  20.215 -17.095  1.00 71.13           O  
ATOM   2028  HG1 THR A 130      -7.643  19.472 -17.403  1.00 71.13           H  
ATOM   2029  N   ASN A 131      -8.474  17.214 -16.014  1.00 77.86           N  
ATOM   2030  H   ASN A 131      -8.042  17.871 -15.379  1.00 77.86           H  
ATOM   2031  CA  ASN A 131      -7.771  15.958 -16.221  1.00 77.86           C  
ATOM   2032  HA  ASN A 131      -7.829  15.665 -17.270  1.00 77.86           H  
ATOM   2033  C   ASN A 131      -8.369  14.804 -15.405  1.00 77.86           C  
ATOM   2034  CB  ASN A 131      -6.311  16.241 -15.852  1.00 77.86           C  
ATOM   2035  HB2 ASN A 131      -5.817  15.311 -15.572  1.00 77.86           H  
ATOM   2036  HB3 ASN A 131      -6.258  16.849 -14.948  1.00 77.86           H  
ATOM   2037  O   ASN A 131      -8.440  13.677 -15.893  1.00 77.86           O  
ATOM   2038  CG  ASN A 131      -5.533  16.941 -16.955  1.00 77.86           C  
ATOM   2039  ND2 ASN A 131      -4.255  17.162 -16.755  1.00 77.86           N  
ATOM   2040 HD21 ASN A 131      -3.738  17.573 -17.519  1.00 77.86           H  
ATOM   2041 HD22 ASN A 131      -3.806  16.838 -15.910  1.00 77.86           H  
ATOM   2042  OD1 ASN A 131      -6.061  17.340 -17.983  1.00 77.86           O  
ATOM   2043  N   GLU A 132      -8.882  15.088 -14.205  1.00 83.06           N  
ATOM   2044  H   GLU A 132      -8.747  16.019 -13.839  1.00 83.06           H  
ATOM   2045  CA  GLU A 132      -9.480  14.084 -13.315  1.00 83.06           C  
ATOM   2046  HA  GLU A 132      -8.725  13.341 -13.057  1.00 83.06           H  
ATOM   2047  C   GLU A 132     -10.647  13.324 -13.958  1.00 83.06           C  
ATOM   2048  CB  GLU A 132      -9.943  14.759 -12.018  1.00 83.06           C  
ATOM   2049  HB2 GLU A 132     -10.651  14.102 -11.513  1.00 83.06           H  
ATOM   2050  HB3 GLU A 132     -10.448  15.698 -12.245  1.00 83.06           H  
ATOM   2051  O   GLU A 132     -10.777  12.110 -13.792  1.00 83.06           O  
ATOM   2052  CG  GLU A 132      -8.753  15.003 -11.082  1.00 83.06           C  
ATOM   2053  HG2 GLU A 132      -8.177  14.079 -11.038  1.00 83.06           H  
ATOM   2054  HG3 GLU A 132      -8.111  15.785 -11.484  1.00 83.06           H  
ATOM   2055  CD  GLU A 132      -9.196  15.363  -9.660  1.00 83.06           C  
ATOM   2056  OE1 GLU A 132      -8.480  14.943  -8.723  1.00 83.06           O  
ATOM   2057  OE2 GLU A 132     -10.263  15.999  -9.521  1.00 83.06           O  
ATOM   2058  N   LYS A 133     -11.459  14.007 -14.772  1.00 85.63           N  
ATOM   2059  H   LYS A 133     -11.283  14.995 -14.885  1.00 85.63           H  
ATOM   2060  CA  LYS A 133     -12.564  13.363 -15.498  1.00 85.63           C  
ATOM   2061  HA  LYS A 133     -13.176  12.817 -14.781  1.00 85.63           H  
ATOM   2062  C   LYS A 133     -12.079  12.323 -16.508  1.00 85.63           C  
ATOM   2063  CB  LYS A 133     -13.425  14.416 -16.205  1.00 85.63           C  
ATOM   2064  HB2 LYS A 133     -14.147  13.901 -16.838  1.00 85.63           H  
ATOM   2065  HB3 LYS A 133     -12.791  15.036 -16.839  1.00 85.63           H  
ATOM   2066  O   LYS A 133     -12.758  11.320 -16.703  1.00 85.63           O  
ATOM   2067  CG  LYS A 133     -14.189  15.299 -15.212  1.00 85.63           C  
ATOM   2068  HG2 LYS A 133     -13.483  15.864 -14.603  1.00 85.63           H  
ATOM   2069  HG3 LYS A 133     -14.796  14.670 -14.560  1.00 85.63           H  
ATOM   2070  CD  LYS A 133     -15.100  16.272 -15.966  1.00 85.63           C  
ATOM   2071  HD2 LYS A 133     -15.809  15.707 -16.570  1.00 85.63           H  
ATOM   2072  HD3 LYS A 133     -14.487  16.897 -16.615  1.00 85.63           H  
ATOM   2073  CE  LYS A 133     -15.851  17.147 -14.961  1.00 85.63           C  
ATOM   2074  HE2 LYS A 133     -16.441  16.501 -14.310  1.00 85.63           H  
ATOM   2075  HE3 LYS A 133     -15.116  17.659 -14.339  1.00 85.63           H  
ATOM   2076  NZ  LYS A 133     -16.722  18.132 -15.646  1.00 85.63           N  
ATOM   2077  HZ1 LYS A 133     -16.163  18.734 -16.235  1.00 85.63           H  
ATOM   2078  HZ2 LYS A 133     -17.200  18.706 -14.967  1.00 85.63           H  
ATOM   2079  HZ3 LYS A 133     -17.408  17.660 -16.218  1.00 85.63           H  
ATOM   2080  N   LEU A 134     -10.930  12.555 -17.149  1.00 86.91           N  
ATOM   2081  H   LEU A 134     -10.367  13.338 -16.848  1.00 86.91           H  
ATOM   2082  CA  LEU A 134     -10.387  11.670 -18.185  1.00 86.91           C  
ATOM   2083  HA  LEU A 134     -11.186  11.392 -18.873  1.00 86.91           H  
ATOM   2084  C   LEU A 134      -9.858  10.361 -17.592  1.00 86.91           C  
ATOM   2085  CB  LEU A 134      -9.276  12.395 -18.969  1.00 86.91           C  
ATOM   2086  HB2 LEU A 134      -8.477  12.662 -18.277  1.00 86.91           H  
ATOM   2087  HB3 LEU A 134      -8.854  11.696 -19.692  1.00 86.91           H  
ATOM   2088  O   LEU A 134     -10.056   9.302 -18.184  1.00 86.91           O  
ATOM   2089  CG  LEU A 134      -9.724  13.660 -19.722  1.00 86.91           C  
ATOM   2090  HG  LEU A 134     -10.180  14.360 -19.022  1.00 86.91           H  
ATOM   2091  CD1 LEU A 134      -8.511  14.339 -20.355  1.00 86.91           C  
ATOM   2092 HD11 LEU A 134      -8.819  15.255 -20.858  1.00 86.91           H  
ATOM   2093 HD12 LEU A 134      -7.792  14.601 -19.578  1.00 86.91           H  
ATOM   2094 HD13 LEU A 134      -8.034  13.672 -21.072  1.00 86.91           H  
ATOM   2095  CD2 LEU A 134     -10.730  13.342 -20.833  1.00 86.91           C  
ATOM   2096 HD21 LEU A 134     -11.646  12.938 -20.403  1.00 86.91           H  
ATOM   2097 HD22 LEU A 134     -10.304  12.621 -21.530  1.00 86.91           H  
ATOM   2098 HD23 LEU A 134     -10.977  14.258 -21.370  1.00 86.91           H  
ATOM   2099  N   ILE A 135      -9.248  10.433 -16.407  1.00 90.81           N  
ATOM   2100  H   ILE A 135      -9.095  11.348 -16.008  1.00 90.81           H  
ATOM   2101  CA  ILE A 135      -8.697   9.274 -15.683  1.00 90.81           C  
ATOM   2102  HA  ILE A 135      -8.320   8.563 -16.418  1.00 90.81           H  
ATOM   2103  C   ILE A 135      -9.751   8.498 -14.875  1.00 90.81           C  
ATOM   2104  CB  ILE A 135      -7.495   9.697 -14.807  1.00 90.81           C  
ATOM   2105  HB  ILE A 135      -7.105   8.807 -14.313  1.00 90.81           H  
ATOM   2106  O   ILE A 135      -9.433   7.471 -14.281  1.00 90.81           O  
ATOM   2107  CG1 ILE A 135      -7.936  10.702 -13.730  1.00 90.81           C  
ATOM   2108 HG12 ILE A 135      -8.173  11.646 -14.221  1.00 90.81           H  
ATOM   2109 HG13 ILE A 135      -8.830  10.336 -13.224  1.00 90.81           H  
ATOM   2110  CG2 ILE A 135      -6.364  10.297 -15.663  1.00 90.81           C  
ATOM   2111 HG21 ILE A 135      -6.682  11.218 -16.151  1.00 90.81           H  
ATOM   2112 HG22 ILE A 135      -6.057   9.569 -16.414  1.00 90.81           H  
ATOM   2113 HG23 ILE A 135      -5.486  10.505 -15.051  1.00 90.81           H  
ATOM   2114  CD1 ILE A 135      -6.890  10.970 -12.651  1.00 90.81           C  
ATOM   2115 HD11 ILE A 135      -6.707  10.058 -12.084  1.00 90.81           H  
ATOM   2116 HD12 ILE A 135      -7.271  11.742 -11.982  1.00 90.81           H  
ATOM   2117 HD13 ILE A 135      -5.957  11.332 -13.083  1.00 90.81           H  
ATOM   2118  N   GLY A 136     -11.004   8.969 -14.851  1.00 90.52           N  
ATOM   2119  H   GLY A 136     -11.193   9.820 -15.362  1.00 90.52           H  
ATOM   2120  CA  GLY A 136     -12.124   8.301 -14.183  1.00 90.52           C  
ATOM   2121  HA2 GLY A 136     -11.928   7.230 -14.129  1.00 90.52           H  
ATOM   2122  HA3 GLY A 136     -13.021   8.447 -14.785  1.00 90.52           H  
ATOM   2123  C   GLY A 136     -12.435   8.780 -12.761  1.00 90.52           C  
ATOM   2124  O   GLY A 136     -13.365   8.255 -12.156  1.00 90.52           O  
ATOM   2125  N   ASN A 137     -11.754   9.806 -12.239  1.00 92.01           N  
ATOM   2126  H   ASN A 137     -11.059  10.261 -12.814  1.00 92.01           H  
ATOM   2127  CA  ASN A 137     -11.994  10.356 -10.897  1.00 92.01           C  
ATOM   2128  HA  ASN A 137     -12.134   9.531 -10.198  1.00 92.01           H  
ATOM   2129  C   ASN A 137     -13.279  11.192 -10.859  1.00 92.01           C  
ATOM   2130  CB  ASN A 137     -10.774  11.167 -10.437  1.00 92.01           C  
ATOM   2131  HB2 ASN A 137     -11.037  11.742  -9.549  1.00 92.01           H  
ATOM   2132  HB3 ASN A 137     -10.481  11.868 -11.218  1.00 92.01           H  
ATOM   2133  O   ASN A 137     -13.269  12.421 -10.833  1.00 92.01           O  
ATOM   2134  CG  ASN A 137      -9.585  10.312 -10.084  1.00 92.01           C  
ATOM   2135  ND2 ASN A 137      -8.498  10.941  -9.717  1.00 92.01           N  
ATOM   2136 HD21 ASN A 137      -7.689  10.366  -9.530  1.00 92.01           H  
ATOM   2137 HD22 ASN A 137      -8.456  11.950  -9.696  1.00 92.01           H  
ATOM   2138  OD1 ASN A 137      -9.625   9.094 -10.098  1.00 92.01           O  
ATOM   2139  N   THR A 138     -14.416  10.510 -10.910  1.00 93.27           N  
ATOM   2140  H   THR A 138     -14.348   9.502 -10.898  1.00 93.27           H  
ATOM   2141  CA  THR A 138     -15.738  11.117 -11.059  1.00 93.27           C  
ATOM   2142  HA  THR A 138     -15.666  12.188 -10.868  1.00 93.27           H  
ATOM   2143  C   THR A 138     -16.701  10.537 -10.036  1.00 93.27           C  
ATOM   2144  CB  THR A 138     -16.276  10.930 -12.484  1.00 93.27           C  
ATOM   2145  HB  THR A 138     -17.275  11.364 -12.528  1.00 93.27           H  
ATOM   2146  O   THR A 138     -16.593   9.371  -9.656  1.00 93.27           O  
ATOM   2147  CG2 THR A 138     -15.423  11.636 -13.536  1.00 93.27           C  
ATOM   2148 HG21 THR A 138     -14.440  11.168 -13.600  1.00 93.27           H  
ATOM   2149 HG22 THR A 138     -15.915  11.562 -14.506  1.00 93.27           H  
ATOM   2150 HG23 THR A 138     -15.305  12.685 -13.266  1.00 93.27           H  
ATOM   2151  OG1 THR A 138     -16.320   9.564 -12.829  1.00 93.27           O  
ATOM   2152  HG1 THR A 138     -15.468   9.176 -12.618  1.00 93.27           H  
ATOM   2153  N   LYS A 139     -17.663  11.347  -9.573  1.00 93.59           N  
ATOM   2154  H   LYS A 139     -17.703  12.294  -9.922  1.00 93.59           H  
ATOM   2155  CA  LYS A 139     -18.625  10.922  -8.540  1.00 93.59           C  
ATOM   2156  HA  LYS A 139     -18.088  10.611  -7.644  1.00 93.59           H  
ATOM   2157  C   LYS A 139     -19.429   9.703  -8.985  1.00 93.59           C  
ATOM   2158  CB  LYS A 139     -19.586  12.068  -8.183  1.00 93.59           C  
ATOM   2159  HB2 LYS A 139     -20.055  12.449  -9.090  1.00 93.59           H  
ATOM   2160  HB3 LYS A 139     -20.368  11.665  -7.539  1.00 93.59           H  
ATOM   2161  O   LYS A 139     -19.767   8.857  -8.172  1.00 93.59           O  
ATOM   2162  CG  LYS A 139     -18.895  13.216  -7.434  1.00 93.59           C  
ATOM   2163  HG2 LYS A 139     -18.392  12.809  -6.556  1.00 93.59           H  
ATOM   2164  HG3 LYS A 139     -18.155  13.684  -8.083  1.00 93.59           H  
ATOM   2165  CD  LYS A 139     -19.913  14.270  -6.974  1.00 93.59           C  
ATOM   2166  HD2 LYS A 139     -20.426  14.685  -7.842  1.00 93.59           H  
ATOM   2167  HD3 LYS A 139     -20.643  13.791  -6.322  1.00 93.59           H  
ATOM   2168  CE  LYS A 139     -19.195  15.387  -6.206  1.00 93.59           C  
ATOM   2169  HE2 LYS A 139     -18.519  15.906  -6.886  1.00 93.59           H  
ATOM   2170  HE3 LYS A 139     -18.583  14.930  -5.429  1.00 93.59           H  
ATOM   2171  NZ  LYS A 139     -20.144  16.347  -5.586  1.00 93.59           N  
ATOM   2172  HZ1 LYS A 139     -19.636  17.063  -5.087  1.00 93.59           H  
ATOM   2173  HZ2 LYS A 139     -20.736  16.786  -6.276  1.00 93.59           H  
ATOM   2174  HZ3 LYS A 139     -20.725  15.875  -4.907  1.00 93.59           H  
ATOM   2175  N   ASP A 140     -19.725   9.601 -10.276  1.00 92.82           N  
ATOM   2176  H   ASP A 140     -19.355  10.276 -10.930  1.00 92.82           H  
ATOM   2177  CA  ASP A 140     -20.489   8.503 -10.852  1.00 92.82           C  
ATOM   2178  HA  ASP A 140     -21.280   8.267 -10.140  1.00 92.82           H  
ATOM   2179  C   ASP A 140     -19.700   7.200 -11.029  1.00 92.82           C  
ATOM   2180  CB  ASP A 140     -21.155   8.969 -12.159  1.00 92.82           C  
ATOM   2181  HB2 ASP A 140     -21.740   8.153 -12.583  1.00 92.82           H  
ATOM   2182  HB3 ASP A 140     -21.843   9.782 -11.928  1.00 92.82           H  
ATOM   2183  O   ASP A 140     -20.321   6.193 -11.352  1.00 92.82           O  
ATOM   2184  CG  ASP A 140     -20.172   9.452 -13.220  1.00 92.82           C  
ATOM   2185  OD1 ASP A 140     -19.362  10.350 -12.917  1.00 92.82           O  
ATOM   2186  OD2 ASP A 140     -20.254   8.976 -14.370  1.00 92.82           O  
ATOM   2187  N   LEU A 141     -18.382   7.201 -10.798  1.00 93.88           N  
ATOM   2188  H   LEU A 141     -17.940   8.077 -10.561  1.00 93.88           H  
ATOM   2189  CA  LEU A 141     -17.535   6.004 -10.825  1.00 93.88           C  
ATOM   2190  HA  LEU A 141     -18.133   5.154 -11.154  1.00 93.88           H  
ATOM   2191  C   LEU A 141     -16.986   5.643  -9.432  1.00 93.88           C  
ATOM   2192  CB  LEU A 141     -16.406   6.243 -11.846  1.00 93.88           C  
ATOM   2193  HB2 LEU A 141     -15.679   6.923 -11.403  1.00 93.88           H  
ATOM   2194  HB3 LEU A 141     -16.816   6.724 -12.734  1.00 93.88           H  
ATOM   2195  O   LEU A 141     -16.946   4.469  -9.069  1.00 93.88           O  
ATOM   2196  CG  LEU A 141     -15.688   4.955 -12.282  1.00 93.88           C  
ATOM   2197  HG  LEU A 141     -15.411   4.382 -11.396  1.00 93.88           H  
ATOM   2198  CD1 LEU A 141     -16.569   4.085 -13.181  1.00 93.88           C  
ATOM   2199 HD11 LEU A 141     -16.892   4.644 -14.060  1.00 93.88           H  
ATOM   2200 HD12 LEU A 141     -16.006   3.208 -13.501  1.00 93.88           H  
ATOM   2201 HD13 LEU A 141     -17.441   3.733 -12.630  1.00 93.88           H  
ATOM   2202  CD2 LEU A 141     -14.411   5.287 -13.049  1.00 93.88           C  
ATOM   2203 HD21 LEU A 141     -13.722   5.803 -12.379  1.00 93.88           H  
ATOM   2204 HD22 LEU A 141     -14.627   5.910 -13.917  1.00 93.88           H  
ATOM   2205 HD23 LEU A 141     -13.923   4.363 -13.358  1.00 93.88           H  
ATOM   2206  N   CYS A 142     -16.584   6.651  -8.650  1.00 95.54           N  
ATOM   2207  H   CYS A 142     -16.596   7.585  -9.034  1.00 95.54           H  
ATOM   2208  CA  CYS A 142     -15.851   6.453  -7.397  1.00 95.54           C  
ATOM   2209  HA  CYS A 142     -15.443   5.442  -7.394  1.00 95.54           H  
ATOM   2210  C   CYS A 142     -16.704   6.545  -6.122  1.00 95.54           C  
ATOM   2211  CB  CYS A 142     -14.670   7.429  -7.344  1.00 95.54           C  
ATOM   2212  HB2 CYS A 142     -15.057   8.448  -7.384  1.00 95.54           H  
ATOM   2213  HB3 CYS A 142     -14.136   7.285  -6.406  1.00 95.54           H  
ATOM   2214  O   CYS A 142     -16.223   6.174  -5.055  1.00 95.54           O  
ATOM   2215  SG  CYS A 142     -13.520   7.166  -8.726  1.00 95.54           S  
ATOM   2216  HG  CYS A 142     -13.158   5.927  -8.384  1.00 95.54           H  
ATOM   2217  N   ASN A 143     -17.958   7.009  -6.187  1.00 96.77           N  
ATOM   2218  H   ASN A 143     -18.347   7.267  -7.083  1.00 96.77           H  
ATOM   2219  CA  ASN A 143     -18.856   6.920  -5.030  1.00 96.77           C  
ATOM   2220  HA  ASN A 143     -18.270   7.052  -4.120  1.00 96.77           H  
ATOM   2221  C   ASN A 143     -19.499   5.536  -4.944  1.00 96.77           C  
ATOM   2222  CB  ASN A 143     -19.928   8.018  -5.041  1.00 96.77           C  
ATOM   2223  HB2 ASN A 143     -20.462   8.012  -5.992  1.00 96.77           H  
ATOM   2224  HB3 ASN A 143     -20.656   7.792  -4.262  1.00 96.77           H  
ATOM   2225  O   ASN A 143     -19.840   4.943  -5.969  1.00 96.77           O  
ATOM   2226  CG  ASN A 143     -19.382   9.400  -4.748  1.00 96.77           C  
ATOM   2227  ND2 ASN A 143     -20.239  10.391  -4.685  1.00 96.77           N  
ATOM   2228 HD21 ASN A 143     -19.868  11.212  -4.228  1.00 96.77           H  
ATOM   2229 HD22 ASN A 143     -21.225  10.172  -4.702  1.00 96.77           H  
ATOM   2230  OD1 ASN A 143     -18.206   9.627  -4.524  1.00 96.77           O  
ATOM   2231  N   ILE A 144     -19.707   5.065  -3.713  1.00 97.25           N  
ATOM   2232  H   ILE A 144     -19.404   5.617  -2.923  1.00 97.25           H  
ATOM   2233  CA  ILE A 144     -20.389   3.802  -3.426  1.00 97.25           C  
ATOM   2234  HA  ILE A 144     -19.849   2.986  -3.906  1.00 97.25           H  
ATOM   2235  C   ILE A 144     -21.798   3.828  -4.016  1.00 97.25           C  
ATOM   2236  CB  ILE A 144     -20.390   3.499  -1.912  1.00 97.25           C  
ATOM   2237  HB  ILE A 144     -20.877   4.319  -1.384  1.00 97.25           H  
ATOM   2238  O   ILE A 144     -22.558   4.779  -3.822  1.00 97.25           O  
ATOM   2239  CG1 ILE A 144     -18.934   3.364  -1.412  1.00 97.25           C  
ATOM   2240 HG12 ILE A 144     -18.458   2.521  -1.913  1.00 97.25           H  
ATOM   2241 HG13 ILE A 144     -18.371   4.263  -1.660  1.00 97.25           H  
ATOM   2242  CG2 ILE A 144     -21.166   2.198  -1.640  1.00 97.25           C  
ATOM   2243 HG21 ILE A 144     -20.697   1.374  -2.178  1.00 97.25           H  
ATOM   2244 HG22 ILE A 144     -22.208   2.291  -1.949  1.00 97.25           H  
ATOM   2245 HG23 ILE A 144     -21.175   1.973  -0.573  1.00 97.25           H  
ATOM   2246  CD1 ILE A 144     -18.803   3.163   0.099  1.00 97.25           C  
ATOM   2247 HD11 ILE A 144     -19.270   3.992   0.631  1.00 97.25           H  
ATOM   2248 HD12 ILE A 144     -17.742   3.117   0.346  1.00 97.25           H  
ATOM   2249 HD13 ILE A 144     -19.251   2.220   0.413  1.00 97.25           H  
ATOM   2250  N   ARG A 145     -22.139   2.762  -4.737  1.00 97.49           N  
ATOM   2251  H   ARG A 145     -21.445   2.043  -4.885  1.00 97.49           H  
ATOM   2252  CA  ARG A 145     -23.478   2.507  -5.262  1.00 97.49           C  
ATOM   2253  HA  ARG A 145     -24.185   3.223  -4.844  1.00 97.49           H  
ATOM   2254  C   ARG A 145     -23.930   1.122  -4.852  1.00 97.49           C  
ATOM   2255  CB  ARG A 145     -23.464   2.617  -6.781  1.00 97.49           C  
ATOM   2256  HB2 ARG A 145     -24.430   2.290  -7.166  1.00 97.49           H  
ATOM   2257  HB3 ARG A 145     -22.682   1.964  -7.170  1.00 97.49           H  
ATOM   2258  O   ARG A 145     -23.103   0.236  -4.667  1.00 97.49           O  
ATOM   2259  CG  ARG A 145     -23.199   4.040  -7.255  1.00 97.49           C  
ATOM   2260  HG2 ARG A 145     -23.950   4.713  -6.841  1.00 97.49           H  
ATOM   2261  HG3 ARG A 145     -22.204   4.365  -6.950  1.00 97.49           H  
ATOM   2262  CD  ARG A 145     -23.288   4.031  -8.774  1.00 97.49           C  
ATOM   2263  HD2 ARG A 145     -24.263   3.642  -9.069  1.00 97.49           H  
ATOM   2264  HD3 ARG A 145     -22.521   3.366  -9.173  1.00 97.49           H  
ATOM   2265  NE  ARG A 145     -23.119   5.381  -9.311  1.00 97.49           N  
ATOM   2266  HE  ARG A 145     -22.858   6.104  -8.656  1.00 97.49           H  
ATOM   2267  NH1 ARG A 145     -23.461   4.788 -11.500  1.00 97.49           N  
ATOM   2268 HH11 ARG A 145     -23.453   3.814 -11.231  1.00 97.49           H  
ATOM   2269 HH12 ARG A 145     -23.553   5.037 -12.474  1.00 97.49           H  
ATOM   2270  NH2 ARG A 145     -23.295   6.943 -10.931  1.00 97.49           N  
ATOM   2271 HH21 ARG A 145     -23.288   7.168 -11.916  1.00 97.49           H  
ATOM   2272 HH22 ARG A 145     -23.201   7.655 -10.221  1.00 97.49           H  
ATOM   2273  CZ  ARG A 145     -23.275   5.693 -10.578  1.00 97.49           C  
ATOM   2274  N   GLU A 146     -25.237   0.954  -4.748  1.00 97.62           N  
ATOM   2275  H   GLU A 146     -25.857   1.720  -4.969  1.00 97.62           H  
ATOM   2276  CA  GLU A 146     -25.872  -0.285  -4.318  1.00 97.62           C  
ATOM   2277  HA  GLU A 146     -25.108  -1.031  -4.100  1.00 97.62           H  
ATOM   2278  C   GLU A 146     -26.771  -0.826  -5.424  1.00 97.62           C  
ATOM   2279  CB  GLU A 146     -26.646  -0.013  -3.025  1.00 97.62           C  
ATOM   2280  HB2 GLU A 146     -27.502   0.628  -3.236  1.00 97.62           H  
ATOM   2281  HB3 GLU A 146     -25.982   0.529  -2.353  1.00 97.62           H  
ATOM   2282  O   GLU A 146     -27.516  -0.067  -6.050  1.00 97.62           O  
ATOM   2283  CG  GLU A 146     -27.127  -1.302  -2.343  1.00 97.62           C  
ATOM   2284  HG2 GLU A 146     -27.978  -1.701  -2.896  1.00 97.62           H  
ATOM   2285  HG3 GLU A 146     -26.322  -2.036  -2.383  1.00 97.62           H  
ATOM   2286  CD  GLU A 146     -27.513  -1.081  -0.871  1.00 97.62           C  
ATOM   2287  OE1 GLU A 146     -27.670  -2.097  -0.164  1.00 97.62           O  
ATOM   2288  OE2 GLU A 146     -27.521   0.087  -0.411  1.00 97.62           O  
ATOM   2289  N   GLY A 147     -26.680  -2.129  -5.671  1.00 97.70           N  
ATOM   2290  H   GLY A 147     -26.019  -2.677  -5.139  1.00 97.70           H  
ATOM   2291  CA  GLY A 147     -27.646  -2.855  -6.481  1.00 97.70           C  
ATOM   2292  HA2 GLY A 147     -28.276  -2.151  -7.026  1.00 97.70           H  
ATOM   2293  HA3 GLY A 147     -27.124  -3.473  -7.212  1.00 97.70           H  
ATOM   2294  C   GLY A 147     -28.548  -3.729  -5.615  1.00 97.70           C  
ATOM   2295  O   GLY A 147     -28.095  -4.331  -4.641  1.00 97.70           O  
ATOM   2296  N   ASN A 148     -29.830  -3.783  -5.976  1.00 95.39           N  
ATOM   2297  H   ASN A 148     -30.113  -3.265  -6.796  1.00 95.39           H  
ATOM   2298  CA  ASN A 148     -30.873  -4.456  -5.190  1.00 95.39           C  
ATOM   2299  HA  ASN A 148     -30.515  -4.617  -4.174  1.00 95.39           H  
ATOM   2300  C   ASN A 148     -31.261  -5.837  -5.741  1.00 95.39           C  
ATOM   2301  CB  ASN A 148     -32.100  -3.533  -5.127  1.00 95.39           C  
ATOM   2302  HB2 ASN A 148     -32.905  -4.049  -4.604  1.00 95.39           H  
ATOM   2303  HB3 ASN A 148     -32.439  -3.316  -6.140  1.00 95.39           H  
ATOM   2304  O   ASN A 148     -31.922  -6.610  -5.052  1.00 95.39           O  
ATOM   2305  CG  ASN A 148     -31.834  -2.239  -4.381  1.00 95.39           C  
ATOM   2306  ND2 ASN A 148     -32.426  -1.147  -4.804  1.00 95.39           N  
ATOM   2307 HD21 ASN A 148     -32.183  -0.311  -4.293  1.00 95.39           H  
ATOM   2308 HD22 ASN A 148     -33.011  -1.166  -5.628  1.00 95.39           H  
ATOM   2309  OD1 ASN A 148     -31.110  -2.174  -3.409  1.00 95.39           O  
ATOM   2310  N   ASP A 149     -30.875  -6.148  -6.977  1.00 95.84           N  
ATOM   2311  H   ASP A 149     -30.279  -5.504  -7.477  1.00 95.84           H  
ATOM   2312  CA  ASP A 149     -31.170  -7.406  -7.660  1.00 95.84           C  
ATOM   2313  HA  ASP A 149     -31.282  -8.193  -6.914  1.00 95.84           H  
ATOM   2314  C   ASP A 149     -30.004  -7.801  -8.581  1.00 95.84           C  
ATOM   2315  CB  ASP A 149     -32.503  -7.299  -8.416  1.00 95.84           C  
ATOM   2316  HB2 ASP A 149     -32.792  -8.294  -8.756  1.00 95.84           H  
ATOM   2317  HB3 ASP A 149     -33.279  -6.946  -7.737  1.00 95.84           H  
ATOM   2318  O   ASP A 149     -29.101  -7.005  -8.840  1.00 95.84           O  
ATOM   2319  CG  ASP A 149     -32.411  -6.372  -9.627  1.00 95.84           C  
ATOM   2320  OD1 ASP A 149     -31.840  -6.833 -10.640  1.00 95.84           O  
ATOM   2321  OD2 ASP A 149     -32.881  -5.216  -9.532  1.00 95.84           O  
ATOM   2322  N   GLN A 150     -29.998  -9.044  -9.063  1.00 93.63           N  
ATOM   2323  H   GLN A 150     -30.781  -9.648  -8.860  1.00 93.63           H  
ATOM   2324  CA  GLN A 150     -28.863  -9.591  -9.810  1.00 93.63           C  
ATOM   2325  HA  GLN A 150     -27.972  -9.425  -9.205  1.00 93.63           H  
ATOM   2326  C   GLN A 150     -28.630  -8.911 -11.172  1.00 93.63           C  
ATOM   2327  CB  GLN A 150     -29.077 -11.106  -9.978  1.00 93.63           C  
ATOM   2328  HB2 GLN A 150     -29.451 -11.526  -9.044  1.00 93.63           H  
ATOM   2329  HB3 GLN A 150     -29.830 -11.277 -10.747  1.00 93.63           H  
ATOM   2330  O   GLN A 150     -27.502  -8.886 -11.668  1.00 93.63           O  
ATOM   2331  CG  GLN A 150     -27.787 -11.849 -10.361  1.00 93.63           C  
ATOM   2332  HG2 GLN A 150     -28.027 -12.898 -10.533  1.00 93.63           H  
ATOM   2333  HG3 GLN A 150     -27.387 -11.446 -11.291  1.00 93.63           H  
ATOM   2334  CD  GLN A 150     -26.716 -11.782  -9.274  1.00 93.63           C  
ATOM   2335  NE2 GLN A 150     -25.487 -12.120  -9.570  1.00 93.63           N  
ATOM   2336 HE21 GLN A 150     -24.880 -12.161  -8.763  1.00 93.63           H  
ATOM   2337 HE22 GLN A 150     -25.254 -12.451 -10.495  1.00 93.63           H  
ATOM   2338  OE1 GLN A 150     -26.954 -11.454  -8.126  1.00 93.63           O  
ATOM   2339  N   ASP A 151     -29.677  -8.354 -11.781  1.00 94.41           N  
ATOM   2340  H   ASP A 151     -30.546  -8.264 -11.274  1.00 94.41           H  
ATOM   2341  CA  ASP A 151     -29.624  -7.712 -13.095  1.00 94.41           C  
ATOM   2342  HA  ASP A 151     -28.762  -8.101 -13.638  1.00 94.41           H  
ATOM   2343  C   ASP A 151     -29.418  -6.194 -13.018  1.00 94.41           C  
ATOM   2344  CB  ASP A 151     -30.890  -8.072 -13.884  1.00 94.41           C  
ATOM   2345  HB2 ASP A 151     -31.028  -7.351 -14.690  1.00 94.41           H  
ATOM   2346  HB3 ASP A 151     -31.765  -8.019 -13.236  1.00 94.41           H  
ATOM   2347  O   ASP A 151     -29.123  -5.559 -14.045  1.00 94.41           O  
ATOM   2348  CG  ASP A 151     -30.773  -9.453 -14.521  1.00 94.41           C  
ATOM   2349  OD1 ASP A 151     -29.750  -9.650 -15.227  1.00 94.41           O  
ATOM   2350  OD2 ASP A 151     -31.729 -10.249 -14.396  1.00 94.41           O  
ATOM   2351  N   TYR A 152     -29.521  -5.629 -11.812  1.00 96.85           N  
ATOM   2352  H   TYR A 152     -29.881  -6.209 -11.067  1.00 96.85           H  
ATOM   2353  CA  TYR A 152     -29.340  -4.217 -11.528  1.00 96.85           C  
ATOM   2354  HA  TYR A 152     -30.139  -3.674 -12.034  1.00 96.85           H  
ATOM   2355  C   TYR A 152     -27.989  -3.724 -12.039  1.00 96.85           C  
ATOM   2356  CB  TYR A 152     -29.464  -3.953 -10.024  1.00 96.85           C  
ATOM   2357  HB2 TYR A 152     -28.597  -4.363  -9.505  1.00 96.85           H  
ATOM   2358  HB3 TYR A 152     -30.346  -4.466  -9.642  1.00 96.85           H  
ATOM   2359  O   TYR A 152     -26.940  -4.282 -11.724  1.00 96.85           O  
ATOM   2360  CG  TYR A 152     -29.591  -2.477  -9.717  1.00 96.85           C  
ATOM   2361  CD1 TYR A 152     -28.439  -1.680  -9.587  1.00 96.85           C  
ATOM   2362  HD1 TYR A 152     -27.463  -2.137  -9.667  1.00 96.85           H  
ATOM   2363  CD2 TYR A 152     -30.868  -1.898  -9.609  1.00 96.85           C  
ATOM   2364  HD2 TYR A 152     -31.745  -2.520  -9.714  1.00 96.85           H  
ATOM   2365  CE1 TYR A 152     -28.558  -0.304  -9.325  1.00 96.85           C  
ATOM   2366  HE1 TYR A 152     -27.671   0.298  -9.196  1.00 96.85           H  
ATOM   2367  CE2 TYR A 152     -30.993  -0.517  -9.364  1.00 96.85           C  
ATOM   2368  HE2 TYR A 152     -31.968  -0.061  -9.273  1.00 96.85           H  
ATOM   2369  OH  TYR A 152     -29.957   1.607  -8.950  1.00 96.85           O  
ATOM   2370  HH  TYR A 152     -29.098   1.975  -8.732  1.00 96.85           H  
ATOM   2371  CZ  TYR A 152     -29.839   0.280  -9.212  1.00 96.85           C  
ATOM   2372  N   ILE A 153     -27.999  -2.645 -12.820  1.00 96.80           N  
ATOM   2373  H   ILE A 153     -28.886  -2.183 -12.965  1.00 96.80           H  
ATOM   2374  CA  ILE A 153     -26.790  -2.049 -13.392  1.00 96.80           C  
ATOM   2375  HA  ILE A 153     -26.031  -2.823 -13.510  1.00 96.80           H  
ATOM   2376  C   ILE A 153     -26.251  -1.012 -12.411  1.00 96.80           C  
ATOM   2377  CB  ILE A 153     -27.071  -1.439 -14.781  1.00 96.80           C  
ATOM   2378  HB  ILE A 153     -27.771  -0.612 -14.661  1.00 96.80           H  
ATOM   2379  O   ILE A 153     -26.778   0.095 -12.323  1.00 96.80           O  
ATOM   2380  CG1 ILE A 153     -27.719  -2.476 -15.726  1.00 96.80           C  
ATOM   2381 HG12 ILE A 153     -28.573  -2.945 -15.237  1.00 96.80           H  
ATOM   2382 HG13 ILE A 153     -27.000  -3.267 -15.941  1.00 96.80           H  
ATOM   2383  CG2 ILE A 153     -25.750  -0.881 -15.355  1.00 96.80           C  
ATOM   2384 HG21 ILE A 153     -25.379  -0.078 -14.719  1.00 96.80           H  
ATOM   2385 HG22 ILE A 153     -24.987  -1.659 -15.390  1.00 96.80           H  
ATOM   2386 HG23 ILE A 153     -25.898  -0.447 -16.344  1.00 96.80           H  
ATOM   2387  CD1 ILE A 153     -28.264  -1.866 -17.024  1.00 96.80           C  
ATOM   2388 HD11 ILE A 153     -28.706  -2.652 -17.636  1.00 96.80           H  
ATOM   2389 HD12 ILE A 153     -27.482  -1.355 -17.585  1.00 96.80           H  
ATOM   2390 HD13 ILE A 153     -29.041  -1.143 -16.780  1.00 96.80           H  
ATOM   2391  N   ILE A 154     -25.179  -1.355 -11.702  1.00 97.58           N  
ATOM   2392  H   ILE A 154     -24.779  -2.272 -11.843  1.00 97.58           H  
ATOM   2393  CA  ILE A 154     -24.535  -0.452 -10.741  1.00 97.58           C  
ATOM   2394  HA  ILE A 154     -25.311   0.109 -10.220  1.00 97.58           H  
ATOM   2395  C   ILE A 154     -23.649   0.567 -11.480  1.00 97.58           C  
ATOM   2396  CB  ILE A 154     -23.745  -1.262  -9.687  1.00 97.58           C  
ATOM   2397  HB  ILE A 154     -22.899  -1.749 -10.172  1.00 97.58           H  
ATOM   2398  O   ILE A 154     -23.722   1.779 -11.236  1.00 97.58           O  
ATOM   2399  CG1 ILE A 154     -24.624  -2.345  -9.013  1.00 97.58           C  
ATOM   2400 HG12 ILE A 154     -25.484  -1.871  -8.539  1.00 97.58           H  
ATOM   2401 HG13 ILE A 154     -24.988  -3.041  -9.768  1.00 97.58           H  
ATOM   2402  CG2 ILE A 154     -23.218  -0.288  -8.626  1.00 97.58           C  
ATOM   2403 HG21 ILE A 154     -22.638   0.517  -9.077  1.00 97.58           H  
ATOM   2404 HG22 ILE A 154     -22.571  -0.804  -7.916  1.00 97.58           H  
ATOM   2405 HG23 ILE A 154     -24.059   0.132  -8.075  1.00 97.58           H  
ATOM   2406  CD1 ILE A 154     -23.890  -3.178  -7.958  1.00 97.58           C  
ATOM   2407 HD11 ILE A 154     -23.717  -2.583  -7.061  1.00 97.58           H  
ATOM   2408 HD12 ILE A 154     -22.942  -3.532  -8.362  1.00 97.58           H  
ATOM   2409 HD13 ILE A 154     -24.500  -4.036  -7.678  1.00 97.58           H  
ATOM   2410  N   PHE A 155     -22.851   0.080 -12.434  1.00 96.78           N  
ATOM   2411  H   PHE A 155     -22.880  -0.914 -12.611  1.00 96.78           H  
ATOM   2412  CA  PHE A 155     -22.012   0.900 -13.309  1.00 96.78           C  
ATOM   2413  HA  PHE A 155     -22.347   1.935 -13.260  1.00 96.78           H  
ATOM   2414  C   PHE A 155     -22.147   0.436 -14.754  1.00 96.78           C  
ATOM   2415  CB  PHE A 155     -20.543   0.860 -12.864  1.00 96.78           C  
ATOM   2416  HB2 PHE A 155     -19.950   1.439 -13.572  1.00 96.78           H  
ATOM   2417  HB3 PHE A 155     -20.180  -0.166 -12.909  1.00 96.78           H  
ATOM   2418  O   PHE A 155     -22.141  -0.762 -15.033  1.00 96.78           O  
ATOM   2419  CG  PHE A 155     -20.303   1.422 -11.478  1.00 96.78           C  
ATOM   2420  CD1 PHE A 155     -20.241   2.815 -11.276  1.00 96.78           C  
ATOM   2421  HD1 PHE A 155     -20.346   3.493 -12.109  1.00 96.78           H  
ATOM   2422  CD2 PHE A 155     -20.149   0.556 -10.380  1.00 96.78           C  
ATOM   2423  HD2 PHE A 155     -20.197  -0.514 -10.512  1.00 96.78           H  
ATOM   2424  CE1 PHE A 155     -20.036   3.329  -9.983  1.00 96.78           C  
ATOM   2425  HE1 PHE A 155     -19.982   4.394  -9.809  1.00 96.78           H  
ATOM   2426  CE2 PHE A 155     -19.940   1.080  -9.094  1.00 96.78           C  
ATOM   2427  HE2 PHE A 155     -19.818   0.418  -8.250  1.00 96.78           H  
ATOM   2428  CZ  PHE A 155     -19.896   2.465  -8.890  1.00 96.78           C  
ATOM   2429  HZ  PHE A 155     -19.751   2.866  -7.898  1.00 96.78           H  
ATOM   2430  N   ASP A 156     -22.255   1.387 -15.679  1.00 94.78           N  
ATOM   2431  H   ASP A 156     -22.174   2.356 -15.403  1.00 94.78           H  
ATOM   2432  CA  ASP A 156     -22.242   1.088 -17.108  1.00 94.78           C  
ATOM   2433  HA  ASP A 156     -22.664   0.091 -17.236  1.00 94.78           H  
ATOM   2434  C   ASP A 156     -20.808   1.048 -17.659  1.00 94.78           C  
ATOM   2435  CB  ASP A 156     -23.148   2.068 -17.872  1.00 94.78           C  
ATOM   2436  HB2 ASP A 156     -24.011   2.305 -17.250  1.00 94.78           H  
ATOM   2437  HB3 ASP A 156     -22.604   2.992 -18.063  1.00 94.78           H  
ATOM   2438  O   ASP A 156     -19.884   1.612 -17.067  1.00 94.78           O  
ATOM   2439  CG  ASP A 156     -23.677   1.487 -19.192  1.00 94.78           C  
ATOM   2440  OD1 ASP A 156     -23.376   0.304 -19.497  1.00 94.78           O  
ATOM   2441  OD2 ASP A 156     -24.432   2.213 -19.869  1.00 94.78           O  
ATOM   2442  N   LYS A 157     -20.629   0.391 -18.809  1.00 94.69           N  
ATOM   2443  H   LYS A 157     -21.466   0.075 -19.278  1.00 94.69           H  
ATOM   2444  CA  LYS A 157     -19.331   0.253 -19.483  1.00 94.69           C  
ATOM   2445  HA  LYS A 157     -18.647  -0.240 -18.792  1.00 94.69           H  
ATOM   2446  C   LYS A 157     -18.759   1.634 -19.812  1.00 94.69           C  
ATOM   2447  CB  LYS A 157     -19.514  -0.625 -20.733  1.00 94.69           C  
ATOM   2448  HB2 LYS A 157     -20.019  -1.540 -20.422  1.00 94.69           H  
ATOM   2449  HB3 LYS A 157     -20.156  -0.112 -21.448  1.00 94.69           H  
ATOM   2450  O   LYS A 157     -19.436   2.462 -20.423  1.00 94.69           O  
ATOM   2451  CG  LYS A 157     -18.193  -1.013 -21.419  1.00 94.69           C  
ATOM   2452  HG2 LYS A 157     -17.752  -0.143 -21.905  1.00 94.69           H  
ATOM   2453  HG3 LYS A 157     -17.506  -1.389 -20.660  1.00 94.69           H  
ATOM   2454  CD  LYS A 157     -18.406  -2.142 -22.442  1.00 94.69           C  
ATOM   2455  HD2 LYS A 157     -19.027  -1.790 -23.266  1.00 94.69           H  
ATOM   2456  HD3 LYS A 157     -18.925  -2.958 -21.938  1.00 94.69           H  
ATOM   2457  CE  LYS A 157     -17.067  -2.672 -22.975  1.00 94.69           C  
ATOM   2458  HE2 LYS A 157     -16.335  -2.611 -22.169  1.00 94.69           H  
ATOM   2459  HE3 LYS A 157     -16.732  -2.035 -23.793  1.00 94.69           H  
ATOM   2460  NZ  LYS A 157     -17.137  -4.094 -23.409  1.00 94.69           N  
ATOM   2461  HZ1 LYS A 157     -17.868  -4.280 -24.081  1.00 94.69           H  
ATOM   2462  HZ2 LYS A 157     -17.309  -4.716 -22.632  1.00 94.69           H  
ATOM   2463  HZ3 LYS A 157     -16.254  -4.434 -23.761  1.00 94.69           H  
ATOM   2464  N   ARG A 158     -17.494   1.887 -19.459  1.00 93.31           N  
ATOM   2465  H   ARG A 158     -16.983   1.156 -18.985  1.00 93.31           H  
ATOM   2466  CA  ARG A 158     -16.882   3.220 -19.606  1.00 93.31           C  
ATOM   2467  HA  ARG A 158     -17.460   3.777 -20.344  1.00 93.31           H  
ATOM   2468  C   ARG A 158     -15.446   3.164 -20.095  1.00 93.31           C  
ATOM   2469  CB  ARG A 158     -16.976   3.970 -18.269  1.00 93.31           C  
ATOM   2470  HB2 ARG A 158     -16.278   3.539 -17.551  1.00 93.31           H  
ATOM   2471  HB3 ARG A 158     -17.986   3.861 -17.876  1.00 93.31           H  
ATOM   2472  O   ARG A 158     -14.669   2.331 -19.653  1.00 93.31           O  
ATOM   2473  CG  ARG A 158     -16.680   5.464 -18.461  1.00 93.31           C  
ATOM   2474  HG2 ARG A 158     -17.381   5.862 -19.194  1.00 93.31           H  
ATOM   2475  HG3 ARG A 158     -15.661   5.616 -18.817  1.00 93.31           H  
ATOM   2476  CD  ARG A 158     -16.841   6.220 -17.149  1.00 93.31           C  
ATOM   2477  HD2 ARG A 158     -15.914   6.153 -16.578  1.00 93.31           H  
ATOM   2478  HD3 ARG A 158     -17.634   5.737 -16.578  1.00 93.31           H  
ATOM   2479  NE  ARG A 158     -17.204   7.632 -17.381  1.00 93.31           N  
ATOM   2480  HE  ARG A 158     -17.027   8.031 -18.291  1.00 93.31           H  
ATOM   2481  NH1 ARG A 158     -18.020   7.933 -15.287  1.00 93.31           N  
ATOM   2482 HH11 ARG A 158     -18.675   8.418 -14.691  1.00 93.31           H  
ATOM   2483 HH12 ARG A 158     -17.568   7.092 -14.956  1.00 93.31           H  
ATOM   2484  NH2 ARG A 158     -18.452   9.477 -16.789  1.00 93.31           N  
ATOM   2485 HH21 ARG A 158     -18.467   9.844 -17.729  1.00 93.31           H  
ATOM   2486 HH22 ARG A 158     -19.051   9.829 -16.056  1.00 93.31           H  
ATOM   2487  CZ  ARG A 158     -17.876   8.348 -16.501  1.00 93.31           C  
ATOM   2488  N   LYS A 159     -15.069   4.103 -20.964  1.00 95.03           N  
ATOM   2489  H   LYS A 159     -15.752   4.796 -21.235  1.00 95.03           H  
ATOM   2490  CA  LYS A 159     -13.666   4.333 -21.328  1.00 95.03           C  
ATOM   2491  HA  LYS A 159     -13.113   3.405 -21.182  1.00 95.03           H  
ATOM   2492  C   LYS A 159     -13.032   5.372 -20.412  1.00 95.03           C  
ATOM   2493  CB  LYS A 159     -13.527   4.724 -22.802  1.00 95.03           C  
ATOM   2494  HB2 LYS A 159     -14.181   5.567 -23.026  1.00 95.03           H  
ATOM   2495  HB3 LYS A 159     -12.495   5.022 -22.986  1.00 95.03           H  
ATOM   2496  O   LYS A 159     -13.604   6.445 -20.228  1.00 95.03           O  
ATOM   2497  CG  LYS A 159     -13.865   3.532 -23.704  1.00 95.03           C  
ATOM   2498  HG2 LYS A 159     -13.222   2.695 -23.434  1.00 95.03           H  
ATOM   2499  HG3 LYS A 159     -14.904   3.239 -23.554  1.00 95.03           H  
ATOM   2500  CD  LYS A 159     -13.646   3.872 -25.179  1.00 95.03           C  
ATOM   2501  HD2 LYS A 159     -12.610   4.178 -25.326  1.00 95.03           H  
ATOM   2502  HD3 LYS A 159     -14.314   4.683 -25.470  1.00 95.03           H  
ATOM   2503  CE  LYS A 159     -13.941   2.617 -26.003  1.00 95.03           C  
ATOM   2504  HE2 LYS A 159     -13.310   1.809 -25.631  1.00 95.03           H  
ATOM   2505  HE3 LYS A 159     -14.977   2.321 -25.832  1.00 95.03           H  
ATOM   2506  NZ  LYS A 159     -13.695   2.830 -27.449  1.00 95.03           N  
ATOM   2507  HZ1 LYS A 159     -14.288   3.563 -27.811  1.00 95.03           H  
ATOM   2508  HZ2 LYS A 159     -13.884   1.976 -27.954  1.00 95.03           H  
ATOM   2509  HZ3 LYS A 159     -12.724   3.066 -27.600  1.00 95.03           H  
ATOM   2510  N   ILE A 160     -11.850   5.058 -19.903  1.00 94.95           N  
ATOM   2511  H   ILE A 160     -11.466   4.150 -20.122  1.00 94.95           H  
ATOM   2512  CA  ILE A 160     -10.977   5.981 -19.175  1.00 94.95           C  
ATOM   2513  HA  ILE A 160     -11.407   6.982 -19.202  1.00 94.95           H  
ATOM   2514  C   ILE A 160      -9.629   6.066 -19.891  1.00 94.95           C  
ATOM   2515  CB  ILE A 160     -10.834   5.587 -17.688  1.00 94.95           C  
ATOM   2516  HB  ILE A 160     -10.175   6.317 -17.219  1.00 94.95           H  
ATOM   2517  O   ILE A 160      -9.239   5.145 -20.608  1.00 94.95           O  
ATOM   2518  CG1 ILE A 160     -10.198   4.189 -17.521  1.00 94.95           C  
ATOM   2519 HG12 ILE A 160     -10.873   3.424 -17.903  1.00 94.95           H  
ATOM   2520 HG13 ILE A 160      -9.272   4.147 -18.093  1.00 94.95           H  
ATOM   2521  CG2 ILE A 160     -12.205   5.684 -16.991  1.00 94.95           C  
ATOM   2522 HG21 ILE A 160     -12.080   5.584 -15.912  1.00 94.95           H  
ATOM   2523 HG22 ILE A 160     -12.869   4.894 -17.343  1.00 94.95           H  
ATOM   2524 HG23 ILE A 160     -12.653   6.656 -17.193  1.00 94.95           H  
ATOM   2525  CD1 ILE A 160      -9.839   3.857 -16.071  1.00 94.95           C  
ATOM   2526 HD11 ILE A 160      -9.176   4.626 -15.675  1.00 94.95           H  
ATOM   2527 HD12 ILE A 160     -10.734   3.809 -15.451  1.00 94.95           H  
ATOM   2528 HD13 ILE A 160      -9.337   2.890 -16.037  1.00 94.95           H  
ATOM   2529  N   ILE A 161      -8.934   7.184 -19.728  1.00 95.00           N  
ATOM   2530  H   ILE A 161      -9.289   7.882 -19.090  1.00 95.00           H  
ATOM   2531  CA  ILE A 161      -7.632   7.448 -20.340  1.00 95.00           C  
ATOM   2532  HA  ILE A 161      -7.363   6.640 -21.020  1.00 95.00           H  
ATOM   2533  C   ILE A 161      -6.604   7.492 -19.219  1.00 95.00           C  
ATOM   2534  CB  ILE A 161      -7.664   8.771 -21.138  1.00 95.00           C  
ATOM   2535  HB  ILE A 161      -7.879   9.584 -20.445  1.00 95.00           H  
ATOM   2536  O   ILE A 161      -6.798   8.231 -18.263  1.00 95.00           O  
ATOM   2537  CG1 ILE A 161      -8.786   8.740 -22.205  1.00 95.00           C  
ATOM   2538 HG12 ILE A 161      -8.615   7.909 -22.890  1.00 95.00           H  
ATOM   2539 HG13 ILE A 161      -9.745   8.575 -21.714  1.00 95.00           H  
ATOM   2540  CG2 ILE A 161      -6.287   9.039 -21.777  1.00 95.00           C  
ATOM   2541 HG21 ILE A 161      -6.283   9.999 -22.294  1.00 95.00           H  
ATOM   2542 HG22 ILE A 161      -5.513   9.090 -21.011  1.00 95.00           H  
ATOM   2543 HG23 ILE A 161      -6.037   8.248 -22.483  1.00 95.00           H  
ATOM   2544  CD1 ILE A 161      -8.926  10.032 -23.017  1.00 95.00           C  
ATOM   2545 HD11 ILE A 161      -8.075  10.155 -23.687  1.00 95.00           H  
ATOM   2546 HD12 ILE A 161      -8.987  10.886 -22.342  1.00 95.00           H  
ATOM   2547 HD13 ILE A 161      -9.835   9.984 -23.617  1.00 95.00           H  
ATOM   2548  N   VAL A 162      -5.515   6.741 -19.350  1.00 94.81           N  
ATOM   2549  H   VAL A 162      -5.468   6.098 -20.128  1.00 94.81           H  
ATOM   2550  CA  VAL A 162      -4.395   6.710 -18.403  1.00 94.81           C  
ATOM   2551  HA  VAL A 162      -4.650   7.290 -17.516  1.00 94.81           H  
ATOM   2552  C   VAL A 162      -3.172   7.334 -19.075  1.00 94.81           C  
ATOM   2553  CB  VAL A 162      -4.102   5.277 -17.918  1.00 94.81           C  
ATOM   2554  HB  VAL A 162      -3.688   4.678 -18.729  1.00 94.81           H  
ATOM   2555  O   VAL A 162      -2.535   6.678 -19.902  1.00 94.81           O  
ATOM   2556  CG1 VAL A 162      -3.100   5.322 -16.760  1.00 94.81           C  
ATOM   2557 HG11 VAL A 162      -2.964   4.323 -16.347  1.00 94.81           H  
ATOM   2558 HG12 VAL A 162      -2.135   5.694 -17.104  1.00 94.81           H  
ATOM   2559 HG13 VAL A 162      -3.477   5.970 -15.968  1.00 94.81           H  
ATOM   2560  CG2 VAL A 162      -5.376   4.586 -17.420  1.00 94.81           C  
ATOM   2561 HG21 VAL A 162      -5.122   3.605 -17.017  1.00 94.81           H  
ATOM   2562 HG22 VAL A 162      -5.848   5.198 -16.651  1.00 94.81           H  
ATOM   2563 HG23 VAL A 162      -6.072   4.434 -18.245  1.00 94.81           H  
ATOM   2564  N   PRO A 163      -2.866   8.614 -18.803  1.00 93.78           N  
ATOM   2565  CA  PRO A 163      -1.680   9.275 -19.335  1.00 93.78           C  
ATOM   2566  HA  PRO A 163      -1.636   9.121 -20.414  1.00 93.78           H  
ATOM   2567  C   PRO A 163      -0.413   8.720 -18.692  1.00 93.78           C  
ATOM   2568  CB  PRO A 163      -1.860  10.769 -19.049  1.00 93.78           C  
ATOM   2569  HB2 PRO A 163      -1.500  11.383 -19.875  1.00 93.78           H  
ATOM   2570  HB3 PRO A 163      -1.351  11.038 -18.123  1.00 93.78           H  
ATOM   2571  O   PRO A 163      -0.370   8.512 -17.481  1.00 93.78           O  
ATOM   2572  CG  PRO A 163      -3.372  10.893 -18.864  1.00 93.78           C  
ATOM   2573  HG2 PRO A 163      -3.670  11.769 -18.286  1.00 93.78           H  
ATOM   2574  HG3 PRO A 163      -3.861  10.905 -19.838  1.00 93.78           H  
ATOM   2575  CD  PRO A 163      -3.702   9.598 -18.143  1.00 93.78           C  
ATOM   2576  HD2 PRO A 163      -3.437   9.666 -17.088  1.00 93.78           H  
ATOM   2577  HD3 PRO A 163      -4.765   9.391 -18.266  1.00 93.78           H  
ATOM   2578  N   ILE A 164       0.621   8.508 -19.499  1.00 93.15           N  
ATOM   2579  H   ILE A 164       0.535   8.731 -20.480  1.00 93.15           H  
ATOM   2580  CA  ILE A 164       1.914   7.998 -19.055  1.00 93.15           C  
ATOM   2581  HA  ILE A 164       1.883   7.812 -17.981  1.00 93.15           H  
ATOM   2582  C   ILE A 164       2.945   9.093 -19.292  1.00 93.15           C  
ATOM   2583  CB  ILE A 164       2.253   6.657 -19.734  1.00 93.15           C  
ATOM   2584  HB  ILE A 164       2.340   6.818 -20.809  1.00 93.15           H  
ATOM   2585  O   ILE A 164       3.531   9.191 -20.368  1.00 93.15           O  
ATOM   2586  CG1 ILE A 164       1.115   5.637 -19.496  1.00 93.15           C  
ATOM   2587 HG12 ILE A 164       0.191   6.012 -19.936  1.00 93.15           H  
ATOM   2588 HG13 ILE A 164       0.955   5.519 -18.425  1.00 93.15           H  
ATOM   2589  CG2 ILE A 164       3.602   6.139 -19.200  1.00 93.15           C  
ATOM   2590 HG21 ILE A 164       4.386   6.885 -19.327  1.00 93.15           H  
ATOM   2591 HG22 ILE A 164       3.518   5.887 -18.142  1.00 93.15           H  
ATOM   2592 HG23 ILE A 164       3.910   5.253 -19.756  1.00 93.15           H  
ATOM   2593  CD1 ILE A 164       1.364   4.259 -20.106  1.00 93.15           C  
ATOM   2594 HD11 ILE A 164       0.499   3.624 -19.915  1.00 93.15           H  
ATOM   2595 HD12 ILE A 164       1.532   4.347 -21.179  1.00 93.15           H  
ATOM   2596 HD13 ILE A 164       2.224   3.794 -19.623  1.00 93.15           H  
ATOM   2597  N   ASN A 165       3.124   9.931 -18.271  1.00 88.17           N  
ATOM   2598  H   ASN A 165       2.581   9.787 -17.432  1.00 88.17           H  
ATOM   2599  CA  ASN A 165       4.073  11.035 -18.307  1.00 88.17           C  
ATOM   2600  HA  ASN A 165       3.967  11.556 -19.259  1.00 88.17           H  
ATOM   2601  C   ASN A 165       5.504  10.500 -18.202  1.00 88.17           C  
ATOM   2602  CB  ASN A 165       3.780  12.026 -17.170  1.00 88.17           C  
ATOM   2603  HB2 ASN A 165       4.595  12.749 -17.131  1.00 88.17           H  
ATOM   2604  HB3 ASN A 165       3.763  11.492 -16.220  1.00 88.17           H  
ATOM   2605  O   ASN A 165       5.858   9.806 -17.246  1.00 88.17           O  
ATOM   2606  CG  ASN A 165       2.488  12.807 -17.315  1.00 88.17           C  
ATOM   2607  ND2 ASN A 165       2.229  13.694 -16.383  1.00 88.17           N  
ATOM   2608 HD21 ASN A 165       1.355  14.188 -16.493  1.00 88.17           H  
ATOM   2609 HD22 ASN A 165       2.797  13.705 -15.548  1.00 88.17           H  
ATOM   2610  OD1 ASN A 165       1.678  12.647 -18.212  1.00 88.17           O  
ATOM   2611  N   THR A 166       6.338  10.873 -19.161  1.00 87.35           N  
ATOM   2612  H   THR A 166       5.965  11.460 -19.893  1.00 87.35           H  
ATOM   2613  CA  THR A 166       7.732  10.444 -19.280  1.00 87.35           C  
ATOM   2614  HA  THR A 166       8.038   9.936 -18.366  1.00 87.35           H  
ATOM   2615  C   THR A 166       8.658  11.643 -19.478  1.00 87.35           C  
ATOM   2616  CB  THR A 166       7.895   9.462 -20.448  1.00 87.35           C  
ATOM   2617  HB  THR A 166       8.931   9.124 -20.467  1.00 87.35           H  
ATOM   2618  O   THR A 166       8.218  12.773 -19.695  1.00 87.35           O  
ATOM   2619  CG2 THR A 166       7.012   8.219 -20.357  1.00 87.35           C  
ATOM   2620 HG21 THR A 166       7.142   7.741 -19.386  1.00 87.35           H  
ATOM   2621 HG22 THR A 166       5.965   8.491 -20.487  1.00 87.35           H  
ATOM   2622 HG23 THR A 166       7.293   7.518 -21.143  1.00 87.35           H  
ATOM   2623  OG1 THR A 166       7.627  10.120 -21.662  1.00 87.35           O  
ATOM   2624  HG1 THR A 166       6.759  10.529 -21.616  1.00 87.35           H  
ATOM   2625  N   ILE A 167       9.975  11.410 -19.457  1.00 84.09           N  
ATOM   2626  H   ILE A 167      10.311  10.475 -19.277  1.00 84.09           H  
ATOM   2627  CA  ILE A 167      10.950  12.457 -19.800  1.00 84.09           C  
ATOM   2628  HA  ILE A 167      10.762  13.301 -19.136  1.00 84.09           H  
ATOM   2629  C   ILE A 167      10.771  12.975 -21.237  1.00 84.09           C  
ATOM   2630  CB  ILE A 167      12.388  11.954 -19.550  1.00 84.09           C  
ATOM   2631  HB  ILE A 167      12.401  11.452 -18.583  1.00 84.09           H  
ATOM   2632  O   ILE A 167      11.153  14.108 -21.527  1.00 84.09           O  
ATOM   2633  CG1 ILE A 167      13.351  13.156 -19.455  1.00 84.09           C  
ATOM   2634 HG12 ILE A 167      12.947  13.873 -18.741  1.00 84.09           H  
ATOM   2635 HG13 ILE A 167      13.436  13.648 -20.425  1.00 84.09           H  
ATOM   2636  CG2 ILE A 167      12.833  10.941 -20.621  1.00 84.09           C  
ATOM   2637 HG21 ILE A 167      12.887  11.413 -21.602  1.00 84.09           H  
ATOM   2638 HG22 ILE A 167      13.832  10.570 -20.391  1.00 84.09           H  
ATOM   2639 HG23 ILE A 167      12.145  10.097 -20.668  1.00 84.09           H  
ATOM   2640  CD1 ILE A 167      14.757  12.779 -18.986  1.00 84.09           C  
ATOM   2641 HD11 ILE A 167      15.337  13.687 -18.818  1.00 84.09           H  
ATOM   2642 HD12 ILE A 167      15.258  12.193 -19.756  1.00 84.09           H  
ATOM   2643 HD13 ILE A 167      14.705  12.203 -18.063  1.00 84.09           H  
ATOM   2644  N   PHE A 168      10.157  12.172 -22.115  1.00 88.51           N  
ATOM   2645  H   PHE A 168       9.798  11.282 -21.800  1.00 88.51           H  
ATOM   2646  CA  PHE A 168       9.981  12.485 -23.532  1.00 88.51           C  
ATOM   2647  HA  PHE A 168      10.931  12.899 -23.871  1.00 88.51           H  
ATOM   2648  C   PHE A 168       8.926  13.570 -23.804  1.00 88.51           C  
ATOM   2649  CB  PHE A 168       9.688  11.192 -24.315  1.00 88.51           C  
ATOM   2650  HB2 PHE A 168       9.795  11.401 -25.379  1.00 88.51           H  
ATOM   2651  HB3 PHE A 168       8.644  10.924 -24.148  1.00 88.51           H  
ATOM   2652  O   PHE A 168       8.781  14.033 -24.935  1.00 88.51           O  
ATOM   2653  CG  PHE A 168      10.565   9.995 -23.970  1.00 88.51           C  
ATOM   2654  CD1 PHE A 168      11.955  10.026 -24.182  1.00 88.51           C  
ATOM   2655  HD1 PHE A 168      12.426  10.901 -24.605  1.00 88.51           H  
ATOM   2656  CD2 PHE A 168       9.991   8.837 -23.411  1.00 88.51           C  
ATOM   2657  HD2 PHE A 168       8.927   8.799 -23.231  1.00 88.51           H  
ATOM   2658  CE1 PHE A 168      12.737   8.917 -23.818  1.00 88.51           C  
ATOM   2659  HE1 PHE A 168      13.809   8.927 -23.943  1.00 88.51           H  
ATOM   2660  CE2 PHE A 168      10.778   7.731 -23.057  1.00 88.51           C  
ATOM   2661  HE2 PHE A 168      10.319   6.859 -22.614  1.00 88.51           H  
ATOM   2662  CZ  PHE A 168      12.161   7.775 -23.255  1.00 88.51           C  
ATOM   2663  HZ  PHE A 168      12.787   6.946 -22.960  1.00 88.51           H  
ATOM   2664  N   ASP A 169       8.205  13.984 -22.759  1.00 87.90           N  
ATOM   2665  H   ASP A 169       8.348  13.504 -21.881  1.00 87.90           H  
ATOM   2666  CA  ASP A 169       7.098  14.941 -22.815  1.00 87.90           C  
ATOM   2667  HA  ASP A 169       6.717  15.002 -23.834  1.00 87.90           H  
ATOM   2668  C   ASP A 169       7.521  16.359 -22.382  1.00 87.90           C  
ATOM   2669  CB  ASP A 169       5.971  14.415 -21.911  1.00 87.90           C  
ATOM   2670  HB2 ASP A 169       6.305  14.469 -20.875  1.00 87.90           H  
ATOM   2671  HB3 ASP A 169       5.098  15.062 -22.005  1.00 87.90           H  
ATOM   2672  O   ASP A 169       6.700  17.281 -22.362  1.00 87.90           O  
ATOM   2673  CG  ASP A 169       5.552  12.974 -22.219  1.00 87.90           C  
ATOM   2674  OD1 ASP A 169       5.623  12.547 -23.388  1.00 87.90           O  
ATOM   2675  OD2 ASP A 169       5.191  12.258 -21.263  1.00 87.90           O  
ATOM   2676  N   LYS A 170       8.787  16.535 -21.967  1.00 82.65           N  
ATOM   2677  H   LYS A 170       9.409  15.745 -22.058  1.00 82.65           H  
ATOM   2678  CA  LYS A 170       9.278  17.758 -21.308  1.00 82.65           C  
ATOM   2679  HA  LYS A 170       8.556  18.067 -20.552  1.00 82.65           H  
ATOM   2680  C   LYS A 170       9.427  18.951 -22.245  1.00 82.65           C  
ATOM   2681  CB  LYS A 170      10.638  17.498 -20.649  1.00 82.65           C  
ATOM   2682  HB2 LYS A 170      11.117  18.465 -20.493  1.00 82.65           H  
ATOM   2683  HB3 LYS A 170      11.274  16.920 -21.320  1.00 82.65           H  
ATOM   2684  O   LYS A 170       9.100  20.072 -21.864  1.00 82.65           O  
ATOM   2685  CG  LYS A 170      10.541  16.797 -19.291  1.00 82.65           C  
ATOM   2686  HG2 LYS A 170       9.797  17.302 -18.675  1.00 82.65           H  
ATOM   2687  HG3 LYS A 170      10.259  15.752 -19.420  1.00 82.65           H  
ATOM   2688  CD  LYS A 170      11.913  16.906 -18.616  1.00 82.65           C  
ATOM   2689  HD2 LYS A 170      12.231  17.948 -18.620  1.00 82.65           H  
ATOM   2690  HD3 LYS A 170      12.642  16.320 -19.177  1.00 82.65           H  
ATOM   2691  CE  LYS A 170      11.865  16.433 -17.172  1.00 82.65           C  
ATOM   2692  HE2 LYS A 170      11.029  16.917 -16.666  1.00 82.65           H  
ATOM   2693  HE3 LYS A 170      11.692  15.357 -17.143  1.00 82.65           H  
ATOM   2694  NZ  LYS A 170      13.127  16.772 -16.468  1.00 82.65           N  
ATOM   2695  HZ1 LYS A 170      13.023  16.514 -15.497  1.00 82.65           H  
ATOM   2696  HZ2 LYS A 170      13.916  16.281 -16.863  1.00 82.65           H  
ATOM   2697  HZ3 LYS A 170      13.370  17.749 -16.539  1.00 82.65           H  
ATOM   2698  N   LEU A 171       9.998  18.724 -23.423  1.00 81.88           N  
ATOM   2699  H   LEU A 171      10.204  17.762 -23.654  1.00 81.88           H  
ATOM   2700  CA  LEU A 171      10.302  19.768 -24.397  1.00 81.88           C  
ATOM   2701  HA  LEU A 171       9.580  20.574 -24.269  1.00 81.88           H  
ATOM   2702  C   LEU A 171      10.168  19.227 -25.817  1.00 81.88           C  
ATOM   2703  CB  LEU A 171      11.718  20.317 -24.149  1.00 81.88           C  
ATOM   2704  HB2 LEU A 171      12.428  19.521 -24.375  1.00 81.88           H  
ATOM   2705  HB3 LEU A 171      11.828  20.585 -23.098  1.00 81.88           H  
ATOM   2706  O   LEU A 171      11.023  18.481 -26.301  1.00 81.88           O  
ATOM   2707  CG  LEU A 171      12.053  21.546 -25.016  1.00 81.88           C  
ATOM   2708  HG  LEU A 171      11.819  21.336 -26.060  1.00 81.88           H  
ATOM   2709  CD1 LEU A 171      11.268  22.783 -24.572  1.00 81.88           C  
ATOM   2710 HD11 LEU A 171      11.478  23.000 -23.524  1.00 81.88           H  
ATOM   2711 HD12 LEU A 171      10.198  22.620 -24.702  1.00 81.88           H  
ATOM   2712 HD13 LEU A 171      11.558  23.638 -25.182  1.00 81.88           H  
ATOM   2713  CD2 LEU A 171      13.543  21.874 -24.932  1.00 81.88           C  
ATOM   2714 HD21 LEU A 171      13.769  22.748 -25.543  1.00 81.88           H  
ATOM   2715 HD22 LEU A 171      13.818  22.075 -23.897  1.00 81.88           H  
ATOM   2716 HD23 LEU A 171      14.138  21.032 -25.287  1.00 81.88           H  
ATOM   2717  N   ASP A 172       9.120  19.643 -26.505  1.00 77.50           N  
ATOM   2718  H   ASP A 172       8.406  20.181 -26.036  1.00 77.50           H  
ATOM   2719  CA  ASP A 172       8.896  19.288 -27.900  1.00 77.50           C  
ATOM   2720  HA  ASP A 172       9.120  18.228 -28.019  1.00 77.50           H  
ATOM   2721  C   ASP A 172       9.771  20.126 -28.848  1.00 77.50           C  
ATOM   2722  CB  ASP A 172       7.421  19.510 -28.248  1.00 77.50           C  
ATOM   2723  HB2 ASP A 172       7.332  19.561 -29.333  1.00 77.50           H  
ATOM   2724  HB3 ASP A 172       7.085  20.464 -27.842  1.00 77.50           H  
ATOM   2725  O   ASP A 172       9.913  21.331 -28.635  1.00 77.50           O  
ATOM   2726  CG  ASP A 172       6.502  18.396 -27.765  1.00 77.50           C  
ATOM   2727  OD1 ASP A 172       6.955  17.537 -26.985  1.00 77.50           O  
ATOM   2728  OD2 ASP A 172       5.380  18.355 -28.310  1.00 77.50           O  
ATOM   2729  N   PRO A 173      10.322  19.554 -29.938  1.00 73.95           N  
ATOM   2730  CA  PRO A 173      10.497  18.129 -30.243  1.00 73.95           C  
ATOM   2731  HA  PRO A 173       9.689  17.529 -29.826  1.00 73.95           H  
ATOM   2732  C   PRO A 173      11.852  17.577 -29.736  1.00 73.95           C  
ATOM   2733  CB  PRO A 173      10.394  18.078 -31.769  1.00 73.95           C  
ATOM   2734  HB2 PRO A 173       9.347  18.142 -32.063  1.00 73.95           H  
ATOM   2735  HB3 PRO A 173      10.850  17.187 -32.201  1.00 73.95           H  
ATOM   2736  O   PRO A 173      12.336  16.560 -30.232  1.00 73.95           O  
ATOM   2737  CG  PRO A 173      11.123  19.357 -32.185  1.00 73.95           C  
ATOM   2738  HG2 PRO A 173      12.199  19.184 -32.189  1.00 73.95           H  
ATOM   2739  HG3 PRO A 173      10.788  19.711 -33.160  1.00 73.95           H  
ATOM   2740  CD  PRO A 173      10.769  20.349 -31.074  1.00 73.95           C  
ATOM   2741  HD2 PRO A 173      11.638  20.952 -30.809  1.00 73.95           H  
ATOM   2742  HD3 PRO A 173       9.956  20.996 -31.403  1.00 73.95           H  
ATOM   2743  N   HIS A 174      12.525  18.279 -28.821  1.00 77.88           N  
ATOM   2744  H   HIS A 174      12.071  19.081 -28.408  1.00 77.88           H  
ATOM   2745  CA  HIS A 174      13.899  17.982 -28.393  1.00 77.88           C  
ATOM   2746  HA  HIS A 174      14.515  17.779 -29.269  1.00 77.88           H  
ATOM   2747  C   HIS A 174      14.015  16.759 -27.480  1.00 77.88           C  
ATOM   2748  CB  HIS A 174      14.458  19.214 -27.677  1.00 77.88           C  
ATOM   2749  HB2 HIS A 174      15.399  18.950 -27.194  1.00 77.88           H  
ATOM   2750  HB3 HIS A 174      13.757  19.528 -26.904  1.00 77.88           H  
ATOM   2751  O   HIS A 174      15.018  16.056 -27.525  1.00 77.88           O  
ATOM   2752  CG  HIS A 174      14.722  20.354 -28.621  1.00 77.88           C  
ATOM   2753  CD2 HIS A 174      13.963  21.480 -28.799  1.00 77.88           C  
ATOM   2754  HD2 HIS A 174      13.054  21.728 -28.271  1.00 77.88           H  
ATOM   2755  ND1 HIS A 174      15.776  20.425 -29.500  1.00 77.88           N  
ATOM   2756  HD1 HIS A 174      16.535  19.761 -29.566  1.00 77.88           H  
ATOM   2757  CE1 HIS A 174      15.661  21.569 -30.192  1.00 77.88           C  
ATOM   2758  HE1 HIS A 174      16.356  21.913 -30.943  1.00 77.88           H  
ATOM   2759  NE2 HIS A 174      14.566  22.241 -29.807  1.00 77.88           N  
ATOM   2760  N   SER A 175      12.994  16.509 -26.665  1.00 83.95           N  
ATOM   2761  H   SER A 175      12.224  17.162 -26.671  1.00 83.95           H  
ATOM   2762  CA  SER A 175      12.974  15.416 -25.691  1.00 83.95           C  
ATOM   2763  HA  SER A 175      14.002  15.144 -25.450  1.00 83.95           H  
ATOM   2764  C   SER A 175      12.316  14.139 -26.212  1.00 83.95           C  
ATOM   2765  CB  SER A 175      12.328  15.883 -24.384  1.00 83.95           C  
ATOM   2766  HB2 SER A 175      12.369  15.076 -23.652  1.00 83.95           H  
ATOM   2767  HB3 SER A 175      12.889  16.732 -23.993  1.00 83.95           H  
ATOM   2768  O   SER A 175      12.402  13.120 -25.540  1.00 83.95           O  
ATOM   2769  OG  SER A 175      10.983  16.272 -24.575  1.00 83.95           O  
ATOM   2770  HG  SER A 175      10.919  16.854 -25.336  1.00 83.95           H  
ATOM   2771  N   ILE A 176      11.689  14.158 -27.395  1.00 88.43           N  
ATOM   2772  H   ILE A 176      11.696  15.013 -27.933  1.00 88.43           H  
ATOM   2773  CA  ILE A 176      10.914  13.014 -27.898  1.00 88.43           C  
ATOM   2774  HA  ILE A 176      10.137  12.814 -27.160  1.00 88.43           H  
ATOM   2775  C   ILE A 176      11.777  11.751 -28.002  1.00 88.43           C  
ATOM   2776  CB  ILE A 176      10.199  13.320 -29.235  1.00 88.43           C  
ATOM   2777  HB  ILE A 176       9.490  12.511 -29.408  1.00 88.43           H  
ATOM   2778  O   ILE A 176      12.957  11.817 -28.359  1.00 88.43           O  
ATOM   2779  CG1 ILE A 176      11.162  13.351 -30.444  1.00 88.43           C  
ATOM   2780 HG12 ILE A 176      11.606  12.361 -30.552  1.00 88.43           H  
ATOM   2781 HG13 ILE A 176      11.967  14.064 -30.266  1.00 88.43           H  
ATOM   2782  CG2 ILE A 176       9.381  14.615 -29.109  1.00 88.43           C  
ATOM   2783 HG21 ILE A 176      10.043  15.479 -29.066  1.00 88.43           H  
ATOM   2784 HG22 ILE A 176       8.791  14.586 -28.193  1.00 88.43           H  
ATOM   2785 HG23 ILE A 176       8.694  14.719 -29.948  1.00 88.43           H  
ATOM   2786  CD1 ILE A 176      10.473  13.673 -31.774  1.00 88.43           C  
ATOM   2787 HD11 ILE A 176      11.148  13.471 -32.606  1.00 88.43           H  
ATOM   2788 HD12 ILE A 176      10.178  14.722 -31.805  1.00 88.43           H  
ATOM   2789 HD13 ILE A 176       9.591  13.043 -31.890  1.00 88.43           H  
ATOM   2790  N   LEU A 177      11.175  10.584 -27.765  1.00 89.59           N  
ATOM   2791  H   LEU A 177      10.190  10.569 -27.543  1.00 89.59           H  
ATOM   2792  CA  LEU A 177      11.851   9.313 -27.999  1.00 89.59           C  
ATOM   2793  HA  LEU A 177      12.817   9.333 -27.495  1.00 89.59           H  
ATOM   2794  C   LEU A 177      12.069   9.149 -29.503  1.00 89.59           C  
ATOM   2795  CB  LEU A 177      11.003   8.170 -27.420  1.00 89.59           C  
ATOM   2796  HB2 LEU A 177      10.890   8.322 -26.346  1.00 89.59           H  
ATOM   2797  HB3 LEU A 177      10.011   8.206 -27.870  1.00 89.59           H  
ATOM   2798  O   LEU A 177      11.096   9.055 -30.249  1.00 89.59           O  
ATOM   2799  CG  LEU A 177      11.593   6.771 -27.672  1.00 89.59           C  
ATOM   2800  HG  LEU A 177      11.681   6.588 -28.742  1.00 89.59           H  
ATOM   2801  CD1 LEU A 177      12.968   6.610 -27.022  1.00 89.59           C  
ATOM   2802 HD11 LEU A 177      13.291   5.572 -27.096  1.00 89.59           H  
ATOM   2803 HD12 LEU A 177      13.700   7.223 -27.546  1.00 89.59           H  
ATOM   2804 HD13 LEU A 177      12.925   6.902 -25.973  1.00 89.59           H  
ATOM   2805  CD2 LEU A 177      10.652   5.723 -27.086  1.00 89.59           C  
ATOM   2806 HD21 LEU A 177      11.046   4.726 -27.282  1.00 89.59           H  
ATOM   2807 HD22 LEU A 177      10.552   5.876 -26.012  1.00 89.59           H  
ATOM   2808 HD23 LEU A 177       9.672   5.811 -27.555  1.00 89.59           H  
ATOM   2809  N   ARG A 178      13.324   9.127 -29.959  1.00 87.12           N  
ATOM   2810  H   ARG A 178      14.080   9.183 -29.292  1.00 87.12           H  
ATOM   2811  CA  ARG A 178      13.645   8.937 -31.379  1.00 87.12           C  
ATOM   2812  HA  ARG A 178      12.845   9.371 -31.979  1.00 87.12           H  
ATOM   2813  C   ARG A 178      13.665   7.464 -31.738  1.00 87.12           C  
ATOM   2814  CB  ARG A 178      14.968   9.619 -31.750  1.00 87.12           C  
ATOM   2815  HB2 ARG A 178      15.770   9.209 -31.136  1.00 87.12           H  
ATOM   2816  HB3 ARG A 178      15.203   9.400 -32.791  1.00 87.12           H  
ATOM   2817  O   ARG A 178      14.080   6.630 -30.942  1.00 87.12           O  
ATOM   2818  CG  ARG A 178      14.963  11.134 -31.555  1.00 87.12           C  
ATOM   2819  HG2 ARG A 178      14.780  11.389 -30.511  1.00 87.12           H  
ATOM   2820  HG3 ARG A 178      15.937  11.519 -31.857  1.00 87.12           H  
ATOM   2821  CD  ARG A 178      13.920  11.774 -32.451  1.00 87.12           C  
ATOM   2822  HD2 ARG A 178      14.095  11.411 -33.464  1.00 87.12           H  
ATOM   2823  HD3 ARG A 178      12.924  11.461 -32.138  1.00 87.12           H  
ATOM   2824  NE  ARG A 178      13.999  13.241 -32.391  1.00 87.12           N  
ATOM   2825  HE  ARG A 178      14.268  13.654 -31.510  1.00 87.12           H  
ATOM   2826  NH1 ARG A 178      13.271  13.527 -34.506  1.00 87.12           N  
ATOM   2827 HH11 ARG A 178      13.118  14.049 -35.357  1.00 87.12           H  
ATOM   2828 HH12 ARG A 178      13.240  12.520 -34.587  1.00 87.12           H  
ATOM   2829  NH2 ARG A 178      13.673  15.333 -33.230  1.00 87.12           N  
ATOM   2830 HH21 ARG A 178      13.835  15.716 -32.310  1.00 87.12           H  
ATOM   2831 HH22 ARG A 178      13.420  15.925 -34.008  1.00 87.12           H  
ATOM   2832  CZ  ARG A 178      13.659  14.039 -33.378  1.00 87.12           C  
ATOM   2833  N   ILE A 179      13.229   7.167 -32.956  1.00 86.45           N  
ATOM   2834  H   ILE A 179      12.935   7.924 -33.557  1.00 86.45           H  
ATOM   2835  CA  ILE A 179      13.125   5.811 -33.491  1.00 86.45           C  
ATOM   2836  HA  ILE A 179      13.648   5.110 -32.841  1.00 86.45           H  
ATOM   2837  C   ILE A 179      13.819   5.820 -34.853  1.00 86.45           C  
ATOM   2838  CB  ILE A 179      11.640   5.383 -33.565  1.00 86.45           C  
ATOM   2839  HB  ILE A 179      11.118   6.080 -34.219  1.00 86.45           H  
ATOM   2840  O   ILE A 179      13.471   6.614 -35.726  1.00 86.45           O  
ATOM   2841  CG1 ILE A 179      10.974   5.428 -32.166  1.00 86.45           C  
ATOM   2842 HG12 ILE A 179      11.139   6.399 -31.701  1.00 86.45           H  
ATOM   2843 HG13 ILE A 179      11.420   4.669 -31.524  1.00 86.45           H  
ATOM   2844  CG2 ILE A 179      11.507   3.967 -34.152  1.00 86.45           C  
ATOM   2845 HG21 ILE A 179      11.915   3.230 -33.460  1.00 86.45           H  
ATOM   2846 HG22 ILE A 179      12.019   3.899 -35.111  1.00 86.45           H  
ATOM   2847 HG23 ILE A 179      10.460   3.735 -34.347  1.00 86.45           H  
ATOM   2848  CD1 ILE A 179       9.458   5.229 -32.205  1.00 86.45           C  
ATOM   2849 HD11 ILE A 179       9.201   4.247 -32.603  1.00 86.45           H  
ATOM   2850 HD12 ILE A 179       9.063   5.306 -31.192  1.00 86.45           H  
ATOM   2851 HD13 ILE A 179       9.003   6.010 -32.815  1.00 86.45           H  
ATOM   2852  N   TYR A 180      14.838   4.976 -35.030  1.00 81.49           N  
ATOM   2853  H   TYR A 180      15.054   4.307 -34.305  1.00 81.49           H  
ATOM   2854  CA  TYR A 180      15.520   4.869 -36.319  1.00 81.49           C  
ATOM   2855  HA  TYR A 180      15.572   5.864 -36.762  1.00 81.49           H  
ATOM   2856  C   TYR A 180      14.738   3.989 -37.284  1.00 81.49           C  
ATOM   2857  CB  TYR A 180      16.957   4.358 -36.173  1.00 81.49           C  
ATOM   2858  HB2 TYR A 180      17.371   4.158 -37.161  1.00 81.49           H  
ATOM   2859  HB3 TYR A 180      16.949   3.411 -35.633  1.00 81.49           H  
ATOM   2860  O   TYR A 180      13.989   3.088 -36.893  1.00 81.49           O  
ATOM   2861  CG  TYR A 180      17.885   5.326 -35.483  1.00 81.49           C  
ATOM   2862  CD1 TYR A 180      18.218   6.551 -36.092  1.00 81.49           C  
ATOM   2863  HD1 TYR A 180      17.810   6.808 -37.058  1.00 81.49           H  
ATOM   2864  CD2 TYR A 180      18.428   4.983 -34.236  1.00 81.49           C  
ATOM   2865  HD2 TYR A 180      18.189   4.024 -33.800  1.00 81.49           H  
ATOM   2866  CE1 TYR A 180      19.110   7.431 -35.456  1.00 81.49           C  
ATOM   2867  HE1 TYR A 180      19.392   8.363 -35.922  1.00 81.49           H  
ATOM   2868  CE2 TYR A 180      19.294   5.873 -33.583  1.00 81.49           C  
ATOM   2869  HE2 TYR A 180      19.698   5.624 -32.613  1.00 81.49           H  
ATOM   2870  OH  TYR A 180      20.542   7.891 -33.595  1.00 81.49           O  
ATOM   2871  HH  TYR A 180      20.714   7.562 -32.710  1.00 81.49           H  
ATOM   2872  CZ  TYR A 180      19.651   7.081 -34.205  1.00 81.49           C  
ATOM   2873  N   LYS A 181      14.983   4.201 -38.578  1.00 77.87           N  
ATOM   2874  H   LYS A 181      15.629   4.938 -38.824  1.00 77.87           H  
ATOM   2875  CA  LYS A 181      14.481   3.307 -39.621  1.00 77.87           C  
ATOM   2876  HA  LYS A 181      13.392   3.341 -39.596  1.00 77.87           H  
ATOM   2877  C   LYS A 181      14.910   1.871 -39.322  1.00 77.87           C  
ATOM   2878  CB  LYS A 181      14.969   3.759 -41.003  1.00 77.87           C  
ATOM   2879  HB2 LYS A 181      14.635   3.037 -41.748  1.00 77.87           H  
ATOM   2880  HB3 LYS A 181      16.058   3.799 -41.017  1.00 77.87           H  
ATOM   2881  O   LYS A 181      16.040   1.631 -38.911  1.00 77.87           O  
ATOM   2882  CG  LYS A 181      14.389   5.137 -41.345  1.00 77.87           C  
ATOM   2883  HG2 LYS A 181      13.304   5.097 -41.251  1.00 77.87           H  
ATOM   2884  HG3 LYS A 181      14.771   5.876 -40.640  1.00 77.87           H  
ATOM   2885  CD  LYS A 181      14.746   5.581 -42.764  1.00 77.87           C  
ATOM   2886  HD2 LYS A 181      14.320   4.880 -43.482  1.00 77.87           H  
ATOM   2887  HD3 LYS A 181      15.829   5.624 -42.876  1.00 77.87           H  
ATOM   2888  CE  LYS A 181      14.136   6.974 -42.952  1.00 77.87           C  
ATOM   2889  HE2 LYS A 181      14.580   7.654 -42.225  1.00 77.87           H  
ATOM   2890  HE3 LYS A 181      13.073   6.924 -42.717  1.00 77.87           H  
ATOM   2891  NZ  LYS A 181      14.327   7.498 -44.321  1.00 77.87           N  
ATOM   2892  HZ1 LYS A 181      15.310   7.548 -44.547  1.00 77.87           H  
ATOM   2893  HZ2 LYS A 181      13.834   6.920 -44.987  1.00 77.87           H  
ATOM   2894  HZ3 LYS A 181      13.935   8.429 -44.352  1.00 77.87           H  
ATOM   2895  N   ASN A 182      14.000   0.930 -39.560  1.00 77.37           N  
ATOM   2896  H   ASN A 182      13.101   1.229 -39.908  1.00 77.37           H  
ATOM   2897  CA  ASN A 182      14.170  -0.504 -39.299  1.00 77.37           C  
ATOM   2898  HA  ASN A 182      13.255  -0.986 -39.643  1.00 77.37           H  
ATOM   2899  C   ASN A 182      14.285  -0.901 -37.816  1.00 77.37           C  
ATOM   2900  CB  ASN A 182      15.315  -1.083 -40.152  1.00 77.37           C  
ATOM   2901  HB2 ASN A 182      16.270  -0.747 -39.747  1.00 77.37           H  
ATOM   2902  HB3 ASN A 182      15.302  -2.171 -40.080  1.00 77.37           H  
ATOM   2903  O   ASN A 182      14.535  -2.072 -37.538  1.00 77.37           O  
ATOM   2904  CG  ASN A 182      15.231  -0.715 -41.619  1.00 77.37           C  
ATOM   2905  ND2 ASN A 182      16.357  -0.583 -42.277  1.00 77.37           N  
ATOM   2906 HD21 ASN A 182      16.285  -0.370 -43.262  1.00 77.37           H  
ATOM   2907 HD22 ASN A 182      17.234  -0.711 -41.793  1.00 77.37           H  
ATOM   2908  OD1 ASN A 182      14.170  -0.539 -42.196  1.00 77.37           O  
ATOM   2909  N   THR A 183      14.049   0.016 -36.872  1.00 82.01           N  
ATOM   2910  H   THR A 183      13.854   0.971 -37.138  1.00 82.01           H  
ATOM   2911  CA  THR A 183      13.875  -0.350 -35.459  1.00 82.01           C  
ATOM   2912  HA  THR A 183      14.405  -1.286 -35.282  1.00 82.01           H  
ATOM   2913  C   THR A 183      12.401  -0.612 -35.162  1.00 82.01           C  
ATOM   2914  CB  THR A 183      14.497   0.658 -34.482  1.00 82.01           C  
ATOM   2915  HB  THR A 183      14.407   0.251 -33.475  1.00 82.01           H  
ATOM   2916  O   THR A 183      11.513   0.052 -35.699  1.00 82.01           O  
ATOM   2917  CG2 THR A 183      15.978   0.903 -34.761  1.00 82.01           C  
ATOM   2918 HG21 THR A 183      16.530  -0.034 -34.684  1.00 82.01           H  
ATOM   2919 HG22 THR A 183      16.118   1.303 -35.765  1.00 82.01           H  
ATOM   2920 HG23 THR A 183      16.378   1.603 -34.028  1.00 82.01           H  
ATOM   2921  OG1 THR A 183      13.864   1.910 -34.504  1.00 82.01           O  
ATOM   2922  HG1 THR A 183      13.852   2.239 -35.406  1.00 82.01           H  
ATOM   2923  N   LYS A 184      12.122  -1.620 -34.334  1.00 89.92           N  
ATOM   2924  H   LYS A 184      12.901  -2.111 -33.918  1.00 89.92           H  
ATOM   2925  CA  LYS A 184      10.771  -1.894 -33.837  1.00 89.92           C  
ATOM   2926  HA  LYS A 184      10.038  -1.381 -34.459  1.00 89.92           H  
ATOM   2927  C   LYS A 184      10.653  -1.333 -32.433  1.00 89.92           C  
ATOM   2928  CB  LYS A 184      10.446  -3.392 -33.854  1.00 89.92           C  
ATOM   2929  HB2 LYS A 184      11.124  -3.918 -33.183  1.00 89.92           H  
ATOM   2930  HB3 LYS A 184       9.431  -3.521 -33.478  1.00 89.92           H  
ATOM   2931  O   LYS A 184      11.442  -1.702 -31.565  1.00 89.92           O  
ATOM   2932  CG  LYS A 184      10.540  -4.017 -35.250  1.00 89.92           C  
ATOM   2933  HG2 LYS A 184      11.563  -3.941 -35.619  1.00 89.92           H  
ATOM   2934  HG3 LYS A 184       9.879  -3.483 -35.932  1.00 89.92           H  
ATOM   2935  CD  LYS A 184      10.140  -5.494 -35.186  1.00 89.92           C  
ATOM   2936  HD2 LYS A 184      10.825  -6.015 -34.518  1.00 89.92           H  
ATOM   2937  HD3 LYS A 184       9.126  -5.576 -34.795  1.00 89.92           H  
ATOM   2938  CE  LYS A 184      10.206  -6.111 -36.584  1.00 89.92           C  
ATOM   2939  HE2 LYS A 184       9.486  -5.602 -37.224  1.00 89.92           H  
ATOM   2940  HE3 LYS A 184      11.201  -5.932 -36.992  1.00 89.92           H  
ATOM   2941  NZ  LYS A 184       9.925  -7.566 -36.538  1.00 89.92           N  
ATOM   2942  HZ1 LYS A 184       9.006  -7.732 -36.152  1.00 89.92           H  
ATOM   2943  HZ2 LYS A 184       9.967  -7.964 -37.465  1.00 89.92           H  
ATOM   2944  HZ3 LYS A 184      10.605  -8.031 -35.954  1.00 89.92           H  
ATOM   2945  N   ILE A 185       9.646  -0.503 -32.196  1.00 93.20           N  
ATOM   2946  H   ILE A 185       9.004  -0.298 -32.948  1.00 93.20           H  
ATOM   2947  CA  ILE A 185       9.274  -0.097 -30.842  1.00 93.20           C  
ATOM   2948  HA  ILE A 185      10.141  -0.237 -30.196  1.00 93.20           H  
ATOM   2949  C   ILE A 185       8.178  -1.033 -30.338  1.00 93.20           C  
ATOM   2950  CB  ILE A 185       8.935   1.404 -30.768  1.00 93.20           C  
ATOM   2951  HB  ILE A 185       9.784   1.949 -31.182  1.00 93.20           H  
ATOM   2952  O   ILE A 185       7.225  -1.330 -31.057  1.00 93.20           O  
ATOM   2953  CG1 ILE A 185       8.775   1.828 -29.293  1.00 93.20           C  
ATOM   2954 HG12 ILE A 185       7.861   1.401 -28.881  1.00 93.20           H  
ATOM   2955 HG13 ILE A 185       9.617   1.442 -28.718  1.00 93.20           H  
ATOM   2956  CG2 ILE A 185       7.692   1.761 -31.597  1.00 93.20           C  
ATOM   2957 HG21 ILE A 185       7.814   1.417 -32.624  1.00 93.20           H  
ATOM   2958 HG22 ILE A 185       6.810   1.302 -31.152  1.00 93.20           H  
ATOM   2959 HG23 ILE A 185       7.548   2.842 -31.623  1.00 93.20           H  
ATOM   2960  CD1 ILE A 185       8.754   3.346 -29.099  1.00 93.20           C  
ATOM   2961 HD11 ILE A 185       7.915   3.793 -29.631  1.00 93.20           H  
ATOM   2962 HD12 ILE A 185       9.689   3.775 -29.458  1.00 93.20           H  
ATOM   2963 HD13 ILE A 185       8.650   3.570 -28.037  1.00 93.20           H  
ATOM   2964  N   THR A 186       8.334  -1.548 -29.124  1.00 95.08           N  
ATOM   2965  H   THR A 186       9.133  -1.258 -28.579  1.00 95.08           H  
ATOM   2966  CA  THR A 186       7.338  -2.403 -28.476  1.00 95.08           C  
ATOM   2967  HA  THR A 186       6.434  -2.422 -29.085  1.00 95.08           H  
ATOM   2968  C   THR A 186       6.971  -1.820 -27.128  1.00 95.08           C  
ATOM   2969  CB  THR A 186       7.811  -3.855 -28.350  1.00 95.08           C  
ATOM   2970  HB  THR A 186       8.728  -3.898 -27.761  1.00 95.08           H  
ATOM   2971  O   THR A 186       7.838  -1.592 -26.289  1.00 95.08           O  
ATOM   2972  CG2 THR A 186       6.758  -4.763 -27.716  1.00 95.08           C  
ATOM   2973 HG21 THR A 186       6.607  -4.493 -26.671  1.00 95.08           H  
ATOM   2974 HG22 THR A 186       5.811  -4.674 -28.248  1.00 95.08           H  
ATOM   2975 HG23 THR A 186       7.093  -5.800 -27.758  1.00 95.08           H  
ATOM   2976  OG1 THR A 186       8.068  -4.357 -29.643  1.00 95.08           O  
ATOM   2977  HG1 THR A 186       8.756  -3.796 -30.010  1.00 95.08           H  
ATOM   2978  N   PHE A 187       5.680  -1.605 -26.913  1.00 96.74           N  
ATOM   2979  H   PHE A 187       5.027  -1.803 -27.658  1.00 96.74           H  
ATOM   2980  CA  PHE A 187       5.135  -1.231 -25.616  1.00 96.74           C  
ATOM   2981  HA  PHE A 187       5.935  -0.844 -24.984  1.00 96.74           H  
ATOM   2982  C   PHE A 187       4.541  -2.470 -24.964  1.00 96.74           C  
ATOM   2983  CB  PHE A 187       4.096  -0.122 -25.771  1.00 96.74           C  
ATOM   2984  HB2 PHE A 187       3.736   0.157 -24.780  1.00 96.74           H  
ATOM   2985  HB3 PHE A 187       3.240  -0.505 -26.326  1.00 96.74           H  
ATOM   2986  O   PHE A 187       3.755  -3.168 -25.600  1.00 96.74           O  
ATOM   2987  CG  PHE A 187       4.634   1.109 -26.467  1.00 96.74           C  
ATOM   2988  CD1 PHE A 187       5.138   2.168 -25.697  1.00 96.74           C  
ATOM   2989  HD1 PHE A 187       5.138   2.088 -24.620  1.00 96.74           H  
ATOM   2990  CD2 PHE A 187       4.664   1.187 -27.873  1.00 96.74           C  
ATOM   2991  HD2 PHE A 187       4.289   0.369 -28.470  1.00 96.74           H  
ATOM   2992  CE1 PHE A 187       5.653   3.314 -26.322  1.00 96.74           C  
ATOM   2993  HE1 PHE A 187       6.044   4.126 -25.727  1.00 96.74           H  
ATOM   2994  CE2 PHE A 187       5.180   2.335 -28.499  1.00 96.74           C  
ATOM   2995  HE2 PHE A 187       5.215   2.406 -29.576  1.00 96.74           H  
ATOM   2996  CZ  PHE A 187       5.669   3.397 -27.724  1.00 96.74           C  
ATOM   2997  HZ  PHE A 187       6.078   4.270 -28.211  1.00 96.74           H  
ATOM   2998  N   ILE A 188       4.901  -2.747 -23.717  1.00 97.05           N  
ATOM   2999  H   ILE A 188       5.527  -2.110 -23.246  1.00 97.05           H  
ATOM   3000  CA  ILE A 188       4.341  -3.863 -22.949  1.00 97.05           C  
ATOM   3001  HA  ILE A 188       3.611  -4.400 -23.554  1.00 97.05           H  
ATOM   3002  C   ILE A 188       3.608  -3.281 -21.751  1.00 97.05           C  
ATOM   3003  CB  ILE A 188       5.426  -4.877 -22.535  1.00 97.05           C  
ATOM   3004  HB  ILE A 188       6.151  -4.369 -21.899  1.00 97.05           H  
ATOM   3005  O   ILE A 188       4.184  -2.482 -21.013  1.00 97.05           O  
ATOM   3006  CG1 ILE A 188       6.162  -5.416 -23.783  1.00 97.05           C  
ATOM   3007 HG12 ILE A 188       5.437  -5.835 -24.482  1.00 97.05           H  
ATOM   3008 HG13 ILE A 188       6.656  -4.582 -24.282  1.00 97.05           H  
ATOM   3009  CG2 ILE A 188       4.809  -6.021 -21.711  1.00 97.05           C  
ATOM   3010 HG21 ILE A 188       4.105  -6.584 -22.324  1.00 97.05           H  
ATOM   3011 HG22 ILE A 188       4.288  -5.638 -20.834  1.00 97.05           H  
ATOM   3012 HG23 ILE A 188       5.598  -6.678 -21.344  1.00 97.05           H  
ATOM   3013  CD1 ILE A 188       7.233  -6.474 -23.494  1.00 97.05           C  
ATOM   3014 HD11 ILE A 188       7.906  -6.125 -22.711  1.00 97.05           H  
ATOM   3015 HD12 ILE A 188       6.765  -7.409 -23.186  1.00 97.05           H  
ATOM   3016 HD13 ILE A 188       7.804  -6.664 -24.403  1.00 97.05           H  
ATOM   3017  N   VAL A 189       2.354  -3.685 -21.564  1.00 97.56           N  
ATOM   3018  H   VAL A 189       1.955  -4.346 -22.215  1.00 97.56           H  
ATOM   3019  CA  VAL A 189       1.544  -3.287 -20.412  1.00 97.56           C  
ATOM   3020  HA  VAL A 189       2.182  -2.744 -19.715  1.00 97.56           H  
ATOM   3021  C   VAL A 189       1.038  -4.531 -19.705  1.00 97.56           C  
ATOM   3022  CB  VAL A 189       0.383  -2.347 -20.787  1.00 97.56           C  
ATOM   3023  HB  VAL A 189      -0.444  -2.920 -21.207  1.00 97.56           H  
ATOM   3024  O   VAL A 189       0.303  -5.326 -20.292  1.00 97.56           O  
ATOM   3025  CG1 VAL A 189      -0.103  -1.616 -19.529  1.00 97.56           C  
ATOM   3026 HG11 VAL A 189      -0.897  -0.914 -19.782  1.00 97.56           H  
ATOM   3027 HG12 VAL A 189       0.721  -1.068 -19.072  1.00 97.56           H  
ATOM   3028 HG13 VAL A 189      -0.489  -2.336 -18.807  1.00 97.56           H  
ATOM   3029  CG2 VAL A 189       0.801  -1.304 -21.831  1.00 97.56           C  
ATOM   3030 HG21 VAL A 189       1.774  -0.890 -21.565  1.00 97.56           H  
ATOM   3031 HG22 VAL A 189       0.903  -1.785 -22.805  1.00 97.56           H  
ATOM   3032 HG23 VAL A 189       0.055  -0.513 -21.904  1.00 97.56           H  
ATOM   3033  N   ASP A 190       1.441  -4.677 -18.448  1.00 96.91           N  
ATOM   3034  H   ASP A 190       2.028  -3.955 -18.055  1.00 96.91           H  
ATOM   3035  CA  ASP A 190       0.911  -5.672 -17.527  1.00 96.91           C  
ATOM   3036  HA  ASP A 190       0.483  -6.499 -18.094  1.00 96.91           H  
ATOM   3037  C   ASP A 190      -0.192  -5.014 -16.686  1.00 96.91           C  
ATOM   3038  CB  ASP A 190       2.033  -6.247 -16.645  1.00 96.91           C  
ATOM   3039  HB2 ASP A 190       2.462  -5.437 -16.055  1.00 96.91           H  
ATOM   3040  HB3 ASP A 190       1.594  -6.964 -15.952  1.00 96.91           H  
ATOM   3041  O   ASP A 190      -0.010  -3.913 -16.163  1.00 96.91           O  
ATOM   3042  CG  ASP A 190       3.154  -6.951 -17.426  1.00 96.91           C  
ATOM   3043  OD1 ASP A 190       2.847  -7.784 -18.308  1.00 96.91           O  
ATOM   3044  OD2 ASP A 190       4.340  -6.703 -17.107  1.00 96.91           O  
ATOM   3045  N   PHE A 191      -1.323  -5.690 -16.524  1.00 96.55           N  
ATOM   3046  H   PHE A 191      -1.388  -6.590 -16.978  1.00 96.55           H  
ATOM   3047  CA  PHE A 191      -2.521  -5.223 -15.848  1.00 96.55           C  
ATOM   3048  HA  PHE A 191      -2.303  -4.226 -15.465  1.00 96.55           H  
ATOM   3049  C   PHE A 191      -2.902  -6.125 -14.677  1.00 96.55           C  
ATOM   3050  CB  PHE A 191      -3.715  -5.117 -16.807  1.00 96.55           C  
ATOM   3051  HB2 PHE A 191      -3.950  -6.107 -17.199  1.00 96.55           H  
ATOM   3052  HB3 PHE A 191      -4.570  -4.784 -16.219  1.00 96.55           H  
ATOM   3053  O   PHE A 191      -2.769  -7.350 -14.741  1.00 96.55           O  
ATOM   3054  CG  PHE A 191      -3.559  -4.146 -17.955  1.00 96.55           C  
ATOM   3055  CD1 PHE A 191      -3.653  -2.764 -17.720  1.00 96.55           C  
ATOM   3056  HD1 PHE A 191      -3.823  -2.398 -16.718  1.00 96.55           H  
ATOM   3057  CD2 PHE A 191      -3.330  -4.621 -19.258  1.00 96.55           C  
ATOM   3058  HD2 PHE A 191      -3.235  -5.682 -19.436  1.00 96.55           H  
ATOM   3059  CE1 PHE A 191      -3.505  -1.857 -18.781  1.00 96.55           C  
ATOM   3060  HE1 PHE A 191      -3.539  -0.796 -18.583  1.00 96.55           H  
ATOM   3061  CE2 PHE A 191      -3.195  -3.715 -20.323  1.00 96.55           C  
ATOM   3062  HE2 PHE A 191      -2.984  -4.087 -21.314  1.00 96.55           H  
ATOM   3063  CZ  PHE A 191      -3.291  -2.333 -20.088  1.00 96.55           C  
ATOM   3064  HZ  PHE A 191      -3.164  -1.639 -20.905  1.00 96.55           H  
ATOM   3065  N   TYR A 192      -3.449  -5.513 -13.631  1.00 95.16           N  
ATOM   3066  H   TYR A 192      -3.541  -4.508 -13.669  1.00 95.16           H  
ATOM   3067  CA  TYR A 192      -4.119  -6.220 -12.547  1.00 95.16           C  
ATOM   3068  HA  TYR A 192      -3.546  -7.125 -12.345  1.00 95.16           H  
ATOM   3069  C   TYR A 192      -5.555  -6.617 -12.928  1.00 95.16           C  
ATOM   3070  CB  TYR A 192      -4.109  -5.370 -11.273  1.00 95.16           C  
ATOM   3071  HB2 TYR A 192      -4.853  -5.773 -10.585  1.00 95.16           H  
ATOM   3072  HB3 TYR A 192      -4.398  -4.345 -11.505  1.00 95.16           H  
ATOM   3073  O   TYR A 192      -6.200  -5.909 -13.707  1.00 95.16           O  
ATOM   3074  CG  TYR A 192      -2.776  -5.397 -10.562  1.00 95.16           C  
ATOM   3075  CD1 TYR A 192      -2.418  -6.537  -9.816  1.00 95.16           C  
ATOM   3076  HD1 TYR A 192      -3.110  -7.361  -9.725  1.00 95.16           H  
ATOM   3077  CD2 TYR A 192      -1.888  -4.309 -10.659  1.00 95.16           C  
ATOM   3078  HD2 TYR A 192      -2.164  -3.434 -11.228  1.00 95.16           H  
ATOM   3079  CE1 TYR A 192      -1.163  -6.604  -9.184  1.00 95.16           C  
ATOM   3080  HE1 TYR A 192      -0.871  -7.479  -8.622  1.00 95.16           H  
ATOM   3081  CE2 TYR A 192      -0.636  -4.377 -10.019  1.00 95.16           C  
ATOM   3082  HE2 TYR A 192       0.062  -3.555 -10.073  1.00 95.16           H  
ATOM   3083  OH  TYR A 192       0.967  -5.612  -8.732  1.00 95.16           O  
ATOM   3084  HH  TYR A 192       1.562  -4.943  -9.080  1.00 95.16           H  
ATOM   3085  CZ  TYR A 192      -0.264  -5.527  -9.296  1.00 95.16           C  
ATOM   3086  N   PRO A 193      -6.093  -7.711 -12.363  1.00 93.78           N  
ATOM   3087  CA  PRO A 193      -7.512  -8.055 -12.462  1.00 93.78           C  
ATOM   3088  HA  PRO A 193      -7.753  -8.262 -13.504  1.00 93.78           H  
ATOM   3089  C   PRO A 193      -8.446  -6.957 -11.928  1.00 93.78           C  
ATOM   3090  CB  PRO A 193      -7.674  -9.334 -11.640  1.00 93.78           C  
ATOM   3091  HB2 PRO A 193      -7.928  -9.072 -10.613  1.00 93.78           H  
ATOM   3092  HB3 PRO A 193      -8.426 -10.002 -12.061  1.00 93.78           H  
ATOM   3093  O   PRO A 193      -8.034  -6.084 -11.161  1.00 93.78           O  
ATOM   3094  CG  PRO A 193      -6.285  -9.960 -11.643  1.00 93.78           C  
ATOM   3095  HG2 PRO A 193      -6.137 -10.520 -12.566  1.00 93.78           H  
ATOM   3096  HG3 PRO A 193      -6.128 -10.597 -10.772  1.00 93.78           H  
ATOM   3097  CD  PRO A 193      -5.373  -8.740 -11.628  1.00 93.78           C  
ATOM   3098  HD2 PRO A 193      -5.206  -8.410 -10.602  1.00 93.78           H  
ATOM   3099  HD3 PRO A 193      -4.427  -8.995 -12.106  1.00 93.78           H  
ATOM   3100  N   ILE A 194      -9.729  -7.032 -12.293  1.00 94.25           N  
ATOM   3101  H   ILE A 194     -10.022  -7.810 -12.867  1.00 94.25           H  
ATOM   3102  CA  ILE A 194     -10.738  -6.026 -11.928  1.00 94.25           C  
ATOM   3103  HA  ILE A 194     -10.370  -5.068 -12.295  1.00 94.25           H  
ATOM   3104  C   ILE A 194     -10.922  -5.875 -10.413  1.00 94.25           C  
ATOM   3105  CB  ILE A 194     -12.076  -6.335 -12.636  1.00 94.25           C  
ATOM   3106  HB  ILE A 194     -11.856  -6.441 -13.699  1.00 94.25           H  
ATOM   3107  O   ILE A 194     -11.181  -4.764  -9.953  1.00 94.25           O  
ATOM   3108  CG1 ILE A 194     -13.131  -5.215 -12.511  1.00 94.25           C  
ATOM   3109 HG12 ILE A 194     -13.399  -5.064 -11.466  1.00 94.25           H  
ATOM   3110 HG13 ILE A 194     -14.029  -5.533 -13.040  1.00 94.25           H  
ATOM   3111  CG2 ILE A 194     -12.706  -7.657 -12.158  1.00 94.25           C  
ATOM   3112 HG21 ILE A 194     -13.041  -7.575 -11.124  1.00 94.25           H  
ATOM   3113 HG22 ILE A 194     -13.566  -7.903 -12.782  1.00 94.25           H  
ATOM   3114 HG23 ILE A 194     -11.993  -8.478 -12.231  1.00 94.25           H  
ATOM   3115  CD1 ILE A 194     -12.685  -3.880 -13.115  1.00 94.25           C  
ATOM   3116 HD11 ILE A 194     -13.546  -3.213 -13.161  1.00 94.25           H  
ATOM   3117 HD12 ILE A 194     -11.915  -3.428 -12.489  1.00 94.25           H  
ATOM   3118 HD13 ILE A 194     -12.300  -4.033 -14.123  1.00 94.25           H  
ATOM   3119  N   GLU A 195     -10.735  -6.941  -9.622  1.00 94.37           N  
ATOM   3120  H   GLU A 195     -10.553  -7.846 -10.032  1.00 94.37           H  
ATOM   3121  CA  GLU A 195     -10.877  -6.879  -8.160  1.00 94.37           C  
ATOM   3122  HA  GLU A 195     -11.862  -6.469  -7.936  1.00 94.37           H  
ATOM   3123  C   GLU A 195      -9.865  -5.947  -7.469  1.00 94.37           C  
ATOM   3124  CB  GLU A 195     -10.833  -8.288  -7.542  1.00 94.37           C  
ATOM   3125  HB2 GLU A 195     -11.645  -8.890  -7.950  1.00 94.37           H  
ATOM   3126  HB3 GLU A 195     -11.042  -8.179  -6.478  1.00 94.37           H  
ATOM   3127  O   GLU A 195     -10.070  -5.561  -6.323  1.00 94.37           O  
ATOM   3128  CG  GLU A 195      -9.484  -9.024  -7.678  1.00 94.37           C  
ATOM   3129  HG2 GLU A 195      -8.691  -8.314  -7.913  1.00 94.37           H  
ATOM   3130  HG3 GLU A 195      -9.243  -9.453  -6.705  1.00 94.37           H  
ATOM   3131  CD  GLU A 195      -9.473 -10.148  -8.719  1.00 94.37           C  
ATOM   3132  OE1 GLU A 195      -8.619 -11.051  -8.561  1.00 94.37           O  
ATOM   3133  OE2 GLU A 195     -10.238 -10.044  -9.707  1.00 94.37           O  
ATOM   3134  N   TYR A 196      -8.789  -5.547  -8.155  1.00 94.83           N  
ATOM   3135  H   TYR A 196      -8.670  -5.885  -9.099  1.00 94.83           H  
ATOM   3136  CA  TYR A 196      -7.826  -4.561  -7.650  1.00 94.83           C  
ATOM   3137  HA  TYR A 196      -7.712  -4.681  -6.573  1.00 94.83           H  
ATOM   3138  C   TYR A 196      -8.277  -3.112  -7.880  1.00 94.83           C  
ATOM   3139  CB  TYR A 196      -6.463  -4.811  -8.306  1.00 94.83           C  
ATOM   3140  HB2 TYR A 196      -5.828  -3.941  -8.140  1.00 94.83           H  
ATOM   3141  HB3 TYR A 196      -6.594  -4.901  -9.385  1.00 94.83           H  
ATOM   3142  O   TYR A 196      -7.658  -2.181  -7.367  1.00 94.83           O  
ATOM   3143  CG  TYR A 196      -5.736  -6.028  -7.769  1.00 94.83           C  
ATOM   3144  CD1 TYR A 196      -4.735  -5.857  -6.795  1.00 94.83           C  
ATOM   3145  HD1 TYR A 196      -4.496  -4.865  -6.441  1.00 94.83           H  
ATOM   3146  CD2 TYR A 196      -6.062  -7.323  -8.218  1.00 94.83           C  
ATOM   3147  HD2 TYR A 196      -6.831  -7.453  -8.965  1.00 94.83           H  
ATOM   3148  CE1 TYR A 196      -4.047  -6.970  -6.281  1.00 94.83           C  
ATOM   3149  HE1 TYR A 196      -3.272  -6.821  -5.544  1.00 94.83           H  
ATOM   3150  CE2 TYR A 196      -5.400  -8.446  -7.684  1.00 94.83           C  
ATOM   3151  HE2 TYR A 196      -5.670  -9.440  -8.010  1.00 94.83           H  
ATOM   3152  OH  TYR A 196      -3.715  -9.334  -6.202  1.00 94.83           O  
ATOM   3153  HH  TYR A 196      -2.952  -9.025  -5.708  1.00 94.83           H  
ATOM   3154  CZ  TYR A 196      -4.381  -8.269  -6.723  1.00 94.83           C  
ATOM   3155  N   LEU A 197      -9.326  -2.896  -8.681  1.00 95.69           N  
ATOM   3156  H   LEU A 197      -9.802  -3.696  -9.071  1.00 95.69           H  
ATOM   3157  CA  LEU A 197      -9.792  -1.559  -9.061  1.00 95.69           C  
ATOM   3158  HA  LEU A 197      -9.003  -0.831  -8.874  1.00 95.69           H  
ATOM   3159  C   LEU A 197     -11.004  -1.092  -8.267  1.00 95.69           C  
ATOM   3160  CB  LEU A 197     -10.137  -1.524 -10.555  1.00 95.69           C  
ATOM   3161  HB2 LEU A 197     -10.374  -0.490 -10.808  1.00 95.69           H  
ATOM   3162  HB3 LEU A 197     -11.035  -2.118 -10.726  1.00 95.69           H  
ATOM   3163  O   LEU A 197     -11.377   0.078  -8.375  1.00 95.69           O  
ATOM   3164  CG  LEU A 197      -9.045  -2.023 -11.504  1.00 95.69           C  
ATOM   3165  HG  LEU A 197      -9.039  -3.113 -11.511  1.00 95.69           H  
ATOM   3166  CD1 LEU A 197      -9.362  -1.510 -12.910  1.00 95.69           C  
ATOM   3167 HD11 LEU A 197      -8.587  -1.847 -13.599  1.00 95.69           H  
ATOM   3168 HD12 LEU A 197     -10.322  -1.906 -13.242  1.00 95.69           H  
ATOM   3169 HD13 LEU A 197      -9.384  -0.421 -12.922  1.00 95.69           H  
ATOM   3170  CD2 LEU A 197      -7.657  -1.529 -11.121  1.00 95.69           C  
ATOM   3171 HD21 LEU A 197      -7.347  -1.909 -10.148  1.00 95.69           H  
ATOM   3172 HD22 LEU A 197      -7.619  -0.439 -11.122  1.00 95.69           H  
ATOM   3173 HD23 LEU A 197      -6.968  -1.950 -11.853  1.00 95.69           H  
ATOM   3174  N   ILE A 198     -11.633  -1.999  -7.525  1.00 97.43           N  
ATOM   3175  H   ILE A 198     -11.212  -2.912  -7.428  1.00 97.43           H  
ATOM   3176  CA  ILE A 198     -12.907  -1.780  -6.853  1.00 97.43           C  
ATOM   3177  HA  ILE A 198     -13.161  -0.724  -6.939  1.00 97.43           H  
ATOM   3178  C   ILE A 198     -12.807  -2.072  -5.358  1.00 97.43           C  
ATOM   3179  CB  ILE A 198     -14.046  -2.591  -7.520  1.00 97.43           C  
ATOM   3180  HB  ILE A 198     -14.959  -2.394  -6.959  1.00 97.43           H  
ATOM   3181  O   ILE A 198     -12.010  -2.894  -4.916  1.00 97.43           O  
ATOM   3182  CG1 ILE A 198     -13.778  -4.112  -7.481  1.00 97.43           C  
ATOM   3183 HG12 ILE A 198     -13.502  -4.411  -6.469  1.00 97.43           H  
ATOM   3184 HG13 ILE A 198     -12.936  -4.346  -8.132  1.00 97.43           H  
ATOM   3185  CG2 ILE A 198     -14.278  -2.113  -8.966  1.00 97.43           C  
ATOM   3186 HG21 ILE A 198     -15.185  -2.561  -9.372  1.00 97.43           H  
ATOM   3187 HG22 ILE A 198     -13.431  -2.387  -9.595  1.00 97.43           H  
ATOM   3188 HG23 ILE A 198     -14.405  -1.030  -8.979  1.00 97.43           H  
ATOM   3189  CD1 ILE A 198     -14.975  -4.967  -7.908  1.00 97.43           C  
ATOM   3190 HD11 ILE A 198     -15.845  -4.727  -7.297  1.00 97.43           H  
ATOM   3191 HD12 ILE A 198     -14.728  -6.021  -7.776  1.00 97.43           H  
ATOM   3192 HD13 ILE A 198     -15.205  -4.792  -8.959  1.00 97.43           H  
ATOM   3193  N   THR A 199     -13.683  -1.431  -4.594  1.00 97.95           N  
ATOM   3194  H   THR A 199     -14.307  -0.782  -5.050  1.00 97.95           H  
ATOM   3195  CA  THR A 199     -14.029  -1.819  -3.225  1.00 97.95           C  
ATOM   3196  HA  THR A 199     -13.455  -2.703  -2.945  1.00 97.95           H  
ATOM   3197  C   THR A 199     -15.502  -2.184  -3.176  1.00 97.95           C  
ATOM   3198  CB  THR A 199     -13.693  -0.720  -2.217  1.00 97.95           C  
ATOM   3199  HB  THR A 199     -12.617  -0.544  -2.251  1.00 97.95           H  
ATOM   3200  O   THR A 199     -16.314  -1.598  -3.894  1.00 97.95           O  
ATOM   3201  CG2 THR A 199     -14.396   0.612  -2.458  1.00 97.95           C  
ATOM   3202 HG21 THR A 199     -14.102   1.014  -3.428  1.00 97.95           H  
ATOM   3203 HG22 THR A 199     -15.479   0.492  -2.424  1.00 97.95           H  
ATOM   3204 HG23 THR A 199     -14.095   1.318  -1.683  1.00 97.95           H  
ATOM   3205  OG1 THR A 199     -14.017  -1.138  -0.918  1.00 97.95           O  
ATOM   3206  HG1 THR A 199     -13.508  -1.931  -0.732  1.00 97.95           H  
ATOM   3207  N   TYR A 200     -15.854  -3.168  -2.358  1.00 98.45           N  
ATOM   3208  H   TYR A 200     -15.155  -3.602  -1.773  1.00 98.45           H  
ATOM   3209  CA  TYR A 200     -17.201  -3.720  -2.304  1.00 98.45           C  
ATOM   3210  HA  TYR A 200     -17.917  -2.926  -2.518  1.00 98.45           H  
ATOM   3211  C   TYR A 200     -17.529  -4.256  -0.916  1.00 98.45           C  
ATOM   3212  CB  TYR A 200     -17.337  -4.813  -3.370  1.00 98.45           C  
ATOM   3213  HB2 TYR A 200     -17.350  -4.340  -4.352  1.00 98.45           H  
ATOM   3214  HB3 TYR A 200     -18.307  -5.294  -3.244  1.00 98.45           H  
ATOM   3215  O   TYR A 200     -16.620  -4.583  -0.159  1.00 98.45           O  
ATOM   3216  CG  TYR A 200     -16.251  -5.874  -3.355  1.00 98.45           C  
ATOM   3217  CD1 TYR A 200     -15.166  -5.764  -4.245  1.00 98.45           C  
ATOM   3218  HD1 TYR A 200     -15.119  -4.932  -4.932  1.00 98.45           H  
ATOM   3219  CD2 TYR A 200     -16.300  -6.945  -2.441  1.00 98.45           C  
ATOM   3220  HD2 TYR A 200     -17.120  -7.027  -1.742  1.00 98.45           H  
ATOM   3221  CE1 TYR A 200     -14.133  -6.719  -4.227  1.00 98.45           C  
ATOM   3222  HE1 TYR A 200     -13.290  -6.636  -4.898  1.00 98.45           H  
ATOM   3223  CE2 TYR A 200     -15.260  -7.894  -2.409  1.00 98.45           C  
ATOM   3224  HE2 TYR A 200     -15.275  -8.698  -1.687  1.00 98.45           H  
ATOM   3225  OH  TYR A 200     -13.178  -8.705  -3.285  1.00 98.45           O  
ATOM   3226  HH  TYR A 200     -13.312  -9.356  -2.593  1.00 98.45           H  
ATOM   3227  CZ  TYR A 200     -14.178  -7.786  -3.307  1.00 98.45           C  
ATOM   3228  N   ASN A 201     -18.810  -4.357  -0.571  1.00 98.38           N  
ATOM   3229  H   ASN A 201     -19.519  -4.113  -1.248  1.00 98.38           H  
ATOM   3230  CA  ASN A 201     -19.212  -4.937   0.708  1.00 98.38           C  
ATOM   3231  HA  ASN A 201     -18.401  -4.729   1.407  1.00 98.38           H  
ATOM   3232  C   ASN A 201     -19.334  -6.471   0.657  1.00 98.38           C  
ATOM   3233  CB  ASN A 201     -20.442  -4.209   1.273  1.00 98.38           C  
ATOM   3234  HB2 ASN A 201     -20.276  -3.132   1.235  1.00 98.38           H  
ATOM   3235  HB3 ASN A 201     -20.537  -4.478   2.325  1.00 98.38           H  
ATOM   3236  O   ASN A 201     -19.285  -7.081  -0.415  1.00 98.38           O  
ATOM   3237  CG  ASN A 201     -21.761  -4.525   0.595  1.00 98.38           C  
ATOM   3238  ND2 ASN A 201     -22.840  -3.983   1.111  1.00 98.38           N  
ATOM   3239 HD21 ASN A 201     -23.742  -4.205   0.714  1.00 98.38           H  
ATOM   3240 HD22 ASN A 201     -22.771  -3.336   1.884  1.00 98.38           H  
ATOM   3241  OD1 ASN A 201     -21.856  -5.241  -0.392  1.00 98.38           O  
ATOM   3242  N   ARG A 202     -19.540  -7.112   1.817  1.00 97.94           N  
ATOM   3243  H   ARG A 202     -19.549  -6.564   2.665  1.00 97.94           H  
ATOM   3244  CA  ARG A 202     -19.702  -8.580   1.901  1.00 97.94           C  
ATOM   3245  HA  ARG A 202     -18.809  -9.057   1.498  1.00 97.94           H  
ATOM   3246  C   ARG A 202     -20.878  -9.095   1.072  1.00 97.94           C  
ATOM   3247  CB  ARG A 202     -19.900  -9.034   3.352  1.00 97.94           C  
ATOM   3248  HB2 ARG A 202     -20.015 -10.118   3.350  1.00 97.94           H  
ATOM   3249  HB3 ARG A 202     -20.817  -8.603   3.754  1.00 97.94           H  
ATOM   3250  O   ARG A 202     -20.808 -10.184   0.510  1.00 97.94           O  
ATOM   3251  CG  ARG A 202     -18.723  -8.674   4.259  1.00 97.94           C  
ATOM   3252  HG2 ARG A 202     -18.642  -7.592   4.362  1.00 97.94           H  
ATOM   3253  HG3 ARG A 202     -17.807  -9.066   3.818  1.00 97.94           H  
ATOM   3254  CD  ARG A 202     -18.935  -9.303   5.638  1.00 97.94           C  
ATOM   3255  HD2 ARG A 202     -19.095 -10.376   5.531  1.00 97.94           H  
ATOM   3256  HD3 ARG A 202     -19.834  -8.882   6.088  1.00 97.94           H  
ATOM   3257  NE  ARG A 202     -17.788  -9.046   6.518  1.00 97.94           N  
ATOM   3258  HE  ARG A 202     -17.869  -8.244   7.127  1.00 97.94           H  
ATOM   3259  NH1 ARG A 202     -16.445 -10.734   5.722  1.00 97.94           N  
ATOM   3260 HH11 ARG A 202     -17.124 -10.906   4.995  1.00 97.94           H  
ATOM   3261 HH12 ARG A 202     -15.524 -11.141   5.640  1.00 97.94           H  
ATOM   3262  NH2 ARG A 202     -15.714  -9.379   7.353  1.00 97.94           N  
ATOM   3263 HH21 ARG A 202     -15.865  -8.558   7.921  1.00 97.94           H  
ATOM   3264 HH22 ARG A 202     -14.821  -9.849   7.341  1.00 97.94           H  
ATOM   3265  CZ  ARG A 202     -16.657  -9.724   6.525  1.00 97.94           C  
ATOM   3266  N   VAL A 203     -21.958  -8.317   0.976  1.00 98.01           N  
ATOM   3267  H   VAL A 203     -21.952  -7.439   1.474  1.00 98.01           H  
ATOM   3268  CA  VAL A 203     -23.131  -8.680   0.163  1.00 98.01           C  
ATOM   3269  HA  VAL A 203     -23.479  -9.662   0.481  1.00 98.01           H  
ATOM   3270  C   VAL A 203     -22.750  -8.794  -1.315  1.00 98.01           C  
ATOM   3271  CB  VAL A 203     -24.284  -7.676   0.353  1.00 98.01           C  
ATOM   3272  HB  VAL A 203     -23.968  -6.688   0.018  1.00 98.01           H  
ATOM   3273  O   VAL A 203     -23.127  -9.767  -1.969  1.00 98.01           O  
ATOM   3274  CG1 VAL A 203     -25.520  -8.080  -0.459  1.00 98.01           C  
ATOM   3275 HG11 VAL A 203     -25.289  -8.084  -1.524  1.00 98.01           H  
ATOM   3276 HG12 VAL A 203     -25.862  -9.071  -0.160  1.00 98.01           H  
ATOM   3277 HG13 VAL A 203     -26.322  -7.361  -0.291  1.00 98.01           H  
ATOM   3278  CG2 VAL A 203     -24.697  -7.577   1.827  1.00 98.01           C  
ATOM   3279 HG21 VAL A 203     -24.969  -8.561   2.210  1.00 98.01           H  
ATOM   3280 HG22 VAL A 203     -23.878  -7.169   2.419  1.00 98.01           H  
ATOM   3281 HG23 VAL A 203     -25.549  -6.905   1.928  1.00 98.01           H  
ATOM   3282  N   PHE A 204     -21.967  -7.848  -1.835  1.00 98.42           N  
ATOM   3283  H   PHE A 204     -21.665  -7.081  -1.252  1.00 98.42           H  
ATOM   3284  CA  PHE A 204     -21.493  -7.891  -3.216  1.00 98.42           C  
ATOM   3285  HA  PHE A 204     -22.340  -8.087  -3.875  1.00 98.42           H  
ATOM   3286  C   PHE A 204     -20.492  -9.026  -3.454  1.00 98.42           C  
ATOM   3287  CB  PHE A 204     -20.904  -6.529  -3.577  1.00 98.42           C  
ATOM   3288  HB2 PHE A 204     -20.042  -6.358  -2.932  1.00 98.42           H  
ATOM   3289  HB3 PHE A 204     -21.635  -5.753  -3.352  1.00 98.42           H  
ATOM   3290  O   PHE A 204     -20.579  -9.703  -4.481  1.00 98.42           O  
ATOM   3291  CG  PHE A 204     -20.508  -6.406  -5.036  1.00 98.42           C  
ATOM   3292  CD1 PHE A 204     -19.245  -6.846  -5.479  1.00 98.42           C  
ATOM   3293  HD1 PHE A 204     -18.532  -7.246  -4.773  1.00 98.42           H  
ATOM   3294  CD2 PHE A 204     -21.436  -5.900  -5.966  1.00 98.42           C  
ATOM   3295  HD2 PHE A 204     -22.411  -5.575  -5.637  1.00 98.42           H  
ATOM   3296  CE1 PHE A 204     -18.912  -6.783  -6.843  1.00 98.42           C  
ATOM   3297  HE1 PHE A 204     -17.942  -7.122  -7.176  1.00 98.42           H  
ATOM   3298  CE2 PHE A 204     -21.110  -5.859  -7.333  1.00 98.42           C  
ATOM   3299  HE2 PHE A 204     -21.840  -5.514  -8.051  1.00 98.42           H  
ATOM   3300  CZ  PHE A 204     -19.848  -6.296  -7.771  1.00 98.42           C  
ATOM   3301  HZ  PHE A 204     -19.603  -6.275  -8.822  1.00 98.42           H  
ATOM   3302  N   GLU A 205     -19.590  -9.284  -2.499  1.00 97.91           N  
ATOM   3303  H   GLU A 205     -19.550  -8.673  -1.695  1.00 97.91           H  
ATOM   3304  CA  GLU A 205     -18.664 -10.425  -2.559  1.00 97.91           C  
ATOM   3305  HA  GLU A 205     -17.997 -10.297  -3.411  1.00 97.91           H  
ATOM   3306  C   GLU A 205     -19.420 -11.747  -2.760  1.00 97.91           C  
ATOM   3307  CB  GLU A 205     -17.797 -10.486  -1.286  1.00 97.91           C  
ATOM   3308  HB2 GLU A 205     -17.296  -9.527  -1.151  1.00 97.91           H  
ATOM   3309  HB3 GLU A 205     -18.430 -10.663  -0.417  1.00 97.91           H  
ATOM   3310  O   GLU A 205     -19.108 -12.511  -3.673  1.00 97.91           O  
ATOM   3311  CG  GLU A 205     -16.746 -11.608  -1.379  1.00 97.91           C  
ATOM   3312  HG2 GLU A 205     -16.173 -11.467  -2.296  1.00 97.91           H  
ATOM   3313  HG3 GLU A 205     -17.252 -12.571  -1.448  1.00 97.91           H  
ATOM   3314  CD  GLU A 205     -15.785 -11.651  -0.182  1.00 97.91           C  
ATOM   3315  OE1 GLU A 205     -14.558 -11.663  -0.407  1.00 97.91           O  
ATOM   3316  OE2 GLU A 205     -16.254 -11.665   0.981  1.00 97.91           O  
ATOM   3317  N   LEU A 206     -20.454 -11.984  -1.948  1.00 97.43           N  
ATOM   3318  H   LEU A 206     -20.642 -11.310  -1.219  1.00 97.43           H  
ATOM   3319  CA  LEU A 206     -21.211 -13.235  -1.953  1.00 97.43           C  
ATOM   3320  HA  LEU A 206     -20.507 -14.067  -1.931  1.00 97.43           H  
ATOM   3321  C   LEU A 206     -22.064 -13.435  -3.215  1.00 97.43           C  
ATOM   3322  CB  LEU A 206     -22.092 -13.276  -0.691  1.00 97.43           C  
ATOM   3323  HB2 LEU A 206     -22.810 -14.091  -0.788  1.00 97.43           H  
ATOM   3324  HB3 LEU A 206     -22.658 -12.346  -0.638  1.00 97.43           H  
ATOM   3325  O   LEU A 206     -22.205 -14.567  -3.674  1.00 97.43           O  
ATOM   3326  CG  LEU A 206     -21.310 -13.468   0.623  1.00 97.43           C  
ATOM   3327  HG  LEU A 206     -20.488 -12.755   0.680  1.00 97.43           H  
ATOM   3328  CD1 LEU A 206     -22.243 -13.228   1.811  1.00 97.43           C  
ATOM   3329 HD11 LEU A 206     -23.076 -13.931   1.784  1.00 97.43           H  
ATOM   3330 HD12 LEU A 206     -22.624 -12.208   1.769  1.00 97.43           H  
ATOM   3331 HD13 LEU A 206     -21.689 -13.352   2.742  1.00 97.43           H  
ATOM   3332  CD2 LEU A 206     -20.734 -14.881   0.747  1.00 97.43           C  
ATOM   3333 HD21 LEU A 206     -21.529 -15.622   0.661  1.00 97.43           H  
ATOM   3334 HD22 LEU A 206     -19.994 -15.050  -0.035  1.00 97.43           H  
ATOM   3335 HD23 LEU A 206     -20.236 -14.988   1.711  1.00 97.43           H  
ATOM   3336  N   ASN A 207     -22.648 -12.366  -3.767  1.00 97.93           N  
ATOM   3337  H   ASN A 207     -22.484 -11.468  -3.335  1.00 97.93           H  
ATOM   3338  CA  ASN A 207     -23.685 -12.477  -4.805  1.00 97.93           C  
ATOM   3339  HA  ASN A 207     -24.016 -13.513  -4.879  1.00 97.93           H  
ATOM   3340  C   ASN A 207     -23.213 -12.083  -6.218  1.00 97.93           C  
ATOM   3341  CB  ASN A 207     -24.903 -11.645  -4.370  1.00 97.93           C  
ATOM   3342  HB2 ASN A 207     -25.658 -11.686  -5.155  1.00 97.93           H  
ATOM   3343  HB3 ASN A 207     -24.611 -10.603  -4.238  1.00 97.93           H  
ATOM   3344  O   ASN A 207     -23.763 -12.561  -7.216  1.00 97.93           O  
ATOM   3345  CG  ASN A 207     -25.542 -12.168  -3.095  1.00 97.93           C  
ATOM   3346  ND2 ASN A 207     -25.291 -11.546  -1.969  1.00 97.93           N  
ATOM   3347 HD21 ASN A 207     -24.619 -10.792  -1.961  1.00 97.93           H  
ATOM   3348 HD22 ASN A 207     -25.716 -11.931  -1.137  1.00 97.93           H  
ATOM   3349  OD1 ASN A 207     -26.261 -13.151  -3.081  1.00 97.93           O  
ATOM   3350  N   SER A 208     -22.205 -11.215  -6.330  1.00 98.09           N  
ATOM   3351  H   SER A 208     -21.779 -10.874  -5.480  1.00 98.09           H  
ATOM   3352  CA  SER A 208     -21.949 -10.459  -7.569  1.00 98.09           C  
ATOM   3353  HA  SER A 208     -22.570 -10.842  -8.379  1.00 98.09           H  
ATOM   3354  C   SER A 208     -20.500 -10.530  -8.049  1.00 98.09           C  
ATOM   3355  CB  SER A 208     -22.351  -9.000  -7.352  1.00 98.09           C  
ATOM   3356  HB2 SER A 208     -22.255  -8.446  -8.286  1.00 98.09           H  
ATOM   3357  HB3 SER A 208     -21.695  -8.557  -6.602  1.00 98.09           H  
ATOM   3358  O   SER A 208     -20.262 -10.552  -9.259  1.00 98.09           O  
ATOM   3359  OG  SER A 208     -23.687  -8.941  -6.895  1.00 98.09           O  
ATOM   3360  HG  SER A 208     -23.735  -8.333  -6.153  1.00 98.09           H  
ATOM   3361  N   LEU A 209     -19.527 -10.624  -7.136  1.00 97.75           N  
ATOM   3362  H   LEU A 209     -19.786 -10.582  -6.161  1.00 97.75           H  
ATOM   3363  CA  LEU A 209     -18.100 -10.552  -7.469  1.00 97.75           C  
ATOM   3364  HA  LEU A 209     -17.921  -9.591  -7.953  1.00 97.75           H  
ATOM   3365  C   LEU A 209     -17.649 -11.643  -8.452  1.00 97.75           C  
ATOM   3366  CB  LEU A 209     -17.293 -10.600  -6.164  1.00 97.75           C  
ATOM   3367  HB2 LEU A 209     -17.522 -11.533  -5.649  1.00 97.75           H  
ATOM   3368  HB3 LEU A 209     -17.609  -9.772  -5.530  1.00 97.75           H  
ATOM   3369  O   LEU A 209     -17.008 -11.332  -9.452  1.00 97.75           O  
ATOM   3370  CG  LEU A 209     -15.768 -10.514  -6.362  1.00 97.75           C  
ATOM   3371  HG  LEU A 209     -15.442 -11.299  -7.045  1.00 97.75           H  
ATOM   3372  CD1 LEU A 209     -15.339  -9.156  -6.922  1.00 97.75           C  
ATOM   3373 HD11 LEU A 209     -15.682  -8.356  -6.266  1.00 97.75           H  
ATOM   3374 HD12 LEU A 209     -14.251  -9.118  -6.983  1.00 97.75           H  
ATOM   3375 HD13 LEU A 209     -15.740  -9.017  -7.926  1.00 97.75           H  
ATOM   3376  CD2 LEU A 209     -15.079 -10.750  -5.024  1.00 97.75           C  
ATOM   3377 HD21 LEU A 209     -15.438 -10.030  -4.288  1.00 97.75           H  
ATOM   3378 HD22 LEU A 209     -15.298 -11.757  -4.669  1.00 97.75           H  
ATOM   3379 HD23 LEU A 209     -14.000 -10.649  -5.138  1.00 97.75           H  
ATOM   3380  N   ASN A 210     -18.021 -12.906  -8.223  1.00 97.25           N  
ATOM   3381  H   ASN A 210     -18.507 -13.108  -7.361  1.00 97.25           H  
ATOM   3382  CA  ASN A 210     -17.622 -14.012  -9.106  1.00 97.25           C  
ATOM   3383  HA  ASN A 210     -16.535 -14.027  -9.183  1.00 97.25           H  
ATOM   3384  C   ASN A 210     -18.159 -13.851 -10.537  1.00 97.25           C  
ATOM   3385  CB  ASN A 210     -18.097 -15.344  -8.499  1.00 97.25           C  
ATOM   3386  HB2 ASN A 210     -19.144 -15.267  -8.209  1.00 97.25           H  
ATOM   3387  HB3 ASN A 210     -18.009 -16.129  -9.250  1.00 97.25           H  
ATOM   3388  O   ASN A 210     -17.466 -14.178 -11.503  1.00 97.25           O  
ATOM   3389  CG  ASN A 210     -17.265 -15.781  -7.308  1.00 97.25           C  
ATOM   3390  ND2 ASN A 210     -17.826 -16.564  -6.418  1.00 97.25           N  
ATOM   3391 HD21 ASN A 210     -17.260 -16.771  -5.607  1.00 97.25           H  
ATOM   3392 HD22 ASN A 210     -18.802 -16.812  -6.483  1.00 97.25           H  
ATOM   3393  OD1 ASN A 210     -16.106 -15.441  -7.161  1.00 97.25           O  
ATOM   3394  N   ASN A 211     -19.372 -13.308 -10.684  1.00 96.40           N  
ATOM   3395  H   ASN A 211     -19.859 -12.992  -9.858  1.00 96.40           H  
ATOM   3396  CA  ASN A 211     -19.958 -13.028 -11.994  1.00 96.40           C  
ATOM   3397  HA  ASN A 211     -19.861 -13.911 -12.626  1.00 96.40           H  
ATOM   3398  C   ASN A 211     -19.209 -11.892 -12.697  1.00 96.40           C  
ATOM   3399  CB  ASN A 211     -21.450 -12.704 -11.831  1.00 96.40           C  
ATOM   3400  HB2 ASN A 211     -21.856 -12.397 -12.795  1.00 96.40           H  
ATOM   3401  HB3 ASN A 211     -21.575 -11.876 -11.133  1.00 96.40           H  
ATOM   3402  O   ASN A 211     -18.900 -12.015 -13.880  1.00 96.40           O  
ATOM   3403  CG  ASN A 211     -22.252 -13.902 -11.363  1.00 96.40           C  
ATOM   3404  ND2 ASN A 211     -23.230 -13.696 -10.519  1.00 96.40           N  
ATOM   3405 HD21 ASN A 211     -23.339 -12.796 -10.073  1.00 96.40           H  
ATOM   3406 HD22 ASN A 211     -23.685 -14.524 -10.161  1.00 96.40           H  
ATOM   3407  OD1 ASN A 211     -22.008 -15.038 -11.722  1.00 96.40           O  
ATOM   3408  N   LEU A 212     -18.854 -10.829 -11.963  1.00 96.95           N  
ATOM   3409  H   LEU A 212     -19.142 -10.790 -10.995  1.00 96.95           H  
ATOM   3410  CA  LEU A 212     -18.026  -9.741 -12.484  1.00 96.95           C  
ATOM   3411  HA  LEU A 212     -18.523  -9.327 -13.361  1.00 96.95           H  
ATOM   3412  C   LEU A 212     -16.649 -10.244 -12.938  1.00 96.95           C  
ATOM   3413  CB  LEU A 212     -17.901  -8.637 -11.416  1.00 96.95           C  
ATOM   3414  HB2 LEU A 212     -17.541  -9.079 -10.487  1.00 96.95           H  
ATOM   3415  HB3 LEU A 212     -18.890  -8.220 -11.225  1.00 96.95           H  
ATOM   3416  O   LEU A 212     -16.220  -9.907 -14.037  1.00 96.95           O  
ATOM   3417  CG  LEU A 212     -16.935  -7.501 -11.806  1.00 96.95           C  
ATOM   3418  HG  LEU A 212     -15.935  -7.903 -11.968  1.00 96.95           H  
ATOM   3419  CD1 LEU A 212     -17.384  -6.770 -13.073  1.00 96.95           C  
ATOM   3420 HD11 LEU A 212     -18.418  -6.440 -12.971  1.00 96.95           H  
ATOM   3421 HD12 LEU A 212     -17.310  -7.436 -13.933  1.00 96.95           H  
ATOM   3422 HD13 LEU A 212     -16.736  -5.913 -13.255  1.00 96.95           H  
ATOM   3423  CD2 LEU A 212     -16.839  -6.489 -10.667  1.00 96.95           C  
ATOM   3424 HD21 LEU A 212     -16.126  -5.709 -10.935  1.00 96.95           H  
ATOM   3425 HD22 LEU A 212     -17.814  -6.039 -10.478  1.00 96.95           H  
ATOM   3426 HD23 LEU A 212     -16.488  -6.989  -9.764  1.00 96.95           H  
ATOM   3427  N   ILE A 213     -15.971 -11.059 -12.125  1.00 96.04           N  
ATOM   3428  H   ILE A 213     -16.364 -11.262 -11.217  1.00 96.04           H  
ATOM   3429  CA  ILE A 213     -14.656 -11.627 -12.461  1.00 96.04           C  
ATOM   3430  HA  ILE A 213     -13.971 -10.813 -12.697  1.00 96.04           H  
ATOM   3431  C   ILE A 213     -14.756 -12.498 -13.716  1.00 96.04           C  
ATOM   3432  CB  ILE A 213     -14.074 -12.412 -11.261  1.00 96.04           C  
ATOM   3433  HB  ILE A 213     -14.837 -13.099 -10.893  1.00 96.04           H  
ATOM   3434  O   ILE A 213     -13.940 -12.356 -14.622  1.00 96.04           O  
ATOM   3435  CG1 ILE A 213     -13.695 -11.434 -10.125  1.00 96.04           C  
ATOM   3436 HG12 ILE A 213     -12.856 -10.816 -10.444  1.00 96.04           H  
ATOM   3437 HG13 ILE A 213     -14.531 -10.767  -9.918  1.00 96.04           H  
ATOM   3438  CG2 ILE A 213     -12.842 -13.241 -11.678  1.00 96.04           C  
ATOM   3439 HG21 ILE A 213     -12.079 -12.585 -12.098  1.00 96.04           H  
ATOM   3440 HG22 ILE A 213     -13.118 -14.001 -12.409  1.00 96.04           H  
ATOM   3441 HG23 ILE A 213     -12.422 -13.763 -10.819  1.00 96.04           H  
ATOM   3442  CD1 ILE A 213     -13.323 -12.127  -8.807  1.00 96.04           C  
ATOM   3443 HD11 ILE A 213     -12.383 -12.670  -8.906  1.00 96.04           H  
ATOM   3444 HD12 ILE A 213     -13.191 -11.371  -8.033  1.00 96.04           H  
ATOM   3445 HD13 ILE A 213     -14.116 -12.812  -8.507  1.00 96.04           H  
ATOM   3446  N   THR A 214     -15.771 -13.363 -13.802  1.00 95.19           N  
ATOM   3447  H   THR A 214     -16.408 -13.432 -13.021  1.00 95.19           H  
ATOM   3448  CA  THR A 214     -15.985 -14.231 -14.971  1.00 95.19           C  
ATOM   3449  HA  THR A 214     -15.086 -14.823 -15.142  1.00 95.19           H  
ATOM   3450  C   THR A 214     -16.223 -13.399 -16.231  1.00 95.19           C  
ATOM   3451  CB  THR A 214     -17.150 -15.204 -14.736  1.00 95.19           C  
ATOM   3452  HB  THR A 214     -18.079 -14.645 -14.619  1.00 95.19           H  
ATOM   3453  O   THR A 214     -15.504 -13.557 -17.212  1.00 95.19           O  
ATOM   3454  CG2 THR A 214     -17.309 -16.207 -15.877  1.00 95.19           C  
ATOM   3455 HG21 THR A 214     -16.378 -16.754 -16.025  1.00 95.19           H  
ATOM   3456 HG22 THR A 214     -18.105 -16.910 -15.634  1.00 95.19           H  
ATOM   3457 HG23 THR A 214     -17.568 -15.693 -16.803  1.00 95.19           H  
ATOM   3458  OG1 THR A 214     -16.917 -15.950 -13.560  1.00 95.19           O  
ATOM   3459  HG1 THR A 214     -17.090 -15.376 -12.810  1.00 95.19           H  
ATOM   3460  N   GLN A 215     -17.146 -12.433 -16.175  1.00 93.22           N  
ATOM   3461  H   GLN A 215     -17.684 -12.318 -15.328  1.00 93.22           H  
ATOM   3462  CA  GLN A 215     -17.419 -11.524 -17.290  1.00 93.22           C  
ATOM   3463  HA  GLN A 215     -17.748 -12.110 -18.148  1.00 93.22           H  
ATOM   3464  C   GLN A 215     -16.163 -10.742 -17.709  1.00 93.22           C  
ATOM   3465  CB  GLN A 215     -18.542 -10.562 -16.867  1.00 93.22           C  
ATOM   3466  HB2 GLN A 215     -19.407 -11.138 -16.538  1.00 93.22           H  
ATOM   3467  HB3 GLN A 215     -18.195  -9.954 -16.031  1.00 93.22           H  
ATOM   3468  O   GLN A 215     -15.890 -10.571 -18.896  1.00 93.22           O  
ATOM   3469  CG  GLN A 215     -18.974  -9.639 -18.016  1.00 93.22           C  
ATOM   3470  HG2 GLN A 215     -18.097  -9.177 -18.469  1.00 93.22           H  
ATOM   3471  HG3 GLN A 215     -19.476 -10.224 -18.786  1.00 93.22           H  
ATOM   3472  CD  GLN A 215     -19.894  -8.509 -17.574  1.00 93.22           C  
ATOM   3473  NE2 GLN A 215     -19.943  -7.440 -18.337  1.00 93.22           N  
ATOM   3474 HE21 GLN A 215     -19.458  -7.457 -19.222  1.00 93.22           H  
ATOM   3475 HE22 GLN A 215     -20.427  -6.644 -17.947  1.00 93.22           H  
ATOM   3476  OE1 GLN A 215     -20.581  -8.543 -16.564  1.00 93.22           O  
ATOM   3477  N   PHE A 216     -15.380 -10.260 -16.742  1.00 93.65           N  
ATOM   3478  H   PHE A 216     -15.650 -10.405 -15.780  1.00 93.65           H  
ATOM   3479  CA  PHE A 216     -14.165  -9.501 -17.017  1.00 93.65           C  
ATOM   3480  HA  PHE A 216     -14.399  -8.741 -17.762  1.00 93.65           H  
ATOM   3481  C   PHE A 216     -13.039 -10.366 -17.603  1.00 93.65           C  
ATOM   3482  CB  PHE A 216     -13.715  -8.800 -15.734  1.00 93.65           C  
ATOM   3483  HB2 PHE A 216     -13.421  -9.544 -14.993  1.00 93.65           H  
ATOM   3484  HB3 PHE A 216     -14.548  -8.227 -15.326  1.00 93.65           H  
ATOM   3485  O   PHE A 216     -12.277  -9.890 -18.444  1.00 93.65           O  
ATOM   3486  CG  PHE A 216     -12.570  -7.855 -15.995  1.00 93.65           C  
ATOM   3487  CD1 PHE A 216     -11.249  -8.232 -15.687  1.00 93.65           C  
ATOM   3488  HD1 PHE A 216     -11.050  -9.185 -15.220  1.00 93.65           H  
ATOM   3489  CD2 PHE A 216     -12.830  -6.638 -16.648  1.00 93.65           C  
ATOM   3490  HD2 PHE A 216     -13.840  -6.389 -16.937  1.00 93.65           H  
ATOM   3491  CE1 PHE A 216     -10.188  -7.381 -16.036  1.00 93.65           C  
ATOM   3492  HE1 PHE A 216      -9.167  -7.668 -15.832  1.00 93.65           H  
ATOM   3493  CE2 PHE A 216     -11.773  -5.787 -16.995  1.00 93.65           C  
ATOM   3494  HE2 PHE A 216     -11.958  -4.872 -17.539  1.00 93.65           H  
ATOM   3495  CZ  PHE A 216     -10.460  -6.173 -16.698  1.00 93.65           C  
ATOM   3496  HZ  PHE A 216      -9.646  -5.548 -17.035  1.00 93.65           H  
ATOM   3497  N   ASN A 217     -12.943 -11.635 -17.204  1.00 91.61           N  
ATOM   3498  H   ASN A 217     -13.573 -11.962 -16.485  1.00 91.61           H  
ATOM   3499  CA  ASN A 217     -12.014 -12.602 -17.788  1.00 91.61           C  
ATOM   3500  HA  ASN A 217     -11.018 -12.161 -17.823  1.00 91.61           H  
ATOM   3501  C   ASN A 217     -12.374 -12.969 -19.238  1.00 91.61           C  
ATOM   3502  CB  ASN A 217     -11.951 -13.847 -16.894  1.00 91.61           C  
ATOM   3503  HB2 ASN A 217     -11.463 -14.653 -17.442  1.00 91.61           H  
ATOM   3504  HB3 ASN A 217     -12.963 -14.174 -16.653  1.00 91.61           H  
ATOM   3505  O   ASN A 217     -11.478 -13.318 -20.004  1.00 91.61           O  
ATOM   3506  CG  ASN A 217     -11.162 -13.627 -15.616  1.00 91.61           C  
ATOM   3507  ND2 ASN A 217     -11.364 -14.471 -14.632  1.00 91.61           N  
ATOM   3508 HD21 ASN A 217     -12.094 -15.163 -14.715  1.00 91.61           H  
ATOM   3509 HD22 ASN A 217     -10.885 -14.263 -13.767  1.00 91.61           H  
ATOM   3510  OD1 ASN A 217     -10.328 -12.743 -15.490  1.00 91.61           O  
ATOM   3511  N   ASP A 218     -13.635 -12.818 -19.643  1.00 89.44           N  
ATOM   3512  H   ASP A 218     -14.354 -12.679 -18.947  1.00 89.44           H  
ATOM   3513  CA  ASP A 218     -14.047 -13.003 -21.037  1.00 89.44           C  
ATOM   3514  HA  ASP A 218     -13.441 -13.786 -21.493  1.00 89.44           H  
ATOM   3515  C   ASP A 218     -13.849 -11.727 -21.878  1.00 89.44           C  
ATOM   3516  CB  ASP A 218     -15.512 -13.465 -21.083  1.00 89.44           C  
ATOM   3517  HB2 ASP A 218     -15.835 -13.477 -22.123  1.00 89.44           H  
ATOM   3518  HB3 ASP A 218     -16.132 -12.742 -20.552  1.00 89.44           H  
ATOM   3519  O   ASP A 218     -13.384 -11.793 -23.014  1.00 89.44           O  
ATOM   3520  CG  ASP A 218     -15.756 -14.865 -20.501  1.00 89.44           C  
ATOM   3521  OD1 ASP A 218     -14.798 -15.670 -20.435  1.00 89.44           O  
ATOM   3522  OD2 ASP A 218     -16.936 -15.140 -20.181  1.00 89.44           O  
ATOM   3523  N   GLU A 219     -14.187 -10.548 -21.337  1.00 89.39           N  
ATOM   3524  H   GLU A 219     -14.626 -10.564 -20.428  1.00 89.39           H  
ATOM   3525  CA  GLU A 219     -14.138  -9.280 -22.086  1.00 89.39           C  
ATOM   3526  HA  GLU A 219     -14.397  -9.481 -23.126  1.00 89.39           H  
ATOM   3527  C   GLU A 219     -12.752  -8.612 -22.110  1.00 89.39           C  
ATOM   3528  CB  GLU A 219     -15.160  -8.271 -21.522  1.00 89.39           C  
ATOM   3529  HB2 GLU A 219     -14.942  -7.303 -21.973  1.00 89.39           H  
ATOM   3530  HB3 GLU A 219     -15.019  -8.174 -20.446  1.00 89.39           H  
ATOM   3531  O   GLU A 219     -12.376  -8.018 -23.123  1.00 89.39           O  
ATOM   3532  CG  GLU A 219     -16.634  -8.604 -21.815  1.00 89.39           C  
ATOM   3533  HG2 GLU A 219     -16.744  -8.786 -22.884  1.00 89.39           H  
ATOM   3534  HG3 GLU A 219     -16.910  -9.516 -21.286  1.00 89.39           H  
ATOM   3535  CD  GLU A 219     -17.591  -7.456 -21.416  1.00 89.39           C  
ATOM   3536  OE1 GLU A 219     -18.700  -7.726 -20.899  1.00 89.39           O  
ATOM   3537  OE2 GLU A 219     -17.280  -6.262 -21.690  1.00 89.39           O  
ATOM   3538  N   GLY A 220     -12.021  -8.642 -20.993  1.00 89.31           N  
ATOM   3539  H   GLY A 220     -12.372  -9.192 -20.221  1.00 89.31           H  
ATOM   3540  CA  GLY A 220     -10.752  -7.938 -20.792  1.00 89.31           C  
ATOM   3541  HA2 GLY A 220     -10.046  -8.273 -21.552  1.00 89.31           H  
ATOM   3542  HA3 GLY A 220     -10.357  -8.220 -19.816  1.00 89.31           H  
ATOM   3543  C   GLY A 220     -10.836  -6.404 -20.842  1.00 89.31           C  
ATOM   3544  O   GLY A 220     -11.877  -5.797 -21.106  1.00 89.31           O  
ATOM   3545  N   TYR A 221      -9.696  -5.737 -20.621  1.00 91.57           N  
ATOM   3546  H   TYR A 221      -8.881  -6.262 -20.340  1.00 91.57           H  
ATOM   3547  CA  TYR A 221      -9.606  -4.266 -20.662  1.00 91.57           C  
ATOM   3548  HA  TYR A 221     -10.399  -3.852 -20.038  1.00 91.57           H  
ATOM   3549  C   TYR A 221      -9.787  -3.661 -22.062  1.00 91.57           C  
ATOM   3550  CB  TYR A 221      -8.249  -3.813 -20.103  1.00 91.57           C  
ATOM   3551  HB2 TYR A 221      -7.451  -4.405 -20.552  1.00 91.57           H  
ATOM   3552  HB3 TYR A 221      -8.080  -2.776 -20.395  1.00 91.57           H  
ATOM   3553  O   TYR A 221     -10.111  -2.474 -22.176  1.00 91.57           O  
ATOM   3554  CG  TYR A 221      -8.147  -3.873 -18.597  1.00 91.57           C  
ATOM   3555  CD1 TYR A 221      -8.907  -2.981 -17.813  1.00 91.57           C  
ATOM   3556  HD1 TYR A 221      -9.557  -2.261 -18.287  1.00 91.57           H  
ATOM   3557  CD2 TYR A 221      -7.308  -4.821 -17.979  1.00 91.57           C  
ATOM   3558  HD2 TYR A 221      -6.720  -5.508 -18.569  1.00 91.57           H  
ATOM   3559  CE1 TYR A 221      -8.839  -3.046 -16.407  1.00 91.57           C  
ATOM   3560  HE1 TYR A 221      -9.431  -2.383 -15.793  1.00 91.57           H  
ATOM   3561  CE2 TYR A 221      -7.250  -4.893 -16.575  1.00 91.57           C  
ATOM   3562  HE2 TYR A 221      -6.642  -5.650 -16.104  1.00 91.57           H  
ATOM   3563  OH  TYR A 221      -7.996  -4.107 -14.434  1.00 91.57           O  
ATOM   3564  HH  TYR A 221      -7.371  -4.771 -14.135  1.00 91.57           H  
ATOM   3565  CZ  TYR A 221      -8.014  -4.007 -15.785  1.00 91.57           C  
ATOM   3566  N   ASN A 222      -9.543  -4.446 -23.121  1.00 91.45           N  
ATOM   3567  H   ASN A 222      -9.357  -5.422 -22.940  1.00 91.45           H  
ATOM   3568  CA  ASN A 222      -9.462  -3.984 -24.512  1.00 91.45           C  
ATOM   3569  HA  ASN A 222      -8.945  -4.751 -25.090  1.00 91.45           H  
ATOM   3570  C   ASN A 222      -8.623  -2.694 -24.659  1.00 91.45           C  
ATOM   3571  CB  ASN A 222     -10.884  -3.865 -25.086  1.00 91.45           C  
ATOM   3572  HB2 ASN A 222     -10.829  -3.483 -26.105  1.00 91.45           H  
ATOM   3573  HB3 ASN A 222     -11.474  -3.172 -24.486  1.00 91.45           H  
ATOM   3574  O   ASN A 222      -9.155  -1.664 -25.097  1.00 91.45           O  
ATOM   3575  CG  ASN A 222     -11.560  -5.214 -25.143  1.00 91.45           C  
ATOM   3576  ND2 ASN A 222     -12.509  -5.481 -24.281  1.00 91.45           N  
ATOM   3577 HD21 ASN A 222     -12.543  -4.948 -23.423  1.00 91.45           H  
ATOM   3578 HD22 ASN A 222     -12.672  -6.472 -24.180  1.00 91.45           H  
ATOM   3579  OD1 ASN A 222     -11.205  -6.047 -25.951  1.00 91.45           O  
ATOM   3580  N   PRO A 223      -7.346  -2.705 -24.227  1.00 95.76           N  
ATOM   3581  CA  PRO A 223      -6.552  -1.490 -24.131  1.00 95.76           C  
ATOM   3582  HA  PRO A 223      -7.113  -0.746 -23.565  1.00 95.76           H  
ATOM   3583  C   PRO A 223      -6.218  -0.930 -25.517  1.00 95.76           C  
ATOM   3584  CB  PRO A 223      -5.302  -1.875 -23.338  1.00 95.76           C  
ATOM   3585  HB2 PRO A 223      -5.510  -1.798 -22.270  1.00 95.76           H  
ATOM   3586  HB3 PRO A 223      -4.436  -1.267 -23.599  1.00 95.76           H  
ATOM   3587  O   PRO A 223      -5.943  -1.676 -26.453  1.00 95.76           O  
ATOM   3588  CG  PRO A 223      -5.112  -3.344 -23.701  1.00 95.76           C  
ATOM   3589  HG2 PRO A 223      -4.599  -3.426 -24.659  1.00 95.76           H  
ATOM   3590  HG3 PRO A 223      -4.569  -3.876 -22.920  1.00 95.76           H  
ATOM   3591  CD  PRO A 223      -6.543  -3.861 -23.837  1.00 95.76           C  
ATOM   3592  HD2 PRO A 223      -6.880  -4.237 -22.871  1.00 95.76           H  
ATOM   3593  HD3 PRO A 223      -6.588  -4.650 -24.587  1.00 95.76           H  
ATOM   3594  N   VAL A 224      -6.195   0.396 -25.644  1.00 97.07           N  
ATOM   3595  H   VAL A 224      -6.474   0.947 -24.846  1.00 97.07           H  
ATOM   3596  CA  VAL A 224      -5.713   1.086 -26.852  1.00 97.07           C  
ATOM   3597  HA  VAL A 224      -5.336   0.353 -27.565  1.00 97.07           H  
ATOM   3598  C   VAL A 224      -4.558   1.993 -26.465  1.00 97.07           C  
ATOM   3599  CB  VAL A 224      -6.831   1.877 -27.558  1.00 97.07           C  
ATOM   3600  HB  VAL A 224      -7.189   2.667 -26.897  1.00 97.07           H  
ATOM   3601  O   VAL A 224      -4.744   2.923 -25.679  1.00 97.07           O  
ATOM   3602  CG1 VAL A 224      -6.341   2.545 -28.850  1.00 97.07           C  
ATOM   3603 HG11 VAL A 224      -6.006   1.784 -29.555  1.00 97.07           H  
ATOM   3604 HG12 VAL A 224      -7.148   3.123 -29.300  1.00 97.07           H  
ATOM   3605 HG13 VAL A 224      -5.509   3.217 -28.640  1.00 97.07           H  
ATOM   3606  CG2 VAL A 224      -8.023   0.981 -27.918  1.00 97.07           C  
ATOM   3607 HG21 VAL A 224      -7.682   0.147 -28.531  1.00 97.07           H  
ATOM   3608 HG22 VAL A 224      -8.475   0.580 -27.011  1.00 97.07           H  
ATOM   3609 HG23 VAL A 224      -8.775   1.552 -28.463  1.00 97.07           H  
ATOM   3610  N   LEU A 225      -3.383   1.750 -27.038  1.00 97.46           N  
ATOM   3611  H   LEU A 225      -3.327   1.014 -27.727  1.00 97.46           H  
ATOM   3612  CA  LEU A 225      -2.237   2.640 -26.909  1.00 97.46           C  
ATOM   3613  HA  LEU A 225      -2.189   3.013 -25.886  1.00 97.46           H  
ATOM   3614  C   LEU A 225      -2.422   3.832 -27.846  1.00 97.46           C  
ATOM   3615  CB  LEU A 225      -0.948   1.859 -27.213  1.00 97.46           C  
ATOM   3616  HB2 LEU A 225      -1.060   1.389 -28.190  1.00 97.46           H  
ATOM   3617  HB3 LEU A 225      -0.822   1.069 -26.472  1.00 97.46           H  
ATOM   3618  O   LEU A 225      -2.666   3.657 -29.039  1.00 97.46           O  
ATOM   3619  CG  LEU A 225       0.317   2.736 -27.238  1.00 97.46           C  
ATOM   3620  HG  LEU A 225       0.158   3.582 -27.907  1.00 97.46           H  
ATOM   3621  CD1 LEU A 225       0.711   3.266 -25.860  1.00 97.46           C  
ATOM   3622 HD11 LEU A 225       0.906   2.433 -25.184  1.00 97.46           H  
ATOM   3623 HD12 LEU A 225       1.618   3.866 -25.945  1.00 97.46           H  
ATOM   3624 HD13 LEU A 225      -0.078   3.900 -25.455  1.00 97.46           H  
ATOM   3625  CD2 LEU A 225       1.483   1.935 -27.796  1.00 97.46           C  
ATOM   3626 HD21 LEU A 225       2.361   2.577 -27.852  1.00 97.46           H  
ATOM   3627 HD22 LEU A 225       1.690   1.085 -27.145  1.00 97.46           H  
ATOM   3628 HD23 LEU A 225       1.246   1.573 -28.796  1.00 97.46           H  
ATOM   3629  N   CYS A 226      -2.279   5.040 -27.317  1.00 96.98           N  
ATOM   3630  H   CYS A 226      -2.090   5.119 -26.328  1.00 96.98           H  
ATOM   3631  CA  CYS A 226      -2.258   6.270 -28.093  1.00 96.98           C  
ATOM   3632  HA  CYS A 226      -2.229   6.019 -29.153  1.00 96.98           H  
ATOM   3633  C   CYS A 226      -0.993   7.068 -27.765  1.00 96.98           C  
ATOM   3634  CB  CYS A 226      -3.526   7.085 -27.814  1.00 96.98           C  
ATOM   3635  HB2 CYS A 226      -3.531   7.325 -26.750  1.00 96.98           H  
ATOM   3636  HB3 CYS A 226      -3.500   8.011 -28.388  1.00 96.98           H  
ATOM   3637  O   CYS A 226      -0.533   7.060 -26.626  1.00 96.98           O  
ATOM   3638  SG  CYS A 226      -5.045   6.159 -28.188  1.00 96.98           S  
ATOM   3639  HG  CYS A 226      -4.737   5.117 -27.411  1.00 96.98           H  
ATOM   3640  N   PHE A 227      -0.434   7.758 -28.753  1.00 95.89           N  
ATOM   3641  H   PHE A 227      -0.827   7.695 -29.682  1.00 95.89           H  
ATOM   3642  CA  PHE A 227       0.696   8.669 -28.562  1.00 95.89           C  
ATOM   3643  HA  PHE A 227       0.543   9.243 -27.649  1.00 95.89           H  
ATOM   3644  C   PHE A 227       0.789   9.665 -29.716  1.00 95.89           C  
ATOM   3645  CB  PHE A 227       2.001   7.871 -28.403  1.00 95.89           C  
ATOM   3646  HB2 PHE A 227       2.833   8.555 -28.235  1.00 95.89           H  
ATOM   3647  HB3 PHE A 227       1.916   7.265 -27.502  1.00 95.89           H  
ATOM   3648  O   PHE A 227       0.109   9.526 -30.739  1.00 95.89           O  
ATOM   3649  CG  PHE A 227       2.359   6.964 -29.558  1.00 95.89           C  
ATOM   3650  CD1 PHE A 227       1.989   5.610 -29.522  1.00 95.89           C  
ATOM   3651  HD1 PHE A 227       1.437   5.229 -28.675  1.00 95.89           H  
ATOM   3652  CD2 PHE A 227       3.100   7.457 -30.645  1.00 95.89           C  
ATOM   3653  HD2 PHE A 227       3.404   8.493 -30.666  1.00 95.89           H  
ATOM   3654  CE1 PHE A 227       2.355   4.750 -30.570  1.00 95.89           C  
ATOM   3655  HE1 PHE A 227       2.081   3.706 -30.527  1.00 95.89           H  
ATOM   3656  CE2 PHE A 227       3.484   6.595 -31.684  1.00 95.89           C  
ATOM   3657  HE2 PHE A 227       4.092   6.967 -32.495  1.00 95.89           H  
ATOM   3658  CZ  PHE A 227       3.108   5.242 -31.650  1.00 95.89           C  
ATOM   3659  HZ  PHE A 227       3.420   4.578 -32.442  1.00 95.89           H  
ATOM   3660  N   GLN A 228       1.636  10.672 -29.557  1.00 94.41           N  
ATOM   3661  H   GLN A 228       2.178  10.720 -28.706  1.00 94.41           H  
ATOM   3662  CA  GLN A 228       1.962  11.631 -30.598  1.00 94.41           C  
ATOM   3663  HA  GLN A 228       1.125  11.706 -31.293  1.00 94.41           H  
ATOM   3664  C   GLN A 228       3.199  11.156 -31.369  1.00 94.41           C  
ATOM   3665  CB  GLN A 228       2.131  12.992 -29.923  1.00 94.41           C  
ATOM   3666  HB2 GLN A 228       2.979  12.968 -29.239  1.00 94.41           H  
ATOM   3667  HB3 GLN A 228       1.230  13.198 -29.344  1.00 94.41           H  
ATOM   3668  O   GLN A 228       4.253  10.940 -30.780  1.00 94.41           O  
ATOM   3669  CG  GLN A 228       2.328  14.101 -30.950  1.00 94.41           C  
ATOM   3670  HG2 GLN A 228       3.330  14.022 -31.371  1.00 94.41           H  
ATOM   3671  HG3 GLN A 228       1.590  13.969 -31.742  1.00 94.41           H  
ATOM   3672  CD  GLN A 228       2.118  15.487 -30.353  1.00 94.41           C  
ATOM   3673  NE2 GLN A 228       2.963  16.445 -30.622  1.00 94.41           N  
ATOM   3674 HE21 GLN A 228       2.842  17.243 -30.017  1.00 94.41           H  
ATOM   3675 HE22 GLN A 228       3.907  16.149 -30.827  1.00 94.41           H  
ATOM   3676  OE1 GLN A 228       1.157  15.758 -29.662  1.00 94.41           O  
ATOM   3677  N   GLY A 229       3.062  10.940 -32.677  1.00 91.90           N  
ATOM   3678  H   GLY A 229       2.159  11.130 -33.089  1.00 91.90           H  
ATOM   3679  CA  GLY A 229       4.122  10.499 -33.582  1.00 91.90           C  
ATOM   3680  HA2 GLY A 229       4.946  10.075 -33.008  1.00 91.90           H  
ATOM   3681  HA3 GLY A 229       3.737   9.720 -34.241  1.00 91.90           H  
ATOM   3682  C   GLY A 229       4.654  11.638 -34.452  1.00 91.90           C  
ATOM   3683  O   GLY A 229       3.893  12.497 -34.900  1.00 91.90           O  
ATOM   3684  N   TYR A 230       5.958  11.627 -34.715  1.00 88.65           N  
ATOM   3685  H   TYR A 230       6.516  10.894 -34.300  1.00 88.65           H  
ATOM   3686  CA  TYR A 230       6.668  12.645 -35.486  1.00 88.65           C  
ATOM   3687  HA  TYR A 230       5.953  13.371 -35.874  1.00 88.65           H  
ATOM   3688  C   TYR A 230       7.401  12.010 -36.667  1.00 88.65           C  
ATOM   3689  CB  TYR A 230       7.674  13.400 -34.601  1.00 88.65           C  
ATOM   3690  HB2 TYR A 230       8.186  14.137 -35.220  1.00 88.65           H  
ATOM   3691  HB3 TYR A 230       8.427  12.696 -34.248  1.00 88.65           H  
ATOM   3692  O   TYR A 230       7.999  10.943 -36.540  1.00 88.65           O  
ATOM   3693  CG  TYR A 230       7.091  14.113 -33.395  1.00 88.65           C  
ATOM   3694  CD1 TYR A 230       6.949  15.518 -33.378  1.00 88.65           C  
ATOM   3695  HD1 TYR A 230       7.225  16.099 -34.245  1.00 88.65           H  
ATOM   3696  CD2 TYR A 230       6.729  13.364 -32.263  1.00 88.65           C  
ATOM   3697  HD2 TYR A 230       6.838  12.289 -32.255  1.00 88.65           H  
ATOM   3698  CE1 TYR A 230       6.465  16.169 -32.221  1.00 88.65           C  
ATOM   3699  HE1 TYR A 230       6.368  17.245 -32.190  1.00 88.65           H  
ATOM   3700  CE2 TYR A 230       6.217  14.005 -31.129  1.00 88.65           C  
ATOM   3701  HE2 TYR A 230       5.931  13.422 -30.266  1.00 88.65           H  
ATOM   3702  OH  TYR A 230       5.638  15.979 -29.949  1.00 88.65           O  
ATOM   3703  HH  TYR A 230       5.722  16.924 -29.797  1.00 88.65           H  
ATOM   3704  CZ  TYR A 230       6.106  15.408 -31.087  1.00 88.65           C  
ATOM   3705  N   ASN A 231       7.419  12.720 -37.792  1.00 85.18           N  
ATOM   3706  H   ASN A 231       6.897  13.584 -37.819  1.00 85.18           H  
ATOM   3707  CA  ASN A 231       8.271  12.429 -38.941  1.00 85.18           C  
ATOM   3708  HA  ASN A 231       8.909  11.568 -38.742  1.00 85.18           H  
ATOM   3709  C   ASN A 231       9.161  13.655 -39.175  1.00 85.18           C  
ATOM   3710  CB  ASN A 231       7.372  12.092 -40.142  1.00 85.18           C  
ATOM   3711  HB2 ASN A 231       6.746  11.237 -39.884  1.00 85.18           H  
ATOM   3712  HB3 ASN A 231       6.724  12.936 -40.378  1.00 85.18           H  
ATOM   3713  O   ASN A 231       8.658  14.713 -39.540  1.00 85.18           O  
ATOM   3714  CG  ASN A 231       8.175  11.740 -41.381  1.00 85.18           C  
ATOM   3715  ND2 ASN A 231       7.550  11.163 -42.377  1.00 85.18           N  
ATOM   3716 HD21 ASN A 231       6.599  10.843 -42.262  1.00 85.18           H  
ATOM   3717 HD22 ASN A 231       8.138  10.878 -43.147  1.00 85.18           H  
ATOM   3718  OD1 ASN A 231       9.356  12.012 -41.488  1.00 85.18           O  
ATOM   3719  N   THR A 232      10.459  13.569 -38.911  1.00 71.96           N  
ATOM   3720  H   THR A 232      10.877  12.661 -38.760  1.00 71.96           H  
ATOM   3721  CA  THR A 232      11.339  14.745 -38.806  1.00 71.96           C  
ATOM   3722  HA  THR A 232      10.741  15.648 -38.923  1.00 71.96           H  
ATOM   3723  C   THR A 232      12.406  14.849 -39.894  1.00 71.96           C  
ATOM   3724  CB  THR A 232      11.974  14.827 -37.421  1.00 71.96           C  
ATOM   3725  HB  THR A 232      12.605  15.715 -37.373  1.00 71.96           H  
ATOM   3726  O   THR A 232      13.234  15.756 -39.821  1.00 71.96           O  
ATOM   3727  CG2 THR A 232      10.922  14.942 -36.312  1.00 71.96           C  
ATOM   3728 HG21 THR A 232      10.435  13.978 -36.162  1.00 71.96           H  
ATOM   3729 HG22 THR A 232      11.387  15.259 -35.379  1.00 71.96           H  
ATOM   3730 HG23 THR A 232      10.171  15.682 -36.589  1.00 71.96           H  
ATOM   3731  OG1 THR A 232      12.766  13.690 -37.170  1.00 71.96           O  
ATOM   3732  HG1 THR A 232      12.700  13.070 -37.899  1.00 71.96           H  
ATOM   3733  N   ASN A 233      12.376  13.978 -40.906  1.00 67.29           N  
ATOM   3734  H   ASN A 233      11.739  13.198 -40.827  1.00 67.29           H  
ATOM   3735  CA  ASN A 233      13.325  13.925 -42.016  1.00 67.29           C  
ATOM   3736  HA  ASN A 233      13.184  12.956 -42.495  1.00 67.29           H  
ATOM   3737  C   ASN A 233      14.807  13.947 -41.572  1.00 67.29           C  
ATOM   3738  CB  ASN A 233      12.971  15.018 -43.046  1.00 67.29           C  
ATOM   3739  HB2 ASN A 233      12.990  15.989 -42.552  1.00 67.29           H  
ATOM   3740  HB3 ASN A 233      13.730  15.027 -43.828  1.00 67.29           H  
ATOM   3741  O   ASN A 233      15.594  14.736 -42.095  1.00 67.29           O  
ATOM   3742  CG  ASN A 233      11.635  14.821 -43.738  1.00 67.29           C  
ATOM   3743  ND2 ASN A 233      11.015  15.889 -44.185  1.00 67.29           N  
ATOM   3744 HD21 ASN A 233      11.387  16.808 -43.995  1.00 67.29           H  
ATOM   3745 HD22 ASN A 233      10.155  15.720 -44.688  1.00 67.29           H  
ATOM   3746  OD1 ASN A 233      11.147  13.728 -43.957  1.00 67.29           O  
ATOM   3747  N   ASN A 234      15.202  13.064 -40.644  1.00 62.32           N  
ATOM   3748  H   ASN A 234      14.496  12.438 -40.282  1.00 62.32           H  
ATOM   3749  CA  ASN A 234      16.601  12.844 -40.218  1.00 62.32           C  
ATOM   3750  HA  ASN A 234      16.566  12.065 -39.457  1.00 62.32           H  
ATOM   3751  C   ASN A 234      17.321  14.034 -39.531  1.00 62.32           C  
ATOM   3752  CB  ASN A 234      17.446  12.291 -41.387  1.00 62.32           C  
ATOM   3753  HB2 ASN A 234      17.480  13.031 -42.186  1.00 62.32           H  
ATOM   3754  HB3 ASN A 234      18.470  12.144 -41.042  1.00 62.32           H  
ATOM   3755  O   ASN A 234      18.539  14.181 -39.659  1.00 62.32           O  
ATOM   3756  CG  ASN A 234      17.019  10.960 -41.960  1.00 62.32           C  
ATOM   3757  ND2 ASN A 234      17.479  10.668 -43.155  1.00 62.32           N  
ATOM   3758 HD21 ASN A 234      18.065  11.340 -43.629  1.00 62.32           H  
ATOM   3759 HD22 ASN A 234      17.329   9.720 -43.469  1.00 62.32           H  
ATOM   3760  OD1 ASN A 234      16.364  10.127 -41.361  1.00 62.32           O  
ATOM   3761  N   ASN A 235      16.617  14.883 -38.780  1.00 60.87           N  
ATOM   3762  H   ASN A 235      15.615  14.764 -38.725  1.00 60.87           H  
ATOM   3763  CA  ASN A 235      17.276  15.930 -37.987  1.00 60.87           C  
ATOM   3764  HA  ASN A 235      18.009  16.414 -38.632  1.00 60.87           H  
ATOM   3765  C   ASN A 235      18.082  15.361 -36.797  1.00 60.87           C  
ATOM   3766  CB  ASN A 235      16.241  16.990 -37.571  1.00 60.87           C  
ATOM   3767  HB2 ASN A 235      16.648  17.599 -36.764  1.00 60.87           H  
ATOM   3768  HB3 ASN A 235      15.341  16.496 -37.204  1.00 60.87           H  
ATOM   3769  O   ASN A 235      17.719  14.337 -36.219  1.00 60.87           O  
ATOM   3770  CG  ASN A 235      15.887  17.933 -38.712  1.00 60.87           C  
ATOM   3771  ND2 ASN A 235      14.703  18.497 -38.710  1.00 60.87           N  
ATOM   3772 HD21 ASN A 235      14.481  19.023 -39.543  1.00 60.87           H  
ATOM   3773 HD22 ASN A 235      13.981  18.155 -38.092  1.00 60.87           H  
ATOM   3774  OD1 ASN A 235      16.678  18.222 -39.592  1.00 60.87           O  
ATOM   3775  N   PHE A 236      19.176  16.050 -36.437  1.00 60.73           N  
ATOM   3776  H   PHE A 236      19.408  16.866 -36.985  1.00 60.73           H  
ATOM   3777  CA  PHE A 236      20.113  15.684 -35.364  1.00 60.73           C  
ATOM   3778  HA  PHE A 236      20.691  14.823 -35.700  1.00 60.73           H  
ATOM   3779  C   PHE A 236      19.416  15.301 -34.049  1.00 60.73           C  
ATOM   3780  CB  PHE A 236      21.081  16.851 -35.098  1.00 60.73           C  
ATOM   3781  HB2 PHE A 236      21.608  16.656 -34.164  1.00 60.73           H  
ATOM   3782  HB3 PHE A 236      20.507  17.766 -34.951  1.00 60.73           H  
ATOM   3783  O   PHE A 236      18.497  15.986 -33.597  1.00 60.73           O  
ATOM   3784  CG  PHE A 236      22.124  17.077 -36.176  1.00 60.73           C  
ATOM   3785  CD1 PHE A 236      23.346  16.379 -36.120  1.00 60.73           C  
ATOM   3786  HD1 PHE A 236      23.538  15.687 -35.313  1.00 60.73           H  
ATOM   3787  CD2 PHE A 236      21.888  17.985 -37.226  1.00 60.73           C  
ATOM   3788  HD2 PHE A 236      20.959  18.534 -37.270  1.00 60.73           H  
ATOM   3789  CE1 PHE A 236      24.322  16.581 -37.111  1.00 60.73           C  
ATOM   3790  HE1 PHE A 236      25.257  16.042 -37.065  1.00 60.73           H  
ATOM   3791  CE2 PHE A 236      22.863  18.183 -38.220  1.00 60.73           C  
ATOM   3792  HE2 PHE A 236      22.678  18.876 -39.027  1.00 60.73           H  
ATOM   3793  CZ  PHE A 236      24.080  17.481 -38.163  1.00 60.73           C  
ATOM   3794  HZ  PHE A 236      24.828  17.633 -38.927  1.00 60.73           H  
ATOM   3795  N   CYS A 237      19.909  14.235 -33.412  1.00 64.03           N  
ATOM   3796  H   CYS A 237      20.694  13.746 -33.818  1.00 64.03           H  
ATOM   3797  CA  CYS A 237      19.451  13.783 -32.104  1.00 64.03           C  
ATOM   3798  HA  CYS A 237      18.468  14.210 -31.903  1.00 64.03           H  
ATOM   3799  C   CYS A 237      20.413  14.245 -31.007  1.00 64.03           C  
ATOM   3800  CB  CYS A 237      19.308  12.259 -32.121  1.00 64.03           C  
ATOM   3801  HB2 CYS A 237      18.785  11.947 -33.025  1.00 64.03           H  
ATOM   3802  HB3 CYS A 237      20.288  11.784 -32.085  1.00 64.03           H  
ATOM   3803  O   CYS A 237      21.625  14.064 -31.128  1.00 64.03           O  
ATOM   3804  SG  CYS A 237      18.321  11.775 -30.683  1.00 64.03           S  
ATOM   3805  HG  CYS A 237      19.171  12.079 -29.699  1.00 64.03           H  
ATOM   3806  N   SER A 238      19.879  14.803 -29.924  1.00 67.68           N  
ATOM   3807  H   SER A 238      18.880  14.942 -29.871  1.00 67.68           H  
ATOM   3808  CA  SER A 238      20.625  14.973 -28.680  1.00 67.68           C  
ATOM   3809  HA  SER A 238      21.672  15.169 -28.912  1.00 67.68           H  
ATOM   3810  C   SER A 238      20.551  13.688 -27.864  1.00 67.68           C  
ATOM   3811  CB  SER A 238      20.106  16.172 -27.878  1.00 67.68           C  
ATOM   3812  HB2 SER A 238      20.518  16.151 -26.869  1.00 67.68           H  
ATOM   3813  HB3 SER A 238      20.436  17.087 -28.368  1.00 67.68           H  
ATOM   3814  O   SER A 238      19.479  13.108 -27.698  1.00 67.68           O  
ATOM   3815  OG  SER A 238      18.693  16.183 -27.821  1.00 67.68           O  
ATOM   3816  HG  SER A 238      18.392  15.474 -27.247  1.00 67.68           H  
ATOM   3817  N   ASN A 239      21.692  13.252 -27.341  1.00 81.37           N  
ATOM   3818  H   ASN A 239      22.541  13.761 -27.539  1.00 81.37           H  
ATOM   3819  CA  ASN A 239      21.724  12.254 -26.278  1.00 81.37           C  
ATOM   3820  HA  ASN A 239      21.132  11.384 -26.562  1.00 81.37           H  
ATOM   3821  C   ASN A 239      21.135  12.860 -25.005  1.00 81.37           C  
ATOM   3822  CB  ASN A 239      23.168  11.827 -26.027  1.00 81.37           C  
ATOM   3823  HB2 ASN A 239      23.721  12.688 -25.650  1.00 81.37           H  
ATOM   3824  HB3 ASN A 239      23.176  11.046 -25.267  1.00 81.37           H  
ATOM   3825  O   ASN A 239      21.238  14.070 -24.796  1.00 81.37           O  
ATOM   3826  CG  ASN A 239      23.869  11.289 -27.252  1.00 81.37           C  
ATOM   3827  ND2 ASN A 239      25.169  11.446 -27.308  1.00 81.37           N  
ATOM   3828 HD21 ASN A 239      25.635  11.067 -28.120  1.00 81.37           H  
ATOM   3829 HD22 ASN A 239      25.658  11.752 -26.479  1.00 81.37           H  
ATOM   3830  OD1 ASN A 239      23.280  10.728 -28.160  1.00 81.37           O  
ATOM   3831  N   PHE A 240      20.565  12.033 -24.139  1.00 82.02           N  
ATOM   3832  H   PHE A 240      20.545  11.040 -24.326  1.00 82.02           H  
ATOM   3833  CA  PHE A 240      20.050  12.507 -22.860  1.00 82.02           C  
ATOM   3834  HA  PHE A 240      20.665  13.342 -22.524  1.00 82.02           H  
ATOM   3835  C   PHE A 240      20.154  11.439 -21.778  1.00 82.02           C  
ATOM   3836  CB  PHE A 240      18.616  13.040 -23.016  1.00 82.02           C  
ATOM   3837  HB2 PHE A 240      18.644  13.930 -23.644  1.00 82.02           H  
ATOM   3838  HB3 PHE A 240      18.242  13.358 -22.043  1.00 82.02           H  
ATOM   3839  O   PHE A 240      20.306  10.242 -22.042  1.00 82.02           O  
ATOM   3840  CG  PHE A 240      17.641  12.054 -23.619  1.00 82.02           C  
ATOM   3841  CD1 PHE A 240      17.428  12.051 -25.008  1.00 82.02           C  
ATOM   3842  HD1 PHE A 240      17.945  12.761 -25.636  1.00 82.02           H  
ATOM   3843  CD2 PHE A 240      16.934  11.162 -22.796  1.00 82.02           C  
ATOM   3844  HD2 PHE A 240      17.073  11.181 -21.725  1.00 82.02           H  
ATOM   3845  CE1 PHE A 240      16.525  11.147 -25.581  1.00 82.02           C  
ATOM   3846  HE1 PHE A 240      16.329  11.189 -26.642  1.00 82.02           H  
ATOM   3847  CE2 PHE A 240      16.041  10.246 -23.371  1.00 82.02           C  
ATOM   3848  HE2 PHE A 240      15.493   9.577 -22.725  1.00 82.02           H  
ATOM   3849  CZ  PHE A 240      15.864  10.216 -24.770  1.00 82.02           C  
ATOM   3850  HZ  PHE A 240      15.198   9.511 -25.246  1.00 82.02           H  
ATOM   3851  N   TYR A 241      20.082  11.914 -20.542  1.00 86.80           N  
ATOM   3852  H   TYR A 241      19.915  12.902 -20.418  1.00 86.80           H  
ATOM   3853  CA  TYR A 241      20.046  11.093 -19.347  1.00 86.80           C  
ATOM   3854  HA  TYR A 241      20.632  10.188 -19.512  1.00 86.80           H  
ATOM   3855  C   TYR A 241      18.611  10.684 -19.019  1.00 86.80           C  
ATOM   3856  CB  TYR A 241      20.682  11.876 -18.201  1.00 86.80           C  
ATOM   3857  HB2 TYR A 241      20.175  12.835 -18.088  1.00 86.80           H  
ATOM   3858  HB3 TYR A 241      20.519  11.313 -17.282  1.00 86.80           H  
ATOM   3859  O   TYR A 241      17.672  11.445 -19.245  1.00 86.80           O  
ATOM   3860  CG  TYR A 241      22.169  12.104 -18.385  1.00 86.80           C  
ATOM   3861  CD1 TYR A 241      23.079  11.088 -18.037  1.00 86.80           C  
ATOM   3862  HD1 TYR A 241      22.719  10.155 -17.628  1.00 86.80           H  
ATOM   3863  CD2 TYR A 241      22.638  13.316 -18.931  1.00 86.80           C  
ATOM   3864  HD2 TYR A 241      21.940  14.102 -19.180  1.00 86.80           H  
ATOM   3865  CE1 TYR A 241      24.459  11.284 -18.237  1.00 86.80           C  
ATOM   3866  HE1 TYR A 241      25.173  10.516 -17.977  1.00 86.80           H  
ATOM   3867  CE2 TYR A 241      24.018  13.510 -19.140  1.00 86.80           C  
ATOM   3868  HE2 TYR A 241      24.376  14.439 -19.558  1.00 86.80           H  
ATOM   3869  OH  TYR A 241      26.265  12.656 -18.975  1.00 86.80           O  
ATOM   3870  HH  TYR A 241      26.526  13.547 -19.219  1.00 86.80           H  
ATOM   3871  CZ  TYR A 241      24.931  12.491 -18.791  1.00 86.80           C  
ATOM   3872  N   LEU A 242      18.443   9.491 -18.455  1.00 87.30           N  
ATOM   3873  H   LEU A 242      19.261   8.926 -18.277  1.00 87.30           H  
ATOM   3874  CA  LEU A 242      17.155   8.971 -18.011  1.00 87.30           C  
ATOM   3875  HA  LEU A 242      16.429   9.783 -17.990  1.00 87.30           H  
ATOM   3876  C   LEU A 242      17.274   8.408 -16.595  1.00 87.30           C  
ATOM   3877  CB  LEU A 242      16.673   7.902 -19.005  1.00 87.30           C  
ATOM   3878  HB2 LEU A 242      16.612   8.336 -20.003  1.00 87.30           H  
ATOM   3879  HB3 LEU A 242      17.423   7.112 -19.032  1.00 87.30           H  
ATOM   3880  O   LEU A 242      18.227   7.704 -16.270  1.00 87.30           O  
ATOM   3881  CG  LEU A 242      15.311   7.281 -18.637  1.00 87.30           C  
ATOM   3882  HG  LEU A 242      15.278   7.016 -17.580  1.00 87.30           H  
ATOM   3883  CD1 LEU A 242      14.143   8.211 -18.960  1.00 87.30           C  
ATOM   3884 HD11 LEU A 242      14.102   8.377 -20.036  1.00 87.30           H  
ATOM   3885 HD12 LEU A 242      14.269   9.162 -18.440  1.00 87.30           H  
ATOM   3886 HD13 LEU A 242      13.209   7.755 -18.632  1.00 87.30           H  
ATOM   3887  CD2 LEU A 242      15.116   5.996 -19.421  1.00 87.30           C  
ATOM   3888 HD21 LEU A 242      14.172   5.527 -19.146  1.00 87.30           H  
ATOM   3889 HD22 LEU A 242      15.115   6.198 -20.492  1.00 87.30           H  
ATOM   3890 HD23 LEU A 242      15.920   5.297 -19.191  1.00 87.30           H  
ATOM   3891  N   GLU A 243      16.257   8.672 -15.785  1.00 87.65           N  
ATOM   3892  H   GLU A 243      15.512   9.266 -16.119  1.00 87.65           H  
ATOM   3893  CA  GLU A 243      16.094   8.104 -14.450  1.00 87.65           C  
ATOM   3894  HA  GLU A 243      17.065   7.811 -14.052  1.00 87.65           H  
ATOM   3895  C   GLU A 243      15.207   6.849 -14.493  1.00 87.65           C  
ATOM   3896  CB  GLU A 243      15.520   9.191 -13.531  1.00 87.65           C  
ATOM   3897  HB2 GLU A 243      14.714   9.708 -14.051  1.00 87.65           H  
ATOM   3898  HB3 GLU A 243      15.098   8.733 -12.637  1.00 87.65           H  
ATOM   3899  O   GLU A 243      14.087   6.863 -15.022  1.00 87.65           O  
ATOM   3900  CG  GLU A 243      16.623  10.188 -13.139  1.00 87.65           C  
ATOM   3901  HG2 GLU A 243      17.402   9.650 -12.600  1.00 87.65           H  
ATOM   3902  HG3 GLU A 243      17.086  10.582 -14.044  1.00 87.65           H  
ATOM   3903  CD  GLU A 243      16.122  11.366 -12.286  1.00 87.65           C  
ATOM   3904  OE1 GLU A 243      16.970  11.923 -11.553  1.00 87.65           O  
ATOM   3905  OE2 GLU A 243      14.949  11.789 -12.452  1.00 87.65           O  
ATOM   3906  N   GLN A 244      15.707   5.754 -13.920  1.00 89.41           N  
ATOM   3907  H   GLN A 244      16.632   5.810 -13.519  1.00 89.41           H  
ATOM   3908  CA  GLN A 244      14.983   4.498 -13.743  1.00 89.41           C  
ATOM   3909  HA  GLN A 244      13.990   4.582 -14.184  1.00 89.41           H  
ATOM   3910  C   GLN A 244      14.818   4.221 -12.251  1.00 89.41           C  
ATOM   3911  CB  GLN A 244      15.731   3.364 -14.466  1.00 89.41           C  
ATOM   3912  HB2 GLN A 244      15.802   3.609 -15.526  1.00 89.41           H  
ATOM   3913  HB3 GLN A 244      16.746   3.292 -14.073  1.00 89.41           H  
ATOM   3914  O   GLN A 244      15.805   4.024 -11.548  1.00 89.41           O  
ATOM   3915  CG  GLN A 244      15.042   1.997 -14.313  1.00 89.41           C  
ATOM   3916  HG2 GLN A 244      15.640   1.236 -14.814  1.00 89.41           H  
ATOM   3917  HG3 GLN A 244      14.988   1.724 -13.259  1.00 89.41           H  
ATOM   3918  CD  GLN A 244      13.646   1.993 -14.926  1.00 89.41           C  
ATOM   3919  NE2 GLN A 244      12.624   1.729 -14.145  1.00 89.41           N  
ATOM   3920 HE21 GLN A 244      12.739   1.518 -13.164  1.00 89.41           H  
ATOM   3921 HE22 GLN A 244      11.691   1.817 -14.521  1.00 89.41           H  
ATOM   3922  OE1 GLN A 244      13.476   2.277 -16.107  1.00 89.41           O  
ATOM   3923  N   LEU A 245      13.575   4.181 -11.775  1.00 88.69           N  
ATOM   3924  H   LEU A 245      12.783   4.307 -12.389  1.00 88.69           H  
ATOM   3925  CA  LEU A 245      13.292   3.821 -10.393  1.00 88.69           C  
ATOM   3926  HA  LEU A 245      14.064   4.265  -9.764  1.00 88.69           H  
ATOM   3927  C   LEU A 245      13.358   2.299 -10.227  1.00 88.69           C  
ATOM   3928  CB  LEU A 245      11.931   4.416  -9.992  1.00 88.69           C  
ATOM   3929  HB2 LEU A 245      11.888   5.455 -10.320  1.00 88.69           H  
ATOM   3930  HB3 LEU A 245      11.144   3.871 -10.513  1.00 88.69           H  
ATOM   3931  O   LEU A 245      12.832   1.555 -11.060  1.00 88.69           O  
ATOM   3932  CG  LEU A 245      11.654   4.369  -8.479  1.00 88.69           C  
ATOM   3933  HG  LEU A 245      11.649   3.332  -8.141  1.00 88.69           H  
ATOM   3934  CD1 LEU A 245      12.685   5.163  -7.673  1.00 88.69           C  
ATOM   3935 HD11 LEU A 245      12.891   6.111  -8.170  1.00 88.69           H  
ATOM   3936 HD12 LEU A 245      12.304   5.375  -6.674  1.00 88.69           H  
ATOM   3937 HD13 LEU A 245      13.604   4.585  -7.580  1.00 88.69           H  
ATOM   3938  CD2 LEU A 245      10.300   4.987  -8.160  1.00 88.69           C  
ATOM   3939 HD21 LEU A 245      10.367   6.072  -8.077  1.00 88.69           H  
ATOM   3940 HD22 LEU A 245       9.964   4.617  -7.191  1.00 88.69           H  
ATOM   3941 HD23 LEU A 245       9.587   4.734  -8.944  1.00 88.69           H  
ATOM   3942  N   GLU A 246      13.999   1.851  -9.153  1.00 89.96           N  
ATOM   3943  H   GLU A 246      14.507   2.512  -8.582  1.00 89.96           H  
ATOM   3944  CA  GLU A 246      13.968   0.467  -8.688  1.00 89.96           C  
ATOM   3945  HA  GLU A 246      13.276  -0.101  -9.310  1.00 89.96           H  
ATOM   3946  C   GLU A 246      13.454   0.425  -7.247  1.00 89.96           C  
ATOM   3947  CB  GLU A 246      15.355  -0.184  -8.824  1.00 89.96           C  
ATOM   3948  HB2 GLU A 246      16.058   0.307  -8.152  1.00 89.96           H  
ATOM   3949  HB3 GLU A 246      15.698  -0.062  -9.852  1.00 89.96           H  
ATOM   3950  O   GLU A 246      13.894   1.210  -6.405  1.00 89.96           O  
ATOM   3951  CG  GLU A 246      15.280  -1.682  -8.489  1.00 89.96           C  
ATOM   3952  HG2 GLU A 246      14.934  -1.794  -7.462  1.00 89.96           H  
ATOM   3953  HG3 GLU A 246      14.540  -2.147  -9.140  1.00 89.96           H  
ATOM   3954  CD  GLU A 246      16.609  -2.434  -8.632  1.00 89.96           C  
ATOM   3955  OE1 GLU A 246      16.746  -3.470  -7.937  1.00 89.96           O  
ATOM   3956  OE2 GLU A 246      17.480  -2.019  -9.420  1.00 89.96           O  
ATOM   3957  N   TYR A 247      12.533  -0.499  -6.965  1.00 88.18           N  
ATOM   3958  H   TYR A 247      12.290  -1.163  -7.686  1.00 88.18           H  
ATOM   3959  CA  TYR A 247      11.903  -0.680  -5.659  1.00 88.18           C  
ATOM   3960  HA  TYR A 247      12.148   0.161  -5.011  1.00 88.18           H  
ATOM   3961  C   TYR A 247      12.386  -1.972  -5.003  1.00 88.18           C  
ATOM   3962  CB  TYR A 247      10.378  -0.744  -5.805  1.00 88.18           C  
ATOM   3963  HB2 TYR A 247       9.946  -0.901  -4.816  1.00 88.18           H  
ATOM   3964  HB3 TYR A 247      10.120  -1.616  -6.405  1.00 88.18           H  
ATOM   3965  O   TYR A 247      12.473  -3.016  -5.649  1.00 88.18           O  
ATOM   3966  CG  TYR A 247       9.721   0.468  -6.429  1.00 88.18           C  
ATOM   3967  CD1 TYR A 247       9.105   1.428  -5.606  1.00 88.18           C  
ATOM   3968  HD1 TYR A 247       9.139   1.326  -4.532  1.00 88.18           H  
ATOM   3969  CD2 TYR A 247       9.658   0.597  -7.832  1.00 88.18           C  
ATOM   3970  HD2 TYR A 247      10.127  -0.137  -8.470  1.00 88.18           H  
ATOM   3971  CE1 TYR A 247       8.399   2.500  -6.178  1.00 88.18           C  
ATOM   3972  HE1 TYR A 247       7.903   3.215  -5.538  1.00 88.18           H  
ATOM   3973  CE2 TYR A 247       8.951   1.668  -8.409  1.00 88.18           C  
ATOM   3974  HE2 TYR A 247       8.881   1.776  -9.482  1.00 88.18           H  
ATOM   3975  OH  TYR A 247       7.544   3.588  -8.127  1.00 88.18           O  
ATOM   3976  HH  TYR A 247       7.176   4.171  -7.459  1.00 88.18           H  
ATOM   3977  CZ  TYR A 247       8.297   2.601  -7.580  1.00 88.18           C  
ATOM   3978  N   LYS A 248      12.599  -1.934  -3.689  1.00 91.91           N  
ATOM   3979  H   LYS A 248      12.587  -1.030  -3.239  1.00 91.91           H  
ATOM   3980  CA  LYS A 248      12.882  -3.114  -2.872  1.00 91.91           C  
ATOM   3981  HA  LYS A 248      12.560  -4.001  -3.417  1.00 91.91           H  
ATOM   3982  C   LYS A 248      12.104  -3.046  -1.565  1.00 91.91           C  
ATOM   3983  CB  LYS A 248      14.396  -3.202  -2.671  1.00 91.91           C  
ATOM   3984  HB2 LYS A 248      14.735  -2.340  -2.097  1.00 91.91           H  
ATOM   3985  HB3 LYS A 248      14.873  -3.165  -3.651  1.00 91.91           H  
ATOM   3986  O   LYS A 248      12.252  -2.099  -0.794  1.00 91.91           O  
ATOM   3987  CG  LYS A 248      14.819  -4.497  -1.969  1.00 91.91           C  
ATOM   3988  HG2 LYS A 248      14.439  -5.359  -2.519  1.00 91.91           H  
ATOM   3989  HG3 LYS A 248      14.430  -4.513  -0.951  1.00 91.91           H  
ATOM   3990  CD  LYS A 248      16.346  -4.540  -1.940  1.00 91.91           C  
ATOM   3991  HD2 LYS A 248      16.722  -4.554  -2.963  1.00 91.91           H  
ATOM   3992  HD3 LYS A 248      16.703  -3.631  -1.458  1.00 91.91           H  
ATOM   3993  CE  LYS A 248      16.870  -5.763  -1.189  1.00 91.91           C  
ATOM   3994  HE2 LYS A 248      16.590  -6.662  -1.739  1.00 91.91           H  
ATOM   3995  HE3 LYS A 248      16.402  -5.795  -0.205  1.00 91.91           H  
ATOM   3996  NZ  LYS A 248      18.341  -5.658  -1.054  1.00 91.91           N  
ATOM   3997  HZ1 LYS A 248      18.735  -6.444  -0.557  1.00 91.91           H  
ATOM   3998  HZ2 LYS A 248      18.558  -4.809  -0.551  1.00 91.91           H  
ATOM   3999  HZ3 LYS A 248      18.777  -5.562  -1.960  1.00 91.91           H  
ATOM   4000  N   VAL A 249      11.284  -4.063  -1.312  1.00 90.36           N  
ATOM   4001  H   VAL A 249      11.221  -4.809  -1.989  1.00 90.36           H  
ATOM   4002  CA  VAL A 249      10.462  -4.164  -0.099  1.00 90.36           C  
ATOM   4003  HA  VAL A 249      10.282  -3.160   0.288  1.00 90.36           H  
ATOM   4004  C   VAL A 249      11.213  -4.951   0.972  1.00 90.36           C  
ATOM   4005  CB  VAL A 249       9.082  -4.786  -0.394  1.00 90.36           C  
ATOM   4006  HB  VAL A 249       9.213  -5.823  -0.703  1.00 90.36           H  
ATOM   4007  O   VAL A 249      11.703  -6.053   0.725  1.00 90.36           O  
ATOM   4008  CG1 VAL A 249       8.183  -4.751   0.848  1.00 90.36           C  
ATOM   4009 HG11 VAL A 249       7.200  -5.155   0.607  1.00 90.36           H  
ATOM   4010 HG12 VAL A 249       8.064  -3.727   1.202  1.00 90.36           H  
ATOM   4011 HG13 VAL A 249       8.606  -5.362   1.645  1.00 90.36           H  
ATOM   4012  CG2 VAL A 249       8.357  -4.035  -1.522  1.00 90.36           C  
ATOM   4013 HG21 VAL A 249       8.899  -4.136  -2.462  1.00 90.36           H  
ATOM   4014 HG22 VAL A 249       8.264  -2.978  -1.274  1.00 90.36           H  
ATOM   4015 HG23 VAL A 249       7.360  -4.453  -1.662  1.00 90.36           H  
ATOM   4016  N   GLY A 250      11.303  -4.386   2.173  1.00 88.38           N  
ATOM   4017  H   GLY A 250      10.927  -3.456   2.293  1.00 88.38           H  
ATOM   4018  CA  GLY A 250      11.807  -5.061   3.359  1.00 88.38           C  
ATOM   4019  HA2 GLY A 250      11.958  -4.315   4.139  1.00 88.38           H  
ATOM   4020  HA3 GLY A 250      12.761  -5.538   3.135  1.00 88.38           H  
ATOM   4021  C   GLY A 250      10.814  -6.101   3.876  1.00 88.38           C  
ATOM   4022  O   GLY A 250       9.656  -5.792   4.153  1.00 88.38           O  
ATOM   4023  N   THR A 251      11.259  -7.346   4.028  1.00 75.39           N  
ATOM   4024  H   THR A 251      12.206  -7.572   3.758  1.00 75.39           H  
ATOM   4025  CA  THR A 251      10.385  -8.471   4.401  1.00 75.39           C  
ATOM   4026  HA  THR A 251       9.440  -8.381   3.865  1.00 75.39           H  
ATOM   4027  C   THR A 251      10.039  -8.517   5.888  1.00 75.39           C  
ATOM   4028  CB  THR A 251      11.034  -9.801   3.999  1.00 75.39           C  
ATOM   4029  HB  THR A 251      10.455 -10.631   4.403  1.00 75.39           H  
ATOM   4030  O   THR A 251       9.010  -9.073   6.253  1.00 75.39           O  
ATOM   4031  CG2 THR A 251      11.102  -9.947   2.478  1.00 75.39           C  
ATOM   4032 HG21 THR A 251      11.712  -9.155   2.043  1.00 75.39           H  
ATOM   4033 HG22 THR A 251      10.097  -9.897   2.059  1.00 75.39           H  
ATOM   4034 HG23 THR A 251      11.541 -10.913   2.228  1.00 75.39           H  
ATOM   4035  OG1 THR A 251      12.360  -9.867   4.487  1.00 75.39           O  
ATOM   4036  HG1 THR A 251      12.331 -10.096   5.419  1.00 75.39           H  
ATOM   4037  N   SER A 252      10.885  -7.958   6.754  1.00 74.44           N  
ATOM   4038  H   SER A 252      11.709  -7.492   6.402  1.00 74.44           H  
ATOM   4039  CA  SER A 252      10.717  -7.994   8.209  1.00 74.44           C  
ATOM   4040  HA  SER A 252       9.654  -8.012   8.450  1.00 74.44           H  
ATOM   4041  C   SER A 252      11.334  -6.768   8.861  1.00 74.44           C  
ATOM   4042  CB  SER A 252      11.377  -9.251   8.791  1.00 74.44           C  
ATOM   4043  HB2 SER A 252      11.302  -9.236   9.879  1.00 74.44           H  
ATOM   4044  HB3 SER A 252      10.850 -10.130   8.421  1.00 74.44           H  
ATOM   4045  O   SER A 252      12.328  -6.250   8.350  1.00 74.44           O  
ATOM   4046  OG  SER A 252      12.741  -9.342   8.412  1.00 74.44           O  
ATOM   4047  HG  SER A 252      13.208  -8.584   8.771  1.00 74.44           H  
ATOM   4048  N   ILE A 253      10.796  -6.382  10.022  1.00 77.15           N  
ATOM   4049  H   ILE A 253       9.971  -6.857  10.359  1.00 77.15           H  
ATOM   4050  CA  ILE A 253      11.388  -5.357  10.885  1.00 77.15           C  
ATOM   4051  HA  ILE A 253      11.401  -4.413  10.340  1.00 77.15           H  
ATOM   4052  C   ILE A 253      12.836  -5.748  11.193  1.00 77.15           C  
ATOM   4053  CB  ILE A 253      10.529  -5.080  12.134  1.00 77.15           C  
ATOM   4054  HB  ILE A 253      10.393  -6.009  12.687  1.00 77.15           H  
ATOM   4055  O   ILE A 253      13.097  -6.759  11.839  1.00 77.15           O  
ATOM   4056  CG1 ILE A 253       9.147  -4.540  11.684  1.00 77.15           C  
ATOM   4057 HG12 ILE A 253       9.281  -3.614  11.125  1.00 77.15           H  
ATOM   4058 HG13 ILE A 253       8.675  -5.263  11.019  1.00 77.15           H  
ATOM   4059  CG2 ILE A 253      11.234  -4.058  13.046  1.00 77.15           C  
ATOM   4060 HG21 ILE A 253      11.358  -3.110  12.522  1.00 77.15           H  
ATOM   4061 HG22 ILE A 253      12.211  -4.426  13.361  1.00 77.15           H  
ATOM   4062 HG23 ILE A 253      10.652  -3.889  13.952  1.00 77.15           H  
ATOM   4063  CD1 ILE A 253       8.161  -4.279  12.829  1.00 77.15           C  
ATOM   4064 HD11 ILE A 253       8.491  -3.434  13.433  1.00 77.15           H  
ATOM   4065 HD12 ILE A 253       7.183  -4.041  12.412  1.00 77.15           H  
ATOM   4066 HD13 ILE A 253       8.073  -5.167  13.455  1.00 77.15           H  
ATOM   4067  N   SER A 254      13.757  -4.957  10.659  1.00 76.80           N  
ATOM   4068  H   SER A 254      13.440  -4.188  10.086  1.00 76.80           H  
ATOM   4069  CA  SER A 254      15.201  -5.091  10.808  1.00 76.80           C  
ATOM   4070  HA  SER A 254      15.437  -5.854  11.549  1.00 76.80           H  
ATOM   4071  C   SER A 254      15.766  -3.756  11.273  1.00 76.80           C  
ATOM   4072  CB  SER A 254      15.816  -5.490   9.461  1.00 76.80           C  
ATOM   4073  HB2 SER A 254      15.406  -6.450   9.148  1.00 76.80           H  
ATOM   4074  HB3 SER A 254      15.550  -4.740   8.716  1.00 76.80           H  
ATOM   4075  O   SER A 254      15.203  -2.702  10.961  1.00 76.80           O  
ATOM   4076  OG  SER A 254      17.228  -5.584   9.530  1.00 76.80           O  
ATOM   4077  HG  SER A 254      17.581  -5.219   8.716  1.00 76.80           H  
ATOM   4078  N   ASP A 255      16.899  -3.805  11.967  1.00 78.43           N  
ATOM   4079  H   ASP A 255      17.264  -4.701  12.255  1.00 78.43           H  
ATOM   4080  CA  ASP A 255      17.665  -2.606  12.304  1.00 78.43           C  
ATOM   4081  HA  ASP A 255      17.023  -1.895  12.823  1.00 78.43           H  
ATOM   4082  C   ASP A 255      18.205  -1.929  11.039  1.00 78.43           C  
ATOM   4083  CB  ASP A 255      18.835  -2.983  13.225  1.00 78.43           C  
ATOM   4084  HB2 ASP A 255      19.473  -3.702  12.711  1.00 78.43           H  
ATOM   4085  HB3 ASP A 255      19.428  -2.089  13.418  1.00 78.43           H  
ATOM   4086  O   ASP A 255      18.323  -0.709  10.993  1.00 78.43           O  
ATOM   4087  CG  ASP A 255      18.395  -3.565  14.571  1.00 78.43           C  
ATOM   4088  OD1 ASP A 255      17.296  -3.204  15.044  1.00 78.43           O  
ATOM   4089  OD2 ASP A 255      19.174  -4.383  15.109  1.00 78.43           O  
ATOM   4090  N   ALA A 256      18.510  -2.718  10.002  1.00 87.31           N  
ATOM   4091  H   ALA A 256      18.326  -3.706  10.103  1.00 87.31           H  
ATOM   4092  CA  ALA A 256      19.072  -2.239   8.747  1.00 87.31           C  
ATOM   4093  HA  ALA A 256      18.952  -1.157   8.697  1.00 87.31           H  
ATOM   4094  C   ALA A 256      18.370  -2.858   7.534  1.00 87.31           C  
ATOM   4095  CB  ALA A 256      20.573  -2.544   8.725  1.00 87.31           C  
ATOM   4096  HB1 ALA A 256      21.035  -2.170   9.639  1.00 87.31           H  
ATOM   4097  HB2 ALA A 256      21.035  -2.058   7.866  1.00 87.31           H  
ATOM   4098  HB3 ALA A 256      20.734  -3.620   8.665  1.00 87.31           H  
ATOM   4099  O   ALA A 256      18.176  -4.077   7.459  1.00 87.31           O  
ATOM   4100  N   TYR A 257      18.066  -2.022   6.546  1.00 91.52           N  
ATOM   4101  H   TYR A 257      18.204  -1.035   6.709  1.00 91.52           H  
ATOM   4102  CA  TYR A 257      17.557  -2.428   5.241  1.00 91.52           C  
ATOM   4103  HA  TYR A 257      17.470  -3.514   5.203  1.00 91.52           H  
ATOM   4104  C   TYR A 257      18.515  -1.979   4.147  1.00 91.52           C  
ATOM   4105  CB  TYR A 257      16.175  -1.838   4.998  1.00 91.52           C  
ATOM   4106  HB2 TYR A 257      16.235  -0.749   5.000  1.00 91.52           H  
ATOM   4107  HB3 TYR A 257      15.850  -2.169   4.012  1.00 91.52           H  
ATOM   4108  O   TYR A 257      18.998  -0.856   4.167  1.00 91.52           O  
ATOM   4109  CG  TYR A 257      15.116  -2.280   5.967  1.00 91.52           C  
ATOM   4110  CD1 TYR A 257      14.251  -3.332   5.612  1.00 91.52           C  
ATOM   4111  HD1 TYR A 257      14.367  -3.837   4.664  1.00 91.52           H  
ATOM   4112  CD2 TYR A 257      14.990  -1.631   7.207  1.00 91.52           C  
ATOM   4113  HD2 TYR A 257      15.679  -0.847   7.483  1.00 91.52           H  
ATOM   4114  CE1 TYR A 257      13.220  -3.704   6.488  1.00 91.52           C  
ATOM   4115  HE1 TYR A 257      12.529  -4.500   6.252  1.00 91.52           H  
ATOM   4116  CE2 TYR A 257      13.963  -2.007   8.083  1.00 91.52           C  
ATOM   4117  HE2 TYR A 257      13.875  -1.524   9.045  1.00 91.52           H  
ATOM   4118  OH  TYR A 257      11.985  -3.283   8.470  1.00 91.52           O  
ATOM   4119  HH  TYR A 257      11.892  -2.665   9.198  1.00 91.52           H  
ATOM   4120  CZ  TYR A 257      13.059  -3.014   7.701  1.00 91.52           C  
ATOM   4121  N   VAL A 258      18.799  -2.848   3.181  1.00 91.29           N  
ATOM   4122  H   VAL A 258      18.346  -3.750   3.193  1.00 91.29           H  
ATOM   4123  CA  VAL A 258      19.808  -2.576   2.147  1.00 91.29           C  
ATOM   4124  HA  VAL A 258      20.346  -1.659   2.390  1.00 91.29           H  
ATOM   4125  C   VAL A 258      19.124  -2.369   0.806  1.00 91.29           C  
ATOM   4126  CB  VAL A 258      20.848  -3.710   2.080  1.00 91.29           C  
ATOM   4127  HB  VAL A 258      20.380  -4.608   1.675  1.00 91.29           H  
ATOM   4128  O   VAL A 258      18.391  -3.261   0.365  1.00 91.29           O  
ATOM   4129  CG1 VAL A 258      22.013  -3.318   1.171  1.00 91.29           C  
ATOM   4130 HG11 VAL A 258      22.768  -4.105   1.160  1.00 91.29           H  
ATOM   4131 HG12 VAL A 258      22.466  -2.397   1.538  1.00 91.29           H  
ATOM   4132 HG13 VAL A 258      21.670  -3.160   0.149  1.00 91.29           H  
ATOM   4133  CG2 VAL A 258      21.416  -4.056   3.464  1.00 91.29           C  
ATOM   4134 HG21 VAL A 258      22.244  -4.758   3.367  1.00 91.29           H  
ATOM   4135 HG22 VAL A 258      20.650  -4.520   4.084  1.00 91.29           H  
ATOM   4136 HG23 VAL A 258      21.767  -3.153   3.964  1.00 91.29           H  
ATOM   4137  N   THR A 259      19.392  -1.247   0.133  1.00 92.10           N  
ATOM   4138  H   THR A 259      19.995  -0.556   0.556  1.00 92.10           H  
ATOM   4139  CA  THR A 259      18.896  -0.987  -1.229  1.00 92.10           C  
ATOM   4140  HA  THR A 259      17.809  -1.070  -1.219  1.00 92.10           H  
ATOM   4141  C   THR A 259      19.430  -2.013  -2.234  1.00 92.10           C  
ATOM   4142  CB  THR A 259      19.245   0.433  -1.723  1.00 92.10           C  
ATOM   4143  HB  THR A 259      18.782   0.579  -2.699  1.00 92.10           H  
ATOM   4144  O   THR A 259      20.283  -2.851  -1.926  1.00 92.10           O  
ATOM   4145  CG2 THR A 259      18.695   1.527  -0.808  1.00 92.10           C  
ATOM   4146 HG21 THR A 259      17.607   1.462  -0.776  1.00 92.10           H  
ATOM   4147 HG22 THR A 259      19.085   1.433   0.205  1.00 92.10           H  
ATOM   4148 HG23 THR A 259      18.975   2.502  -1.209  1.00 92.10           H  
ATOM   4149  OG1 THR A 259      20.640   0.597  -1.891  1.00 92.10           O  
ATOM   4150  HG1 THR A 259      20.863   0.237  -2.752  1.00 92.10           H  
ATOM   4151  N   SER A 260      18.936  -1.960  -3.467  1.00 91.15           N  
ATOM   4152  H   SER A 260      18.190  -1.318  -3.695  1.00 91.15           H  
ATOM   4153  CA  SER A 260      19.611  -2.610  -4.591  1.00 91.15           C  
ATOM   4154  HA  SER A 260      19.784  -3.657  -4.343  1.00 91.15           H  
ATOM   4155  C   SER A 260      20.968  -1.964  -4.864  1.00 91.15           C  
ATOM   4156  CB  SER A 260      18.725  -2.575  -5.831  1.00 91.15           C  
ATOM   4157  HB2 SER A 260      19.244  -3.032  -6.674  1.00 91.15           H  
ATOM   4158  HB3 SER A 260      18.464  -1.548  -6.087  1.00 91.15           H  
ATOM   4159  O   SER A 260      21.231  -0.827  -4.449  1.00 91.15           O  
ATOM   4160  OG  SER A 260      17.563  -3.319  -5.537  1.00 91.15           O  
ATOM   4161  HG  SER A 260      17.152  -3.447  -6.395  1.00 91.15           H  
ATOM   4162  N   SER A 261      21.849  -2.715  -5.524  1.00 91.74           N  
ATOM   4163  H   SER A 261      21.565  -3.617  -5.880  1.00 91.74           H  
ATOM   4164  CA  SER A 261      23.160  -2.206  -5.904  1.00 91.74           C  
ATOM   4165  HA  SER A 261      23.551  -1.689  -5.028  1.00 91.74           H  
ATOM   4166  C   SER A 261      23.048  -1.218  -7.060  1.00 91.74           C  
ATOM   4167  CB  SER A 261      24.125  -3.331  -6.282  1.00 91.74           C  
ATOM   4168  HB2 SER A 261      25.075  -2.897  -6.593  1.00 91.74           H  
ATOM   4169  HB3 SER A 261      23.711  -3.904  -7.112  1.00 91.74           H  
ATOM   4170  O   SER A 261      22.309  -1.471  -8.003  1.00 91.74           O  
ATOM   4171  OG  SER A 261      24.347  -4.185  -5.177  1.00 91.74           O  
ATOM   4172  HG  SER A 261      24.664  -3.647  -4.448  1.00 91.74           H  
ATOM   4173  N   PHE A 262      23.818  -0.135  -7.033  1.00 90.81           N  
ATOM   4174  H   PHE A 262      24.419   0.008  -6.234  1.00 90.81           H  
ATOM   4175  CA  PHE A 262      23.852   0.878  -8.089  1.00 90.81           C  
ATOM   4176  HA  PHE A 262      23.316   0.506  -8.962  1.00 90.81           H  
ATOM   4177  C   PHE A 262      25.288   1.172  -8.531  1.00 90.81           C  
ATOM   4178  CB  PHE A 262      23.135   2.149  -7.612  1.00 90.81           C  
ATOM   4179  HB2 PHE A 262      22.101   1.897  -7.378  1.00 90.81           H  
ATOM   4180  HB3 PHE A 262      23.106   2.869  -8.431  1.00 90.81           H  
ATOM   4181  O   PHE A 262      26.243   0.934  -7.795  1.00 90.81           O  
ATOM   4182  CG  PHE A 262      23.775   2.806  -6.403  1.00 90.81           C  
ATOM   4183  CD1 PHE A 262      23.434   2.378  -5.108  1.00 90.81           C  
ATOM   4184  HD1 PHE A 262      22.727   1.572  -4.973  1.00 90.81           H  
ATOM   4185  CD2 PHE A 262      24.737   3.820  -6.566  1.00 90.81           C  
ATOM   4186  HD2 PHE A 262      25.028   4.142  -7.555  1.00 90.81           H  
ATOM   4187  CE1 PHE A 262      24.004   3.000  -3.989  1.00 90.81           C  
ATOM   4188  HE1 PHE A 262      23.720   2.673  -2.999  1.00 90.81           H  
ATOM   4189  CE2 PHE A 262      25.337   4.416  -5.443  1.00 90.81           C  
ATOM   4190  HE2 PHE A 262      26.083   5.184  -5.579  1.00 90.81           H  
ATOM   4191  CZ  PHE A 262      24.957   4.018  -4.150  1.00 90.81           C  
ATOM   4192  HZ  PHE A 262      25.409   4.480  -3.285  1.00 90.81           H  
ATOM   4193  N   THR A 263      25.433   1.705  -9.743  1.00 90.38           N  
ATOM   4194  H   THR A 263      24.620   1.788 -10.335  1.00 90.38           H  
ATOM   4195  CA  THR A 263      26.667   2.337 -10.243  1.00 90.38           C  
ATOM   4196  HA  THR A 263      27.536   1.960  -9.703  1.00 90.38           H  
ATOM   4197  C   THR A 263      26.606   3.842 -10.016  1.00 90.38           C  
ATOM   4198  CB  THR A 263      26.855   2.049 -11.739  1.00 90.38           C  
ATOM   4199  HB  THR A 263      27.647   2.680 -12.144  1.00 90.38           H  
ATOM   4200  O   THR A 263      27.478   4.417  -9.378  1.00 90.38           O  
ATOM   4201  CG2 THR A 263      27.210   0.584 -11.985  1.00 90.38           C  
ATOM   4202 HG21 THR A 263      28.125   0.338 -11.446  1.00 90.38           H  
ATOM   4203 HG22 THR A 263      26.404  -0.064 -11.643  1.00 90.38           H  
ATOM   4204 HG23 THR A 263      27.374   0.424 -13.050  1.00 90.38           H  
ATOM   4205  OG1 THR A 263      25.643   2.297 -12.422  1.00 90.38           O  
ATOM   4206  HG1 THR A 263      25.634   1.767 -13.222  1.00 90.38           H  
ATOM   4207  N   CYS A 264      25.504   4.456 -10.438  1.00 91.13           N  
ATOM   4208  H   CYS A 264      24.864   3.913 -11.001  1.00 91.13           H  
ATOM   4209  CA  CYS A 264      25.195   5.862 -10.255  1.00 91.13           C  
ATOM   4210  HA  CYS A 264      25.844   6.298  -9.496  1.00 91.13           H  
ATOM   4211  C   CYS A 264      23.735   6.022  -9.818  1.00 91.13           C  
ATOM   4212  CB  CYS A 264      25.434   6.575 -11.588  1.00 91.13           C  
ATOM   4213  HB2 CYS A 264      25.108   5.941 -12.412  1.00 91.13           H  
ATOM   4214  HB3 CYS A 264      24.831   7.483 -11.607  1.00 91.13           H  
ATOM   4215  O   CYS A 264      22.843   5.465 -10.462  1.00 91.13           O  
ATOM   4216  SG  CYS A 264      27.184   7.018 -11.800  1.00 91.13           S  
ATOM   4217  HG  CYS A 264      27.788   5.829 -11.724  1.00 91.13           H  
ATOM   4218  N   THR A 265      23.492   6.817  -8.772  1.00 91.29           N  
ATOM   4219  H   THR A 265      24.274   7.229  -8.283  1.00 91.29           H  
ATOM   4220  CA  THR A 265      22.136   7.169  -8.324  1.00 91.29           C  
ATOM   4221  HA  THR A 265      21.448   6.824  -9.096  1.00 91.29           H  
ATOM   4222  C   THR A 265      21.926   8.676  -8.212  1.00 91.29           C  
ATOM   4223  CB  THR A 265      21.730   6.440  -7.032  1.00 91.29           C  
ATOM   4224  HB  THR A 265      21.757   5.365  -7.211  1.00 91.29           H  
ATOM   4225  O   THR A 265      22.801   9.394  -7.720  1.00 91.29           O  
ATOM   4226  CG2 THR A 265      22.599   6.768  -5.821  1.00 91.29           C  
ATOM   4227 HG21 THR A 265      23.646   6.578  -6.058  1.00 91.29           H  
ATOM   4228 HG22 THR A 265      22.313   6.133  -4.982  1.00 91.29           H  
ATOM   4229 HG23 THR A 265      22.469   7.813  -5.539  1.00 91.29           H  
ATOM   4230  OG1 THR A 265      20.425   6.822  -6.683  1.00 91.29           O  
ATOM   4231  HG1 THR A 265      20.127   6.288  -5.943  1.00 91.29           H  
ATOM   4232  N   THR A 266      20.771   9.165  -8.668  1.00 89.49           N  
ATOM   4233  H   THR A 266      20.096   8.522  -9.056  1.00 89.49           H  
ATOM   4234  CA  THR A 266      20.370  10.579  -8.540  1.00 89.49           C  
ATOM   4235  HA  THR A 266      21.257  11.194  -8.387  1.00 89.49           H  
ATOM   4236  C   THR A 266      19.468  10.839  -7.342  1.00 89.49           C  
ATOM   4237  CB  THR A 266      19.675  11.114  -9.797  1.00 89.49           C  
ATOM   4238  HB  THR A 266      19.330  12.130  -9.607  1.00 89.49           H  
ATOM   4239  O   THR A 266      19.300  11.992  -6.957  1.00 89.49           O  
ATOM   4240  CG2 THR A 266      20.618  11.136 -10.995  1.00 89.49           C  
ATOM   4241 HG21 THR A 266      21.506  11.721 -10.755  1.00 89.49           H  
ATOM   4242 HG22 THR A 266      20.104  11.599 -11.837  1.00 89.49           H  
ATOM   4243 HG23 THR A 266      20.909  10.118 -11.256  1.00 89.49           H  
ATOM   4244  OG1 THR A 266      18.569  10.324 -10.133  1.00 89.49           O  
ATOM   4245  HG1 THR A 266      17.968  10.899 -10.612  1.00 89.49           H  
ATOM   4246  N   GLY A 267      18.940   9.801  -6.692  1.00 87.05           N  
ATOM   4247  H   GLY A 267      19.125   8.862  -7.014  1.00 87.05           H  
ATOM   4248  CA  GLY A 267      18.114   9.980  -5.506  1.00 87.05           C  
ATOM   4249  HA2 GLY A 267      18.677  10.565  -4.778  1.00 87.05           H  
ATOM   4250  HA3 GLY A 267      17.221  10.551  -5.757  1.00 87.05           H  
ATOM   4251  C   GLY A 267      17.692   8.683  -4.830  1.00 87.05           C  
ATOM   4252  O   GLY A 267      17.886   7.576  -5.340  1.00 87.05           O  
ATOM   4253  N   LEU A 268      17.124   8.855  -3.643  1.00 87.39           N  
ATOM   4254  H   LEU A 268      16.998   9.805  -3.323  1.00 87.39           H  
ATOM   4255  CA  LEU A 268      16.707   7.797  -2.735  1.00 87.39           C  
ATOM   4256  HA  LEU A 268      16.607   6.861  -3.284  1.00 87.39           H  
ATOM   4257  C   LEU A 268      15.356   8.164  -2.119  1.00 87.39           C  
ATOM   4258  CB  LEU A 268      17.800   7.653  -1.664  1.00 87.39           C  
ATOM   4259  HB2 LEU A 268      17.915   8.617  -1.169  1.00 87.39           H  
ATOM   4260  HB3 LEU A 268      18.742   7.423  -2.163  1.00 87.39           H  
ATOM   4261  O   LEU A 268      15.204   9.258  -1.574  1.00 87.39           O  
ATOM   4262  CG  LEU A 268      17.542   6.588  -0.585  1.00 87.39           C  
ATOM   4263  HG  LEU A 268      16.581   6.759  -0.099  1.00 87.39           H  
ATOM   4264  CD1 LEU A 268      17.575   5.165  -1.144  1.00 87.39           C  
ATOM   4265 HD11 LEU A 268      18.528   4.978  -1.641  1.00 87.39           H  
ATOM   4266 HD12 LEU A 268      17.435   4.450  -0.334  1.00 87.39           H  
ATOM   4267 HD13 LEU A 268      16.762   5.030  -1.857  1.00 87.39           H  
ATOM   4268  CD2 LEU A 268      18.650   6.718   0.456  1.00 87.39           C  
ATOM   4269 HD21 LEU A 268      18.661   5.843   1.106  1.00 87.39           H  
ATOM   4270 HD22 LEU A 268      19.620   6.790  -0.036  1.00 87.39           H  
ATOM   4271 HD23 LEU A 268      18.485   7.615   1.053  1.00 87.39           H  
ATOM   4272  N   PHE A 269      14.402   7.238  -2.171  1.00 84.71           N  
ATOM   4273  H   PHE A 269      14.615   6.358  -2.618  1.00 84.71           H  
ATOM   4274  CA  PHE A 269      13.111   7.350  -1.499  1.00 84.71           C  
ATOM   4275  HA  PHE A 269      13.082   8.301  -0.966  1.00 84.71           H  
ATOM   4276  C   PHE A 269      12.924   6.225  -0.491  1.00 84.71           C  
ATOM   4277  CB  PHE A 269      11.929   7.323  -2.473  1.00 84.71           C  
ATOM   4278  HB2 PHE A 269      11.797   6.305  -2.840  1.00 84.71           H  
ATOM   4279  HB3 PHE A 269      11.025   7.560  -1.912  1.00 84.71           H  
ATOM   4280  O   PHE A 269      13.392   5.100  -0.695  1.00 84.71           O  
ATOM   4281  CG  PHE A 269      12.008   8.252  -3.659  1.00 84.71           C  
ATOM   4282  CD1 PHE A 269      11.284   9.458  -3.659  1.00 84.71           C  
ATOM   4283  HD1 PHE A 269      10.720   9.755  -2.787  1.00 84.71           H  
ATOM   4284  CD2 PHE A 269      12.720   7.860  -4.804  1.00 84.71           C  
ATOM   4285  HD2 PHE A 269      13.252   6.921  -4.825  1.00 84.71           H  
ATOM   4286  CE1 PHE A 269      11.287  10.281  -4.798  1.00 84.71           C  
ATOM   4287  HE1 PHE A 269      10.733  11.208  -4.802  1.00 84.71           H  
ATOM   4288  CE2 PHE A 269      12.682   8.664  -5.950  1.00 84.71           C  
ATOM   4289  HE2 PHE A 269      13.131   8.303  -6.863  1.00 84.71           H  
ATOM   4290  CZ  PHE A 269      11.996   9.889  -5.943  1.00 84.71           C  
ATOM   4291  HZ  PHE A 269      11.964  10.504  -6.830  1.00 84.71           H  
ATOM   4292  N   SER A 270      12.146   6.500   0.546  1.00 87.06           N  
ATOM   4293  H   SER A 270      11.827   7.448   0.684  1.00 87.06           H  
ATOM   4294  CA  SER A 270      11.621   5.461   1.418  1.00 87.06           C  
ATOM   4295  HA  SER A 270      11.504   4.563   0.811  1.00 87.06           H  
ATOM   4296  C   SER A 270      10.244   5.809   1.963  1.00 87.06           C  
ATOM   4297  CB  SER A 270      12.602   5.134   2.546  1.00 87.06           C  
ATOM   4298  HB2 SER A 270      13.522   4.743   2.112  1.00 87.06           H  
ATOM   4299  HB3 SER A 270      12.170   4.363   3.184  1.00 87.06           H  
ATOM   4300  O   SER A 270       9.937   6.967   2.235  1.00 87.06           O  
ATOM   4301  OG  SER A 270      12.912   6.272   3.323  1.00 87.06           O  
ATOM   4302  HG  SER A 270      12.096   6.663   3.645  1.00 87.06           H  
ATOM   4303  N   TYR A 271       9.417   4.791   2.148  1.00 87.31           N  
ATOM   4304  H   TYR A 271       9.719   3.864   1.884  1.00 87.31           H  
ATOM   4305  CA  TYR A 271       8.113   4.904   2.793  1.00 87.31           C  
ATOM   4306  HA  TYR A 271       8.178   5.626   3.607  1.00 87.31           H  
ATOM   4307  C   TYR A 271       7.721   3.558   3.398  1.00 87.31           C  
ATOM   4308  CB  TYR A 271       7.062   5.406   1.791  1.00 87.31           C  
ATOM   4309  HB2 TYR A 271       6.092   5.464   2.285  1.00 87.31           H  
ATOM   4310  HB3 TYR A 271       7.324   6.424   1.501  1.00 87.31           H  
ATOM   4311  O   TYR A 271       8.350   2.533   3.129  1.00 87.31           O  
ATOM   4312  CG  TYR A 271       6.921   4.568   0.535  1.00 87.31           C  
ATOM   4313  CD1 TYR A 271       7.690   4.878  -0.603  1.00 87.31           C  
ATOM   4314  HD1 TYR A 271       8.383   5.706  -0.578  1.00 87.31           H  
ATOM   4315  CD2 TYR A 271       6.008   3.497   0.496  1.00 87.31           C  
ATOM   4316  HD2 TYR A 271       5.408   3.264   1.363  1.00 87.31           H  
ATOM   4317  CE1 TYR A 271       7.540   4.127  -1.783  1.00 87.31           C  
ATOM   4318  HE1 TYR A 271       8.108   4.371  -2.669  1.00 87.31           H  
ATOM   4319  CE2 TYR A 271       5.850   2.749  -0.687  1.00 87.31           C  
ATOM   4320  HE2 TYR A 271       5.128   1.947  -0.728  1.00 87.31           H  
ATOM   4321  OH  TYR A 271       6.442   2.370  -2.983  1.00 87.31           O  
ATOM   4322  HH  TYR A 271       5.720   1.741  -2.913  1.00 87.31           H  
ATOM   4323  CZ  TYR A 271       6.612   3.068  -1.830  1.00 87.31           C  
ATOM   4324  N   VAL A 272       6.689   3.557   4.234  1.00 89.67           N  
ATOM   4325  H   VAL A 272       6.174   4.414   4.378  1.00 89.67           H  
ATOM   4326  CA  VAL A 272       6.166   2.341   4.863  1.00 89.67           C  
ATOM   4327  HA  VAL A 272       6.895   1.538   4.753  1.00 89.67           H  
ATOM   4328  C   VAL A 272       4.897   1.906   4.152  1.00 89.67           C  
ATOM   4329  CB  VAL A 272       5.950   2.551   6.369  1.00 89.67           C  
ATOM   4330  HB  VAL A 272       5.291   3.407   6.510  1.00 89.67           H  
ATOM   4331  O   VAL A 272       4.111   2.744   3.716  1.00 89.67           O  
ATOM   4332  CG1 VAL A 272       5.337   1.341   7.086  1.00 89.67           C  
ATOM   4333 HG11 VAL A 272       4.316   1.178   6.741  1.00 89.67           H  
ATOM   4334 HG12 VAL A 272       5.290   1.531   8.159  1.00 89.67           H  
ATOM   4335 HG13 VAL A 272       5.931   0.447   6.899  1.00 89.67           H  
ATOM   4336  CG2 VAL A 272       7.305   2.828   7.028  1.00 89.67           C  
ATOM   4337 HG21 VAL A 272       7.760   3.720   6.597  1.00 89.67           H  
ATOM   4338 HG22 VAL A 272       7.148   3.003   8.092  1.00 89.67           H  
ATOM   4339 HG23 VAL A 272       7.976   1.982   6.882  1.00 89.67           H  
ATOM   4340  N   ILE A 273       4.697   0.597   4.053  1.00 90.32           N  
ATOM   4341  H   ILE A 273       5.426  -0.018   4.386  1.00 90.32           H  
ATOM   4342  CA  ILE A 273       3.407  -0.019   3.738  1.00 90.32           C  
ATOM   4343  HA  ILE A 273       2.637   0.752   3.753  1.00 90.32           H  
ATOM   4344  C   ILE A 273       3.041  -1.020   4.841  1.00 90.32           C  
ATOM   4345  CB  ILE A 273       3.399  -0.650   2.324  1.00 90.32           C  
ATOM   4346  HB  ILE A 273       2.398  -1.043   2.147  1.00 90.32           H  
ATOM   4347  O   ILE A 273       3.919  -1.554   5.527  1.00 90.32           O  
ATOM   4348  CG1 ILE A 273       4.392  -1.827   2.216  1.00 90.32           C  
ATOM   4349 HG12 ILE A 273       4.089  -2.582   2.942  1.00 90.32           H  
ATOM   4350 HG13 ILE A 273       5.398  -1.485   2.456  1.00 90.32           H  
ATOM   4351  CG2 ILE A 273       3.659   0.430   1.261  1.00 90.32           C  
ATOM   4352 HG21 ILE A 273       2.990   1.274   1.427  1.00 90.32           H  
ATOM   4353 HG22 ILE A 273       3.458   0.036   0.265  1.00 90.32           H  
ATOM   4354 HG23 ILE A 273       4.692   0.774   1.320  1.00 90.32           H  
ATOM   4355  CD1 ILE A 273       4.431  -2.529   0.855  1.00 90.32           C  
ATOM   4356 HD11 ILE A 273       5.087  -3.397   0.918  1.00 90.32           H  
ATOM   4357 HD12 ILE A 273       3.429  -2.860   0.581  1.00 90.32           H  
ATOM   4358 HD13 ILE A 273       4.816  -1.857   0.089  1.00 90.32           H  
ATOM   4359  N   THR A 274       1.747  -1.280   4.990  1.00 92.93           N  
ATOM   4360  H   THR A 274       1.092  -0.811   4.380  1.00 92.93           H  
ATOM   4361  CA  THR A 274       1.171  -2.282   5.900  1.00 92.93           C  
ATOM   4362  HA  THR A 274       1.967  -2.886   6.334  1.00 92.93           H  
ATOM   4363  C   THR A 274       0.253  -3.219   5.117  1.00 92.93           C  
ATOM   4364  CB  THR A 274       0.413  -1.623   7.074  1.00 92.93           C  
ATOM   4365  HB  THR A 274       1.122  -1.070   7.690  1.00 92.93           H  
ATOM   4366  O   THR A 274      -0.350  -2.820   4.117  1.00 92.93           O  
ATOM   4367  CG2 THR A 274      -0.697  -0.676   6.624  1.00 92.93           C  
ATOM   4368 HG21 THR A 274      -1.441  -1.213   6.037  1.00 92.93           H  
ATOM   4369 HG22 THR A 274      -0.282   0.126   6.013  1.00 92.93           H  
ATOM   4370 HG23 THR A 274      -1.174  -0.234   7.499  1.00 92.93           H  
ATOM   4371  OG1 THR A 274      -0.212  -2.617   7.858  1.00 92.93           O  
ATOM   4372  HG1 THR A 274      -0.760  -2.204   8.529  1.00 92.93           H  
ATOM   4373  N   ASP A 275       0.092  -4.452   5.595  1.00 94.37           N  
ATOM   4374  H   ASP A 275       0.586  -4.712   6.436  1.00 94.37           H  
ATOM   4375  CA  ASP A 275      -0.883  -5.396   5.036  1.00 94.37           C  
ATOM   4376  HA  ASP A 275      -0.798  -5.381   3.949  1.00 94.37           H  
ATOM   4377  C   ASP A 275      -2.336  -5.031   5.389  1.00 94.37           C  
ATOM   4378  CB  ASP A 275      -0.579  -6.818   5.515  1.00 94.37           C  
ATOM   4379  HB2 ASP A 275      -0.674  -6.854   6.600  1.00 94.37           H  
ATOM   4380  HB3 ASP A 275      -1.320  -7.499   5.096  1.00 94.37           H  
ATOM   4381  O   ASP A 275      -3.276  -5.658   4.898  1.00 94.37           O  
ATOM   4382  CG  ASP A 275       0.803  -7.313   5.095  1.00 94.37           C  
ATOM   4383  OD1 ASP A 275       1.189  -7.077   3.931  1.00 94.37           O  
ATOM   4384  OD2 ASP A 275       1.437  -7.961   5.961  1.00 94.37           O  
ATOM   4385  N   ASP A 276      -2.550  -4.021   6.236  1.00 96.20           N  
ATOM   4386  H   ASP A 276      -1.743  -3.571   6.645  1.00 96.20           H  
ATOM   4387  CA  ASP A 276      -3.880  -3.632   6.714  1.00 96.20           C  
ATOM   4388  HA  ASP A 276      -4.351  -4.512   7.153  1.00 96.20           H  
ATOM   4389  C   ASP A 276      -4.813  -3.133   5.600  1.00 96.20           C  
ATOM   4390  CB  ASP A 276      -3.754  -2.572   7.810  1.00 96.20           C  
ATOM   4391  HB2 ASP A 276      -4.747  -2.230   8.100  1.00 96.20           H  
ATOM   4392  HB3 ASP A 276      -3.233  -1.704   7.404  1.00 96.20           H  
ATOM   4393  O   ASP A 276      -6.031  -3.160   5.769  1.00 96.20           O  
ATOM   4394  CG  ASP A 276      -3.028  -3.077   9.058  1.00 96.20           C  
ATOM   4395  OD1 ASP A 276      -3.129  -4.283   9.414  1.00 96.20           O  
ATOM   4396  OD2 ASP A 276      -2.328  -2.230   9.645  1.00 96.20           O  
ATOM   4397  N   PHE A 277      -4.278  -2.735   4.443  1.00 95.15           N  
ATOM   4398  H   PHE A 277      -3.270  -2.720   4.383  1.00 95.15           H  
ATOM   4399  CA  PHE A 277      -5.054  -2.273   3.281  1.00 95.15           C  
ATOM   4400  HA  PHE A 277      -6.102  -2.193   3.568  1.00 95.15           H  
ATOM   4401  C   PHE A 277      -5.024  -3.246   2.092  1.00 95.15           C  
ATOM   4402  CB  PHE A 277      -4.591  -0.869   2.886  1.00 95.15           C  
ATOM   4403  HB2 PHE A 277      -3.597  -0.933   2.445  1.00 95.15           H  
ATOM   4404  HB3 PHE A 277      -5.268  -0.483   2.124  1.00 95.15           H  
ATOM   4405  O   PHE A 277      -5.508  -2.919   1.004  1.00 95.15           O  
ATOM   4406  CG  PHE A 277      -4.568   0.102   4.047  1.00 95.15           C  
ATOM   4407  CD1 PHE A 277      -5.772   0.516   4.649  1.00 95.15           C  
ATOM   4408  HD1 PHE A 277      -6.721   0.172   4.267  1.00 95.15           H  
ATOM   4409  CD2 PHE A 277      -3.334   0.545   4.559  1.00 95.15           C  
ATOM   4410  HD2 PHE A 277      -2.408   0.236   4.098  1.00 95.15           H  
ATOM   4411  CE1 PHE A 277      -5.740   1.360   5.771  1.00 95.15           C  
ATOM   4412  HE1 PHE A 277      -6.659   1.668   6.248  1.00 95.15           H  
ATOM   4413  CE2 PHE A 277      -3.303   1.392   5.676  1.00 95.15           C  
ATOM   4414  HE2 PHE A 277      -2.358   1.735   6.071  1.00 95.15           H  
ATOM   4415  CZ  PHE A 277      -4.504   1.780   6.287  1.00 95.15           C  
ATOM   4416  HZ  PHE A 277      -4.464   2.391   7.177  1.00 95.15           H  
ATOM   4417  N   ILE A 278      -4.467  -4.445   2.291  1.00 94.97           N  
ATOM   4418  H   ILE A 278      -4.112  -4.661   3.211  1.00 94.97           H  
ATOM   4419  CA  ILE A 278      -4.323  -5.472   1.258  1.00 94.97           C  
ATOM   4420  HA  ILE A 278      -4.670  -5.077   0.303  1.00 94.97           H  
ATOM   4421  C   ILE A 278      -5.205  -6.669   1.604  1.00 94.97           C  
ATOM   4422  CB  ILE A 278      -2.841  -5.862   1.070  1.00 94.97           C  
ATOM   4423  HB  ILE A 278      -2.481  -6.302   2.000  1.00 94.97           H  
ATOM   4424  O   ILE A 278      -4.896  -7.473   2.483  1.00 94.97           O  
ATOM   4425  CG1 ILE A 278      -1.932  -4.649   0.759  1.00 94.97           C  
ATOM   4426 HG12 ILE A 278      -1.946  -3.965   1.608  1.00 94.97           H  
ATOM   4427 HG13 ILE A 278      -0.905  -5.004   0.665  1.00 94.97           H  
ATOM   4428  CG2 ILE A 278      -2.707  -6.926  -0.037  1.00 94.97           C  
ATOM   4429 HG21 ILE A 278      -1.651  -7.126  -0.218  1.00 94.97           H  
ATOM   4430 HG22 ILE A 278      -3.173  -6.579  -0.959  1.00 94.97           H  
ATOM   4431 HG23 ILE A 278      -3.178  -7.856   0.283  1.00 94.97           H  
ATOM   4432  CD1 ILE A 278      -2.282  -3.853  -0.509  1.00 94.97           C  
ATOM   4433 HD11 ILE A 278      -1.570  -3.035  -0.619  1.00 94.97           H  
ATOM   4434 HD12 ILE A 278      -3.283  -3.428  -0.435  1.00 94.97           H  
ATOM   4435 HD13 ILE A 278      -2.219  -4.489  -1.392  1.00 94.97           H  
ATOM   4436  N   LYS A 279      -6.308  -6.811   0.864  1.00 96.64           N  
ATOM   4437  H   LYS A 279      -6.526  -6.058   0.227  1.00 96.64           H  
ATOM   4438  CA  LYS A 279      -7.300  -7.886   1.023  1.00 96.64           C  
ATOM   4439  HA  LYS A 279      -8.132  -7.631   0.368  1.00 96.64           H  
ATOM   4440  C   LYS A 279      -7.907  -7.940   2.431  1.00 96.64           C  
ATOM   4441  CB  LYS A 279      -6.721  -9.241   0.573  1.00 96.64           C  
ATOM   4442  HB2 LYS A 279      -5.923  -9.538   1.254  1.00 96.64           H  
ATOM   4443  HB3 LYS A 279      -7.509  -9.991   0.633  1.00 96.64           H  
ATOM   4444  O   LYS A 279      -8.028  -9.012   3.028  1.00 96.64           O  
ATOM   4445  CG  LYS A 279      -6.175  -9.222  -0.859  1.00 96.64           C  
ATOM   4446  HG2 LYS A 279      -6.974  -8.938  -1.544  1.00 96.64           H  
ATOM   4447  HG3 LYS A 279      -5.365  -8.498  -0.940  1.00 96.64           H  
ATOM   4448  CD  LYS A 279      -5.635 -10.603  -1.242  1.00 96.64           C  
ATOM   4449  HD2 LYS A 279      -6.427 -11.343  -1.127  1.00 96.64           H  
ATOM   4450  HD3 LYS A 279      -4.800 -10.856  -0.590  1.00 96.64           H  
ATOM   4451  CE  LYS A 279      -5.173 -10.555  -2.699  1.00 96.64           C  
ATOM   4452  HE2 LYS A 279      -6.012 -10.233  -3.316  1.00 96.64           H  
ATOM   4453  HE3 LYS A 279      -4.394  -9.798  -2.791  1.00 96.64           H  
ATOM   4454  NZ  LYS A 279      -4.678 -11.871  -3.166  1.00 96.64           N  
ATOM   4455  HZ1 LYS A 279      -3.882 -12.165  -2.618  1.00 96.64           H  
ATOM   4456  HZ2 LYS A 279      -5.412 -12.562  -3.093  1.00 96.64           H  
ATOM   4457  HZ3 LYS A 279      -4.408 -11.805  -4.137  1.00 96.64           H  
ATOM   4458  N   LYS A 280      -8.285  -6.778   2.968  1.00 97.57           N  
ATOM   4459  H   LYS A 280      -8.199  -5.952   2.392  1.00 97.57           H  
ATOM   4460  CA  LYS A 280      -8.846  -6.630   4.319  1.00 97.57           C  
ATOM   4461  HA  LYS A 280      -8.993  -7.617   4.758  1.00 97.57           H  
ATOM   4462  C   LYS A 280     -10.206  -5.964   4.295  1.00 97.57           C  
ATOM   4463  CB  LYS A 280      -7.896  -5.821   5.213  1.00 97.57           C  
ATOM   4464  HB2 LYS A 280      -8.373  -5.651   6.178  1.00 97.57           H  
ATOM   4465  HB3 LYS A 280      -7.730  -4.848   4.751  1.00 97.57           H  
ATOM   4466  O   LYS A 280     -10.464  -5.085   3.484  1.00 97.57           O  
ATOM   4467  CG  LYS A 280      -6.537  -6.480   5.462  1.00 97.57           C  
ATOM   4468  HG2 LYS A 280      -5.953  -5.815   6.099  1.00 97.57           H  
ATOM   4469  HG3 LYS A 280      -6.006  -6.590   4.517  1.00 97.57           H  
ATOM   4470  CD  LYS A 280      -6.647  -7.835   6.161  1.00 97.57           C  
ATOM   4471  HD2 LYS A 280      -7.178  -8.549   5.532  1.00 97.57           H  
ATOM   4472  HD3 LYS A 280      -7.176  -7.702   7.105  1.00 97.57           H  
ATOM   4473  CE  LYS A 280      -5.237  -8.352   6.422  1.00 97.57           C  
ATOM   4474  HE2 LYS A 280      -4.746  -8.540   5.467  1.00 97.57           H  
ATOM   4475  HE3 LYS A 280      -4.675  -7.570   6.932  1.00 97.57           H  
ATOM   4476  NZ  LYS A 280      -5.288  -9.569   7.257  1.00 97.57           N  
ATOM   4477  HZ1 LYS A 280      -5.819 -10.294   6.796  1.00 97.57           H  
ATOM   4478  HZ2 LYS A 280      -4.355  -9.886   7.479  1.00 97.57           H  
ATOM   4479  HZ3 LYS A 280      -5.763  -9.341   8.119  1.00 97.57           H  
ATOM   4480  N   TYR A 281     -11.056  -6.351   5.235  1.00 98.43           N  
ATOM   4481  H   TYR A 281     -10.740  -7.021   5.922  1.00 98.43           H  
ATOM   4482  CA  TYR A 281     -12.313  -5.661   5.480  1.00 98.43           C  
ATOM   4483  HA  TYR A 281     -12.697  -5.272   4.537  1.00 98.43           H  
ATOM   4484  C   TYR A 281     -12.095  -4.472   6.409  1.00 98.43           C  
ATOM   4485  CB  TYR A 281     -13.345  -6.648   6.031  1.00 98.43           C  
ATOM   4486  HB2 TYR A 281     -12.877  -7.325   6.746  1.00 98.43           H  
ATOM   4487  HB3 TYR A 281     -14.116  -6.092   6.564  1.00 98.43           H  
ATOM   4488  O   TYR A 281     -11.490  -4.615   7.470  1.00 98.43           O  
ATOM   4489  CG  TYR A 281     -14.012  -7.426   4.920  1.00 98.43           C  
ATOM   4490  CD1 TYR A 281     -14.976  -6.758   4.150  1.00 98.43           C  
ATOM   4491  HD1 TYR A 281     -15.236  -5.732   4.366  1.00 98.43           H  
ATOM   4492  CD2 TYR A 281     -13.648  -8.755   4.610  1.00 98.43           C  
ATOM   4493  HD2 TYR A 281     -12.867  -9.249   5.167  1.00 98.43           H  
ATOM   4494  CE1 TYR A 281     -15.593  -7.411   3.079  1.00 98.43           C  
ATOM   4495  HE1 TYR A 281     -16.328  -6.894   2.480  1.00 98.43           H  
ATOM   4496  CE2 TYR A 281     -14.281  -9.422   3.535  1.00 98.43           C  
ATOM   4497  HE2 TYR A 281     -14.008 -10.427   3.250  1.00 98.43           H  
ATOM   4498  OH  TYR A 281     -15.925  -9.288   1.739  1.00 98.43           O  
ATOM   4499  HH  TYR A 281     -15.805 -10.225   1.565  1.00 98.43           H  
ATOM   4500  CZ  TYR A 281     -15.255  -8.737   2.772  1.00 98.43           C  
ATOM   4501  N   HIS A 282     -12.635  -3.327   6.016  1.00 98.46           N  
ATOM   4502  H   HIS A 282     -13.103  -3.306   5.121  1.00 98.46           H  
ATOM   4503  CA  HIS A 282     -12.717  -2.107   6.808  1.00 98.46           C  
ATOM   4504  HA  HIS A 282     -12.243  -2.253   7.779  1.00 98.46           H  
ATOM   4505  C   HIS A 282     -14.178  -1.757   7.048  1.00 98.46           C  
ATOM   4506  CB  HIS A 282     -11.976  -0.974   6.096  1.00 98.46           C  
ATOM   4507  HB2 HIS A 282     -12.271  -0.933   5.047  1.00 98.46           H  
ATOM   4508  HB3 HIS A 282     -12.242  -0.022   6.556  1.00 98.46           H  
ATOM   4509  O   HIS A 282     -15.057  -2.119   6.268  1.00 98.46           O  
ATOM   4510  CG  HIS A 282     -10.487  -1.134   6.203  1.00 98.46           C  
ATOM   4511  CD2 HIS A 282      -9.702  -1.960   5.456  1.00 98.46           C  
ATOM   4512  HD2 HIS A 282     -10.035  -2.631   4.677  1.00 98.46           H  
ATOM   4513  ND1 HIS A 282      -9.697  -0.483   7.145  1.00 98.46           N  
ATOM   4514  CE1 HIS A 282      -8.445  -0.905   6.931  1.00 98.46           C  
ATOM   4515  HE1 HIS A 282      -7.580  -0.600   7.503  1.00 98.46           H  
ATOM   4516  NE2 HIS A 282      -8.419  -1.790   5.924  1.00 98.46           N  
ATOM   4517  HE2 HIS A 282      -7.590  -2.298   5.652  1.00 98.46           H  
ATOM   4518  N   ILE A 283     -14.449  -1.040   8.134  1.00 98.07           N  
ATOM   4519  H   ILE A 283     -13.690  -0.755   8.735  1.00 98.07           H  
ATOM   4520  CA  ILE A 283     -15.826  -0.701   8.505  1.00 98.07           C  
ATOM   4521  HA  ILE A 283     -16.414  -1.618   8.534  1.00 98.07           H  
ATOM   4522  C   ILE A 283     -16.468   0.182   7.436  1.00 98.07           C  
ATOM   4523  CB  ILE A 283     -15.847  -0.063   9.911  1.00 98.07           C  
ATOM   4524  HB  ILE A 283     -15.094   0.724   9.954  1.00 98.07           H  
ATOM   4525  O   ILE A 283     -17.634  -0.008   7.110  1.00 98.07           O  
ATOM   4526  CG1 ILE A 283     -15.453  -1.180  10.906  1.00 98.07           C  
ATOM   4527 HG12 ILE A 283     -16.124  -2.028  10.774  1.00 98.07           H  
ATOM   4528 HG13 ILE A 283     -14.446  -1.529  10.677  1.00 98.07           H  
ATOM   4529  CG2 ILE A 283     -17.213   0.580  10.232  1.00 98.07           C  
ATOM   4530 HG21 ILE A 283     -17.207   1.008  11.234  1.00 98.07           H  
ATOM   4531 HG22 ILE A 283     -17.413   1.406   9.549  1.00 98.07           H  
ATOM   4532 HG23 ILE A 283     -18.010  -0.159  10.149  1.00 98.07           H  
ATOM   4533  CD1 ILE A 283     -15.459  -0.798  12.381  1.00 98.07           C  
ATOM   4534 HD11 ILE A 283     -15.196  -1.676  12.971  1.00 98.07           H  
ATOM   4535 HD12 ILE A 283     -14.721  -0.020  12.577  1.00 98.07           H  
ATOM   4536 HD13 ILE A 283     -16.454  -0.467  12.680  1.00 98.07           H  
ATOM   4537  N   THR A 284     -15.728   1.120   6.850  1.00 96.41           N  
ATOM   4538  H   THR A 284     -14.740   1.173   7.055  1.00 96.41           H  
ATOM   4539  CA  THR A 284     -16.278   2.085   5.894  1.00 96.41           C  
ATOM   4540  HA  THR A 284     -17.166   1.662   5.424  1.00 96.41           H  
ATOM   4541  C   THR A 284     -15.301   2.403   4.766  1.00 96.41           C  
ATOM   4542  CB  THR A 284     -16.712   3.357   6.639  1.00 96.41           C  
ATOM   4543  HB  THR A 284     -17.222   3.070   7.559  1.00 96.41           H  
ATOM   4544  O   THR A 284     -14.124   2.050   4.823  1.00 96.41           O  
ATOM   4545  CG2 THR A 284     -15.529   4.257   6.997  1.00 96.41           C  
ATOM   4546 HG21 THR A 284     -15.886   5.163   7.487  1.00 96.41           H  
ATOM   4547 HG22 THR A 284     -14.988   4.578   6.107  1.00 96.41           H  
ATOM   4548 HG23 THR A 284     -14.846   3.732   7.664  1.00 96.41           H  
ATOM   4549  OG1 THR A 284     -17.632   4.074   5.853  1.00 96.41           O  
ATOM   4550  HG1 THR A 284     -18.057   4.724   6.417  1.00 96.41           H  
ATOM   4551  N   TYR A 285     -15.806   3.108   3.757  1.00 96.39           N  
ATOM   4552  H   TYR A 285     -16.770   3.396   3.837  1.00 96.39           H  
ATOM   4553  CA  TYR A 285     -15.026   3.785   2.729  1.00 96.39           C  
ATOM   4554  HA  TYR A 285     -14.085   4.112   3.172  1.00 96.39           H  
ATOM   4555  C   TYR A 285     -15.831   5.005   2.231  1.00 96.39           C  
ATOM   4556  CB  TYR A 285     -14.718   2.798   1.595  1.00 96.39           C  
ATOM   4557  HB2 TYR A 285     -15.646   2.503   1.105  1.00 96.39           H  
ATOM   4558  HB3 TYR A 285     -14.277   1.896   2.019  1.00 96.39           H  
ATOM   4559  O   TYR A 285     -17.029   4.859   1.989  1.00 96.39           O  
ATOM   4560  CG  TYR A 285     -13.754   3.350   0.569  1.00 96.39           C  
ATOM   4561  CD1 TYR A 285     -14.224   3.824  -0.671  1.00 96.39           C  
ATOM   4562  HD1 TYR A 285     -15.276   3.767  -0.908  1.00 96.39           H  
ATOM   4563  CD2 TYR A 285     -12.381   3.406   0.874  1.00 96.39           C  
ATOM   4564  HD2 TYR A 285     -12.028   3.041   1.827  1.00 96.39           H  
ATOM   4565  CE1 TYR A 285     -13.316   4.350  -1.611  1.00 96.39           C  
ATOM   4566  HE1 TYR A 285     -13.659   4.715  -2.568  1.00 96.39           H  
ATOM   4567  CE2 TYR A 285     -11.474   3.950  -0.054  1.00 96.39           C  
ATOM   4568  HE2 TYR A 285     -10.424   4.005   0.194  1.00 96.39           H  
ATOM   4569  OH  TYR A 285     -11.065   4.953  -2.193  1.00 96.39           O  
ATOM   4570  HH  TYR A 285     -10.210   5.098  -1.783  1.00 96.39           H  
ATOM   4571  CZ  TYR A 285     -11.942   4.424  -1.299  1.00 96.39           C  
ATOM   4572  N   PRO A 286     -15.238   6.202   2.074  1.00 95.58           N  
ATOM   4573  CA  PRO A 286     -15.993   7.428   1.781  1.00 95.58           C  
ATOM   4574  HA  PRO A 286     -16.921   7.440   2.352  1.00 95.58           H  
ATOM   4575  C   PRO A 286     -16.354   7.609   0.295  1.00 95.58           C  
ATOM   4576  CB  PRO A 286     -15.097   8.559   2.285  1.00 95.58           C  
ATOM   4577  HB2 PRO A 286     -15.257   9.484   1.731  1.00 95.58           H  
ATOM   4578  HB3 PRO A 286     -15.276   8.716   3.349  1.00 95.58           H  
ATOM   4579  O   PRO A 286     -17.217   8.418  -0.048  1.00 95.58           O  
ATOM   4580  CG  PRO A 286     -13.687   8.011   2.083  1.00 95.58           C  
ATOM   4581  HG2 PRO A 286     -13.389   8.128   1.041  1.00 95.58           H  
ATOM   4582  HG3 PRO A 286     -12.969   8.496   2.744  1.00 95.58           H  
ATOM   4583  CD  PRO A 286     -13.860   6.529   2.403  1.00 95.58           C  
ATOM   4584  HD2 PRO A 286     -13.157   5.933   1.822  1.00 95.58           H  
ATOM   4585  HD3 PRO A 286     -13.714   6.371   3.472  1.00 95.58           H  
ATOM   4586  N   GLY A 287     -15.724   6.856  -0.613  1.00 94.71           N  
ATOM   4587  H   GLY A 287     -14.987   6.248  -0.287  1.00 94.71           H  
ATOM   4588  CA  GLY A 287     -15.910   7.002  -2.058  1.00 94.71           C  
ATOM   4589  HA2 GLY A 287     -15.812   6.024  -2.527  1.00 94.71           H  
ATOM   4590  HA3 GLY A 287     -16.912   7.378  -2.268  1.00 94.71           H  
ATOM   4591  C   GLY A 287     -14.879   7.939  -2.694  1.00 94.71           C  
ATOM   4592  O   GLY A 287     -13.682   7.775  -2.475  1.00 94.71           O  
ATOM   4593  N   LEU A 288     -15.320   8.895  -3.527  1.00 93.62           N  
ATOM   4594  H   LEU A 288     -16.315   8.989  -3.671  1.00 93.62           H  
ATOM   4595  CA  LEU A 288     -14.413   9.768  -4.292  1.00 93.62           C  
ATOM   4596  HA  LEU A 288     -13.702   9.136  -4.824  1.00 93.62           H  
ATOM   4597  C   LEU A 288     -13.598  10.726  -3.411  1.00 93.62           C  
ATOM   4598  CB  LEU A 288     -15.240  10.586  -5.304  1.00 93.62           C  
ATOM   4599  HB2 LEU A 288     -15.787   9.906  -5.957  1.00 93.62           H  
ATOM   4600  HB3 LEU A 288     -15.975  11.164  -4.744  1.00 93.62           H  
ATOM   4601  O   LEU A 288     -12.440  11.012  -3.722  1.00 93.62           O  
ATOM   4602  CG  LEU A 288     -14.411  11.571  -6.160  1.00 93.62           C  
ATOM   4603  HG  LEU A 288     -13.859  12.256  -5.517  1.00 93.62           H  
ATOM   4604  CD1 LEU A 288     -13.424  10.879  -7.104  1.00 93.62           C  
ATOM   4605 HD11 LEU A 288     -12.738  10.254  -6.532  1.00 93.62           H  
ATOM   4606 HD12 LEU A 288     -12.838  11.634  -7.628  1.00 93.62           H  
ATOM   4607 HD13 LEU A 288     -13.955  10.269  -7.835  1.00 93.62           H  
ATOM   4608  CD2 LEU A 288     -15.352  12.424  -7.007  1.00 93.62           C  
ATOM   4609 HD21 LEU A 288     -15.957  11.768  -7.632  1.00 93.62           H  
ATOM   4610 HD22 LEU A 288     -14.767  13.100  -7.631  1.00 93.62           H  
ATOM   4611 HD23 LEU A 288     -15.989  13.010  -6.345  1.00 93.62           H  
ATOM   4612  N   ASP A 289     -14.231  11.283  -2.381  1.00 93.12           N  
ATOM   4613  H   ASP A 289     -15.132  10.916  -2.110  1.00 93.12           H  
ATOM   4614  CA  ASP A 289     -13.580  12.203  -1.456  1.00 93.12           C  
ATOM   4615  HA  ASP A 289     -12.884  12.839  -2.004  1.00 93.12           H  
ATOM   4616  C   ASP A 289     -12.779  11.398  -0.435  1.00 93.12           C  
ATOM   4617  CB  ASP A 289     -14.618  13.125  -0.812  1.00 93.12           C  
ATOM   4618  HB2 ASP A 289     -15.126  13.681  -1.600  1.00 93.12           H  
ATOM   4619  HB3 ASP A 289     -15.363  12.522  -0.292  1.00 93.12           H  
ATOM   4620  O   ASP A 289     -13.327  10.803   0.483  1.00 93.12           O  
ATOM   4621  CG  ASP A 289     -14.001  14.125   0.171  1.00 93.12           C  
ATOM   4622  OD1 ASP A 289     -12.753  14.221   0.259  1.00 93.12           O  
ATOM   4623  OD2 ASP A 289     -14.808  14.805   0.830  1.00 93.12           O  
ATOM   4624  N   THR A 290     -11.468  11.349  -0.641  1.00 89.44           N  
ATOM   4625  H   THR A 290     -11.097  11.810  -1.459  1.00 89.44           H  
ATOM   4626  CA  THR A 290     -10.528  10.595   0.192  1.00 89.44           C  
ATOM   4627  HA  THR A 290     -11.087   9.875   0.790  1.00 89.44           H  
ATOM   4628  C   THR A 290      -9.804  11.496   1.195  1.00 89.44           C  
ATOM   4629  CB  THR A 290      -9.548   9.797  -0.685  1.00 89.44           C  
ATOM   4630  HB  THR A 290      -8.873   9.231  -0.043  1.00 89.44           H  
ATOM   4631  O   THR A 290      -8.665  11.210   1.559  1.00 89.44           O  
ATOM   4632  CG2 THR A 290     -10.256   8.801  -1.606  1.00 89.44           C  
ATOM   4633 HG21 THR A 290     -10.871   9.325  -2.337  1.00 89.44           H  
ATOM   4634 HG22 THR A 290     -10.895   8.144  -1.014  1.00 89.44           H  
ATOM   4635 HG23 THR A 290      -9.512   8.199  -2.128  1.00 89.44           H  
ATOM   4636  OG1 THR A 290      -8.782  10.678  -1.486  1.00 89.44           O  
ATOM   4637  HG1 THR A 290      -8.149  11.059  -0.873  1.00 89.44           H  
ATOM   4638  N   SER A 291     -10.406  12.624   1.584  1.00 92.64           N  
ATOM   4639  H   SER A 291     -11.333  12.826   1.237  1.00 92.64           H  
ATOM   4640  CA  SER A 291      -9.887  13.482   2.656  1.00 92.64           C  
ATOM   4641  HA  SER A 291      -8.821  13.632   2.491  1.00 92.64           H  
ATOM   4642  C   SER A 291     -10.053  12.830   4.035  1.00 92.64           C  
ATOM   4643  CB  SER A 291     -10.561  14.859   2.624  1.00 92.64           C  
ATOM   4644  HB2 SER A 291     -10.360  15.341   1.668  1.00 92.64           H  
ATOM   4645  HB3 SER A 291     -10.146  15.478   3.420  1.00 92.64           H  
ATOM   4646  O   SER A 291     -10.927  11.984   4.230  1.00 92.64           O  
ATOM   4647  OG  SER A 291     -11.955  14.755   2.804  1.00 92.64           O  
ATOM   4648  HG  SER A 291     -12.361  14.661   1.939  1.00 92.64           H  
ATOM   4649  N   GLU A 292      -9.222  13.240   5.003  1.00 94.98           N  
ATOM   4650  H   GLU A 292      -8.518  13.931   4.787  1.00 94.98           H  
ATOM   4651  CA  GLU A 292      -9.291  12.756   6.393  1.00 94.98           C  
ATOM   4652  HA  GLU A 292      -9.081  11.687   6.406  1.00 94.98           H  
ATOM   4653  C   GLU A 292     -10.704  12.921   6.979  1.00 94.98           C  
ATOM   4654  CB  GLU A 292      -8.207  13.469   7.237  1.00 94.98           C  
ATOM   4655  HB2 GLU A 292      -8.307  14.549   7.125  1.00 94.98           H  
ATOM   4656  HB3 GLU A 292      -7.231  13.173   6.852  1.00 94.98           H  
ATOM   4657  O   GLU A 292     -11.267  11.955   7.497  1.00 94.98           O  
ATOM   4658  CG  GLU A 292      -8.290  13.116   8.733  1.00 94.98           C  
ATOM   4659  HG2 GLU A 292      -9.151  13.634   9.156  1.00 94.98           H  
ATOM   4660  HG3 GLU A 292      -8.491  12.047   8.805  1.00 94.98           H  
ATOM   4661  CD  GLU A 292      -7.049  13.463   9.588  1.00 94.98           C  
ATOM   4662  OE1 GLU A 292      -6.991  13.062  10.778  1.00 94.98           O  
ATOM   4663  OE2 GLU A 292      -6.094  14.132   9.125  1.00 94.98           O  
ATOM   4664  N   ASP A 293     -11.314  14.097   6.804  1.00 96.95           N  
ATOM   4665  H   ASP A 293     -10.781  14.870   6.432  1.00 96.95           H  
ATOM   4666  CA  ASP A 293     -12.667  14.384   7.291  1.00 96.95           C  
ATOM   4667  HA  ASP A 293     -12.696  14.243   8.372  1.00 96.95           H  
ATOM   4668  C   ASP A 293     -13.716  13.457   6.669  1.00 96.95           C  
ATOM   4669  CB  ASP A 293     -13.042  15.842   6.976  1.00 96.95           C  
ATOM   4670  HB2 ASP A 293     -12.939  16.010   5.904  1.00 96.95           H  
ATOM   4671  HB3 ASP A 293     -14.089  15.995   7.238  1.00 96.95           H  
ATOM   4672  O   ASP A 293     -14.614  12.983   7.360  1.00 96.95           O  
ATOM   4673  CG  ASP A 293     -12.214  16.884   7.734  1.00 96.95           C  
ATOM   4674  OD1 ASP A 293     -11.631  16.536   8.782  1.00 96.95           O  
ATOM   4675  OD2 ASP A 293     -12.171  18.034   7.242  1.00 96.95           O  
ATOM   4676  N   SER A 294     -13.604  13.157   5.372  1.00 96.93           N  
ATOM   4677  H   SER A 294     -12.826  13.538   4.853  1.00 96.93           H  
ATOM   4678  CA  SER A 294     -14.561  12.287   4.684  1.00 96.93           C  
ATOM   4679  HA  SER A 294     -15.566  12.672   4.862  1.00 96.93           H  
ATOM   4680  C   SER A 294     -14.512  10.852   5.213  1.00 96.93           C  
ATOM   4681  CB  SER A 294     -14.295  12.322   3.184  1.00 96.93           C  
ATOM   4682  HB2 SER A 294     -13.479  11.647   2.924  1.00 96.93           H  
ATOM   4683  HB3 SER A 294     -14.020  13.339   2.903  1.00 96.93           H  
ATOM   4684  O   SER A 294     -15.555  10.253   5.481  1.00 96.93           O  
ATOM   4685  OG  SER A 294     -15.468  11.987   2.481  1.00 96.93           O  
ATOM   4686  HG  SER A 294     -15.603  12.702   1.854  1.00 96.93           H  
ATOM   4687  N   PHE A 295     -13.308  10.318   5.452  1.00 97.57           N  
ATOM   4688  H   PHE A 295     -12.492  10.879   5.251  1.00 97.57           H  
ATOM   4689  CA  PHE A 295     -13.125   9.013   6.094  1.00 97.57           C  
ATOM   4690  HA  PHE A 295     -13.652   8.254   5.515  1.00 97.57           H  
ATOM   4691  C   PHE A 295     -13.716   8.978   7.510  1.00 97.57           C  
ATOM   4692  CB  PHE A 295     -11.631   8.660   6.139  1.00 97.57           C  
ATOM   4693  HB2 PHE A 295     -11.453   7.973   6.966  1.00 97.57           H  
ATOM   4694  HB3 PHE A 295     -11.051   9.559   6.350  1.00 97.57           H  
ATOM   4695  O   PHE A 295     -14.432   8.034   7.849  1.00 97.57           O  
ATOM   4696  CG  PHE A 295     -11.102   7.996   4.885  1.00 97.57           C  
ATOM   4697  CD1 PHE A 295     -11.397   6.644   4.633  1.00 97.57           C  
ATOM   4698  HD1 PHE A 295     -11.994   6.081   5.335  1.00 97.57           H  
ATOM   4699  CD2 PHE A 295     -10.276   8.705   3.996  1.00 97.57           C  
ATOM   4700  HD2 PHE A 295     -10.001   9.727   4.208  1.00 97.57           H  
ATOM   4701  CE1 PHE A 295     -10.899   6.016   3.477  1.00 97.57           C  
ATOM   4702  HE1 PHE A 295     -11.104   4.970   3.304  1.00 97.57           H  
ATOM   4703  CE2 PHE A 295      -9.778   8.079   2.842  1.00 97.57           C  
ATOM   4704  HE2 PHE A 295      -9.113   8.622   2.187  1.00 97.57           H  
ATOM   4705  CZ  PHE A 295     -10.102   6.738   2.572  1.00 97.57           C  
ATOM   4706  HZ  PHE A 295      -9.697   6.251   1.698  1.00 97.57           H  
ATOM   4707  N   ILE A 296     -13.435  10.000   8.325  1.00 98.33           N  
ATOM   4708  H   ILE A 296     -12.847  10.744   7.978  1.00 98.33           H  
ATOM   4709  CA  ILE A 296     -13.932  10.093   9.705  1.00 98.33           C  
ATOM   4710  HA  ILE A 296     -13.688   9.173  10.235  1.00 98.33           H  
ATOM   4711  C   ILE A 296     -15.460  10.189   9.723  1.00 98.33           C  
ATOM   4712  CB  ILE A 296     -13.241  11.258  10.449  1.00 98.33           C  
ATOM   4713  HB  ILE A 296     -13.333  12.161   9.846  1.00 98.33           H  
ATOM   4714  O   ILE A 296     -16.107   9.396  10.408  1.00 98.33           O  
ATOM   4715  CG1 ILE A 296     -11.739  10.939  10.654  1.00 98.33           C  
ATOM   4716 HG12 ILE A 296     -11.635  10.120  11.366  1.00 98.33           H  
ATOM   4717 HG13 ILE A 296     -11.300  10.611   9.713  1.00 98.33           H  
ATOM   4718  CG2 ILE A 296     -13.911  11.513  11.811  1.00 98.33           C  
ATOM   4719 HG21 ILE A 296     -13.904  10.607  12.417  1.00 98.33           H  
ATOM   4720 HG22 ILE A 296     -14.939  11.849  11.677  1.00 98.33           H  
ATOM   4721 HG23 ILE A 296     -13.384  12.306  12.343  1.00 98.33           H  
ATOM   4722  CD1 ILE A 296     -10.916  12.136  11.148  1.00 98.33           C  
ATOM   4723 HD11 ILE A 296     -11.097  13.000  10.509  1.00 98.33           H  
ATOM   4724 HD12 ILE A 296      -9.856  11.885  11.109  1.00 98.33           H  
ATOM   4725 HD13 ILE A 296     -11.172  12.383  12.178  1.00 98.33           H  
ATOM   4726  N   ASN A 297     -16.046  11.078   8.920  1.00 97.45           N  
ATOM   4727  H   ASN A 297     -15.460  11.705   8.388  1.00 97.45           H  
ATOM   4728  CA  ASN A 297     -17.497  11.249   8.837  1.00 97.45           C  
ATOM   4729  HA  ASN A 297     -17.886  11.474   9.830  1.00 97.45           H  
ATOM   4730  C   ASN A 297     -18.189   9.961   8.370  1.00 97.45           C  
ATOM   4731  CB  ASN A 297     -17.812  12.431   7.907  1.00 97.45           C  
ATOM   4732  HB2 ASN A 297     -18.887  12.462   7.725  1.00 97.45           H  
ATOM   4733  HB3 ASN A 297     -17.306  12.288   6.952  1.00 97.45           H  
ATOM   4734  O   ASN A 297     -19.118   9.492   9.022  1.00 97.45           O  
ATOM   4735  CG  ASN A 297     -17.416  13.774   8.499  1.00 97.45           C  
ATOM   4736  ND2 ASN A 297     -17.098  14.744   7.674  1.00 97.45           N  
ATOM   4737 HD21 ASN A 297     -16.713  15.563   8.123  1.00 97.45           H  
ATOM   4738 HD22 ASN A 297     -16.931  14.524   6.702  1.00 97.45           H  
ATOM   4739  OD1 ASN A 297     -17.397  13.988   9.697  1.00 97.45           O  
ATOM   4740  N   ALA A 298     -17.682   9.314   7.313  1.00 96.95           N  
ATOM   4741  H   ALA A 298     -16.906   9.726   6.815  1.00 96.95           H  
ATOM   4742  CA  ALA A 298     -18.241   8.056   6.815  1.00 96.95           C  
ATOM   4743  HA  ALA A 298     -19.294   8.217   6.586  1.00 96.95           H  
ATOM   4744  C   ALA A 298     -18.161   6.909   7.841  1.00 96.95           C  
ATOM   4745  CB  ALA A 298     -17.504   7.678   5.524  1.00 96.95           C  
ATOM   4746  HB1 ALA A 298     -16.449   7.504   5.733  1.00 96.95           H  
ATOM   4747  HB2 ALA A 298     -17.595   8.489   4.800  1.00 96.95           H  
ATOM   4748  HB3 ALA A 298     -17.943   6.777   5.096  1.00 96.95           H  
ATOM   4749  O   ALA A 298     -18.960   5.971   7.792  1.00 96.95           O  
ATOM   4750  N   PHE A 299     -17.182   6.937   8.748  1.00 98.23           N  
ATOM   4751  H   PHE A 299     -16.523   7.702   8.718  1.00 98.23           H  
ATOM   4752  CA  PHE A 299     -17.049   5.949   9.820  1.00 98.23           C  
ATOM   4753  HA  PHE A 299     -17.261   4.953   9.433  1.00 98.23           H  
ATOM   4754  C   PHE A 299     -18.045   6.224  10.941  1.00 98.23           C  
ATOM   4755  CB  PHE A 299     -15.611   5.977  10.339  1.00 98.23           C  
ATOM   4756  HB2 PHE A 299     -14.934   5.765   9.512  1.00 98.23           H  
ATOM   4757  HB3 PHE A 299     -15.372   6.981  10.688  1.00 98.23           H  
ATOM   4758  O   PHE A 299     -18.751   5.313  11.377  1.00 98.23           O  
ATOM   4759  CG  PHE A 299     -15.325   5.006  11.463  1.00 98.23           C  
ATOM   4760  CD1 PHE A 299     -15.443   5.425  12.801  1.00 98.23           C  
ATOM   4761  HD1 PHE A 299     -15.810   6.416  13.024  1.00 98.23           H  
ATOM   4762  CD2 PHE A 299     -14.850   3.716  11.172  1.00 98.23           C  
ATOM   4763  HD2 PHE A 299     -14.728   3.402  10.146  1.00 98.23           H  
ATOM   4764  CE1 PHE A 299     -15.041   4.574  13.843  1.00 98.23           C  
ATOM   4765  HE1 PHE A 299     -15.100   4.911  14.867  1.00 98.23           H  
ATOM   4766  CE2 PHE A 299     -14.456   2.863  12.215  1.00 98.23           C  
ATOM   4767  HE2 PHE A 299     -14.012   1.906  11.982  1.00 98.23           H  
ATOM   4768  CZ  PHE A 299     -14.545   3.292  13.550  1.00 98.23           C  
ATOM   4769  HZ  PHE A 299     -14.207   2.646  14.347  1.00 98.23           H  
ATOM   4770  N   VAL A 300     -18.124   7.485  11.368  1.00 97.95           N  
ATOM   4771  H   VAL A 300     -17.529   8.172  10.927  1.00 97.95           H  
ATOM   4772  CA  VAL A 300     -19.042   7.957  12.406  1.00 97.95           C  
ATOM   4773  HA  VAL A 300     -18.863   7.395  13.322  1.00 97.95           H  
ATOM   4774  C   VAL A 300     -20.483   7.686  11.993  1.00 97.95           C  
ATOM   4775  CB  VAL A 300     -18.782   9.446  12.691  1.00 97.95           C  
ATOM   4776  HB  VAL A 300     -18.742   9.991  11.748  1.00 97.95           H  
ATOM   4777  O   VAL A 300     -21.181   6.983  12.720  1.00 97.95           O  
ATOM   4778  CG1 VAL A 300     -19.856  10.086  13.576  1.00 97.95           C  
ATOM   4779 HG11 VAL A 300     -20.800  10.135  13.033  1.00 97.95           H  
ATOM   4780 HG12 VAL A 300     -19.561  11.107  13.819  1.00 97.95           H  
ATOM   4781 HG13 VAL A 300     -19.989   9.511  14.493  1.00 97.95           H  
ATOM   4782  CG2 VAL A 300     -17.431   9.592  13.404  1.00 97.95           C  
ATOM   4783 HG21 VAL A 300     -17.133  10.639  13.361  1.00 97.95           H  
ATOM   4784 HG22 VAL A 300     -16.654   9.015  12.903  1.00 97.95           H  
ATOM   4785 HG23 VAL A 300     -17.509   9.270  14.442  1.00 97.95           H  
ATOM   4786  N   ASP A 301     -20.895   8.123  10.801  1.00 94.99           N  
ATOM   4787  H   ASP A 301     -20.278   8.714  10.263  1.00 94.99           H  
ATOM   4788  CA  ASP A 301     -22.251   7.923  10.270  1.00 94.99           C  
ATOM   4789  HA  ASP A 301     -22.969   8.468  10.882  1.00 94.99           H  
ATOM   4790  C   ASP A 301     -22.659   6.446  10.267  1.00 94.99           C  
ATOM   4791  CB  ASP A 301     -22.319   8.446   8.823  1.00 94.99           C  
ATOM   4792  HB2 ASP A 301     -23.236   8.075   8.366  1.00 94.99           H  
ATOM   4793  HB3 ASP A 301     -21.482   8.041   8.253  1.00 94.99           H  
ATOM   4794  O   ASP A 301     -23.793   6.090  10.596  1.00 94.99           O  
ATOM   4795  CG  ASP A 301     -22.335   9.973   8.700  1.00 94.99           C  
ATOM   4796  OD1 ASP A 301     -22.585  10.646   9.724  1.00 94.99           O  
ATOM   4797  OD2 ASP A 301     -22.169  10.443   7.551  1.00 94.99           O  
ATOM   4798  N   LYS A 302     -21.718   5.561   9.927  1.00 94.79           N  
ATOM   4799  H   LYS A 302     -20.806   5.920   9.680  1.00 94.79           H  
ATOM   4800  CA  LYS A 302     -21.970   4.123   9.879  1.00 94.79           C  
ATOM   4801  HA  LYS A 302     -22.919   3.966   9.367  1.00 94.79           H  
ATOM   4802  C   LYS A 302     -22.121   3.514  11.267  1.00 94.79           C  
ATOM   4803  CB  LYS A 302     -20.858   3.465   9.068  1.00 94.79           C  
ATOM   4804  HB2 LYS A 302     -19.898   3.575   9.572  1.00 94.79           H  
ATOM   4805  HB3 LYS A 302     -20.806   3.972   8.105  1.00 94.79           H  
ATOM   4806  O   LYS A 302     -23.047   2.738  11.494  1.00 94.79           O  
ATOM   4807  CG  LYS A 302     -21.166   1.982   8.850  1.00 94.79           C  
ATOM   4808  HG2 LYS A 302     -22.220   1.852   8.606  1.00 94.79           H  
ATOM   4809  HG3 LYS A 302     -20.926   1.412   9.748  1.00 94.79           H  
ATOM   4810  CD  LYS A 302     -20.329   1.498   7.679  1.00 94.79           C  
ATOM   4811  HD2 LYS A 302     -19.274   1.641   7.911  1.00 94.79           H  
ATOM   4812  HD3 LYS A 302     -20.579   2.098   6.804  1.00 94.79           H  
ATOM   4813  CE  LYS A 302     -20.622   0.033   7.377  1.00 94.79           C  
ATOM   4814  HE2 LYS A 302     -20.142  -0.596   8.127  1.00 94.79           H  
ATOM   4815  HE3 LYS A 302     -21.698  -0.140   7.400  1.00 94.79           H  
ATOM   4816  NZ  LYS A 302     -20.103  -0.276   6.039  1.00 94.79           N  
ATOM   4817  HZ1 LYS A 302     -20.689   0.133   5.325  1.00 94.79           H  
ATOM   4818  HZ2 LYS A 302     -20.107  -1.268   5.846  1.00 94.79           H  
ATOM   4819  HZ3 LYS A 302     -19.138   0.012   5.966  1.00 94.79           H  
ATOM   4820  N   ILE A 303     -21.224   3.866  12.183  1.00 96.15           N  
ATOM   4821  H   ILE A 303     -20.519   4.538  11.916  1.00 96.15           H  
ATOM   4822  CA  ILE A 303     -21.215   3.350  13.553  1.00 96.15           C  
ATOM   4823  HA  ILE A 303     -21.365   2.271  13.518  1.00 96.15           H  
ATOM   4824  C   ILE A 303     -22.395   3.885  14.376  1.00 96.15           C  
ATOM   4825  CB  ILE A 303     -19.825   3.636  14.169  1.00 96.15           C  
ATOM   4826  HB  ILE A 303     -19.483   4.615  13.833  1.00 96.15           H  
ATOM   4827  O   ILE A 303     -22.927   3.154  15.209  1.00 96.15           O  
ATOM   4828  CG1 ILE A 303     -18.844   2.560  13.643  1.00 96.15           C  
ATOM   4829 HG12 ILE A 303     -19.316   1.578  13.672  1.00 96.15           H  
ATOM   4830 HG13 ILE A 303     -18.608   2.789  12.604  1.00 96.15           H  
ATOM   4831  CG2 ILE A 303     -19.835   3.696  15.697  1.00 96.15           C  
ATOM   4832 HG21 ILE A 303     -20.548   4.448  16.035  1.00 96.15           H  
ATOM   4833 HG22 ILE A 303     -20.096   2.712  16.085  1.00 96.15           H  
ATOM   4834 HG23 ILE A 303     -18.861   3.997  16.082  1.00 96.15           H  
ATOM   4835  CD1 ILE A 303     -17.536   2.452  14.424  1.00 96.15           C  
ATOM   4836 HD11 ILE A 303     -16.820   1.874  13.840  1.00 96.15           H  
ATOM   4837 HD12 ILE A 303     -17.150   3.453  14.620  1.00 96.15           H  
ATOM   4838 HD13 ILE A 303     -17.707   1.944  15.373  1.00 96.15           H  
ATOM   4839  N   MET A 304     -22.847   5.119  14.131  1.00 95.46           N  
ATOM   4840  H   MET A 304     -22.361   5.683  13.449  1.00 95.46           H  
ATOM   4841  CA  MET A 304     -23.939   5.749  14.886  1.00 95.46           C  
ATOM   4842  HA  MET A 304     -23.641   5.857  15.929  1.00 95.46           H  
ATOM   4843  C   MET A 304     -25.229   4.930  14.923  1.00 95.46           C  
ATOM   4844  CB  MET A 304     -24.263   7.129  14.305  1.00 95.46           C  
ATOM   4845  HB2 MET A 304     -24.288   7.082  13.217  1.00 95.46           H  
ATOM   4846  HB3 MET A 304     -25.263   7.397  14.646  1.00 95.46           H  
ATOM   4847  O   MET A 304     -25.895   4.912  15.959  1.00 95.46           O  
ATOM   4848  CG  MET A 304     -23.360   8.278  14.746  1.00 95.46           C  
ATOM   4849  HG2 MET A 304     -23.856   9.185  14.398  1.00 95.46           H  
ATOM   4850  HG3 MET A 304     -22.394   8.227  14.244  1.00 95.46           H  
ATOM   4851  SD  MET A 304     -23.084   8.449  16.527  1.00 95.46           S  
ATOM   4852  CE  MET A 304     -21.553   7.509  16.640  1.00 95.46           C  
ATOM   4853  HE1 MET A 304     -21.204   7.569  17.671  1.00 95.46           H  
ATOM   4854  HE2 MET A 304     -21.716   6.468  16.363  1.00 95.46           H  
ATOM   4855  HE3 MET A 304     -20.813   7.939  15.964  1.00 95.46           H  
ATOM   4856  N   ASN A 305     -25.550   4.221  13.837  1.00 92.90           N  
ATOM   4857  H   ASN A 305     -24.942   4.282  13.034  1.00 92.90           H  
ATOM   4858  CA  ASN A 305     -26.755   3.388  13.746  1.00 92.90           C  
ATOM   4859  HA  ASN A 305     -27.629   4.011  13.941  1.00 92.90           H  
ATOM   4860  C   ASN A 305     -26.787   2.250  14.781  1.00 92.90           C  
ATOM   4861  CB  ASN A 305     -26.855   2.819  12.323  1.00 92.90           C  
ATOM   4862  HB2 ASN A 305     -27.721   2.161  12.262  1.00 92.90           H  
ATOM   4863  HB3 ASN A 305     -25.966   2.226  12.109  1.00 92.90           H  
ATOM   4864  O   ASN A 305     -27.866   1.810  15.167  1.00 92.90           O  
ATOM   4865  CG  ASN A 305     -27.027   3.904  11.279  1.00 92.90           C  
ATOM   4866  ND2 ASN A 305     -26.211   3.893  10.254  1.00 92.90           N  
ATOM   4867 HD21 ASN A 305     -25.429   3.255  10.271  1.00 92.90           H  
ATOM   4868 HD22 ASN A 305     -26.176   4.749   9.720  1.00 92.90           H  
ATOM   4869  OD1 ASN A 305     -27.870   4.780  11.383  1.00 92.90           O  
ATOM   4870  N   ASP A 306     -25.616   1.803  15.240  1.00 96.76           N  
ATOM   4871  H   ASP A 306     -24.771   2.220  14.878  1.00 96.76           H  
ATOM   4872  CA  ASP A 306     -25.469   0.755  16.253  1.00 96.76           C  
ATOM   4873  HA  ASP A 306     -26.413   0.223  16.377  1.00 96.76           H  
ATOM   4874  C   ASP A 306     -25.092   1.316  17.637  1.00 96.76           C  
ATOM   4875  CB  ASP A 306     -24.413  -0.250  15.770  1.00 96.76           C  
ATOM   4876  HB2 ASP A 306     -24.038  -0.801  16.633  1.00 96.76           H  
ATOM   4877  HB3 ASP A 306     -23.571   0.295  15.343  1.00 96.76           H  
ATOM   4878  O   ASP A 306     -25.190   0.596  18.632  1.00 96.76           O  
ATOM   4879  CG  ASP A 306     -24.895  -1.291  14.753  1.00 96.76           C  
ATOM   4880  OD1 ASP A 306     -26.089  -1.364  14.398  1.00 96.76           O  
ATOM   4881  OD2 ASP A 306     -24.048  -2.126  14.371  1.00 96.76           O  
ATOM   4882  N   ILE A 307     -24.664   2.585  17.733  1.00 95.69           N  
ATOM   4883  H   ILE A 307     -24.589   3.121  16.881  1.00 95.69           H  
ATOM   4884  CA  ILE A 307     -24.371   3.235  19.022  1.00 95.69           C  
ATOM   4885  HA  ILE A 307     -23.932   2.486  19.681  1.00 95.69           H  
ATOM   4886  C   ILE A 307     -25.642   3.686  19.724  1.00 95.69           C  
ATOM   4887  CB  ILE A 307     -23.347   4.388  18.886  1.00 95.69           C  
ATOM   4888  HB  ILE A 307     -23.633   5.028  18.052  1.00 95.69           H  
ATOM   4889  O   ILE A 307     -25.774   3.455  20.927  1.00 95.69           O  
ATOM   4890  CG1 ILE A 307     -21.979   3.745  18.594  1.00 95.69           C  
ATOM   4891 HG12 ILE A 307     -21.835   2.884  19.247  1.00 95.69           H  
ATOM   4892 HG13 ILE A 307     -21.998   3.391  17.563  1.00 95.69           H  
ATOM   4893  CG2 ILE A 307     -23.269   5.268  20.151  1.00 95.69           C  
ATOM   4894 HG21 ILE A 307     -22.583   6.101  19.998  1.00 95.69           H  
ATOM   4895 HG22 ILE A 307     -24.237   5.709  20.387  1.00 95.69           H  
ATOM   4896 HG23 ILE A 307     -22.937   4.674  21.002  1.00 95.69           H  
ATOM   4897  CD1 ILE A 307     -20.754   4.639  18.772  1.00 95.69           C  
ATOM   4898 HD11 ILE A 307     -19.864   4.109  18.432  1.00 95.69           H  
ATOM   4899 HD12 ILE A 307     -20.613   4.885  19.825  1.00 95.69           H  
ATOM   4900 HD13 ILE A 307     -20.870   5.553  18.190  1.00 95.69           H  
ATOM   4901  N   ILE A 308     -26.553   4.338  19.000  1.00 94.43           N  
ATOM   4902  H   ILE A 308     -26.402   4.439  18.006  1.00 94.43           H  
ATOM   4903  CA  ILE A 308     -27.790   4.872  19.568  1.00 94.43           C  
ATOM   4904  HA  ILE A 308     -27.782   4.727  20.649  1.00 94.43           H  
ATOM   4905  C   ILE A 308     -28.976   4.098  19.019  1.00 94.43           C  
ATOM   4906  CB  ILE A 308     -27.938   6.383  19.305  1.00 94.43           C  
ATOM   4907  HB  ILE A 308     -28.056   6.542  18.233  1.00 94.43           H  
ATOM   4908  O   ILE A 308     -29.270   4.152  17.827  1.00 94.43           O  
ATOM   4909  CG1 ILE A 308     -26.733   7.224  19.768  1.00 94.43           C  
ATOM   4910 HG12 ILE A 308     -26.906   8.264  19.492  1.00 94.43           H  
ATOM   4911 HG13 ILE A 308     -25.842   6.899  19.231  1.00 94.43           H  
ATOM   4912  CG2 ILE A 308     -29.201   6.891  20.014  1.00 94.43           C  
ATOM   4913 HG21 ILE A 308     -29.292   7.969  19.883  1.00 94.43           H  
ATOM   4914 HG22 ILE A 308     -30.088   6.412  19.600  1.00 94.43           H  
ATOM   4915 HG23 ILE A 308     -29.156   6.651  21.077  1.00 94.43           H  
ATOM   4916  CD1 ILE A 308     -26.464   7.170  21.274  1.00 94.43           C  
ATOM   4917 HD11 ILE A 308     -26.368   6.135  21.601  1.00 94.43           H  
ATOM   4918 HD12 ILE A 308     -25.532   7.696  21.480  1.00 94.43           H  
ATOM   4919 HD13 ILE A 308     -27.264   7.661  21.828  1.00 94.43           H  
ATOM   4920  N   ILE A 309     -29.697   3.424  19.912  1.00 94.84           N  
ATOM   4921  H   ILE A 309     -29.406   3.447  20.879  1.00 94.84           H  
ATOM   4922  CA  ILE A 309     -30.854   2.608  19.550  1.00 94.84           C  
ATOM   4923  HA  ILE A 309     -31.033   2.695  18.479  1.00 94.84           H  
ATOM   4924  C   ILE A 309     -32.087   3.141  20.267  1.00 94.84           C  
ATOM   4925  CB  ILE A 309     -30.589   1.117  19.841  1.00 94.84           C  
ATOM   4926  HB  ILE A 309     -30.411   0.995  20.909  1.00 94.84           H  
ATOM   4927  O   ILE A 309     -32.088   3.309  21.485  1.00 94.84           O  
ATOM   4928  CG1 ILE A 309     -29.325   0.648  19.084  1.00 94.84           C  
ATOM   4929 HG12 ILE A 309     -29.454   0.798  18.012  1.00 94.84           H  
ATOM   4930 HG13 ILE A 309     -28.468   1.240  19.406  1.00 94.84           H  
ATOM   4931  CG2 ILE A 309     -31.821   0.272  19.458  1.00 94.84           C  
ATOM   4932 HG21 ILE A 309     -32.032   0.379  18.394  1.00 94.84           H  
ATOM   4933 HG22 ILE A 309     -31.637  -0.778  19.685  1.00 94.84           H  
ATOM   4934 HG23 ILE A 309     -32.692   0.577  20.038  1.00 94.84           H  
ATOM   4935  CD1 ILE A 309     -28.963  -0.812  19.343  1.00 94.84           C  
ATOM   4936 HD11 ILE A 309     -29.643  -1.473  18.807  1.00 94.84           H  
ATOM   4937 HD12 ILE A 309     -27.944  -0.987  18.996  1.00 94.84           H  
ATOM   4938 HD13 ILE A 309     -29.013  -1.015  20.413  1.00 94.84           H
[truncated: 358,677 more chars]
