# Supplementary material for: Widespread Horizontal Gene Transfer Among Animal Viruses
Source: bioRxiv. 2024 Mar 26:2024.03.25.586562. Preprint. [Version 2] doi: 10.1101/2024.03.25.586562 (PMC11071296; doi:10.1101/2024.03.25.586562)
Supplement: Supplement 7 [file media-7.zip › File7_PDB/Adeno35082_MaccVI.pdb]

ATOM      1  N   MET A   1      16.936  18.194 -26.461  1.00 60.20           N  
ATOM      2  H   MET A   1      16.459  17.311 -26.344  1.00 60.20           H  
ATOM      3  H2  MET A   1      16.660  18.601 -27.343  1.00 60.20           H  
ATOM      4  H3  MET A   1      17.929  18.010 -26.466  1.00 60.20           H  
ATOM      5  CA  MET A   1      16.576  19.085 -25.330  1.00 60.20           C  
ATOM      6  HA  MET A   1      17.147  20.012 -25.397  1.00 60.20           H  
ATOM      7  C   MET A   1      16.937  18.393 -24.021  1.00 60.20           C  
ATOM      8  CB  MET A   1      15.080  19.424 -25.357  1.00 60.20           C  
ATOM      9  HB2 MET A   1      14.804  19.938 -24.436  1.00 60.20           H  
ATOM     10  HB3 MET A   1      14.503  18.501 -25.422  1.00 60.20           H  
ATOM     11  O   MET A   1      16.954  17.170 -23.995  1.00 60.20           O  
ATOM     12  CG  MET A   1      14.726  20.331 -26.541  1.00 60.20           C  
ATOM     13  HG2 MET A   1      15.141  19.922 -27.462  1.00 60.20           H  
ATOM     14  HG3 MET A   1      15.155  21.319 -26.374  1.00 60.20           H  
ATOM     15  SD  MET A   1      12.945  20.498 -26.772  1.00 60.20           S  
ATOM     16  CE  MET A   1      12.891  21.724 -28.109  1.00 60.20           C  
ATOM     17  HE1 MET A   1      13.362  22.651 -27.782  1.00 60.20           H  
ATOM     18  HE2 MET A   1      11.853  21.928 -28.370  1.00 60.20           H  
ATOM     19  HE3 MET A   1      13.408  21.340 -28.988  1.00 60.20           H  
ATOM     20  N   ALA A   2      17.252  19.129 -22.951  1.00 71.46           N  
ATOM     21  H   ALA A   2      17.184  20.136 -22.984  1.00 71.46           H  
ATOM     22  CA  ALA A   2      17.550  18.519 -21.653  1.00 71.46           C  
ATOM     23  HA  ALA A   2      18.089  17.583 -21.805  1.00 71.46           H  
ATOM     24  C   ALA A   2      16.244  18.200 -20.904  1.00 71.46           C  
ATOM     25  CB  ALA A   2      18.474  19.456 -20.860  1.00 71.46           C  
ATOM     26  HB1 ALA A   2      18.706  19.009 -19.893  1.00 71.46           H  
ATOM     27  HB2 ALA A   2      17.986  20.417 -20.695  1.00 71.46           H  
ATOM     28  HB3 ALA A   2      19.404  19.613 -21.407  1.00 71.46           H  
ATOM     29  O   ALA A   2      15.650  19.097 -20.313  1.00 71.46           O  
ATOM     30  N   PHE A   3      15.809  16.935 -20.909  1.00 65.64           N  
ATOM     31  H   PHE A   3      16.279  16.266 -21.503  1.00 65.64           H  
ATOM     32  CA  PHE A   3      14.555  16.499 -20.266  1.00 65.64           C  
ATOM     33  HA  PHE A   3      13.715  16.982 -20.766  1.00 65.64           H  
ATOM     34  C   PHE A   3      14.460  16.874 -18.776  1.00 65.64           C  
ATOM     35  CB  PHE A   3      14.405  14.980 -20.434  1.00 65.64           C  
ATOM     36  HB2 PHE A   3      13.501  14.663 -19.913  1.00 65.64           H  
ATOM     37  HB3 PHE A   3      15.246  14.480 -19.952  1.00 65.64           H  
ATOM     38  O   PHE A   3      13.374  17.140 -18.278  1.00 65.64           O  
ATOM     39  CG  PHE A   3      14.300  14.513 -21.874  1.00 65.64           C  
ATOM     40  CD1 PHE A   3      13.078  14.643 -22.560  1.00 65.64           C  
ATOM     41  HD1 PHE A   3      12.220  15.080 -22.071  1.00 65.64           H  
ATOM     42  CD2 PHE A   3      15.405  13.925 -22.522  1.00 65.64           C  
ATOM     43  HD2 PHE A   3      16.343  13.803 -22.000  1.00 65.64           H  
ATOM     44  CE1 PHE A   3      12.952  14.169 -23.877  1.00 65.64           C  
ATOM     45  HE1 PHE A   3      12.001  14.225 -24.384  1.00 65.64           H  
ATOM     46  CE2 PHE A   3      15.281  13.460 -23.844  1.00 65.64           C  
ATOM     47  HE2 PHE A   3      16.115  12.982 -24.335  1.00 65.64           H  
ATOM     48  CZ  PHE A   3      14.052  13.574 -24.518  1.00 65.64           C  
ATOM     49  HZ  PHE A   3      13.936  13.177 -25.516  1.00 65.64           H  
ATOM     50  N   ALA A   4      15.596  16.987 -18.078  1.00 65.04           N  
ATOM     51  H   ALA A   4      16.465  16.754 -18.536  1.00 65.04           H  
ATOM     52  CA  ALA A   4      15.657  17.441 -16.687  1.00 65.04           C  
ATOM     53  HA  ALA A   4      14.981  16.825 -16.094  1.00 65.04           H  
ATOM     54  C   ALA A   4      15.219  18.907 -16.465  1.00 65.04           C  
ATOM     55  CB  ALA A   4      17.085  17.209 -16.177  1.00 65.04           C  
ATOM     56  HB1 ALA A   4      17.138  17.471 -15.120  1.00 65.04           H  
ATOM     57  HB2 ALA A   4      17.356  16.158 -16.284  1.00 65.04           H  
ATOM     58  HB3 ALA A   4      17.790  17.830 -16.730  1.00 65.04           H  
ATOM     59  O   ALA A   4      15.007  19.280 -15.322  1.00 65.04           O  
ATOM     60  N   ARG A   5      15.085  19.725 -17.525  1.00 68.59           N  
ATOM     61  H   ARG A   5      15.285  19.346 -18.439  1.00 68.59           H  
ATOM     62  CA  ARG A   5      14.503  21.087 -17.477  1.00 68.59           C  
ATOM     63  HA  ARG A   5      14.603  21.491 -16.469  1.00 68.59           H  
ATOM     64  C   ARG A   5      12.993  21.118 -17.761  1.00 68.59           C  
ATOM     65  CB  ARG A   5      15.219  22.018 -18.473  1.00 68.59           C  
ATOM     66  HB2 ARG A   5      15.109  21.614 -19.479  1.00 68.59           H  
ATOM     67  HB3 ARG A   5      14.723  22.989 -18.450  1.00 68.59           H  
ATOM     68  O   ARG A   5      12.390  22.180 -17.690  1.00 68.59           O  
ATOM     69  CG  ARG A   5      16.705  22.250 -18.176  1.00 68.59           C  
ATOM     70  HG2 ARG A   5      16.811  22.654 -17.170  1.00 68.59           H  
ATOM     71  HG3 ARG A   5      17.248  21.307 -18.245  1.00 68.59           H  
ATOM     72  CD  ARG A   5      17.276  23.247 -19.196  1.00 68.59           C  
ATOM     73  HD2 ARG A   5      16.701  24.171 -19.137  1.00 68.59           H  
ATOM     74  HD3 ARG A   5      17.158  22.826 -20.194  1.00 68.59           H  
ATOM     75  NE  ARG A   5      18.698  23.547 -18.938  1.00 68.59           N  
ATOM     76  HE  ARG A   5      19.040  23.326 -18.014  1.00 68.59           H  
ATOM     77  NH1 ARG A   5      19.185  24.559 -20.946  1.00 68.59           N  
ATOM     78 HH11 ARG A   5      18.208  24.506 -21.195  1.00 68.59           H  
ATOM     79 HH12 ARG A   5      19.822  25.100 -21.513  1.00 68.59           H  
ATOM     80  NH2 ARG A   5      20.767  24.398 -19.384  1.00 68.59           N  
ATOM     81 HH21 ARG A   5      21.070  24.164 -18.449  1.00 68.59           H  
ATOM     82 HH22 ARG A   5      21.395  24.908 -19.988  1.00 68.59           H  
ATOM     83  CZ  ARG A   5      19.540  24.161 -19.755  1.00 68.59           C  
ATOM     84  N   LEU A   6      12.416  19.982 -18.160  1.00 72.18           N  
ATOM     85  H   LEU A   6      12.990  19.152 -18.198  1.00 72.18           H  
ATOM     86  CA  LEU A   6      10.979  19.801 -18.414  1.00 72.18           C  
ATOM     87  HA  LEU A   6      10.481  20.770 -18.448  1.00 72.18           H  
ATOM     88  C   LEU A   6      10.298  19.003 -17.290  1.00 72.18           C  
ATOM     89  CB  LEU A   6      10.787  19.086 -19.766  1.00 72.18           C  
ATOM     90  HB2 LEU A   6       9.719  18.941 -19.928  1.00 72.18           H  
ATOM     91  HB3 LEU A   6      11.242  18.097 -19.698  1.00 72.18           H  
ATOM     92  O   LEU A   6       9.075  18.904 -17.254  1.00 72.18           O  
ATOM     93  CG  LEU A   6      11.368  19.812 -20.991  1.00 72.18           C  
ATOM     94  HG  LEU A   6      12.435  19.984 -20.845  1.00 72.18           H  
ATOM     95  CD1 LEU A   6      11.205  18.929 -22.230  1.00 72.18           C  
ATOM     96 HD11 LEU A   6      11.711  17.976 -22.079  1.00 72.18           H  
ATOM     97 HD12 LEU A   6      11.629  19.429 -23.101  1.00 72.18           H  
ATOM     98 HD13 LEU A   6      10.147  18.743 -22.412  1.00 72.18           H  
ATOM     99  CD2 LEU A   6      10.683  21.152 -21.256  1.00 72.18           C  
ATOM    100 HD21 LEU A   6      11.078  21.605 -22.165  1.00 72.18           H  
ATOM    101 HD22 LEU A   6      10.862  21.833 -20.423  1.00 72.18           H  
ATOM    102 HD23 LEU A   6       9.608  21.006 -21.368  1.00 72.18           H  
ATOM    103  N   ALA A   7      11.088  18.410 -16.394  1.00 69.04           N  
ATOM    104  H   ALA A   7      12.081  18.584 -16.444  1.00 69.04           H  
ATOM    105  CA  ALA A   7      10.593  17.739 -15.206  1.00 69.04           C  
ATOM    106  HA  ALA A   7       9.787  17.068 -15.504  1.00 69.04           H  
ATOM    107  C   ALA A   7      10.069  18.773 -14.190  1.00 69.04           C  
ATOM    108  CB  ALA A   7      11.740  16.911 -14.613  1.00 69.04           C  
ATOM    109  HB1 ALA A   7      11.391  16.396 -13.718  1.00 69.04           H  
ATOM    110  HB2 ALA A   7      12.565  17.568 -14.337  1.00 69.04           H  
ATOM    111  HB3 ALA A   7      12.085  16.179 -15.344  1.00 69.04           H  
ATOM    112  O   ALA A   7      10.678  19.831 -14.041  1.00 69.04           O  
ATOM    113  N   PRO A   8       8.997  18.485 -13.435  1.00 69.42           N  
ATOM    114  CA  PRO A   8       8.657  19.263 -12.252  1.00 69.42           C  
ATOM    115  HA  PRO A   8       8.466  20.297 -12.539  1.00 69.42           H  
ATOM    116  C   PRO A   8       9.804  19.225 -11.231  1.00 69.42           C  
ATOM    117  CB  PRO A   8       7.369  18.646 -11.706  1.00 69.42           C  
ATOM    118  HB2 PRO A   8       7.345  18.668 -10.617  1.00 69.42           H  
ATOM    119  HB3 PRO A   8       6.507  19.167 -12.123  1.00 69.42           H  
ATOM    120  O   PRO A   8      10.413  18.180 -10.981  1.00 69.42           O  
ATOM    121  CG  PRO A   8       7.403  17.213 -12.225  1.00 69.42           C  
ATOM    122  HG2 PRO A   8       6.399  16.802 -12.333  1.00 69.42           H  
ATOM    123  HG3 PRO A   8       8.003  16.599 -11.553  1.00 69.42           H  
ATOM    124  CD  PRO A   8       8.113  17.346 -13.571  1.00 69.42           C  
ATOM    125  HD2 PRO A   8       8.679  16.441 -13.789  1.00 69.42           H  
ATOM    126  HD3 PRO A   8       7.387  17.541 -14.360  1.00 69.42           H  
ATOM    127  N   HIS A   9      10.083  20.378 -10.628  1.00 73.00           N  
ATOM    128  H   HIS A   9       9.518  21.185 -10.851  1.00 73.00           H  
ATOM    129  CA  HIS A   9      11.156  20.573  -9.654  1.00 73.00           C  
ATOM    130  HA  HIS A   9      11.783  19.682  -9.615  1.00 73.00           H  
ATOM    131  C   HIS A   9      10.591  20.810  -8.249  1.00 73.00           C  
ATOM    132  CB  HIS A   9      12.038  21.757 -10.081  1.00 73.00           C  
ATOM    133  HB2 HIS A   9      11.416  22.645 -10.194  1.00 73.00           H  
ATOM    134  HB3 HIS A   9      12.748  21.960  -9.280  1.00 73.00           H  
ATOM    135  O   HIS A   9       9.564  21.467  -8.093  1.00 73.00           O  
ATOM    136  CG  HIS A   9      12.830  21.550 -11.351  1.00 73.00           C  
ATOM    137  CD2 HIS A   9      12.421  21.800 -12.635  1.00 73.00           C  
ATOM    138  HD2 HIS A   9      11.442  22.142 -12.937  1.00 73.00           H  
ATOM    139  ND1 HIS A   9      14.149  21.166 -11.421  1.00 73.00           N  
ATOM    140  HD1 HIS A   9      14.754  20.983 -10.633  1.00 73.00           H  
ATOM    141  CE1 HIS A   9      14.516  21.163 -12.713  1.00 73.00           C  
ATOM    142  HE1 HIS A   9      15.498  20.903 -13.081  1.00 73.00           H  
ATOM    143  NE2 HIS A   9      13.502  21.557 -13.492  1.00 73.00           N  
ATOM    144  N   VAL A  10      11.306  20.344  -7.224  1.00 69.49           N  
ATOM    145  H   VAL A  10      12.149  19.830  -7.435  1.00 69.49           H  
ATOM    146  CA  VAL A  10      11.125  20.789  -5.834  1.00 69.49           C  
ATOM    147  HA  VAL A  10      10.289  21.487  -5.783  1.00 69.49           H  
ATOM    148  C   VAL A  10      12.391  21.544  -5.437  1.00 69.49           C  
ATOM    149  CB  VAL A  10      10.790  19.624  -4.883  1.00 69.49           C  
ATOM    150  HB  VAL A  10      11.596  18.891  -4.911  1.00 69.49           H  
ATOM    151  O   VAL A  10      13.467  20.959  -5.286  1.00 69.49           O  
ATOM    152  CG1 VAL A  10      10.631  20.111  -3.437  1.00 69.49           C  
ATOM    153 HG11 VAL A  10      10.357  19.273  -2.796  1.00 69.49           H  
ATOM    154 HG12 VAL A  10       9.850  20.869  -3.378  1.00 69.49           H  
ATOM    155 HG13 VAL A  10      11.570  20.525  -3.070  1.00 69.49           H  
ATOM    156  CG2 VAL A  10       9.474  18.944  -5.288  1.00 69.49           C  
ATOM    157 HG21 VAL A  10       8.651  19.658  -5.242  1.00 69.49           H  
ATOM    158 HG22 VAL A  10       9.542  18.554  -6.303  1.00 69.49           H  
ATOM    159 HG23 VAL A  10       9.261  18.112  -4.617  1.00 69.49           H  
ATOM    160  N   GLY A  11      12.280  22.871  -5.345  1.00 78.13           N  
ATOM    161  H   GLY A  11      11.381  23.289  -5.539  1.00 78.13           H  
ATOM    162  CA  GLY A  11      13.439  23.757  -5.240  1.00 78.13           C  
ATOM    163  HA2 GLY A  11      13.106  24.793  -5.181  1.00 78.13           H  
ATOM    164  HA3 GLY A  11      13.994  23.519  -4.332  1.00 78.13           H  
ATOM    165  C   GLY A  11      14.356  23.614  -6.459  1.00 78.13           C  
ATOM    166  O   GLY A  11      13.908  23.719  -7.597  1.00 78.13           O  
ATOM    167  N   LEU A  12      15.641  23.339  -6.221  1.00 76.08           N  
ATOM    168  H   LEU A  12      15.940  23.254  -5.260  1.00 76.08           H  
ATOM    169  CA  LEU A  12      16.638  23.126  -7.279  1.00 76.08           C  
ATOM    170  HA  LEU A  12      16.372  23.737  -8.142  1.00 76.08           H  
ATOM    171  C   LEU A  12      16.684  21.678  -7.803  1.00 76.08           C  
ATOM    172  CB  LEU A  12      18.016  23.584  -6.762  1.00 76.08           C  
ATOM    173  HB2 LEU A  12      18.767  23.353  -7.517  1.00 76.08           H  
ATOM    174  HB3 LEU A  12      18.259  23.009  -5.869  1.00 76.08           H  
ATOM    175  O   LEU A  12      17.325  21.414  -8.820  1.00 76.08           O  
ATOM    176  CG  LEU A  12      18.106  25.088  -6.433  1.00 76.08           C  
ATOM    177  HG  LEU A  12      17.333  25.354  -5.711  1.00 76.08           H  
ATOM    178  CD1 LEU A  12      19.463  25.395  -5.801  1.00 76.08           C  
ATOM    179 HD11 LEU A  12      20.266  25.158  -6.499  1.00 76.08           H  
ATOM    180 HD12 LEU A  12      19.591  24.806  -4.893  1.00 76.08           H  
ATOM    181 HD13 LEU A  12      19.517  26.451  -5.538  1.00 76.08           H  
ATOM    182  CD2 LEU A  12      17.946  25.966  -7.676  1.00 76.08           C  
ATOM    183 HD21 LEU A  12      18.679  25.685  -8.433  1.00 76.08           H  
ATOM    184 HD22 LEU A  12      16.941  25.862  -8.084  1.00 76.08           H  
ATOM    185 HD23 LEU A  12      18.093  27.012  -7.407  1.00 76.08           H  
ATOM    186  N   ASN A  13      16.005  20.734  -7.144  1.00 66.13           N  
ATOM    187  H   ASN A  13      15.395  21.008  -6.386  1.00 66.13           H  
ATOM    188  CA  ASN A  13      16.048  19.324  -7.515  1.00 66.13           C  
ATOM    189  HA  ASN A  13      17.009  19.122  -7.990  1.00 66.13           H  
ATOM    190  C   ASN A  13      14.917  18.988  -8.501  1.00 66.13           C  
ATOM    191  CB  ASN A  13      15.984  18.457  -6.245  1.00 66.13           C  
ATOM    192  HB2 ASN A  13      15.163  18.798  -5.613  1.00 66.13           H  
ATOM    193  HB3 ASN A  13      15.785  17.423  -6.528  1.00 66.13           H  
ATOM    194  O   ASN A  13      13.748  19.059  -8.111  1.00 66.13           O  
ATOM    195  CG  ASN A  13      17.281  18.467  -5.455  1.00 66.13           C  
ATOM    196  ND2 ASN A  13      17.221  18.227  -4.167  1.00 66.13           N  
ATOM    197 HD21 ASN A  13      16.330  18.092  -3.711  1.00 66.13           H  
ATOM    198 HD22 ASN A  13      18.100  18.252  -3.669  1.00 66.13           H  
ATOM    199  OD1 ASN A  13      18.366  18.656  -5.977  1.00 66.13           O  
ATOM    200  N   PRO A  14      15.209  18.585  -9.755  1.00 68.74           N  
ATOM    201  CA  PRO A  14      14.203  17.924 -10.579  1.00 68.74           C  
ATOM    202  HA  PRO A  14      13.347  18.579 -10.743  1.00 68.74           H  
ATOM    203  C   PRO A  14      13.741  16.651  -9.870  1.00 68.74           C  
ATOM    204  CB  PRO A  14      14.870  17.622 -11.925  1.00 68.74           C  
ATOM    205  HB2 PRO A  14      14.520  16.685 -12.357  1.00 68.74           H  
ATOM    206  HB3 PRO A  14      14.689  18.444 -12.618  1.00 68.74           H  
ATOM    207  O   PRO A  14      14.557  15.865  -9.380  1.00 68.74           O  
ATOM    208  CG  PRO A  14      16.354  17.562 -11.573  1.00 68.74           C  
ATOM    209  HG2 PRO A  14      16.986  17.829 -12.420  1.00 68.74           H  
ATOM    210  HG3 PRO A  14      16.592  16.563 -11.209  1.00 68.74           H  
ATOM    211  CD  PRO A  14      16.509  18.543 -10.414  1.00 68.74           C  
ATOM    212  HD2 PRO A  14      17.298  18.185  -9.753  1.00 68.74           H  
ATOM    213  HD3 PRO A  14      16.755  19.534 -10.794  1.00 68.74           H  
ATOM    214  N   MET A  15      12.429  16.428  -9.831  1.00 66.34           N  
ATOM    215  H   MET A  15      11.804  17.104 -10.246  1.00 66.34           H  
ATOM    216  CA  MET A  15      11.899  15.110  -9.499  1.00 66.34           C  
ATOM    217  HA  MET A  15      12.280  14.796  -8.527  1.00 66.34           H  
ATOM    218  C   MET A  15      12.411  14.101 -10.533  1.00 66.34           C  
ATOM    219  CB  MET A  15      10.364  15.158  -9.441  1.00 66.34           C  
ATOM    220  HB2 MET A  15       9.980  15.504 -10.401  1.00 66.34           H  
ATOM    221  HB3 MET A  15       9.981  14.153  -9.266  1.00 66.34           H  
ATOM    222  O   MET A  15      12.688  14.462 -11.673  1.00 66.34           O  
ATOM    223  CG  MET A  15       9.829  16.076  -8.332  1.00 66.34           C  
ATOM    224  HG2 MET A  15      10.173  17.097  -8.496  1.00 66.34           H  
ATOM    225  HG3 MET A  15       8.742  16.085  -8.415  1.00 66.34           H  
ATOM    226  SD  MET A  15      10.236  15.568  -6.635  1.00 66.34           S  
ATOM    227  CE  MET A  15      11.796  16.449  -6.337  1.00 66.34           C  
ATOM    228  HE1 MET A  15      11.720  17.470  -6.714  1.00 66.34           H  
ATOM    229  HE2 MET A  15      11.993  16.473  -5.266  1.00 66.34           H  
ATOM    230  HE3 MET A  15      12.626  15.949  -6.836  1.00 66.34           H  
ATOM    231  N   TYR A  16      12.495  12.820 -10.177  1.00 64.77           N  
ATOM    232  H   TYR A  16      12.282  12.579  -9.219  1.00 64.77           H  
ATOM    233  CA  TYR A  16      12.835  11.734 -11.109  1.00 64.77           C  
ATOM    234  HA  TYR A  16      12.716  12.093 -12.131  1.00 64.77           H  
ATOM    235  C   TYR A  16      11.833  10.578 -10.973  1.00 64.77           C  
ATOM    236  CB  TYR A  16      14.308  11.313 -10.957  1.00 64.77           C  
ATOM    237  HB2 TYR A  16      14.472  10.409 -11.544  1.00 64.77           H  
ATOM    238  HB3 TYR A  16      14.497  11.058  -9.915  1.00 64.77           H  
ATOM    239  O   TYR A  16      12.205   9.425 -10.764  1.00 64.77           O  
ATOM    240  CG  TYR A  16      15.333  12.337 -11.424  1.00 64.77           C  
ATOM    241  CD1 TYR A  16      15.555  12.541 -12.802  1.00 64.77           C  
ATOM    242  HD1 TYR A  16      14.963  11.998 -13.525  1.00 64.77           H  
ATOM    243  CD2 TYR A  16      16.094  13.054 -10.482  1.00 64.77           C  
ATOM    244  HD2 TYR A  16      15.907  12.930  -9.426  1.00 64.77           H  
ATOM    245  CE1 TYR A  16      16.542  13.449 -13.235  1.00 64.77           C  
ATOM    246  HE1 TYR A  16      16.715  13.621 -14.287  1.00 64.77           H  
ATOM    247  CE2 TYR A  16      17.091  13.953 -10.909  1.00 64.77           C  
ATOM    248  HE2 TYR A  16      17.658  14.506 -10.176  1.00 64.77           H  
ATOM    249  OH  TYR A  16      18.278  15.015 -12.712  1.00 64.77           O  
ATOM    250  HH  TYR A  16      18.710  15.443 -11.969  1.00 64.77           H  
ATOM    251  CZ  TYR A  16      17.317  14.151 -12.289  1.00 64.77           C  
ATOM    252  N   GLY A  17      10.543  10.914 -11.051  1.00 63.29           N  
ATOM    253  H   GLY A  17      10.306  11.872 -11.264  1.00 63.29           H  
ATOM    254  CA  GLY A  17       9.429   9.970 -10.985  1.00 63.29           C  
ATOM    255  HA2 GLY A  17       8.614  10.419 -10.417  1.00 63.29           H  
ATOM    256  HA3 GLY A  17       9.740   9.066 -10.462  1.00 63.29           H  
ATOM    257  C   GLY A  17       8.901   9.601 -12.373  1.00 63.29           C  
ATOM    258  O   GLY A  17       8.906  10.417 -13.290  1.00 63.29           O  
ATOM    259  N   ARG A  18       8.391   8.370 -12.523  1.00 59.06           N  
ATOM    260  H   ARG A  18       8.472   7.734 -11.742  1.00 59.06           H  
ATOM    261  CA  ARG A  18       7.584   7.976 -13.698  1.00 59.06           C  
ATOM    262  HA  ARG A  18       8.007   8.466 -14.575  1.00 59.06           H  
ATOM    263  C   ARG A  18       6.138   8.493 -13.603  1.00 59.06           C  
ATOM    264  CB  ARG A  18       7.661   6.449 -13.920  1.00 59.06           C  
ATOM    265  HB2 ARG A  18       8.710   6.153 -13.912  1.00 59.06           H  
ATOM    266  HB3 ARG A  18       7.151   5.940 -13.101  1.00 59.06           H  
ATOM    267  O   ARG A  18       5.415   8.473 -14.591  1.00 59.06           O  
ATOM    268  CG  ARG A  18       7.043   6.001 -15.263  1.00 59.06           C  
ATOM    269  HG2 ARG A  18       5.976   6.224 -15.276  1.00 59.06           H  
ATOM    270  HG3 ARG A  18       7.523   6.545 -16.076  1.00 59.06           H  
ATOM    271  CD  ARG A  18       7.184   4.497 -15.516  1.00 59.06           C  
ATOM    272  HD2 ARG A  18       6.694   3.964 -14.702  1.00 59.06           H  
ATOM    273  HD3 ARG A  18       8.243   4.239 -15.529  1.00 59.06           H  
ATOM    274  NE  ARG A  18       6.577   4.122 -16.810  1.00 59.06           N  
ATOM    275  HE  ARG A  18       6.471   4.835 -17.517  1.00 59.06           H  
ATOM    276  NH1 ARG A  18       6.068   1.912 -16.403  1.00 59.06           N  
ATOM    277 HH11 ARG A  18       6.308   2.047 -15.431  1.00 59.06           H  
ATOM    278 HH12 ARG A  18       5.620   1.074 -16.744  1.00 59.06           H  
ATOM    279  NH2 ARG A  18       5.671   2.816 -18.408  1.00 59.06           N  
ATOM    280 HH21 ARG A  18       5.262   1.977 -18.793  1.00 59.06           H  
ATOM    281 HH22 ARG A  18       5.681   3.641 -18.990  1.00 59.06           H  
ATOM    282  CZ  ARG A  18       6.111   2.950 -17.196  1.00 59.06           C  
ATOM    283  N   ARG A  19       5.688   8.914 -12.415  1.00 56.62           N  
ATOM    284  H   ARG A  19       6.358   9.038 -11.669  1.00 56.62           H  
ATOM    285  CA  ARG A  19       4.338   9.446 -12.200  1.00 56.62           C  
ATOM    286  HA  ARG A  19       3.655   9.016 -12.932  1.00 56.62           H  
ATOM    287  C   ARG A  19       4.340  10.955 -12.427  1.00 56.62           C  
ATOM    288  CB  ARG A  19       3.822   9.096 -10.795  1.00 56.62           C  
ATOM    289  HB2 ARG A  19       2.895   9.643 -10.626  1.00 56.62           H  
ATOM    290  HB3 ARG A  19       4.544   9.423 -10.046  1.00 56.62           H  
ATOM    291  O   ARG A  19       4.971  11.695 -11.684  1.00 56.62           O  
ATOM    292  CG  ARG A  19       3.543   7.595 -10.628  1.00 56.62           C  
ATOM    293  HG2 ARG A  19       2.877   7.257 -11.423  1.00 56.62           H  
ATOM    294  HG3 ARG A  19       4.481   7.043 -10.688  1.00 56.62           H  
ATOM    295  CD  ARG A  19       2.882   7.334  -9.268  1.00 56.62           C  
ATOM    296  HD2 ARG A  19       1.939   7.878  -9.213  1.00 56.62           H  
ATOM    297  HD3 ARG A  19       3.529   7.738  -8.490  1.00 56.62           H  
ATOM    298  NE  ARG A  19       2.674   5.891  -9.009  1.00 56.62           N  
ATOM    299  HE  ARG A  19       3.436   5.426  -8.536  1.00 56.62           H  
ATOM    300  NH1 ARG A  19       0.506   5.696  -9.761  1.00 56.62           N  
ATOM    301 HH11 ARG A  19      -0.332   5.150  -9.907  1.00 56.62           H  
ATOM    302 HH12 ARG A  19       0.518   6.672 -10.020  1.00 56.62           H  
ATOM    303  NH2 ARG A  19       1.522   3.931  -8.854  1.00 56.62           N  
ATOM    304 HH21 ARG A  19       0.669   3.407  -8.994  1.00 56.62           H  
ATOM    305 HH22 ARG A  19       2.297   3.514  -8.360  1.00 56.62           H  
ATOM    306  CZ  ARG A  19       1.573   5.185  -9.212  1.00 56.62           C  
ATOM    307  N   VAL A  20       3.597  11.392 -13.437  1.00 56.65           N  
ATOM    308  H   VAL A  20       3.133  10.717 -14.027  1.00 56.65           H  
ATOM    309  CA  VAL A  20       3.281  12.806 -13.653  1.00 56.65           C  
ATOM    310  HA  VAL A  20       4.107  13.411 -13.279  1.00 56.65           H  
ATOM    311  C   VAL A  20       2.027  13.141 -12.846  1.00 56.65           C  
ATOM    312  CB  VAL A  20       3.091  13.119 -15.153  1.00 56.65           C  
ATOM    313  HB  VAL A  20       2.131  12.725 -15.485  1.00 56.65           H  
ATOM    314  O   VAL A  20       0.996  12.499 -13.036  1.00 56.65           O  
ATOM    315  CG1 VAL A  20       3.090  14.635 -15.379  1.00 56.65           C  
ATOM    316 HG11 VAL A  20       4.027  15.075 -15.039  1.00 56.65           H  
ATOM    317 HG12 VAL A  20       2.959  14.848 -16.440  1.00 56.65           H  
ATOM    318 HG13 VAL A  20       2.261  15.093 -14.839  1.00 56.65           H  
ATOM    319  CG2 VAL A  20       4.179  12.471 -16.025  1.00 56.65           C  
ATOM    320 HG21 VAL A  20       5.163  12.611 -15.579  1.00 56.65           H  
ATOM    321 HG22 VAL A  20       3.992  11.401 -16.114  1.00 56.65           H  
ATOM    322 HG23 VAL A  20       4.164  12.895 -17.029  1.00 56.65           H  
ATOM    323  N   GLY A  21       2.107  14.113 -11.935  1.00 59.18           N  
ATOM    324  H   GLY A  21       3.009  14.520 -11.733  1.00 59.18           H  
ATOM    325  CA  GLY A  21       0.963  14.586 -11.148  1.00 59.18           C  
ATOM    326  HA2 GLY A  21       0.513  15.433 -11.665  1.00 59.18           H  
ATOM    327  HA3 GLY A  21       0.210  13.801 -11.074  1.00 59.18           H  
ATOM    328  C   GLY A  21       1.324  15.024  -9.727  1.00 59.18           C  
ATOM    329  O   GLY A  21       2.422  14.767  -9.237  1.00 59.18           O  
ATOM    330  N   ASN A  22       0.369  15.660  -9.044  1.00 54.30           N  
ATOM    331  H   ASN A  22      -0.473  15.902  -9.546  1.00 54.30           H  
ATOM    332  CA  ASN A  22       0.565  16.312  -7.738  1.00 54.30           C  
ATOM    333  HA  ASN A  22       1.378  17.031  -7.839  1.00 54.30           H  
ATOM    334  C   ASN A  22       0.972  15.358  -6.589  1.00 54.30           C  
ATOM    335  CB  ASN A  22      -0.723  17.087  -7.373  1.00 54.30           C  
ATOM    336  HB2 ASN A  22      -0.590  17.539  -6.390  1.00 54.30           H  
ATOM    337  HB3 ASN A  22      -1.563  16.395  -7.313  1.00 54.30           H  
ATOM    338  O   ASN A  22       1.301  15.820  -5.499  1.00 54.30           O  
ATOM    339  CG  ASN A  22      -1.082  18.209  -8.338  1.00 54.30           C  
ATOM    340  ND2 ASN A  22      -2.165  18.908  -8.098  1.00 54.30           N  
ATOM    341 HD21 ASN A  22      -2.359  19.656  -8.748  1.00 54.30           H  
ATOM    342 HD22 ASN A  22      -2.716  18.755  -7.266  1.00 54.30           H  
ATOM    343  OD1 ASN A  22      -0.423  18.453  -9.331  1.00 54.30           O  
ATOM    344  N   THR A  23       0.949  14.040  -6.812  1.00 52.80           N  
ATOM    345  H   THR A  23       0.742  13.721  -7.747  1.00 52.80           H  
ATOM    346  CA  THR A  23       1.165  12.999  -5.792  1.00 52.80           C  
ATOM    347  HA  THR A  23       0.538  13.238  -4.934  1.00 52.80           H  
ATOM    348  C   THR A  23       2.600  12.911  -5.261  1.00 52.80           C  
ATOM    349  CB  THR A  23       0.769  11.607  -6.327  1.00 52.80           C  
ATOM    350  HB  THR A  23       1.658  11.091  -6.688  1.00 52.80           H  
ATOM    351  O   THR A  23       2.770  12.450  -4.139  1.00 52.80           O  
ATOM    352  CG2 THR A  23       0.091  10.758  -5.253  1.00 52.80           C  
ATOM    353 HG21 THR A  23       0.786  10.595  -4.429  1.00 52.80           H  
ATOM    354 HG22 THR A  23      -0.797  11.263  -4.872  1.00 52.80           H  
ATOM    355 HG23 THR A  23      -0.188   9.790  -5.670  1.00 52.80           H  
ATOM    356  OG1 THR A  23      -0.152  11.679  -7.399  1.00 52.80           O  
ATOM    357  HG1 THR A  23      -0.989  11.969  -7.028  1.00 52.80           H  
ATOM    358  N   ASP A  24       3.601  13.347  -6.037  1.00 52.59           N  
ATOM    359  H   ASP A  24       3.388  13.659  -6.974  1.00 52.59           H  
ATOM    360  CA  ASP A  24       5.008  13.428  -5.592  1.00 52.59           C  
ATOM    361  HA  ASP A  24       5.163  12.752  -4.752  1.00 52.59           H  
ATOM    362  C   ASP A  24       5.385  14.839  -5.074  1.00 52.59           C  
ATOM    363  CB  ASP A  24       5.962  12.987  -6.734  1.00 52.59           C  
ATOM    364  HB2 ASP A  24       5.617  13.424  -7.671  1.00 52.59           H  
ATOM    365  HB3 ASP A  24       6.952  13.398  -6.536  1.00 52.59           H  
ATOM    366  O   ASP A  24       6.445  15.008  -4.474  1.00 52.59           O  
ATOM    367  CG  ASP A  24       6.148  11.465  -6.914  1.00 52.59           C  
ATOM    368  OD1 ASP A  24       5.887  10.695  -5.963  1.00 52.59           O  
ATOM    369  OD2 ASP A  24       6.582  11.053  -8.018  1.00 52.59           O  
ATOM    370  N   MET A  25       4.547  15.864  -5.305  1.00 52.63           N  
ATOM    371  H   MET A  25       3.656  15.652  -5.730  1.00 52.63           H  
ATOM    372  CA  MET A  25       4.852  17.270  -4.961  1.00 52.63           C  
ATOM    373  HA  MET A  25       5.920  17.354  -4.757  1.00 52.63           H  
ATOM    374  C   MET A  25       4.150  17.766  -3.689  1.00 52.63           C  
ATOM    375  CB  MET A  25       4.551  18.201  -6.143  1.00 52.63           C  
ATOM    376  HB2 MET A  25       3.485  18.186  -6.366  1.00 52.63           H  
ATOM    377  HB3 MET A  25       4.832  19.216  -5.862  1.00 52.63           H  
ATOM    378  O   MET A  25       4.653  18.665  -3.022  1.00 52.63           O  
ATOM    379  CG  MET A  25       5.338  17.805  -7.397  1.00 52.63           C  
ATOM    380  HG2 MET A  25       6.371  17.591  -7.123  1.00 52.63           H  
ATOM    381  HG3 MET A  25       4.903  16.892  -7.802  1.00 52.63           H  
ATOM    382  SD  MET A  25       5.333  19.062  -8.702  1.00 52.63           S  
ATOM    383  CE  MET A  25       6.771  20.042  -8.189  1.00 52.63           C  
ATOM    384  HE1 MET A  25       7.661  19.412  -8.165  1.00 52.63           H  
ATOM    385  HE2 MET A  25       6.929  20.859  -8.893  1.00 52.63           H  
ATOM    386  HE3 MET A  25       6.600  20.458  -7.196  1.00 52.63           H  
ATOM    387  N   ALA A  26       3.024  17.156  -3.318  1.00 54.33           N  
ATOM    388  H   ALA A  26       2.655  16.444  -3.932  1.00 54.33           H  
ATOM    389  CA  ALA A  26       2.581  17.094  -1.929  1.00 54.33           C  
ATOM    390  HA  ALA A  26       3.027  17.908  -1.357  1.00 54.33           H  
ATOM    391  C   ALA A  26       3.063  15.760  -1.337  1.00 54.33           C  
ATOM    392  CB  ALA A  26       1.056  17.245  -1.884  1.00 54.33           C  
ATOM    393  HB1 ALA A  26       0.711  17.201  -0.851  1.00 54.33           H  
ATOM    394  HB2 ALA A  26       0.771  18.205  -2.313  1.00 54.33           H  
ATOM    395  HB3 ALA A  26       0.588  16.443  -2.455  1.00 54.33           H  
ATOM    396  O   ALA A  26       3.139  14.776  -2.068  1.00 54.33           O  
ATOM    397  N   GLY A  27       3.359  15.697  -0.032  1.00 47.67           N  
ATOM    398  H   GLY A  27       3.281  16.541   0.517  1.00 47.67           H  
ATOM    399  CA  GLY A  27       3.751  14.457   0.662  1.00 47.67           C  
ATOM    400  HA2 GLY A  27       4.058  14.692   1.681  1.00 47.67           H  
ATOM    401  HA3 GLY A  27       4.594  14.002   0.141  1.00 47.67           H  
ATOM    402  C   GLY A  27       2.603  13.442   0.724  1.00 47.67           C  
ATOM    403  O   GLY A  27       1.951  13.292   1.754  1.00 47.67           O  
ATOM    404  N   GLY A  28       2.303  12.809  -0.411  1.00 45.59           N  
ATOM    405  H   GLY A  28       2.863  13.042  -1.218  1.00 45.59           H  
ATOM    406  CA  GLY A  28       1.020  12.178  -0.684  1.00 45.59           C  
ATOM    407  HA2 GLY A  28       0.220  12.869  -0.420  1.00 45.59           H  
ATOM    408  HA3 GLY A  28       0.954  11.979  -1.754  1.00 45.59           H  
ATOM    409  C   GLY A  28       0.815  10.859   0.049  1.00 45.59           C  
ATOM    410  O   GLY A  28       1.444   9.850  -0.270  1.00 45.59           O  
ATOM    411  N   PHE A  29      -0.145  10.841   0.976  1.00 50.20           N  
ATOM    412  H   PHE A  29      -0.568  11.719   1.241  1.00 50.20           H  
ATOM    413  CA  PHE A  29      -0.654   9.612   1.580  1.00 50.20           C  
ATOM    414  HA  PHE A  29       0.144   9.159   2.168  1.00 50.20           H  
ATOM    415  C   PHE A  29      -1.081   8.613   0.494  1.00 50.20           C  
ATOM    416  CB  PHE A  29      -1.823   9.936   2.525  1.00 50.20           C  
ATOM    417  HB2 PHE A  29      -2.420   9.034   2.662  1.00 50.20           H  
ATOM    418  HB3 PHE A  29      -2.472  10.682   2.068  1.00 50.20           H  
ATOM    419  O   PHE A  29      -2.012   8.854  -0.275  1.00 50.20           O  
ATOM    420  CG  PHE A  29      -1.378  10.416   3.892  1.00 50.20           C  
ATOM    421  CD1 PHE A  29      -1.317   9.505   4.965  1.00 50.20           C  
ATOM    422  HD1 PHE A  29      -1.613   8.476   4.822  1.00 50.20           H  
ATOM    423  CD2 PHE A  29      -0.995  11.757   4.092  1.00 50.20           C  
ATOM    424  HD2 PHE A  29      -1.030  12.467   3.279  1.00 50.20           H  
ATOM    425  CE1 PHE A  29      -0.868   9.928   6.229  1.00 50.20           C  
ATOM    426  HE1 PHE A  29      -0.815   9.224   7.046  1.00 50.20           H  
ATOM    427  CE2 PHE A  29      -0.549  12.179   5.356  1.00 50.20           C  
ATOM    428  HE2 PHE A  29      -0.248  13.205   5.511  1.00 50.20           H  
ATOM    429  CZ  PHE A  29      -0.482  11.266   6.421  1.00 50.20           C  
ATOM    430  HZ  PHE A  29      -0.125  11.604   7.383  1.00 50.20           H  
ATOM    431  N   SER A  30      -0.402   7.465   0.438  1.00 53.05           N  
ATOM    432  H   SER A  30       0.394   7.360   1.051  1.00 53.05           H  
ATOM    433  CA  SER A  30      -0.706   6.395  -0.514  1.00 53.05           C  
ATOM    434  HA  SER A  30      -0.994   6.851  -1.461  1.00 53.05           H  
ATOM    435  C   SER A  30      -1.887   5.551  -0.026  1.00 53.05           C  
ATOM    436  CB  SER A  30       0.539   5.551  -0.793  1.00 53.05           C  
ATOM    437  HB2 SER A  30       1.334   6.198  -1.164  1.00 53.05           H  
ATOM    438  HB3 SER A  30       0.870   5.066   0.125  1.00 53.05           H  
ATOM    439  O   SER A  30      -1.721   4.471   0.547  1.00 53.05           O  
ATOM    440  OG  SER A  30       0.236   4.571  -1.768  1.00 53.05           O  
ATOM    441  HG  SER A  30       1.042   4.118  -2.026  1.00 53.05           H  
ATOM    442  N   TRP A  31      -3.104   6.030  -0.293  1.00 57.22           N  
ATOM    443  H   TRP A  31      -3.173   6.978  -0.633  1.00 57.22           H  
ATOM    444  CA  TRP A  31      -4.344   5.276  -0.059  1.00 57.22           C  
ATOM    445  HA  TRP A  31      -4.425   5.052   1.005  1.00 57.22           H  
ATOM    446  C   TRP A  31      -4.356   3.923  -0.805  1.00 57.22           C  
ATOM    447  CB  TRP A  31      -5.544   6.155  -0.448  1.00 57.22           C  
ATOM    448  HB2 TRP A  31      -5.436   6.472  -1.486  1.00 57.22           H  
ATOM    449  HB3 TRP A  31      -6.447   5.547  -0.388  1.00 57.22           H  
ATOM    450  O   TRP A  31      -4.970   2.962  -0.345  1.00 57.22           O  
ATOM    451  CG  TRP A  31      -5.755   7.371   0.412  1.00 57.22           C  
ATOM    452  CD1 TRP A  31      -5.122   8.560   0.282  1.00 57.22           C  
ATOM    453  HD1 TRP A  31      -4.392   8.797  -0.478  1.00 57.22           H  
ATOM    454  CD2 TRP A  31      -6.686   7.549   1.530  1.00 57.22           C  
ATOM    455  CE2 TRP A  31      -6.515   8.864   2.061  1.00 57.22           C  
ATOM    456  CE3 TRP A  31      -7.670   6.739   2.140  1.00 57.22           C  
ATOM    457  HE3 TRP A  31      -7.844   5.742   1.762  1.00 57.22           H  
ATOM    458  NE1 TRP A  31      -5.541   9.429   1.269  1.00 57.22           N  
ATOM    459  HE1 TRP A  31      -5.204  10.376   1.363  1.00 57.22           H  
ATOM    460  CH2 TRP A  31      -8.232   8.514   3.728  1.00 57.22           C  
ATOM    461  HH2 TRP A  31      -8.823   8.870   4.559  1.00 57.22           H  
ATOM    462  CZ2 TRP A  31      -7.262   9.346   3.145  1.00 57.22           C  
ATOM    463  HZ2 TRP A  31      -7.107  10.347   3.519  1.00 57.22           H  
ATOM    464  CZ3 TRP A  31      -8.436   7.218   3.222  1.00 57.22           C  
ATOM    465  HZ3 TRP A  31      -9.190   6.588   3.672  1.00 57.22           H  
ATOM    466  N   SER A  32      -3.606   3.803  -1.908  1.00 55.37           N  
ATOM    467  H   SER A  32      -3.065   4.600  -2.212  1.00 55.37           H  
ATOM    468  CA  SER A  32      -3.478   2.576  -2.706  1.00 55.37           C  
ATOM    469  HA  SER A  32      -4.465   2.119  -2.778  1.00 55.37           H  
ATOM    470  C   SER A  32      -2.562   1.497  -2.102  1.00 55.37           C  
ATOM    471  CB  SER A  32      -3.047   2.935  -4.132  1.00 55.37           C  
ATOM    472  HB2 SER A  32      -2.821   2.026  -4.689  1.00 55.37           H  
ATOM    473  HB3 SER A  32      -3.875   3.447  -4.623  1.00 55.37           H  
ATOM    474  O   SER A  32      -2.695   0.334  -2.478  1.00 55.37           O  
ATOM    475  OG  SER A  32      -1.922   3.795  -4.128  1.00 55.37           O  
ATOM    476  HG  SER A  32      -1.801   4.152  -5.011  1.00 55.37           H  
ATOM    477  N   ASN A  33      -1.697   1.829  -1.132  1.00 53.65           N  
ATOM    478  H   ASN A  33      -1.610   2.804  -0.884  1.00 53.65           H  
ATOM    479  CA  ASN A  33      -0.901   0.839  -0.382  1.00 53.65           C  
ATOM    480  HA  ASN A  33      -0.852  -0.090  -0.952  1.00 53.65           H  
ATOM    481  C   ASN A  33      -1.526   0.450   0.974  1.00 53.65           C  
ATOM    482  CB  ASN A  33       0.538   1.355  -0.216  1.00 53.65           C  
ATOM    483  HB2 ASN A  33       0.515   2.376   0.165  1.00 53.65           H  
ATOM    484  HB3 ASN A  33       1.047   0.733   0.521  1.00 53.65           H  
ATOM    485  O   ASN A  33      -1.164  -0.578   1.552  1.00 53.65           O  
ATOM    486  CG  ASN A  33       1.373   1.307  -1.486  1.00 53.65           C  
ATOM    487  ND2 ASN A  33       2.571   1.841  -1.434  1.00 53.65           N  
ATOM    488 HD21 ASN A  33       2.925   2.207  -0.562  1.00 53.65           H  
ATOM    489 HD22 ASN A  33       3.140   1.733  -2.262  1.00 53.65           H  
ATOM    490  OD1 ASN A  33       1.006   0.795  -2.529  1.00 53.65           O  
ATOM    491  N   LEU A  34      -2.484   1.232   1.483  1.00 52.31           N  
ATOM    492  H   LEU A  34      -2.709   2.091   1.001  1.00 52.31           H  
ATOM    493  CA  LEU A  34      -3.251   0.888   2.688  1.00 52.31           C  
ATOM    494  HA  LEU A  34      -2.571   0.483   3.437  1.00 52.31           H  
ATOM    495  C   LEU A  34      -4.278  -0.224   2.413  1.00 52.31           C  
ATOM    496  CB  LEU A  34      -3.888   2.171   3.256  1.00 52.31           C  
ATOM    497  HB2 LEU A  34      -4.792   1.920   3.811  1.00 52.31           H  
ATOM    498  HB3 LEU A  34      -4.183   2.822   2.433  1.00 52.31           H  
ATOM    499  O   LEU A  34      -4.373  -1.178   3.184  1.00 52.31           O  
ATOM    500  CG  LEU A  34      -2.920   2.916   4.197  1.00 52.31           C  
ATOM    501  HG  LEU A  34      -1.907   2.861   3.797  1.00 52.31           H  
ATOM    502  CD1 LEU A  34      -3.298   4.390   4.320  1.00 52.31           C  
ATOM    503 HD11 LEU A  34      -2.592   4.898   4.977  1.00 52.31           H  
ATOM    504 HD12 LEU A  34      -4.303   4.488   4.732  1.00 52.31           H  
ATOM    505 HD13 LEU A  34      -3.265   4.864   3.339  1.00 52.31           H  
ATOM    506  CD2 LEU A  34      -2.943   2.295   5.597  1.00 52.31           C  
ATOM    507 HD21 LEU A  34      -3.944   2.365   6.022  1.00 52.31           H  
ATOM    508 HD22 LEU A  34      -2.646   1.248   5.554  1.00 52.31           H  
ATOM    509 HD23 LEU A  34      -2.247   2.827   6.246  1.00 52.31           H  
ATOM    510  N   GLY A  35      -4.981  -0.172   1.274  1.00 52.75           N  
ATOM    511  H   GLY A  35      -4.891   0.649   0.693  1.00 52.75           H  
ATOM    512  CA  GLY A  35      -5.983  -1.186   0.910  1.00 52.75           C  
ATOM    513  HA2 GLY A  35      -6.443  -0.899  -0.036  1.00 52.75           H  
ATOM    514  HA3 GLY A  35      -6.760  -1.211   1.674  1.00 52.75           H  
ATOM    515  C   GLY A  35      -5.431  -2.613   0.748  1.00 52.75           C  
ATOM    516  O   GLY A  35      -6.142  -3.583   1.001  1.00 52.75           O  
ATOM    517  N   SER A  36      -4.158  -2.762   0.371  1.00 49.94           N  
ATOM    518  H   SER A  36      -3.607  -1.937   0.184  1.00 49.94           H  
ATOM    519  CA  SER A  36      -3.505  -4.063   0.154  1.00 49.94           C  
ATOM    520  HA  SER A  36      -4.266  -4.797  -0.111  1.00 49.94           H  
ATOM    521  C   SER A  36      -2.787  -4.621   1.390  1.00 49.94           C  
ATOM    522  CB  SER A  36      -2.553  -3.953  -1.042  1.00 49.94           C  
ATOM    523  HB2 SER A  36      -1.950  -4.857  -1.122  1.00 49.94           H  
ATOM    524  HB3 SER A  36      -3.148  -3.847  -1.949  1.00 49.94           H  
ATOM    525  O   SER A  36      -2.595  -5.832   1.480  1.00 49.94           O  
ATOM    526  OG  SER A  36      -1.716  -2.817  -0.910  1.00 49.94           O  
ATOM    527  HG  SER A  36      -1.499  -2.484  -1.784  1.00 49.94           H  
ATOM    528  N   SER A  37      -2.428  -3.777   2.362  1.00 52.63           N  
ATOM    529  H   SER A  37      -2.628  -2.795   2.241  1.00 52.63           H  
ATOM    530  CA  SER A  37      -1.787  -4.192   3.623  1.00 52.63           C  
ATOM    531  HA  SER A  37      -1.233  -5.115   3.448  1.00 52.63           H  
ATOM    532  C   SER A  37      -2.795  -4.511   4.737  1.00 52.63           C  
ATOM    533  CB  SER A  37      -0.763  -3.141   4.065  1.00 52.63           C  
ATOM    534  HB2 SER A  37       0.099  -3.182   3.399  1.00 52.63           H  
ATOM    535  HB3 SER A  37      -0.427  -3.372   5.076  1.00 52.63           H  
ATOM    536  O   SER A  37      -2.551  -5.394   5.559  1.00 52.63           O  
ATOM    537  OG  SER A  37      -1.302  -1.833   4.032  1.00 52.63           O  
ATOM    538  HG  SER A  37      -1.180  -1.463   3.154  1.00 52.63           H  
ATOM    539  N   LEU A  38      -3.975  -3.882   4.725  1.00 50.80           N  
ATOM    540  H   LEU A  38      -4.097  -3.106   4.090  1.00 50.80           H  
ATOM    541  CA  LEU A  38      -5.076  -4.219   5.637  1.00 50.80           C  
ATOM    542  HA  LEU A  38      -4.702  -4.178   6.660  1.00 50.80           H  
ATOM    543  C   LEU A  38      -5.606  -5.652   5.437  1.00 50.80           C  
ATOM    544  CB  LEU A  38      -6.192  -3.167   5.468  1.00 50.80           C  
ATOM    545  HB2 LEU A  38      -7.162  -3.622   5.669  1.00 50.80           H  
ATOM    546  HB3 LEU A  38      -6.208  -2.823   4.434  1.00 50.80           H  
ATOM    547  O   LEU A  38      -5.940  -6.320   6.414  1.00 50.80           O  
ATOM    548  CG  LEU A  38      -6.004  -1.968   6.418  1.00 50.80           C  
ATOM    549  HG  LEU A  38      -4.943  -1.741   6.519  1.00 50.80           H  
ATOM    550  CD1 LEU A  38      -6.708  -0.720   5.888  1.00 50.80           C  
ATOM    551 HD11 LEU A  38      -6.556   0.110   6.579  1.00 50.80           H  
ATOM    552 HD12 LEU A  38      -6.286  -0.447   4.921  1.00 50.80           H  
ATOM    553 HD13 LEU A  38      -7.775  -0.909   5.775  1.00 50.80           H  
ATOM    554  CD2 LEU A  38      -6.589  -2.285   7.799  1.00 50.80           C  
ATOM    555 HD21 LEU A  38      -6.409  -1.447   8.472  1.00 50.80           H  
ATOM    556 HD22 LEU A  38      -6.107  -3.171   8.213  1.00 50.80           H  
ATOM    557 HD23 LEU A  38      -7.662  -2.461   7.723  1.00 50.80           H  
ATOM    558  N   SER A  39      -5.644  -6.165   4.202  1.00 52.38           N  
ATOM    559  H   SER A  39      -5.318  -5.600   3.431  1.00 52.38           H  
ATOM    560  CA  SER A  39      -6.205  -7.498   3.912  1.00 52.38           C  
ATOM    561  HA  SER A  39      -7.172  -7.569   4.410  1.00 52.38           H  
ATOM    562  C   SER A  39      -5.355  -8.668   4.433  1.00 52.38           C  
ATOM    563  CB  SER A  39      -6.453  -7.648   2.408  1.00 52.38           C  
ATOM    564  HB2 SER A  39      -7.008  -6.783   2.046  1.00 52.38           H  
ATOM    565  HB3 SER A  39      -7.047  -8.545   2.228  1.00 52.38           H  
ATOM    566  O   SER A  39      -5.881  -9.762   4.651  1.00 52.38           O  
ATOM    567  OG  SER A  39      -5.228  -7.758   1.711  1.00 52.38           O  
ATOM    568  HG  SER A  39      -5.317  -7.342   0.850  1.00 52.38           H  
ATOM    569  N   SER A  40      -4.056  -8.449   4.665  1.00 50.35           N  
ATOM    570  H   SER A  40      -3.680  -7.538   4.448  1.00 50.35           H  
ATOM    571  CA  SER A  40      -3.111  -9.465   5.143  1.00 50.35           C  
ATOM    572  HA  SER A  40      -3.513 -10.452   4.913  1.00 50.35           H  
ATOM    573  C   SER A  40      -2.898  -9.440   6.663  1.00 50.35           C  
ATOM    574  CB  SER A  40      -1.793  -9.340   4.370  1.00 50.35           C  
ATOM    575  HB2 SER A  40      -1.969  -9.644   3.338  1.00 50.35           H  
ATOM    576  HB3 SER A  40      -1.044 -10.000   4.807  1.00 50.35           H  
ATOM    577  O   SER A  40      -2.627 -10.488   7.247  1.00 50.35           O  
ATOM    578  OG  SER A  40      -1.321  -8.008   4.372  1.00 50.35           O  
ATOM    579  HG  SER A  40      -0.997  -7.787   3.495  1.00 50.35           H  
ATOM    580  N   GLY A  41      -3.098  -8.296   7.330  1.00 52.80           N  
ATOM    581  H   GLY A  41      -3.260  -7.457   6.791  1.00 52.80           H  
ATOM    582  CA  GLY A  41      -2.970  -8.178   8.791  1.00 52.80           C  
ATOM    583  HA2 GLY A  41      -2.989  -7.120   9.055  1.00 52.80           H  
ATOM    584  HA3 GLY A  41      -2.010  -8.590   9.103  1.00 52.80           H  
ATOM    585  C   GLY A  41      -4.079  -8.881   9.589  1.00 52.80           C  
ATOM    586  O   GLY A  41      -3.815  -9.460  10.644  1.00 52.80           O  
ATOM    587  N   PHE A  42      -5.312  -8.903   9.072  1.00 52.45           N  
ATOM    588  H   PHE A  42      -5.475  -8.401   8.211  1.00 52.45           H  
ATOM    589  CA  PHE A  42      -6.477  -9.442   9.793  1.00 52.45           C  
ATOM    590  HA  PHE A  42      -6.497  -8.990  10.784  1.00 52.45           H  
ATOM    591  C   PHE A  42      -6.441 -10.961  10.044  1.00 52.45           C  
ATOM    592  CB  PHE A  42      -7.769  -9.028   9.068  1.00 52.45           C  
ATOM    593  HB2 PHE A  42      -8.498  -9.835   9.141  1.00 52.45           H  
ATOM    594  HB3 PHE A  42      -7.576  -8.873   8.006  1.00 52.45           H  
ATOM    595  O   PHE A  42      -7.118 -11.438  10.951  1.00 52.45           O  
ATOM    596  CG  PHE A  42      -8.405  -7.784   9.658  1.00 52.45           C  
ATOM    597  CD1 PHE A  42      -9.343  -7.907  10.701  1.00 52.45           C  
ATOM    598  HD1 PHE A  42      -9.618  -8.884  11.070  1.00 52.45           H  
ATOM    599  CD2 PHE A  42      -8.040  -6.504   9.200  1.00 52.45           C  
ATOM    600  HD2 PHE A  42      -7.312  -6.399   8.409  1.00 52.45           H  
ATOM    601  CE1 PHE A  42      -9.918  -6.759  11.274  1.00 52.45           C  
ATOM    602  HE1 PHE A  42     -10.635  -6.857  12.075  1.00 52.45           H  
ATOM    603  CE2 PHE A  42      -8.613  -5.355   9.773  1.00 52.45           C  
ATOM    604  HE2 PHE A  42      -8.327  -4.376   9.420  1.00 52.45           H  
ATOM    605  CZ  PHE A  42      -9.554  -5.483  10.810  1.00 52.45           C  
ATOM    606  HZ  PHE A  42      -9.993  -4.602  11.256  1.00 52.45           H  
ATOM    607  N   ARG A  43      -5.643 -11.736   9.294  1.00 51.59           N  
ATOM    608  H   ARG A  43      -5.061 -11.288   8.601  1.00 51.59           H  
ATOM    609  CA  ARG A  43      -5.580 -13.205   9.452  1.00 51.59           C  
ATOM    610  HA  ARG A  43      -6.580 -13.571   9.689  1.00 51.59           H  
ATOM    611  C   ARG A  43      -4.727 -13.670  10.638  1.00 51.59           C  
ATOM    612  CB  ARG A  43      -5.137 -13.870   8.139  1.00 51.59           C  
ATOM    613  HB2 ARG A  43      -5.004 -14.938   8.312  1.00 51.59           H  
ATOM    614  HB3 ARG A  43      -4.183 -13.451   7.820  1.00 51.59           H  
ATOM    615  O   ARG A  43      -4.931 -14.779  11.116  1.00 51.59           O  
ATOM    616  CG  ARG A  43      -6.192 -13.678   7.038  1.00 51.59           C  
ATOM    617  HG2 ARG A  43      -6.300 -12.614   6.826  1.00 51.59           H  
ATOM    618  HG3 ARG A  43      -7.149 -14.068   7.383  1.00 51.59           H  
ATOM    619  CD  ARG A  43      -5.793 -14.398   5.747  1.00 51.59           C  
ATOM    620  HD2 ARG A  43      -4.795 -14.065   5.461  1.00 51.59           H  
ATOM    621  HD3 ARG A  43      -5.770 -15.472   5.933  1.00 51.59           H  
ATOM    622  NE  ARG A  43      -6.746 -14.094   4.663  1.00 51.59           N  
ATOM    623  HE  ARG A  43      -7.564 -13.562   4.922  1.00 51.59           H  
ATOM    624  NH1 ARG A  43      -5.585 -15.062   2.934  1.00 51.59           N  
ATOM    625 HH11 ARG A  43      -5.509 -15.302   1.956  1.00 51.59           H  
ATOM    626 HH12 ARG A  43      -4.886 -15.372   3.594  1.00 51.59           H  
ATOM    627  NH2 ARG A  43      -7.517 -14.022   2.522  1.00 51.59           N  
ATOM    628 HH21 ARG A  43      -7.421 -14.264   1.546  1.00 51.59           H  
ATOM    629 HH22 ARG A  43      -8.322 -13.497   2.832  1.00 51.59           H  
ATOM    630  CZ  ARG A  43      -6.611 -14.393   3.383  1.00 51.59           C  
ATOM    631  N   ASN A  44      -3.825 -12.824  11.143  1.00 54.08           N  
ATOM    632  H   ASN A  44      -3.741 -11.913  10.716  1.00 54.08           H  
ATOM    633  CA  ASN A  44      -2.877 -13.188  12.206  1.00 54.08           C  
ATOM    634  HA  ASN A  44      -2.865 -14.273  12.314  1.00 54.08           H  
ATOM    635  C   ASN A  44      -3.261 -12.650  13.599  1.00 54.08           C  
ATOM    636  CB  ASN A  44      -1.464 -12.758  11.771  1.00 54.08           C  
ATOM    637  HB2 ASN A  44      -0.773 -12.908  12.600  1.00 54.08           H  
ATOM    638  HB3 ASN A  44      -1.467 -11.698  11.518  1.00 54.08           H  
ATOM    639  O   ASN A  44      -2.589 -12.956  14.580  1.00 54.08           O  
ATOM    640  CG  ASN A  44      -0.930 -13.558  10.591  1.00 54.08           C  
ATOM    641  ND2 ASN A  44       0.101 -13.076   9.939  1.00 54.08           N  
ATOM    642 HD21 ASN A  44       0.527 -12.204  10.219  1.00 54.08           H  
ATOM    643 HD22 ASN A  44       0.438 -13.640   9.172  1.00 54.08           H  
ATOM    644  OD1 ASN A  44      -1.416 -14.614  10.229  1.00 54.08           O  
ATOM    645  N   PHE A  45      -4.342 -11.871  13.714  1.00 52.37           N  
ATOM    646  H   PHE A  45      -4.862 -11.641  12.880  1.00 52.37           H  
ATOM    647  CA  PHE A  45      -4.745 -11.238  14.980  1.00 52.37           C  
ATOM    648  HA  PHE A  45      -3.842 -10.887  15.479  1.00 52.37           H  
ATOM    649  C   PHE A  45      -5.440 -12.204  15.967  1.00 52.37           C  
ATOM    650  CB  PHE A  45      -5.613 -10.006  14.662  1.00 52.37           C  
ATOM    651  HB2 PHE A  45      -5.510  -9.744  13.609  1.00 52.37           H  
ATOM    652  HB3 PHE A  45      -6.663 -10.247  14.823  1.00 52.37           H  
ATOM    653  O   PHE A  45      -5.513 -11.926  17.163  1.00 52.37           O  
ATOM    654  CG  PHE A  45      -5.245  -8.776  15.471  1.00 52.37           C  
ATOM    655  CD1 PHE A  45      -5.901  -8.495  16.684  1.00 52.37           C  
ATOM    656  HD1 PHE A  45      -6.667  -9.161  17.053  1.00 52.37           H  
ATOM    657  CD2 PHE A  45      -4.237  -7.909  15.005  1.00 52.37           C  
ATOM    658  HD2 PHE A  45      -3.730  -8.120  14.076  1.00 52.37           H  
ATOM    659  CE1 PHE A  45      -5.559  -7.346  17.421  1.00 52.37           C  
ATOM    660  HE1 PHE A  45      -6.068  -7.129  18.349  1.00 52.37           H  
ATOM    661  CE2 PHE A  45      -3.892  -6.763  15.745  1.00 52.37           C  
ATOM    662  HE2 PHE A  45      -3.122  -6.098  15.384  1.00 52.37           H  
ATOM    663  CZ  PHE A  45      -4.555  -6.480  16.952  1.00 52.37           C  
ATOM    664  HZ  PHE A  45      -4.295  -5.598  17.518  1.00 52.37           H  
ATOM    665  N   GLY A  46      -5.936 -13.351  15.484  1.00 51.32           N  
ATOM    666  H   GLY A  46      -5.833 -13.529  14.496  1.00 51.32           H  
ATOM    667  CA  GLY A  46      -6.751 -14.283  16.276  1.00 51.32           C  
ATOM    668  HA2 GLY A  46      -7.203 -15.010  15.601  1.00 51.32           H  
ATOM    669  HA3 GLY A  46      -7.555 -13.729  16.759  1.00 51.32           H  
ATOM    670  C   GLY A  46      -6.001 -15.065  17.364  1.00 51.32           C  
ATOM    671  O   GLY A  46      -6.594 -15.402  18.384  1.00 51.32           O  
ATOM    672  N   SER A  47      -4.702 -15.334  17.195  1.00 54.12           N  
ATOM    673  H   SER A  47      -4.230 -15.007  16.364  1.00 54.12           H  
ATOM    674  CA  SER A  47      -3.919 -16.145  18.147  1.00 54.12           C  
ATOM    675  HA  SER A  47      -4.564 -16.917  18.565  1.00 54.12           H  
ATOM    676  C   SER A  47      -3.363 -15.346  19.333  1.00 54.12           C  
ATOM    677  CB  SER A  47      -2.784 -16.853  17.402  1.00 54.12           C  
ATOM    678  HB2 SER A  47      -3.211 -17.566  16.696  1.00 54.12           H  
ATOM    679  HB3 SER A  47      -2.158 -17.392  18.113  1.00 54.12           H  
ATOM    680  O   SER A  47      -3.162 -15.901  20.412  1.00 54.12           O  
ATOM    681  OG  SER A  47      -2.008 -15.906  16.693  1.00 54.12           O  
ATOM    682  HG  SER A  47      -1.330 -16.366  16.192  1.00 54.12           H  
ATOM    683  N   PHE A  48      -3.145 -14.039  19.166  1.00 55.57           N  
ATOM    684  H   PHE A  48      -3.311 -13.648  18.250  1.00 55.57           H  
ATOM    685  CA  PHE A  48      -2.576 -13.172  20.205  1.00 55.57           C  
ATOM    686  HA  PHE A  48      -1.746 -13.695  20.682  1.00 55.57           H  
ATOM    687  C   PHE A  48      -3.589 -12.828  21.313  1.00 55.57           C  
ATOM    688  CB  PHE A  48      -2.021 -11.917  19.519  1.00 55.57           C  
ATOM    689  HB2 PHE A  48      -1.349 -12.224  18.718  1.00 55.57           H  
ATOM    690  HB3 PHE A  48      -2.845 -11.372  19.058  1.00 55.57           H  
ATOM    691  O   PHE A  48      -3.229 -12.753  22.487  1.00 55.57           O  
ATOM    692  CG  PHE A  48      -1.258 -10.982  20.438  1.00 55.57           C  
ATOM    693  CD1 PHE A  48      -1.874  -9.815  20.931  1.00 55.57           C  
ATOM    694  HD1 PHE A  48      -2.895  -9.587  20.665  1.00 55.57           H  
ATOM    695  CD2 PHE A  48       0.075 -11.269  20.788  1.00 55.57           C  
ATOM    696  HD2 PHE A  48       0.554 -12.159  20.406  1.00 55.57           H  
ATOM    697  CE1 PHE A  48      -1.158  -8.939  21.767  1.00 55.57           C  
ATOM    698  HE1 PHE A  48      -1.629  -8.040  22.135  1.00 55.57           H  
ATOM    699  CE2 PHE A  48       0.791 -10.393  21.624  1.00 55.57           C  
ATOM    700  HE2 PHE A  48       1.816 -10.610  21.884  1.00 55.57           H  
ATOM    701  CZ  PHE A  48       0.174  -9.228  22.113  1.00 55.57           C  
ATOM    702  HZ  PHE A  48       0.725  -8.551  22.749  1.00 55.57           H  
ATOM    703  N   LEU A  49      -4.870 -12.678  20.955  1.00 53.97           N  
ATOM    704  H   LEU A  49      -5.099 -12.759  19.974  1.00 53.97           H  
ATOM    705  CA  LEU A  49      -5.942 -12.299  21.884  1.00 53.97           C  
ATOM    706  HA  LEU A  49      -5.652 -11.365  22.365  1.00 53.97           H  
ATOM    707  C   LEU A  49      -6.158 -13.344  23.000  1.00 53.97           C  
ATOM    708  CB  LEU A  49      -7.225 -12.075  21.056  1.00 53.97           C  
ATOM    709  HB2 LEU A  49      -6.970 -11.669  20.077  1.00 53.97           H  
ATOM    710  HB3 LEU A  49      -7.704 -13.040  20.891  1.00 53.97           H  
ATOM    711  O   LEU A  49      -6.366 -12.983  24.160  1.00 53.97           O  
ATOM    712  CG  LEU A  49      -8.223 -11.114  21.728  1.00 53.97           C  
ATOM    713  HG  LEU A  49      -8.289 -11.335  22.793  1.00 53.97           H  
ATOM    714  CD1 LEU A  49      -7.794  -9.655  21.536  1.00 53.97           C  
ATOM    715 HD11 LEU A  49      -7.741  -9.413  20.475  1.00 53.97           H  
ATOM    716 HD12 LEU A  49      -6.820  -9.485  21.995  1.00 53.97           H  
ATOM    717 HD13 LEU A  49      -8.519  -8.997  22.015  1.00 53.97           H  
ATOM    718  CD2 LEU A  49      -9.612 -11.279  21.113  1.00 53.97           C  
ATOM    719 HD21 LEU A  49     -10.311 -10.594  21.593  1.00 53.97           H  
ATOM    720 HD22 LEU A  49      -9.965 -12.298  21.269  1.00 53.97           H  
ATOM    721 HD23 LEU A  49      -9.578 -11.069  20.044  1.00 53.97           H  
ATOM    722  N   SER A  50      -6.031 -14.631  22.652  1.00 54.23           N  
ATOM    723  H   SER A  50      -5.840 -14.821  21.679  1.00 54.23           H  
ATOM    724  CA  SER A  50      -6.184 -15.789  23.550  1.00 54.23           C  
ATOM    725  HA  SER A  50      -7.224 -15.870  23.864  1.00 54.23           H  
ATOM    726  C   SER A  50      -5.314 -15.684  24.810  1.00 54.23           C  
ATOM    727  CB  SER A  50      -5.812 -17.054  22.757  1.00 54.23           C  
ATOM    728  HB2 SER A  50      -4.794 -16.968  22.378  1.00 54.23           H  
ATOM    729  HB3 SER A  50      -6.488 -17.146  21.907  1.00 54.23           H  
ATOM    730  O   SER A  50      -5.796 -15.820  25.934  1.00 54.23           O  
ATOM    731  OG  SER A  50      -5.912 -18.221  23.544  1.00 54.23           O  
ATOM    732  HG  SER A  50      -5.082 -18.380  23.998  1.00 54.23           H  
ATOM    733  N   ASN A  51      -4.027 -15.377  24.631  1.00 55.45           N  
ATOM    734  H   ASN A  51      -3.703 -15.217  23.688  1.00 55.45           H  
ATOM    735  CA  ASN A  51      -3.038 -15.420  25.712  1.00 55.45           C  
ATOM    736  HA  ASN A  51      -3.273 -16.260  26.366  1.00 55.45           H  
ATOM    737  C   ASN A  51      -3.055 -14.162  26.600  1.00 55.45           C  
ATOM    738  CB  ASN A  51      -1.659 -15.674  25.082  1.00 55.45           C  
ATOM    739  HB2 ASN A  51      -1.443 -14.889  24.357  1.00 55.45           H  
ATOM    740  HB3 ASN A  51      -0.898 -15.644  25.862  1.00 55.45           H  
ATOM    741  O   ASN A  51      -2.544 -14.187  27.722  1.00 55.45           O  
ATOM    742  CG  ASN A  51      -1.562 -17.031  24.399  1.00 55.45           C  
ATOM    743  ND2 ASN A  51      -0.586 -17.220  23.544  1.00 55.45           N  
ATOM    744 HD21 ASN A  51       0.058 -16.477  23.312  1.00 55.45           H  
ATOM    745 HD22 ASN A  51      -0.571 -18.125  23.096  1.00 55.45           H  
ATOM    746  OD1 ASN A  51      -2.354 -17.933  24.605  1.00 55.45           O  
ATOM    747  N   THR A  52      -3.649 -13.065  26.122  1.00 56.03           N  
ATOM    748  H   THR A  52      -4.008 -13.089  25.179  1.00 56.03           H  
ATOM    749  CA  THR A  52      -3.803 -11.824  26.897  1.00 56.03           C  
ATOM    750  HA  THR A  52      -2.933 -11.705  27.542  1.00 56.03           H  
ATOM    751  C   THR A  52      -5.025 -11.889  27.821  1.00 56.03           C  
ATOM    752  CB  THR A  52      -3.828 -10.609  25.953  1.00 56.03           C  
ATOM    753  HB  THR A  52      -4.622 -10.728  25.216  1.00 56.03           H  
ATOM    754  O   THR A  52      -4.951 -11.418  28.957  1.00 56.03           O  
ATOM    755  CG2 THR A  52      -3.997  -9.272  26.672  1.00 56.03           C  
ATOM    756 HG21 THR A  52      -3.210  -9.141  27.415  1.00 56.03           H  
ATOM    757 HG22 THR A  52      -4.968  -9.240  27.166  1.00 56.03           H  
ATOM    758 HG23 THR A  52      -3.955  -8.454  25.952  1.00 56.03           H  
ATOM    759  OG1 THR A  52      -2.587 -10.527  25.292  1.00 56.03           O  
ATOM    760  HG1 THR A  52      -2.629  -9.799  24.667  1.00 56.03           H  
ATOM    761  N   ALA A  53      -6.113 -12.551  27.404  1.00 54.87           N  
ATOM    762  H   ALA A  53      -6.122 -12.936  26.470  1.00 54.87           H  
ATOM    763  CA  ALA A  53      -7.324 -12.709  28.217  1.00 54.87           C  
ATOM    764  HA  ALA A  53      -7.720 -11.720  28.448  1.00 54.87           H  
ATOM    765  C   ALA A  53      -7.061 -13.420  29.564  1.00 54.87           C  
ATOM    766  CB  ALA A  53      -8.367 -13.454  27.373  1.00 54.87           C  
ATOM    767  HB1 ALA A  53      -9.294 -13.550  27.938  1.00 54.87           H  
ATOM    768  HB2 ALA A  53      -8.569 -12.899  26.457  1.00 54.87           H  
ATOM    769  HB3 ALA A  53      -8.004 -14.449  27.114  1.00 54.87           H  
ATOM    770  O   ALA A  53      -7.521 -12.959  30.609  1.00 54.87           O  
ATOM    771  N   GLN A  54      -6.246 -14.483  29.568  1.00 59.08           N  
ATOM    772  H   GLN A  54      -5.911 -14.830  28.681  1.00 59.08           H  
ATOM    773  CA  GLN A  54      -5.897 -15.227  30.791  1.00 59.08           C  
ATOM    774  HA  GLN A  54      -6.816 -15.493  31.312  1.00 59.08           H  
ATOM    775  C   GLN A  54      -5.049 -14.429  31.799  1.00 59.08           C  
ATOM    776  CB  GLN A  54      -5.161 -16.523  30.414  1.00 59.08           C  
ATOM    777  HB2 GLN A  54      -4.385 -16.298  29.682  1.00 59.08           H  
ATOM    778  HB3 GLN A  54      -4.680 -16.928  31.304  1.00 59.08           H  
ATOM    779  O   GLN A  54      -5.071 -14.734  32.991  1.00 59.08           O  
ATOM    780  CG  GLN A  54      -6.108 -17.600  29.865  1.00 59.08           C  
ATOM    781  HG2 GLN A  54      -6.596 -17.241  28.959  1.00 59.08           H  
ATOM    782  HG3 GLN A  54      -6.876 -17.813  30.610  1.00 59.08           H  
ATOM    783  CD  GLN A  54      -5.362 -18.889  29.529  1.00 59.08           C  
ATOM    784  NE2 GLN A  54      -5.907 -20.046  29.834  1.00 59.08           N  
ATOM    785 HE21 GLN A  54      -6.821 -20.100  30.260  1.00 59.08           H  
ATOM    786 HE22 GLN A  54      -5.373 -20.863  29.573  1.00 59.08           H  
ATOM    787  OE1 GLN A  54      -4.267 -18.880  28.994  1.00 59.08           O  
ATOM    788  N   LYS A  55      -4.306 -13.403  31.359  1.00 58.85           N  
ATOM    789  H   LYS A  55      -4.350 -13.168  30.378  1.00 58.85           H  
ATOM    790  CA  LYS A  55      -3.474 -12.577  32.256  1.00 58.85           C  
ATOM    791  HA  LYS A  55      -3.113 -13.199  33.075  1.00 58.85           H  
ATOM    792  C   LYS A  55      -4.259 -11.457  32.938  1.00 58.85           C  
ATOM    793  CB  LYS A  55      -2.253 -12.033  31.500  1.00 58.85           C  
ATOM    794  HB2 LYS A  55      -1.759 -11.291  32.126  1.00 58.85           H  
ATOM    795  HB3 LYS A  55      -2.571 -11.551  30.575  1.00 58.85           H  
ATOM    796  O   LYS A  55      -3.928 -11.085  34.060  1.00 58.85           O  
ATOM    797  CG  LYS A  55      -1.253 -13.158  31.193  1.00 58.85           C  
ATOM    798  HG2 LYS A  55      -1.706 -13.874  30.506  1.00 58.85           H  
ATOM    799  HG3 LYS A  55      -1.003 -13.673  32.121  1.00 58.85           H  
ATOM    800  CD  LYS A  55       0.034 -12.607  30.570  1.00 58.85           C  
ATOM    801  HD2 LYS A  55       0.459 -11.855  31.235  1.00 58.85           H  
ATOM    802  HD3 LYS A  55      -0.200 -12.150  29.609  1.00 58.85           H  
ATOM    803  CE  LYS A  55       1.032 -13.754  30.379  1.00 58.85           C  
ATOM    804  HE2 LYS A  55       0.595 -14.478  29.691  1.00 58.85           H  
ATOM    805  HE3 LYS A  55       1.172 -14.253  31.338  1.00 58.85           H  
ATOM    806  NZ  LYS A  55       2.335 -13.267  29.863  1.00 58.85           N  
ATOM    807  HZ1 LYS A  55       2.976 -14.039  29.750  1.00 58.85           H  
ATOM    808  HZ2 LYS A  55       2.210 -12.817  28.968  1.00 58.85           H  
ATOM    809  HZ3 LYS A  55       2.743 -12.604  30.506  1.00 58.85           H  
ATOM    810  N   ILE A  56      -5.305 -10.943  32.292  1.00 57.47           N  
ATOM    811  H   ILE A  56      -5.515 -11.299  31.371  1.00 57.47           H  
ATOM    812  CA  ILE A  56      -6.117  -9.835  32.820  1.00 57.47           C  
ATOM    813  HA  ILE A  56      -5.449  -9.100  33.269  1.00 57.47           H  
ATOM    814  C   ILE A  56      -7.041 -10.313  33.954  1.00 57.47           C  
ATOM    815  CB  ILE A  56      -6.854  -9.138  31.652  1.00 57.47           C  
ATOM    816  HB  ILE A  56      -7.382  -9.896  31.072  1.00 57.47           H  
ATOM    817  O   ILE A  56      -7.150  -9.633  34.976  1.00 57.47           O  
ATOM    818  CG1 ILE A  56      -5.810  -8.442  30.742  1.00 57.47           C  
ATOM    819 HG12 ILE A  56      -5.346  -7.621  31.289  1.00 57.47           H  
ATOM    820 HG13 ILE A  56      -5.022  -9.147  30.478  1.00 57.47           H  
ATOM    821  CG2 ILE A  56      -7.888  -8.116  32.161  1.00 57.47           C  
ATOM    822 HG21 ILE A  56      -7.397  -7.349  32.761  1.00 57.47           H  
ATOM    823 HG22 ILE A  56      -8.403  -7.641  31.326  1.00 57.47           H  
ATOM    824 HG23 ILE A  56      -8.649  -8.606  32.767  1.00 57.47           H  
ATOM    825  CD1 ILE A  56      -6.375  -7.899  29.425  1.00 57.47           C  
ATOM    826 HD11 ILE A  56      -6.882  -8.697  28.883  1.00 57.47           H  
ATOM    827 HD12 ILE A  56      -7.073  -7.082  29.613  1.00 57.47           H  
ATOM    828 HD13 ILE A  56      -5.557  -7.516  28.816  1.00 57.47           H  
ATOM    829  N   GLY A  57      -7.622 -11.514  33.828  1.00 58.48           N  
ATOM    830  H   GLY A  57      -7.491 -12.019  32.963  1.00 58.48           H  
ATOM    831  CA  GLY A  57      -8.538 -12.091  34.826  1.00 58.48           C  
ATOM    832  HA2 GLY A  57      -8.931 -13.030  34.436  1.00 58.48           H  
ATOM    833  HA3 GLY A  57      -9.376 -11.410  34.972  1.00 58.48           H  
ATOM    834  C   GLY A  57      -7.928 -12.382  36.208  1.00 58.48           C  
ATOM    835  O   GLY A  57      -8.672 -12.550  37.167  1.00 58.48           O  
ATOM    836  N   ASN A  58      -6.595 -12.392  36.330  1.00 59.22           N  
ATOM    837  H   ASN A  58      -6.049 -12.214  35.498  1.00 59.22           H  
ATOM    838  CA  ASN A  58      -5.865 -12.660  37.578  1.00 59.22           C  
ATOM    839  HA  ASN A  58      -6.567 -13.023  38.329  1.00 59.22           H  
ATOM    840  C   ASN A  58      -5.222 -11.399  38.202  1.00 59.22           C  
ATOM    841  CB  ASN A  58      -4.845 -13.787  37.309  1.00 59.22           C  
ATOM    842  HB2 ASN A  58      -4.178 -13.888  38.166  1.00 59.22           H  
ATOM    843  HB3 ASN A  58      -4.241 -13.534  36.438  1.00 59.22           H  
ATOM    844  O   ASN A  58      -4.384 -11.506  39.096  1.00 59.22           O  
ATOM    845  CG  ASN A  58      -5.498 -15.146  37.113  1.00 59.22           C  
ATOM    846  ND2 ASN A  58      -4.976 -15.971  36.237  1.00 59.22           N  
ATOM    847 HD21 ASN A  58      -4.235 -15.672  35.619  1.00 59.22           H  
ATOM    848 HD22 ASN A  58      -5.453 -16.855  36.137  1.00 59.22           H  
ATOM    849  OD1 ASN A  58      -6.473 -15.499  37.748  1.00 59.22           O  
ATOM    850  N   SER A  59      -5.562 -10.195  37.725  1.00 55.09           N  
ATOM    851  H   SER A  59      -6.290 -10.143  37.027  1.00 55.09           H  
ATOM    852  CA  SER A  59      -4.917  -8.946  38.161  1.00 55.09           C  
ATOM    853  HA  SER A  59      -3.879  -9.181  38.396  1.00 55.09           H  
ATOM    854  C   SER A  59      -5.537  -8.348  39.439  1.00 55.09           C  
ATOM    855  CB  SER A  59      -4.868  -7.937  37.007  1.00 55.09           C  
ATOM    856  HB2 SER A  59      -4.313  -7.057  37.332  1.00 55.09           H  
ATOM    857  HB3 SER A  59      -4.341  -8.382  36.162  1.00 55.09           H  
ATOM    858  O   SER A  59      -6.755  -8.221  39.563  1.00 55.09           O  
ATOM    859  OG  SER A  59      -6.156  -7.534  36.588  1.00 55.09           O  
ATOM    860  HG  SER A  59      -6.562  -8.238  36.077  1.00 55.09           H  
ATOM    861  N   GLN A  60      -4.702  -7.920  40.397  1.00 58.77           N  
ATOM    862  H   GLN A  60      -3.710  -8.074  40.281  1.00 58.77           H  
ATOM    863  CA  GLN A  60      -5.175  -7.393  41.693  1.00 58.77           C  
ATOM    864  HA  GLN A  60      -5.858  -8.124  42.127  1.00 58.77           H  
ATOM    865  C   GLN A  60      -5.980  -6.082  41.581  1.00 58.77           C  
ATOM    866  CB  GLN A  60      -3.998  -7.220  42.667  1.00 58.77           C  
ATOM    867  HB2 GLN A  60      -4.371  -6.704  43.552  1.00 58.77           H  
ATOM    868  HB3 GLN A  60      -3.226  -6.600  42.211  1.00 58.77           H  
ATOM    869  O   GLN A  60      -6.866  -5.837  42.399  1.00 58.77           O  
ATOM    870  CG  GLN A  60      -3.393  -8.562  43.117  1.00 58.77           C  
ATOM    871  HG2 GLN A  60      -2.869  -9.030  42.284  1.00 58.77           H  
ATOM    872  HG3 GLN A  60      -4.199  -9.227  43.430  1.00 58.77           H  
ATOM    873  CD  GLN A  60      -2.425  -8.419  44.292  1.00 58.77           C  
ATOM    874  NE2 GLN A  60      -1.939  -9.508  44.846  1.00 58.77           N  
ATOM    875 HE21 GLN A  60      -2.220 -10.427  44.536  1.00 58.77           H  
ATOM    876 HE22 GLN A  60      -1.328  -9.355  45.635  1.00 58.77           H  
ATOM    877  OE1 GLN A  60      -2.083  -7.339  44.737  1.00 58.77           O  
ATOM    878  N   GLY A  61      -5.757  -5.278  40.533  1.00 59.41           N  
ATOM    879  H   GLY A  61      -5.020  -5.521  39.888  1.00 59.41           H  
ATOM    880  CA  GLY A  61      -6.557  -4.074  40.266  1.00 59.41           C  
ATOM    881  HA2 GLY A  61      -6.484  -3.395  41.116  1.00 59.41           H  
ATOM    882  HA3 GLY A  61      -6.158  -3.568  39.387  1.00 59.41           H  
ATOM    883  C   GLY A  61      -8.043  -4.371  40.011  1.00 59.41           C  
ATOM    884  O   GLY A  61      -8.903  -3.580  40.391  1.00 59.41           O  
ATOM    885  N   PHE A  62      -8.371  -5.547  39.460  1.00 56.11           N  
ATOM    886  H   PHE A  62      -7.639  -6.193  39.200  1.00 56.11           H  
ATOM    887  CA  PHE A  62      -9.760  -5.986  39.289  1.00 56.11           C  
ATOM    888  HA  PHE A  62     -10.324  -5.186  38.808  1.00 56.11           H  
ATOM    889  C   PHE A  62     -10.446  -6.276  40.636  1.00 56.11           C  
ATOM    890  CB  PHE A  62      -9.776  -7.213  38.366  1.00 56.11           C  
ATOM    891  HB2 PHE A  62      -9.249  -6.967  37.444  1.00 56.11           H  
ATOM    892  HB3 PHE A  62      -9.233  -8.027  38.845  1.00 56.11           H  
ATOM    893  O   PHE A  62     -11.635  -6.009  40.802  1.00 56.11           O  
ATOM    894  CG  PHE A  62     -11.164  -7.701  38.000  1.00 56.11           C  
ATOM    895  CD1 PHE A  62     -11.679  -8.876  38.581  1.00 56.11           C  
ATOM    896  HD1 PHE A  62     -11.083  -9.438  39.285  1.00 56.11           H  
ATOM    897  CD2 PHE A  62     -11.940  -6.982  37.072  1.00 56.11           C  
ATOM    898  HD2 PHE A  62     -11.550  -6.081  36.624  1.00 56.11           H  
ATOM    899  CE1 PHE A  62     -12.966  -9.328  38.236  1.00 56.11           C  
ATOM    900  HE1 PHE A  62     -13.353 -10.238  38.670  1.00 56.11           H  
ATOM    901  CE2 PHE A  62     -13.227  -7.434  36.729  1.00 56.11           C  
ATOM    902  HE2 PHE A  62     -13.822  -6.878  36.019  1.00 56.11           H  
ATOM    903  CZ  PHE A  62     -13.740  -8.606  37.311  1.00 56.11           C  
ATOM    904  HZ  PHE A  62     -14.727  -8.953  37.041  1.00 56.11           H  
ATOM    905  N   GLN A  63      -9.696  -6.758  41.635  1.00 58.39           N  
ATOM    906  H   GLN A  63      -8.707  -6.888  41.478  1.00 58.39           H  
ATOM    907  CA  GLN A  63     -10.227  -6.976  42.984  1.00 58.39           C  
ATOM    908  HA  GLN A  63     -11.203  -7.453  42.896  1.00 58.39           H  
ATOM    909  C   GLN A  63     -10.460  -5.652  43.730  1.00 58.39           C  
ATOM    910  CB  GLN A  63      -9.319  -7.927  43.778  1.00 58.39           C  
ATOM    911  HB2 GLN A  63      -9.741  -8.037  44.777  1.00 58.39           H  
ATOM    912  HB3 GLN A  63      -8.321  -7.498  43.874  1.00 58.39           H  
ATOM    913  O   GLN A  63     -11.483  -5.510  44.394  1.00 58.39           O  
ATOM    914  CG  GLN A  63      -9.224  -9.319  43.127  1.00 58.39           C  
ATOM    915  HG2 GLN A  63      -8.685  -9.246  42.182  1.00 58.39           H  
ATOM    916  HG3 GLN A  63     -10.229  -9.685  42.919  1.00 58.39           H  
ATOM    917  CD  GLN A  63      -8.518 -10.352  44.004  1.00 58.39           C  
ATOM    918  NE2 GLN A  63      -8.417 -11.587  43.565  1.00 58.39           N  
ATOM    919 HE21 GLN A  63      -7.931 -12.225  44.179  1.00 58.39           H  
ATOM    920 HE22 GLN A  63      -8.757 -11.853  42.652  1.00 58.39           H  
ATOM    921  OE1 GLN A  63      -8.046 -10.086  45.093  1.00 58.39           O  
ATOM    922  N   GLN A  64      -9.582  -4.659  43.552  1.00 60.10           N  
ATOM    923  H   GLN A  64      -8.748  -4.845  43.014  1.00 60.10           H  
ATOM    924  CA  GLN A  64      -9.763  -3.312  44.116  1.00 60.10           C  
ATOM    925  HA  GLN A  64      -9.972  -3.400  45.182  1.00 60.10           H  
ATOM    926  C   GLN A  64     -10.958  -2.570  43.489  1.00 60.10           C  
ATOM    927  CB  GLN A  64      -8.467  -2.508  43.939  1.00 60.10           C  
ATOM    928  HB2 GLN A  64      -8.654  -1.470  44.214  1.00 60.10           H  
ATOM    929  HB3 GLN A  64      -8.165  -2.537  42.893  1.00 60.10           H  
ATOM    930  O   GLN A  64     -11.743  -1.941  44.200  1.00 60.10           O  
ATOM    931  CG  GLN A  64      -7.332  -3.047  44.825  1.00 60.10           C  
ATOM    932  HG2 GLN A  64      -7.154  -4.100  44.604  1.00 60.10           H  
ATOM    933  HG3 GLN A  64      -7.630  -2.965  45.871  1.00 60.10           H  
ATOM    934  CD  GLN A  64      -6.014  -2.302  44.630  1.00 60.10           C  
ATOM    935  NE2 GLN A  64      -5.066  -2.462  45.526  1.00 60.10           N  
ATOM    936 HE21 GLN A  64      -5.208  -3.048  46.336  1.00 60.10           H  
ATOM    937 HE22 GLN A  64      -4.214  -1.945  45.363  1.00 60.10           H  
ATOM    938  OE1 GLN A  64      -5.794  -1.587  43.667  1.00 60.10           O  
ATOM    939  N   ALA A  65     -11.162  -2.704  42.173  1.00 57.87           N  
ATOM    940  H   ALA A  65     -10.455  -3.159  41.613  1.00 57.87           H  
ATOM    941  CA  ALA A  65     -12.364  -2.200  41.506  1.00 57.87           C  
ATOM    942  HA  ALA A  65     -12.453  -1.132  41.706  1.00 57.87           H  
ATOM    943  C   ALA A  65     -13.640  -2.878  42.043  1.00 57.87           C  
ATOM    944  CB  ALA A  65     -12.203  -2.399  39.995  1.00 57.87           C  
ATOM    945  HB1 ALA A  65     -12.112  -3.460  39.761  1.00 57.87           H  
ATOM    946  HB2 ALA A  65     -13.074  -1.995  39.479  1.00 57.87           H  
ATOM    947  HB3 ALA A  65     -11.312  -1.877  39.647  1.00 57.87           H  
ATOM    948  O   ALA A  65     -14.643  -2.209  42.292  1.00 57.87           O  
ATOM    949  N   LYS A  66     -13.586  -4.194  42.297  1.00 58.29           N  
ATOM    950  H   LYS A  66     -12.745  -4.689  42.036  1.00 58.29           H  
ATOM    951  CA  LYS A  66     -14.700  -4.960  42.874  1.00 58.29           C  
ATOM    952  HA  LYS A  66     -15.585  -4.772  42.265  1.00 58.29           H  
ATOM    953  C   LYS A  66     -15.064  -4.499  44.290  1.00 58.29           C  
ATOM    954  CB  LYS A  66     -14.368  -6.460  42.805  1.00 58.29           C  
ATOM    955  HB2 LYS A  66     -14.086  -6.709  41.782  1.00 58.29           H  
ATOM    956  HB3 LYS A  66     -13.523  -6.677  43.458  1.00 58.29           H  
ATOM    957  O   LYS A  66     -16.250  -4.404  44.587  1.00 58.29           O  
ATOM    958  CG  LYS A  66     -15.554  -7.345  43.212  1.00 58.29           C  
ATOM    959  HG2 LYS A  66     -16.399  -7.139  42.555  1.00 58.29           H  
ATOM    960  HG3 LYS A  66     -15.842  -7.120  44.239  1.00 58.29           H  
ATOM    961  CD  LYS A  66     -15.185  -8.831  43.120  1.00 58.29           C  
ATOM    962  HD2 LYS A  66     -14.918  -9.073  42.091  1.00 58.29           H  
ATOM    963  HD3 LYS A  66     -14.333  -9.027  43.771  1.00 58.29           H  
ATOM    964  CE  LYS A  66     -16.386  -9.673  43.564  1.00 58.29           C  
ATOM    965  HE2 LYS A  66     -16.682  -9.347  44.561  1.00 58.29           H  
ATOM    966  HE3 LYS A  66     -17.220  -9.470  42.893  1.00 58.29           H  
ATOM    967  NZ  LYS A  66     -16.075 -11.124  43.577  1.00 58.29           N  
ATOM    968  HZ1 LYS A  66     -16.884 -11.649  43.879  1.00 58.29           H  
ATOM    969  HZ2 LYS A  66     -15.815 -11.442  42.654  1.00 58.29           H  
ATOM    970  HZ3 LYS A  66     -15.318 -11.317  44.218  1.00 58.29           H  
ATOM    971  N   THR A  67     -14.097  -4.181  45.155  1.00 57.54           N  
ATOM    972  H   THR A  67     -13.130  -4.309  44.893  1.00 57.54           H  
ATOM    973  CA  THR A  67     -14.400  -3.647  46.498  1.00 57.54           C  
ATOM    974  HA  THR A  67     -15.193  -4.253  46.936  1.00 57.54           H  
ATOM    975  C   THR A  67     -14.949  -2.221  46.451  1.00 57.54           C  
ATOM    976  CB  THR A  67     -13.197  -3.725  47.449  1.00 57.54           C  
ATOM    977  HB  THR A  67     -13.437  -3.200  48.374  1.00 57.54           H  
ATOM    978  O   THR A  67     -15.869  -1.912  47.203  1.00 57.54           O  
ATOM    979  CG2 THR A  67     -12.858  -5.176  47.791  1.00 57.54           C  
ATOM    980 HG21 THR A  67     -13.736  -5.677  48.198  1.00 57.54           H  
ATOM    981 HG22 THR A  67     -12.517  -5.704  46.900  1.00 57.54           H  
ATOM    982 HG23 THR A  67     -12.065  -5.192  48.538  1.00 57.54           H  
ATOM    983  OG1 THR A  67     -12.037  -3.166  46.876  1.00 57.54           O  
ATOM    984  HG1 THR A  67     -12.168  -2.223  46.754  1.00 57.54           H  
ATOM    985  N   GLY A  68     -14.460  -1.376  45.534  1.00 56.40           N  
ATOM    986  H   GLY A  68     -13.701  -1.680  44.942  1.00 56.40           H  
ATOM    987  CA  GLY A  68     -14.991  -0.020  45.340  1.00 56.40           C  
ATOM    988  HA2 GLY A  68     -14.927   0.534  46.277  1.00 56.40           H  
ATOM    989  HA3 GLY A  68     -14.387   0.492  44.591  1.00 56.40           H  
ATOM    990  C   GLY A  68     -16.452  -0.002  44.869  1.00 56.40           C  
ATOM    991  O   GLY A  68     -17.245   0.798  45.355  1.00 56.40           O  
ATOM    992  N   PHE A  69     -16.834  -0.934  43.990  1.00 54.13           N  
ATOM    993  H   PHE A  69     -16.127  -1.537  43.595  1.00 54.13           H  
ATOM    994  CA  PHE A  69     -18.203  -1.047  43.463  1.00 54.13           C  
ATOM    995  HA  PHE A  69     -18.550  -0.047  43.203  1.00 54.13           H  
ATOM    996  C   PHE A  69     -19.218  -1.619  44.475  1.00 54.13           C  
ATOM    997  CB  PHE A  69     -18.148  -1.893  42.181  1.00 54.13           C  
ATOM    998  HB2 PHE A  69     -17.195  -1.718  41.681  1.00 54.13           H  
ATOM    999  HB3 PHE A  69     -18.179  -2.950  42.445  1.00 54.13           H  
ATOM   1000  O   PHE A  69     -20.424  -1.480  44.288  1.00 54.13           O  
ATOM   1001  CG  PHE A  69     -19.231  -1.580  41.167  1.00 54.13           C  
ATOM   1002  CD1 PHE A  69     -20.363  -2.407  41.040  1.00 54.13           C  
ATOM   1003  HD1 PHE A  69     -20.496  -3.248  41.705  1.00 54.13           H  
ATOM   1004  CD2 PHE A  69     -19.079  -0.471  40.312  1.00 54.13           C  
ATOM   1005  HD2 PHE A  69     -18.218   0.172  40.412  1.00 54.13           H  
ATOM   1006  CE1 PHE A  69     -21.323  -2.138  40.047  1.00 54.13           C  
ATOM   1007  HE1 PHE A  69     -22.181  -2.784  39.937  1.00 54.13           H  
ATOM   1008  CE2 PHE A  69     -20.049  -0.191  39.334  1.00 54.13           C  
ATOM   1009  HE2 PHE A  69     -19.935   0.668  38.690  1.00 54.13           H  
ATOM   1010  CZ  PHE A  69     -21.171  -1.027  39.199  1.00 54.13           C  
ATOM   1011  HZ  PHE A  69     -21.920  -0.812  38.451  1.00 54.13           H  
ATOM   1012  N   LEU A  70     -18.742  -2.258  45.552  1.00 57.45           N  
ATOM   1013  H   LEU A  70     -17.739  -2.349  45.638  1.00 57.45           H  
ATOM   1014  CA  LEU A  70     -19.577  -2.820  46.622  1.00 57.45           C  
ATOM   1015  HA  LEU A  70     -20.568  -3.039  46.223  1.00 57.45           H  
ATOM   1016  C   LEU A  70     -19.818  -1.846  47.788  1.00 57.45           C  
ATOM   1017  CB  LEU A  70     -18.942  -4.135  47.115  1.00 57.45           C  
ATOM   1018  HB2 LEU A  70     -17.893  -3.945  47.341  1.00 57.45           H  
ATOM   1019  HB3 LEU A  70     -19.429  -4.434  48.044  1.00 57.45           H  
ATOM   1020  O   LEU A  70     -20.748  -2.054  48.560  1.00 57.45           O  
ATOM   1021  CG  LEU A  70     -19.049  -5.303  46.116  1.00 57.45           C  
ATOM   1022  HG  LEU A  70     -18.711  -4.984  45.130  1.00 57.45           H  
ATOM   1023  CD1 LEU A  70     -18.162  -6.462  46.580  1.00 57.45           C  
ATOM   1024 HD11 LEU A  70     -18.483  -6.799  47.566  1.00 57.45           H  
ATOM   1025 HD12 LEU A  70     -17.127  -6.124  46.632  1.00 57.45           H  
ATOM   1026 HD13 LEU A  70     -18.234  -7.285  45.869  1.00 57.45           H  
ATOM   1027  CD2 LEU A  70     -20.479  -5.832  45.986  1.00 57.45           C  
ATOM   1028 HD21 LEU A  70     -20.860  -6.130  46.963  1.00 57.45           H  
ATOM   1029 HD22 LEU A  70     -21.127  -5.057  45.577  1.00 57.45           H  
ATOM   1030 HD23 LEU A  70     -20.504  -6.686  45.310  1.00 57.45           H  
ATOM   1031  N   GLN A  71     -19.012  -0.786  47.922  1.00 53.32           N  
ATOM   1032  H   GLN A  71     -18.244  -0.680  47.274  1.00 53.32           H  
ATOM   1033  CA  GLN A  71     -19.210   0.258  48.941  1.00 53.32           C  
ATOM   1034  HA  GLN A  71     -19.716  -0.179  49.801  1.00 53.32           H  
ATOM   1035  C   GLN A  71     -20.127   1.400  48.468  1.00 53.32           C  
ATOM   1036  CB  GLN A  71     -17.847   0.782  49.419  1.00 53.32           C  
ATOM   1037  HB2 GLN A  71     -17.220   1.018  48.559  1.00 53.32           H  
ATOM   1038  HB3 GLN A  71     -17.998   1.693  49.998  1.00 53.32           H  
ATOM   1039  O   GLN A  71     -20.660   2.145  49.288  1.00 53.32           O  
ATOM   1040  CG  GLN A  71     -17.148  -0.249  50.320  1.00 53.32           C  
ATOM   1041  HG2 GLN A  71     -16.963  -1.165  49.758  1.00 53.32           H  
ATOM   1042  HG3 GLN A  71     -17.807  -0.489  51.154  1.00 53.32           H  
ATOM   1043  CD  GLN A  71     -15.816   0.245  50.878  1.00 53.32           C  
ATOM   1044  NE2 GLN A  71     -15.380  -0.271  52.007  1.00 53.32           N  
ATOM   1045 HE21 GLN A  71     -14.512   0.112  52.352  1.00 53.32           H  
ATOM   1046 HE22 GLN A  71     -15.939  -0.940  52.517  1.00 53.32           H  
ATOM   1047  OE1 GLN A  71     -15.128   1.082  50.321  1.00 53.32           O  
ATOM   1048  N   SER A  72     -20.363   1.530  47.160  1.00 51.41           N  
ATOM   1049  H   SER A  72     -19.871   0.930  46.513  1.00 51.41           H  
ATOM   1050  CA  SER A  72     -21.368   2.440  46.607  1.00 51.41           C  
ATOM   1051  HA  SER A  72     -21.399   3.345  47.213  1.00 51.41           H  
ATOM   1052  C   SER A  72     -22.760   1.799  46.637  1.00 51.41           C  
ATOM   1053  CB  SER A  72     -20.967   2.864  45.188  1.00 51.41           C  
ATOM   1054  HB2 SER A  72     -21.773   3.445  44.741  1.00 51.41           H  
ATOM   1055  HB3 SER A  72     -20.076   3.490  45.243  1.00 51.41           H  
ATOM   1056  O   SER A  72     -23.107   1.027  45.742  1.00 51.41           O  
ATOM   1057  OG  SER A  72     -20.680   1.743  44.373  1.00 51.41           O  
ATOM   1058  HG  SER A  72     -21.384   1.098  44.477  1.00 51.41           H  
ATOM   1059  N   GLY A  73     -23.576   2.153  47.636  1.00 47.60           N  
ATOM   1060  H   GLY A  73     -23.179   2.728  48.366  1.00 47.60           H  
ATOM   1061  CA  GLY A  73     -24.962   1.690  47.835  1.00 47.60           C  
ATOM   1062  HA2 GLY A  73     -25.306   2.007  48.819  1.00 47.60           H  
ATOM   1063  HA3 GLY A  73     -24.968   0.600  47.817  1.00 47.60           H  
ATOM   1064  C   GLY A  73     -25.985   2.181  46.795  1.00 47.60           C  
ATOM   1065  O   GLY A  73     -27.077   2.606  47.150  1.00 47.60           O  
ATOM   1066  N   VAL A  74     -25.635   2.142  45.508  1.00 49.29           N  
ATOM   1067  H   VAL A  74     -24.717   1.774  45.303  1.00 49.29           H  
ATOM   1068  CA  VAL A  74     -26.492   2.514  44.364  1.00 49.29           C  
ATOM   1069  HA  VAL A  74     -27.328   3.104  44.738  1.00 49.29           H  
ATOM   1070  C   VAL A  74     -27.109   1.259  43.706  1.00 49.29           C  
ATOM   1071  CB  VAL A  74     -25.697   3.414  43.379  1.00 49.29           C  
ATOM   1072  HB  VAL A  74     -24.912   2.821  42.910  1.00 49.29           H  
ATOM   1073  O   VAL A  74     -27.849   1.347  42.730  1.00 49.29           O  
ATOM   1074  CG1 VAL A  74     -26.570   4.034  42.277  1.00 49.29           C  
ATOM   1075 HG11 VAL A  74     -26.870   3.269  41.561  1.00 49.29           H  
ATOM   1076 HG12 VAL A  74     -27.461   4.483  42.717  1.00 49.29           H  
ATOM   1077 HG13 VAL A  74     -26.015   4.795  41.729  1.00 49.29           H  
ATOM   1078  CG2 VAL A  74     -25.029   4.596  44.110  1.00 49.29           C  
ATOM   1079 HG21 VAL A  74     -24.291   4.238  44.828  1.00 49.29           H  
ATOM   1080 HG22 VAL A  74     -25.784   5.181  44.635  1.00 49.29           H  
ATOM   1081 HG23 VAL A  74     -24.513   5.236  43.395  1.00 49.29           H  
ATOM   1082  N   LEU A  75     -26.820   0.065  44.238  1.00 51.94           N  
ATOM   1083  H   LEU A  75     -26.255   0.051  45.076  1.00 51.94           H  
ATOM   1084  CA  LEU A  75     -27.079  -1.214  43.569  1.00 51.94           C  
ATOM   1085  HA  LEU A  75     -26.932  -1.050  42.501  1.00 51.94           H  
ATOM   1086  C   LEU A  75     -28.518  -1.750  43.686  1.00 51.94           C  
ATOM   1087  CB  LEU A  75     -26.042  -2.253  44.053  1.00 51.94           C  
ATOM   1088  HB2 LEU A  75     -26.562  -3.042  44.595  1.00 51.94           H  
ATOM   1089  HB3 LEU A  75     -25.331  -1.801  44.745  1.00 51.94           H  
ATOM   1090  O   LEU A  75     -28.951  -2.474  42.793  1.00 51.94           O  
ATOM   1091  CG  LEU A  75     -25.262  -2.882  42.886  1.00 51.94           C  
ATOM   1092  HG  LEU A  75     -25.959  -3.200  42.111  1.00 51.94           H  
ATOM   1093  CD1 LEU A  75     -24.266  -1.886  42.285  1.00 51.94           C  
ATOM   1094 HD11 LEU A  75     -24.784  -1.000  41.918  1.00 51.94           H  
ATOM   1095 HD12 LEU A  75     -23.532  -1.587  43.032  1.00 51.94           H  
ATOM   1096 HD13 LEU A  75     -23.753  -2.356  41.445  1.00 51.94           H  
ATOM   1097  CD2 LEU A  75     -24.477  -4.105  43.360  1.00 51.94           C  
ATOM   1098 HD21 LEU A  75     -23.796  -3.820  44.161  1.00 51.94           H  
ATOM   1099 HD22 LEU A  75     -23.907  -4.524  42.530  1.00 51.94           H  
ATOM   1100 HD23 LEU A  75     -25.171  -4.860  43.730  1.00 51.94           H  
ATOM   1101  N   GLU A  76     -29.274  -1.402  44.733  1.00 52.45           N  
ATOM   1102  H   GLU A  76     -28.871  -0.838  45.468  1.00 52.45           H  
ATOM   1103  CA  GLU A  76     -30.617  -1.977  44.951  1.00 52.45           C  
ATOM   1104  HA  GLU A  76     -30.583  -3.037  44.698  1.00 52.45           H  
ATOM   1105  C   GLU A  76     -31.692  -1.391  44.023  1.00 52.45           C  
ATOM   1106  CB  GLU A  76     -31.014  -1.878  46.435  1.00 52.45           C  
ATOM   1107  HB2 GLU A  76     -30.629  -0.949  46.856  1.00 52.45           H  
ATOM   1108  HB3 GLU A  76     -32.101  -1.879  46.521  1.00 52.45           H  
ATOM   1109  O   GLU A  76     -32.489  -2.140  43.460  1.00 52.45           O  
ATOM   1110  CG  GLU A  76     -30.468  -3.100  47.191  1.00 52.45           C  
ATOM   1111  HG2 GLU A  76     -29.391  -3.158  47.029  1.00 52.45           H  
ATOM   1112  HG3 GLU A  76     -30.914  -3.996  46.761  1.00 52.45           H  
ATOM   1113  CD  GLU A  76     -30.735  -3.068  48.702  1.00 52.45           C  
ATOM   1114  OE1 GLU A  76     -30.968  -4.162  49.261  1.00 52.45           O  
ATOM   1115  OE2 GLU A  76     -30.646  -1.962  49.281  1.00 52.45           O  
ATOM   1116  N   ASN A  77     -31.666  -0.082  43.752  1.00 52.51           N  
ATOM   1117  H   ASN A  77     -30.977   0.487  44.222  1.00 52.51           H  
ATOM   1118  CA  ASN A  77     -32.658   0.567  42.876  1.00 52.51           C  
ATOM   1119  HA  ASN A  77     -33.608   0.048  43.002  1.00 52.51           H  
ATOM   1120  C   ASN A  77     -32.352   0.442  41.371  1.00 52.51           C  
ATOM   1121  CB  ASN A  77     -32.863   2.023  43.330  1.00 52.51           C  
ATOM   1122  HB2 ASN A  77     -31.899   2.498  43.513  1.00 52.51           H  
ATOM   1123  HB3 ASN A  77     -33.376   2.580  42.546  1.00 52.51           H  
ATOM   1124  O   ASN A  77     -33.166   0.837  40.538  1.00 52.51           O  
ATOM   1125  CG  ASN A  77     -33.737   2.111  44.570  1.00 52.51           C  
ATOM   1126  ND2 ASN A  77     -33.460   3.030  45.464  1.00 52.51           N  
ATOM   1127 HD21 ASN A  77     -34.046   3.018  46.287  1.00 52.51           H  
ATOM   1128 HD22 ASN A  77     -32.671   3.651  45.352  1.00 52.51           H  
ATOM   1129  OD1 ASN A  77     -34.686   1.373  44.753  1.00 52.51           O  
ATOM   1130  N   VAL A  78     -31.203  -0.130  40.999  1.00 50.00           N  
ATOM   1131  H   VAL A  78     -30.565  -0.421  41.727  1.00 50.00           H  
ATOM   1132  CA  VAL A  78     -30.847  -0.395  39.595  1.00 50.00           C  
ATOM   1133  HA  VAL A  78     -31.426   0.271  38.955  1.00 50.00           H  
ATOM   1134  C   VAL A  78     -31.245  -1.817  39.175  1.00 50.00           C  
ATOM   1135  CB  VAL A  78     -29.361  -0.049  39.348  1.00 50.00           C  
ATOM   1136  HB  VAL A  78     -28.741  -0.612  40.046  1.00 50.00           H  
ATOM   1137  O   VAL A  78     -31.509  -2.043  37.999  1.00 50.00           O  
ATOM   1138  CG1 VAL A  78     -28.888  -0.354  37.922  1.00 50.00           C  
ATOM   1139 HG11 VAL A  78     -29.560   0.099  37.193  1.00 50.00           H  
ATOM   1140 HG12 VAL A  78     -27.879   0.030  37.772  1.00 50.00           H  
ATOM   1141 HG13 VAL A  78     -28.859  -1.434  37.776  1.00 50.00           H  
ATOM   1142  CG2 VAL A  78     -29.124   1.453  39.576  1.00 50.00           C  
ATOM   1143 HG21 VAL A  78     -28.071   1.692  39.431  1.00 50.00           H  
ATOM   1144 HG22 VAL A  78     -29.390   1.729  40.597  1.00 50.00           H  
ATOM   1145 HG23 VAL A  78     -29.728   2.038  38.883  1.00 50.00           H  
ATOM   1146  N   GLY A  79     -31.398  -2.766  40.108  1.00 52.84           N  
ATOM   1147  H   GLY A  79     -31.225  -2.522  41.073  1.00 52.84           H  
ATOM   1148  CA  GLY A  79     -31.684  -4.178  39.803  1.00 52.84           C  
ATOM   1149  HA2 GLY A  79     -31.758  -4.723  40.744  1.00 52.84           H  
ATOM   1150  HA3 GLY A  79     -30.852  -4.593  39.234  1.00 52.84           H  
ATOM   1151  C   GLY A  79     -32.977  -4.437  39.013  1.00 52.84           C  
ATOM   1152  O   GLY A  79     -32.987  -5.287  38.125  1.00 52.84           O  
ATOM   1153  N   GLN A  80     -34.049  -3.678  39.272  1.00 52.88           N  
ATOM   1154  H   GLN A  80     -33.989  -3.004  40.022  1.00 52.88           H  
ATOM   1155  CA  GLN A  80     -35.326  -3.820  38.550  1.00 52.88           C  
ATOM   1156  HA  GLN A  80     -35.443  -4.862  38.253  1.00 52.88           H  
ATOM   1157  C   GLN A  80     -35.391  -3.010  37.239  1.00 52.88           C  
ATOM   1158  CB  GLN A  80     -36.500  -3.486  39.486  1.00 52.88           C  
ATOM   1159  HB2 GLN A  80     -36.368  -2.486  39.900  1.00 52.88           H  
ATOM   1160  HB3 GLN A  80     -37.420  -3.499  38.903  1.00 52.88           H  
ATOM   1161  O   GLN A  80     -36.185  -3.334  36.359  1.00 52.88           O  
ATOM   1162  CG  GLN A  80     -36.636  -4.514  40.625  1.00 52.88           C  
ATOM   1163  HG2 GLN A  80     -35.762  -4.464  41.275  1.00 52.88           H  
ATOM   1164  HG3 GLN A  80     -36.683  -5.515  40.195  1.00 52.88           H  
ATOM   1165  CD  GLN A  80     -37.884  -4.312  41.483  1.00 52.88           C  
ATOM   1166  NE2 GLN A  80     -38.149  -5.193  42.423  1.00 52.88           N  
ATOM   1167 HE21 GLN A  80     -37.515  -5.954  42.623  1.00 52.88           H  
ATOM   1168 HE22 GLN A  80     -38.973  -5.000  42.974  1.00 52.88           H  
ATOM   1169  OE1 GLN A  80     -38.651  -3.380  41.329  1.00 52.88           O  
ATOM   1170  N   LEU A  81     -34.526  -2.002  37.067  1.00 47.91           N  
ATOM   1171  H   LEU A  81     -33.880  -1.806  37.818  1.00 47.91           H  
ATOM   1172  CA  LEU A  81     -34.475  -1.138  35.875  1.00 47.91           C  
ATOM   1173  HA  LEU A  81     -35.428  -1.221  35.354  1.00 47.91           H  
ATOM   1174  C   LEU A  81     -33.376  -1.566  34.874  1.00 47.91           C  
ATOM   1175  CB  LEU A  81     -34.311   0.314  36.371  1.00 47.91           C  
ATOM   1176  HB2 LEU A  81     -34.904   0.453  37.275  1.00 47.91           H  
ATOM   1177  HB3 LEU A  81     -33.266   0.467  36.641  1.00 47.91           H  
ATOM   1178  O   LEU A  81     -33.455  -1.286  33.674  1.00 47.91           O  
ATOM   1179  CG  LEU A  81     -34.738   1.398  35.363  1.00 47.91           C  
ATOM   1180  HG  LEU A  81     -34.232   1.233  34.411  1.00 47.91           H  
ATOM   1181  CD1 LEU A  81     -36.252   1.421  35.132  1.00 47.91           C  
ATOM   1182 HD11 LEU A  81     -36.775   1.561  36.078  1.00 47.91           H  
ATOM   1183 HD12 LEU A  81     -36.583   0.489  34.674  1.00 47.91           H  
ATOM   1184 HD13 LEU A  81     -36.509   2.238  34.458  1.00 47.91           H  
ATOM   1185  CD2 LEU A  81     -34.332   2.772  35.895  1.00 47.91           C  
ATOM   1186 HD21 LEU A  81     -34.614   3.544  35.179  1.00 47.91           H  
ATOM   1187 HD22 LEU A  81     -34.828   2.966  36.846  1.00 47.91           H  
ATOM   1188 HD23 LEU A  81     -33.252   2.808  36.041  1.00 47.91           H  
ATOM   1189  N   ALA A  82     -32.366  -2.302  35.346  1.00 47.86           N  
ATOM   1190  H   ALA A  82     -32.305  -2.423  36.346  1.00 47.86           H  
ATOM   1191  CA  ALA A  82     -31.263  -2.844  34.552  1.00 47.86           C  
ATOM   1192  HA  ALA A  82     -30.786  -2.034  34.000  1.00 47.86           H  
ATOM   1193  C   ALA A  82     -31.710  -3.905  33.535  1.00 47.86           C  
ATOM   1194  CB  ALA A  82     -30.214  -3.412  35.508  1.00 47.86           C  
ATOM   1195  HB1 ALA A  82     -30.654  -4.179  36.145  1.00 47.86           H  
ATOM   1196  HB2 ALA A  82     -29.394  -3.845  34.934  1.00 47.86           H  
ATOM   1197  HB3 ALA A  82     -29.811  -2.609  36.125  1.00 47.86           H  
ATOM   1198  O   ALA A  82     -31.134  -3.989  32.452  1.00 47.86           O  
ATOM   1199  N   GLY A  83     -32.763  -4.677  33.830  1.00 49.72           N  
ATOM   1200  H   GLY A  83     -33.192  -4.573  34.738  1.00 49.72           H  
ATOM   1201  CA  GLY A  83     -33.268  -5.717  32.923  1.00 49.72           C  
ATOM   1202  HA2 GLY A  83     -32.491  -6.466  32.767  1.00 49.72           H  
ATOM   1203  HA3 GLY A  83     -34.126  -6.202  33.388  1.00 49.72           H  
ATOM   1204  C   GLY A  83     -33.708  -5.188  31.551  1.00 49.72           C  
ATOM   1205  O   GLY A  83     -33.587  -5.894  30.554  1.00 49.72           O  
ATOM   1206  N   GLN A  84     -34.162  -3.932  31.484  1.00 51.77           N  
ATOM   1207  H   GLN A  84     -34.233  -3.408  32.344  1.00 51.77           H  
ATOM   1208  CA  GLN A  84     -34.583  -3.272  30.240  1.00 51.77           C  
ATOM   1209  HA  GLN A  84     -34.759  -4.024  29.471  1.00 51.77           H  
ATOM   1210  C   GLN A  84     -33.515  -2.323  29.671  1.00 51.77           C  
ATOM   1211  CB  GLN A  84     -35.912  -2.544  30.494  1.00 51.77           C  
ATOM   1212  HB2 GLN A  84     -35.792  -1.856  31.330  1.00 51.77           H  
ATOM   1213  HB3 GLN A  84     -36.175  -1.968  29.606  1.00 51.77           H  
ATOM   1214  O   GLN A  84     -33.504  -2.061  28.470  1.00 51.77           O  
ATOM   1215  CG  GLN A  84     -37.058  -3.532  30.792  1.00 51.77           C  
ATOM   1216  HG2 GLN A  84     -37.179  -4.201  29.940  1.00 51.77           H  
ATOM   1217  HG3 GLN A  84     -36.813  -4.134  31.666  1.00 51.77           H  
ATOM   1218  CD  GLN A  84     -38.394  -2.846  31.066  1.00 51.77           C  
ATOM   1219  NE2 GLN A  84     -39.477  -3.588  31.138  1.00 51.77           N  
ATOM   1220 HE21 GLN A  84     -39.435  -4.591  31.029  1.00 51.77           H  
ATOM   1221 HE22 GLN A  84     -40.326  -3.089  31.363  1.00 51.77           H  
ATOM   1222  OE1 GLN A  84     -38.499  -1.645  31.232  1.00 51.77           O  
ATOM   1223  N   THR A  85     -32.588  -1.833  30.501  1.00 50.07           N  
ATOM   1224  H   THR A  85     -32.625  -2.089  31.477  1.00 50.07           H  
ATOM   1225  CA  THR A  85     -31.545  -0.883  30.075  1.00 50.07           C  
ATOM   1226  HA  THR A  85     -31.887  -0.386  29.167  1.00 50.07           H  
ATOM   1227  C   THR A  85     -30.217  -1.536  29.697  1.00 50.07           C  
ATOM   1228  CB  THR A  85     -31.323   0.231  31.105  1.00 50.07           C  
ATOM   1229  HB  THR A  85     -30.439   0.804  30.827  1.00 50.07           H  
ATOM   1230  O   THR A  85     -29.494  -0.969  28.887  1.00 50.07           O  
ATOM   1231  CG2 THR A  85     -32.515   1.182  31.190  1.00 50.07           C  
ATOM   1232 HG21 THR A  85     -32.309   1.958  31.926  1.00 50.07           H  
ATOM   1233 HG22 THR A  85     -33.417   0.643  31.479  1.00 50.07           H  
ATOM   1234 HG23 THR A  85     -32.677   1.653  30.220  1.00 50.07           H  
ATOM   1235  OG1 THR A  85     -31.142  -0.307  32.387  1.00 50.07           O  
ATOM   1236  HG1 THR A  85     -32.010  -0.421  32.780  1.00 50.07           H  
ATOM   1237  N   ILE A  86     -29.890  -2.744  30.174  1.00 43.78           N  
ATOM   1238  H   ILE A  86     -30.474  -3.163  30.884  1.00 43.78           H  
ATOM   1239  CA  ILE A  86     -28.675  -3.461  29.739  1.00 43.78           C  
ATOM   1240  HA  ILE A  86     -27.824  -2.789  29.855  1.00 43.78           H  
ATOM   1241  C   ILE A  86     -28.744  -3.799  28.241  1.00 43.78           C  
ATOM   1242  CB  ILE A  86     -28.416  -4.699  30.632  1.00 43.78           C  
ATOM   1243  HB  ILE A  86     -29.352  -5.245  30.751  1.00 43.78           H  
ATOM   1244  O   ILE A  86     -27.753  -3.618  27.536  1.00 43.78           O  
ATOM   1245  CG1 ILE A  86     -27.922  -4.226  32.021  1.00 43.78           C  
ATOM   1246 HG12 ILE A  86     -28.577  -3.440  32.396  1.00 43.78           H  
ATOM   1247 HG13 ILE A  86     -26.925  -3.795  31.920  1.00 43.78           H  
ATOM   1248  CG2 ILE A  86     -27.380  -5.657  30.008  1.00 43.78           C  
ATOM   1249 HG21 ILE A  86     -27.209  -6.517  30.655  1.00 43.78           H  
ATOM   1250 HG22 ILE A  86     -26.438  -5.134  29.842  1.00 43.78           H  
ATOM   1251 HG23 ILE A  86     -27.742  -6.046  29.056  1.00 43.78           H  
ATOM   1252  CD1 ILE A  86     -27.875  -5.333  33.083  1.00 43.78           C  
ATOM   1253 HD11 ILE A  86     -28.862  -5.782  33.195  1.00 43.78           H  
ATOM   1254 HD12 ILE A  86     -27.151  -6.102  32.811  1.00 43.78           H  
ATOM   1255 HD13 ILE A  86     -27.564  -4.904  34.035  1.00 43.78           H  
ATOM   1256  N   GLY A  87     -29.915  -4.213  27.739  1.00 47.64           N  
ATOM   1257  H   GLY A  87     -30.695  -4.316  28.373  1.00 47.64           H  
ATOM   1258  CA  GLY A  87     -30.122  -4.505  26.315  1.00 47.64           C  
ATOM   1259  HA2 GLY A  87     -29.425  -5.281  25.999  1.00 47.64           H  
ATOM   1260  HA3 GLY A  87     -31.139  -4.869  26.169  1.00 47.64           H  
ATOM   1261  C   GLY A  87     -29.919  -3.276  25.420  1.00 47.64           C  
ATOM   1262  O   GLY A  87     -29.188  -3.337  24.430  1.00 47.64           O  
ATOM   1263  N   SER A  88     -30.474  -2.124  25.810  1.00 51.77           N  
ATOM   1264  H   SER A  88     -31.023  -2.090  26.657  1.00 51.77           H  
ATOM   1265  CA  SER A  88     -30.267  -0.872  25.073  1.00 51.77           C  
ATOM   1266  HA  SER A  88     -30.389  -1.085  24.011  1.00 51.77           H  
ATOM   1267  C   SER A  88     -28.851  -0.312  25.241  1.00 51.77           C  
ATOM   1268  CB  SER A  88     -31.336   0.158  25.443  1.00 51.77           C  
ATOM   1269  HB2 SER A  88     -32.312  -0.232  25.153  1.00 51.77           H  
ATOM   1270  HB3 SER A  88     -31.154   1.082  24.894  1.00 51.77           H  
ATOM   1271  O   SER A  88     -28.295   0.196  24.269  1.00 51.77           O  
ATOM   1272  OG  SER A  88     -31.341   0.424  26.830  1.00 51.77           O  
ATOM   1273  HG  SER A  88     -32.174   0.848  27.051  1.00 51.77           H  
ATOM   1274  N   LEU A  89     -28.200  -0.471  26.403  1.00 50.55           N  
ATOM   1275  H   LEU A  89     -28.708  -0.838  27.195  1.00 50.55           H  
ATOM   1276  CA  LEU A  89     -26.784  -0.118  26.571  1.00 50.55           C  
ATOM   1277  HA  LEU A  89     -26.659   0.912  26.238  1.00 50.55           H  
ATOM   1278  C   LEU A  89     -25.863  -0.959  25.678  1.00 50.55           C  
ATOM   1279  CB  LEU A  89     -26.323  -0.220  28.042  1.00 50.55           C  
ATOM   1280  HB2 LEU A  89     -25.322  -0.653  28.045  1.00 50.55           H  
ATOM   1281  HB3 LEU A  89     -26.954  -0.910  28.602  1.00 50.55           H  
ATOM   1282  O   LEU A  89     -24.860  -0.426  25.205  1.00 50.55           O  
ATOM   1283  CG  LEU A  89     -26.238   1.143  28.759  1.00 50.55           C  
ATOM   1284  HG  LEU A  89     -25.961   1.918  28.045  1.00 50.55           H  
ATOM   1285  CD1 LEU A  89     -27.561   1.528  29.417  1.00 50.55           C  
ATOM   1286 HD11 LEU A  89     -27.480   2.512  29.879  1.00 50.55           H  
ATOM   1287 HD12 LEU A  89     -27.830   0.793  30.176  1.00 50.55           H  
ATOM   1288 HD13 LEU A  89     -28.347   1.554  28.663  1.00 50.55           H  
ATOM   1289  CD2 LEU A  89     -25.154   1.112  29.838  1.00 50.55           C  
ATOM   1290 HD21 LEU A  89     -25.382   0.335  30.569  1.00 50.55           H  
ATOM   1291 HD22 LEU A  89     -24.185   0.906  29.383  1.00 50.55           H  
ATOM   1292 HD23 LEU A  89     -25.109   2.076  30.344  1.00 50.55           H  
ATOM   1293  N   THR A  90     -26.175  -2.232  25.407  1.00 54.83           N  
ATOM   1294  H   THR A  90     -26.950  -2.667  25.887  1.00 54.83           H  
ATOM   1295  CA  THR A  90     -25.373  -3.037  24.470  1.00 54.83           C  
ATOM   1296  HA  THR A  90     -24.325  -2.891  24.731  1.00 54.83           H  
ATOM   1297  C   THR A  90     -25.484  -2.563  23.020  1.00 54.83           C  
ATOM   1298  CB  THR A  90     -25.645  -4.548  24.569  1.00 54.83           C  
ATOM   1299  HB  THR A  90     -25.292  -5.030  23.658  1.00 54.83           H  
ATOM   1300  O   THR A  90     -24.470  -2.540  22.321  1.00 54.83           O  
ATOM   1301  CG2 THR A  90     -24.878  -5.150  25.746  1.00 54.83           C  
ATOM   1302 HG21 THR A  90     -25.081  -6.220  25.802  1.00 54.83           H  
ATOM   1303 HG22 THR A  90     -25.200  -4.679  26.675  1.00 54.83           H  
ATOM   1304 HG23 THR A  90     -23.807  -4.998  25.611  1.00 54.83           H  
ATOM   1305  OG1 THR A  90     -26.992  -4.900  24.779  1.00 54.83           O  
ATOM   1306  HG1 THR A  90     -27.588  -4.291  24.336  1.00 54.83           H  
ATOM   1307  N   ASP A  91     -26.655  -2.103  22.574  1.00 55.07           N  
ATOM   1308  H   ASP A  91     -27.470  -2.152  23.168  1.00 55.07           H  
ATOM   1309  CA  ASP A  91     -26.812  -1.545  21.223  1.00 55.07           C  
ATOM   1310  HA  ASP A  91     -26.215  -2.136  20.528  1.00 55.07           H  
ATOM   1311  C   ASP A  91     -26.264  -0.109  21.110  1.00 55.07           C  
ATOM   1312  CB  ASP A  91     -28.276  -1.672  20.778  1.00 55.07           C  
ATOM   1313  HB2 ASP A  91     -28.415  -1.093  19.864  1.00 55.07           H  
ATOM   1314  HB3 ASP A  91     -28.925  -1.252  21.547  1.00 55.07           H  
ATOM   1315  O   ASP A  91     -25.616   0.238  20.122  1.00 55.07           O  
ATOM   1316  CG  ASP A  91     -28.673  -3.129  20.484  1.00 55.07           C  
ATOM   1317  OD1 ASP A  91     -27.800  -3.907  20.007  1.00 55.07           O  
ATOM   1318  OD2 ASP A  91     -29.855  -3.454  20.719  1.00 55.07           O  
ATOM   1319  N   ILE A  92     -26.388   0.704  22.164  1.00 57.01           N  
ATOM   1320  H   ILE A  92     -26.964   0.393  22.933  1.00 57.01           H  
ATOM   1321  CA  ILE A  92     -25.735   2.023  22.261  1.00 57.01           C  
ATOM   1322  HA  ILE A  92     -25.962   2.588  21.357  1.00 57.01           H  
ATOM   1323  C   ILE A  92     -24.202   1.878  22.320  1.00 57.01           C  
ATOM   1324  CB  ILE A  92     -26.314   2.796  23.471  1.00 57.01           C  
ATOM   1325  HB  ILE A  92     -26.254   2.149  24.346  1.00 57.01           H  
ATOM   1326  O   ILE A  92     -23.476   2.694  21.747  1.00 57.01           O  
ATOM   1327  CG1 ILE A  92     -27.798   3.161  23.215  1.00 57.01           C  
ATOM   1328 HG12 ILE A  92     -28.324   2.308  22.788  1.00 57.01           H  
ATOM   1329 HG13 ILE A  92     -27.853   3.968  22.484  1.00 57.01           H  
ATOM   1330  CG2 ILE A  92     -25.511   4.077  23.772  1.00 57.01           C  
ATOM   1331 HG21 ILE A  92     -25.963   4.623  24.601  1.00 57.01           H  
ATOM   1332 HG22 ILE A  92     -25.488   4.715  22.888  1.00 57.01           H  
ATOM   1333 HG23 ILE A  92     -24.491   3.824  24.062  1.00 57.01           H  
ATOM   1334  CD1 ILE A  92     -28.564   3.577  24.479  1.00 57.01           C  
ATOM   1335 HD11 ILE A  92     -28.184   4.521  24.869  1.00 57.01           H  
ATOM   1336 HD12 ILE A  92     -29.618   3.704  24.233  1.00 57.01           H  
ATOM   1337 HD13 ILE A  92     -28.473   2.806  25.244  1.00 57.01           H  
ATOM   1338  N   GLY A  93     -23.692   0.825  22.964  1.00 58.36           N  
ATOM   1339  H   GLY A  93     -24.328   0.230  23.476  1.00 58.36           H  
ATOM   1340  CA  GLY A  93     -22.269   0.481  22.990  1.00 58.36           C  
ATOM   1341  HA2 GLY A  93     -22.131  -0.376  23.649  1.00 58.36           H  
ATOM   1342  HA3 GLY A  93     -21.696   1.322  23.382  1.00 58.36           H  
ATOM   1343  C   GLY A  93     -21.718   0.116  21.609  1.00 58.36           C  
ATOM   1344  O   GLY A  93     -20.616   0.541  21.265  1.00 58.36           O  
ATOM   1345  N   ARG A  94     -22.502  -0.595  20.783  1.00 55.88           N  
ATOM   1346  H   ARG A  94     -23.395  -0.910  21.134  1.00 55.88           H  
ATOM   1347  CA  ARG A  94     -22.168  -0.862  19.370  1.00 55.88           C  
ATOM   1348  HA  ARG A  94     -21.178  -1.314  19.307  1.00 55.88           H  
ATOM   1349  C   ARG A  94     -22.080   0.432  18.562  1.00 55.88           C  
ATOM   1350  CB  ARG A  94     -23.196  -1.817  18.746  1.00 55.88           C  
ATOM   1351  HB2 ARG A  94     -24.203  -1.464  18.968  1.00 55.88           H  
ATOM   1352  HB3 ARG A  94     -23.074  -1.811  17.663  1.00 55.88           H  
ATOM   1353  O   ARG A  94     -21.041   0.691  17.960  1.00 55.88           O  
ATOM   1354  CG  ARG A  94     -23.038  -3.259  19.238  1.00 55.88           C  
ATOM   1355  HG2 ARG A  94     -22.957  -3.287  20.325  1.00 55.88           H  
ATOM   1356  HG3 ARG A  94     -22.135  -3.685  18.801  1.00 55.88           H  
ATOM   1357  CD  ARG A  94     -24.263  -4.067  18.804  1.00 55.88           C  
ATOM   1358  HD2 ARG A  94     -25.123  -3.726  19.381  1.00 55.88           H  
ATOM   1359  HD3 ARG A  94     -24.463  -3.875  17.750  1.00 55.88           H  
ATOM   1360  NE  ARG A  94     -24.059  -5.511  18.995  1.00 55.88           N  
ATOM   1361  HE  ARG A  94     -23.104  -5.836  19.029  1.00 55.88           H  
ATOM   1362  NH1 ARG A  94     -26.292  -6.105  19.046  1.00 55.88           N  
ATOM   1363 HH11 ARG A  94     -27.024  -6.797  19.119  1.00 55.88           H  
ATOM   1364 HH12 ARG A  94     -26.600  -5.161  19.232  1.00 55.88           H  
ATOM   1365  NH2 ARG A  94     -24.712  -7.682  19.057  1.00 55.88           N  
ATOM   1366 HH21 ARG A  94     -25.460  -8.359  19.102  1.00 55.88           H  
ATOM   1367 HH22 ARG A  94     -23.743  -7.968  19.047  1.00 55.88           H  
ATOM   1368  CZ  ARG A  94     -25.023  -6.414  19.032  1.00 55.88           C  
ATOM   1369  N   LEU A  95     -23.104   1.285  18.643  1.00 65.06           N  
ATOM   1370  H   LEU A  95     -23.926   0.985  19.147  1.00 65.06           H  
ATOM   1371  CA  LEU A  95     -23.138   2.581  17.951  1.00 65.06           C  
ATOM   1372  HA  LEU A  95     -23.042   2.408  16.879  1.00 65.06           H  
ATOM   1373  C   LEU A  95     -21.970   3.502  18.352  1.00 65.06           C  
ATOM   1374  CB  LEU A  95     -24.493   3.254  18.241  1.00 65.06           C  
ATOM   1375  HB2 LEU A  95     -24.423   4.317  18.011  1.00 65.06           H  
ATOM   1376  HB3 LEU A  95     -24.706   3.163  19.306  1.00 65.06           H  
ATOM   1377  O   LEU A  95     -21.379   4.165  17.498  1.00 65.06           O  
ATOM   1378  CG  LEU A  95     -25.659   2.656  17.431  1.00 65.06           C  
ATOM   1379  HG  LEU A  95     -25.601   1.568  17.443  1.00 65.06           H  
ATOM   1380  CD1 LEU A  95     -26.993   3.072  18.054  1.00 65.06           C  
ATOM   1381 HD11 LEU A  95     -27.057   2.678  19.068  1.00 65.06           H  
ATOM   1382 HD12 LEU A  95     -27.813   2.652  17.472  1.00 65.06           H  
ATOM   1383 HD13 LEU A  95     -27.079   4.158  18.074  1.00 65.06           H  
ATOM   1384  CD2 LEU A  95     -25.638   3.150  15.982  1.00 65.06           C  
ATOM   1385 HD21 LEU A  95     -25.687   4.238  15.946  1.00 65.06           H  
ATOM   1386 HD22 LEU A  95     -26.486   2.729  15.441  1.00 65.06           H  
ATOM   1387 HD23 LEU A  95     -24.729   2.811  15.487  1.00 65.06           H  
ATOM   1388  N   LYS A  96     -21.583   3.527  19.637  1.00 59.45           N  
ATOM   1389  H   LYS A  96     -22.129   3.008  20.309  1.00 59.45           H  
ATOM   1390  CA  LYS A  96     -20.400   4.282  20.086  1.00 59.45           C  
ATOM   1391  HA  LYS A  96     -20.441   5.276  19.640  1.00 59.45           H  
ATOM   1392  C   LYS A  96     -19.084   3.694  19.580  1.00 59.45           C  
ATOM   1393  CB  LYS A  96     -20.372   4.430  21.613  1.00 59.45           C  
ATOM   1394  HB2 LYS A  96     -19.335   4.547  21.928  1.00 59.45           H  
ATOM   1395  HB3 LYS A  96     -20.772   3.535  22.090  1.00 59.45           H  
ATOM   1396  O   LYS A  96     -18.225   4.464  19.163  1.00 59.45           O  
ATOM   1397  CG  LYS A  96     -21.149   5.674  22.062  1.00 59.45           C  
ATOM   1398  HG2 LYS A  96     -20.809   6.535  21.485  1.00 59.45           H  
ATOM   1399  HG3 LYS A  96     -22.215   5.527  21.888  1.00 59.45           H  
ATOM   1400  CD  LYS A  96     -20.892   5.948  23.547  1.00 59.45           C  
ATOM   1401  HD2 LYS A  96     -19.816   5.982  23.720  1.00 59.45           H  
ATOM   1402  HD3 LYS A  96     -21.323   5.141  24.139  1.00 59.45           H  
ATOM   1403  CE  LYS A  96     -21.509   7.289  23.951  1.00 59.45           C  
ATOM   1404  HE2 LYS A  96     -22.586   7.237  23.793  1.00 59.45           H  
ATOM   1405  HE3 LYS A  96     -21.110   8.062  23.294  1.00 59.45           H  
ATOM   1406  NZ  LYS A  96     -21.204   7.609  25.367  1.00 59.45           N  
ATOM   1407  HZ1 LYS A  96     -21.605   8.499  25.627  1.00 59.45           H  
ATOM   1408  HZ2 LYS A  96     -20.205   7.649  25.505  1.00 59.45           H  
ATOM   1409  HZ3 LYS A  96     -21.579   6.895  25.974  1.00 59.45           H  
ATOM   1410  N   LEU A  97     -18.925   2.369  19.567  1.00 58.17           N  
ATOM   1411  H   LEU A  97     -19.668   1.787  19.926  1.00 58.17           H  
ATOM   1412  CA  LEU A  97     -17.724   1.720  19.023  1.00 58.17           C  
ATOM   1413  HA  LEU A  97     -16.846   2.166  19.491  1.00 58.17           H  
ATOM   1414  C   LEU A  97     -17.570   1.958  17.517  1.00 58.17           C  
ATOM   1415  CB  LEU A  97     -17.764   0.214  19.331  1.00 58.17           C  
ATOM   1416  HB2 LEU A  97     -17.121  -0.312  18.625  1.00 58.17           H  
ATOM   1417  HB3 LEU A  97     -18.780  -0.150  19.179  1.00 58.17           H  
ATOM   1418  O   LEU A  97     -16.459   2.199  17.049  1.00 58.17           O  
ATOM   1419  CG  LEU A  97     -17.297  -0.129  20.755  1.00 58.17           C  
ATOM   1420  HG  LEU A  97     -17.797   0.517  21.477  1.00 58.17           H  
ATOM   1421  CD1 LEU A  97     -17.653  -1.582  21.073  1.00 58.17           C  
ATOM   1422 HD11 LEU A  97     -18.734  -1.707  21.014  1.00 58.17           H  
ATOM   1423 HD12 LEU A  97     -17.330  -1.825  22.085  1.00 58.17           H  
ATOM   1424 HD13 LEU A  97     -17.169  -2.252  20.362  1.00 58.17           H  
ATOM   1425  CD2 LEU A  97     -15.780   0.025  20.905  1.00 58.17           C  
ATOM   1426 HD21 LEU A  97     -15.477  -0.284  21.906  1.00 58.17           H  
ATOM   1427 HD22 LEU A  97     -15.493   1.069  20.781  1.00 58.17           H  
ATOM   1428 HD23 LEU A  97     -15.260  -0.583  20.164  1.00 58.17           H  
ATOM   1429  N   GLU A  98     -18.669   1.954  16.762  1.00 69.78           N  
ATOM   1430  H   GLU A  98     -19.544   1.682  17.186  1.00 69.78           H  
ATOM   1431  CA  GLU A  98     -18.681   2.349  15.350  1.00 69.78           C  
ATOM   1432  HA  GLU A  98     -17.988   1.722  14.790  1.00 69.78           H  
ATOM   1433  C   GLU A  98     -18.212   3.804  15.184  1.00 69.78           C  
ATOM   1434  CB  GLU A  98     -20.095   2.150  14.779  1.00 69.78           C  
ATOM   1435  HB2 GLU A  98     -20.814   2.624  15.448  1.00 69.78           H  
ATOM   1436  HB3 GLU A  98     -20.157   2.634  13.804  1.00 69.78           H  
ATOM   1437  O   GLU A  98     -17.308   4.086  14.396  1.00 69.78           O  
ATOM   1438  CG  GLU A  98     -20.442   0.660  14.612  1.00 69.78           C  
ATOM   1439  HG2 GLU A  98     -20.148   0.115  15.509  1.00 69.78           H  
ATOM   1440  HG3 GLU A  98     -19.853   0.262  13.786  1.00 69.78           H  
ATOM   1441  CD  GLU A  98     -21.934   0.395  14.348  1.00 69.78           C  
ATOM   1442  OE1 GLU A  98     -22.302  -0.802  14.373  1.00 69.78           O  
ATOM   1443  OE2 GLU A  98     -22.686   1.367  14.108  1.00 69.78           O  
ATOM   1444  N   GLN A  99     -18.751   4.729  15.983  1.00 71.85           N  
ATOM   1445  H   GLN A  99     -19.494   4.445  16.606  1.00 71.85           H  
ATOM   1446  CA  GLN A  99     -18.392   6.148  15.922  1.00 71.85           C  
ATOM   1447  HA  GLN A  99     -18.493   6.466  14.885  1.00 71.85           H  
ATOM   1448  C   GLN A  99     -16.938   6.432  16.354  1.00 71.85           C  
ATOM   1449  CB  GLN A  99     -19.403   6.931  16.770  1.00 71.85           C  
ATOM   1450  HB2 GLN A  99     -20.408   6.577  16.541  1.00 71.85           H  
ATOM   1451  HB3 GLN A  99     -19.207   6.757  17.828  1.00 71.85           H  
ATOM   1452  O   GLN A  99     -16.263   7.274  15.750  1.00 71.85           O  
ATOM   1453  CG  GLN A  99     -19.353   8.433  16.466  1.00 71.85           C  
ATOM   1454  HG2 GLN A  99     -18.370   8.832  16.719  1.00 71.85           H  
ATOM   1455  HG3 GLN A  99     -19.518   8.580  15.399  1.00 71.85           H  
ATOM   1456  CD  GLN A  99     -20.402   9.224  17.243  1.00 71.85           C  
ATOM   1457  NE2 GLN A  99     -20.888  10.320  16.703  1.00 71.85           N  
ATOM   1458 HE21 GLN A  99     -21.639  10.751  17.224  1.00 71.85           H  
ATOM   1459 HE22 GLN A  99     -20.680  10.553  15.743  1.00 71.85           H  
ATOM   1460  OE1 GLN A  99     -20.785   8.912  18.356  1.00 71.85           O  
ATOM   1461  N   GLU A 100     -16.429   5.733  17.370  1.00 61.27           N  
ATOM   1462  H   GLU A 100     -17.038   5.103  17.872  1.00 61.27           H  
ATOM   1463  CA  GLU A 100     -15.032   5.831  17.806  1.00 61.27           C  
ATOM   1464  HA  GLU A 100     -14.764   6.885  17.879  1.00 61.27           H  
ATOM   1465  C   GLU A 100     -14.074   5.223  16.778  1.00 61.27           C  
ATOM   1466  CB  GLU A 100     -14.843   5.208  19.199  1.00 61.27           C  
ATOM   1467  HB2 GLU A 100     -13.776   5.081  19.382  1.00 61.27           H  
ATOM   1468  HB3 GLU A 100     -15.326   4.231  19.237  1.00 61.27           H  
ATOM   1469  O   GLU A 100     -13.041   5.828  16.493  1.00 61.27           O  
ATOM   1470  CG  GLU A 100     -15.415   6.137  20.285  1.00 61.27           C  
ATOM   1471  HG2 GLU A 100     -14.948   7.115  20.173  1.00 61.27           H  
ATOM   1472  HG3 GLU A 100     -16.484   6.268  20.122  1.00 61.27           H  
ATOM   1473  CD  GLU A 100     -15.185   5.648  21.724  1.00 61.27           C  
ATOM   1474  OE1 GLU A 100     -15.460   6.464  22.635  1.00 61.27           O  
ATOM   1475  OE2 GLU A 100     -14.739   4.494  21.911  1.00 61.27           O  
ATOM   1476  N   MET A 101     -14.437   4.108  16.135  1.00 55.64           N  
ATOM   1477  H   MET A 101     -15.290   3.647  16.419  1.00 55.64           H  
ATOM   1478  CA  MET A 101     -13.668   3.521  15.031  1.00 55.64           C  
ATOM   1479  HA  MET A 101     -12.637   3.393  15.360  1.00 55.64           H  
ATOM   1480  C   MET A 101     -13.622   4.426  13.795  1.00 55.64           C  
ATOM   1481  CB  MET A 101     -14.240   2.145  14.666  1.00 55.64           C  
ATOM   1482  HB2 MET A 101     -15.329   2.189  14.655  1.00 55.64           H  
ATOM   1483  HB3 MET A 101     -13.913   1.868  13.663  1.00 55.64           H  
ATOM   1484  O   MET A 101     -12.562   4.541  13.178  1.00 55.64           O  
ATOM   1485  CG  MET A 101     -13.774   1.069  15.653  1.00 55.64           C  
ATOM   1486  HG2 MET A 101     -14.365   0.168  15.488  1.00 55.64           H  
ATOM   1487  HG3 MET A 101     -13.980   1.412  16.667  1.00 55.64           H  
ATOM   1488  SD  MET A 101     -12.011   0.631  15.542  1.00 55.64           S  
ATOM   1489  CE  MET A 101     -11.983  -0.240  13.955  1.00 55.64           C  
ATOM   1490  HE1 MET A 101     -12.707  -1.055  13.977  1.00 55.64           H  
ATOM   1491  HE2 MET A 101     -12.231   0.453  13.150  1.00 55.64           H  
ATOM   1492  HE3 MET A 101     -10.986  -0.646  13.788  1.00 55.64           H  
ATOM   1493  N   GLN A 102     -14.720   5.113  13.461  1.00 68.55           N  
ATOM   1494  H   GLN A 102     -15.586   4.894  13.933  1.00 68.55           H  
ATOM   1495  CA  GLN A 102     -14.723   6.179  12.453  1.00 68.55           C  
ATOM   1496  HA  GLN A 102     -14.379   5.765  11.505  1.00 68.55           H  
ATOM   1497  C   GLN A 102     -13.726   7.293  12.839  1.00 68.55           C  
ATOM   1498  CB  GLN A 102     -16.155   6.731  12.262  1.00 68.55           C  
ATOM   1499  HB2 GLN A 102     -16.098   7.820  12.267  1.00 68.55           H  
ATOM   1500  HB3 GLN A 102     -16.790   6.448  13.101  1.00 68.55           H  
ATOM   1501  O   GLN A 102     -12.840   7.626  12.055  1.00 68.55           O  
ATOM   1502  CG  GLN A 102     -16.848   6.338  10.943  1.00 68.55           C  
ATOM   1503  HG2 GLN A 102     -17.672   7.035  10.792  1.00 68.55           H  
ATOM   1504  HG3 GLN A 102     -16.157   6.477  10.112  1.00 68.55           H  
ATOM   1505  CD  GLN A 102     -17.419   4.918  10.881  1.00 68.55           C  
ATOM   1506  NE2 GLN A 102     -18.577   4.731  10.286  1.00 68.55           N  
ATOM   1507 HE21 GLN A 102     -19.125   5.517   9.968  1.00 68.55           H  
ATOM   1508 HE22 GLN A 102     -18.965   3.801  10.362  1.00 68.55           H  
ATOM   1509  OE1 GLN A 102     -16.815   3.937  11.281  1.00 68.55           O  
ATOM   1510  N   ARG A 103     -13.778   7.816  14.076  1.00 58.88           N  
ATOM   1511  H   ARG A 103     -14.500   7.479  14.697  1.00 58.88           H  
ATOM   1512  CA  ARG A 103     -12.864   8.886  14.536  1.00 58.88           C  
ATOM   1513  HA  ARG A 103     -12.893   9.690  13.801  1.00 58.88           H  
ATOM   1514  C   ARG A 103     -11.389   8.474  14.596  1.00 58.88           C  
ATOM   1515  CB  ARG A 103     -13.315   9.423  15.903  1.00 58.88           C  
ATOM   1516  HB2 ARG A 103     -13.719   8.611  16.508  1.00 58.88           H  
ATOM   1517  HB3 ARG A 103     -12.448   9.830  16.423  1.00 58.88           H  
ATOM   1518  O   ARG A 103     -10.533   9.276  14.222  1.00 58.88           O  
ATOM   1519  CG  ARG A 103     -14.349  10.545  15.764  1.00 58.88           C  
ATOM   1520  HG2 ARG A 103     -13.925  11.344  15.156  1.00 58.88           H  
ATOM   1521  HG3 ARG A 103     -15.247  10.163  15.278  1.00 58.88           H  
ATOM   1522  CD  ARG A 103     -14.704  11.095  17.151  1.00 58.88           C  
ATOM   1523  HD2 ARG A 103     -13.783  11.273  17.707  1.00 58.88           H  
ATOM   1524  HD3 ARG A 103     -15.287  10.341  17.680  1.00 58.88           H  
ATOM   1525  NE  ARG A 103     -15.464  12.359  17.067  1.00 58.88           N  
ATOM   1526  HE  ARG A 103     -15.657  12.712  16.141  1.00 58.88           H  
ATOM   1527  NH1 ARG A 103     -15.845  12.613  19.320  1.00 58.88           N  
ATOM   1528 HH11 ARG A 103     -16.241  13.132  20.090  1.00 58.88           H  
ATOM   1529 HH12 ARG A 103     -15.436  11.705  19.489  1.00 58.88           H  
ATOM   1530  NH2 ARG A 103     -16.561  14.178  17.903  1.00 58.88           N  
ATOM   1531 HH21 ARG A 103     -16.722  14.526  16.969  1.00 58.88           H  
ATOM   1532 HH22 ARG A 103     -16.944  14.679  18.692  1.00 58.88           H  
ATOM   1533  CZ  ARG A 103     -15.951  13.040  18.092  1.00 58.88           C  
ATOM   1534  N   LEU A 104     -11.082   7.262  15.058  1.00 62.07           N  
ATOM   1535  H   LEU A 104     -11.839   6.690  15.405  1.00 62.07           H  
ATOM   1536  CA  LEU A 104      -9.724   6.701  15.083  1.00 62.07           C  
ATOM   1537  HA  LEU A 104      -9.057   7.387  15.605  1.00 62.07           H  
ATOM   1538  C   LEU A 104      -9.162   6.544  13.665  1.00 62.07           C  
ATOM   1539  CB  LEU A 104      -9.751   5.344  15.822  1.00 62.07           C  
ATOM   1540  HB2 LEU A 104      -9.053   4.656  15.348  1.00 62.07           H  
ATOM   1541  HB3 LEU A 104     -10.738   4.894  15.714  1.00 62.07           H  
ATOM   1542  O   LEU A 104      -8.005   6.883  13.423  1.00 62.07           O  
ATOM   1543  CG  LEU A 104      -9.388   5.470  17.316  1.00 62.07           C  
ATOM   1544  HG  LEU A 104      -9.560   6.492  17.654  1.00 62.07           H  
ATOM   1545  CD1 LEU A 104     -10.226   4.539  18.189  1.00 62.07           C  
ATOM   1546 HD11 LEU A 104     -11.279   4.812  18.113  1.00 62.07           H  
ATOM   1547 HD12 LEU A 104     -10.105   3.505  17.867  1.00 62.07           H  
ATOM   1548 HD13 LEU A 104      -9.926   4.632  19.232  1.00 62.07           H  
ATOM   1549  CD2 LEU A 104      -7.914   5.113  17.532  1.00 62.07           C  
ATOM   1550 HD21 LEU A 104      -7.287   5.758  16.917  1.00 62.07           H  
ATOM   1551 HD22 LEU A 104      -7.736   4.072  17.264  1.00 62.07           H  
ATOM   1552 HD23 LEU A 104      -7.652   5.261  18.579  1.00 62.07           H  
ATOM   1553  N   ARG A 105      -9.993   6.078  12.725  1.00 60.56           N  
ATOM   1554  H   ARG A 105     -10.929   5.823  13.006  1.00 60.56           H  
ATOM   1555  CA  ARG A 105      -9.640   5.931  11.308  1.00 60.56           C  
ATOM   1556  HA  ARG A 105      -8.708   5.371  11.232  1.00 60.56           H  
ATOM   1557  C   ARG A 105      -9.381   7.282  10.637  1.00 60.56           C  
ATOM   1558  CB  ARG A 105     -10.768   5.141  10.627  1.00 60.56           C  
ATOM   1559  HB2 ARG A 105     -11.696   5.708  10.702  1.00 60.56           H  
ATOM   1560  HB3 ARG A 105     -10.896   4.200  11.161  1.00 60.56           H  
ATOM   1561  O   ARG A 105      -8.392   7.408   9.921  1.00 60.56           O  
ATOM   1562  CG  ARG A 105     -10.504   4.831   9.148  1.00 60.56           C  
ATOM   1563  HG2 ARG A 105     -10.364   5.764   8.604  1.00 60.56           H  
ATOM   1564  HG3 ARG A 105      -9.601   4.228   9.049  1.00 60.56           H  
ATOM   1565  CD  ARG A 105     -11.699   4.095   8.526  1.00 60.56           C  
ATOM   1566  HD2 ARG A 105     -12.588   4.704   8.692  1.00 60.56           H  
ATOM   1567  HD3 ARG A 105     -11.538   4.028   7.451  1.00 60.56           H  
ATOM   1568  NE  ARG A 105     -11.878   2.729   9.074  1.00 60.56           N  
ATOM   1569  HE  ARG A 105     -11.038   2.254   9.371  1.00 60.56           H  
ATOM   1570  NH1 ARG A 105     -14.176   2.644   8.983  1.00 60.56           N  
ATOM   1571 HH11 ARG A 105     -14.183   3.606   8.676  1.00 60.56           H  
ATOM   1572 HH12 ARG A 105     -15.042   2.240   9.309  1.00 60.56           H  
ATOM   1573  NH2 ARG A 105     -13.045   0.887   9.749  1.00 60.56           N  
ATOM   1574 HH21 ARG A 105     -13.937   0.443   9.916  1.00 60.56           H  
ATOM   1575 HH22 ARG A 105     -12.185   0.433  10.021  1.00 60.56           H  
ATOM   1576  CZ  ARG A 105     -13.027   2.097   9.263  1.00 60.56           C  
ATOM   1577  N   ASP A 106     -10.217   8.281  10.909  1.00 60.69           N  
ATOM   1578  H   ASP A 106     -11.065   8.060  11.410  1.00 60.69           H  
ATOM   1579  CA  ASP A 106     -10.150   9.577  10.226  1.00 60.69           C  
ATOM   1580  HA  ASP A 106      -9.883   9.409   9.183  1.00 60.69           H  
ATOM   1581  C   ASP A 106      -9.084  10.524  10.801  1.00 60.69           C  
ATOM   1582  CB  ASP A 106     -11.537  10.241  10.241  1.00 60.69           C  
ATOM   1583  HB2 ASP A 106     -11.443  11.251   9.842  1.00 60.69           H  
ATOM   1584  HB3 ASP A 106     -11.879  10.323  11.273  1.00 60.69           H  
ATOM   1585  O   ASP A 106      -8.559  11.353  10.064  1.00 60.69           O  
ATOM   1586  CG  ASP A 106     -12.597   9.504   9.406  1.00 60.69           C  
ATOM   1587  OD1 ASP A 106     -12.220   8.665   8.553  1.00 60.69           O  
ATOM   1588  OD2 ASP A 106     -13.790   9.805   9.631  1.00 60.69           O  
ATOM   1589  N   LYS A 107      -8.725  10.426  12.095  1.00 51.77           N  
ATOM   1590  H   LYS A 107      -9.229   9.765  12.668  1.00 51.77           H  
ATOM   1591  CA  LYS A 107      -7.738  11.330  12.732  1.00 51.77           C  
ATOM   1592  HA  LYS A 107      -7.531  12.144  12.036  1.00 51.77           H  
ATOM   1593  C   LYS A 107      -6.344  10.749  12.971  1.00 51.77           C  
ATOM   1594  CB  LYS A 107      -8.311  11.980  14.001  1.00 51.77           C  
ATOM   1595  HB2 LYS A 107      -7.489  12.404  14.577  1.00 51.77           H  
ATOM   1596  HB3 LYS A 107      -8.806  11.232  14.621  1.00 51.77           H  
ATOM   1597  O   LYS A 107      -5.443  11.519  13.288  1.00 51.77           O  
ATOM   1598  CG  LYS A 107      -9.284  13.117  13.652  1.00 51.77           C  
ATOM   1599  HG2 LYS A 107      -8.829  13.752  12.892  1.00 51.77           H  
ATOM   1600  HG3 LYS A 107     -10.209  12.700  13.253  1.00 51.77           H  
ATOM   1601  CD  LYS A 107      -9.585  13.978  14.885  1.00 51.77           C  
ATOM   1602  HD2 LYS A 107      -8.641  14.302  15.323  1.00 51.77           H  
ATOM   1603  HD3 LYS A 107     -10.137  13.388  15.616  1.00 51.77           H  
ATOM   1604  CE  LYS A 107     -10.397  15.211  14.470  1.00 51.77           C  
ATOM   1605  HE2 LYS A 107      -9.911  15.660  13.603  1.00 51.77           H  
ATOM   1606  HE3 LYS A 107     -11.390  14.888  14.157  1.00 51.77           H  
ATOM   1607  NZ  LYS A 107     -10.482  16.212  15.564  1.00 51.77           N  
ATOM   1608  HZ1 LYS A 107     -11.014  17.017  15.265  1.00 51.77           H  
ATOM   1609  HZ2 LYS A 107     -10.912  15.816  16.388  1.00 51.77           H  
ATOM   1610  HZ3 LYS A 107      -9.558  16.538  15.806  1.00 51.77           H  
ATOM   1611  N   ALA A 108      -6.117   9.451  12.756  1.00 51.65           N  
ATOM   1612  H   ALA A 108      -6.896   8.846  12.539  1.00 51.65           H  
ATOM   1613  CA  ALA A 108      -4.763   8.876  12.746  1.00 51.65           C  
ATOM   1614  HA  ALA A 108      -4.203   9.340  13.558  1.00 51.65           H  
ATOM   1615  C   ALA A 108      -3.961   9.196  11.459  1.00 51.65           C  
ATOM   1616  CB  ALA A 108      -4.841   7.380  13.065  1.00 51.65           C  
ATOM   1617  HB1 ALA A 108      -5.349   7.230  14.018  1.00 51.65           H  
ATOM   1618  HB2 ALA A 108      -5.394   6.863  12.280  1.00 51.65           H  
ATOM   1619  HB3 ALA A 108      -3.837   6.961  13.130  1.00 51.65           H  
ATOM   1620  O   ALA A 108      -2.864   8.667  11.265  1.00 51.65           O  
ATOM   1621  N   LEU A 109      -4.491  10.092  10.608  1.00 54.12           N  
ATOM   1622  H   LEU A 109      -5.436  10.388  10.807  1.00 54.12           H  
ATOM   1623  CA  LEU A 109      -3.732  10.972   9.711  1.00 54.12           C  
ATOM   1624  HA  LEU A 109      -3.565  10.473   8.756  1.00 54.12           H  
ATOM   1625  C   LEU A 109      -2.375  11.330  10.336  1.00 54.12           C  
ATOM   1626  CB  LEU A 109      -4.542  12.269   9.497  1.00 54.12           C  
ATOM   1627  HB2 LEU A 109      -3.874  13.048   9.131  1.00 54.12           H  
ATOM   1628  HB3 LEU A 109      -4.912  12.602  10.467  1.00 54.12           H  
ATOM   1629  O   LEU A 109      -2.291  12.019  11.352  1.00 54.12           O  
ATOM   1630  CG  LEU A 109      -5.723  12.157   8.518  1.00 54.12           C  
ATOM   1631  HG  LEU A 109      -6.288  11.249   8.729  1.00 54.12           H  
ATOM   1632  CD1 LEU A 109      -6.639  13.372   8.672  1.00 54.12           C  
ATOM   1633 HD11 LEU A 109      -6.107  14.287   8.413  1.00 54.12           H  
ATOM   1634 HD12 LEU A 109      -6.992  13.437   9.701  1.00 54.12           H  
ATOM   1635 HD13 LEU A 109      -7.508  13.255   8.024  1.00 54.12           H  
ATOM   1636  CD2 LEU A 109      -5.241  12.124   7.065  1.00 54.12           C  
ATOM   1637 HD21 LEU A 109      -4.667  13.022   6.837  1.00 54.12           H  
ATOM   1638 HD22 LEU A 109      -6.103  12.070   6.401  1.00 54.12           H  
ATOM   1639 HD23 LEU A 109      -4.620  11.244   6.896  1.00 54.12           H  
ATOM   1640  N   GLY A 110      -1.299  10.805   9.754  1.00 45.03           N  
ATOM   1641  H   GLY A 110      -1.429  10.234   8.932  1.00 45.03           H  
ATOM   1642  CA  GLY A 110       0.018  10.867  10.374  1.00 45.03           C  
ATOM   1643  HA2 GLY A 110       0.698  10.209   9.833  1.00 45.03           H  
ATOM   1644  HA3 GLY A 110      -0.055  10.512  11.402  1.00 45.03           H  
ATOM   1645  C   GLY A 110       0.607  12.275  10.361  1.00 45.03           C  
ATOM   1646  O   GLY A 110       1.102  12.684   9.316  1.00 45.03           O  
ATOM   1647  N   LYS A 111       0.676  12.911  11.543  1.00 43.62           N  
ATOM   1648  H   LYS A 111       0.103  12.511  12.273  1.00 43.62           H  
ATOM   1649  CA  LYS A 111       1.304  14.225  11.821  1.00 43.62           C  
ATOM   1650  HA  LYS A 111       1.263  14.385  12.898  1.00 43.62           H  
ATOM   1651  C   LYS A 111       0.529  15.387  11.162  1.00 43.62           C  
ATOM   1652  CB  LYS A 111       2.793  14.200  11.404  1.00 43.62           C  
ATOM   1653  HB2 LYS A 111       3.257  15.151  11.666  1.00 43.62           H  
ATOM   1654  HB3 LYS A 111       2.858  14.123  10.319  1.00 43.62           H  
ATOM   1655  O   LYS A 111       0.300  15.377   9.964  1.00 43.62           O  
ATOM   1656  CG  LYS A 111       3.602  13.053  12.039  1.00 43.62           C  
ATOM   1657  HG2 LYS A 111       3.134  12.093  11.819  1.00 43.62           H  
ATOM   1658  HG3 LYS A 111       3.637  13.191  13.120  1.00 43.62           H  
ATOM   1659  CD  LYS A 111       5.026  13.033  11.474  1.00 43.62           C  
ATOM   1660  HD2 LYS A 111       4.974  12.931  10.390  1.00 43.62           H  
ATOM   1661  HD3 LYS A 111       5.514  13.976  11.717  1.00 43.62           H  
ATOM   1662  CE  LYS A 111       5.820  11.863  12.064  1.00 43.62           C  
ATOM   1663  HE2 LYS A 111       5.825  11.963  13.149  1.00 43.62           H  
ATOM   1664  HE3 LYS A 111       5.309  10.934  11.813  1.00 43.62           H  
ATOM   1665  NZ  LYS A 111       7.208  11.851  11.543  1.00 43.62           N  
ATOM   1666  HZ1 LYS A 111       7.669  12.718  11.779  1.00 43.62           H  
ATOM   1667  HZ2 LYS A 111       7.203  11.765  10.537  1.00 43.62           H  
ATOM   1668  HZ3 LYS A 111       7.735  11.087  11.942  1.00 43.62           H  
ATOM   1669  N   GLN A 112       0.091  16.428  11.865  1.00 41.30           N  
ATOM   1670  H   GLN A 112      -0.540  17.024  11.347  1.00 41.30           H  
ATOM   1671  CA  GLN A 112       0.571  17.024  13.117  1.00 41.30           C  
ATOM   1672  HA  GLN A 112       0.913  16.261  13.816  1.00 41.30           H  
ATOM   1673  C   GLN A 112      -0.573  17.824  13.787  1.00 41.30           C  
ATOM   1674  CB  GLN A 112       1.737  17.978  12.741  1.00 41.30           C  
ATOM   1675  HB2 GLN A 112       1.832  18.024  11.656  1.00 41.30           H  
ATOM   1676  HB3 GLN A 112       1.515  18.997  13.059  1.00 41.30           H  
ATOM   1677  O   GLN A 112      -1.551  18.171  13.136  1.00 41.30           O  
ATOM   1678  CG  GLN A 112       3.102  17.586  13.323  1.00 41.30           C  
ATOM   1679  HG2 GLN A 112       3.164  17.917  14.360  1.00 41.30           H  
ATOM   1680  HG3 GLN A 112       3.215  16.502  13.328  1.00 41.30           H  
ATOM   1681  CD  GLN A 112       4.252  18.184  12.508  1.00 41.30           C  
ATOM   1682  NE2 GLN A 112       5.010  19.111  13.035  1.00 41.30           N  
ATOM   1683 HE21 GLN A 112       4.706  19.554  13.890  1.00 41.30           H  
ATOM   1684 HE22 GLN A 112       5.652  19.595  12.424  1.00 41.30           H  
ATOM   1685  OE1 GLN A 112       4.508  17.780  11.384  1.00 41.30           O  
ATOM   1686  N   GLU A 113      -0.413  18.139  15.076  1.00 41.97           N  
ATOM   1687  H   GLU A 113       0.399  17.734  15.521  1.00 41.97           H  
ATOM   1688  CA  GLU A 113      -0.819  19.432  15.668  1.00 41.97           C  
ATOM   1689  HA  GLU A 113      -0.751  19.329  16.751  1.00 41.97           H  
ATOM   1690  C   GLU A 113      -2.251  19.955  15.407  1.00 41.97           C  
ATOM   1691  CB  GLU A 113       0.237  20.487  15.281  1.00 41.97           C  
ATOM   1692  HB2 GLU A 113      -0.073  21.467  15.644  1.00 41.97           H  
ATOM   1693  HB3 GLU A 113       0.301  20.530  14.194  1.00 41.97           H  
ATOM   1694  O   GLU A 113      -2.436  20.908  14.661  1.00 41.97           O  
ATOM   1695  CG  GLU A 113       1.614  20.176  15.892  1.00 41.97           C  
ATOM   1696  HG2 GLU A 113       1.633  20.557  16.913  1.00 41.97           H  
ATOM   1697  HG3 GLU A 113       1.758  19.097  15.959  1.00 41.97           H  
ATOM   1698  CD  GLU A 113       2.791  20.760  15.102  1.00 41.97           C  
ATOM   1699  OE1 GLU A 113       3.896  20.193  15.267  1.00 41.97           O  
ATOM   1700  OE2 GLU A 113       2.598  21.688  14.293  1.00 41.97           O  
ATOM   1701  N   ALA A 114      -3.252  19.400  16.109  1.00 46.56           N  
ATOM   1702  H   ALA A 114      -3.048  18.500  16.520  1.00 46.56           H  
ATOM   1703  CA  ALA A 114      -4.381  20.159  16.698  1.00 46.56           C  
ATOM   1704  HA  ALA A 114      -3.966  20.834  17.446  1.00 46.56           H  
ATOM   1705  C   ALA A 114      -5.366  19.233  17.446  1.00 46.56           C  
ATOM   1706  CB  ALA A 114      -5.134  21.038  15.681  1.00 46.56           C  
ATOM   1707  HB1 ALA A 114      -5.423  20.445  14.813  1.00 46.56           H  
ATOM   1708  HB2 ALA A 114      -6.026  21.466  16.140  1.00 46.56           H  
ATOM   1709  HB3 ALA A 114      -4.518  21.877  15.359  1.00 46.56           H  
ATOM   1710  O   ALA A 114      -6.579  19.232  17.214  1.00 46.56           O  
ATOM   1711  N   SER A 115      -4.870  18.440  18.399  1.00 41.20           N  
ATOM   1712  H   SER A 115      -3.876  18.436  18.575  1.00 41.20           H  
ATOM   1713  CA  SER A 115      -5.724  17.864  19.446  1.00 41.20           C  
ATOM   1714  HA  SER A 115      -6.665  17.547  18.996  1.00 41.20           H  
ATOM   1715  C   SER A 115      -6.071  18.931  20.494  1.00 41.20           C  
ATOM   1716  CB  SER A 115      -5.089  16.610  20.051  1.00 41.20           C  
ATOM   1717  HB2 SER A 115      -5.713  16.229  20.860  1.00 41.20           H  
ATOM   1718  HB3 SER A 115      -5.007  15.844  19.280  1.00 41.20           H  
ATOM   1719  O   SER A 115      -5.705  18.817  21.659  1.00 41.20           O  
ATOM   1720  OG  SER A 115      -3.802  16.909  20.538  1.00 41.20           O  
ATOM   1721  HG  SER A 115      -3.914  17.467  21.311  1.00 41.20           H  
ATOM   1722  N   THR A 116      -6.790  19.966  20.064  1.00 45.72           N  
ATOM   1723  H   THR A 116      -6.938  20.059  19.070  1.00 45.72           H  
ATOM   1724  CA  THR A 116      -7.522  20.916  20.916  1.00 45.72           C  
ATOM   1725  HA  THR A 116      -7.418  20.610  21.957  1.00 45.72           H  
ATOM   1726  C   THR A 116      -9.013  20.824  20.602  1.00 45.72           C  
ATOM   1727  CB  THR A 116      -6.987  22.354  20.818  1.00 45.72           C  
ATOM   1728  HB  THR A 116      -7.673  23.034  21.322  1.00 45.72           H  
ATOM   1729  O   THR A 116      -9.706  21.820  20.425  1.00 45.72           O  
ATOM   1730  CG2 THR A 116      -5.613  22.488  21.471  1.00 45.72           C  
ATOM   1731 HG21 THR A 116      -5.281  23.525  21.414  1.00 45.72           H  
ATOM   1732 HG22 THR A 116      -5.673  22.195  22.519  1.00 45.72           H  
ATOM   1733 HG23 THR A 116      -4.890  21.851  20.961  1.00 45.72           H  
ATOM   1734  OG1 THR A 116      -6.855  22.733  19.469  1.00 45.72           O  
ATOM   1735  HG1 THR A 116      -6.855  23.692  19.435  1.00 45.72           H  
ATOM   1736  N   LEU A 117      -9.531  19.590  20.558  1.00 52.86           N  
ATOM   1737  H   LEU A 117      -8.907  18.823  20.763  1.00 52.86           H  
ATOM   1738  CA  LEU A 117     -10.952  19.376  20.811  1.00 52.86           C  
ATOM   1739  HA  LEU A 117     -11.525  20.099  20.230  1.00 52.86           H  
ATOM   1740  C   LEU A 117     -11.130  19.689  22.301  1.00 52.86           C  
ATOM   1741  CB  LEU A 117     -11.349  17.959  20.357  1.00 52.86           C  
ATOM   1742  HB2 LEU A 117     -10.974  17.215  21.060  1.00 52.86           H  
ATOM   1743  HB3 LEU A 117     -10.872  17.784  19.393  1.00 52.86           H  
ATOM   1744  O   LEU A 117     -10.685  18.923  23.155  1.00 52.86           O  
ATOM   1745  CG  LEU A 117     -12.869  17.803  20.167  1.00 52.86           C  
ATOM   1746  HG  LEU A 117     -13.256  18.703  19.690  1.00 52.86           H  
ATOM   1747  CD1 LEU A 117     -13.165  16.622  19.236  1.00 52.86           C  
ATOM   1748 HD11 LEU A 117     -12.714  16.806  18.262  1.00 52.86           H  
ATOM   1749 HD12 LEU A 117     -14.244  16.536  19.112  1.00 52.86           H  
ATOM   1750 HD13 LEU A 117     -12.771  15.703  19.671  1.00 52.86           H  
ATOM   1751  CD2 LEU A 117     -13.596  17.554  21.488  1.00 52.86           C  
ATOM   1752 HD21 LEU A 117     -13.479  18.417  22.144  1.00 52.86           H  
ATOM   1753 HD22 LEU A 117     -13.192  16.675  21.990  1.00 52.86           H  
ATOM   1754 HD23 LEU A 117     -14.662  17.419  21.308  1.00 52.86           H  
ATOM   1755  N   THR A 118     -11.586  20.911  22.572  1.00 49.15           N  
ATOM   1756  H   THR A 118     -11.944  21.474  21.813  1.00 49.15           H  
ATOM   1757  CA  THR A 118     -11.334  21.621  23.828  1.00 49.15           C  
ATOM   1758  HA  THR A 118     -10.256  21.647  23.984  1.00 49.15           H  
ATOM   1759  C   THR A 118     -11.944  20.915  25.033  1.00 49.15           C  
ATOM   1760  CB  THR A 118     -11.834  23.080  23.758  1.00 49.15           C  
ATOM   1761  HB  THR A 118     -11.829  23.508  24.761  1.00 49.15           H  
ATOM   1762  O   THR A 118     -12.971  20.240  24.943  1.00 49.15           O  
ATOM   1763  CG2 THR A 118     -10.957  23.952  22.862  1.00 49.15           C  
ATOM   1764 HG21 THR A 118     -11.324  24.978  22.887  1.00 49.15           H  
ATOM   1765 HG22 THR A 118      -9.928  23.939  23.220  1.00 49.15           H  
ATOM   1766 HG23 THR A 118     -10.990  23.592  21.834  1.00 49.15           H  
ATOM   1767  OG1 THR A 118     -13.141  23.135  23.239  1.00 49.15           O  
ATOM   1768  HG1 THR A 118     -13.451  24.039  23.331  1.00 49.15           H  
ATOM   1769  N   GLN A 119     -11.338  21.147  26.200  1.00 54.20           N  
ATOM   1770  H   GLN A 119     -10.481  21.683  26.202  1.00 54.20           H  
ATOM   1771  CA  GLN A 119     -11.892  20.767  27.502  1.00 54.20           C  
ATOM   1772  HA  GLN A 119     -11.896  19.680  27.580  1.00 54.20           H  
ATOM   1773  C   GLN A 119     -13.345  21.259  27.670  1.00 54.20           C  
ATOM   1774  CB  GLN A 119     -10.942  21.345  28.563  1.00 54.20           C  
ATOM   1775  HB2 GLN A 119      -9.931  21.022  28.315  1.00 54.20           H  
ATOM   1776  HB3 GLN A 119     -10.971  22.434  28.515  1.00 54.20           H  
ATOM   1777  O   GLN A 119     -14.148  20.593  28.318  1.00 54.20           O  
ATOM   1778  CG  GLN A 119     -11.236  20.906  30.005  1.00 54.20           C  
ATOM   1779  HG2 GLN A 119     -11.298  19.818  30.045  1.00 54.20           H  
ATOM   1780  HG3 GLN A 119     -12.192  21.319  30.325  1.00 54.20           H  
ATOM   1781  CD  GLN A 119     -10.147  21.365  30.978  1.00 54.20           C  
ATOM   1782  NE2 GLN A 119     -10.266  21.057  32.250  1.00 54.20           N  
ATOM   1783 HE21 GLN A 119     -11.080  20.571  32.597  1.00 54.20           H  
ATOM   1784 HE22 GLN A 119      -9.531  21.404  32.850  1.00 54.20           H  
ATOM   1785  OE1 GLN A 119      -9.162  21.989  30.624  1.00 54.20           O  
ATOM   1786  N   GLU A 120     -13.707  22.361  27.003  1.00 65.78           N  
ATOM   1787  H   GLU A 120     -12.990  22.882  26.519  1.00 65.78           H  
ATOM   1788  CA  GLU A 120     -15.071  22.887  26.909  1.00 65.78           C  
ATOM   1789  HA  GLU A 120     -15.447  23.079  27.914  1.00 65.78           H  
ATOM   1790  C   GLU A 120     -16.060  21.939  26.216  1.00 65.78           C  
ATOM   1791  CB  GLU A 120     -15.071  24.213  26.145  1.00 65.78           C  
ATOM   1792  HB2 GLU A 120     -16.090  24.600  26.132  1.00 65.78           H  
ATOM   1793  HB3 GLU A 120     -14.762  24.028  25.117  1.00 65.78           H  
ATOM   1794  O   GLU A 120     -17.157  21.759  26.731  1.00 65.78           O  
ATOM   1795  CG  GLU A 120     -14.155  25.269  26.773  1.00 65.78           C  
ATOM   1796  HG2 GLU A 120     -14.417  25.382  27.825  1.00 65.78           H  
ATOM   1797  HG3 GLU A 120     -13.119  24.937  26.709  1.00 65.78           H  
ATOM   1798  CD  GLU A 120     -14.300  26.604  26.041  1.00 65.78           C  
ATOM   1799  OE1 GLU A 120     -14.394  27.634  26.740  1.00 65.78           O  
ATOM   1800  OE2 GLU A 120     -14.291  26.560  24.789  1.00 65.78           O  
ATOM   1801  N   GLN A 121     -15.702  21.278  25.105  1.00 64.85           N  
ATOM   1802  H   GLN A 121     -14.771  21.401  24.735  1.00 64.85           H  
ATOM   1803  CA  GLN A 121     -16.612  20.318  24.456  1.00 64.85           C  
ATOM   1804  HA  GLN A 121     -17.586  20.797  24.352  1.00 64.85           H  
ATOM   1805  C   GLN A 121     -16.858  19.076  25.325  1.00 64.85           C  
ATOM   1806  CB  GLN A 121     -16.107  19.927  23.052  1.00 64.85           C  
ATOM   1807  HB2 GLN A 121     -15.020  19.988  23.010  1.00 64.85           H  
ATOM   1808  HB3 GLN A 121     -16.405  18.900  22.842  1.00 64.85           H  
ATOM   1809  O   GLN A 121     -17.944  18.499  25.279  1.00 64.85           O  
ATOM   1810  CG  GLN A 121     -16.734  20.828  21.976  1.00 64.85           C  
ATOM   1811  HG2 GLN A 121     -16.358  21.845  22.092  1.00 64.85           H  
ATOM   1812  HG3 GLN A 121     -17.813  20.852  22.127  1.00 64.85           H  
ATOM   1813  CD  GLN A 121     -16.474  20.371  20.541  1.00 64.85           C  
ATOM   1814  NE2 GLN A 121     -17.320  20.749  19.608  1.00 64.85           N  
ATOM   1815 HE21 GLN A 121     -17.083  20.509  18.656  1.00 64.85           H  
ATOM   1816 HE22 GLN A 121     -18.083  21.366  19.848  1.00 64.85           H  
ATOM   1817  OE1 GLN A 121     -15.532  19.670  20.208  1.00 64.85           O  
ATOM   1818  N   LEU A 122     -15.890  18.689  26.161  1.00 59.69           N  
ATOM   1819  H   LEU A 122     -15.029  19.217  26.161  1.00 59.69           H  
ATOM   1820  CA  LEU A 122     -16.087  17.654  27.182  1.00 59.69           C  
ATOM   1821  HA  LEU A 122     -16.641  16.835  26.723  1.00 59.69           H  
ATOM   1822  C   LEU A 122     -16.961  18.161  28.343  1.00 59.69           C  
ATOM   1823  CB  LEU A 122     -14.711  17.132  27.650  1.00 59.69           C  
ATOM   1824  HB2 LEU A 122     -13.921  17.751  27.226  1.00 59.69           H  
ATOM   1825  HB3 LEU A 122     -14.633  17.211  28.734  1.00 59.69           H  
ATOM   1826  O   LEU A 122     -17.868  17.453  28.781  1.00 59.69           O  
ATOM   1827  CG  LEU A 122     -14.473  15.669  27.237  1.00 59.69           C  
ATOM   1828  HG  LEU A 122     -14.716  15.549  26.181  1.00 59.69           H  
ATOM   1829  CD1 LEU A 122     -13.004  15.294  27.433  1.00 59.69           C  
ATOM   1830 HD11 LEU A 122     -12.843  14.260  27.130  1.00 59.69           H  
ATOM   1831 HD12 LEU A 122     -12.376  15.941  26.821  1.00 59.69           H  
ATOM   1832 HD13 LEU A 122     -12.726  15.410  28.481  1.00 59.69           H  
ATOM   1833  CD2 LEU A 122     -15.329  14.703  28.061  1.00 59.69           C  
ATOM   1834 HD21 LEU A 122     -16.388  14.922  27.923  1.00 59.69           H  
ATOM   1835 HD22 LEU A 122     -15.140  13.678  27.743  1.00 59.69           H  
ATOM   1836 HD23 LEU A 122     -15.087  14.800  29.120  1.00 59.69           H  
ATOM   1837  N   ALA A 123     -16.744  19.400  28.792  1.00 65.89           N  
ATOM   1838  H   ALA A 123     -15.966  19.922  28.414  1.00 65.89           H  
ATOM   1839  CA  ALA A 123     -17.552  20.044  29.827  1.00 65.89           C  
ATOM   1840  HA  ALA A 123     -17.560  19.399  30.706  1.00 65.89           H  
ATOM   1841  C   ALA A 123     -19.018  20.248  29.396  1.00 65.89           C  
ATOM   1842  CB  ALA A 123     -16.887  21.368  30.220  1.00 65.89           C  
ATOM   1843  HB1 ALA A 123     -16.905  22.063  29.380  1.00 65.89           H  
ATOM   1844  HB2 ALA A 123     -17.430  21.813  31.053  1.00 65.89           H  
ATOM   1845  HB3 ALA A 123     -15.855  21.193  30.524  1.00 65.89           H  
ATOM   1846  O   ALA A 123     -19.917  20.037  30.203  1.00 65.89           O  
ATOM   1847  N   GLN A 124     -19.282  20.575  28.127  1.00 72.77           N  
ATOM   1848  H   GLN A 124     -18.502  20.815  27.532  1.00 72.77           H  
ATOM   1849  CA  GLN A 124     -20.638  20.714  27.579  1.00 72.77           C  
ATOM   1850  HA  GLN A 124     -21.199  21.387  28.228  1.00 72.77           H  
ATOM   1851  C   GLN A 124     -21.407  19.387  27.566  1.00 72.77           C  
ATOM   1852  CB  GLN A 124     -20.567  21.319  26.161  1.00 72.77           C  
ATOM   1853  HB2 GLN A 124     -19.530  21.374  25.828  1.00 72.77           H  
ATOM   1854  HB3 GLN A 124     -21.104  20.687  25.453  1.00 72.77           H  
ATOM   1855  O   GLN A 124     -22.599  19.360  27.861  1.00 72.77           O  
ATOM   1856  CG  GLN A 124     -21.186  22.723  26.130  1.00 72.77           C  
ATOM   1857  HG2 GLN A 124     -20.784  23.305  26.959  1.00 72.77           H  
ATOM   1858  HG3 GLN A 124     -22.265  22.642  26.262  1.00 72.77           H  
ATOM   1859  CD  GLN A 124     -20.900  23.495  24.844  1.00 72.77           C  
ATOM   1860  NE2 GLN A 124     -21.349  24.727  24.755  1.00 72.77           N  
ATOM   1861 HE21 GLN A 124     -21.092  25.233  23.919  1.00 72.77           H  
ATOM   1862 HE22 GLN A 124     -21.837  25.157  25.528  1.00 72.77           H  
ATOM   1863  OE1 GLN A 124     -20.276  23.026  23.905  1.00 72.77           O  
ATOM   1864  N   ILE A 125     -20.730  18.271  27.277  1.00 67.64           N  
ATOM   1865  H   ILE A 125     -19.753  18.350  27.033  1.00 67.64           H  
ATOM   1866  CA  ILE A 125     -21.343  16.936  27.338  1.00 67.64           C  
ATOM   1867  HA  ILE A 125     -22.303  16.973  26.822  1.00 67.64           H  
ATOM   1868  C   ILE A 125     -21.651  16.550  28.794  1.00 67.64           C  
ATOM   1869  CB  ILE A 125     -20.452  15.906  26.606  1.00 67.64           C  
ATOM   1870  HB  ILE A 125     -19.445  15.967  27.018  1.00 67.64           H  
ATOM   1871  O   ILE A 125     -22.715  15.997  29.062  1.00 67.64           O  
ATOM   1872  CG1 ILE A 125     -20.399  16.235  25.093  1.00 67.64           C  
ATOM   1873 HG12 ILE A 125     -20.225  17.301  24.950  1.00 67.64           H  
ATOM   1874 HG13 ILE A 125     -21.362  16.002  24.637  1.00 67.64           H  
ATOM   1875  CG2 ILE A 125     -20.974  14.469  26.806  1.00 67.64           C  
ATOM   1876 HG21 ILE A 125     -20.351  13.755  26.267  1.00 67.64           H  
ATOM   1877 HG22 ILE A 125     -22.004  14.393  26.455  1.00 67.64           H  
ATOM   1878 HG23 ILE A 125     -20.941  14.199  27.861  1.00 67.64           H  
ATOM   1879  CD1 ILE A 125     -19.292  15.493  24.332  1.00 67.64           C  
ATOM   1880 HD11 ILE A 125     -19.248  15.868  23.310  1.00 67.64           H  
ATOM   1881 HD12 ILE A 125     -18.330  15.670  24.814  1.00 67.64           H  
ATOM   1882 HD13 ILE A 125     -19.495  14.422  24.302  1.00 67.64           H  
ATOM   1883  N   LEU A 126     -20.765  16.885  29.739  1.00 64.81           N  
ATOM   1884  H   LEU A 126     -19.903  17.327  29.452  1.00 64.81           H  
ATOM   1885  CA  LEU A 126     -21.000  16.692  31.176  1.00 64.81           C  
ATOM   1886  HA  LEU A 126     -21.301  15.658  31.343  1.00 64.81           H  
ATOM   1887  C   LEU A 126     -22.161  17.553  31.705  1.00 64.81           C  
ATOM   1888  CB  LEU A 126     -19.686  16.963  31.936  1.00 64.81           C  
ATOM   1889  HB2 LEU A 126     -19.909  17.334  32.936  1.00 64.81           H  
ATOM   1890  HB3 LEU A 126     -19.130  17.745  31.419  1.00 64.81           H  
ATOM   1891  O   LEU A 126     -23.021  17.030  32.409  1.00 64.81           O  
ATOM   1892  CG  LEU A 126     -18.817  15.698  32.058  1.00 64.81           C  
ATOM   1893  HG  LEU A 126     -18.899  15.108  31.145  1.00 64.81           H  
ATOM   1894  CD1 LEU A 126     -17.345  16.059  32.255  1.00 64.81           C  
ATOM   1895 HD11 LEU A 126     -16.751  15.150  32.348  1.00 64.81           H  
ATOM   1896 HD12 LEU A 126     -17.227  16.665  33.153  1.00 64.81           H  
ATOM   1897 HD13 LEU A 126     -16.993  16.622  31.391  1.00 64.81           H  
ATOM   1898  CD2 LEU A 126     -19.267  14.848  33.250  1.00 64.81           C  
ATOM   1899 HD21 LEU A 126     -19.152  15.409  34.177  1.00 64.81           H  
ATOM   1900 HD22 LEU A 126     -18.666  13.940  33.303  1.00 64.81           H  
ATOM   1901 HD23 LEU A 126     -20.314  14.569  33.134  1.00 64.81           H  
ATOM   1902  N   ALA A 127     -22.232  18.829  31.317  1.00 66.62           N  
ATOM   1903  H   ALA A 127     -21.471  19.206  30.770  1.00 66.62           H  
ATOM   1904  CA  ALA A 127     -23.302  19.747  31.714  1.00 66.62           C  
ATOM   1905  HA  ALA A 127     -23.350  19.777  32.803  1.00 66.62           H  
ATOM   1906  C   ALA A 127     -24.686  19.305  31.203  1.00 66.62           C  
ATOM   1907  CB  ALA A 127     -22.941  21.148  31.204  1.00 66.62           C  
ATOM   1908  HB1 ALA A 127     -22.896  21.150  30.115  1.00 66.62           H  
ATOM   1909  HB2 ALA A 127     -21.976  21.453  31.608  1.00 66.62           H  
ATOM   1910  HB3 ALA A 127     -23.701  21.859  31.529  1.00 66.62           H  
ATOM   1911  O   ALA A 127     -25.682  19.432  31.912  1.00 66.62           O  
ATOM   1912  N   ASN A 128     -24.749  18.724  30.001  1.00 65.22           N  
ATOM   1913  H   ASN A 128     -23.917  18.716  29.428  1.00 65.22           H  
ATOM   1914  CA  ASN A 128     -25.991  18.179  29.447  1.00 65.22           C  
ATOM   1915  HA  ASN A 128     -26.784  18.915  29.578  1.00 65.22           H  
ATOM   1916  C   ASN A 128     -26.471  16.903  30.164  1.00 65.22           C  
ATOM   1917  CB  ASN A 128     -25.798  17.929  27.942  1.00 65.22           C  
ATOM   1918  HB2 ASN A 128     -24.887  17.351  27.784  1.00 65.22           H  
ATOM   1919  HB3 ASN A 128     -26.641  17.345  27.572  1.00 65.22           H  
ATOM   1920  O   ASN A 128     -27.658  16.596  30.100  1.00 65.22           O  
ATOM   1921  CG  ASN A 128     -25.736  19.200  27.111  1.00 65.22           C  
ATOM   1922  ND2 ASN A 128     -25.342  19.091  25.864  1.00 65.22           N  
ATOM   1923 HD21 ASN A 128     -25.301  19.960  25.350  1.00 65.22           H  
ATOM   1924 HD22 ASN A 128     -25.039  18.199  25.501  1.00 65.22           H  
ATOM   1925  OD1 ASN A 128     -26.068  20.295  27.528  1.00 65.22           O  
ATOM   1926  N   LEU A 129     -25.581  16.159  30.836  1.00 56.61           N  
ATOM   1927  H   LEU A 129     -24.617  16.460  30.845  1.00 56.61           H  
ATOM   1928  CA  LEU A 129     -25.949  14.998  31.659  1.00 56.61           C  
ATOM   1929  HA  LEU A 129     -26.856  14.553  31.252  1.00 56.61           H  
ATOM   1930  C   LEU A 129     -26.298  15.369  33.110  1.00 56.61           C  
ATOM   1931  CB  LEU A 129     -24.825  13.939  31.628  1.00 56.61           C  
ATOM   1932  HB2 LEU A 129     -23.870  14.402  31.383  1.00 56.61           H  
ATOM   1933  HB3 LEU A 129     -24.729  13.518  32.629  1.00 56.61           H  
ATOM   1934  O   LEU A 129     -26.945  14.578  33.792  1.00 56.61           O  
ATOM   1935  CG  LEU A 129     -25.114  12.771  30.668  1.00 56.61           C  
ATOM   1936  HG  LEU A 129     -26.133  12.416  30.825  1.00 56.61           H  
ATOM   1937  CD1 LEU A 129     -24.952  13.176  29.202  1.00 56.61           C  
ATOM   1938 HD11 LEU A 129     -23.978  13.641  29.050  1.00 56.61           H  
ATOM   1939 HD12 LEU A 129     -25.049  12.301  28.558  1.00 56.61           H  
ATOM   1940 HD13 LEU A 129     -25.731  13.892  28.940  1.00 56.61           H  
ATOM   1941  CD2 LEU A 129     -24.165  11.607  30.958  1.00 56.61           C  
ATOM   1942 HD21 LEU A 129     -23.132  11.922  30.810  1.00 56.61           H  
ATOM   1943 HD22 LEU A 129     -24.301  11.280  31.989  1.00 56.61           H  
ATOM   1944 HD23 LEU A 129     -24.398  10.771  30.297  1.00 56.61           H  
ATOM   1945  N   SER A 130     -25.884  16.540  33.602  1.00 59.92           N  
ATOM   1946  H   SER A 130     -25.344  17.153  33.008  1.00 59.92           H  
ATOM   1947  CA  SER A 130     -26.084  16.955  34.998  1.00 59.92           C  
ATOM   1948  HA  SER A 130     -26.102  16.051  35.606  1.00 59.92           H  
ATOM   1949  C   SER A 130     -27.428  17.652  35.263  1.00 59.92           C  
ATOM   1950  CB  SER A 130     -24.887  17.775  35.497  1.00 59.92           C  
ATOM   1951  HB2 SER A 130     -24.980  17.930  36.572  1.00 59.92           H  
ATOM   1952  HB3 SER A 130     -23.968  17.219  35.309  1.00 59.92           H  
ATOM   1953  O   SER A 130     -27.526  18.448  36.195  1.00 59.92           O  
ATOM   1954  OG  SER A 130     -24.806  19.030  34.855  1.00 59.92           O  
ATOM   1955  HG  SER A 130     -25.647  19.479  34.967  1.00 59.92           H  
ATOM   1956  N   THR A 131     -28.460  17.389  34.457  1.00 49.71           N  
ATOM   1957  H   THR A 131     -28.320  16.755  33.683  1.00 49.71           H  
ATOM   1958  CA  THR A 131     -29.808  17.973  34.588  1.00 49.71           C  
ATOM   1959  HA  THR A 131     -29.783  18.773  35.327  1.00 49.71           H  
ATOM   1960  C   THR A 131     -30.827  16.932  35.087  1.00 49.71           C  
ATOM   1961  CB  THR A 131     -30.254  18.632  33.269  1.00 49.71           C  
ATOM   1962  HB  THR A 131     -31.322  18.847  33.312  1.00 49.71           H  
ATOM   1963  O   THR A 131     -31.512  16.295  34.289  1.00 49.71           O  
ATOM   1964  CG2 THR A 131     -29.506  19.942  33.019  1.00 49.71           C  
ATOM   1965 HG21 THR A 131     -28.436  19.754  32.932  1.00 49.71           H  
ATOM   1966 HG22 THR A 131     -29.682  20.629  33.847  1.00 49.71           H  
ATOM   1967 HG23 THR A 131     -29.866  20.402  32.099  1.00 49.71           H  
ATOM   1968  OG1 THR A 131     -29.985  17.800  32.167  1.00 49.71           O  
ATOM   1969  HG1 THR A 131     -29.970  18.331  31.367  1.00 49.71           H  
ATOM   1970  N   PRO A 132     -30.962  16.726  36.414  1.00 56.14           N  
ATOM   1971  CA  PRO A 132     -31.941  15.793  36.968  1.00 56.14           C  
ATOM   1972  HA  PRO A 132     -31.901  14.855  36.416  1.00 56.14           H  
ATOM   1973  C   PRO A 132     -33.371  16.375  36.937  1.00 56.14           C  
ATOM   1974  CB  PRO A 132     -31.472  15.529  38.403  1.00 56.14           C  
ATOM   1975  HB2 PRO A 132     -32.300  15.296  39.072  1.00 56.14           H  
ATOM   1976  HB3 PRO A 132     -30.747  14.715  38.401  1.00 56.14           H  
ATOM   1977  O   PRO A 132     -33.614  17.428  37.536  1.00 56.14           O  
ATOM   1978  CG  PRO A 132     -30.773  16.831  38.795  1.00 56.14           C  
ATOM   1979  HG2 PRO A 132     -31.506  17.564  39.130  1.00 56.14           H  
ATOM   1980  HG3 PRO A 132     -30.019  16.669  39.565  1.00 56.14           H  
ATOM   1981  CD  PRO A 132     -30.145  17.292  37.480  1.00 56.14           C  
ATOM   1982  HD2 PRO A 132     -29.136  16.886  37.409  1.00 56.14           H  
ATOM   1983  HD3 PRO A 132     -30.121  18.380  37.439  1.00 56.14           H  
ATOM   1984  N   PRO A 133     -34.357  15.698  36.318  1.00 56.78           N  
ATOM   1985  CA  PRO A 133     -35.759  16.077  36.447  1.00 56.78           C  
ATOM   1986  HA  PRO A 133     -35.856  17.160  36.365  1.00 56.78           H  
ATOM   1987  C   PRO A 133     -36.339  15.634  37.804  1.00 56.78           C  
ATOM   1988  CB  PRO A 133     -36.460  15.451  35.238  1.00 56.78           C  
ATOM   1989  HB2 PRO A 133     -36.390  16.132  34.390  1.00 56.78           H  
ATOM   1990  HB3 PRO A 133     -37.503  15.208  35.443  1.00 56.78           H  
ATOM   1991  O   PRO A 133     -36.675  14.473  38.002  1.00 56.78           O  
ATOM   1992  CG  PRO A 133     -35.628  14.203  34.951  1.00 56.78           C  
ATOM   1993  HG2 PRO A 133     -35.674  13.921  33.899  1.00 56.78           H  
ATOM   1994  HG3 PRO A 133     -35.971  13.381  35.579  1.00 56.78           H  
ATOM   1995  CD  PRO A 133     -34.211  14.605  35.365  1.00 56.78           C  
ATOM   1996  HD2 PRO A 133     -33.665  14.956  34.490  1.00 56.78           H  
ATOM   1997  HD3 PRO A 133     -33.700  13.752  35.811  1.00 56.78           H  
ATOM   1998  N   VAL A 134     -36.439  16.610  38.712  1.00 53.73           N  
ATOM   1999  H   VAL A 134     -35.918  17.439  38.464  1.00 53.73           H  
ATOM   2000  CA  VAL A 134     -37.426  16.808  39.801  1.00 53.73           C  
ATOM   2001  HA  VAL A 134     -36.909  17.428  40.533  1.00 53.73           H  
ATOM   2002  C   VAL A 134     -37.940  15.574  40.578  1.00 53.73           C  
ATOM   2003  CB  VAL A 134     -38.616  17.662  39.305  1.00 53.73           C  
ATOM   2004  HB  VAL A 134     -39.282  17.044  38.703  1.00 53.73           H  
ATOM   2005  O   VAL A 134     -38.701  14.745  40.089  1.00 53.73           O  
ATOM   2006  CG1 VAL A 134     -39.404  18.241  40.489  1.00 53.73           C  
ATOM   2007 HG11 VAL A 134     -39.826  17.436  41.092  1.00 53.73           H  
ATOM   2008 HG12 VAL A 134     -38.760  18.860  41.113  1.00 53.73           H  
ATOM   2009 HG13 VAL A 134     -40.233  18.845  40.121  1.00 53.73           H  
ATOM   2010  CG2 VAL A 134     -38.164  18.857  38.446  1.00 53.73           C  
ATOM   2011 HG21 VAL A 134     -37.428  19.453  38.985  1.00 53.73           H  
ATOM   2012 HG22 VAL A 134     -37.741  18.510  37.503  1.00 53.73           H  
ATOM   2013 HG23 VAL A 134     -39.023  19.484  38.207  1.00 53.73           H  
ATOM   2014  N   THR A 135     -37.626  15.554  41.875  1.00 45.20           N  
ATOM   2015  H   THR A 135     -37.062  16.313  42.230  1.00 45.20           H  
ATOM   2016  CA  THR A 135     -38.062  14.578  42.892  1.00 45.20           C  
ATOM   2017  HA  THR A 135     -37.788  13.576  42.562  1.00 45.20           H  
ATOM   2018  C   THR A 135     -39.566  14.593  43.211  1.00 45.20           C  
ATOM   2019  CB  THR A 135     -37.337  14.895  44.212  1.00 45.20           C  
ATOM   2020  HB  THR A 135     -37.814  14.353  45.029  1.00 45.20           H  
ATOM   2021  O   THR A 135     -40.129  15.659  43.457  1.00 45.20           O  
ATOM   2022  CG2 THR A 135     -35.859  14.514  44.183  1.00 45.20           C  
ATOM   2023 HG21 THR A 135     -35.755  13.446  43.992  1.00 45.20           H  
ATOM   2024 HG22 THR A 135     -35.339  15.074  43.406  1.00 45.20           H  
ATOM   2025 HG23 THR A 135     -35.411  14.746  45.150  1.00 45.20           H  
ATOM   2026  OG1 THR A 135     -37.401  16.285  44.464  1.00 45.20           O  
ATOM   2027  HG1 THR A 135     -38.328  16.532  44.421  1.00 45.20           H  
ATOM   2028  N   GLY A 136     -40.168  13.403  43.361  1.00 49.64           N  
ATOM   2029  H   GLY A 136     -39.632  12.574  43.149  1.00 49.64           H  
ATOM   2030  CA  GLY A 136     -41.489  13.166  43.970  1.00 49.64           C  
ATOM   2031  HA2 GLY A 136     -41.939  14.112  44.272  1.00 49.64           H  
ATOM   2032  HA3 GLY A 136     -42.148  12.696  43.240  1.00 49.64           H  
ATOM   2033  C   GLY A 136     -41.390  12.240  45.197  1.00 49.64           C  
ATOM   2034  O   GLY A 136     -40.621  11.284  45.190  1.00 49.64           O  
ATOM   2035  N   THR A 137     -42.120  12.565  46.264  1.00 49.60           N  
ATOM   2036  H   THR A 137     -42.829  13.275  46.151  1.00 49.60           H  
ATOM   2037  CA  THR A 137     -41.968  12.077  47.653  1.00 49.60           C  
ATOM   2038  HA  THR A 137     -40.910  12.120  47.911  1.00 49.60           H  
ATOM   2039  C   THR A 137     -42.438  10.637  47.946  1.00 49.60           C  
ATOM   2040  CB  THR A 137     -42.737  13.034  48.584  1.00 49.60           C  
ATOM   2041  HB  THR A 137     -42.892  12.563  49.554  1.00 49.60           H  
ATOM   2042  O   THR A 137     -43.339  10.117  47.298  1.00 49.60           O  
ATOM   2043  CG2 THR A 137     -41.994  14.353  48.791  1.00 49.60           C  
ATOM   2044 HG21 THR A 137     -42.563  14.992  49.465  1.00 49.60           H  
ATOM   2045 HG22 THR A 137     -41.861  14.866  47.838  1.00 49.60           H  
ATOM   2046 HG23 THR A 137     -41.016  14.159  49.233  1.00 49.60           H  
ATOM   2047  OG1 THR A 137     -43.982  13.379  48.015  1.00 49.60           O  
ATOM   2048  HG1 THR A 137     -44.593  13.580  48.728  1.00 49.60           H  
ATOM   2049  N   VAL A 138     -41.869  10.027  49.003  1.00 50.02           N  
ATOM   2050  H   VAL A 138     -41.175  10.547  49.522  1.00 50.02           H  
ATOM   2051  CA  VAL A 138     -42.183   8.677  49.539  1.00 50.02           C  
ATOM   2052  HA  VAL A 138     -42.924   8.196  48.900  1.00 50.02           H  
ATOM   2053  C   VAL A 138     -42.756   8.765  50.966  1.00 50.02           C  
ATOM   2054  CB  VAL A 138     -40.912   7.793  49.570  1.00 50.02           C  
ATOM   2055  HB  VAL A 138     -40.190   8.244  50.251  1.00 50.02           H  
ATOM   2056  O   VAL A 138     -42.281   9.586  51.752  1.00 50.02           O  
ATOM   2057  CG1 VAL A 138     -41.193   6.362  50.055  1.00 50.02           C  
ATOM   2058 HG11 VAL A 138     -41.461   6.364  51.112  1.00 50.02           H  
ATOM   2059 HG12 VAL A 138     -40.300   5.747  49.945  1.00 50.02           H  
ATOM   2060 HG13 VAL A 138     -42.002   5.921  49.473  1.00 50.02           H  
ATOM   2061  CG2 VAL A 138     -40.244   7.685  48.194  1.00 50.02           C  
ATOM   2062 HG21 VAL A 138     -39.362   7.047  48.252  1.00 50.02           H  
ATOM   2063 HG22 VAL A 138     -40.945   7.262  47.474  1.00 50.02           H  
ATOM   2064 HG23 VAL A 138     -39.928   8.667  47.843  1.00 50.02           H  
ATOM   2065  N   PRO A 139     -43.772   7.945  51.306  1.00 48.20           N  
ATOM   2066  CA  PRO A 139     -43.790   7.148  52.560  1.00 48.20           C  
ATOM   2067  HA  PRO A 139     -42.781   7.010  52.949  1.00 48.20           H  
ATOM   2068  C   PRO A 139     -44.472   5.755  52.378  1.00 48.20           C  
ATOM   2069  CB  PRO A 139     -44.607   8.033  53.507  1.00 48.20           C  
ATOM   2070  HB2 PRO A 139     -45.042   7.482  54.340  1.00 48.20           H  
ATOM   2071  HB3 PRO A 139     -43.978   8.841  53.880  1.00 48.20           H  
ATOM   2072  O   PRO A 139     -45.177   5.562  51.395  1.00 48.20           O  
ATOM   2073  CG  PRO A 139     -45.695   8.607  52.597  1.00 48.20           C  
ATOM   2074  HG2 PRO A 139     -46.586   7.981  52.640  1.00 48.20           H  
ATOM   2075  HG3 PRO A 139     -45.938   9.630  52.884  1.00 48.20           H  
ATOM   2076  CD  PRO A 139     -45.097   8.552  51.187  1.00 48.20           C  
ATOM   2077  HD2 PRO A 139     -45.727   7.944  50.538  1.00 48.20           H  
ATOM   2078  HD3 PRO A 139     -45.033   9.560  50.777  1.00 48.20           H  
ATOM   2079  N   VAL A 140     -44.417   4.733  53.254  1.00 61.44           N  
ATOM   2080  H   VAL A 140     -45.064   4.006  52.987  1.00 61.44           H  
ATOM   2081  CA  VAL A 140     -43.558   4.305  54.395  1.00 61.44           C  
ATOM   2082  HA  VAL A 140     -42.513   4.458  54.127  1.00 61.44           H  
ATOM   2083  C   VAL A 140     -43.797   2.774  54.586  1.00 61.44           C  
ATOM   2084  CB  VAL A 140     -43.889   5.094  55.694  1.00 61.44           C  
ATOM   2085  HB  VAL A 140     -44.799   5.670  55.530  1.00 61.44           H  
ATOM   2086  O   VAL A 140     -44.899   2.321  54.271  1.00 61.44           O  
ATOM   2087  CG1 VAL A 140     -44.137   4.280  56.974  1.00 61.44           C  
ATOM   2088 HG11 VAL A 140     -44.388   4.953  57.794  1.00 61.44           H  
ATOM   2089 HG12 VAL A 140     -44.978   3.602  56.833  1.00 61.44           H  
ATOM   2090 HG13 VAL A 140     -43.254   3.707  57.258  1.00 61.44           H  
ATOM   2091  CG2 VAL A 140     -42.749   6.074  56.006  1.00 61.44           C  
ATOM   2092 HG21 VAL A 140     -41.836   5.526  56.238  1.00 61.44           H  
ATOM   2093 HG22 VAL A 140     -43.017   6.692  56.863  1.00 61.44           H  
ATOM   2094 HG23 VAL A 140     -42.565   6.729  55.155  1.00 61.44           H  
ATOM   2095  N   PRO A 141     -42.831   1.948  55.055  1.00 48.75           N  
ATOM   2096  CA  PRO A 141     -42.958   0.477  55.035  1.00 48.75           C  
ATOM   2097  HA  PRO A 141     -43.562   0.171  54.181  1.00 48.75           H  
ATOM   2098  C   PRO A 141     -43.572  -0.157  56.304  1.00 48.75           C  
ATOM   2099  CB  PRO A 141     -41.526  -0.020  54.819  1.00 48.75           C  
ATOM   2100  HB2 PRO A 141     -41.375  -1.036  55.183  1.00 48.75           H  
ATOM   2101  HB3 PRO A 141     -41.270   0.047  53.762  1.00 48.75           H  
ATOM   2102  O   PRO A 141     -43.497   0.412  57.391  1.00 48.75           O  
ATOM   2103  CG  PRO A 141     -40.705   0.997  55.613  1.00 48.75           C  
ATOM   2104  HG2 PRO A 141     -40.729   0.743  56.673  1.00 48.75           H  
ATOM   2105  HG3 PRO A 141     -39.677   1.051  55.256  1.00 48.75           H  
ATOM   2106  CD  PRO A 141     -41.456   2.312  55.380  1.00 48.75           C  
ATOM   2107  HD2 PRO A 141     -41.008   2.832  54.534  1.00 48.75           H  
ATOM   2108  HD3 PRO A 141     -41.406   2.935  56.273  1.00 48.75           H  
ATOM   2109  N   VAL A 142     -44.091  -1.390  56.176  1.00 69.17           N  
ATOM   2110  H   VAL A 142     -44.108  -1.804  55.255  1.00 69.17           H  
ATOM   2111  CA  VAL A 142     -44.550  -2.263  57.283  1.00 69.17           C  
ATOM   2112  HA  VAL A 142     -44.160  -1.867  58.221  1.00 69.17           H  
ATOM   2113  C   VAL A 142     -44.038  -3.706  57.063  1.00 69.17           C  
ATOM   2114  CB  VAL A 142     -46.092  -2.275  57.401  1.00 69.17           C  
ATOM   2115  HB  VAL A 142     -46.519  -2.663  56.476  1.00 69.17           H  
ATOM   2116  O   VAL A 142     -44.189  -4.206  55.948  1.00 69.17           O  
ATOM   2117  CG1 VAL A 142     -46.571  -3.157  58.565  1.00 69.17           C  
ATOM   2118 HG11 VAL A 142     -46.298  -4.198  58.395  1.00 69.17           H  
ATOM   2119 HG12 VAL A 142     -47.658  -3.109  58.642  1.00 69.17           H  
ATOM   2120 HG13 VAL A 142     -46.132  -2.817  59.502  1.00 69.17           H  
ATOM   2121  CG2 VAL A 142     -46.659  -0.868  57.638  1.00 69.17           C  
ATOM   2122 HG21 VAL A 142     -46.211  -0.429  58.529  1.00 69.17           H  
ATOM   2123 HG22 VAL A 142     -46.447  -0.228  56.782  1.00 69.17           H  
ATOM   2124 HG23 VAL A 142     -47.741  -0.917  57.764  1.00 69.17           H  
ATOM   2125  N   PRO A 143     -43.448  -4.389  58.070  1.00 48.94           N  
ATOM   2126  CA  PRO A 143     -42.903  -5.747  57.933  1.00 48.94           C  
ATOM   2127  HA  PRO A 143     -42.772  -6.013  56.884  1.00 48.94           H  
ATOM   2128  C   PRO A 143     -43.746  -6.841  58.626  1.00 48.94           C  
ATOM   2129  CB  PRO A 143     -41.531  -5.641  58.601  1.00 48.94           C  
ATOM   2130  HB2 PRO A 143     -40.830  -5.161  57.919  1.00 48.94           H  
ATOM   2131  HB3 PRO A 143     -41.148  -6.611  58.920  1.00 48.94           H  
ATOM   2132  O   PRO A 143     -44.281  -6.611  59.708  1.00 48.94           O  
ATOM   2133  CG  PRO A 143     -41.806  -4.716  59.792  1.00 48.94           C  
ATOM   2134  HG2 PRO A 143     -42.162  -5.298  60.642  1.00 48.94           H  
ATOM   2135  HG3 PRO A 143     -40.914  -4.154  60.070  1.00 48.94           H  
ATOM   2136  CD  PRO A 143     -42.921  -3.790  59.294  1.00 48.94           C  
ATOM   2137  HD2 PRO A 143     -42.488  -2.813  59.080  1.00 48.94           H  
ATOM   2138  HD3 PRO A 143     -43.703  -3.701  60.048  1.00 48.94           H  
ATOM   2139  N   VAL A 144     -43.765  -8.062  58.069  1.00 64.41           N  
ATOM   2140  H   VAL A 144     -43.348  -8.179  57.156  1.00 64.41           H  
ATOM   2141  CA  VAL A 144     -44.147  -9.321  58.758  1.00 64.41           C  
ATOM   2142  HA  VAL A 144     -43.930  -9.208  59.820  1.00 64.41           H  
ATOM   2143  C   VAL A 144     -43.319 -10.488  58.172  1.00 64.41           C  
ATOM   2144  CB  VAL A 144     -45.655  -9.652  58.621  1.00 64.41           C  
ATOM   2145  HB  VAL A 144     -45.883  -9.843  57.572  1.00 64.41           H  
ATOM   2146  O   VAL A 144     -43.191 -10.544  56.947  1.00 64.41           O  
ATOM   2147  CG1 VAL A 144     -46.035 -10.897  59.437  1.00 64.41           C  
ATOM   2148 HG11 VAL A 144     -45.799 -10.749  60.490  1.00 64.41           H  
ATOM   2149 HG12 VAL A 144     -47.101 -11.099  59.336  1.00 64.41           H  
ATOM   2150 HG13 VAL A 144     -45.504 -11.775  59.070  1.00 64.41           H  
ATOM   2151  CG2 VAL A 144     -46.581  -8.529  59.109  1.00 64.41           C  
ATOM   2152 HG21 VAL A 144     -46.351  -8.279  60.145  1.00 64.41           H  
ATOM   2153 HG22 VAL A 144     -47.622  -8.843  59.036  1.00 64.41           H  
ATOM   2154 HG23 VAL A 144     -46.452  -7.643  58.487  1.00 64.41           H  
ATOM   2155  N   PRO A 145     -42.740 -11.397  58.985  1.00 46.50           N  
ATOM   2156  CA  PRO A 145     -41.987 -12.569  58.516  1.00 46.50           C  
ATOM   2157  HA  PRO A 145     -41.567 -12.394  57.526  1.00 46.50           H  
ATOM   2158  C   PRO A 145     -42.826 -13.865  58.489  1.00 46.50           C  
ATOM   2159  CB  PRO A 145     -40.855 -12.697  59.539  1.00 46.50           C  
ATOM   2160  HB2 PRO A 145     -40.433 -13.702  59.568  1.00 46.50           H  
ATOM   2161  HB3 PRO A 145     -40.080 -11.963  59.322  1.00 46.50           H  
ATOM   2162  O   PRO A 145     -43.799 -13.971  59.229  1.00 46.50           O  
ATOM   2163  CG  PRO A 145     -41.557 -12.337  60.850  1.00 46.50           C  
ATOM   2164  HG2 PRO A 145     -40.855 -11.946  61.586  1.00 46.50           H  
ATOM   2165  HG3 PRO A 145     -42.069 -13.213  61.247  1.00 46.50           H  
ATOM   2166  CD  PRO A 145     -42.586 -11.281  60.432  1.00 46.50           C  
ATOM   2167  HD2 PRO A 145     -43.533 -11.464  60.940  1.00 46.50           H  
ATOM   2168  HD3 PRO A 145     -42.205 -10.291  60.685  1.00 46.50           H  
ATOM   2169  N   ASP A 146     -42.424 -14.840  57.659  1.00 50.64           N  
ATOM   2170  H   ASP A 146     -41.888 -14.527  56.863  1.00 50.64           H  
ATOM   2171  CA  ASP A 146     -42.115 -16.243  58.044  1.00 50.64           C  
ATOM   2172  HA  ASP A 146     -41.073 -16.255  58.365  1.00 50.64           H  
ATOM   2173  C   ASP A 146     -42.191 -17.240  56.862  1.00 50.64           C  
ATOM   2174  CB  ASP A 146     -42.974 -16.810  59.206  1.00 50.64           C  
ATOM   2175  HB2 ASP A 146     -42.989 -17.897  59.125  1.00 50.64           H  
ATOM   2176  HB3 ASP A 146     -44.009 -16.480  59.113  1.00 50.64           H  
ATOM   2177  O   ASP A 146     -43.092 -17.180  56.031  1.00 50.64           O  
ATOM   2178  CG  ASP A 146     -42.416 -16.496  60.605  1.00 50.64           C  
ATOM   2179  OD1 ASP A 146     -41.213 -16.148  60.692  1.00 50.64           O  
ATOM   2180  OD2 ASP A 146     -43.159 -16.702  61.591  1.00 50.64           O  
ATOM   2181  N   GLY A 147     -41.288 -18.234  56.865  1.00 44.41           N  
ATOM   2182  H   GLY A 147     -40.548 -18.140  57.546  1.00 44.41           H  
ATOM   2183  CA  GLY A 147     -41.643 -19.620  56.506  1.00 44.41           C  
ATOM   2184  HA2 GLY A 147     -41.099 -20.287  57.175  1.00 44.41           H  
ATOM   2185  HA3 GLY A 147     -42.699 -19.758  56.739  1.00 44.41           H  
ATOM   2186  C   GLY A 147     -41.457 -20.148  55.067  1.00 44.41           C  
ATOM   2187  O   GLY A 147     -42.396 -20.157  54.284  1.00 44.41           O  
ATOM   2188  N   ALA A 148     -40.307 -20.798  54.836  1.00 47.52           N  
ATOM   2189  H   ALA A 148     -39.571 -20.617  55.502  1.00 47.52           H  
ATOM   2190  CA  ALA A 148     -40.130 -22.048  54.061  1.00 47.52           C  
ATOM   2191  HA  ALA A 148     -39.069 -22.280  54.153  1.00 47.52           H  
ATOM   2192  C   ALA A 148     -40.400 -22.111  52.525  1.00 47.52           C  
ATOM   2193  CB  ALA A 148     -40.835 -23.181  54.822  1.00 47.52           C  
ATOM   2194  HB1 ALA A 148     -41.915 -23.035  54.781  1.00 47.52           H  
ATOM   2195  HB2 ALA A 148     -40.594 -24.135  54.353  1.00 47.52           H  
ATOM   2196  HB3 ALA A 148     -40.507 -23.203  55.861  1.00 47.52           H  
ATOM   2197  O   ALA A 148     -41.495 -22.415  52.064  1.00 47.52           O  
ATOM   2198  N   ASP A 149     -39.301 -21.977  51.770  1.00 49.65           N  
ATOM   2199  H   ASP A 149     -38.519 -21.557  52.252  1.00 49.65           H  
ATOM   2200  CA  ASP A 149     -38.800 -22.808  50.649  1.00 49.65           C  
ATOM   2201  HA  ASP A 149     -38.101 -22.149  50.134  1.00 49.65           H  
ATOM   2202  C   ASP A 149     -39.735 -23.407  49.554  1.00 49.65           C  
ATOM   2203  CB  ASP A 149     -37.897 -23.915  51.223  1.00 49.65           C  
ATOM   2204  HB2 ASP A 149     -37.536 -24.534  50.402  1.00 49.65           H  
ATOM   2205  HB3 ASP A 149     -38.486 -24.546  51.889  1.00 49.65           H  
ATOM   2206  O   ASP A 149     -40.580 -24.260  49.830  1.00 49.65           O  
ATOM   2207  CG  ASP A 149     -36.676 -23.372  51.979  1.00 49.65           C  
ATOM   2208  OD1 ASP A 149     -36.419 -22.148  51.894  1.00 49.65           O  
ATOM   2209  OD2 ASP A 149     -36.007 -24.189  52.646  1.00 49.65           O  
ATOM   2210  N   PRO A 150     -39.476 -23.111  48.254  1.00 49.38           N  
ATOM   2211  CA  PRO A 150     -40.213 -23.671  47.115  1.00 49.38           C  
ATOM   2212  HA  PRO A 150     -41.161 -24.100  47.440  1.00 49.38           H  
ATOM   2213  C   PRO A 150     -39.428 -24.726  46.301  1.00 49.38           C  
ATOM   2214  CB  PRO A 150     -40.491 -22.438  46.250  1.00 49.38           C  
ATOM   2215  HB2 PRO A 150     -41.339 -21.894  46.664  1.00 49.38           H  
ATOM   2216  HB3 PRO A 150     -40.682 -22.697  45.208  1.00 49.38           H  
ATOM   2217  O   PRO A 150     -38.373 -24.422  45.746  1.00 49.38           O  
ATOM   2218  CG  PRO A 150     -39.220 -21.594  46.405  1.00 49.38           C  
ATOM   2219  HG2 PRO A 150     -38.487 -21.863  45.645  1.00 49.38           H  
ATOM   2220  HG3 PRO A 150     -39.448 -20.530  46.342  1.00 49.38           H  
ATOM   2221  CD  PRO A 150     -38.694 -21.966  47.793  1.00 49.38           C  
ATOM   2222  HD2 PRO A 150     -37.636 -22.222  47.743  1.00 49.38           H  
ATOM   2223  HD3 PRO A 150     -38.846 -21.117  48.459  1.00 49.38           H  
ATOM   2224  N   VAL A 151     -39.990 -25.927  46.081  1.00 49.02           N  
ATOM   2225  H   VAL A 151     -40.818 -26.172  46.605  1.00 49.02           H  
ATOM   2226  CA  VAL A 151     -39.531 -26.853  45.015  1.00 49.02           C  
ATOM   2227  HA  VAL A 151     -39.111 -26.255  44.206  1.00 49.02           H  
ATOM   2228  C   VAL A 151     -40.680 -27.693  44.434  1.00 49.02           C  
ATOM   2229  CB  VAL A 151     -38.416 -27.828  45.490  1.00 49.02           C  
ATOM   2230  HB  VAL A 151     -38.831 -28.522  46.222  1.00 49.02           H  
ATOM   2231  O   VAL A 151     -41.169 -28.604  45.096  1.00 49.02           O  
ATOM   2232  CG1 VAL A 151     -37.869 -28.642  44.301  1.00 49.02           C  
ATOM   2233 HG11 VAL A 151     -37.067 -29.297  44.642  1.00 49.02           H  
ATOM   2234 HG12 VAL A 151     -37.482 -27.970  43.534  1.00 49.02           H  
ATOM   2235 HG13 VAL A 151     -38.651 -29.271  43.877  1.00 49.02           H  
ATOM   2236  CG2 VAL A 151     -37.196 -27.162  46.139  1.00 49.02           C  
ATOM   2237 HG21 VAL A 151     -36.747 -26.442  45.454  1.00 49.02           H  
ATOM   2238 HG22 VAL A 151     -36.455 -27.913  46.412  1.00 49.02           H  
ATOM   2239 HG23 VAL A 151     -37.497 -26.647  47.051  1.00 49.02           H  
ATOM   2240  N   LEU A 152     -41.022 -27.492  43.152  1.00 52.98           N  
ATOM   2241  H   LEU A 152     -40.678 -26.661  42.694  1.00 52.98           H  
ATOM   2242  CA  LEU A 152     -41.466 -28.586  42.269  1.00 52.98           C  
ATOM   2243  HA  LEU A 152     -40.833 -29.439  42.512  1.00 52.98           H  
ATOM   2244  C   LEU A 152     -41.225 -28.241  40.788  1.00 52.98           C  
ATOM   2245  CB  LEU A 152     -42.940 -28.975  42.521  1.00 52.98           C  
ATOM   2246  HB2 LEU A 152     -43.166 -28.916  43.586  1.00 52.98           H  
ATOM   2247  HB3 LEU A 152     -43.583 -28.256  42.012  1.00 52.98           H  
ATOM   2248  O   LEU A 152     -41.471 -27.116  40.354  1.00 52.98           O  
ATOM   2249  CG  LEU A 152     -43.278 -30.402  42.040  1.00 52.98           C  
ATOM   2250  HG  LEU A 152     -43.027 -30.497  40.983  1.00 52.98           H  
ATOM   2251  CD1 LEU A 152     -42.532 -31.489  42.824  1.00 52.98           C  
ATOM   2252 HD11 LEU A 152     -42.900 -32.473  42.534  1.00 52.98           H  
ATOM   2253 HD12 LEU A 152     -41.462 -31.455  42.621  1.00 52.98           H  
ATOM   2254 HD13 LEU A 152     -42.696 -31.349  43.893  1.00 52.98           H  
ATOM   2255  CD2 LEU A 152     -44.774 -30.665  42.195  1.00 52.98           C  
ATOM   2256 HD21 LEU A 152     -45.339 -29.923  41.631  1.00 52.98           H  
ATOM   2257 HD22 LEU A 152     -45.056 -30.602  43.247  1.00 52.98           H  
ATOM   2258 HD23 LEU A 152     -45.020 -31.656  41.815  1.00 52.98           H  
ATOM   2259  N   THR A 153     -40.729 -29.204  40.004  1.00 48.27           N  
ATOM   2260  H   THR A 153     -40.593 -30.119  40.408  1.00 48.27           H  
ATOM   2261  CA  THR A 153     -40.050 -28.926  38.725  1.00 48.27           C  
ATOM   2262  HA  THR A 153     -40.160 -27.867  38.490  1.00 48.27           H  
ATOM   2263  C   THR A 153     -40.607 -29.743  37.549  1.00 48.27           C  
ATOM   2264  CB  THR A 153     -38.533 -29.220  38.852  1.00 48.27           C  
ATOM   2265  HB  THR A 153     -38.352 -30.285  38.703  1.00 48.27           H  
ATOM   2266  O   THR A 153     -40.473 -30.963  37.555  1.00 48.27           O  
ATOM   2267  CG2 THR A 153     -37.700 -28.423  37.847  1.00 48.27           C  
ATOM   2268 HG21 THR A 153     -36.646 -28.673  37.967  1.00 48.27           H  
ATOM   2269 HG22 THR A 153     -38.008 -28.666  36.830  1.00 48.27           H  
ATOM   2270 HG23 THR A 153     -37.837 -27.356  38.023  1.00 48.27           H  
ATOM   2271  OG1 THR A 153     -38.032 -28.880  40.124  1.00 48.27           O  
ATOM   2272  HG1 THR A 153     -37.158 -29.264  40.231  1.00 48.27           H  
ATOM   2273  N   LYS A 154     -41.035 -29.058  36.465  1.00 45.73           N  
ATOM   2274  H   LYS A 154     -41.216 -28.076  36.612  1.00 45.73           H  
ATOM   2275  CA  LYS A 154     -41.229 -29.594  35.081  1.00 45.73           C  
ATOM   2276  HA  LYS A 154     -41.591 -28.763  34.476  1.00 45.73           H  
ATOM   2277  C   LYS A 154     -42.359 -30.656  34.904  1.00 45.73           C  
ATOM   2278  CB  LYS A 154     -39.834 -30.007  34.553  1.00 45.73           C  
ATOM   2279  HB2 LYS A 154     -39.875 -30.978  34.058  1.00 45.73           H  
ATOM   2280  HB3 LYS A 154     -39.128 -30.137  35.373  1.00 45.73           H  
ATOM   2281  O   LYS A 154     -42.907 -31.062  35.922  1.00 45.73           O  
ATOM   2282  CG  LYS A 154     -39.291 -28.930  33.603  1.00 45.73           C  
ATOM   2283  HG2 LYS A 154     -39.991 -28.778  32.781  1.00 45.73           H  
ATOM   2284  HG3 LYS A 154     -39.192 -27.992  34.150  1.00 45.73           H  
ATOM   2285  CD  LYS A 154     -37.927 -29.322  33.030  1.00 45.73           C  
ATOM   2286  HD2 LYS A 154     -38.009 -30.280  32.517  1.00 45.73           H  
ATOM   2287  HD3 LYS A 154     -37.213 -29.413  33.849  1.00 45.73           H  
ATOM   2288  CE  LYS A 154     -37.468 -28.240  32.047  1.00 45.73           C  
ATOM   2289  HE2 LYS A 154     -37.498 -27.278  32.558  1.00 45.73           H  
ATOM   2290  HE3 LYS A 154     -38.174 -28.196  31.219  1.00 45.73           H  
ATOM   2291  NZ  LYS A 154     -36.096 -28.502  31.548  1.00 45.73           N  
ATOM   2292  HZ1 LYS A 154     -35.808 -27.776  30.907  1.00 45.73           H  
ATOM   2293  HZ2 LYS A 154     -36.049 -29.393  31.074  1.00 45.73           H  
ATOM   2294  HZ3 LYS A 154     -35.442 -28.516  32.317  1.00 45.73           H  
ATOM   2295  N   PRO A 155     -42.780 -31.078  33.670  1.00 51.70           N  
ATOM   2296  CA  PRO A 155     -42.037 -31.184  32.390  1.00 51.70           C  
ATOM   2297  HA  PRO A 155     -41.075 -30.674  32.442  1.00 51.70           H  
ATOM   2298  C   PRO A 155     -42.741 -30.660  31.092  1.00 51.70           C  
ATOM   2299  CB  PRO A 155     -41.814 -32.702  32.311  1.00 51.70           C  
ATOM   2300  HB2 PRO A 155     -41.629 -33.067  31.301  1.00 51.70           H  
ATOM   2301  HB3 PRO A 155     -40.984 -32.980  32.960  1.00 51.70           H  
ATOM   2302  O   PRO A 155     -43.832 -30.106  31.174  1.00 51.70           O  
ATOM   2303  CG  PRO A 155     -43.110 -33.296  32.872  1.00 51.70           C  
ATOM   2304  HG2 PRO A 155     -42.882 -34.092  33.582  1.00 51.70           H  
ATOM   2305  HG3 PRO A 155     -43.745 -33.672  32.070  1.00 51.70           H  
ATOM   2306  CD  PRO A 155     -43.797 -32.124  33.573  1.00 51.70           C  
ATOM   2307  HD2 PRO A 155     -44.183 -32.450  34.539  1.00 51.70           H  
ATOM   2308  HD3 PRO A 155     -44.632 -31.768  32.969  1.00 51.70           H  
ATOM   2309  N   PRO A 156     -42.107 -30.781  29.892  1.00 56.92           N  
ATOM   2310  CA  PRO A 156     -42.599 -30.226  28.615  1.00 56.92           C  
ATOM   2311  HA  PRO A 156     -43.471 -29.592  28.774  1.00 56.92           H  
ATOM   2312  C   PRO A 156     -42.926 -31.259  27.500  1.00 56.92           C  
ATOM   2313  CB  PRO A 156     -41.416 -29.370  28.157  1.00 56.92           C  
ATOM   2314  HB2 PRO A 156     -41.457 -29.130  27.095  1.00 56.92           H  
ATOM   2315  HB3 PRO A 156     -41.377 -28.457  28.752  1.00 56.92           H  
ATOM   2316  O   PRO A 156     -42.380 -32.361  27.480  1.00 56.92           O  
ATOM   2317  CG  PRO A 156     -40.219 -30.265  28.497  1.00 56.92           C  
ATOM   2318  HG2 PRO A 156     -40.016 -30.948  27.672  1.00 56.92           H  
ATOM   2319  HG3 PRO A 156     -39.334 -29.668  28.718  1.00 56.92           H  
ATOM   2320  CD  PRO A 156     -40.681 -31.061  29.724  1.00 56.92           C  
ATOM   2321  HD2 PRO A 156     -40.522 -32.125  29.551  1.00 56.92           H  
ATOM   2322  HD3 PRO A 156     -40.108 -30.733  30.592  1.00 56.92           H  
ATOM   2323  N   SER A 157     -43.683 -30.833  26.478  1.00 51.67           N  
ATOM   2324  H   SER A 157     -44.181 -29.962  26.589  1.00 51.67           H  
ATOM   2325  CA  SER A 157     -43.858 -31.492  25.158  1.00 51.67           C  
ATOM   2326  HA  SER A 157     -42.896 -31.880  24.821  1.00 51.67           H  
ATOM   2327  C   SER A 157     -44.337 -30.442  24.131  1.00 51.67           C  
ATOM   2328  CB  SER A 157     -44.838 -32.673  25.264  1.00 51.67           C  
ATOM   2329  HB2 SER A 157     -45.213 -32.936  24.275  1.00 51.67           H  
ATOM   2330  HB3 SER A 157     -44.296 -33.530  25.666  1.00 51.67           H  
ATOM   2331  O   SER A 157     -45.123 -29.578  24.503  1.00 51.67           O  
ATOM   2332  OG  SER A 157     -45.922 -32.403  26.130  1.00 51.67           O  
ATOM   2333  HG  SER A 157     -46.482 -31.739  25.721  1.00 51.67           H  
ATOM   2334  N   ARG A 158     -43.735 -30.296  22.931  1.00 44.54           N  
ATOM   2335  H   ARG A 158     -43.662 -29.304  22.757  1.00 44.54           H  
ATOM   2336  CA  ARG A 158     -44.054 -30.996  21.650  1.00 44.54           C  
ATOM   2337  HA  ARG A 158     -43.600 -30.407  20.852  1.00 44.54           H  
ATOM   2338  C   ARG A 158     -45.560 -30.936  21.300  1.00 44.54           C  
ATOM   2339  CB  ARG A 158     -43.446 -32.412  21.576  1.00 44.54           C  
ATOM   2340  HB2 ARG A 158     -44.036 -33.011  20.883  1.00 44.54           H  
ATOM   2341  HB3 ARG A 158     -43.495 -32.894  22.553  1.00 44.54           H  
ATOM   2342  O   ARG A 158     -46.378 -31.137  22.185  1.00 44.54           O  
ATOM   2343  CG  ARG A 158     -41.995 -32.398  21.062  1.00 44.54           C  
ATOM   2344  HG2 ARG A 158     -41.367 -31.836  21.753  1.00 44.54           H  
ATOM   2345  HG3 ARG A 158     -41.975 -31.909  20.088  1.00 44.54           H  
ATOM   2346  CD  ARG A 158     -41.448 -33.826  20.914  1.00 44.54           C  
ATOM   2347  HD2 ARG A 158     -42.159 -34.412  20.334  1.00 44.54           H  
ATOM   2348  HD3 ARG A 158     -41.363 -34.267  21.908  1.00 44.54           H  
ATOM   2349  NE  ARG A 158     -40.135 -33.849  20.232  1.00 44.54           N  
ATOM   2350  HE  ARG A 158     -39.849 -32.993  19.777  1.00 44.54           H  
ATOM   2351  NH1 ARG A 158     -39.609 -36.048  20.647  1.00 44.54           N  
ATOM   2352 HH11 ARG A 158     -40.478 -36.149  21.152  1.00 44.54           H  
ATOM   2353 HH12 ARG A 158     -38.998 -36.844  20.530  1.00 44.54           H  
ATOM   2354  NH2 ARG A 158     -38.221 -34.799  19.429  1.00 44.54           N  
ATOM   2355 HH21 ARG A 158     -37.621 -35.605  19.329  1.00 44.54           H  
ATOM   2356 HH22 ARG A 158     -37.977 -33.931  18.974  1.00 44.54           H  
ATOM   2357  CZ  ARG A 158     -39.331 -34.894  20.108  1.00 44.54           C  
ATOM   2358  N   THR A 159     -45.972 -30.639  20.061  1.00 51.81           N  
ATOM   2359  H   THR A 159     -46.936 -30.339  20.021  1.00 51.81           H  
ATOM   2360  CA  THR A 159     -45.489 -31.211  18.777  1.00 51.81           C  
ATOM   2361  HA  THR A 159     -44.412 -31.377  18.813  1.00 51.81           H  
ATOM   2362  C   THR A 159     -45.811 -30.284  17.568  1.00 51.81           C  
ATOM   2363  CB  THR A 159     -46.211 -32.574  18.567  1.00 51.81           C  
ATOM   2364  HB  THR A 159     -47.207 -32.392  18.163  1.00 51.81           H  
ATOM   2365  O   THR A 159     -46.430 -29.244  17.761  1.00 51.81           O  
ATOM   2366  CG2 THR A 159     -45.455 -33.588  17.706  1.00 51.81           C  
ATOM   2367 HG21 THR A 159     -44.487 -33.815  18.153  1.00 51.81           H  
ATOM   2368 HG22 THR A 159     -45.307 -33.227  16.688  1.00 51.81           H  
ATOM   2369 HG23 THR A 159     -46.044 -34.502  17.632  1.00 51.81           H  
ATOM   2370  OG1 THR A 159     -46.365 -33.286  19.776  1.00 51.81           O  
ATOM   2371  HG1 THR A 159     -47.268 -33.613  19.766  1.00 51.81           H  
ATOM   2372  N   ASP A 160     -45.435 -30.718  16.348  1.00 53.97           N  
ATOM   2373  H   ASP A 160     -44.896 -31.572  16.341  1.00 53.97           H  
ATOM   2374  CA  ASP A 160     -46.102 -30.462  15.041  1.00 53.97           C  
ATOM   2375  HA  ASP A 160     -45.726 -31.242  14.379  1.00 53.97           H  
ATOM   2376  C   ASP A 160     -45.779 -29.157  14.258  1.00 53.97           C  
ATOM   2377  CB  ASP A 160     -47.609 -30.756  15.207  1.00 53.97           C  
ATOM   2378  HB2 ASP A 160     -48.027 -30.148  16.009  1.00 53.97           H  
ATOM   2379  HB3 ASP A 160     -48.143 -30.452  14.306  1.00 53.97           H  
ATOM   2380  O   ASP A 160     -45.609 -28.104  14.857  1.00 53.97           O  
ATOM   2381  CG  ASP A 160     -47.866 -32.245  15.497  1.00 53.97           C  
ATOM   2382  OD1 ASP A 160     -47.117 -33.082  14.937  1.00 53.97           O  
ATOM   2383  OD2 ASP A 160     -48.744 -32.542  16.333  1.00 53.97           O  
ATOM   2384  N   LEU A 161     -45.635 -29.122  12.913  1.00 53.70           N  
ATOM   2385  H   LEU A 161     -45.398 -28.199  12.580  1.00 53.70           H  
ATOM   2386  CA  LEU A 161     -45.733 -30.138  11.831  1.00 53.70           C  
ATOM   2387  HA  LEU A 161     -45.435 -31.110  12.224  1.00 53.70           H  
ATOM   2388  C   LEU A 161     -44.778 -29.811  10.633  1.00 53.70           C  
ATOM   2389  CB  LEU A 161     -47.205 -30.214  11.340  1.00 53.70           C  
ATOM   2390  HB2 LEU A 161     -47.731 -29.329  11.698  1.00 53.70           H  
ATOM   2391  HB3 LEU A 161     -47.240 -30.159  10.252  1.00 53.70           H  
ATOM   2392  O   LEU A 161     -44.312 -28.687  10.479  1.00 53.70           O  
ATOM   2393  CG  LEU A 161     -47.977 -31.471  11.796  1.00 53.70           C  
ATOM   2394  HG  LEU A 161     -47.575 -31.814  12.750  1.00 53.70           H  
ATOM   2395  CD1 LEU A 161     -49.471 -31.175  11.954  1.00 53.70           C  
ATOM   2396 HD11 LEU A 161     -49.908 -30.918  10.989  1.00 53.70           H  
ATOM   2397 HD12 LEU A 161     -49.625 -30.345  12.644  1.00 53.70           H  
ATOM   2398 HD13 LEU A 161     -49.973 -32.053  12.360  1.00 53.70           H  
ATOM   2399  CD2 LEU A 161     -47.826 -32.632  10.815  1.00 53.70           C  
ATOM   2400 HD21 LEU A 161     -48.366 -33.497  11.201  1.00 53.70           H  
ATOM   2401 HD22 LEU A 161     -46.774 -32.897  10.718  1.00 53.70           H  
ATOM   2402 HD23 LEU A 161     -48.233 -32.358   9.842  1.00 53.70           H  
ATOM   2403  N   TYR A 162     -44.501 -30.833   9.808  1.00 51.52           N  
ATOM   2404  H   TYR A 162     -45.021 -31.672  10.024  1.00 51.52           H  
ATOM   2405  CA  TYR A 162     -43.644 -30.952   8.590  1.00 51.52           C  
ATOM   2406  HA  TYR A 162     -42.608 -30.724   8.842  1.00 51.52           H  
ATOM   2407  C   TYR A 162     -44.048 -30.064   7.363  1.00 51.52           C  
ATOM   2408  CB  TYR A 162     -43.778 -32.449   8.243  1.00 51.52           C  
ATOM   2409  HB2 TYR A 162     -43.583 -32.623   7.184  1.00 51.52           H  
ATOM   2410  HB3 TYR A 162     -44.811 -32.768   8.380  1.00 51.52           H  
ATOM   2411  O   TYR A 162     -45.067 -29.388   7.491  1.00 51.52           O  
ATOM   2412  CG  TYR A 162     -42.869 -33.380   9.017  1.00 51.52           C  
ATOM   2413  CD1 TYR A 162     -41.676 -33.835   8.420  1.00 51.52           C  
ATOM   2414  HD1 TYR A 162     -41.404 -33.511   7.427  1.00 51.52           H  
ATOM   2415  CD2 TYR A 162     -43.236 -33.840  10.297  1.00 51.52           C  
ATOM   2416  HD2 TYR A 162     -44.160 -33.515  10.751  1.00 51.52           H  
ATOM   2417  CE1 TYR A 162     -40.848 -34.745   9.102  1.00 51.52           C  
ATOM   2418  HE1 TYR A 162     -39.938 -35.112   8.650  1.00 51.52           H  
ATOM   2419  CE2 TYR A 162     -42.412 -34.754  10.980  1.00 51.52           C  
ATOM   2420  HE2 TYR A 162     -42.706 -35.117  11.954  1.00 51.52           H  
ATOM   2421  OH  TYR A 162     -40.429 -36.109  11.022  1.00 51.52           O  
ATOM   2422  HH  TYR A 162     -40.820 -36.386  11.854  1.00 51.52           H  
ATOM   2423  CZ  TYR A 162     -41.218 -35.209  10.380  1.00 51.52           C  
ATOM   2424  N   PRO A 163     -43.380 -30.076   6.156  1.00 55.93           N  
ATOM   2425  CA  PRO A 163     -42.296 -30.956   5.634  1.00 55.93           C  
ATOM   2426  HA  PRO A 163     -41.881 -31.570   6.433  1.00 55.93           H  
ATOM   2427  C   PRO A 163     -41.111 -30.303   4.833  1.00 55.93           C  
ATOM   2428  CB  PRO A 163     -43.055 -31.818   4.610  1.00 55.93           C  
ATOM   2429  HB2 PRO A 163     -43.641 -32.599   5.096  1.00 55.93           H  
ATOM   2430  HB3 PRO A 163     -42.399 -32.274   3.869  1.00 55.93           H  
ATOM   2431  O   PRO A 163     -41.200 -29.159   4.395  1.00 55.93           O  
ATOM   2432  CG  PRO A 163     -44.014 -30.813   3.962  1.00 55.93           C  
ATOM   2433  HG2 PRO A 163     -44.990 -31.269   3.800  1.00 55.93           H  
ATOM   2434  HG3 PRO A 163     -43.605 -30.453   3.017  1.00 55.93           H  
ATOM   2435  CD  PRO A 163     -44.110 -29.651   4.958  1.00 55.93           C  
ATOM   2436  HD2 PRO A 163     -45.162 -29.443   5.153  1.00 55.93           H  
ATOM   2437  HD3 PRO A 163     -43.653 -28.753   4.541  1.00 55.93           H  
ATOM   2438  N   PRO A 164     -40.022 -31.060   4.539  1.00 61.08           N  
ATOM   2439  CA  PRO A 164     -38.978 -30.727   3.544  1.00 61.08           C  
ATOM   2440  HA  PRO A 164     -39.015 -29.670   3.280  1.00 61.08           H  
ATOM   2441  C   PRO A 164     -39.063 -31.567   2.232  1.00 61.08           C  
ATOM   2442  CB  PRO A 164     -37.689 -31.012   4.325  1.00 61.08           C  
ATOM   2443  HB2 PRO A 164     -37.514 -30.207   5.039  1.00 61.08           H  
ATOM   2444  HB3 PRO A 164     -36.814 -31.142   3.688  1.00 61.08           H  
ATOM   2445  O   PRO A 164     -39.990 -32.357   2.073  1.00 61.08           O  
ATOM   2446  CG  PRO A 164     -38.042 -32.296   5.079  1.00 61.08           C  
ATOM   2447  HG2 PRO A 164     -37.873 -33.160   4.436  1.00 61.08           H  
ATOM   2448  HG3 PRO A 164     -37.464 -32.389   5.999  1.00 61.08           H  
ATOM   2449  CD  PRO A 164     -39.541 -32.159   5.368  1.00 61.08           C  
ATOM   2450  HD2 PRO A 164     -39.680 -31.917   6.421  1.00 61.08           H  
ATOM   2451  HD3 PRO A 164     -40.062 -33.084   5.119  1.00 61.08           H  
ATOM   2452  N   LEU A 165     -38.020 -31.475   1.370  1.00 50.25           N  
ATOM   2453  H   LEU A 165     -37.346 -30.766   1.623  1.00 50.25           H  
ATOM   2454  CA  LEU A 165     -37.774 -32.120   0.041  1.00 50.25           C  
ATOM   2455  HA  LEU A 165     -36.691 -32.191  -0.051  1.00 50.25           H  
ATOM   2456  C   LEU A 165     -38.215 -31.248  -1.168  1.00 50.25           C  
ATOM   2457  CB  LEU A 165     -38.312 -33.571  -0.030  1.00 50.25           C  
ATOM   2458  HB2 LEU A 165     -39.401 -33.529  -0.031  1.00 50.25           H  
ATOM   2459  HB3 LEU A 165     -38.021 -34.006  -0.987  1.00 50.25           H  
ATOM   2460  O   LEU A 165     -39.198 -30.531  -1.069  1.00 50.25           O  
ATOM   2461  CG  LEU A 165     -37.848 -34.525   1.094  1.00 50.25           C  
ATOM   2462  HG  LEU A 165     -37.992 -34.070   2.074  1.00 50.25           H  
ATOM   2463  CD1 LEU A 165     -38.662 -35.818   1.055  1.00 50.25           C  
ATOM   2464 HD11 LEU A 165     -38.341 -36.480   1.858  1.00 50.25           H  
ATOM   2465 HD12 LEU A 165     -38.537 -36.319   0.094  1.00 50.25           H  
ATOM   2466 HD13 LEU A 165     -39.715 -35.581   1.207  1.00 50.25           H  
ATOM   2467  CD2 LEU A 165     -36.368 -34.885   0.949  1.00 50.25           C  
ATOM   2468 HD21 LEU A 165     -36.185 -35.355  -0.017  1.00 50.25           H  
ATOM   2469 HD22 LEU A 165     -35.759 -33.987   1.044  1.00 50.25           H  
ATOM   2470 HD23 LEU A 165     -36.084 -35.575   1.743  1.00 50.25           H  
ATOM   2471  N   ARG A 166     -37.542 -31.231  -2.338  1.00 47.28           N  
ATOM   2472  H   ARG A 166     -37.834 -30.472  -2.937  1.00 47.28           H  
ATOM   2473  CA  ARG A 166     -36.625 -32.210  -2.978  1.00 47.28           C  
ATOM   2474  HA  ARG A 166     -36.064 -32.747  -2.213  1.00 47.28           H  
ATOM   2475  C   ARG A 166     -35.611 -31.516  -3.930  1.00 47.28           C  
ATOM   2476  CB  ARG A 166     -37.526 -33.179  -3.773  1.00 47.28           C  
ATOM   2477  HB2 ARG A 166     -37.692 -32.783  -4.774  1.00 47.28           H  
ATOM   2478  HB3 ARG A 166     -38.500 -33.222  -3.286  1.00 47.28           H  
ATOM   2479  O   ARG A 166     -35.744 -30.328  -4.193  1.00 47.28           O  
ATOM   2480  CG  ARG A 166     -37.012 -34.622  -3.871  1.00 47.28           C  
ATOM   2481  HG2 ARG A 166     -36.796 -34.995  -2.870  1.00 47.28           H  
ATOM   2482  HG3 ARG A 166     -36.109 -34.666  -4.480  1.00 47.28           H  
ATOM   2483  CD  ARG A 166     -38.114 -35.481  -4.508  1.00 47.28           C  
ATOM   2484  HD2 ARG A 166     -38.206 -35.216  -5.561  1.00 47.28           H  
ATOM   2485  HD3 ARG A 166     -39.057 -35.249  -4.013  1.00 47.28           H  
ATOM   2486  NE  ARG A 166     -37.842 -36.926  -4.382  1.00 47.28           N  
ATOM   2487  HE  ARG A 166     -36.872 -37.208  -4.380  1.00 47.28           H  
ATOM   2488  NH1 ARG A 166     -40.030 -37.649  -4.390  1.00 47.28           N  
ATOM   2489 HH11 ARG A 166     -40.342 -36.698  -4.533  1.00 47.28           H  
ATOM   2490 HH12 ARG A 166     -40.706 -38.398  -4.353  1.00 47.28           H  
ATOM   2491  NH2 ARG A 166     -38.382 -39.133  -4.189  1.00 47.28           N  
ATOM   2492 HH21 ARG A 166     -39.080 -39.863  -4.154  1.00 47.28           H  
ATOM   2493 HH22 ARG A 166     -37.403 -39.375  -4.150  1.00 47.28           H  
ATOM   2494  CZ  ARG A 166     -38.749 -37.889  -4.321  1.00 47.28           C  
ATOM   2495  N   ALA A 167     -34.612 -32.248  -4.440  1.00 48.78           N  
ATOM   2496  H   ALA A 167     -34.616 -33.246  -4.280  1.00 48.78           H  
ATOM   2497  CA  ALA A 167     -33.462 -31.713  -5.192  1.00 48.78           C  
ATOM   2498  HA  ALA A 167     -33.484 -30.624  -5.158  1.00 48.78           H  
ATOM   2499  C   ALA A 167     -33.395 -32.131  -6.679  1.00 48.78           C  
ATOM   2500  CB  ALA A 167     -32.190 -32.191  -4.476  1.00 48.78           C  
ATOM   2501  HB1 ALA A 167     -32.203 -31.862  -3.437  1.00 48.78           H  
ATOM   2502  HB2 ALA A 167     -32.124 -33.278  -4.513  1.00 48.78           H  
ATOM   2503  HB3 ALA A 167     -31.313 -31.766  -4.964  1.00 48.78           H  
ATOM   2504  O   ALA A 167     -33.791 -33.246  -7.005  1.00 48.78           O  
ATOM   2505  N   GLU A 168     -32.769 -31.287  -7.515  1.00 53.87           N  
ATOM   2506  H   GLU A 168     -32.563 -30.361  -7.167  1.00 53.87           H  
ATOM   2507  CA  GLU A 168     -32.190 -31.548  -8.855  1.00 53.87           C  
ATOM   2508  HA  GLU A 168     -31.737 -32.539  -8.883  1.00 53.87           H  
ATOM   2509  C   GLU A 168     -31.086 -30.489  -9.129  1.00 53.87           C  
ATOM   2510  CB  GLU A 168     -33.274 -31.443  -9.956  1.00 53.87           C  
ATOM   2511  HB2 GLU A 168     -32.767 -31.300 -10.910  1.00 53.87           H  
ATOM   2512  HB3 GLU A 168     -33.892 -30.561  -9.788  1.00 53.87           H  
ATOM   2513  O   GLU A 168     -31.225 -29.367  -8.651  1.00 53.87           O  
ATOM   2514  CG  GLU A 168     -34.172 -32.695 -10.024  1.00 53.87           C  
ATOM   2515  HG2 GLU A 168     -33.599 -33.550  -9.663  1.00 53.87           H  
ATOM   2516  HG3 GLU A 168     -35.017 -32.553  -9.351  1.00 53.87           H  
ATOM   2517  CD  GLU A 168     -34.675 -33.070 -11.429  1.00 53.87           C  
ATOM   2518  OE1 GLU A 168     -35.769 -33.670 -11.500  1.00 53.87           O  
ATOM   2519  OE2 GLU A 168     -33.906 -32.895 -12.406  1.00 53.87           O  
ATOM   2520  N   ARG A 169     -29.978 -30.696  -9.867  1.00 55.50           N  
ATOM   2521  H   ARG A 169     -29.494 -29.828 -10.051  1.00 55.50           H  
ATOM   2522  CA  ARG A 169     -29.257 -31.894 -10.367  1.00 55.50           C  
ATOM   2523  HA  ARG A 169     -29.177 -32.625  -9.562  1.00 55.50           H  
ATOM   2524  C   ARG A 169     -27.832 -31.452 -10.835  1.00 55.50           C  
ATOM   2525  CB  ARG A 169     -30.055 -32.491 -11.539  1.00 55.50           C  
ATOM   2526  HB2 ARG A 169     -31.064 -32.710 -11.190  1.00 55.50           H  
ATOM   2527  HB3 ARG A 169     -30.129 -31.752 -12.336  1.00 55.50           H  
ATOM   2528  O   ARG A 169     -27.712 -30.324 -11.304  1.00 55.50           O  
ATOM   2529  CG  ARG A 169     -29.490 -33.795 -12.113  1.00 55.50           C  
ATOM   2530  HG2 ARG A 169     -29.379 -34.528 -11.313  1.00 55.50           H  
ATOM   2531  HG3 ARG A 169     -28.526 -33.612 -12.587  1.00 55.50           H  
ATOM   2532  CD  ARG A 169     -30.480 -34.328 -13.153  1.00 55.50           C  
ATOM   2533  HD2 ARG A 169     -30.584 -33.589 -13.948  1.00 55.50           H  
ATOM   2534  HD3 ARG A 169     -31.454 -34.450 -12.678  1.00 55.50           H  
ATOM   2535  NE  ARG A 169     -30.045 -35.615 -13.727  1.00 55.50           N  
ATOM   2536  HE  ARG A 169     -29.128 -35.951 -13.471  1.00 55.50           H  
ATOM   2537  NH1 ARG A 169     -31.930 -35.944 -14.988  1.00 55.50           N  
ATOM   2538 HH11 ARG A 169     -32.488 -36.496 -15.624  1.00 55.50           H  
ATOM   2539 HH12 ARG A 169     -32.331 -35.110 -14.584  1.00 55.50           H  
ATOM   2540  NH2 ARG A 169     -30.287 -37.460 -15.043  1.00 55.50           N  
ATOM   2541 HH21 ARG A 169     -30.840 -37.993 -15.700  1.00 55.50           H  
ATOM   2542 HH22 ARG A 169     -29.373 -37.786 -14.764  1.00 55.50           H  
ATOM   2543  CZ  ARG A 169     -30.753 -36.332 -14.581  1.00 55.50           C  
ATOM   2544  N   PRO A 170     -26.753 -32.265 -10.721  1.00 57.94           N  
ATOM   2545  CA  PRO A 170     -25.367 -31.826 -10.996  1.00 57.94           C  
ATOM   2546  HA  PRO A 170     -25.292 -30.739 -10.959  1.00 57.94           H  
ATOM   2547  C   PRO A 170     -24.771 -32.314 -12.340  1.00 57.94           C  
ATOM   2548  CB  PRO A 170     -24.575 -32.419  -9.829  1.00 57.94           C  
ATOM   2549  HB2 PRO A 170     -23.510 -32.506 -10.044  1.00 57.94           H  
ATOM   2550  HB3 PRO A 170     -24.735 -31.818  -8.934  1.00 57.94           H  
ATOM   2551  O   PRO A 170     -25.228 -33.313 -12.891  1.00 57.94           O  
ATOM   2552  CG  PRO A 170     -25.237 -33.788  -9.657  1.00 57.94           C  
ATOM   2553  HG2 PRO A 170     -25.111 -34.169  -8.644  1.00 57.94           H  
ATOM   2554  HG3 PRO A 170     -24.824 -34.493 -10.379  1.00 57.94           H  
ATOM   2555  CD  PRO A 170     -26.711 -33.521  -9.980  1.00 57.94           C  
ATOM   2556  HD2 PRO A 170     -27.117 -34.340 -10.574  1.00 57.94           H  
ATOM   2557  HD3 PRO A 170     -27.261 -33.422  -9.045  1.00 57.94           H  
ATOM   2558  N   VAL A 171     -23.682 -31.671 -12.801  1.00 55.05           N  
ATOM   2559  H   VAL A 171     -23.402 -30.827 -12.323  1.00 55.05           H  
ATOM   2560  CA  VAL A 171     -22.779 -32.109 -13.902  1.00 55.05           C  
ATOM   2561  HA  VAL A 171     -22.808 -33.196 -13.988  1.00 55.05           H  
ATOM   2562  C   VAL A 171     -21.338 -31.674 -13.538  1.00 55.05           C  
ATOM   2563  CB  VAL A 171     -23.225 -31.492 -15.254  1.00 55.05           C  
ATOM   2564  HB  VAL A 171     -23.161 -30.406 -15.187  1.00 55.05           H  
ATOM   2565  O   VAL A 171     -21.077 -30.481 -13.437  1.00 55.05           O  
ATOM   2566  CG1 VAL A 171     -22.347 -31.956 -16.421  1.00 55.05           C  
ATOM   2567 HG11 VAL A 171     -22.676 -31.476 -17.343  1.00 55.05           H  
ATOM   2568 HG12 VAL A 171     -22.417 -33.037 -16.541  1.00 55.05           H  
ATOM   2569 HG13 VAL A 171     -21.310 -31.664 -16.251  1.00 55.05           H  
ATOM   2570  CG2 VAL A 171     -24.668 -31.859 -15.632  1.00 55.05           C  
ATOM   2571 HG21 VAL A 171     -24.910 -31.457 -16.616  1.00 55.05           H  
ATOM   2572 HG22 VAL A 171     -25.367 -31.424 -14.917  1.00 55.05           H  
ATOM   2573 HG23 VAL A 171     -24.790 -32.942 -15.644  1.00 55.05           H  
ATOM   2574  N   ALA A 172     -20.488 -32.565 -13.006  1.00 55.10           N  
ATOM   2575  H   ALA A 172     -20.059 -32.144 -12.194  1.00 55.10           H  
ATOM   2576  CA  ALA A 172     -19.484 -33.407 -13.698  1.00 55.10           C  
ATOM   2577  HA  ALA A 172     -19.094 -34.068 -12.924  1.00 55.10           H  
ATOM   2578  C   ALA A 172     -18.272 -32.602 -14.246  1.00 55.10           C  
ATOM   2579  CB  ALA A 172     -20.147 -34.329 -14.731  1.00 55.10           C  
ATOM   2580  HB1 ALA A 172     -20.455 -33.749 -15.601  1.00 55.10           H  
ATOM   2581  HB2 ALA A 172     -21.008 -34.833 -14.294  1.00 55.10           H  
ATOM   2582  HB3 ALA A 172     -19.433 -35.080 -15.071  1.00 55.10           H  
ATOM   2583  O   ALA A 172     -18.441 -31.800 -15.154  1.00 55.10           O  
ATOM   2584  N   LEU A 173     -17.069 -32.622 -13.644  1.00 47.01           N  
ATOM   2585  H   LEU A 173     -16.598 -31.763 -13.888  1.00 47.01           H  
ATOM   2586  CA  LEU A 173     -16.077 -33.699 -13.379  1.00 47.01           C  
ATOM   2587  HA  LEU A 173     -15.620 -33.451 -12.421  1.00 47.01           H  
ATOM   2588  C   LEU A 173     -14.918 -33.688 -14.406  1.00 47.01           C  
ATOM   2589  CB  LEU A 173     -16.648 -35.132 -13.244  1.00 47.01           C  
ATOM   2590  HB2 LEU A 173     -17.455 -35.268 -13.964  1.00 47.01           H  
ATOM   2591  HB3 LEU A 173     -15.874 -35.837 -13.545  1.00 47.01           H  
ATOM   2592  O   LEU A 173     -15.120 -33.959 -15.583  1.00 47.01           O  
ATOM   2593  CG  LEU A 173     -17.104 -35.552 -11.834  1.00 47.01           C  
ATOM   2594  HG  LEU A 173     -17.742 -34.780 -11.405  1.00 47.01           H  
ATOM   2595  CD1 LEU A 173     -17.897 -36.856 -11.923  1.00 47.01           C  
ATOM   2596 HD11 LEU A 173     -18.773 -36.716 -12.556  1.00 47.01           H  
ATOM   2597 HD12 LEU A 173     -18.231 -37.155 -10.929  1.00 47.01           H  
ATOM   2598 HD13 LEU A 173     -17.276 -37.647 -12.343  1.00 47.01           H  
ATOM   2599  CD2 LEU A 173     -15.919 -35.788 -10.892  1.00 47.01           C  
ATOM   2600 HD21 LEU A 173     -15.260 -36.554 -11.300  1.00 47.01           H  
ATOM   2601 HD22 LEU A 173     -16.285 -36.118  -9.920  1.00 47.01           H  
ATOM   2602 HD23 LEU A 173     -15.356 -34.865 -10.749  1.00 47.01           H  
ATOM   2603  N   GLY A 174     -13.692 -33.450 -13.923  1.00 58.35           N  
ATOM   2604  H   GLY A 174     -13.605 -33.184 -12.953  1.00 58.35           H  
ATOM   2605  CA  GLY A 174     -12.421 -33.580 -14.654  1.00 58.35           C  
ATOM   2606  HA2 GLY A 174     -12.440 -34.495 -15.247  1.00 58.35           H  
ATOM   2607  HA3 GLY A 174     -12.295 -32.735 -15.331  1.00 58.35           H  
ATOM   2608  C   GLY A 174     -11.252 -33.584 -13.648  1.00 58.35           C  
ATOM   2609  O   GLY A 174     -11.274 -32.745 -12.746  1.00 58.35           O  
ATOM   2610  N   PRO A 175     -10.305 -34.546 -13.686  1.00 51.72           N  
ATOM   2611  CA  PRO A 175      -9.563 -34.940 -12.481  1.00 51.72           C  
ATOM   2612  HA  PRO A 175     -10.189 -34.783 -11.603  1.00 51.72           H  
ATOM   2613  C   PRO A 175      -8.233 -34.207 -12.241  1.00 51.72           C  
ATOM   2614  CB  PRO A 175      -9.335 -36.445 -12.639  1.00 51.72           C  
ATOM   2615  HB2 PRO A 175     -10.229 -36.987 -12.330  1.00 51.72           H  
ATOM   2616  HB3 PRO A 175      -8.465 -36.799 -12.087  1.00 51.72           H  
ATOM   2617  O   PRO A 175      -7.558 -33.763 -13.168  1.00 51.72           O  
ATOM   2618  CG  PRO A 175      -9.145 -36.586 -14.148  1.00 51.72           C  
ATOM   2619  HG2 PRO A 175      -8.129 -36.299 -14.421  1.00 51.72           H  
ATOM   2620  HG3 PRO A 175      -9.363 -37.597 -14.492  1.00 51.72           H  
ATOM   2621  CD  PRO A 175     -10.140 -35.569 -14.713  1.00 51.72           C  
ATOM   2622  HD2 PRO A 175      -9.760 -35.138 -15.639  1.00 51.72           H  
ATOM   2623  HD3 PRO A 175     -11.088 -36.075 -14.892  1.00 51.72           H  
ATOM   2624  N   LEU A 176      -7.822 -34.181 -10.968  1.00 45.30           N  
ATOM   2625  H   LEU A 176      -8.425 -34.600 -10.274  1.00 45.30           H  
ATOM   2626  CA  LEU A 176      -6.452 -33.881 -10.547  1.00 45.30           C  
ATOM   2627  HA  LEU A 176      -6.135 -32.935 -10.987  1.00 45.30           H  
ATOM   2628  C   LEU A 176      -5.497 -34.992 -11.017  1.00 45.30           C  
ATOM   2629  CB  LEU A 176      -6.355 -33.800  -9.005  1.00 45.30           C  
ATOM   2630  HB2 LEU A 176      -5.293 -33.767  -8.765  1.00 45.30           H  
ATOM   2631  HB3 LEU A 176      -6.744 -34.722  -8.573  1.00 45.30           H  
ATOM   2632  O   LEU A 176      -5.841 -36.171 -10.937  1.00 45.30           O  
ATOM   2633  CG  LEU A 176      -7.012 -32.597  -8.300  1.00 45.30           C  
ATOM   2634  HG  LEU A 176      -6.747 -31.680  -8.827  1.00 45.30           H  
ATOM   2635  CD1 LEU A 176      -8.537 -32.701  -8.203  1.00 45.30           C  
ATOM   2636 HD11 LEU A 176      -8.980 -32.626  -9.197  1.00 45.30           H  
ATOM   2637 HD12 LEU A 176      -8.822 -33.645  -7.739  1.00 45.30           H  
ATOM   2638 HD13 LEU A 176      -8.924 -31.876  -7.605  1.00 45.30           H  
ATOM   2639  CD2 LEU A 176      -6.473 -32.507  -6.869  1.00 45.30           C  
ATOM   2640 HD21 LEU A 176      -6.912 -31.648  -6.360  1.00 45.30           H  
ATOM   2641 HD22 LEU A 176      -5.391 -32.377  -6.888  1.00 45.30           H  
ATOM   2642 HD23 LEU A 176      -6.715 -33.416  -6.317  1.00 45.30           H  
ATOM   2643  N   VAL A 177      -4.264 -34.627 -11.375  1.00 55.21           N  
ATOM   2644  H   VAL A 177      -4.047 -33.642 -11.419  1.00 55.21           H  
ATOM   2645  CA  VAL A 177      -3.114 -35.546 -11.361  1.00 55.21           C  
ATOM   2646  HA  VAL A 177      -3.417 -36.464 -10.857  1.00 55.21           H  
ATOM   2647  C   VAL A 177      -2.008 -34.919 -10.518  1.00 55.21           C  
ATOM   2648  CB  VAL A 177      -2.640 -35.955 -12.768  1.00 55.21           C  
ATOM   2649  HB  VAL A 177      -2.366 -35.065 -13.334  1.00 55.21           H  
ATOM   2650  O   VAL A 177      -1.774 -33.713 -10.568  1.00 55.21           O  
ATOM   2651  CG1 VAL A 177      -1.429 -36.899 -12.707  1.00 55.21           C  
ATOM   2652 HG11 VAL A 177      -0.567 -36.385 -12.280  1.00 55.21           H  
ATOM   2653 HG12 VAL A 177      -1.662 -37.779 -12.108  1.00 55.21           H  
ATOM   2654 HG13 VAL A 177      -1.158 -37.216 -13.714  1.00 55.21           H  
ATOM   2655  CG2 VAL A 177      -3.755 -36.702 -13.514  1.00 55.21           C  
ATOM   2656 HG21 VAL A 177      -4.611 -36.043 -13.660  1.00 55.21           H  
ATOM   2657 HG22 VAL A 177      -3.399 -37.021 -14.494  1.00 55.21           H  
ATOM   2658 HG23 VAL A 177      -4.073 -37.573 -12.942  1.00 55.21           H  
ATOM   2659  N   GLN A 178      -1.409 -35.753  -9.675  1.00 50.27           N  
ATOM   2660  H   GLN A 178      -1.605 -36.739  -9.774  1.00 50.27           H  
ATOM   2661  CA  GLN A 178      -0.660 -35.364  -8.485  1.00 50.27           C  
ATOM   2662  HA  GLN A 178      -1.083 -34.427  -8.123  1.00 50.27           H  
ATOM   2663  C   GLN A 178       0.830 -35.131  -8.774  1.00 50.27           C  
ATOM   2664  CB  GLN A 178      -0.898 -36.471  -7.437  1.00 50.27           C  
ATOM   2665  HB2 GLN A 178      -1.819 -36.990  -7.704  1.00 50.27           H  
ATOM   2666  HB3 GLN A 178      -0.099 -37.210  -7.488  1.00 50.27           H  
ATOM   2667  O   GLN A 178       1.403 -35.749  -9.671  1.00 50.27           O  
ATOM   2668  CG  GLN A 178      -1.030 -35.962  -5.991  1.00 50.27           C  
ATOM   2669  HG2 GLN A 178      -1.353 -34.921  -5.989  1.00 50.27           H  
ATOM   2670  HG3 GLN A 178      -0.051 -36.008  -5.513  1.00 50.27           H  
ATOM   2671  CD  GLN A 178      -2.048 -36.748  -5.157  1.00 50.27           C  
ATOM   2672  NE2 GLN A 178      -1.941 -36.717  -3.848  1.00 50.27           N  
ATOM   2673 HE21 GLN A 178      -2.620 -37.265  -3.340  1.00 50.27           H  
ATOM   2674 HE22 GLN A 178      -1.175 -36.228  -3.409  1.00 50.27           H  
ATOM   2675  OE1 GLN A 178      -2.984 -37.366  -5.638  1.00 50.27           O  
ATOM   2676  N   GLU A 179       1.467 -34.265  -7.985  1.00 49.84           N  
ATOM   2677  H   GLU A 179       0.955 -33.788  -7.256  1.00 49.84           H  
ATOM   2678  CA  GLU A 179       2.924 -34.108  -7.987  1.00 49.84           C  
ATOM   2679  HA  GLU A 179       3.256 -33.847  -8.992  1.00 49.84           H  
ATOM   2680  C   GLU A 179       3.620 -35.404  -7.546  1.00 49.84           C  
ATOM   2681  CB  GLU A 179       3.350 -32.997  -7.009  1.00 49.84           C  
ATOM   2682  HB2 GLU A 179       4.439 -32.965  -6.973  1.00 49.84           H  
ATOM   2683  HB3 GLU A 179       2.988 -33.258  -6.015  1.00 49.84           H  
ATOM   2684  O   GLU A 179       3.227 -36.011  -6.551  1.00 49.84           O  
ATOM   2685  CG  GLU A 179       2.844 -31.595  -7.373  1.00 49.84           C  
ATOM   2686  HG2 GLU A 179       1.758 -31.613  -7.465  1.00 49.84           H  
ATOM   2687  HG3 GLU A 179       3.261 -31.311  -8.340  1.00 49.84           H  
ATOM   2688  CD  GLU A 179       3.238 -30.574  -6.295  1.00 49.84           C  
ATOM   2689  OE1 GLU A 179       3.949 -29.603  -6.640  1.00 49.84           O  
ATOM   2690  OE2 GLU A 179       2.818 -30.774  -5.132  1.00 49.84           O  
ATOM   2691  N   THR A 180       4.729 -35.751  -8.205  1.00 47.94           N  
ATOM   2692  H   THR A 180       4.961 -35.255  -9.054  1.00 47.94           H  
ATOM   2693  CA  THR A 180       5.752 -36.640  -7.635  1.00 47.94           C  
ATOM   2694  HA  THR A 180       5.603 -36.704  -6.557  1.00 47.94           H  
ATOM   2695  C   THR A 180       7.122 -36.024  -7.892  1.00 47.94           C  
ATOM   2696  CB  THR A 180       5.670 -38.076  -8.175  1.00 47.94           C  
ATOM   2697  HB  THR A 180       5.787 -38.074  -9.258  1.00 47.94           H  
ATOM   2698  O   THR A 180       7.655 -36.079  -8.999  1.00 47.94           O  
ATOM   2699  CG2 THR A 180       6.720 -38.990  -7.538  1.00 47.94           C  
ATOM   2700 HG21 THR A 180       7.723 -38.666  -7.815  1.00 47.94           H  
ATOM   2701 HG22 THR A 180       6.619 -38.971  -6.453  1.00 47.94           H  
ATOM   2702 HG23 THR A 180       6.578 -40.011  -7.892  1.00 47.94           H  
ATOM   2703  OG1 THR A 180       4.433 -38.651  -7.836  1.00 47.94           O  
ATOM   2704  HG1 THR A 180       4.143 -39.202  -8.566  1.00 47.94           H  
ATOM   2705  N   ILE A 181       7.683 -35.403  -6.856  1.00 51.07           N  
ATOM   2706  H   ILE A 181       7.183 -35.401  -5.978  1.00 51.07           H  
ATOM   2707  CA  ILE A 181       9.002 -34.767  -6.886  1.00 51.07           C  
ATOM   2708  HA  ILE A 181       9.191 -34.379  -7.887  1.00 51.07           H  
ATOM   2709  C   ILE A 181      10.060 -35.826  -6.562  1.00 51.07           C  
ATOM   2710  CB  ILE A 181       9.040 -33.577  -5.894  1.00 51.07           C  
ATOM   2711  HB  ILE A 181       8.787 -33.953  -4.903  1.00 51.07           H  
ATOM   2712  O   ILE A 181      10.062 -36.381  -5.466  1.00 51.07           O  
ATOM   2713  CG1 ILE A 181       7.998 -32.498  -6.285  1.00 51.07           C  
ATOM   2714 HG12 ILE A 181       8.305 -32.011  -7.211  1.00 51.07           H  
ATOM   2715 HG13 ILE A 181       7.030 -32.967  -6.464  1.00 51.07           H  
ATOM   2716  CG2 ILE A 181      10.453 -32.964  -5.827  1.00 51.07           C  
ATOM   2717 HG21 ILE A 181      10.751 -32.596  -6.809  1.00 51.07           H  
ATOM   2718 HG22 ILE A 181      11.176 -33.704  -5.483  1.00 51.07           H  
ATOM   2719 HG23 ILE A 181      10.474 -32.138  -5.115  1.00 51.07           H  
ATOM   2720  CD1 ILE A 181       7.768 -31.430  -5.208  1.00 51.07           C  
ATOM   2721 HD11 ILE A 181       6.944 -30.785  -5.514  1.00 51.07           H  
ATOM   2722 HD12 ILE A 181       7.509 -31.904  -4.262  1.00 51.07           H  
ATOM   2723 HD13 ILE A 181       8.658 -30.814  -5.079  1.00 51.07           H  
ATOM   2724  N   VAL A 182      10.992 -36.071  -7.487  1.00 58.76           N  
ATOM   2725  H   VAL A 182      10.919 -35.602  -8.378  1.00 58.76           H  
ATOM   2726  CA  VAL A 182      12.198 -36.881  -7.235  1.00 58.76           C  
ATOM   2727  HA  VAL A 182      12.086 -37.382  -6.274  1.00 58.76           H  
ATOM   2728  C   VAL A 182      13.417 -35.947  -7.192  1.00 58.76           C  
ATOM   2729  CB  VAL A 182      12.377 -38.004  -8.274  1.00 58.76           C  
ATOM   2730  HB  VAL A 182      12.530 -37.568  -9.261  1.00 58.76           H  
ATOM   2731  O   VAL A 182      13.679 -35.259  -8.180  1.00 58.76           O  
ATOM   2732  CG1 VAL A 182      13.590 -38.878  -7.923  1.00 58.76           C  
ATOM   2733 HG11 VAL A 182      14.506 -38.287  -7.949  1.00 58.76           H  
ATOM   2734 HG12 VAL A 182      13.687 -39.680  -8.655  1.00 58.76           H  
ATOM   2735 HG13 VAL A 182      13.468 -39.314  -6.931  1.00 58.76           H  
ATOM   2736  CG2 VAL A 182      11.144 -38.916  -8.327  1.00 58.76           C  
ATOM   2737 HG21 VAL A 182      11.320 -39.745  -9.012  1.00 58.76           H  
ATOM   2738 HG22 VAL A 182      10.923 -39.309  -7.334  1.00 58.76           H  
ATOM   2739 HG23 VAL A 182      10.280 -38.356  -8.686  1.00 58.76           H  
ATOM   2740  N   PRO A 183      14.170 -35.876  -6.077  1.00 42.66           N  
ATOM   2741  CA  PRO A 183      15.259 -34.915  -5.927  1.00 42.66           C  
ATOM   2742  HA  PRO A 183      15.047 -34.004  -6.487  1.00 42.66           H  
ATOM   2743  C   PRO A 183      16.604 -35.492  -6.396  1.00 42.66           C  
ATOM   2744  CB  PRO A 183      15.259 -34.583  -4.431  1.00 42.66           C  
ATOM   2745  HB2 PRO A 183      14.513 -33.813  -4.233  1.00 42.66           H  
ATOM   2746  HB3 PRO A 183      16.238 -34.257  -4.079  1.00 42.66           H  
ATOM   2747  O   PRO A 183      17.153 -36.385  -5.755  1.00 42.66           O  
ATOM   2748  CG  PRO A 183      14.823 -35.892  -3.769  1.00 42.66           C  
ATOM   2749  HG2 PRO A 183      14.314 -35.712  -2.822  1.00 42.66           H  
ATOM   2750  HG3 PRO A 183      15.684 -36.542  -3.615  1.00 42.66           H  
ATOM   2751  CD  PRO A 183      13.882 -36.519  -4.799  1.00 42.66           C  
ATOM   2752  HD2 PRO A 183      12.852 -36.312  -4.510  1.00 42.66           H  
ATOM   2753  HD3 PRO A 183      14.047 -37.595  -4.857  1.00 42.66           H  
ATOM   2754  N   VAL A 184      17.197 -34.937  -7.463  1.00 56.79           N  
ATOM   2755  H   VAL A 184      16.678 -34.266  -8.012  1.00 56.79           H  
ATOM   2756  CA  VAL A 184      18.582 -35.264  -7.865  1.00 56.79           C  
ATOM   2757  HA  VAL A 184      19.062 -35.762  -7.022  1.00 56.79           H  
ATOM   2758  C   VAL A 184      19.421 -34.006  -8.124  1.00 56.79           C  
ATOM   2759  CB  VAL A 184      18.665 -36.288  -9.018  1.00 56.79           C  
ATOM   2760  HB  VAL A 184      18.284 -35.843  -9.937  1.00 56.79           H  
ATOM   2761  O   VAL A 184      19.574 -33.528  -9.241  1.00 56.79           O  
ATOM   2762  CG1 VAL A 184      20.121 -36.737  -9.232  1.00 56.79           C  
ATOM   2763 HG11 VAL A 184      20.742 -35.892  -9.530  1.00 56.79           H  
ATOM   2764 HG12 VAL A 184      20.522 -37.178  -8.319  1.00 56.79           H  
ATOM   2765 HG13 VAL A 184      20.163 -37.475 -10.032  1.00 56.79           H  
ATOM   2766  CG2 VAL A 184      17.861 -37.562  -8.716  1.00 56.79           C  
ATOM   2767 HG21 VAL A 184      17.992 -38.285  -9.520  1.00 56.79           H  
ATOM   2768 HG22 VAL A 184      18.188 -38.005  -7.775  1.00 56.79           H  
ATOM   2769 HG23 VAL A 184      16.799 -37.325  -8.649  1.00 56.79           H  
ATOM   2770  N   ARG A 185      19.987 -33.504  -7.023  1.00 55.48           N  
ATOM   2771  H   ARG A 185      19.538 -33.812  -6.172  1.00 55.48           H  
ATOM   2772  CA  ARG A 185      21.419 -33.195  -6.854  1.00 55.48           C  
ATOM   2773  HA  ARG A 185      21.478 -32.504  -6.012  1.00 55.48           H  
ATOM   2774  C   ARG A 185      22.155 -32.464  -7.997  1.00 55.48           C  
ATOM   2775  CB  ARG A 185      22.109 -34.499  -6.406  1.00 55.48           C  
ATOM   2776  HB2 ARG A 185      21.407 -35.076  -5.804  1.00 55.48           H  
ATOM   2777  HB3 ARG A 185      22.375 -35.103  -7.274  1.00 55.48           H  
ATOM   2778  O   ARG A 185      22.975 -33.038  -8.702  1.00 55.48           O  
ATOM   2779  CG  ARG A 185      23.347 -34.237  -5.542  1.00 55.48           C  
ATOM   2780  HG2 ARG A 185      24.131 -33.776  -6.143  1.00 55.48           H  
ATOM   2781  HG3 ARG A 185      23.080 -33.564  -4.727  1.00 55.48           H  
ATOM   2782  CD  ARG A 185      23.847 -35.561  -4.953  1.00 55.48           C  
ATOM   2783  HD2 ARG A 185      23.010 -36.068  -4.474  1.00 55.48           H  
ATOM   2784  HD3 ARG A 185      24.221 -36.185  -5.765  1.00 55.48           H  
ATOM   2785  NE  ARG A 185      24.912 -35.341  -3.959  1.00 55.48           N  
ATOM   2786  HE  ARG A 185      25.258 -34.395  -3.876  1.00 55.48           H  
ATOM   2787  NH1 ARG A 185      25.082 -37.507  -3.207  1.00 55.48           N  
ATOM   2788 HH11 ARG A 185      24.375 -37.783  -3.874  1.00 55.48           H  
ATOM   2789 HH12 ARG A 185      25.506 -38.191  -2.598  1.00 55.48           H  
ATOM   2790  NH2 ARG A 185      26.378 -35.923  -2.318  1.00 55.48           N  
ATOM   2791 HH21 ARG A 185      26.683 -34.962  -2.258  1.00 55.48           H  
ATOM   2792 HH22 ARG A 185      26.789 -36.619  -1.712  1.00 55.48           H  
ATOM   2793  CZ  ARG A 185      25.449 -36.255  -3.170  1.00 55.48           C  
ATOM   2794  N   GLU A 186      21.919 -31.156  -8.046  1.00 60.08           N  
ATOM   2795  H   GLU A 186      21.059 -30.885  -7.590  1.00 60.08           H  
ATOM   2796  CA  GLU A 186      22.956 -30.105  -8.019  1.00 60.08           C  
ATOM   2797  HA  GLU A 186      22.456 -29.194  -8.347  1.00 60.08           H  
ATOM   2798  C   GLU A 186      24.183 -30.258  -8.952  1.00 60.08           C  
ATOM   2799  CB  GLU A 186      23.323 -29.866  -6.540  1.00 60.08           C  
ATOM   2800  HB2 GLU A 186      22.423 -30.029  -5.947  1.00 60.08           H  
ATOM   2801  HB3 GLU A 186      24.068 -30.592  -6.214  1.00 60.08           H  
ATOM   2802  O   GLU A 186      25.230 -30.792  -8.587  1.00 60.08           O  
ATOM   2803  CG  GLU A 186      23.800 -28.438  -6.241  1.00 60.08           C  
ATOM   2804  HG2 GLU A 186      24.828 -28.323  -6.585  1.00 60.08           H  
ATOM   2805  HG3 GLU A 186      23.177 -27.737  -6.797  1.00 60.08           H  
ATOM   2806  CD  GLU A 186      23.702 -28.118  -4.739  1.00 60.08           C  
ATOM   2807  OE1 GLU A 186      23.375 -26.953  -4.422  1.00 60.08           O  
ATOM   2808  OE2 GLU A 186      23.922 -29.046  -3.926  1.00 60.08           O  
ATOM   2809  N   ALA A 187      24.068 -29.678 -10.152  1.00 65.04           N  
ATOM   2810  H   ALA A 187      23.181 -29.256 -10.385  1.00 65.04           H  
ATOM   2811  CA  ALA A 187      25.199 -29.357 -11.027  1.00 65.04           C  
ATOM   2812  HA  ALA A 187      25.934 -30.157 -10.947  1.00 65.04           H  
ATOM   2813  C   ALA A 187      25.866 -28.023 -10.600  1.00 65.04           C  
ATOM   2814  CB  ALA A 187      24.679 -29.309 -12.472  1.00 65.04           C  
ATOM   2815  HB1 ALA A 187      23.980 -28.480 -12.586  1.00 65.04           H  
ATOM   2816  HB2 ALA A 187      24.172 -30.243 -12.711  1.00 65.04           H  
ATOM   2817  HB3 ALA A 187      25.506 -29.171 -13.168  1.00 65.04           H  
ATOM   2818  O   ALA A 187      25.181 -27.158 -10.046  1.00 65.04           O  
ATOM   2819  N   PRO A 188      27.172 -27.808 -10.866  1.00 67.84           N  
ATOM   2820  CA  PRO A 188      27.883 -26.610 -10.414  1.00 67.84           C  
ATOM   2821  HA  PRO A 188      27.809 -26.565  -9.328  1.00 67.84           H  
ATOM   2822  C   PRO A 188      27.303 -25.313 -11.014  1.00 67.84           C  
ATOM   2823  CB  PRO A 188      29.351 -26.822 -10.803  1.00 67.84           C  
ATOM   2824  HB2 PRO A 188      29.845 -25.891 -11.083  1.00 67.84           H  
ATOM   2825  HB3 PRO A 188      29.879 -27.297  -9.976  1.00 67.84           H  
ATOM   2826  O   PRO A 188      26.852 -25.307 -12.164  1.00 67.84           O  
ATOM   2827  CG  PRO A 188      29.267 -27.794 -11.979  1.00 67.84           C  
ATOM   2828  HG2 PRO A 188      29.042 -27.246 -12.894  1.00 67.84           H  
ATOM   2829  HG3 PRO A 188      30.182 -28.376 -12.092  1.00 67.84           H  
ATOM   2830  CD  PRO A 188      28.077 -28.676 -11.603  1.00 67.84           C  
ATOM   2831  HD2 PRO A 188      28.407 -29.487 -10.954  1.00 67.84           H  
ATOM   2832  HD3 PRO A 188      27.616 -29.080 -12.504  1.00 67.84           H  
ATOM   2833  N   PRO A 189      27.324 -24.191 -10.267  1.00 66.11           N  
ATOM   2834  CA  PRO A 189      26.628 -22.970 -10.655  1.00 66.11           C  
ATOM   2835  HA  PRO A 189      25.579 -23.206 -10.834  1.00 66.11           H  
ATOM   2836  C   PRO A 189      27.215 -22.347 -11.927  1.00 66.11           C  
ATOM   2837  CB  PRO A 189      26.711 -22.036  -9.442  1.00 66.11           C  
ATOM   2838  HB2 PRO A 189      25.836 -22.188  -8.810  1.00 66.11           H  
ATOM   2839  HB3 PRO A 189      26.792 -20.988  -9.729  1.00 66.11           H  
ATOM   2840  O   PRO A 189      28.339 -21.842 -11.948  1.00 66.11           O  
ATOM   2841  CG  PRO A 189      27.958 -22.520  -8.702  1.00 66.11           C  
ATOM   2842  HG2 PRO A 189      28.849 -22.086  -9.155  1.00 66.11           H  
ATOM   2843  HG3 PRO A 189      27.915 -22.290  -7.637  1.00 66.11           H  
ATOM   2844  CD  PRO A 189      27.934 -24.026  -8.956  1.00 66.11           C  
ATOM   2845  HD2 PRO A 189      27.316 -24.517  -8.204  1.00 66.11           H  
ATOM   2846  HD3 PRO A 189      28.947 -24.427  -8.932  1.00 66.11           H  
ATOM   2847  N   VAL A 190      26.401 -22.328 -12.985  1.00 65.24           N  
ATOM   2848  H   VAL A 190      25.535 -22.843 -12.908  1.00 65.24           H  
ATOM   2849  CA  VAL A 190      26.684 -21.622 -14.240  1.00 65.24           C  
ATOM   2850  HA  VAL A 190      27.574 -22.063 -14.687  1.00 65.24           H  
ATOM   2851  C   VAL A 190      26.957 -20.145 -13.945  1.00 65.24           C  
ATOM   2852  CB  VAL A 190      25.508 -21.776 -15.226  1.00 65.24           C  
ATOM   2853  HB  VAL A 190      24.595 -21.413 -14.755  1.00 65.24           H  
ATOM   2854  O   VAL A 190      26.140 -19.465 -13.322  1.00 65.24           O  
ATOM   2855  CG1 VAL A 190      25.726 -20.987 -16.525  1.00 65.24           C  
ATOM   2856 HG11 VAL A 190      26.655 -21.301 -17.001  1.00 65.24           H  
ATOM   2857 HG12 VAL A 190      25.764 -19.917 -16.317  1.00 65.24           H  
ATOM   2858 HG13 VAL A 190      24.896 -21.171 -17.208  1.00 65.24           H  
ATOM   2859  CG2 VAL A 190      25.304 -23.249 -15.608  1.00 65.24           C  
ATOM   2860 HG21 VAL A 190      26.207 -23.647 -16.071  1.00 65.24           H  
ATOM   2861 HG22 VAL A 190      24.472 -23.344 -16.304  1.00 65.24           H  
ATOM   2862 HG23 VAL A 190      25.074 -23.845 -14.724  1.00 65.24           H  
ATOM   2863  N   GLY A 191      28.104 -19.644 -14.415  1.00 56.85           N  
ATOM   2864  H   GLY A 191      28.741 -20.286 -14.865  1.00 56.85           H  
ATOM   2865  CA  GLY A 191      28.586 -18.294 -14.122  1.00 56.85           C  
ATOM   2866  HA2 GLY A 191      29.464 -18.084 -14.733  1.00 56.85           H  
ATOM   2867  HA3 GLY A 191      28.885 -18.252 -13.075  1.00 56.85           H  
ATOM   2868  C   GLY A 191      27.541 -17.207 -14.396  1.00 56.85           C  
ATOM   2869  O   GLY A 191      27.149 -16.966 -15.543  1.00 56.85           O  
ATOM   2870  N   VAL A 192      27.106 -16.527 -13.333  1.00 61.88           N  
ATOM   2871  H   VAL A 192      27.431 -16.821 -12.423  1.00 61.88           H  
ATOM   2872  CA  VAL A 192      26.084 -15.477 -13.400  1.00 61.88           C  
ATOM   2873  HA  VAL A 192      25.231 -15.872 -13.952  1.00 61.88           H  
ATOM   2874  C   VAL A 192      26.641 -14.277 -14.163  1.00 61.88           C  
ATOM   2875  CB  VAL A 192      25.584 -15.078 -11.995  1.00 61.88           C  
ATOM   2876  HB  VAL A 192      26.419 -14.705 -11.402  1.00 61.88           H  
ATOM   2877  O   VAL A 192      27.405 -13.473 -13.628  1.00 61.88           O  
ATOM   2878  CG1 VAL A 192      24.503 -13.987 -12.067  1.00 61.88           C  
ATOM   2879 HG11 VAL A 192      24.918 -13.073 -12.492  1.00 61.88           H  
ATOM   2880 HG12 VAL A 192      24.145 -13.763 -11.062  1.00 61.88           H  
ATOM   2881 HG13 VAL A 192      23.668 -14.328 -12.680  1.00 61.88           H  
ATOM   2882  CG2 VAL A 192      24.969 -16.280 -11.266  1.00 61.88           C  
ATOM   2883 HG21 VAL A 192      25.715 -17.061 -11.122  1.00 61.88           H  
ATOM   2884 HG22 VAL A 192      24.142 -16.693 -11.843  1.00 61.88           H  
ATOM   2885 HG23 VAL A 192      24.608 -15.978 -10.283  1.00 61.88           H  
ATOM   2886  N   ARG A 193      26.231 -14.131 -15.429  1.00 64.33           N  
ATOM   2887  H   ARG A 193      25.705 -14.893 -15.831  1.00 64.33           H  
ATOM   2888  CA  ARG A 193      26.546 -12.943 -16.236  1.00 64.33           C  
ATOM   2889  HA  ARG A 193      27.630 -12.899 -16.336  1.00 64.33           H  
ATOM   2890  C   ARG A 193      26.078 -11.681 -15.493  1.00 64.33           C  
ATOM   2891  CB  ARG A 193      25.900 -13.027 -17.628  1.00 64.33           C  
ATOM   2892  HB2 ARG A 193      26.048 -12.074 -18.136  1.00 64.33           H  
ATOM   2893  HB3 ARG A 193      24.829 -13.194 -17.520  1.00 64.33           H  
ATOM   2894  O   ARG A 193      24.962 -11.682 -14.963  1.00 64.33           O  
ATOM   2895  CG  ARG A 193      26.510 -14.140 -18.493  1.00 64.33           C  
ATOM   2896  HG2 ARG A 193      26.331 -15.109 -18.026  1.00 64.33           H  
ATOM   2897  HG3 ARG A 193      27.585 -13.982 -18.574  1.00 64.33           H  
ATOM   2898  CD  ARG A 193      25.889 -14.132 -19.897  1.00 64.33           C  
ATOM   2899  HD2 ARG A 193      24.818 -14.312 -19.808  1.00 64.33           H  
ATOM   2900  HD3 ARG A 193      26.050 -13.151 -20.344  1.00 64.33           H  
ATOM   2901  NE  ARG A 193      26.491 -15.167 -20.758  1.00 64.33           N  
ATOM   2902  HE  ARG A 193      27.145 -15.798 -20.317  1.00 64.33           H  
ATOM   2903  NH1 ARG A 193      25.404 -14.648 -22.720  1.00 64.33           N  
ATOM   2904 HH11 ARG A 193      24.886 -13.926 -22.241  1.00 64.33           H  
ATOM   2905 HH12 ARG A 193      25.239 -14.847 -23.696  1.00 64.33           H  
ATOM   2906  NH2 ARG A 193      26.872 -16.323 -22.685  1.00 64.33           N  
ATOM   2907 HH21 ARG A 193      26.686 -16.497 -23.662  1.00 64.33           H  
ATOM   2908 HH22 ARG A 193      27.534 -16.918 -22.207  1.00 64.33           H  
ATOM   2909  CZ  ARG A 193      26.254 -15.372 -22.044  1.00 64.33           C  
ATOM   2910  N   PRO A 194      26.872 -10.594 -15.470  1.00 57.54           N  
ATOM   2911  CA  PRO A 194      26.526  -9.392 -14.721  1.00 57.54           C  
ATOM   2912  HA  PRO A 194      26.473  -9.634 -13.659  1.00 57.54           H  
ATOM   2913  C   PRO A 194      25.172  -8.847 -15.184  1.00 57.54           C  
ATOM   2914  CB  PRO A 194      27.681  -8.407 -14.949  1.00 57.54           C  
ATOM   2915  HB2 PRO A 194      27.337  -7.376 -15.030  1.00 57.54           H  
ATOM   2916  HB3 PRO A 194      28.399  -8.501 -14.135  1.00 57.54           H  
ATOM   2917  O   PRO A 194      24.994  -8.484 -16.350  1.00 57.54           O  
ATOM   2918  CG  PRO A 194      28.328  -8.892 -16.247  1.00 57.54           C  
ATOM   2919  HG2 PRO A 194      29.383  -8.624 -16.301  1.00 57.54           H  
ATOM   2920  HG3 PRO A 194      27.785  -8.490 -17.103  1.00 57.54           H  
ATOM   2921  CD  PRO A 194      28.130 -10.404 -16.177  1.00 57.54           C  
ATOM   2922  HD2 PRO A 194      28.098 -10.822 -17.183  1.00 57.54           H  
ATOM   2923  HD3 PRO A 194      28.939 -10.858 -15.605  1.00 57.54           H  
ATOM   2924  N   ARG A 195      24.199  -8.795 -14.262  1.00 61.08           N  
ATOM   2925  H   ARG A 195      24.403  -9.175 -13.348  1.00 61.08           H  
ATOM   2926  CA  ARG A 195      22.865  -8.239 -14.528  1.00 61.08           C  
ATOM   2927  HA  ARG A 195      22.378  -8.853 -15.286  1.00 61.08           H  
ATOM   2928  C   ARG A 195      23.019  -6.825 -15.093  1.00 61.08           C  
ATOM   2929  CB  ARG A 195      22.003  -8.221 -13.246  1.00 61.08           C  
ATOM   2930  HB2 ARG A 195      21.285  -7.405 -13.325  1.00 61.08           H  
ATOM   2931  HB3 ARG A 195      22.636  -8.021 -12.382  1.00 61.08           H  
ATOM   2932  O   ARG A 195      23.540  -5.942 -14.411  1.00 61.08           O  
ATOM   2933  CG  ARG A 195      21.202  -9.516 -13.020  1.00 61.08           C  
ATOM   2934  HG2 ARG A 195      20.529  -9.660 -13.865  1.00 61.08           H  
ATOM   2935  HG3 ARG A 195      21.880 -10.367 -12.960  1.00 61.08           H  
ATOM   2936  CD  ARG A 195      20.376  -9.426 -11.722  1.00 61.08           C  
ATOM   2937  HD2 ARG A 195      19.900  -8.446 -11.673  1.00 61.08           H  
ATOM   2938  HD3 ARG A 195      21.056  -9.524 -10.876  1.00 61.08           H  
ATOM   2939  NE  ARG A 195      19.322 -10.461 -11.650  1.00 61.08           N  
ATOM   2940  HE  ARG A 195      19.140 -10.988 -12.492  1.00 61.08           H  
ATOM   2941  NH1 ARG A 195      18.773 -10.229  -9.423  1.00 61.08           N  
ATOM   2942 HH11 ARG A 195      18.232 -10.533  -8.626  1.00 61.08           H  
ATOM   2943 HH12 ARG A 195      19.541  -9.586  -9.293  1.00 61.08           H  
ATOM   2944  NH2 ARG A 195      17.637 -11.666 -10.688  1.00 61.08           N  
ATOM   2945 HH21 ARG A 195      17.471 -12.159 -11.553  1.00 61.08           H  
ATOM   2946 HH22 ARG A 195      17.110 -11.936  -9.870  1.00 61.08           H  
ATOM   2947  CZ  ARG A 195      18.587 -10.777 -10.592  1.00 61.08           C  
ATOM   2948  N   LYS A 196      22.518  -6.599 -16.317  1.00 58.20           N  
ATOM   2949  H   LYS A 196      22.185  -7.400 -16.834  1.00 58.20           H  
ATOM   2950  CA  LYS A 196      22.368  -5.256 -16.903  1.00 58.20           C  
ATOM   2951  HA  LYS A 196      23.357  -4.842 -17.097  1.00 58.20           H  
ATOM   2952  C   LYS A 196      21.670  -4.370 -15.869  1.00 58.20           C  
ATOM   2953  CB  LYS A 196      21.553  -5.312 -18.218  1.00 58.20           C  
ATOM   2954  HB2 LYS A 196      20.803  -4.521 -18.210  1.00 58.20           H  
ATOM   2955  HB3 LYS A 196      21.022  -6.262 -18.286  1.00 58.20           H  
ATOM   2956  O   LYS A 196      20.509  -4.614 -15.542  1.00 58.20           O  
ATOM   2957  CG  LYS A 196      22.420  -5.113 -19.473  1.00 58.20           C  
ATOM   2958  HG2 LYS A 196      23.199  -5.875 -19.494  1.00 58.20           H  
ATOM   2959  HG3 LYS A 196      22.890  -4.131 -19.426  1.00 58.20           H  
ATOM   2960  CD  LYS A 196      21.581  -5.212 -20.761  1.00 58.20           C  
ATOM   2961  HD2 LYS A 196      20.764  -4.492 -20.715  1.00 58.20           H  
ATOM   2962  HD3 LYS A 196      21.162  -6.216 -20.828  1.00 58.20           H  
ATOM   2963  CE  LYS A 196      22.440  -4.929 -22.005  1.00 58.20           C  
ATOM   2964  HE2 LYS A 196      22.802  -3.902 -21.955  1.00 58.20           H  
ATOM   2965  HE3 LYS A 196      23.311  -5.584 -21.977  1.00 58.20           H  
ATOM   2966  NZ  LYS A 196      21.694  -5.149 -23.273  1.00 58.20           N  
ATOM   2967  HZ1 LYS A 196      22.281  -4.957 -24.072  1.00 58.20           H  
ATOM   2968  HZ2 LYS A 196      20.880  -4.554 -23.333  1.00 58.20           H  
ATOM   2969  HZ3 LYS A 196      21.388  -6.109 -23.350  1.00 58.20           H  
ATOM   2970  N   ARG A 197      22.379  -3.365 -15.341  1.00 55.78           N  
ATOM   2971  H   ARG A 197      23.353  -3.282 -15.597  1.00 55.78           H  
ATOM   2972  CA  ARG A 197      21.801  -2.414 -14.383  1.00 55.78           C  
ATOM   2973  HA  ARG A 197      21.472  -2.966 -13.502  1.00 55.78           H  
ATOM   2974  C   ARG A 197      20.570  -1.782 -15.028  1.00 55.78           C  
ATOM   2975  CB  ARG A 197      22.822  -1.346 -13.946  1.00 55.78           C  
ATOM   2976  HB2 ARG A 197      23.292  -0.906 -14.826  1.00 55.78           H  
ATOM   2977  HB3 ARG A 197      22.285  -0.556 -13.420  1.00 55.78           H  
ATOM   2978  O   ARG A 197      20.660  -1.223 -16.122  1.00 55.78           O  
ATOM   2979  CG  ARG A 197      23.904  -1.900 -13.001  1.00 55.78           C  
ATOM   2980  HG2 ARG A 197      23.422  -2.361 -12.139  1.00 55.78           H  
ATOM   2981  HG3 ARG A 197      24.492  -2.657 -13.522  1.00 55.78           H  
ATOM   2982  CD  ARG A 197      24.836  -0.778 -12.513  1.00 55.78           C  
ATOM   2983  HD2 ARG A 197      24.230  -0.001 -12.047  1.00 55.78           H  
ATOM   2984  HD3 ARG A 197      25.353  -0.350 -13.372  1.00 55.78           H  
ATOM   2985  NE  ARG A 197      25.831  -1.266 -11.534  1.00 55.78           N  
ATOM   2986  HE  ARG A 197      25.858  -2.261 -11.360  1.00 55.78           H  
ATOM   2987  NH1 ARG A 197      26.779   0.765 -10.989  1.00 55.78           N  
ATOM   2988 HH11 ARG A 197      27.450   1.294 -10.451  1.00 55.78           H  
ATOM   2989 HH12 ARG A 197      26.172   1.240 -11.642  1.00 55.78           H  
ATOM   2990  NH2 ARG A 197      27.510  -1.085  -9.996  1.00 55.78           N  
ATOM   2991 HH21 ARG A 197      28.168  -0.519  -9.480  1.00 55.78           H  
ATOM   2992 HH22 ARG A 197      27.501  -2.082  -9.834  1.00 55.78           H  
ATOM   2993  CZ  ARG A 197      26.696  -0.530 -10.849  1.00 55.78           C  
ATOM   2994  N   ARG A 198      19.423  -1.901 -14.354  1.00 56.38           N  
ATOM   2995  H   ARG A 198      19.447  -2.412 -13.483  1.00 56.38           H  
ATOM   2996  CA  ARG A 198      18.159  -1.275 -14.753  1.00 56.38           C  
ATOM   2997  HA  ARG A 198      17.855  -1.651 -15.729  1.00 56.38           H  
ATOM   2998  C   ARG A 198      18.415   0.228 -14.852  1.00 56.38           C  
ATOM   2999  CB  ARG A 198      17.096  -1.653 -13.701  1.00 56.38           C  
ATOM   3000  HB2 ARG A 198      17.414  -1.279 -12.728  1.00 56.38           H  
ATOM   3001  HB3 ARG A 198      17.053  -2.741 -13.642  1.00 56.38           H  
ATOM   3002  O   ARG A 198      18.634   0.868 -13.827  1.00 56.38           O  
ATOM   3003  CG  ARG A 198      15.677  -1.137 -13.988  1.00 56.38           C  
ATOM   3004  HG2 ARG A 198      15.679  -0.047 -13.993  1.00 56.38           H  
ATOM   3005  HG3 ARG A 198      15.342  -1.501 -14.959  1.00 56.38           H  
ATOM   3006  CD  ARG A 198      14.727  -1.642 -12.889  1.00 56.38           C  
ATOM   3007  HD2 ARG A 198      14.707  -2.732 -12.912  1.00 56.38           H  
ATOM   3008  HD3 ARG A 198      15.117  -1.321 -11.923  1.00 56.38           H  
ATOM   3009  NE  ARG A 198      13.354  -1.125 -13.050  1.00 56.38           N  
ATOM   3010  HE  ARG A 198      13.157  -0.601 -13.890  1.00 56.38           H  
ATOM   3011  NH1 ARG A 198      12.499  -1.896 -11.053  1.00 56.38           N  
ATOM   3012 HH11 ARG A 198      13.387  -2.324 -10.832  1.00 56.38           H  
ATOM   3013 HH12 ARG A 198      11.735  -1.953 -10.395  1.00 56.38           H  
ATOM   3014  NH2 ARG A 198      11.202  -0.709 -12.418  1.00 56.38           N  
ATOM   3015 HH21 ARG A 198      10.451  -0.808 -11.750  1.00 56.38           H  
ATOM   3016 HH22 ARG A 198      11.044  -0.190 -13.270  1.00 56.38           H  
ATOM   3017  CZ  ARG A 198      12.364  -1.247 -12.177  1.00 56.38           C  
ATOM   3018  N   ARG A 199      18.461   0.771 -16.077  1.00 57.98           N  
ATOM   3019  H   ARG A 199      18.325   0.167 -16.874  1.00 57.98           H  
ATOM   3020  CA  ARG A 199      18.604   2.219 -16.287  1.00 57.98           C  
ATOM   3021  HA  ARG A 199      19.543   2.553 -15.845  1.00 57.98           H  
ATOM   3022  C   ARG A 199      17.471   2.902 -15.523  1.00 57.98           C  
ATOM   3023  CB  ARG A 199      18.587   2.589 -17.784  1.00 57.98           C  
ATOM   3024  HB2 ARG A 199      18.479   3.670 -17.867  1.00 57.98           H  
ATOM   3025  HB3 ARG A 199      17.725   2.127 -18.265  1.00 57.98           H  
ATOM   3026  O   ARG A 199      16.324   2.465 -15.628  1.00 57.98           O  
ATOM   3027  CG  ARG A 199      19.876   2.175 -18.517  1.00 57.98           C  
ATOM   3028  HG2 ARG A 199      19.977   1.090 -18.498  1.00 57.98           H  
ATOM   3029  HG3 ARG A 199      20.730   2.616 -18.003  1.00 57.98           H  
ATOM   3030  CD  ARG A 199      19.867   2.660 -19.977  1.00 57.98           C  
ATOM   3031  HD2 ARG A 199      19.049   2.170 -20.506  1.00 57.98           H  
ATOM   3032  HD3 ARG A 199      19.687   3.735 -19.983  1.00 57.98           H  
ATOM   3033  NE  ARG A 199      21.147   2.379 -20.666  1.00 57.98           N  
ATOM   3034  HE  ARG A 199      21.866   1.923 -20.124  1.00 57.98           H  
ATOM   3035  NH1 ARG A 199      20.642   3.372 -22.683  1.00 57.98           N  
ATOM   3036 HH11 ARG A 199      20.915   3.664 -23.611  1.00 57.98           H  
ATOM   3037 HH12 ARG A 199      19.724   3.621 -22.342  1.00 57.98           H  
ATOM   3038  NH2 ARG A 199      22.657   2.477 -22.379  1.00 57.98           N  
ATOM   3039 HH21 ARG A 199      22.899   2.797 -23.306  1.00 57.98           H  
ATOM   3040 HH22 ARG A 199      23.375   2.070 -21.798  1.00 57.98           H  
ATOM   3041  CZ  ARG A 199      21.472   2.741 -21.900  1.00 57.98           C  
ATOM   3042  N   VAL A 200      17.811   3.907 -14.717  1.00 55.97           N  
ATOM   3043  H   VAL A 200      18.777   4.200 -14.674  1.00 55.97           H  
ATOM   3044  CA  VAL A 200      16.827   4.661 -13.933  1.00 55.97           C  
ATOM   3045  HA  VAL A 200      16.312   3.976 -13.259  1.00 55.97           H  
ATOM   3046  C   VAL A 200      15.812   5.243 -14.911  1.00 55.97           C  
ATOM   3047  CB  VAL A 200      17.499   5.759 -13.085  1.00 55.97           C  
ATOM   3048  HB  VAL A 200      18.055   6.431 -13.739  1.00 55.97           H  
ATOM   3049  O   VAL A 200      16.192   5.906 -15.876  1.00 55.97           O  
ATOM   3050  CG1 VAL A 200      16.472   6.578 -12.294  1.00 55.97           C  
ATOM   3051 HG11 VAL A 200      16.984   7.320 -11.681  1.00 55.97           H  
ATOM   3052 HG12 VAL A 200      15.882   5.932 -11.644  1.00 55.97           H  
ATOM   3053 HG13 VAL A 200      15.806   7.114 -12.971  1.00 55.97           H  
ATOM   3054  CG2 VAL A 200      18.478   5.136 -12.078  1.00 55.97           C  
ATOM   3055 HG21 VAL A 200      17.952   4.446 -11.419  1.00 55.97           H  
ATOM   3056 HG22 VAL A 200      18.929   5.924 -11.473  1.00 55.97           H  
ATOM   3057 HG23 VAL A 200      19.279   4.607 -12.594  1.00 55.97           H  
ATOM   3058  N   ALA A 201      14.534   4.937 -14.696  1.00 62.85           N  
ATOM   3059  H   ALA A 201      14.287   4.408 -13.871  1.00 62.85           H  
ATOM   3060  CA  ALA A 201      13.451   5.406 -15.546  1.00 62.85           C  
ATOM   3061  HA  ALA A 201      13.755   5.314 -16.589  1.00 62.85           H  
ATOM   3062  C   ALA A 201      13.202   6.892 -15.259  1.00 62.85           C  
ATOM   3063  CB  ALA A 201      12.219   4.517 -15.322  1.00 62.85           C  
ATOM   3064  HB1 ALA A 201      11.401   4.874 -15.947  1.00 62.85           H  
ATOM   3065  HB2 ALA A 201      12.451   3.487 -15.593  1.00 62.85           H  
ATOM   3066  HB3 ALA A 201      11.907   4.564 -14.279  1.00 62.85           H  
ATOM   3067  O   ALA A 201      12.395   7.236 -14.403  1.00 62.85           O  
ATOM   3068  N   GLY A 202      13.973   7.758 -15.919  1.00 65.95           N  
ATOM   3069  H   GLY A 202      14.687   7.385 -16.528  1.00 65.95           H  
ATOM   3070  CA  GLY A 202      13.840   9.206 -15.796  1.00 65.95           C  
ATOM   3071  HA2 GLY A 202      13.703   9.467 -14.747  1.00 65.95           H  
ATOM   3072  HA3 GLY A 202      14.753   9.686 -16.150  1.00 65.95           H  
ATOM   3073  C   GLY A 202      12.657   9.762 -16.589  1.00 65.95           C  
ATOM   3074  O   GLY A 202      12.047   9.060 -17.395  1.00 65.95           O  
ATOM   3075  N   TRP A 203      12.405  11.062 -16.413  1.00 67.46           N  
ATOM   3076  H   TRP A 203      12.912  11.554 -15.691  1.00 67.46           H  
ATOM   3077  CA  TRP A 203      11.309  11.804 -17.051  1.00 67.46           C  
ATOM   3078  HA  TRP A 203      10.363  11.424 -16.665  1.00 67.46           H  
ATOM   3079  C   TRP A 203      11.218  11.687 -18.569  1.00 67.46           C  
ATOM   3080  CB  TRP A 203      11.411  13.282 -16.665  1.00 67.46           C  
ATOM   3081  HB2 TRP A 203      10.872  13.887 -17.395  1.00 67.46           H  
ATOM   3082  HB3 TRP A 203      12.450  13.611 -16.666  1.00 67.46           H  
ATOM   3083  O   TRP A 203      10.124  11.834 -19.092  1.00 67.46           O  
ATOM   3084  CG  TRP A 203      10.789  13.533 -15.342  1.00 67.46           C  
ATOM   3085  CD1 TRP A 203      11.416  13.508 -14.152  1.00 67.46           C  
ATOM   3086  HD1 TRP A 203      12.479  13.385 -14.001  1.00 67.46           H  
ATOM   3087  CD2 TRP A 203       9.392  13.832 -15.052  1.00 67.46           C  
ATOM   3088  CE2 TRP A 203       9.221  13.857 -13.638  1.00 67.46           C  
ATOM   3089  CE3 TRP A 203       8.261  14.115 -15.844  1.00 67.46           C  
ATOM   3090  HE3 TRP A 203       8.354  14.136 -16.920  1.00 67.46           H  
ATOM   3091  NE1 TRP A 203      10.495  13.719 -13.150  1.00 67.46           N  
ATOM   3092  HE1 TRP A 203      10.787  13.960 -12.213  1.00 67.46           H  
ATOM   3093  CH2 TRP A 203       6.872  14.347 -13.846  1.00 67.46           C  
ATOM   3094  HH2 TRP A 203       5.914  14.560 -13.393  1.00 67.46           H  
ATOM   3095  CZ2 TRP A 203       7.978  14.068 -13.029  1.00 67.46           C  
ATOM   3096  HZ2 TRP A 203       7.878  14.058 -11.954  1.00 67.46           H  
ATOM   3097  CZ3 TRP A 203       7.023  14.405 -15.244  1.00 67.46           C  
ATOM   3098  HZ3 TRP A 203       6.181  14.662 -15.869  1.00 67.46           H  
ATOM   3099  N   GLY A 204      12.313  11.367 -19.268  1.00 72.88           N  
ATOM   3100  H   GLY A 204      13.183  11.241 -18.771  1.00 72.88           H  
ATOM   3101  CA  GLY A 204      12.254  11.026 -20.693  1.00 72.88           C  
ATOM   3102  HA2 GLY A 204      11.979  11.908 -21.272  1.00 72.88           H  
ATOM   3103  HA3 GLY A 204      13.227  10.674 -21.034  1.00 72.88           H  
ATOM   3104  C   GLY A 204      11.220   9.931 -20.972  1.00 72.88           C  
ATOM   3105  O   GLY A 204      10.323  10.154 -21.765  1.00 72.88           O  
ATOM   3106  N   ILE A 205      11.236   8.827 -20.212  1.00 72.85           N  
ATOM   3107  H   ILE A 205      11.891   8.774 -19.446  1.00 72.85           H  
ATOM   3108  CA  ILE A 205      10.275   7.723 -20.392  1.00 72.85           C  
ATOM   3109  HA  ILE A 205      10.253   7.466 -21.451  1.00 72.85           H  
ATOM   3110  C   ILE A 205       8.850   8.148 -20.014  1.00 72.85           C  
ATOM   3111  CB  ILE A 205      10.709   6.464 -19.599  1.00 72.85           C  
ATOM   3112  HB  ILE A 205      10.720   6.713 -18.538  1.00 72.85           H  
ATOM   3113  O   ILE A 205       7.903   7.711 -20.648  1.00 72.85           O  
ATOM   3114  CG1 ILE A 205      12.140   6.038 -20.010  1.00 72.85           C  
ATOM   3115 HG12 ILE A 205      12.180   5.907 -21.091  1.00 72.85           H  
ATOM   3116 HG13 ILE A 205      12.835   6.834 -19.742  1.00 72.85           H  
ATOM   3117  CG2 ILE A 205       9.713   5.302 -19.802  1.00 72.85           C  
ATOM   3118 HG21 ILE A 205       8.715   5.582 -19.466  1.00 72.85           H  
ATOM   3119 HG22 ILE A 205       9.649   5.049 -20.860  1.00 72.85           H  
ATOM   3120 HG23 ILE A 205      10.005   4.421 -19.230  1.00 72.85           H  
ATOM   3121  CD1 ILE A 205      12.648   4.752 -19.343  1.00 72.85           C  
ATOM   3122 HD11 ILE A 205      12.168   3.883 -19.792  1.00 72.85           H  
ATOM   3123 HD12 ILE A 205      13.724   4.669 -19.490  1.00 72.85           H  
ATOM   3124 HD13 ILE A 205      12.428   4.778 -18.276  1.00 72.85           H  
ATOM   3125  N   ALA A 206       8.678   9.005 -19.002  1.00 71.23           N  
ATOM   3126  H   ALA A 206       9.492   9.400 -18.555  1.00 71.23           H  
ATOM   3127  CA  ALA A 206       7.353   9.512 -18.633  1.00 71.23           C  
ATOM   3128  HA  ALA A 206       6.666   8.669 -18.546  1.00 71.23           H  
ATOM   3129  C   ALA A 206       6.774  10.459 -19.701  1.00 71.23           C  
ATOM   3130  CB  ALA A 206       7.450  10.198 -17.265  1.00 71.23           C  
ATOM   3131  HB1 ALA A 206       6.451  10.475 -16.930  1.00 71.23           H  
ATOM   3132  HB2 ALA A 206       8.058  11.100 -17.338  1.00 71.23           H  
ATOM   3133  HB3 ALA A 206       7.892   9.518 -16.537  1.00 71.23           H  
ATOM   3134  O   ALA A 206       5.569  10.462 -19.930  1.00 71.23           O  
ATOM   3135  N   LEU A 207       7.631  11.238 -20.367  1.00 72.04           N  
ATOM   3136  H   LEU A 207       8.609  11.198 -20.118  1.00 72.04           H  
ATOM   3137  CA  LEU A 207       7.259  12.087 -21.497  1.00 72.04           C  
ATOM   3138  HA  LEU A 207       6.310  12.574 -21.273  1.00 72.04           H  
ATOM   3139  C   LEU A 207       7.019  11.258 -22.765  1.00 72.04           C  
ATOM   3140  CB  LEU A 207       8.336  13.169 -21.704  1.00 72.04           C  
ATOM   3141  HB2 LEU A 207       9.308  12.680 -21.774  1.00 72.04           H  
ATOM   3142  HB3 LEU A 207       8.151  13.668 -22.655  1.00 72.04           H  
ATOM   3143  O   LEU A 207       6.043  11.521 -23.453  1.00 72.04           O  
ATOM   3144  CG  LEU A 207       8.375  14.231 -20.587  1.00 72.04           C  
ATOM   3145  HG  LEU A 207       8.397  13.748 -19.610  1.00 72.04           H  
ATOM   3146  CD1 LEU A 207       9.639  15.083 -20.721  1.00 72.04           C  
ATOM   3147 HD11 LEU A 207       9.657  15.837 -19.934  1.00 72.04           H  
ATOM   3148 HD12 LEU A 207      10.510  14.436 -20.613  1.00 72.04           H  
ATOM   3149 HD13 LEU A 207       9.654  15.571 -21.696  1.00 72.04           H  
ATOM   3150  CD2 LEU A 207       7.165  15.167 -20.633  1.00 72.04           C  
ATOM   3151 HD21 LEU A 207       7.257  15.931 -19.860  1.00 72.04           H  
ATOM   3152 HD22 LEU A 207       7.097  15.648 -21.609  1.00 72.04           H  
ATOM   3153 HD23 LEU A 207       6.250  14.605 -20.448  1.00 72.04           H  
ATOM   3154  N   ASP A 208       7.827  10.230 -23.034  1.00 73.80           N  
ATOM   3155  H   ASP A 208       8.668  10.121 -22.485  1.00 73.80           H  
ATOM   3156  CA  ASP A 208       7.611   9.278 -24.133  1.00 73.80           C  
ATOM   3157  HA  ASP A 208       7.533   9.829 -25.070  1.00 73.80           H  
ATOM   3158  C   ASP A 208       6.294   8.491 -23.937  1.00 73.80           C  
ATOM   3159  CB  ASP A 208       8.804   8.302 -24.244  1.00 73.80           C  
ATOM   3160  HB2 ASP A 208       8.892   7.757 -23.304  1.00 73.80           H  
ATOM   3161  HB3 ASP A 208       8.571   7.573 -25.019  1.00 73.80           H  
ATOM   3162  O   ASP A 208       5.529   8.320 -24.885  1.00 73.80           O  
ATOM   3163  CG  ASP A 208      10.172   8.924 -24.588  1.00 73.80           C  
ATOM   3164  OD1 ASP A 208      10.215   9.957 -25.295  1.00 73.80           O  
ATOM   3165  OD2 ASP A 208      11.195   8.320 -24.173  1.00 73.80           O  
ATOM   3166  N   ASP A 209       5.986   8.068 -22.701  1.00 74.17           N  
ATOM   3167  H   ASP A 209       6.689   8.169 -21.982  1.00 74.17           H  
ATOM   3168  CA  ASP A 209       4.709   7.438 -22.320  1.00 74.17           C  
ATOM   3169  HA  ASP A 209       4.526   6.584 -22.972  1.00 74.17           H  
ATOM   3170  C   ASP A 209       3.518   8.417 -22.497  1.00 74.17           C  
ATOM   3171  CB  ASP A 209       4.750   6.936 -20.848  1.00 74.17           C  
ATOM   3172  HB2 ASP A 209       5.156   7.730 -20.220  1.00 74.17           H  
ATOM   3173  HB3 ASP A 209       3.719   6.788 -20.526  1.00 74.17           H  
ATOM   3174  O   ASP A 209       2.438   7.987 -22.898  1.00 74.17           O  
ATOM   3175  CG  ASP A 209       5.490   5.616 -20.524  1.00 74.17           C  
ATOM   3176  OD1 ASP A 209       5.703   4.754 -21.403  1.00 74.17           O  
ATOM   3177  OD2 ASP A 209       5.753   5.357 -19.314  1.00 74.17           O  
ATOM   3178  N   LEU A 210       3.694   9.719 -22.210  1.00 72.72           N  
ATOM   3179  H   LEU A 210       4.601   9.995 -21.861  1.00 72.72           H  
ATOM   3180  CA  LEU A 210       2.639  10.752 -22.272  1.00 72.72           C  
ATOM   3181  HA  LEU A 210       1.710  10.311 -21.909  1.00 72.72           H  
ATOM   3182  C   LEU A 210       2.363  11.268 -23.693  1.00 72.72           C  
ATOM   3183  CB  LEU A 210       3.031  11.925 -21.351  1.00 72.72           C  
ATOM   3184  HB2 LEU A 210       3.186  11.545 -20.342  1.00 72.72           H  
ATOM   3185  HB3 LEU A 210       3.980  12.329 -21.706  1.00 72.72           H  
ATOM   3186  O   LEU A 210       1.209  11.448 -24.071  1.00 72.72           O  
ATOM   3187  CG  LEU A 210       2.004  13.076 -21.296  1.00 72.72           C  
ATOM   3188  HG  LEU A 210       1.752  13.410 -22.302  1.00 72.72           H  
ATOM   3189  CD1 LEU A 210       0.723  12.660 -20.569  1.00 72.72           C  
ATOM   3190 HD11 LEU A 210       0.956  12.309 -19.564  1.00 72.72           H  
ATOM   3191 HD12 LEU A 210       0.041  13.509 -20.513  1.00 72.72           H  
ATOM   3192 HD13 LEU A 210       0.230  11.865 -21.129  1.00 72.72           H  
ATOM   3193  CD2 LEU A 210       2.603  14.275 -20.559  1.00 72.72           C  
ATOM   3194 HD21 LEU A 210       1.880  15.090 -20.536  1.00 72.72           H  
ATOM   3195 HD22 LEU A 210       2.869  13.992 -19.541  1.00 72.72           H  
ATOM   3196 HD23 LEU A 210       3.495  14.615 -21.085  1.00 72.72           H  
ATOM   3197  N   ILE A 211       3.419  11.523 -24.470  1.00 76.79           N  
ATOM   3198  H   ILE A 211       4.337  11.377 -24.073  1.00 76.79           H  
ATOM   3199  CA  ILE A 211       3.343  11.843 -25.906  1.00 76.79           C  
ATOM   3200  HA  ILE A 211       2.643  12.665 -26.059  1.00 76.79           H  
ATOM   3201  C   ILE A 211       2.793  10.628 -26.669  1.00 76.79           C  
ATOM   3202  CB  ILE A 211       4.750  12.267 -26.404  1.00 76.79           C  
ATOM   3203  HB  ILE A 211       5.458  11.491 -26.115  1.00 76.79           H  
ATOM   3204  O   ILE A 211       2.151  10.773 -27.709  1.00 76.79           O  
ATOM   3205  CG1 ILE A 211       5.174  13.603 -25.741  1.00 76.79           C  
ATOM   3206 HG12 ILE A 211       4.599  14.421 -26.174  1.00 76.79           H  
ATOM   3207 HG13 ILE A 211       4.946  13.578 -24.675  1.00 76.79           H  
ATOM   3208  CG2 ILE A 211       4.815  12.412 -27.937  1.00 76.79           C  
ATOM   3209 HG21 ILE A 211       4.071  13.133 -28.277  1.00 76.79           H  
ATOM   3210 HG22 ILE A 211       4.618  11.451 -28.412  1.00 76.79           H  
ATOM   3211 HG23 ILE A 211       5.808  12.730 -28.254  1.00 76.79           H  
ATOM   3212  CD1 ILE A 211       6.671  13.919 -25.868  1.00 76.79           C  
ATOM   3213 HD11 ILE A 211       6.903  14.803 -25.274  1.00 76.79           H  
ATOM   3214 HD12 ILE A 211       6.935  14.120 -26.906  1.00 76.79           H  
ATOM   3215 HD13 ILE A 211       7.261  13.081 -25.498  1.00 76.79           H  
ATOM   3216  N   GLY A 212       3.024   9.437 -26.110  1.00 71.77           N  
ATOM   3217  H   GLY A 212       3.586   9.421 -25.271  1.00 71.77           H  
ATOM   3218  CA  GLY A 212       2.737   8.155 -26.710  1.00 71.77           C  
ATOM   3219  HA2 GLY A 212       2.757   7.394 -25.930  1.00 71.77           H  
ATOM   3220  HA3 GLY A 212       1.748   8.168 -27.167  1.00 71.77           H  
ATOM   3221  C   GLY A 212       3.770   7.818 -27.778  1.00 71.77           C  
ATOM   3222  O   GLY A 212       4.200   8.659 -28.572  1.00 71.77           O  
ATOM   3223  N   SER A 213       4.097   6.533 -27.901  1.00 66.71           N  
ATOM   3224  H   SER A 213       3.747   5.873 -27.221  1.00 66.71           H  
ATOM   3225  CA  SER A 213       4.445   6.044 -29.229  1.00 66.71           C  
ATOM   3226  HA  SER A 213       5.297   6.606 -29.611  1.00 66.71           H  
ATOM   3227  C   SER A 213       3.226   6.292 -30.121  1.00 66.71           C  
ATOM   3228  CB  SER A 213       4.813   4.557 -29.200  1.00 66.71           C  
ATOM   3229  HB2 SER A 213       5.683   4.410 -28.559  1.00 66.71           H  
ATOM   3230  HB3 SER A 213       5.065   4.236 -30.211  1.00 66.71           H  
ATOM   3231  O   SER A 213       2.155   5.753 -29.828  1.00 66.71           O  
ATOM   3232  OG  SER A 213       3.737   3.774 -28.722  1.00 66.71           O  
ATOM   3233  HG  SER A 213       2.932   4.185 -29.046  1.00 66.71           H  
ATOM   3234  N   GLY A 214       3.381   7.090 -31.182  1.00 68.28           N  
ATOM   3235  H   GLY A 214       4.240   7.613 -31.264  1.00 68.28           H  
ATOM   3236  CA  GLY A 214       2.345   7.264 -32.206  1.00 68.28           C  
ATOM   3237  HA2 GLY A 214       2.707   7.943 -32.978  1.00 68.28           H  
ATOM   3238  HA3 GLY A 214       1.458   7.702 -31.748  1.00 68.28           H  
ATOM   3239  C   GLY A 214       1.951   5.931 -32.857  1.00 68.28           C  
ATOM   3240  O   GLY A 214       2.417   4.869 -32.446  1.00 68.28           O  
ATOM   3241  N   VAL A 215       1.098   5.958 -33.886  1.00 66.99           N  
ATOM   3242  H   VAL A 215       0.758   6.851 -34.214  1.00 66.99           H  
ATOM   3243  CA  VAL A 215       0.497   4.732 -34.449  1.00 66.99           C  
ATOM   3244  HA  VAL A 215      -0.058   4.261 -33.637  1.00 66.99           H  
ATOM   3245  C   VAL A 215       1.559   3.720 -34.920  1.00 66.99           C  
ATOM   3246  CB  VAL A 215      -0.531   5.033 -35.559  1.00 66.99           C  
ATOM   3247  HB  VAL A 215      -0.019   5.353 -36.466  1.00 66.99           H  
ATOM   3248  O   VAL A 215       2.101   3.791 -36.022  1.00 66.99           O  
ATOM   3249  CG1 VAL A 215      -1.348   3.769 -35.850  1.00 66.99           C  
ATOM   3250 HG11 VAL A 215      -1.897   3.454 -34.962  1.00 66.99           H  
ATOM   3251 HG12 VAL A 215      -2.057   3.971 -36.653  1.00 66.99           H  
ATOM   3252 HG13 VAL A 215      -0.694   2.960 -36.177  1.00 66.99           H  
ATOM   3253  CG2 VAL A 215      -1.526   6.129 -35.148  1.00 66.99           C  
ATOM   3254 HG21 VAL A 215      -1.018   7.088 -35.047  1.00 66.99           H  
ATOM   3255 HG22 VAL A 215      -2.289   6.238 -35.918  1.00 66.99           H  
ATOM   3256 HG23 VAL A 215      -2.007   5.870 -34.205  1.00 66.99           H  
ATOM   3257  N   SER A 216       1.853   2.749 -34.052  1.00 67.94           N  
ATOM   3258  H   SER A 216       1.470   2.859 -33.124  1.00 67.94           H  
ATOM   3259  CA  SER A 216       2.860   1.709 -34.250  1.00 67.94           C  
ATOM   3260  HA  SER A 216       3.699   2.128 -34.806  1.00 67.94           H  
ATOM   3261  C   SER A 216       2.265   0.573 -35.081  1.00 67.94           C  
ATOM   3262  CB  SER A 216       3.397   1.238 -32.884  1.00 67.94           C  
ATOM   3263  HB2 SER A 216       4.134   1.952 -32.517  1.00 67.94           H  
ATOM   3264  HB3 SER A 216       2.573   1.198 -32.172  1.00 67.94           H  
ATOM   3265  O   SER A 216       1.832  -0.451 -34.543  1.00 67.94           O  
ATOM   3266  OG  SER A 216       3.969  -0.059 -32.964  1.00 67.94           O  
ATOM   3267  HG  SER A 216       3.278  -0.593 -33.361  1.00 67.94           H  
ATOM   3268  N   HIS A 217       2.283   0.714 -36.403  1.00 73.60           N  
ATOM   3269  H   HIS A 217       2.567   1.600 -36.796  1.00 73.60           H  
ATOM   3270  CA  HIS A 217       1.975  -0.404 -37.288  1.00 73.60           C  
ATOM   3271  HA  HIS A 217       1.076  -0.897 -36.917  1.00 73.60           H  
ATOM   3272  C   HIS A 217       3.114  -1.433 -37.280  1.00 73.60           C  
ATOM   3273  CB  HIS A 217       1.662   0.097 -38.700  1.00 73.60           C  
ATOM   3274  HB2 HIS A 217       2.481   0.722 -39.057  1.00 73.60           H  
ATOM   3275  HB3 HIS A 217       1.573  -0.758 -39.370  1.00 73.60           H  
ATOM   3276  O   HIS A 217       4.251  -1.134 -37.643  1.00 73.60           O  
ATOM   3277  CG  HIS A 217       0.372   0.872 -38.754  1.00 73.60           C  
ATOM   3278  CD2 HIS A 217       0.241   2.227 -38.899  1.00 73.60           C  
ATOM   3279  HD2 HIS A 217       1.046   2.941 -38.995  1.00 73.60           H  
ATOM   3280  ND1 HIS A 217      -0.899   0.349 -38.648  1.00 73.60           N  
ATOM   3281  HD1 HIS A 217      -1.150  -0.625 -38.560  1.00 73.60           H  
ATOM   3282  CE1 HIS A 217      -1.774   1.365 -38.739  1.00 73.60           C  
ATOM   3283  HE1 HIS A 217      -2.849   1.270 -38.709  1.00 73.60           H  
ATOM   3284  NE2 HIS A 217      -1.123   2.525 -38.898  1.00 73.60           N  
ATOM   3285  N   LYS A 218       2.795  -2.676 -36.906  1.00 80.97           N  
ATOM   3286  H   LYS A 218       1.847  -2.848 -36.601  1.00 80.97           H  
ATOM   3287  CA  LYS A 218       3.653  -3.844 -37.137  1.00 80.97           C  
ATOM   3288  HA  LYS A 218       4.638  -3.518 -37.471  1.00 80.97           H  
ATOM   3289  C   LYS A 218       3.037  -4.677 -38.251  1.00 80.97           C  
ATOM   3290  CB  LYS A 218       3.831  -4.664 -35.851  1.00 80.97           C  
ATOM   3291  HB2 LYS A 218       4.333  -5.599 -36.100  1.00 80.97           H  
ATOM   3292  HB3 LYS A 218       2.854  -4.900 -35.429  1.00 80.97           H  
ATOM   3293  O   LYS A 218       1.913  -5.145 -38.113  1.00 80.97           O  
ATOM   3294  CG  LYS A 218       4.677  -3.910 -34.817  1.00 80.97           C  
ATOM   3295  HG2 LYS A 218       4.175  -2.982 -34.541  1.00 80.97           H  
ATOM   3296  HG3 LYS A 218       5.647  -3.669 -35.252  1.00 80.97           H  
ATOM   3297  CD  LYS A 218       4.883  -4.760 -33.560  1.00 80.97           C  
ATOM   3298  HD2 LYS A 218       5.402  -5.681 -33.826  1.00 80.97           H  
ATOM   3299  HD3 LYS A 218       3.909  -5.006 -33.136  1.00 80.97           H  
ATOM   3300  CE  LYS A 218       5.709  -3.968 -32.543  1.00 80.97           C  
ATOM   3301  HE2 LYS A 218       5.211  -3.015 -32.364  1.00 80.97           H  
ATOM   3302  HE3 LYS A 218       6.685  -3.752 -32.976  1.00 80.97           H  
ATOM   3303  NZ  LYS A 218       5.853  -4.714 -31.270  1.00 80.97           N  
ATOM   3304  HZ1 LYS A 218       6.321  -5.596 -31.427  1.00 80.97           H  
ATOM   3305  HZ2 LYS A 218       6.382  -4.169 -30.605  1.00 80.97           H  
ATOM   3306  HZ3 LYS A 218       4.942  -4.897 -30.876  1.00 80.97           H  
ATOM   3307  N   ASN A 219       3.776  -4.860 -39.340  1.00 81.28           N  
ATOM   3308  H   ASN A 219       4.693  -4.437 -39.378  1.00 81.28           H  
ATOM   3309  CA  ASN A 219       3.405  -5.767 -40.420  1.00 81.28           C  
ATOM   3310  HA  ASN A 219       2.334  -5.964 -40.393  1.00 81.28           H  
ATOM   3311  C   ASN A 219       4.137  -7.100 -40.206  1.00 81.28           C  
ATOM   3312  CB  ASN A 219       3.721  -5.080 -41.763  1.00 81.28           C  
ATOM   3313  HB2 ASN A 219       3.199  -4.124 -41.797  1.00 81.28           H  
ATOM   3314  HB3 ASN A 219       4.792  -4.892 -41.840  1.00 81.28           H  
ATOM   3315  O   ASN A 219       5.357  -7.166 -40.358  1.00 81.28           O  
ATOM   3316  CG  ASN A 219       3.298  -5.895 -42.975  1.00 81.28           C  
ATOM   3317  ND2 ASN A 219       3.134  -5.267 -44.115  1.00 81.28           N  
ATOM   3318 HD21 ASN A 219       2.738  -5.820 -44.861  1.00 81.28           H  
ATOM   3319 HD22 ASN A 219       3.210  -4.261 -44.166  1.00 81.28           H  
ATOM   3320  OD1 ASN A 219       3.117  -7.097 -42.934  1.00 81.28           O  
ATOM   3321  N   THR A 220       3.402  -8.143 -39.822  1.00 81.60           N  
ATOM   3322  H   THR A 220       2.409  -8.028 -39.679  1.00 81.60           H  
ATOM   3323  CA  THR A 220       3.910  -9.516 -39.754  1.00 81.60           C  
ATOM   3324  HA  THR A 220       4.998  -9.502 -39.690  1.00 81.60           H  
ATOM   3325  C   THR A 220       3.528 -10.256 -41.027  1.00 81.60           C  
ATOM   3326  CB  THR A 220       3.392 -10.264 -38.513  1.00 81.60           C  
ATOM   3327  HB  THR A 220       3.620 -11.325 -38.605  1.00 81.60           H  
ATOM   3328  O   THR A 220       2.356 -10.544 -41.264  1.00 81.60           O  
ATOM   3329  CG2 THR A 220       4.056  -9.730 -37.244  1.00 81.60           C  
ATOM   3330 HG21 THR A 220       5.137  -9.848 -37.315  1.00 81.60           H  
ATOM   3331 HG22 THR A 220       3.691 -10.297 -36.387  1.00 81.60           H  
ATOM   3332 HG23 THR A 220       3.810  -8.677 -37.107  1.00 81.60           H  
ATOM   3333  OG1 THR A 220       2.006 -10.094 -38.345  1.00 81.60           O  
ATOM   3334  HG1 THR A 220       1.563 -10.725 -38.918  1.00 81.60           H  
ATOM   3335  N   ARG A 221       4.526 -10.592 -41.851  1.00 79.96           N  
ATOM   3336  H   ARG A 221       5.470 -10.337 -41.597  1.00 79.96           H  
ATOM   3337  CA  ARG A 221       4.319 -11.481 -42.997  1.00 79.96           C  
ATOM   3338  HA  ARG A 221       3.389 -11.207 -43.495  1.00 79.96           H  
ATOM   3339  C   ARG A 221       4.171 -12.914 -42.496  1.00 79.96           C  
ATOM   3340  CB  ARG A 221       5.471 -11.371 -44.006  1.00 79.96           C  
ATOM   3341  HB2 ARG A 221       5.322 -12.127 -44.776  1.00 79.96           H  
ATOM   3342  HB3 ARG A 221       6.417 -11.577 -43.505  1.00 79.96           H  
ATOM   3343  O   ARG A 221       5.090 -13.435 -41.869  1.00 79.96           O  
ATOM   3344  CG  ARG A 221       5.530  -9.991 -44.672  1.00 79.96           C  
ATOM   3345  HG2 ARG A 221       4.561  -9.763 -45.115  1.00 79.96           H  
ATOM   3346  HG3 ARG A 221       5.768  -9.231 -43.927  1.00 79.96           H  
ATOM   3347  CD  ARG A 221       6.600  -9.990 -45.769  1.00 79.96           C  
ATOM   3348  HD2 ARG A 221       7.568 -10.215 -45.321  1.00 79.96           H  
ATOM   3349  HD3 ARG A 221       6.354 -10.776 -46.483  1.00 79.96           H  
ATOM   3350  NE  ARG A 221       6.669  -8.687 -46.460  1.00 79.96           N  
ATOM   3351  HE  ARG A 221       6.291  -7.894 -45.961  1.00 79.96           H  
ATOM   3352  NH1 ARG A 221       7.663  -9.416 -48.404  1.00 79.96           N  
ATOM   3353 HH11 ARG A 221       8.005  -9.231 -49.336  1.00 79.96           H  
ATOM   3354 HH12 ARG A 221       7.663 -10.361 -48.048  1.00 79.96           H  
ATOM   3355  NH2 ARG A 221       7.152  -7.262 -48.174  1.00 79.96           N  
ATOM   3356 HH21 ARG A 221       6.736  -6.496 -47.664  1.00 79.96           H  
ATOM   3357 HH22 ARG A 221       7.526  -7.103 -49.099  1.00 79.96           H  
ATOM   3358  CZ  ARG A 221       7.159  -8.464 -47.669  1.00 79.96           C  
ATOM   3359  N   HIS A 222       3.044 -13.537 -42.810  1.00 80.78           N  
ATOM   3360  H   HIS A 222       2.333 -13.029 -43.317  1.00 80.78           H  
ATOM   3361  CA  HIS A 222       2.868 -14.979 -42.704  1.00 80.78           C  
ATOM   3362  HA  HIS A 222       3.616 -15.396 -42.029  1.00 80.78           H  
ATOM   3363  C   HIS A 222       3.082 -15.587 -44.091  1.00 80.78           C  
ATOM   3364  CB  HIS A 222       1.484 -15.297 -42.119  1.00 80.78           C  
ATOM   3365  HB2 HIS A 222       1.348 -16.378 -42.102  1.00 80.78           H  
ATOM   3366  HB3 HIS A 222       0.712 -14.873 -42.760  1.00 80.78           H  
ATOM   3367  O   HIS A 222       2.489 -15.119 -45.062  1.00 80.78           O  
ATOM   3368  CG  HIS A 222       1.320 -14.764 -40.716  1.00 80.78           C  
ATOM   3369  CD2 HIS A 222       0.718 -13.590 -40.348  1.00 80.78           C  
ATOM   3370  HD2 HIS A 222       0.245 -12.884 -41.015  1.00 80.78           H  
ATOM   3371  ND1 HIS A 222       1.825 -15.335 -39.571  1.00 80.78           N  
ATOM   3372  HD1 HIS A 222       2.282 -16.234 -39.511  1.00 80.78           H  
ATOM   3373  CE1 HIS A 222       1.533 -14.526 -38.539  1.00 80.78           C  
ATOM   3374  HE1 HIS A 222       1.784 -14.722 -37.507  1.00 80.78           H  
ATOM   3375  NE2 HIS A 222       0.871 -13.439 -38.964  1.00 80.78           N  
ATOM   3376  N   CYS A 223       3.941 -16.599 -44.181  1.00 78.73           N  
ATOM   3377  H   CYS A 223       4.380 -16.944 -43.339  1.00 78.73           H  
ATOM   3378  CA  CYS A 223       3.971 -17.492 -45.334  1.00 78.73           C  
ATOM   3379  HA  CYS A 223       3.670 -16.951 -46.231  1.00 78.73           H  
ATOM   3380  C   CYS A 223       2.957 -18.616 -45.089  1.00 78.73           C  
ATOM   3381  CB  CYS A 223       5.388 -18.040 -45.554  1.00 78.73           C  
ATOM   3382  HB2 CYS A 223       5.686 -18.633 -44.690  1.00 78.73           H  
ATOM   3383  HB3 CYS A 223       5.374 -18.698 -46.423  1.00 78.73           H  
ATOM   3384  O   CYS A 223       2.838 -19.080 -43.951  1.00 78.73           O  
ATOM   3385  SG  CYS A 223       6.574 -16.684 -45.827  1.00 78.73           S  
ATOM   3386  HG  CYS A 223       7.607 -17.471 -46.143  1.00 78.73           H  
ATOM   3387  N   TYR A 224       2.257 -19.015 -46.147  1.00 71.64           N  
ATOM   3388  H   TYR A 224       2.523 -18.649 -47.050  1.00 71.64           H  
ATOM   3389  CA  TYR A 224       1.491 -20.260 -46.217  1.00 71.64           C  
ATOM   3390  HA  TYR A 224       1.242 -20.610 -45.216  1.00 71.64           H  
ATOM   3391  C   TYR A 224       2.358 -21.354 -46.850  1.00 71.64           C  
ATOM   3392  CB  TYR A 224       0.190 -20.028 -47.001  1.00 71.64           C  
ATOM   3393  HB2 TYR A 224       0.427 -19.576 -47.964  1.00 71.64           H  
ATOM   3394  HB3 TYR A 224      -0.255 -21.001 -47.211  1.00 71.64           H  
ATOM   3395  O   TYR A 224       3.247 -20.976 -47.650  1.00 71.64           O  
ATOM   3396  CG  TYR A 224      -0.845 -19.182 -46.279  1.00 71.64           C  
ATOM   3397  CD1 TYR A 224      -1.727 -19.796 -45.370  1.00 71.64           C  
ATOM   3398  HD1 TYR A 224      -1.639 -20.856 -45.187  1.00 71.64           H  
ATOM   3399  CD2 TYR A 224      -0.938 -17.798 -46.522  1.00 71.64           C  
ATOM   3400  HD2 TYR A 224      -0.254 -17.332 -47.215  1.00 71.64           H  
ATOM   3401  CE1 TYR A 224      -2.710 -19.034 -44.709  1.00 71.64           C  
ATOM   3402  HE1 TYR A 224      -3.385 -19.514 -44.016  1.00 71.64           H  
ATOM   3403  CE2 TYR A 224      -1.917 -17.028 -45.862  1.00 71.64           C  
ATOM   3404  HE2 TYR A 224      -1.998 -15.967 -46.042  1.00 71.64           H  
ATOM   3405  OH  TYR A 224      -3.754 -16.907 -44.326  1.00 71.64           O  
ATOM   3406  HH  TYR A 224      -4.304 -17.459 -43.764  1.00 71.64           H  
ATOM   3407  CZ  TYR A 224      -2.806 -17.647 -44.958  1.00 71.64           C  
ATOM   3408  OXT TYR A 224       2.126 -22.527 -46.498  1.00 71.64           O  
TER    3409      TYR A 224                                                       
END   
