# Supplementary material for: Widespread Horizontal Gene Transfer Among Animal Viruses
Source: bioRxiv. 2024 Mar 26:2024.03.25.586562. Preprint. [Version 2] doi: 10.1101/2024.03.25.586562 (PMC11071296; doi:10.1101/2024.03.25.586562)
Supplement: Supplement 7 [file media-7.zip › File7_PDB/Adinto15764_Penton_one_halfsmoke.pdb]

ATOM      1  N   MET A   1     -32.767 -11.490  20.996  1.00 46.63           N  
ATOM      2  H   MET A   1     -32.181 -11.123  20.260  1.00 46.63           H  
ATOM      3  H2  MET A   1     -32.416 -11.137  21.875  1.00 46.63           H  
ATOM      4  H3  MET A   1     -33.722 -11.186  20.870  1.00 46.63           H  
ATOM      5  CA  MET A   1     -32.681 -12.964  20.987  1.00 46.63           C  
ATOM      6  HA  MET A   1     -33.237 -13.382  21.826  1.00 46.63           H  
ATOM      7  C   MET A   1     -31.224 -13.295  21.189  1.00 46.63           C  
ATOM      8  CB  MET A   1     -33.200 -13.594  19.683  1.00 46.63           C  
ATOM      9  HB2 MET A   1     -32.828 -14.617  19.616  1.00 46.63           H  
ATOM     10  HB3 MET A   1     -32.821 -13.037  18.826  1.00 46.63           H  
ATOM     11  O   MET A   1     -30.434 -13.115  20.273  1.00 46.63           O  
ATOM     12  CG  MET A   1     -34.728 -13.654  19.618  1.00 46.63           C  
ATOM     13  HG2 MET A   1     -35.099 -14.245  20.455  1.00 46.63           H  
ATOM     14  HG3 MET A   1     -35.132 -12.644  19.695  1.00 46.63           H  
ATOM     15  SD  MET A   1     -35.322 -14.396  18.077  1.00 46.63           S  
ATOM     16  CE  MET A   1     -37.115 -14.229  18.287  1.00 46.63           C  
ATOM     17  HE1 MET A   1     -37.432 -14.774  19.177  1.00 46.63           H  
ATOM     18  HE2 MET A   1     -37.383 -13.178  18.388  1.00 46.63           H  
ATOM     19  HE3 MET A   1     -37.621 -14.648  17.418  1.00 46.63           H  
ATOM     20  N   GLU A   2     -30.868 -13.633  22.418  1.00 51.92           N  
ATOM     21  H   GLU A   2     -31.554 -13.791  23.142  1.00 51.92           H  
ATOM     22  CA  GLU A   2     -29.502 -13.957  22.806  1.00 51.92           C  
ATOM     23  HA  GLU A   2     -28.802 -13.273  22.327  1.00 51.92           H  
ATOM     24  C   GLU A   2     -29.223 -15.389  22.341  1.00 51.92           C  
ATOM     25  CB  GLU A   2     -29.420 -13.754  24.322  1.00 51.92           C  
ATOM     26  HB2 GLU A   2     -30.020 -12.877  24.563  1.00 51.92           H  
ATOM     27  HB3 GLU A   2     -29.859 -14.609  24.837  1.00 51.92           H  
ATOM     28  O   GLU A   2     -29.808 -16.348  22.845  1.00 51.92           O  
ATOM     29  CG  GLU A   2     -28.008 -13.487  24.847  1.00 51.92           C  
ATOM     30  HG2 GLU A   2     -27.446 -14.421  24.865  1.00 51.92           H  
ATOM     31  HG3 GLU A   2     -27.507 -12.796  24.169  1.00 51.92           H  
ATOM     32  CD  GLU A   2     -28.094 -12.873  26.251  1.00 51.92           C  
ATOM     33  OE1 GLU A   2     -27.330 -11.909  26.483  1.00 51.92           O  
ATOM     34  OE2 GLU A   2     -29.005 -13.308  26.996  1.00 51.92           O  
ATOM     35  N   ASN A   3     -28.437 -15.537  21.274  1.00 58.98           N  
ATOM     36  H   ASN A   3     -27.984 -14.726  20.876  1.00 58.98           H  
ATOM     37  CA  ASN A   3     -28.089 -16.855  20.767  1.00 58.98           C  
ATOM     38  HA  ASN A   3     -28.925 -17.531  20.949  1.00 58.98           H  
ATOM     39  C   ASN A   3     -26.887 -17.354  21.574  1.00 58.98           C  
ATOM     40  CB  ASN A   3     -27.867 -16.794  19.244  1.00 58.98           C  
ATOM     41  HB2 ASN A   3     -26.882 -16.384  19.024  1.00 58.98           H  
ATOM     42  HB3 ASN A   3     -28.617 -16.138  18.802  1.00 58.98           H  
ATOM     43  O   ASN A   3     -25.766 -16.881  21.373  1.00 58.98           O  
ATOM     44  CG  ASN A   3     -28.010 -18.151  18.574  1.00 58.98           C  
ATOM     45  ND2 ASN A   3     -27.936 -18.195  17.266  1.00 58.98           N  
ATOM     46 HD21 ASN A   3     -27.981 -19.115  16.853  1.00 58.98           H  
ATOM     47 HD22 ASN A   3     -27.572 -17.395  16.769  1.00 58.98           H  
ATOM     48  OD1 ASN A   3     -28.214 -19.178  19.201  1.00 58.98           O  
ATOM     49  N   LYS A   4     -27.125 -18.296  22.498  1.00 68.74           N  
ATOM     50  H   LYS A   4     -28.087 -18.555  22.663  1.00 68.74           H  
ATOM     51  CA  LYS A   4     -26.079 -18.885  23.358  1.00 68.74           C  
ATOM     52  HA  LYS A   4     -25.609 -18.090  23.937  1.00 68.74           H  
ATOM     53  C   LYS A   4     -24.935 -19.535  22.566  1.00 68.74           C  
ATOM     54  CB  LYS A   4     -26.697 -19.901  24.337  1.00 68.74           C  
ATOM     55  HB2 LYS A   4     -25.884 -20.448  24.814  1.00 68.74           H  
ATOM     56  HB3 LYS A   4     -27.312 -20.618  23.793  1.00 68.74           H  
ATOM     57  O   LYS A   4     -23.855 -19.732  23.104  1.00 68.74           O  
ATOM     58  CG  LYS A   4     -27.527 -19.226  25.441  1.00 68.74           C  
ATOM     59  HG2 LYS A   4     -26.930 -18.432  25.891  1.00 68.74           H  
ATOM     60  HG3 LYS A   4     -28.425 -18.784  25.009  1.00 68.74           H  
ATOM     61  CD  LYS A   4     -27.920 -20.227  26.539  1.00 68.74           C  
ATOM     62  HD2 LYS A   4     -27.017 -20.712  26.908  1.00 68.74           H  
ATOM     63  HD3 LYS A   4     -28.591 -20.981  26.126  1.00 68.74           H  
ATOM     64  CE  LYS A   4     -28.603 -19.484  27.694  1.00 68.74           C  
ATOM     65  HE2 LYS A   4     -27.971 -18.640  27.973  1.00 68.74           H  
ATOM     66  HE3 LYS A   4     -29.552 -19.077  27.347  1.00 68.74           H  
ATOM     67  NZ  LYS A   4     -28.803 -20.356  28.879  1.00 68.74           N  
ATOM     68  HZ1 LYS A   4     -27.907 -20.678  29.216  1.00 68.74           H  
ATOM     69  HZ2 LYS A   4     -29.388 -21.150  28.662  1.00 68.74           H  
ATOM     70  HZ3 LYS A   4     -29.220 -19.822  29.627  1.00 68.74           H  
ATOM     71  N   ASN A   5     -25.145 -19.818  21.280  1.00 80.75           N  
ATOM     72  H   ASN A   5     -26.064 -19.636  20.904  1.00 80.75           H  
ATOM     73  CA  ASN A   5     -24.142 -20.420  20.400  1.00 80.75           C  
ATOM     74  HA  ASN A   5     -23.451 -21.005  21.007  1.00 80.75           H  
ATOM     75  C   ASN A   5     -23.265 -19.396  19.655  1.00 80.75           C  
ATOM     76  CB  ASN A   5     -24.867 -21.389  19.453  1.00 80.75           C  
ATOM     77  HB2 ASN A   5     -25.657 -20.859  18.921  1.00 80.75           H  
ATOM     78  HB3 ASN A   5     -24.158 -21.773  18.719  1.00 80.75           H  
ATOM     79  O   ASN A   5     -22.413 -19.794  18.863  1.00 80.75           O  
ATOM     80  CG  ASN A   5     -25.456 -22.587  20.179  1.00 80.75           C  
ATOM     81  ND2 ASN A   5     -26.306 -23.342  19.526  1.00 80.75           N  
ATOM     82 HD21 ASN A   5     -26.662 -24.140  20.032  1.00 80.75           H  
ATOM     83 HD22 ASN A   5     -26.560 -23.128  18.572  1.00 80.75           H  
ATOM     84  OD1 ASN A   5     -25.170 -22.876  21.327  1.00 80.75           O  
ATOM     85  N   GLY A   6     -23.461 -18.096  19.894  1.00 91.66           N  
ATOM     86  H   GLY A   6     -24.181 -17.835  20.552  1.00 91.66           H  
ATOM     87  CA  GLY A   6     -22.850 -17.030  19.105  1.00 91.66           C  
ATOM     88  HA2 GLY A   6     -21.880 -17.351  18.725  1.00 91.66           H  
ATOM     89  HA3 GLY A   6     -22.691 -16.163  19.745  1.00 91.66           H  
ATOM     90  C   GLY A   6     -23.711 -16.598  17.917  1.00 91.66           C  
ATOM     91  O   GLY A   6     -24.785 -17.144  17.649  1.00 91.66           O  
ATOM     92  N   PHE A   7     -23.275 -15.550  17.228  1.00 95.37           N  
ATOM     93  H   PHE A   7     -22.370 -15.172  17.468  1.00 95.37           H  
ATOM     94  CA  PHE A   7     -23.989 -14.967  16.096  1.00 95.37           C  
ATOM     95  HA  PHE A   7     -24.445 -15.776  15.526  1.00 95.37           H  
ATOM     96  C   PHE A   7     -23.034 -14.233  15.152  1.00 95.37           C  
ATOM     97  CB  PHE A   7     -25.112 -14.041  16.599  1.00 95.37           C  
ATOM     98  HB2 PHE A   7     -25.820 -14.633  17.180  1.00 95.37           H  
ATOM     99  HB3 PHE A   7     -25.660 -13.648  15.744  1.00 95.37           H  
ATOM    100  O   PHE A   7     -21.896 -13.918  15.495  1.00 95.37           O  
ATOM    101  CG  PHE A   7     -24.640 -12.880  17.451  1.00 95.37           C  
ATOM    102  CD1 PHE A   7     -24.555 -13.016  18.851  1.00 95.37           C  
ATOM    103  HD1 PHE A   7     -24.837 -13.944  19.325  1.00 95.37           H  
ATOM    104  CD2 PHE A   7     -24.264 -11.668  16.841  1.00 95.37           C  
ATOM    105  HD2 PHE A   7     -24.319 -11.556  15.769  1.00 95.37           H  
ATOM    106  CE1 PHE A   7     -24.088 -11.948  19.637  1.00 95.37           C  
ATOM    107  HE1 PHE A   7     -24.014 -12.047  20.710  1.00 95.37           H  
ATOM    108  CE2 PHE A   7     -23.786 -10.608  17.627  1.00 95.37           C  
ATOM    109  HE2 PHE A   7     -23.456  -9.695  17.153  1.00 95.37           H  
ATOM    110  CZ  PHE A   7     -23.696 -10.747  19.022  1.00 95.37           C  
ATOM    111  HZ  PHE A   7     -23.300  -9.942  19.623  1.00 95.37           H  
ATOM    112  N   TYR A   8     -23.510 -13.947  13.942  1.00 96.27           N  
ATOM    113  H   TYR A   8     -24.475 -14.160  13.735  1.00 96.27           H  
ATOM    114  CA  TYR A   8     -22.722 -13.292  12.902  1.00 96.27           C  
ATOM    115  HA  TYR A   8     -21.693 -13.189  13.248  1.00 96.27           H  
ATOM    116  C   TYR A   8     -23.254 -11.898  12.605  1.00 96.27           C  
ATOM    117  CB  TYR A   8     -22.695 -14.154  11.637  1.00 96.27           C  
ATOM    118  HB2 TYR A   8     -22.099 -13.646  10.880  1.00 96.27           H  
ATOM    119  HB3 TYR A   8     -23.710 -14.249  11.249  1.00 96.27           H  
ATOM    120  O   TYR A   8     -24.465 -11.682  12.566  1.00 96.27           O  
ATOM    121  CG  TYR A   8     -22.117 -15.535  11.861  1.00 96.27           C  
ATOM    122  CD1 TYR A   8     -20.724 -15.715  11.861  1.00 96.27           C  
ATOM    123  HD1 TYR A   8     -20.081 -14.857  11.733  1.00 96.27           H  
ATOM    124  CD2 TYR A   8     -22.966 -16.629  12.113  1.00 96.27           C  
ATOM    125  HD2 TYR A   8     -24.037 -16.494  12.138  1.00 96.27           H  
ATOM    126  CE1 TYR A   8     -20.181 -17.000  12.080  1.00 96.27           C  
ATOM    127  HE1 TYR A   8     -19.115 -17.165  12.124  1.00 96.27           H  
ATOM    128  CE2 TYR A   8     -22.422 -17.907  12.344  1.00 96.27           C  
ATOM    129  HE2 TYR A   8     -23.060 -18.754  12.550  1.00 96.27           H  
ATOM    130  OH  TYR A   8     -20.503 -19.327  12.539  1.00 96.27           O  
ATOM    131  HH  TYR A   8     -19.546 -19.313  12.613  1.00 96.27           H  
ATOM    132  CZ  TYR A   8     -21.028 -18.096  12.321  1.00 96.27           C  
ATOM    133  N   VAL A   9     -22.345 -10.970  12.322  1.00 97.43           N  
ATOM    134  H   VAL A   9     -21.370 -11.229  12.368  1.00 97.43           H  
ATOM    135  CA  VAL A   9     -22.676  -9.618  11.864  1.00 97.43           C  
ATOM    136  HA  VAL A   9     -23.740  -9.564  11.636  1.00 97.43           H  
ATOM    137  C   VAL A   9     -21.898  -9.347  10.587  1.00 97.43           C  
ATOM    138  CB  VAL A   9     -22.380  -8.560  12.940  1.00 97.43           C  
ATOM    139  HB  VAL A   9     -21.305  -8.522  13.116  1.00 97.43           H  
ATOM    140  O   VAL A   9     -20.685  -9.521  10.544  1.00 97.43           O  
ATOM    141  CG1 VAL A   9     -22.845  -7.176  12.481  1.00 97.43           C  
ATOM    142 HG11 VAL A   9     -22.609  -6.440  13.249  1.00 97.43           H  
ATOM    143 HG12 VAL A   9     -22.333  -6.890  11.562  1.00 97.43           H  
ATOM    144 HG13 VAL A   9     -23.922  -7.174  12.310  1.00 97.43           H  
ATOM    145  CG2 VAL A   9     -23.096  -8.870  14.261  1.00 97.43           C  
ATOM    146 HG21 VAL A   9     -24.173  -8.927  14.106  1.00 97.43           H  
ATOM    147 HG22 VAL A   9     -22.742  -9.815  14.671  1.00 97.43           H  
ATOM    148 HG23 VAL A   9     -22.876  -8.088  14.988  1.00 97.43           H  
ATOM    149  N   THR A  10     -22.595  -8.937   9.531  1.00 97.85           N  
ATOM    150  H   THR A  10     -23.573  -8.716   9.658  1.00 97.85           H  
ATOM    151  CA  THR A  10     -21.973  -8.562   8.255  1.00 97.85           C  
ATOM    152  HA  THR A  10     -20.931  -8.881   8.238  1.00 97.85           H  
ATOM    153  C   THR A  10     -22.006  -7.048   8.121  1.00 97.85           C  
ATOM    154  CB  THR A  10     -22.676  -9.242   7.075  1.00 97.85           C  
ATOM    155  HB  THR A  10     -23.702  -8.880   7.003  1.00 97.85           H  
ATOM    156  O   THR A  10     -23.065  -6.445   8.282  1.00 97.85           O  
ATOM    157  CG2 THR A  10     -21.960  -9.000   5.751  1.00 97.85           C  
ATOM    158 HG21 THR A  10     -21.991  -7.941   5.494  1.00 97.85           H  
ATOM    159 HG22 THR A  10     -20.924  -9.331   5.827  1.00 97.85           H  
ATOM    160 HG23 THR A  10     -22.455  -9.566   4.962  1.00 97.85           H  
ATOM    161  OG1 THR A  10     -22.696 -10.637   7.286  1.00 97.85           O  
ATOM    162  HG1 THR A  10     -23.100 -10.779   8.145  1.00 97.85           H  
ATOM    163  N   LEU A  11     -20.857  -6.446   7.822  1.00 98.05           N  
ATOM    164  H   LEU A  11     -20.029  -7.021   7.760  1.00 98.05           H  
ATOM    165  CA  LEU A  11     -20.633  -5.001   7.816  1.00 98.05           C  
ATOM    166  HA  LEU A  11     -21.562  -4.472   8.029  1.00 98.05           H  
ATOM    167  C   LEU A  11     -20.142  -4.535   6.433  1.00 98.05           C  
ATOM    168  CB  LEU A  11     -19.620  -4.654   8.928  1.00 98.05           C  
ATOM    169  HB2 LEU A  11     -19.474  -3.574   8.936  1.00 98.05           H  
ATOM    170  HB3 LEU A  11     -18.664  -5.116   8.684  1.00 98.05           H  
ATOM    171  O   LEU A  11     -18.930  -4.405   6.223  1.00 98.05           O  
ATOM    172  CG  LEU A  11     -20.005  -5.102  10.348  1.00 98.05           C  
ATOM    173  HG  LEU A  11     -20.154  -6.181  10.377  1.00 98.05           H  
ATOM    174  CD1 LEU A  11     -18.868  -4.752  11.302  1.00 98.05           C  
ATOM    175 HD11 LEU A  11     -18.684  -3.677  11.299  1.00 98.05           H  
ATOM    176 HD12 LEU A  11     -19.133  -5.062  12.313  1.00 98.05           H  
ATOM    177 HD13 LEU A  11     -17.960  -5.274  11.001  1.00 98.05           H  
ATOM    178  CD2 LEU A  11     -21.272  -4.405  10.835  1.00 98.05           C  
ATOM    179 HD21 LEU A  11     -22.125  -4.681  10.214  1.00 98.05           H  
ATOM    180 HD22 LEU A  11     -21.124  -3.326  10.800  1.00 98.05           H  
ATOM    181 HD23 LEU A  11     -21.482  -4.692  11.865  1.00 98.05           H  
ATOM    182  N   PRO A  12     -21.052  -4.308   5.466  1.00 97.31           N  
ATOM    183  CA  PRO A  12     -20.714  -3.693   4.187  1.00 97.31           C  
ATOM    184  HA  PRO A  12     -19.875  -4.229   3.744  1.00 97.31           H  
ATOM    185  C   PRO A  12     -20.352  -2.213   4.357  1.00 97.31           C  
ATOM    186  CB  PRO A  12     -21.954  -3.853   3.294  1.00 97.31           C  
ATOM    187  HB2 PRO A  12     -22.517  -2.920   3.254  1.00 97.31           H  
ATOM    188  HB3 PRO A  12     -21.684  -4.170   2.287  1.00 97.31           H  
ATOM    189  O   PRO A  12     -21.073  -1.468   5.016  1.00 97.31           O  
ATOM    190  CG  PRO A  12     -22.803  -4.904   4.004  1.00 97.31           C  
ATOM    191  HG2 PRO A  12     -23.867  -4.765   3.815  1.00 97.31           H  
ATOM    192  HG3 PRO A  12     -22.481  -5.901   3.701  1.00 97.31           H  
ATOM    193  CD  PRO A  12     -22.457  -4.682   5.471  1.00 97.31           C  
ATOM    194  HD2 PRO A  12     -23.052  -3.867   5.884  1.00 97.31           H  
ATOM    195  HD3 PRO A  12     -22.642  -5.606   6.019  1.00 97.31           H  
ATOM    196  N   SER A  13     -19.300  -1.749   3.685  1.00 96.75           N  
ATOM    197  H   SER A  13     -18.713  -2.414   3.201  1.00 96.75           H  
ATOM    198  CA  SER A  13     -18.811  -0.366   3.784  1.00 96.75           C  
ATOM    199  HA  SER A  13     -18.677  -0.138   4.841  1.00 96.75           H  
ATOM    200  C   SER A  13     -19.776   0.694   3.245  1.00 96.75           C  
ATOM    201  CB  SER A  13     -17.442  -0.249   3.104  1.00 96.75           C  
ATOM    202  HB2 SER A  13     -16.784  -1.026   3.494  1.00 96.75           H  
ATOM    203  HB3 SER A  13     -17.005   0.721   3.338  1.00 96.75           H  
ATOM    204  O   SER A  13     -19.612   1.881   3.511  1.00 96.75           O  
ATOM    205  OG  SER A  13     -17.554  -0.392   1.694  1.00 96.75           O  
ATOM    206  HG  SER A  13     -17.860   0.451   1.351  1.00 96.75           H  
ATOM    207  N   ASN A  14     -20.775   0.276   2.466  1.00 95.48           N  
ATOM    208  H   ASN A  14     -20.849  -0.718   2.301  1.00 95.48           H  
ATOM    209  CA  ASN A  14     -21.835   1.120   1.918  1.00 95.48           C  
ATOM    210  HA  ASN A  14     -21.530   2.163   2.002  1.00 95.48           H  
ATOM    211  C   ASN A  14     -23.162   1.003   2.690  1.00 95.48           C  
ATOM    212  CB  ASN A  14     -22.000   0.794   0.425  1.00 95.48           C  
ATOM    213  HB2 ASN A  14     -22.661   1.541  -0.013  1.00 95.48           H  
ATOM    214  HB3 ASN A  14     -21.036   0.862  -0.080  1.00 95.48           H  
ATOM    215  O   ASN A  14     -24.176   1.546   2.249  1.00 95.48           O  
ATOM    216  CG  ASN A  14     -22.588  -0.586   0.171  1.00 95.48           C  
ATOM    217  ND2 ASN A  14     -23.324  -0.745  -0.902  1.00 95.48           N  
ATOM    218 HD21 ASN A  14     -23.818  -1.623  -0.975  1.00 95.48           H  
ATOM    219 HD22 ASN A  14     -23.555   0.057  -1.470  1.00 95.48           H  
ATOM    220  OD1 ASN A  14     -22.384  -1.545   0.899  1.00 95.48           O  
ATOM    221  N   ALA A  15     -23.185   0.283   3.814  1.00 94.92           N  
ATOM    222  H   ALA A  15     -22.330  -0.132   4.156  1.00 94.92           H  
ATOM    223  CA  ALA A  15     -24.325   0.296   4.715  1.00 94.92           C  
ATOM    224  HA  ALA A  15     -25.233   0.165   4.126  1.00 94.92           H  
ATOM    225  C   ALA A  15     -24.421   1.647   5.442  1.00 94.92           C  
ATOM    226  CB  ALA A  15     -24.220  -0.886   5.683  1.00 94.92           C  
ATOM    227  HB1 ALA A  15     -25.089  -0.910   6.340  1.00 94.92           H  
ATOM    228  HB2 ALA A  15     -23.321  -0.785   6.291  1.00 94.92           H  
ATOM    229  HB3 ALA A  15     -24.169  -1.820   5.123  1.00 94.92           H  
ATOM    230  O   ALA A  15     -23.437   2.369   5.599  1.00 94.92           O  
ATOM    231  N   SER A  16     -25.632   1.991   5.885  1.00 95.74           N  
ATOM    232  H   SER A  16     -26.371   1.310   5.782  1.00 95.74           H  
ATOM    233  CA  SER A  16     -25.888   3.150   6.752  1.00 95.74           C  
ATOM    234  HA  SER A  16     -26.970   3.238   6.854  1.00 95.74           H  
ATOM    235  C   SER A  16     -25.417   4.511   6.213  1.00 95.74           C  
ATOM    236  CB  SER A  16     -25.339   2.892   8.164  1.00 95.74           C  
ATOM    237  HB2 SER A  16     -24.250   2.892   8.128  1.00 95.74           H  
ATOM    238  HB3 SER A  16     -25.666   3.681   8.841  1.00 95.74           H  
ATOM    239  O   SER A  16     -25.291   5.441   6.999  1.00 95.74           O  
ATOM    240  OG  SER A  16     -25.780   1.639   8.657  1.00 95.74           O  
ATOM    241  HG  SER A  16     -26.687   1.702   8.967  1.00 95.74           H  
ATOM    242  N   LEU A  17     -25.222   4.684   4.897  1.00 94.21           N  
ATOM    243  H   LEU A  17     -25.219   3.864   4.307  1.00 94.21           H  
ATOM    244  CA  LEU A  17     -24.806   5.971   4.301  1.00 94.21           C  
ATOM    245  HA  LEU A  17     -23.867   6.281   4.759  1.00 94.21           H  
ATOM    246  C   LEU A  17     -25.793   7.122   4.560  1.00 94.21           C  
ATOM    247  CB  LEU A  17     -24.606   5.808   2.781  1.00 94.21           C  
ATOM    248  HB2 LEU A  17     -25.520   5.397   2.351  1.00 94.21           H  
ATOM    249  HB3 LEU A  17     -24.455   6.796   2.347  1.00 94.21           H  
ATOM    250  O   LEU A  17     -25.401   8.280   4.551  1.00 94.21           O  
ATOM    251  CG  LEU A  17     -23.418   4.925   2.367  1.00 94.21           C  
ATOM    252  HG  LEU A  17     -23.530   3.939   2.818  1.00 94.21           H  
ATOM    253  CD1 LEU A  17     -23.391   4.773   0.846  1.00 94.21           C  
ATOM    254 HD11 LEU A  17     -23.295   5.752   0.376  1.00 94.21           H  
ATOM    255 HD12 LEU A  17     -24.312   4.297   0.511  1.00 94.21           H  
ATOM    256 HD13 LEU A  17     -22.545   4.150   0.554  1.00 94.21           H  
ATOM    257  CD2 LEU A  17     -22.081   5.507   2.818  1.00 94.21           C  
ATOM    258 HD21 LEU A  17     -21.262   4.879   2.466  1.00 94.21           H  
ATOM    259 HD22 LEU A  17     -21.956   6.519   2.434  1.00 94.21           H  
ATOM    260 HD23 LEU A  17     -22.052   5.528   3.907  1.00 94.21           H  
ATOM    261  N   HIS A  18     -27.062   6.812   4.825  1.00 96.01           N  
ATOM    262  H   HIS A  18     -27.324   5.837   4.844  1.00 96.01           H  
ATOM    263  CA  HIS A  18     -28.059   7.803   5.236  1.00 96.01           C  
ATOM    264  HA  HIS A  18     -27.989   8.668   4.577  1.00 96.01           H  
ATOM    265  C   HIS A  18     -27.836   8.322   6.670  1.00 96.01           C  
ATOM    266  CB  HIS A  18     -29.459   7.191   5.076  1.00 96.01           C  
ATOM    267  HB2 HIS A  18     -29.626   6.963   4.023  1.00 96.01           H  
ATOM    268  HB3 HIS A  18     -30.201   7.933   5.371  1.00 96.01           H  
ATOM    269  O   HIS A  18     -28.258   9.430   6.978  1.00 96.01           O  
ATOM    270  CG  HIS A  18     -29.673   5.935   5.887  1.00 96.01           C  
ATOM    271  CD2 HIS A  18     -30.257   5.851   7.122  1.00 96.01           C  
ATOM    272  HD2 HIS A  18     -30.643   6.677   7.701  1.00 96.01           H  
ATOM    273  ND1 HIS A  18     -29.332   4.654   5.509  1.00 96.01           N  
ATOM    274  HD1 HIS A  18     -29.063   4.369   4.578  1.00 96.01           H  
ATOM    275  CE1 HIS A  18     -29.699   3.821   6.497  1.00 96.01           C  
ATOM    276  HE1 HIS A  18     -29.629   2.743   6.465  1.00 96.01           H  
ATOM    277  NE2 HIS A  18     -30.254   4.504   7.503  1.00 96.01           N  
ATOM    278  N   VAL A  19     -27.174   7.541   7.536  1.00 96.72           N  
ATOM    279  H   VAL A  19     -26.814   6.661   7.196  1.00 96.72           H  
ATOM    280  CA  VAL A  19     -26.795   7.935   8.909  1.00 96.72           C  
ATOM    281  HA  VAL A  19     -27.460   8.728   9.252  1.00 96.72           H  
ATOM    282  C   VAL A  19     -25.369   8.487   8.942  1.00 96.72           C  
ATOM    283  CB  VAL A  19     -26.905   6.752   9.896  1.00 96.72           C  
ATOM    284  HB  VAL A  19     -26.135   6.017   9.660  1.00 96.72           H  
ATOM    285  O   VAL A  19     -25.108   9.499   9.585  1.00 96.72           O  
ATOM    286  CG1 VAL A  19     -26.708   7.198  11.348  1.00 96.72           C  
ATOM    287 HG11 VAL A  19     -25.724   7.650  11.476  1.00 96.72           H  
ATOM    288 HG12 VAL A  19     -27.470   7.926  11.624  1.00 96.72           H  
ATOM    289 HG13 VAL A  19     -26.766   6.339  12.017  1.00 96.72           H  
ATOM    290  CG2 VAL A  19     -28.258   6.042   9.817  1.00 96.72           C  
ATOM    291 HG21 VAL A  19     -28.304   5.492   8.877  1.00 96.72           H  
ATOM    292 HG22 VAL A  19     -29.070   6.767   9.873  1.00 96.72           H  
ATOM    293 HG23 VAL A  19     -28.359   5.322  10.629  1.00 96.72           H  
ATOM    294  N   TYR A  20     -24.446   7.841   8.224  1.00 96.91           N  
ATOM    295  H   TYR A  20     -24.737   7.008   7.733  1.00 96.91           H  
ATOM    296  CA  TYR A  20     -23.028   8.195   8.152  1.00 96.91           C  
ATOM    297  HA  TYR A  20     -22.852   9.087   8.753  1.00 96.91           H  
ATOM    298  C   TYR A  20     -22.630   8.514   6.699  1.00 96.91           C  
ATOM    299  CB  TYR A  20     -22.169   7.082   8.770  1.00 96.91           C  
ATOM    300  HB2 TYR A  20     -22.166   6.229   8.090  1.00 96.91           H  
ATOM    301  HB3 TYR A  20     -21.142   7.435   8.855  1.00 96.91           H  
ATOM    302  O   TYR A  20     -21.928   7.727   6.054  1.00 96.91           O  
ATOM    303  CG  TYR A  20     -22.630   6.596  10.128  1.00 96.91           C  
ATOM    304  CD1 TYR A  20     -22.478   7.384  11.289  1.00 96.91           C  
ATOM    305  HD1 TYR A  20     -22.028   8.364  11.221  1.00 96.91           H  
ATOM    306  CD2 TYR A  20     -23.235   5.332  10.215  1.00 96.91           C  
ATOM    307  HD2 TYR A  20     -23.335   4.722   9.330  1.00 96.91           H  
ATOM    308  CE1 TYR A  20     -22.939   6.907  12.537  1.00 96.91           C  
ATOM    309  HE1 TYR A  20     -22.850   7.510  13.428  1.00 96.91           H  
ATOM    310  CE2 TYR A  20     -23.701   4.865  11.450  1.00 96.91           C  
ATOM    311  HE2 TYR A  20     -24.148   3.885  11.530  1.00 96.91           H  
ATOM    312  OH  TYR A  20     -24.094   5.136  13.754  1.00 96.91           O  
ATOM    313  HH  TYR A  20     -23.622   5.306  14.573  1.00 96.91           H  
ATOM    314  CZ  TYR A  20     -23.568   5.645  12.611  1.00 96.91           C  
ATOM    315  N   PRO A  21     -23.045   9.675   6.158  1.00 96.49           N  
ATOM    316  CA  PRO A  21     -22.785  10.045   4.760  1.00 96.49           C  
ATOM    317  HA  PRO A  21     -23.173   9.274   4.093  1.00 96.49           H  
ATOM    318  C   PRO A  21     -21.295  10.220   4.438  1.00 96.49           C  
ATOM    319  CB  PRO A  21     -23.573  11.341   4.542  1.00 96.49           C  
ATOM    320  HB2 PRO A  21     -24.571  11.097   4.176  1.00 96.49           H  
ATOM    321  HB3 PRO A  21     -23.075  12.018   3.847  1.00 96.49           H  
ATOM    322  O   PRO A  21     -20.894  10.162   3.278  1.00 96.49           O  
ATOM    323  CG  PRO A  21     -23.683  11.947   5.941  1.00 96.49           C  
ATOM    324  HG2 PRO A  21     -24.545  12.608   6.031  1.00 96.49           H  
ATOM    325  HG3 PRO A  21     -22.762  12.474   6.188  1.00 96.49           H  
ATOM    326  CD  PRO A  21     -23.823  10.712   6.822  1.00 96.49           C  
ATOM    327  HD2 PRO A  21     -23.455  10.930   7.825  1.00 96.49           H  
ATOM    328  HD3 PRO A  21     -24.870  10.409   6.862  1.00 96.49           H  
ATOM    329  N   ASN A  22     -20.458  10.393   5.463  1.00 95.46           N  
ATOM    330  H   ASN A  22     -20.860  10.426   6.389  1.00 95.46           H  
ATOM    331  CA  ASN A  22     -19.016  10.588   5.322  1.00 95.46           C  
ATOM    332  HA  ASN A  22     -18.830  11.069   4.362  1.00 95.46           H  
ATOM    333  C   ASN A  22     -18.206   9.281   5.295  1.00 95.46           C  
ATOM    334  CB  ASN A  22     -18.549  11.546   6.429  1.00 95.46           C  
ATOM    335  HB2 ASN A  22     -18.820  11.139   7.403  1.00 95.46           H  
ATOM    336  HB3 ASN A  22     -17.464  11.649   6.393  1.00 95.46           H  
ATOM    337  O   ASN A  22     -16.977   9.347   5.205  1.00 95.46           O  
ATOM    338  CG  ASN A  22     -19.139  12.935   6.268  1.00 95.46           C  
ATOM    339  ND2 ASN A  22     -19.405  13.625   7.351  1.00 95.46           N  
ATOM    340 HD21 ASN A  22     -19.792  14.546   7.201  1.00 95.46           H  
ATOM    341 HD22 ASN A  22     -19.216  13.257   8.273  1.00 95.46           H  
ATOM    342  OD1 ASN A  22     -19.363  13.421   5.175  1.00 95.46           O  
ATOM    343  N   ASN A  23     -18.858   8.113   5.373  1.00 96.38           N  
ATOM    344  H   ASN A  23     -19.866   8.120   5.431  1.00 96.38           H  
ATOM    345  CA  ASN A  23     -18.184   6.817   5.304  1.00 96.38           C  
ATOM    346  HA  ASN A  23     -17.540   6.716   6.178  1.00 96.38           H  
ATOM    347  C   ASN A  23     -17.284   6.713   4.063  1.00 96.38           C  
ATOM    348  CB  ASN A  23     -19.221   5.678   5.310  1.00 96.38           C  
ATOM    349  HB2 ASN A  23     -20.081   5.982   4.714  1.00 96.38           H  
ATOM    350  HB3 ASN A  23     -18.791   4.792   4.843  1.00 96.38           H  
ATOM    351  O   ASN A  23     -17.644   7.117   2.954  1.00 96.38           O  
ATOM    352  CG  ASN A  23     -19.695   5.259   6.690  1.00 96.38           C  
ATOM    353  ND2 ASN A  23     -20.624   4.335   6.754  1.00 96.38           N  
ATOM    354 HD21 ASN A  23     -21.044   3.954   5.918  1.00 96.38           H  
ATOM    355 HD22 ASN A  23     -20.937   4.022   7.662  1.00 96.38           H  
ATOM    356  OD1 ASN A  23     -19.184   5.680   7.715  1.00 96.38           O  
ATOM    357  N   LYS A  24     -16.104   6.127   4.259  1.00 95.63           N  
ATOM    358  H   LYS A  24     -15.890   5.800   5.190  1.00 95.63           H  
ATOM    359  CA  LYS A  24     -15.143   5.780   3.209  1.00 95.63           C  
ATOM    360  HA  LYS A  24     -15.540   6.081   2.240  1.00 95.63           H  
ATOM    361  C   LYS A  24     -14.969   4.267   3.165  1.00 95.63           C  
ATOM    362  CB  LYS A  24     -13.800   6.492   3.461  1.00 95.63           C  
ATOM    363  HB2 LYS A  24     -13.113   6.235   2.654  1.00 95.63           H  
ATOM    364  HB3 LYS A  24     -13.374   6.116   4.391  1.00 95.63           H  
ATOM    365  O   LYS A  24     -15.184   3.578   4.153  1.00 95.63           O  
ATOM    366  CG  LYS A  24     -13.885   8.025   3.558  1.00 95.63           C  
ATOM    367  HG2 LYS A  24     -12.883   8.412   3.742  1.00 95.63           H  
ATOM    368  HG3 LYS A  24     -14.508   8.299   4.410  1.00 95.63           H  
ATOM    369  CD  LYS A  24     -14.442   8.680   2.286  1.00 95.63           C  
ATOM    370  HD2 LYS A  24     -13.795   8.442   1.442  1.00 95.63           H  
ATOM    371  HD3 LYS A  24     -15.443   8.296   2.092  1.00 95.63           H  
ATOM    372  CE  LYS A  24     -14.530  10.196   2.471  1.00 95.63           C  
ATOM    373  HE2 LYS A  24     -13.524  10.600   2.589  1.00 95.63           H  
ATOM    374  HE3 LYS A  24     -15.082  10.389   3.391  1.00 95.63           H  
ATOM    375  NZ  LYS A  24     -15.226  10.838   1.329  1.00 95.63           N  
ATOM    376  HZ1 LYS A  24     -16.160  10.464   1.251  1.00 95.63           H  
ATOM    377  HZ2 LYS A  24     -14.735  10.670   0.462  1.00 95.63           H  
ATOM    378  HZ3 LYS A  24     -15.306  11.834   1.477  1.00 95.63           H  
ATOM    379  N   ILE A  25     -14.508   3.737   2.035  1.00 95.17           N  
ATOM    380  H   ILE A  25     -14.327   4.345   1.249  1.00 95.17           H  
ATOM    381  CA  ILE A  25     -14.317   2.285   1.870  1.00 95.17           C  
ATOM    382  HA  ILE A  25     -15.270   1.788   2.050  1.00 95.17           H  
ATOM    383  C   ILE A  25     -13.322   1.729   2.910  1.00 95.17           C  
ATOM    384  CB  ILE A  25     -13.874   1.969   0.423  1.00 95.17           C  
ATOM    385  HB  ILE A  25     -12.916   2.460   0.248  1.00 95.17           H  
ATOM    386  O   ILE A  25     -13.539   0.655   3.461  1.00 95.17           O  
ATOM    387  CG1 ILE A  25     -14.888   2.498  -0.621  1.00 95.17           C  
ATOM    388 HG12 ILE A  25     -15.100   3.551  -0.433  1.00 95.17           H  
ATOM    389 HG13 ILE A  25     -15.824   1.947  -0.532  1.00 95.17           H  
ATOM    390  CG2 ILE A  25     -13.692   0.451   0.252  1.00 95.17           C  
ATOM    391 HG21 ILE A  25     -13.376   0.204  -0.762  1.00 95.17           H  
ATOM    392 HG22 ILE A  25     -12.916   0.081   0.922  1.00 95.17           H  
ATOM    393 HG23 ILE A  25     -14.627  -0.064   0.471  1.00 95.17           H  
ATOM    394  CD1 ILE A  25     -14.388   2.406  -2.069  1.00 95.17           C  
ATOM    395 HD11 ILE A  25     -15.103   2.900  -2.728  1.00 95.17           H  
ATOM    396 HD12 ILE A  25     -14.297   1.366  -2.384  1.00 95.17           H  
ATOM    397 HD13 ILE A  25     -13.422   2.901  -2.164  1.00 95.17           H  
ATOM    398  N   TRP A  26     -12.260   2.481   3.218  1.00 95.39           N  
ATOM    399  H   TRP A  26     -12.127   3.349   2.719  1.00 95.39           H  
ATOM    400  CA  TRP A  26     -11.236   2.122   4.211  1.00 95.39           C  
ATOM    401  HA  TRP A  26     -11.069   1.045   4.184  1.00 95.39           H  
ATOM    402  C   TRP A  26     -11.592   2.484   5.658  1.00 95.39           C  
ATOM    403  CB  TRP A  26      -9.930   2.823   3.831  1.00 95.39           C  
ATOM    404  HB2 TRP A  26      -9.167   2.590   4.573  1.00 95.39           H  
ATOM    405  HB3 TRP A  26      -9.574   2.424   2.881  1.00 95.39           H  
ATOM    406  O   TRP A  26     -10.883   2.069   6.573  1.00 95.39           O  
ATOM    407  CG  TRP A  26     -10.044   4.309   3.696  1.00 95.39           C  
ATOM    408  CD1 TRP A  26     -10.030   5.193   4.717  1.00 95.39           C  
ATOM    409  HD1 TRP A  26      -9.926   4.925   5.758  1.00 95.39           H  
ATOM    410  CD2 TRP A  26     -10.220   5.103   2.485  1.00 95.39           C  
ATOM    411  CE2 TRP A  26     -10.256   6.482   2.857  1.00 95.39           C  
ATOM    412  CE3 TRP A  26     -10.370   4.806   1.114  1.00 95.39           C  
ATOM    413  HE3 TRP A  26     -10.309   3.781   0.780  1.00 95.39           H  
ATOM    414  NE1 TRP A  26     -10.116   6.477   4.225  1.00 95.39           N  
ATOM    415  HE1 TRP A  26     -10.037   7.298   4.808  1.00 95.39           H  
ATOM    416  CH2 TRP A  26     -10.566   7.185   0.570  1.00 95.39           C  
ATOM    417  HH2 TRP A  26     -10.668   7.961  -0.174  1.00 95.39           H  
ATOM    418  CZ2 TRP A  26     -10.416   7.514   1.925  1.00 95.39           C  
ATOM    419  HZ2 TRP A  26     -10.406   8.546   2.243  1.00 95.39           H  
ATOM    420  CZ3 TRP A  26     -10.551   5.840   0.176  1.00 95.39           C  
ATOM    421  HZ3 TRP A  26     -10.650   5.617  -0.876  1.00 95.39           H  
ATOM    422  N   ARG A  27     -12.633   3.294   5.881  1.00 97.75           N  
ATOM    423  H   ARG A  27     -13.218   3.539   5.094  1.00 97.75           H  
ATOM    424  CA  ARG A  27     -13.093   3.694   7.214  1.00 97.75           C  
ATOM    425  HA  ARG A  27     -12.935   2.858   7.894  1.00 97.75           H  
ATOM    426  C   ARG A  27     -14.577   4.012   7.188  1.00 97.75           C  
ATOM    427  CB  ARG A  27     -12.286   4.884   7.751  1.00 97.75           C  
ATOM    428  HB2 ARG A  27     -12.364   5.730   7.068  1.00 97.75           H  
ATOM    429  HB3 ARG A  27     -11.240   4.591   7.838  1.00 97.75           H  
ATOM    430  O   ARG A  27     -14.981   5.037   6.635  1.00 97.75           O  
ATOM    431  CG  ARG A  27     -12.814   5.286   9.136  1.00 97.75           C  
ATOM    432  HG2 ARG A  27     -13.829   5.675   9.052  1.00 97.75           H  
ATOM    433  HG3 ARG A  27     -12.831   4.413   9.789  1.00 97.75           H  
ATOM    434  CD  ARG A  27     -11.948   6.367   9.765  1.00 97.75           C  
ATOM    435  HD2 ARG A  27     -11.909   7.228   9.098  1.00 97.75           H  
ATOM    436  HD3 ARG A  27     -10.947   5.961   9.909  1.00 97.75           H  
ATOM    437  NE  ARG A  27     -12.503   6.756  11.066  1.00 97.75           N  
ATOM    438  HE  ARG A  27     -13.247   6.192  11.452  1.00 97.75           H  
ATOM    439  NH1 ARG A  27     -11.190   8.589  11.491  1.00 97.75           N  
ATOM    440 HH11 ARG A  27     -10.771   8.467  10.580  1.00 97.75           H  
ATOM    441 HH12 ARG A  27     -10.932   9.336  12.120  1.00 97.75           H  
ATOM    442  NH2 ARG A  27     -12.663   7.819  13.019  1.00 97.75           N  
ATOM    443 HH21 ARG A  27     -13.329   7.097  13.249  1.00 97.75           H  
ATOM    444 HH22 ARG A  27     -12.376   8.486  13.721  1.00 97.75           H  
ATOM    445  CZ  ARG A  27     -12.107   7.729  11.850  1.00 97.75           C  
ATOM    446  N   TYR A  28     -15.372   3.163   7.818  1.00 98.23           N  
ATOM    447  H   TYR A  28     -14.968   2.376   8.304  1.00 98.23           H  
ATOM    448  CA  TYR A  28     -16.821   3.286   7.796  1.00 98.23           C  
ATOM    449  HA  TYR A  28     -17.086   4.333   7.654  1.00 98.23           H  
ATOM    450  C   TYR A  28     -17.445   2.835   9.108  1.00 98.23           C  
ATOM    451  CB  TYR A  28     -17.390   2.482   6.621  1.00 98.23           C  
ATOM    452  HB2 TYR A  28     -17.024   2.905   5.686  1.00 98.23           H  
ATOM    453  HB3 TYR A  28     -18.474   2.600   6.607  1.00 98.23           H  
ATOM    454  O   TYR A  28     -16.927   1.949   9.784  1.00 98.23           O  
ATOM    455  CG  TYR A  28     -17.072   1.000   6.647  1.00 98.23           C  
ATOM    456  CD1 TYR A  28     -15.871   0.515   6.091  1.00 98.23           C  
ATOM    457  HD1 TYR A  28     -15.152   1.201   5.670  1.00 98.23           H  
ATOM    458  CD2 TYR A  28     -18.009   0.102   7.193  1.00 98.23           C  
ATOM    459  HD2 TYR A  28     -18.933   0.472   7.612  1.00 98.23           H  
ATOM    460  CE1 TYR A  28     -15.618  -0.871   6.058  1.00 98.23           C  
ATOM    461  HE1 TYR A  28     -14.709  -1.251   5.615  1.00 98.23           H  
ATOM    462  CE2 TYR A  28     -17.775  -1.283   7.130  1.00 98.23           C  
ATOM    463  HE2 TYR A  28     -18.518  -1.972   7.504  1.00 98.23           H  
ATOM    464  OH  TYR A  28     -16.399  -3.111   6.434  1.00 98.23           O  
ATOM    465  HH  TYR A  28     -17.217  -3.582   6.609  1.00 98.23           H  
ATOM    466  CZ  TYR A  28     -16.583  -1.772   6.555  1.00 98.23           C  
ATOM    467  N   ARG A  29     -18.596   3.427   9.432  1.00 98.21           N  
ATOM    468  H   ARG A  29     -18.917   4.182   8.843  1.00 98.21           H  
ATOM    469  CA  ARG A  29     -19.446   3.039  10.555  1.00 98.21           C  
ATOM    470  HA  ARG A  29     -18.938   2.255  11.117  1.00 98.21           H  
ATOM    471  C   ARG A  29     -20.759   2.455  10.050  1.00 98.21           C  
ATOM    472  CB  ARG A  29     -19.618   4.239  11.495  1.00 98.21           C  
ATOM    473  HB2 ARG A  29     -18.628   4.635  11.722  1.00 98.21           H  
ATOM    474  HB3 ARG A  29     -20.192   5.019  10.994  1.00 98.21           H  
ATOM    475  O   ARG A  29     -21.372   2.992   9.129  1.00 98.21           O  
ATOM    476  CG  ARG A  29     -20.310   3.863  12.815  1.00 98.21           C  
ATOM    477  HG2 ARG A  29     -19.825   2.994  13.258  1.00 98.21           H  
ATOM    478  HG3 ARG A  29     -21.351   3.611  12.611  1.00 98.21           H  
ATOM    479  CD  ARG A  29     -20.276   5.025  13.820  1.00 98.21           C  
ATOM    480  HD2 ARG A  29     -20.972   4.814  14.632  1.00 98.21           H  
ATOM    481  HD3 ARG A  29     -20.617   5.935  13.326  1.00 98.21           H  
ATOM    482  NE  ARG A  29     -18.934   5.257  14.393  1.00 98.21           N  
ATOM    483  HE  ARG A  29     -18.369   5.981  13.972  1.00 98.21           H  
ATOM    484  NH1 ARG A  29     -18.941   3.650  16.072  1.00 98.21           N  
ATOM    485 HH11 ARG A  29     -18.403   3.133  16.753  1.00 98.21           H  
ATOM    486 HH12 ARG A  29     -19.940   3.501  16.087  1.00 98.21           H  
ATOM    487  NH2 ARG A  29     -17.169   4.854  15.800  1.00 98.21           N  
ATOM    488 HH21 ARG A  29     -16.824   4.253  16.534  1.00 98.21           H  
ATOM    489 HH22 ARG A  29     -16.543   5.456  15.284  1.00 98.21           H  
ATOM    490  CZ  ARG A  29     -18.381   4.604  15.407  1.00 98.21           C  
ATOM    491  N   THR A  30     -21.185   1.350  10.650  1.00 98.27           N  
ATOM    492  H   THR A  30     -20.618   0.971  11.395  1.00 98.27           H  
ATOM    493  CA  THR A  30     -22.439   0.667  10.312  1.00 98.27           C  
ATOM    494  HA  THR A  30     -22.911   1.144   9.453  1.00 98.27           H  
ATOM    495  C   THR A  30     -23.389   0.741  11.496  1.00 98.27           C  
ATOM    496  CB  THR A  30     -22.185  -0.798   9.945  1.00 98.27           C  
ATOM    497  HB  THR A  30     -21.800  -1.316  10.823  1.00 98.27           H  
ATOM    498  O   THR A  30     -23.065   0.223  12.563  1.00 98.27           O  
ATOM    499  CG2 THR A  30     -23.451  -1.501   9.457  1.00 98.27           C  
ATOM    500 HG21 THR A  30     -23.194  -2.489   9.074  1.00 98.27           H  
ATOM    501 HG22 THR A  30     -24.154  -1.619  10.281  1.00 98.27           H  
ATOM    502 HG23 THR A  30     -23.918  -0.916   8.665  1.00 98.27           H  
ATOM    503  OG1 THR A  30     -21.229  -0.886   8.914  1.00 98.27           O  
ATOM    504  HG1 THR A  30     -20.403  -0.553   9.273  1.00 98.27           H  
ATOM    505  N   LYS A  31     -24.569   1.342  11.304  1.00 97.99           N  
ATOM    506  H   LYS A  31     -24.793   1.649  10.368  1.00 97.99           H  
ATOM    507  CA  LYS A  31     -25.650   1.311  12.296  1.00 97.99           C  
ATOM    508  HA  LYS A  31     -25.205   1.434  13.284  1.00 97.99           H  
ATOM    509  C   LYS A  31     -26.305  -0.061  12.240  1.00 97.99           C  
ATOM    510  CB  LYS A  31     -26.688   2.429  12.055  1.00 97.99           C  
ATOM    511  HB2 LYS A  31     -27.203   2.238  11.114  1.00 97.99           H  
ATOM    512  HB3 LYS A  31     -26.187   3.393  11.968  1.00 97.99           H  
ATOM    513  O   LYS A  31     -26.768  -0.476  11.175  1.00 97.99           O  
ATOM    514  CG  LYS A  31     -27.743   2.540  13.173  1.00 97.99           C  
ATOM    515  HG2 LYS A  31     -28.201   1.568  13.356  1.00 97.99           H  
ATOM    516  HG3 LYS A  31     -28.523   3.227  12.844  1.00 97.99           H  
ATOM    517  CD  LYS A  31     -27.135   3.083  14.476  1.00 97.99           C  
ATOM    518  HD2 LYS A  31     -26.330   2.427  14.807  1.00 97.99           H  
ATOM    519  HD3 LYS A  31     -26.712   4.069  14.281  1.00 97.99           H  
ATOM    520  CE  LYS A  31     -28.147   3.181  15.620  1.00 97.99           C  
ATOM    521  HE2 LYS A  31     -29.013   3.749  15.280  1.00 97.99           H  
ATOM    522  HE3 LYS A  31     -28.470   2.174  15.884  1.00 97.99           H  
ATOM    523  NZ  LYS A  31     -27.532   3.847  16.801  1.00 97.99           N  
ATOM    524  HZ1 LYS A  31     -26.727   3.364  17.175  1.00 97.99           H  
ATOM    525  HZ2 LYS A  31     -28.154   3.933  17.592  1.00 97.99           H  
ATOM    526  HZ3 LYS A  31     -27.157   4.759  16.585  1.00 97.99           H  
ATOM    527  N   LEU A  32     -26.353  -0.758  13.368  1.00 97.51           N  
ATOM    528  H   LEU A  32     -26.006  -0.348  14.223  1.00 97.51           H  
ATOM    529  CA  LEU A  32     -26.997  -2.062  13.435  1.00 97.51           C  
ATOM    530  HA  LEU A  32     -26.713  -2.632  12.550  1.00 97.51           H  
ATOM    531  C   LEU A  32     -28.518  -1.898  13.404  1.00 97.51           C  
ATOM    532  CB  LEU A  32     -26.513  -2.828  14.676  1.00 97.51           C  
ATOM    533  HB2 LEU A  32     -26.991  -3.808  14.686  1.00 97.51           H  
ATOM    534  HB3 LEU A  32     -26.838  -2.291  15.567  1.00 97.51           H  
ATOM    535  O   LEU A  32     -29.072  -0.971  13.991  1.00 97.51           O  
ATOM    536  CG  LEU A  32     -24.986  -3.021  14.752  1.00 97.51           C  
ATOM    537  HG  LEU A  32     -24.494  -2.053  14.853  1.00 97.51           H  
ATOM    538  CD1 LEU A  32     -24.657  -3.859  15.980  1.00 97.51           C  
ATOM    539 HD11 LEU A  32     -25.099  -4.851  15.886  1.00 97.51           H  
ATOM    540 HD12 LEU A  32     -23.576  -3.945  16.093  1.00 97.51           H  
ATOM    541 HD13 LEU A  32     -25.055  -3.372  16.870  1.00 97.51           H  
ATOM    542  CD2 LEU A  32     -24.416  -3.738  13.523  1.00 97.51           C  
ATOM    543 HD21 LEU A  32     -24.517  -3.105  12.642  1.00 97.51           H  
ATOM    544 HD22 LEU A  32     -24.929  -4.687  13.367  1.00 97.51           H  
ATOM    545 HD23 LEU A  32     -23.353  -3.923  13.679  1.00 97.51           H  
ATOM    546  N   ALA A  33     -29.209  -2.830  12.741  1.00 95.84           N  
ATOM    547  H   ALA A  33     -28.699  -3.539  12.235  1.00 95.84           H  
ATOM    548  CA  ALA A  33     -30.672  -2.817  12.662  1.00 95.84           C  
ATOM    549  HA  ALA A  33     -30.994  -1.879  12.208  1.00 95.84           H  
ATOM    550  C   ALA A  33     -31.336  -2.910  14.047  1.00 95.84           C  
ATOM    551  CB  ALA A  33     -31.113  -3.983  11.769  1.00 95.84           C  
ATOM    552  HB1 ALA A  33     -30.782  -4.931  12.194  1.00 95.84           H  
ATOM    553  HB2 ALA A  33     -32.200  -3.987  11.689  1.00 95.84           H  
ATOM    554  HB3 ALA A  33     -30.690  -3.864  10.772  1.00 95.84           H  
ATOM    555  O   ALA A  33     -32.434  -2.398  14.254  1.00 95.84           O  
ATOM    556  N   LYS A  34     -30.666  -3.578  14.991  1.00 95.01           N  
ATOM    557  H   LYS A  34     -29.751  -3.932  14.749  1.00 95.01           H  
ATOM    558  CA  LYS A  34     -31.024  -3.635  16.406  1.00 95.01           C  
ATOM    559  HA  LYS A  34     -31.652  -2.777  16.643  1.00 95.01           H  
ATOM    560  C   LYS A  34     -29.738  -3.571  17.230  1.00 95.01           C  
ATOM    561  CB  LYS A  34     -31.799  -4.924  16.725  1.00 95.01           C  
ATOM    562  HB2 LYS A  34     -31.207  -5.789  16.425  1.00 95.01           H  
ATOM    563  HB3 LYS A  34     -31.962  -4.974  17.802  1.00 95.01           H  
ATOM    564  O   LYS A  34     -28.788  -4.262  16.853  1.00 95.01           O  
ATOM    565  CG  LYS A  34     -33.159  -4.954  16.014  1.00 95.01           C  
ATOM    566  HG2 LYS A  34     -33.723  -4.062  16.287  1.00 95.01           H  
ATOM    567  HG3 LYS A  34     -33.003  -4.956  14.935  1.00 95.01           H  
ATOM    568  CD  LYS A  34     -33.977  -6.195  16.374  1.00 95.01           C  
ATOM    569  HD2 LYS A  34     -34.169  -6.203  17.447  1.00 95.01           H  
ATOM    570  HD3 LYS A  34     -33.418  -7.088  16.093  1.00 95.01           H  
ATOM    571  CE  LYS A  34     -35.298  -6.130  15.600  1.00 95.01           C  
ATOM    572  HE2 LYS A  34     -35.071  -6.051  14.537  1.00 95.01           H  
ATOM    573  HE3 LYS A  34     -35.821  -5.218  15.889  1.00 95.01           H  
ATOM    574  NZ  LYS A  34     -36.156  -7.313  15.853  1.00 95.01           N  
ATOM    575  HZ1 LYS A  34     -36.392  -7.372  16.833  1.00 95.01           H  
ATOM    576  HZ2 LYS A  34     -37.016  -7.233  15.329  1.00 95.01           H  
ATOM    577  HZ3 LYS A  34     -35.687  -8.161  15.567  1.00 95.01           H  
ATOM    578  N   PRO A  35     -29.703  -2.799  18.331  1.00 96.26           N  
ATOM    579  CA  PRO A  35     -28.581  -2.838  19.254  1.00 96.26           C  
ATOM    580  HA  PRO A  35     -27.691  -2.486  18.731  1.00 96.26           H  
ATOM    581  C   PRO A  35     -28.347  -4.259  19.767  1.00 96.26           C  
ATOM    582  CB  PRO A  35     -28.920  -1.867  20.389  1.00 96.26           C  
ATOM    583  HB2 PRO A  35     -29.411  -2.395  21.206  1.00 96.26           H  
ATOM    584  HB3 PRO A  35     -28.032  -1.349  20.751  1.00 96.26           H  
ATOM    585  O   PRO A  35     -29.292  -4.982  20.093  1.00 96.26           O  
ATOM    586  CG  PRO A  35     -29.914  -0.906  19.739  1.00 96.26           C  
ATOM    587  HG2 PRO A  35     -30.578  -0.451  20.474  1.00 96.26           H  
ATOM    588  HG3 PRO A  35     -29.371  -0.141  19.184  1.00 96.26           H  
ATOM    589  CD  PRO A  35     -30.674  -1.805  18.766  1.00 96.26           C  
ATOM    590  HD2 PRO A  35     -31.045  -1.207  17.933  1.00 96.26           H  
ATOM    591  HD3 PRO A  35     -31.497  -2.300  19.282  1.00 96.26           H  
ATOM    592  N   ILE A  36     -27.082  -4.649  19.833  1.00 95.50           N  
ATOM    593  H   ILE A  36     -26.370  -3.983  19.570  1.00 95.50           H  
ATOM    594  CA  ILE A  36     -26.637  -5.858  20.511  1.00 95.50           C  
ATOM    595  HA  ILE A  36     -27.396  -6.635  20.421  1.00 95.50           H  
ATOM    596  C   ILE A  36     -26.468  -5.489  21.982  1.00 95.50           C  
ATOM    597  CB  ILE A  36     -25.328  -6.373  19.883  1.00 95.50           C  
ATOM    598  HB  ILE A  36     -24.591  -5.573  19.953  1.00 95.50           H  
ATOM    599  O   ILE A  36     -25.746  -4.549  22.303  1.00 95.50           O  
ATOM    600  CG1 ILE A  36     -25.519  -6.738  18.393  1.00 95.50           C  
ATOM    601 HG12 ILE A  36     -26.069  -5.949  17.880  1.00 95.50           H  
ATOM    602 HG13 ILE A  36     -26.101  -7.657  18.313  1.00 95.50           H  
ATOM    603  CG2 ILE A  36     -24.791  -7.586  20.660  1.00 95.50           C  
ATOM    604 HG21 ILE A  36     -23.791  -7.838  20.310  1.00 95.50           H  
ATOM    605 HG22 ILE A  36     -25.453  -8.444  20.547  1.00 95.50           H  
ATOM    606 HG23 ILE A  36     -24.696  -7.348  21.720  1.00 95.50           H  
ATOM    607  CD1 ILE A  36     -24.190  -6.915  17.650  1.00 95.50           C  
ATOM    608 HD11 ILE A  36     -23.619  -5.987  17.691  1.00 95.50           H  
ATOM    609 HD12 ILE A  36     -24.390  -7.167  16.608  1.00 95.50           H  
ATOM    610 HD13 ILE A  36     -23.594  -7.708  18.101  1.00 95.50           H  
ATOM    611  N   VAL A  37     -27.137  -6.225  22.863  1.00 95.60           N  
ATOM    612  H   VAL A  37     -27.679  -7.008  22.525  1.00 95.60           H  
ATOM    613  CA  VAL A  37     -26.995  -6.118  24.318  1.00 95.60           C  
ATOM    614  HA  VAL A  37     -26.240  -5.372  24.570  1.00 95.60           H  
ATOM    615  C   VAL A  37     -26.516  -7.476  24.803  1.00 95.60           C  
ATOM    616  CB  VAL A  37     -28.322  -5.718  24.989  1.00 95.60           C  
ATOM    617  HB  VAL A  37     -29.073  -6.482  24.786  1.00 95.60           H  
ATOM    618  O   VAL A  37     -27.165  -8.478  24.508  1.00 95.60           O  
ATOM    619  CG1 VAL A  37     -28.162  -5.585  26.508  1.00 95.60           C  
ATOM    620 HG11 VAL A  37     -27.891  -6.548  26.942  1.00 95.60           H  
ATOM    621 HG12 VAL A  37     -27.385  -4.860  26.748  1.00 95.60           H  
ATOM    622 HG13 VAL A  37     -29.103  -5.266  26.956  1.00 95.60           H  
ATOM    623  CG2 VAL A  37     -28.849  -4.383  24.443  1.00 95.60           C  
ATOM    624 HG21 VAL A  37     -29.057  -4.465  23.376  1.00 95.60           H  
ATOM    625 HG22 VAL A  37     -29.771  -4.112  24.957  1.00 95.60           H  
ATOM    626 HG23 VAL A  37     -28.107  -3.602  24.606  1.00 95.60           H  
ATOM    627  N   LEU A  38     -25.371  -7.499  25.476  1.00 93.05           N  
ATOM    628  H   LEU A  38     -24.895  -6.626  25.652  1.00 93.05           H  
ATOM    629  CA  LEU A  38     -24.691  -8.711  25.920  1.00 93.05           C  
ATOM    630  HA  LEU A  38     -25.141  -9.592  25.462  1.00 93.05           H  
ATOM    631  C   LEU A  38     -24.838  -8.834  27.437  1.00 93.05           C  
ATOM    632  CB  LEU A  38     -23.208  -8.623  25.503  1.00 93.05           C  
ATOM    633  HB2 LEU A  38     -22.754  -7.789  26.036  1.00 93.05           H  
ATOM    634  HB3 LEU A  38     -22.700  -9.533  25.823  1.00 93.05           H  
ATOM    635  O   LEU A  38     -24.381  -7.949  28.163  1.00 93.05           O  
ATOM    636  CG  LEU A  38     -22.970  -8.418  23.996  1.00 93.05           C  
ATOM    637  HG  LEU A  38     -23.556  -7.572  23.636  1.00 93.05           H  
ATOM    638  CD1 LEU A  38     -21.506  -8.081  23.743  1.00 93.05           C  
ATOM    639 HD11 LEU A  38     -20.869  -8.789  24.271  1.00 93.05           H  
ATOM    640 HD12 LEU A  38     -21.297  -8.097  22.673  1.00 93.05           H  
ATOM    641 HD13 LEU A  38     -21.294  -7.082  24.125  1.00 93.05           H  
ATOM    642  CD2 LEU A  38     -23.356  -9.658  23.185  1.00 93.05           C  
ATOM    643 HD21 LEU A  38     -22.815 -10.525  23.565  1.00 93.05           H  
ATOM    644 HD22 LEU A  38     -23.107  -9.510  22.134  1.00 93.05           H  
ATOM    645 HD23 LEU A  38     -24.426  -9.839  23.279  1.00 93.05           H  
ATOM    646  N   SER A  39     -25.469  -9.907  27.926  1.00 89.14           N  
ATOM    647  H   SER A  39     -25.921 -10.569  27.312  1.00 89.14           H  
ATOM    648  CA  SER A  39     -25.576 -10.157  29.372  1.00 89.14           C  
ATOM    649  HA  SER A  39     -25.765  -9.210  29.879  1.00 89.14           H  
ATOM    650  C   SER A  39     -24.305 -10.751  29.983  1.00 89.14           C  
ATOM    651  CB  SER A  39     -26.762 -11.082  29.657  1.00 89.14           C  
ATOM    652  HB2 SER A  39     -27.645 -10.706  29.140  1.00 89.14           H  
ATOM    653  HB3 SER A  39     -26.961 -11.091  30.728  1.00 89.14           H  
ATOM    654  O   SER A  39     -24.134 -10.736  31.199  1.00 89.14           O  
ATOM    655  OG  SER A  39     -26.501 -12.401  29.229  1.00 89.14           O  
ATOM    656  HG  SER A  39     -25.884 -12.831  29.825  1.00 89.14           H  
ATOM    657  N   GLU A  40     -23.427 -11.299  29.146  1.00 89.61           N  
ATOM    658  H   GLU A  40     -23.634 -11.247  28.159  1.00 89.61           H  
ATOM    659  CA  GLU A  40     -22.204 -12.002  29.530  1.00 89.61           C  
ATOM    660  HA  GLU A  40     -21.998 -11.807  30.582  1.00 89.61           H  
ATOM    661  C   GLU A  40     -21.010 -11.498  28.699  1.00 89.61           C  
ATOM    662  CB  GLU A  40     -22.401 -13.519  29.345  1.00 89.61           C  
ATOM    663  HB2 GLU A  40     -21.443 -14.019  29.488  1.00 89.61           H  
ATOM    664  HB3 GLU A  40     -22.740 -13.711  28.327  1.00 89.61           H  
ATOM    665  O   GLU A  40     -21.207 -10.877  27.649  1.00 89.61           O  
ATOM    666  CG  GLU A  40     -23.411 -14.111  30.346  1.00 89.61           C  
ATOM    667  HG2 GLU A  40     -24.369 -13.605  30.234  1.00 89.61           H  
ATOM    668  HG3 GLU A  40     -23.046 -13.917  31.355  1.00 89.61           H  
ATOM    669  CD  GLU A  40     -23.637 -15.624  30.178  1.00 89.61           C  
ATOM    670  OE1 GLU A  40     -24.542 -16.148  30.869  1.00 89.61           O  
ATOM    671  OE2 GLU A  40     -22.930 -16.258  29.361  1.00 89.61           O  
ATOM    672  N   PRO A  41     -19.760 -11.757  29.126  1.00 92.21           N  
ATOM    673  CA  PRO A  41     -18.584 -11.451  28.321  1.00 92.21           C  
ATOM    674  HA  PRO A  41     -18.570 -10.378  28.126  1.00 92.21           H  
ATOM    675  C   PRO A  41     -18.594 -12.216  26.994  1.00 92.21           C  
ATOM    676  CB  PRO A  41     -17.372 -11.813  29.186  1.00 92.21           C  
ATOM    677  HB2 PRO A  41     -16.547 -11.116  29.037  1.00 92.21           H  
ATOM    678  HB3 PRO A  41     -17.047 -12.834  28.982  1.00 92.21           H  
ATOM    679  O   PRO A  41     -18.688 -13.445  26.960  1.00 92.21           O  
ATOM    680  CG  PRO A  41     -17.923 -11.743  30.609  1.00 92.21           C  
ATOM    681  HG2 PRO A  41     -17.928 -10.707  30.951  1.00 92.21           H  
ATOM    682  HG3 PRO A  41     -17.357 -12.373  31.295  1.00 92.21           H  
ATOM    683  CD  PRO A  41     -19.358 -12.235  30.440  1.00 92.21           C  
ATOM    684  HD2 PRO A  41     -19.382 -13.324  30.455  1.00 92.21           H  
ATOM    685  HD3 PRO A  41     -19.982 -11.827  31.235  1.00 92.21           H  
ATOM    686  N   TYR A  42     -18.458 -11.481  25.894  1.00 95.24           N  
ATOM    687  H   TYR A  42     -18.354 -10.482  25.998  1.00 95.24           H  
ATOM    688  CA  TYR A  42     -18.321 -12.029  24.547  1.00 95.24           C  
ATOM    689  HA  TYR A  42     -18.344 -13.118  24.587  1.00 95.24           H  
ATOM    690  C   TYR A  42     -16.974 -11.634  23.952  1.00 95.24           C  
ATOM    691  CB  TYR A  42     -19.472 -11.565  23.640  1.00 95.24           C  
ATOM    692  HB2 TYR A  42     -19.769 -10.561  23.944  1.00 95.24           H  
ATOM    693  HB3 TYR A  42     -19.104 -11.490  22.617  1.00 95.24           H  
ATOM    694  O   TYR A  42     -16.365 -10.627  24.312  1.00 95.24           O  
ATOM    695  CG  TYR A  42     -20.716 -12.432  23.627  1.00 95.24           C  
ATOM    696  CD1 TYR A  42     -21.188 -12.963  22.411  1.00 95.24           C  
ATOM    697  HD1 TYR A  42     -20.629 -12.781  21.505  1.00 95.24           H  
ATOM    698  CD2 TYR A  42     -21.437 -12.670  24.810  1.00 95.24           C  
ATOM    699  HD2 TYR A  42     -21.082 -12.271  25.749  1.00 95.24           H  
ATOM    700  CE1 TYR A  42     -22.369 -13.729  22.378  1.00 95.24           C  
ATOM    701  HE1 TYR A  42     -22.722 -14.140  21.444  1.00 95.24           H  
ATOM    702  CE2 TYR A  42     -22.625 -13.421  24.786  1.00 95.24           C  
ATOM    703  HE2 TYR A  42     -23.176 -13.601  25.697  1.00 95.24           H  
ATOM    704  OH  TYR A  42     -24.239 -14.688  23.541  1.00 95.24           O  
ATOM    705  HH  TYR A  42     -24.435 -15.055  22.676  1.00 95.24           H  
ATOM    706  CZ  TYR A  42     -23.098 -13.948  23.568  1.00 95.24           C  
ATOM    707  N   GLU A  43     -16.553 -12.425  22.980  1.00 95.85           N  
ATOM    708  H   GLU A  43     -17.113 -13.234  22.753  1.00 95.85           H  
ATOM    709  CA  GLU A  43     -15.411 -12.150  22.127  1.00 95.85           C  
ATOM    710  HA  GLU A  43     -15.035 -11.150  22.343  1.00 95.85           H  
ATOM    711  C   GLU A  43     -15.843 -12.157  20.658  1.00 95.85           C  
ATOM    712  CB  GLU A  43     -14.275 -13.132  22.444  1.00 95.85           C  
ATOM    713  HB2 GLU A  43     -13.983 -12.994  23.485  1.00 95.85           H  
ATOM    714  HB3 GLU A  43     -13.417 -12.871  21.823  1.00 95.85           H  
ATOM    715  O   GLU A  43     -16.831 -12.796  20.271  1.00 95.85           O  
ATOM    716  CG  GLU A  43     -14.661 -14.606  22.227  1.00 95.85           C  
ATOM    717  HG2 GLU A  43     -14.970 -14.747  21.191  1.00 95.85           H  
ATOM    718  HG3 GLU A  43     -15.511 -14.853  22.863  1.00 95.85           H  
ATOM    719  CD  GLU A  43     -13.529 -15.592  22.541  1.00 95.85           C  
ATOM    720  OE1 GLU A  43     -13.781 -16.813  22.423  1.00 95.85           O  
ATOM    721  OE2 GLU A  43     -12.383 -15.189  22.799  1.00 95.85           O  
ATOM    722  N   VAL A  44     -15.103 -11.431  19.826  1.00 97.23           N  
ATOM    723  H   VAL A  44     -14.314 -10.929  20.209  1.00 97.23           H  
ATOM    724  CA  VAL A  44     -15.405 -11.245  18.407  1.00 97.23           C  
ATOM    725  HA  VAL A  44     -16.201 -11.940  18.140  1.00 97.23           H  
ATOM    726  C   VAL A  44     -14.197 -11.580  17.547  1.00 97.23           C  
ATOM    727  CB  VAL A  44     -15.946  -9.831  18.142  1.00 97.23           C  
ATOM    728  HB  VAL A  44     -16.807  -9.683  18.795  1.00 97.23           H  
ATOM    729  O   VAL A  44     -13.068 -11.249  17.890  1.00 97.23           O  
ATOM    730  CG1 VAL A  44     -14.925  -8.731  18.438  1.00 97.23           C  
ATOM    731 HG11 VAL A  44     -15.372  -7.752  18.260  1.00 97.23           H  
ATOM    732 HG12 VAL A  44     -14.616  -8.786  19.482  1.00 97.23           H  
ATOM    733 HG13 VAL A  44     -14.043  -8.838  17.807  1.00 97.23           H  
ATOM    734  CG2 VAL A  44     -16.440  -9.670  16.701  1.00 97.23           C  
ATOM    735 HG21 VAL A  44     -15.607  -9.725  16.000  1.00 97.23           H  
ATOM    736 HG22 VAL A  44     -16.924  -8.699  16.602  1.00 97.23           H  
ATOM    737 HG23 VAL A  44     -17.172 -10.447  16.480  1.00 97.23           H  
ATOM    738  N   GLY A  45     -14.429 -12.232  16.411  1.00 96.44           N  
ATOM    739  H   GLY A  45     -15.377 -12.522  16.218  1.00 96.44           H  
ATOM    740  CA  GLY A  45     -13.393 -12.520  15.426  1.00 96.44           C  
ATOM    741  HA2 GLY A  45     -13.120 -13.574  15.483  1.00 96.44           H  
ATOM    742  HA3 GLY A  45     -12.500 -11.934  15.642  1.00 96.44           H  
ATOM    743  C   GLY A  45     -13.846 -12.200  14.006  1.00 96.44           C  
ATOM    744  O   GLY A  45     -15.013 -12.382  13.655  1.00 96.44           O  
ATOM    745  N   VAL A  46     -12.911 -11.754  13.165  1.00 97.24           N  
ATOM    746  H   VAL A  46     -11.985 -11.589  13.533  1.00 97.24           H  
ATOM    747  CA  VAL A  46     -13.143 -11.614  11.718  1.00 97.24           C  
ATOM    748  HA  VAL A  46     -14.128 -11.176  11.554  1.00 97.24           H  
ATOM    749  C   VAL A  46     -13.118 -13.000  11.087  1.00 97.24           C  
ATOM    750  CB  VAL A  46     -12.101 -10.699  11.048  1.00 97.24           C  
ATOM    751  HB  VAL A  46     -11.102 -11.085  11.253  1.00 97.24           H  
ATOM    752  O   VAL A  46     -12.099 -13.688  11.154  1.00 97.24           O  
ATOM    753  CG1 VAL A  46     -12.296 -10.623   9.527  1.00 97.24           C  
ATOM    754 HG11 VAL A  46     -11.611  -9.890   9.101  1.00 97.24           H  
ATOM    755 HG12 VAL A  46     -12.086 -11.587   9.063  1.00 97.24           H  
ATOM    756 HG13 VAL A  46     -13.319 -10.329   9.290  1.00 97.24           H  
ATOM    757  CG2 VAL A  46     -12.188  -9.274  11.599  1.00 97.24           C  
ATOM    758 HG21 VAL A  46     -11.350  -8.682  11.229  1.00 97.24           H  
ATOM    759 HG22 VAL A  46     -13.120  -8.805  11.285  1.00 97.24           H  
ATOM    760 HG23 VAL A  46     -12.153  -9.290  12.688  1.00 97.24           H  
ATOM    761  N   ILE A  47     -14.220 -13.401  10.460  1.00 96.13           N  
ATOM    762  H   ILE A  47     -15.018 -12.781  10.451  1.00 96.13           H  
ATOM    763  CA  ILE A  47     -14.330 -14.701   9.780  1.00 96.13           C  
ATOM    764  HA  ILE A  47     -13.496 -15.338  10.075  1.00 96.13           H  
ATOM    765  C   ILE A  47     -14.257 -14.575   8.267  1.00 96.13           C  
ATOM    766  CB  ILE A  47     -15.613 -15.437  10.189  1.00 96.13           C  
ATOM    767  HB  ILE A  47     -15.540 -16.450   9.793  1.00 96.13           H  
ATOM    768  O   ILE A  47     -13.926 -15.540   7.587  1.00 96.13           O  
ATOM    769  CG1 ILE A  47     -16.884 -14.774   9.612  1.00 96.13           C  
ATOM    770 HG12 ILE A  47     -17.045 -13.802  10.079  1.00 96.13           H  
ATOM    771 HG13 ILE A  47     -16.797 -14.645   8.534  1.00 96.13           H  
ATOM    772  CG2 ILE A  47     -15.681 -15.526  11.720  1.00 96.13           C  
ATOM    773 HG21 ILE A  47     -16.097 -14.603  12.123  1.00 96.13           H  
ATOM    774 HG22 ILE A  47     -16.282 -16.383  12.024  1.00 96.13           H  
ATOM    775 HG23 ILE A  47     -14.677 -15.627  12.132  1.00 96.13           H  
ATOM    776  CD1 ILE A  47     -18.111 -15.634   9.840  1.00 96.13           C  
ATOM    777 HD11 ILE A  47     -18.996 -15.156   9.420  1.00 96.13           H  
ATOM    778 HD12 ILE A  47     -18.230 -15.731  10.919  1.00 96.13           H  
ATOM    779 HD13 ILE A  47     -17.975 -16.617   9.389  1.00 96.13           H  
ATOM    780  N   GLU A  48     -14.581 -13.392   7.753  1.00 96.04           N  
ATOM    781  H   GLU A  48     -14.848 -12.640   8.372  1.00 96.04           H  
ATOM    782  CA  GLU A  48     -14.609 -13.117   6.328  1.00 96.04           C  
ATOM    783  HA  GLU A  48     -13.897 -13.783   5.841  1.00 96.04           H  
ATOM    784  C   GLU A  48     -14.225 -11.658   6.081  1.00 96.04           C  
ATOM    785  CB  GLU A  48     -15.998 -13.419   5.760  1.00 96.04           C  
ATOM    786  HB2 GLU A  48     -16.459 -14.219   6.339  1.00 96.04           H  
ATOM    787  HB3 GLU A  48     -16.610 -12.520   5.842  1.00 96.04           H  
ATOM    788  O   GLU A  48     -14.732 -10.757   6.757  1.00 96.04           O  
ATOM    789  CG  GLU A  48     -16.020 -13.836   4.294  1.00 96.04           C  
ATOM    790  HG2 GLU A  48     -15.489 -14.780   4.174  1.00 96.04           H  
ATOM    791  HG3 GLU A  48     -15.525 -13.072   3.693  1.00 96.04           H  
ATOM    792  CD  GLU A  48     -17.486 -13.993   3.870  1.00 96.04           C  
ATOM    793  OE1 GLU A  48     -17.923 -13.192   3.019  1.00 96.04           O  
ATOM    794  OE2 GLU A  48     -18.208 -14.830   4.469  1.00 96.04           O  
ATOM    795  N   LEU A  49     -13.354 -11.427   5.103  1.00 95.24           N  
ATOM    796  H   LEU A  49     -12.950 -12.223   4.631  1.00 95.24           H  
ATOM    797  CA  LEU A  49     -13.088 -10.104   4.549  1.00 95.24           C  
ATOM    798  HA  LEU A  49     -13.847  -9.410   4.911  1.00 95.24           H  
ATOM    799  C   LEU A  49     -13.198 -10.179   3.028  1.00 95.24           C  
ATOM    800  CB  LEU A  49     -11.706  -9.593   5.005  1.00 95.24           C  
ATOM    801  HB2 LEU A  49     -10.954 -10.317   4.690  1.00 95.24           H  
ATOM    802  HB3 LEU A  49     -11.680  -9.529   6.093  1.00 95.24           H  
ATOM    803  O   LEU A  49     -12.483 -10.949   2.389  1.00 95.24           O  
ATOM    804  CG  LEU A  49     -11.351  -8.217   4.400  1.00 95.24           C  
ATOM    805  HG  LEU A  49     -11.577  -8.224   3.334  1.00 95.24           H  
ATOM    806  CD1 LEU A  49     -12.133  -7.073   5.032  1.00 95.24           C  
ATOM    807 HD11 LEU A  49     -11.863  -6.994   6.085  1.00 95.24           H  
ATOM    808 HD12 LEU A  49     -13.204  -7.244   4.927  1.00 95.24           H  
ATOM    809 HD13 LEU A  49     -11.879  -6.139   4.531  1.00 95.24           H  
ATOM    810  CD2 LEU A  49      -9.870  -7.881   4.553  1.00 95.24           C  
ATOM    811 HD21 LEU A  49      -9.633  -6.999   3.958  1.00 95.24           H  
ATOM    812 HD22 LEU A  49      -9.640  -7.664   5.596  1.00 95.24           H  
ATOM    813 HD23 LEU A  49      -9.260  -8.711   4.197  1.00 95.24           H  
ATOM    814  N   GLN A  50     -14.046  -9.330   2.458  1.00 94.67           N  
ATOM    815  H   GLN A  50     -14.620  -8.755   3.059  1.00 94.67           H  
ATOM    816  CA  GLN A  50     -14.114  -9.091   1.022  1.00 94.67           C  
ATOM    817  HA  GLN A  50     -13.455  -9.792   0.511  1.00 94.67           H  
ATOM    818  C   GLN A  50     -13.651  -7.671   0.733  1.00 94.67           C  
ATOM    819  CB  GLN A  50     -15.530  -9.304   0.479  1.00 94.67           C  
ATOM    820  HB2 GLN A  50     -15.488  -9.231  -0.607  1.00 94.67           H  
ATOM    821  HB3 GLN A  50     -16.177  -8.506   0.843  1.00 94.67           H  
ATOM    822  O   GLN A  50     -14.164  -6.734   1.341  1.00 94.67           O  
ATOM    823  CG  GLN A  50     -16.145 -10.658   0.861  1.00 94.67           C  
ATOM    824  HG2 GLN A  50     -16.213 -10.743   1.946  1.00 94.67           H  
ATOM    825  HG3 GLN A  50     -15.507 -11.460   0.490  1.00 94.67           H  
ATOM    826  CD  GLN A  50     -17.543 -10.834   0.281  1.00 94.67           C  
ATOM    827  NE2 GLN A  50     -18.371 -11.673   0.845  1.00 94.67           N  
ATOM    828 HE21 GLN A  50     -19.255 -11.841   0.386  1.00 94.67           H  
ATOM    829 HE22 GLN A  50     -18.090 -12.236   1.635  1.00 94.67           H  
ATOM    830  OE1 GLN A  50     -17.957 -10.191  -0.671  1.00 94.67           O  
ATOM    831  N   TYR A  51     -12.710  -7.485  -0.187  1.00 93.38           N  
ATOM    832  H   TYR A  51     -12.314  -8.285  -0.660  1.00 93.38           H  
ATOM    833  CA  TYR A  51     -12.230  -6.150  -0.551  1.00 93.38           C  
ATOM    834  HA  TYR A  51     -13.027  -5.436  -0.340  1.00 93.38           H  
ATOM    835  C   TYR A  51     -11.904  -6.053  -2.041  1.00 93.38           C  
ATOM    836  CB  TYR A  51     -11.019  -5.771   0.310  1.00 93.38           C  
ATOM    837  HB2 TYR A  51     -10.750  -4.735   0.104  1.00 93.38           H  
ATOM    838  HB3 TYR A  51     -11.306  -5.819   1.360  1.00 93.38           H  
ATOM    839  O   TYR A  51     -11.572  -7.062  -2.654  1.00 93.38           O  
ATOM    840  CG  TYR A  51      -9.794  -6.636   0.101  1.00 93.38           C  
ATOM    841  CD1 TYR A  51      -9.617  -7.781   0.892  1.00 93.38           C  
ATOM    842  HD1 TYR A  51     -10.372  -8.065   1.610  1.00 93.38           H  
ATOM    843  CD2 TYR A  51      -8.842  -6.310  -0.885  1.00 93.38           C  
ATOM    844  HD2 TYR A  51      -9.011  -5.463  -1.532  1.00 93.38           H  
ATOM    845  CE1 TYR A  51      -8.472  -8.575   0.742  1.00 93.38           C  
ATOM    846  HE1 TYR A  51      -8.342  -9.453   1.357  1.00 93.38           H  
ATOM    847  CE2 TYR A  51      -7.692  -7.107  -1.045  1.00 93.38           C  
ATOM    848  HE2 TYR A  51      -6.956  -6.878  -1.801  1.00 93.38           H  
ATOM    849  OH  TYR A  51      -6.387  -8.989  -0.335  1.00 93.38           O  
ATOM    850  HH  TYR A  51      -6.388  -9.706   0.304  1.00 93.38           H  
ATOM    851  CZ  TYR A  51      -7.502  -8.231  -0.217  1.00 93.38           C  
ATOM    852  N   PRO A  52     -11.978  -4.861  -2.655  1.00 90.08           N  
ATOM    853  CA  PRO A  52     -11.698  -4.703  -4.073  1.00 90.08           C  
ATOM    854  HA  PRO A  52     -12.019  -5.581  -4.634  1.00 90.08           H  
ATOM    855  C   PRO A  52     -10.195  -4.487  -4.296  1.00 90.08           C  
ATOM    856  CB  PRO A  52     -12.566  -3.510  -4.481  1.00 90.08           C  
ATOM    857  HB2 PRO A  52     -12.182  -2.993  -5.361  1.00 90.08           H  
ATOM    858  HB3 PRO A  52     -13.579  -3.860  -4.676  1.00 90.08           H  
ATOM    859  O   PRO A  52      -9.641  -3.467  -3.879  1.00 90.08           O  
ATOM    860  CG  PRO A  52     -12.578  -2.618  -3.237  1.00 90.08           C  
ATOM    861  HG2 PRO A  52     -11.718  -1.948  -3.251  1.00 90.08           H  
ATOM    862  HG3 PRO A  52     -13.501  -2.043  -3.164  1.00 90.08           H  
ATOM    863  CD  PRO A  52     -12.452  -3.607  -2.079  1.00 90.08           C  
ATOM    864  HD2 PRO A  52     -11.752  -3.225  -1.336  1.00 90.08           H  
ATOM    865  HD3 PRO A  52     -13.430  -3.756  -1.621  1.00 90.08           H  
ATOM    866  N   ARG A  53      -9.515  -5.406  -4.994  1.00 86.73           N  
ATOM    867  H   ARG A  53     -10.005  -6.226  -5.323  1.00 86.73           H  
ATOM    868  CA  ARG A  53      -8.097  -5.236  -5.364  1.00 86.73           C  
ATOM    869  HA  ARG A  53      -7.632  -4.624  -4.591  1.00 86.73           H  
ATOM    870  C   ARG A  53      -7.974  -4.448  -6.670  1.00 86.73           C  
ATOM    871  CB  ARG A  53      -7.369  -6.592  -5.364  1.00 86.73           C  
ATOM    872  HB2 ARG A  53      -7.539  -7.089  -4.409  1.00 86.73           H  
ATOM    873  HB3 ARG A  53      -7.817  -7.211  -6.142  1.00 86.73           H  
ATOM    874  O   ARG A  53      -7.618  -4.978  -7.720  1.00 86.73           O  
ATOM    875  CG  ARG A  53      -5.845  -6.494  -5.601  1.00 86.73           C  
ATOM    876  HG2 ARG A  53      -5.653  -6.008  -6.557  1.00 86.73           H  
ATOM    877  HG3 ARG A  53      -5.424  -7.499  -5.641  1.00 86.73           H  
ATOM    878  CD  ARG A  53      -5.108  -5.725  -4.502  1.00 86.73           C  
ATOM    879  HD2 ARG A  53      -5.595  -4.762  -4.347  1.00 86.73           H  
ATOM    880  HD3 ARG A  53      -5.174  -6.294  -3.575  1.00 86.73           H  
ATOM    881  NE  ARG A  53      -3.688  -5.488  -4.823  1.00 86.73           N  
ATOM    882  HE  ARG A  53      -3.047  -6.223  -4.558  1.00 86.73           H  
ATOM    883  NH1 ARG A  53      -3.913  -3.412  -5.796  1.00 86.73           N  
ATOM    884 HH11 ARG A  53      -4.915  -3.538  -5.793  1.00 86.73           H  
ATOM    885 HH12 ARG A  53      -3.531  -2.542  -6.139  1.00 86.73           H  
ATOM    886  NH2 ARG A  53      -1.877  -4.211  -5.362  1.00 86.73           N  
ATOM    887 HH21 ARG A  53      -1.257  -4.924  -5.007  1.00 86.73           H  
ATOM    888 HH22 ARG A  53      -1.492  -3.359  -5.744  1.00 86.73           H  
ATOM    889  CZ  ARG A  53      -3.168  -4.377  -5.327  1.00 86.73           C  
ATOM    890  N   VAL A  54      -8.309  -3.161  -6.593  1.00 82.21           N  
ATOM    891  H   VAL A  54      -8.687  -2.848  -5.710  1.00 82.21           H  
ATOM    892  CA  VAL A  54      -8.373  -2.243  -7.753  1.00 82.21           C  
ATOM    893  HA  VAL A  54      -7.889  -2.719  -8.605  1.00 82.21           H  
ATOM    894  C   VAL A  54      -7.615  -0.930  -7.550  1.00 82.21           C  
ATOM    895  CB  VAL A  54      -9.831  -1.960  -8.170  1.00 82.21           C  
ATOM    896  HB  VAL A  54      -9.827  -1.327  -9.057  1.00 82.21           H  
ATOM    897  O   VAL A  54      -7.647  -0.062  -8.418  1.00 82.21           O  
ATOM    898  CG1 VAL A  54     -10.559  -3.254  -8.553  1.00 82.21           C  
ATOM    899 HG11 VAL A  54      -9.982  -3.782  -9.312  1.00 82.21           H  
ATOM    900 HG12 VAL A  54     -11.539  -3.012  -8.966  1.00 82.21           H  
ATOM    901 HG13 VAL A  54     -10.691  -3.898  -7.684  1.00 82.21           H  
ATOM    902  CG2 VAL A  54     -10.612  -1.228  -7.069  1.00 82.21           C  
ATOM    903 HG21 VAL A  54     -11.661  -1.142  -7.351  1.00 82.21           H  
ATOM    904 HG22 VAL A  54     -10.214  -0.221  -6.944  1.00 82.21           H  
ATOM    905 HG23 VAL A  54     -10.535  -1.755  -6.118  1.00 82.21           H  
ATOM    906  N   TRP A  55      -6.938  -0.756  -6.413  1.00 86.54           N  
ATOM    907  H   TRP A  55      -6.902  -1.499  -5.730  1.00 86.54           H  
ATOM    908  CA  TRP A  55      -6.132   0.440  -6.181  1.00 86.54           C  
ATOM    909  HA  TRP A  55      -6.695   1.302  -6.539  1.00 86.54           H  
ATOM    910  C   TRP A  55      -4.816   0.397  -6.962  1.00 86.54           C  
ATOM    911  CB  TRP A  55      -5.894   0.656  -4.688  1.00 86.54           C  
ATOM    912  HB2 TRP A  55      -6.860   0.686  -4.183  1.00 86.54           H  
ATOM    913  HB3 TRP A  55      -5.426   1.632  -4.558  1.00 86.54           H  
ATOM    914  O   TRP A  55      -4.231  -0.675  -7.173  1.00 86.54           O  
ATOM    915  CG  TRP A  55      -5.037  -0.362  -4.009  1.00 86.54           C  
ATOM    916  CD1 TRP A  55      -3.694  -0.291  -3.863  1.00 86.54           C  
ATOM    917  HD1 TRP A  55      -3.075   0.516  -4.225  1.00 86.54           H  
ATOM    918  CD2 TRP A  55      -5.444  -1.592  -3.346  1.00 86.54           C  
ATOM    919  CE2 TRP A  55      -4.284  -2.209  -2.789  1.00 86.54           C  
ATOM    920  CE3 TRP A  55      -6.680  -2.242  -3.146  1.00 86.54           C  
ATOM    921  HE3 TRP A  55      -7.587  -1.795  -3.527  1.00 86.54           H  
ATOM    922  NE1 TRP A  55      -3.244  -1.381  -3.147  1.00 86.54           N  
ATOM    923  HE1 TRP A  55      -2.283  -1.492  -2.858  1.00 86.54           H  
ATOM    924  CH2 TRP A  55      -5.595  -4.003  -1.838  1.00 86.54           C  
ATOM    925  HH2 TRP A  55      -5.665  -4.898  -1.239  1.00 86.54           H  
ATOM    926  CZ2 TRP A  55      -4.348  -3.395  -2.047  1.00 86.54           C  
ATOM    927  HZ2 TRP A  55      -3.450  -3.813  -1.616  1.00 86.54           H  
ATOM    928  CZ3 TRP A  55      -6.747  -3.435  -2.406  1.00 86.54           C  
ATOM    929  HZ3 TRP A  55      -7.703  -3.916  -2.258  1.00 86.54           H  
ATOM    930  N   SER A  56      -4.358   1.583  -7.362  1.00 89.99           N  
ATOM    931  H   SER A  56      -4.911   2.409  -7.183  1.00 89.99           H  
ATOM    932  CA  SER A  56      -3.123   1.775  -8.116  1.00 89.99           C  
ATOM    933  HA  SER A  56      -3.190   1.176  -9.025  1.00 89.99           H  
ATOM    934  C   SER A  56      -1.895   1.319  -7.331  1.00 89.99           C  
ATOM    935  CB  SER A  56      -2.961   3.244  -8.521  1.00 89.99           C  
ATOM    936  HB2 SER A  56      -2.091   3.341  -9.171  1.00 89.99           H  
ATOM    937  HB3 SER A  56      -2.810   3.857  -7.632  1.00 89.99           H  
ATOM    938  O   SER A  56      -1.840   1.445  -6.109  1.00 89.99           O  
ATOM    939  OG  SER A  56      -4.114   3.687  -9.214  1.00 89.99           O  
ATOM    940  HG  SER A  56      -3.902   4.508  -9.664  1.00 89.99           H  
ATOM    941  N   THR A  57      -0.893   0.814  -8.048  1.00 92.08           N  
ATOM    942  H   THR A  57      -1.007   0.751  -9.049  1.00 92.08           H  
ATOM    943  CA  THR A  57       0.404   0.397  -7.496  1.00 92.08           C  
ATOM    944  HA  THR A  57       0.247  -0.341  -6.709  1.00 92.08           H  
ATOM    945  C   THR A  57       1.151   1.579  -6.868  1.00 92.08           C  
ATOM    946  CB  THR A  57       1.214  -0.255  -8.624  1.00 92.08           C  
ATOM    947  HB  THR A  57       1.300   0.456  -9.446  1.00 92.08           H  
ATOM    948  O   THR A  57       1.777   1.434  -5.825  1.00 92.08           O  
ATOM    949  CG2 THR A  57       2.605  -0.714  -8.242  1.00 92.08           C  
ATOM    950 HG21 THR A  57       2.594  -1.231  -7.282  1.00 92.08           H  
ATOM    951 HG22 THR A  57       3.237   0.172  -8.185  1.00 92.08           H  
ATOM    952 HG23 THR A  57       3.017  -1.368  -9.010  1.00 92.08           H  
ATOM    953  OG1 THR A  57       0.538  -1.403  -9.086  1.00 92.08           O  
ATOM    954  HG1 THR A  57       1.125  -2.150  -8.947  1.00 92.08           H  
ATOM    955  N   PHE A  58       1.006   2.770  -7.452  1.00 93.73           N  
ATOM    956  H   PHE A  58       0.485   2.820  -8.315  1.00 93.73           H  
ATOM    957  CA  PHE A  58       1.446   4.050  -6.897  1.00 93.73           C  
ATOM    958  HA  PHE A  58       1.473   3.969  -5.810  1.00 93.73           H  
ATOM    959  C   PHE A  58       0.435   5.153  -7.269  1.00 93.73           C  
ATOM    960  CB  PHE A  58       2.870   4.367  -7.387  1.00 93.73           C  
ATOM    961  HB2 PHE A  58       3.565   3.722  -6.849  1.00 93.73           H  
ATOM    962  HB3 PHE A  58       3.127   5.394  -7.129  1.00 93.73           H  
ATOM    963  O   PHE A  58      -0.284   5.014  -8.269  1.00 93.73           O  
ATOM    964  CG  PHE A  58       3.092   4.173  -8.875  1.00 93.73           C  
ATOM    965  CD1 PHE A  58       3.681   2.983  -9.343  1.00 93.73           C  
ATOM    966  HD1 PHE A  58       4.009   2.231  -8.640  1.00 93.73           H  
ATOM    967  CD2 PHE A  58       2.702   5.167  -9.791  1.00 93.73           C  
ATOM    968  HD2 PHE A  58       2.264   6.090  -9.440  1.00 93.73           H  
ATOM    969  CE1 PHE A  58       3.865   2.780 -10.721  1.00 93.73           C  
ATOM    970  HE1 PHE A  58       4.323   1.870 -11.082  1.00 93.73           H  
ATOM    971  CE2 PHE A  58       2.895   4.967 -11.170  1.00 93.73           C  
ATOM    972  HE2 PHE A  58       2.601   5.729 -11.876  1.00 93.73           H  
ATOM    973  CZ  PHE A  58       3.483   3.778 -11.633  1.00 93.73           C  
ATOM    974  HZ  PHE A  58       3.644   3.634 -12.692  1.00 93.73           H  
ATOM    975  N   PRO A  59       0.318   6.231  -6.471  1.00 92.91           N  
ATOM    976  CA  PRO A  59      -0.566   7.348  -6.787  1.00 92.91           C  
ATOM    977  HA  PRO A  59      -1.562   6.978  -7.030  1.00 92.91           H  
ATOM    978  C   PRO A  59      -0.035   8.163  -7.974  1.00 92.91           C  
ATOM    979  CB  PRO A  59      -0.634   8.181  -5.503  1.00 92.91           C  
ATOM    980  HB2 PRO A  59      -0.821   9.237  -5.698  1.00 92.91           H  
ATOM    981  HB3 PRO A  59      -1.398   7.774  -4.842  1.00 92.91           H  
ATOM    982  O   PRO A  59       1.159   8.165  -8.264  1.00 92.91           O  
ATOM    983  CG  PRO A  59       0.744   7.957  -4.885  1.00 92.91           C  
ATOM    984  HG2 PRO A  59       1.464   8.615  -5.372  1.00 92.91           H  
ATOM    985  HG3 PRO A  59       0.744   8.121  -3.807  1.00 92.91           H  
ATOM    986  CD  PRO A  59       1.057   6.505  -5.241  1.00 92.91           C  
ATOM    987  HD2 PRO A  59       0.704   5.847  -4.447  1.00 92.91           H  
ATOM    988  HD3 PRO A  59       2.132   6.388  -5.377  1.00 92.91           H  
ATOM    989  N   ALA A  60      -0.918   8.916  -8.635  1.00 94.94           N  
ATOM    990  H   ALA A  60      -1.890   8.890  -8.361  1.00 94.94           H  
ATOM    991  CA  ALA A  60      -0.537   9.765  -9.768  1.00 94.94           C  
ATOM    992  HA  ALA A  60      -0.081   9.139 -10.534  1.00 94.94           H  
ATOM    993  C   ALA A  60       0.514  10.831  -9.409  1.00 94.94           C  
ATOM    994  CB  ALA A  60      -1.806  10.409 -10.341  1.00 94.94           C  
ATOM    995  HB1 ALA A  60      -2.260  11.068  -9.602  1.00 94.94           H  
ATOM    996  HB2 ALA A  60      -2.522   9.640 -10.632  1.00 94.94           H  
ATOM    997  HB3 ALA A  60      -1.543  10.995 -11.222  1.00 94.94           H  
ATOM    998  O   ALA A  60       1.322  11.189 -10.257  1.00 94.94           O  
ATOM    999  N   SER A  61       0.551  11.286  -8.152  1.00 95.79           N  
ATOM   1000  H   SER A  61      -0.085  10.897  -7.470  1.00 95.79           H  
ATOM   1001  CA  SER A  61       1.569  12.220  -7.646  1.00 95.79           C  
ATOM   1002  HA  SER A  61       1.547  13.132  -8.244  1.00 95.79           H  
ATOM   1003  C   SER A  61       2.997  11.672  -7.699  1.00 95.79           C  
ATOM   1004  CB  SER A  61       1.254  12.571  -6.189  1.00 95.79           C  
ATOM   1005  HB2 SER A  61       0.286  13.069  -6.146  1.00 95.79           H  
ATOM   1006  HB3 SER A  61       2.013  13.251  -5.804  1.00 95.79           H  
ATOM   1007  O   SER A  61       3.950  12.450  -7.689  1.00 95.79           O  
ATOM   1008  OG  SER A  61       1.213  11.402  -5.386  1.00 95.79           O  
ATOM   1009  HG  SER A  61       2.112  11.125  -5.194  1.00 95.79           H  
ATOM   1010  N   ASP A  62       3.140  10.347  -7.749  1.00 97.29           N  
ATOM   1011  H   ASP A  62       2.308   9.774  -7.763  1.00 97.29           H  
ATOM   1012  CA  ASP A  62       4.420   9.642  -7.678  1.00 97.29           C  
ATOM   1013  HA  ASP A  62       5.212  10.346  -7.424  1.00 97.29           H  
ATOM   1014  C   ASP A  62       4.790   9.013  -9.031  1.00 97.29           C  
ATOM   1015  CB  ASP A  62       4.359   8.582  -6.566  1.00 97.29           C  
ATOM   1016  HB2 ASP A  62       3.571   7.868  -6.807  1.00 97.29           H  
ATOM   1017  HB3 ASP A  62       5.302   8.036  -6.549  1.00 97.29           H  
ATOM   1018  O   ASP A  62       5.791   8.311  -9.138  1.00 97.29           O  
ATOM   1019  CG  ASP A  62       4.110   9.129  -5.155  1.00 97.29           C  
ATOM   1020  OD1 ASP A  62       3.922  10.355  -4.969  1.00 97.29           O  
ATOM   1021  OD2 ASP A  62       4.083   8.278  -4.238  1.00 97.29           O  
ATOM   1022  N   ALA A  63       3.978   9.251 -10.066  1.00 97.93           N  
ATOM   1023  H   ALA A  63       3.187   9.863  -9.922  1.00 97.93           H  
ATOM   1024  CA  ALA A  63       4.139   8.647 -11.384  1.00 97.93           C  
ATOM   1025  HA  ALA A  63       4.469   7.616 -11.252  1.00 97.93           H  
ATOM   1026  C   ALA A  63       5.195   9.347 -12.259  1.00 97.93           C  
ATOM   1027  CB  ALA A  63       2.764   8.629 -12.054  1.00 97.93           C  
ATOM   1028  HB1 ALA A  63       2.033   8.156 -11.399  1.00 97.93           H  
ATOM   1029  HB2 ALA A  63       2.446   9.646 -12.287  1.00 97.93           H  
ATOM   1030  HB3 ALA A  63       2.837   8.055 -12.978  1.00 97.93           H  
ATOM   1031  O   ALA A  63       5.585   8.802 -13.292  1.00 97.93           O  
ATOM   1032  N   ASP A  64       5.649  10.537 -11.863  1.00 98.22           N  
ATOM   1033  H   ASP A  64       5.283  10.923 -11.005  1.00 98.22           H  
ATOM   1034  CA  ASP A  64       6.669  11.302 -12.578  1.00 98.22           C  
ATOM   1035  HA  ASP A  64       6.541  11.149 -13.649  1.00 98.22           H  
ATOM   1036  C   ASP A  64       8.083  10.844 -12.209  1.00 98.22           C  
ATOM   1037  CB  ASP A  64       6.517  12.804 -12.295  1.00 98.22           C  
ATOM   1038  HB2 ASP A  64       6.443  12.961 -11.219  1.00 98.22           H  
ATOM   1039  HB3 ASP A  64       7.417  13.314 -12.640  1.00 98.22           H  
ATOM   1040  O   ASP A  64       8.490  10.872 -11.043  1.00 98.22           O  
ATOM   1041  CG  ASP A  64       5.322  13.456 -12.993  1.00 98.22           C  
ATOM   1042  OD1 ASP A  64       4.835  12.887 -13.996  1.00 98.22           O  
ATOM   1043  OD2 ASP A  64       4.948  14.561 -12.547  1.00 98.22           O  
ATOM   1044  N   VAL A  65       8.863  10.504 -13.234  1.00 98.48           N  
ATOM   1045  H   VAL A  65       8.434  10.425 -14.145  1.00 98.48           H  
ATOM   1046  CA  VAL A  65      10.305  10.274 -13.139  1.00 98.48           C  
ATOM   1047  HA  VAL A  65      10.582  10.191 -12.088  1.00 98.48           H  
ATOM   1048  C   VAL A  65      11.032  11.471 -13.735  1.00 98.48           C  
ATOM   1049  CB  VAL A  65      10.724   8.967 -13.831  1.00 98.48           C  
ATOM   1050  HB  VAL A  65      10.604   9.068 -14.910  1.00 98.48           H  
ATOM   1051  O   VAL A  65      10.879  11.771 -14.921  1.00 98.48           O  
ATOM   1052  CG1 VAL A  65      12.197   8.667 -13.521  1.00 98.48           C  
ATOM   1053 HG11 VAL A  65      12.350   8.620 -12.443  1.00 98.48           H  
ATOM   1054 HG12 VAL A  65      12.835   9.447 -13.936  1.00 98.48           H  
ATOM   1055 HG13 VAL A  65      12.491   7.712 -13.955  1.00 98.48           H  
ATOM   1056  CG2 VAL A  65       9.872   7.780 -13.364  1.00 98.48           C  
ATOM   1057 HG21 VAL A  65       8.846   7.899 -13.715  1.00 98.48           H  
ATOM   1058 HG22 VAL A  65       9.868   7.740 -12.275  1.00 98.48           H  
ATOM   1059 HG23 VAL A  65      10.267   6.849 -13.769  1.00 98.48           H  
ATOM   1060  N   LEU A  66      11.824  12.158 -12.913  1.00 98.35           N  
ATOM   1061  H   LEU A  66      11.964  11.797 -11.980  1.00 98.35           H  
ATOM   1062  CA  LEU A  66      12.615  13.312 -13.340  1.00 98.35           C  
ATOM   1063  HA  LEU A  66      12.117  13.802 -14.177  1.00 98.35           H  
ATOM   1064  C   LEU A  66      13.985  12.846 -13.818  1.00 98.35           C  
ATOM   1065  CB  LEU A  66      12.760  14.329 -12.199  1.00 98.35           C  
ATOM   1066  HB2 LEU A  66      13.342  15.174 -12.568  1.00 98.35           H  
ATOM   1067  HB3 LEU A  66      13.333  13.862 -11.398  1.00 98.35           H  
ATOM   1068  O   LEU A  66      14.654  12.075 -13.133  1.00 98.35           O  
ATOM   1069  CG  LEU A  66      11.442  14.853 -11.609  1.00 98.35           C  
ATOM   1070  HG  LEU A  66      10.866  14.027 -11.192  1.00 98.35           H  
ATOM   1071  CD1 LEU A  66      11.757  15.829 -10.473  1.00 98.35           C  
ATOM   1072 HD11 LEU A  66      12.352  15.325  -9.711  1.00 98.35           H  
ATOM   1073 HD12 LEU A  66      10.830  16.182 -10.023  1.00 98.35           H  
ATOM   1074 HD13 LEU A  66      12.317  16.680 -10.860  1.00 98.35           H  
ATOM   1075  CD2 LEU A  66      10.596  15.573 -12.657  1.00 98.35           C  
ATOM   1076 HD21 LEU A  66       9.732  16.042 -12.188  1.00 98.35           H  
ATOM   1077 HD22 LEU A  66      11.190  16.330 -13.171  1.00 98.35           H  
ATOM   1078 HD23 LEU A  66      10.235  14.850 -13.389  1.00 98.35           H  
ATOM   1079  N   ILE A  67      14.409  13.320 -14.983  1.00 98.42           N  
ATOM   1080  H   ILE A  67      13.793  13.917 -15.516  1.00 98.42           H  
ATOM   1081  CA  ILE A  67      15.681  12.947 -15.597  1.00 98.42           C  
ATOM   1082  HA  ILE A  67      16.293  12.415 -14.869  1.00 98.42           H  
ATOM   1083  C   ILE A  67      16.414  14.223 -15.996  1.00 98.42           C  
ATOM   1084  CB  ILE A  67      15.450  11.998 -16.792  1.00 98.42           C  
ATOM   1085  HB  ILE A  67      14.824  12.519 -17.517  1.00 98.42           H  
ATOM   1086  O   ILE A  67      15.861  15.071 -16.690  1.00 98.42           O  
ATOM   1087  CG1 ILE A  67      14.737  10.690 -16.361  1.00 98.42           C  
ATOM   1088 HG12 ILE A  67      15.471   9.952 -16.039  1.00 98.42           H  
ATOM   1089 HG13 ILE A  67      14.059  10.864 -15.526  1.00 98.42           H  
ATOM   1090  CG2 ILE A  67      16.792  11.645 -17.464  1.00 98.42           C  
ATOM   1091 HG21 ILE A  67      16.644  10.881 -18.227  1.00 98.42           H  
ATOM   1092 HG22 ILE A  67      17.495  11.267 -16.722  1.00 98.42           H  
ATOM   1093 HG23 ILE A  67      17.218  12.525 -17.945  1.00 98.42           H  
ATOM   1094  CD1 ILE A  67      13.880  10.099 -17.476  1.00 98.42           C  
ATOM   1095 HD11 ILE A  67      13.353   9.219 -17.106  1.00 98.42           H  
ATOM   1096 HD12 ILE A  67      13.150  10.846 -17.788  1.00 98.42           H  
ATOM   1097 HD13 ILE A  67      14.503   9.814 -18.324  1.00 98.42           H  
ATOM   1098  N   TYR A  68      17.663  14.359 -15.569  1.00 98.06           N  
ATOM   1099  H   TYR A  68      18.035  13.639 -14.966  1.00 98.06           H  
ATOM   1100  CA  TYR A  68      18.554  15.451 -15.957  1.00 98.06           C  
ATOM   1101  HA  TYR A  68      18.033  16.156 -16.605  1.00 98.06           H  
ATOM   1102  C   TYR A  68      19.744  14.897 -16.737  1.00 98.06           C  
ATOM   1103  CB  TYR A  68      19.001  16.202 -14.701  1.00 98.06           C  
ATOM   1104  HB2 TYR A  68      19.297  15.478 -13.942  1.00 98.06           H  
ATOM   1105  HB3 TYR A  68      18.153  16.759 -14.300  1.00 98.06           H  
ATOM   1106  O   TYR A  68      20.425  14.007 -16.235  1.00 98.06           O  
ATOM   1107  CG  TYR A  68      20.153  17.156 -14.936  1.00 98.06           C  
ATOM   1108  CD1 TYR A  68      21.458  16.793 -14.551  1.00 98.06           C  
ATOM   1109  HD1 TYR A  68      21.640  15.821 -14.118  1.00 98.06           H  
ATOM   1110  CD2 TYR A  68      19.927  18.381 -15.589  1.00 98.06           C  
ATOM   1111  HD2 TYR A  68      18.939  18.638 -15.939  1.00 98.06           H  
ATOM   1112  CE1 TYR A  68      22.528  17.679 -14.778  1.00 98.06           C  
ATOM   1113  HE1 TYR A  68      23.538  17.414 -14.501  1.00 98.06           H  
ATOM   1114  CE2 TYR A  68      20.993  19.268 -15.821  1.00 98.06           C  
ATOM   1115  HE2 TYR A  68      20.818  20.208 -16.322  1.00 98.06           H  
ATOM   1116  OH  TYR A  68      23.342  19.754 -15.616  1.00 98.06           O  
ATOM   1117  HH  TYR A  68      23.075  20.546 -16.088  1.00 98.06           H  
ATOM   1118  CZ  TYR A  68      22.296  18.918 -15.408  1.00 98.06           C  
ATOM   1119  N   ASP A  69      20.002  15.421 -17.935  1.00 96.55           N  
ATOM   1120  H   ASP A  69      19.417  16.178 -18.259  1.00 96.55           H  
ATOM   1121  CA  ASP A  69      21.173  15.100 -18.756  1.00 96.55           C  
ATOM   1122  HA  ASP A  69      21.554  14.116 -18.481  1.00 96.55           H  
ATOM   1123  C   ASP A  69      22.288  16.115 -18.513  1.00 96.55           C  
ATOM   1124  CB  ASP A  69      20.804  15.068 -20.252  1.00 96.55           C  
ATOM   1125  HB2 ASP A  69      20.684  16.090 -20.610  1.00 96.55           H  
ATOM   1126  HB3 ASP A  69      19.825  14.602 -20.369  1.00 96.55           H  
ATOM   1127  O   ASP A  69      22.201  17.263 -18.944  1.00 96.55           O  
ATOM   1128  CG  ASP A  69      21.872  14.340 -21.101  1.00 96.55           C  
ATOM   1129  OD1 ASP A  69      23.041  14.272 -20.655  1.00 96.55           O  
ATOM   1130  OD2 ASP A  69      21.551  13.778 -22.176  1.00 96.55           O  
ATOM   1131  N   SER A  70      23.371  15.689 -17.869  1.00 94.64           N  
ATOM   1132  H   SER A  70      23.389  14.735 -17.536  1.00 94.64           H  
ATOM   1133  CA  SER A  70      24.546  16.544 -17.672  1.00 94.64           C  
ATOM   1134  HA  SER A  70      24.217  17.489 -17.239  1.00 94.64           H  
ATOM   1135  C   SER A  70      25.286  16.885 -18.969  1.00 94.64           C  
ATOM   1136  CB  SER A  70      25.528  15.898 -16.694  1.00 94.64           C  
ATOM   1137  HB2 SER A  70      25.050  15.780 -15.721  1.00 94.64           H  
ATOM   1138  HB3 SER A  70      26.397  16.546 -16.580  1.00 94.64           H  
ATOM   1139  O   SER A  70      25.986  17.894 -19.009  1.00 94.64           O  
ATOM   1140  OG  SER A  70      25.942  14.633 -17.167  1.00 94.64           O  
ATOM   1141  HG  SER A  70      25.191  14.045 -17.058  1.00 94.64           H  
ATOM   1142  N   LYS A  71      25.140  16.089 -20.040  1.00 91.65           N  
ATOM   1143  H   LYS A  71      24.487  15.321 -19.984  1.00 91.65           H  
ATOM   1144  CA  LYS A  71      25.824  16.334 -21.321  1.00 91.65           C  
ATOM   1145  HA  LYS A  71      26.850  16.644 -21.124  1.00 91.65           H  
ATOM   1146  C   LYS A  71      25.180  17.477 -22.096  1.00 91.65           C  
ATOM   1147  CB  LYS A  71      25.839  15.065 -22.186  1.00 91.65           C  
ATOM   1148  HB2 LYS A  71      26.303  15.307 -23.142  1.00 91.65           H  
ATOM   1149  HB3 LYS A  71      24.816  14.747 -22.387  1.00 91.65           H  
ATOM   1150  O   LYS A  71      25.888  18.267 -22.712  1.00 91.65           O  
ATOM   1151  CG  LYS A  71      26.623  13.912 -21.545  1.00 91.65           C  
ATOM   1152  HG2 LYS A  71      27.660  14.216 -21.408  1.00 91.65           H  
ATOM   1153  HG3 LYS A  71      26.194  13.667 -20.573  1.00 91.65           H  
ATOM   1154  CD  LYS A  71      26.563  12.667 -22.439  1.00 91.65           C  
ATOM   1155  HD2 LYS A  71      25.525  12.345 -22.514  1.00 91.65           H  
ATOM   1156  HD3 LYS A  71      26.938  12.912 -23.433  1.00 91.65           H  
ATOM   1157  CE  LYS A  71      27.413  11.551 -21.826  1.00 91.65           C  
ATOM   1158  HE2 LYS A  71      28.459  11.856 -21.857  1.00 91.65           H  
ATOM   1159  HE3 LYS A  71      27.123  11.439 -20.781  1.00 91.65           H  
ATOM   1160  NZ  LYS A  71      27.228  10.258 -22.528  1.00 91.65           N  
ATOM   1161  HZ1 LYS A  71      26.274   9.947 -22.411  1.00 91.65           H  
ATOM   1162  HZ2 LYS A  71      27.442  10.337 -23.512  1.00 91.65           H  
ATOM   1163  HZ3 LYS A  71      27.816   9.546 -22.117  1.00 91.65           H  
ATOM   1164  N   THR A  72      23.850  17.555 -22.079  1.00 93.17           N  
ATOM   1165  H   THR A  72      23.335  16.837 -21.590  1.00 93.17           H  
ATOM   1166  CA  THR A  72      23.085  18.601 -22.783  1.00 93.17           C  
ATOM   1167  HA  THR A  72      23.740  19.101 -23.497  1.00 93.17           H  
ATOM   1168  C   THR A  72      22.574  19.698 -21.850  1.00 93.17           C  
ATOM   1169  CB  THR A  72      21.923  18.008 -23.591  1.00 93.17           C  
ATOM   1170  HB  THR A  72      21.452  18.804 -24.167  1.00 93.17           H  
ATOM   1171  O   THR A  72      22.083  20.719 -22.324  1.00 93.17           O  
ATOM   1172  CG2 THR A  72      22.376  16.908 -24.553  1.00 93.17           C  
ATOM   1173 HG21 THR A  72      22.727  16.038 -23.996  1.00 93.17           H  
ATOM   1174 HG22 THR A  72      23.178  17.284 -25.188  1.00 93.17           H  
ATOM   1175 HG23 THR A  72      21.537  16.609 -25.180  1.00 93.17           H  
ATOM   1176  OG1 THR A  72      20.967  17.443 -22.733  1.00 93.17           O  
ATOM   1177  HG1 THR A  72      20.193  17.247 -23.267  1.00 93.17           H  
ATOM   1178  N   ASN A  73      22.708  19.509 -20.533  1.00 95.20           N  
ATOM   1179  H   ASN A  73      23.072  18.618 -20.226  1.00 95.20           H  
ATOM   1180  CA  ASN A  73      22.160  20.366 -19.484  1.00 95.20           C  
ATOM   1181  HA  ASN A  73      22.329  19.834 -18.548  1.00 95.20           H  
ATOM   1182  C   ASN A  73      20.631  20.540 -19.586  1.00 95.20           C  
ATOM   1183  CB  ASN A  73      22.965  21.675 -19.428  1.00 95.20           C  
ATOM   1184  HB2 ASN A  73      24.027  21.457 -19.541  1.00 95.20           H  
ATOM   1185  HB3 ASN A  73      22.656  22.319 -20.251  1.00 95.20           H  
ATOM   1186  O   ASN A  73      20.094  21.616 -19.323  1.00 95.20           O  
ATOM   1187  CG  ASN A  73      22.797  22.415 -18.117  1.00 95.20           C  
ATOM   1188  ND2 ASN A  73      22.876  23.723 -18.131  1.00 95.20           N  
ATOM   1189 HD21 ASN A  73      22.965  24.210 -19.011  1.00 95.20           H  
ATOM   1190 HD22 ASN A  73      22.745  24.191 -17.245  1.00 95.20           H  
ATOM   1191  OD1 ASN A  73      22.647  21.838 -17.052  1.00 95.20           O  
ATOM   1192  N   GLN A  74      19.928  19.483 -20.001  1.00 97.10           N  
ATOM   1193  H   GLN A  74      20.429  18.621 -20.160  1.00 97.10           H  
ATOM   1194  CA  GLN A  74      18.477  19.481 -20.191  1.00 97.10           C  
ATOM   1195  HA  GLN A  74      18.091  20.489 -20.037  1.00 97.10           H  
ATOM   1196  C   GLN A  74      17.781  18.577 -19.178  1.00 97.10           C  
ATOM   1197  CB  GLN A  74      18.116  19.061 -21.621  1.00 97.10           C  
ATOM   1198  HB2 GLN A  74      17.031  18.998 -21.704  1.00 97.10           H  
ATOM   1199  HB3 GLN A  74      18.533  18.074 -21.824  1.00 97.10           H  
ATOM   1200  O   GLN A  74      18.348  17.595 -18.700  1.00 97.10           O  
ATOM   1201  CG  GLN A  74      18.607  20.070 -22.664  1.00 97.10           C  
ATOM   1202  HG2 GLN A  74      19.692  20.159 -22.614  1.00 97.10           H  
ATOM   1203  HG3 GLN A  74      18.174  21.047 -22.448  1.00 97.10           H  
ATOM   1204  CD  GLN A  74      18.244  19.650 -24.081  1.00 97.10           C  
ATOM   1205  NE2 GLN A  74      17.748  20.554 -24.897  1.00 97.10           N  
ATOM   1206 HE21 GLN A  74      17.638  21.511 -24.595  1.00 97.10           H  
ATOM   1207 HE22 GLN A  74      17.538  20.238 -25.833  1.00 97.10           H  
ATOM   1208  OE1 GLN A  74      18.410  18.511 -24.486  1.00 97.10           O  
ATOM   1209  N   THR A  75      16.524  18.891 -18.880  1.00 97.71           N  
ATOM   1210  H   THR A  75      16.098  19.703 -19.303  1.00 97.71           H  
ATOM   1211  CA  THR A  75      15.654  18.070 -18.038  1.00 97.71           C  
ATOM   1212  HA  THR A  75      16.226  17.224 -17.656  1.00 97.71           H  
ATOM   1213  C   THR A  75      14.495  17.503 -18.842  1.00 97.71           C  
ATOM   1214  CB  THR A  75      15.124  18.842 -16.823  1.00 97.71           C  
ATOM   1215  HB  THR A  75      14.396  18.223 -16.298  1.00 97.71           H  
ATOM   1216  O   THR A  75      13.980  18.129 -19.768  1.00 97.71           O  
ATOM   1217  CG2 THR A  75      16.236  19.215 -15.848  1.00 97.71           C  
ATOM   1218 HG21 THR A  75      16.720  18.303 -15.497  1.00 97.71           H  
ATOM   1219 HG22 THR A  75      15.814  19.738 -14.990  1.00 97.71           H  
ATOM   1220 HG23 THR A  75      16.966  19.860 -16.337  1.00 97.71           H  
ATOM   1221  OG1 THR A  75      14.508  20.043 -17.222  1.00 97.71           O  
ATOM   1222  HG1 THR A  75      14.113  20.448 -16.446  1.00 97.71           H  
ATOM   1223  N   ALA A  76      14.069  16.307 -18.465  1.00 97.87           N  
ATOM   1224  H   ALA A  76      14.561  15.835 -17.719  1.00 97.87           H  
ATOM   1225  CA  ALA A  76      12.882  15.654 -18.974  1.00 97.87           C  
ATOM   1226  HA  ALA A  76      12.245  16.388 -19.469  1.00 97.87           H  
ATOM   1227  C   ALA A  76      12.095  15.042 -17.817  1.00 97.87           C  
ATOM   1228  CB  ALA A  76      13.295  14.594 -19.997  1.00 97.87           C  
ATOM   1229  HB1 ALA A  76      13.819  15.075 -20.824  1.00 97.87           H  
ATOM   1230  HB2 ALA A  76      12.416  14.077 -20.381  1.00 97.87           H  
ATOM   1231  HB3 ALA A  76      13.959  13.873 -19.522  1.00 97.87           H  
ATOM   1232  O   ALA A  76      12.664  14.618 -16.810  1.00 97.87           O  
ATOM   1233  N   THR A  77      10.785  14.953 -18.005  1.00 98.13           N  
ATOM   1234  H   THR A  77      10.383  15.323 -18.855  1.00 98.13           H  
ATOM   1235  CA  THR A  77       9.894  14.220 -17.111  1.00 98.13           C  
ATOM   1236  HA  THR A  77      10.469  13.783 -16.295  1.00 98.13           H  
ATOM   1237  C   THR A  77       9.242  13.098 -17.897  1.00 98.13           C  
ATOM   1238  CB  THR A  77       8.840  15.136 -16.480  1.00 98.13           C  
ATOM   1239  HB  THR A  77       8.222  15.581 -17.260  1.00 98.13           H  
ATOM   1240  O   THR A  77       8.674  13.329 -18.965  1.00 98.13           O  
ATOM   1241  CG2 THR A  77       7.943  14.386 -15.496  1.00 98.13           C  
ATOM   1242 HG21 THR A  77       7.301  15.086 -14.961  1.00 98.13           H  
ATOM   1243 HG22 THR A  77       8.548  13.830 -14.780  1.00 98.13           H  
ATOM   1244 HG23 THR A  77       7.298  13.689 -16.031  1.00 98.13           H  
ATOM   1245  OG1 THR A  77       9.477  16.164 -15.759  1.00 98.13           O  
ATOM   1246  HG1 THR A  77       8.792  16.620 -15.264  1.00 98.13           H  
ATOM   1247  N   ILE A  78       9.326  11.884 -17.365  1.00 98.09           N  
ATOM   1248  H   ILE A  78       9.831  11.779 -16.496  1.00 98.09           H  
ATOM   1249  CA  ILE A  78       8.607  10.720 -17.874  1.00 98.09           C  
ATOM   1250  HA  ILE A  78       8.139  10.962 -18.828  1.00 98.09           H  
ATOM   1251  C   ILE A  78       7.493  10.402 -16.886  1.00 98.09           C  
ATOM   1252  CB  ILE A  78       9.570   9.537 -18.107  1.00 98.09           C  
ATOM   1253  HB  ILE A  78      10.069   9.310 -17.164  1.00 98.09           H  
ATOM   1254  O   ILE A  78       7.747   9.897 -15.796  1.00 98.09           O  
ATOM   1255  CG1 ILE A  78      10.676   9.884 -19.131  1.00 98.09           C  
ATOM   1256 HG12 ILE A  78      11.219  10.761 -18.779  1.00 98.09           H  
ATOM   1257 HG13 ILE A  78      11.385   9.057 -19.165  1.00 98.09           H  
ATOM   1258  CG2 ILE A  78       8.800   8.277 -18.539  1.00 98.09           C  
ATOM   1259 HG21 ILE A  78       9.503   7.498 -18.833  1.00 98.09           H  
ATOM   1260 HG22 ILE A  78       8.205   7.902 -17.706  1.00 98.09           H  
ATOM   1261 HG23 ILE A  78       8.139   8.509 -19.374  1.00 98.09           H  
ATOM   1262  CD1 ILE A  78      10.212  10.182 -20.562  1.00 98.09           C  
ATOM   1263 HD11 ILE A  78      11.079  10.439 -21.171  1.00 98.09           H  
ATOM   1264 HD12 ILE A  78       9.733   9.304 -20.996  1.00 98.09           H  
ATOM   1265 HD13 ILE A  78       9.520  11.024 -20.575  1.00 98.09           H  
ATOM   1266  N   THR A  79       6.258  10.705 -17.270  1.00 97.98           N  
ATOM   1267  H   THR A  79       6.130  11.250 -18.110  1.00 97.98           H  
ATOM   1268  CA  THR A  79       5.066  10.406 -16.469  1.00 97.98           C  
ATOM   1269  HA  THR A  79       5.309  10.449 -15.407  1.00 97.98           H  
ATOM   1270  C   THR A  79       4.560   9.016 -16.813  1.00 97.98           C  
ATOM   1271  CB  THR A  79       3.965  11.437 -16.739  1.00 97.98           C  
ATOM   1272  HB  THR A  79       3.648  11.355 -17.779  1.00 97.98           H  
ATOM   1273  O   THR A  79       4.183   8.773 -17.961  1.00 97.98           O  
ATOM   1274  CG2 THR A  79       2.743  11.242 -15.844  1.00 97.98           C  
ATOM   1275 HG21 THR A  79       2.062  12.082 -15.973  1.00 97.98           H  
ATOM   1276 HG22 THR A  79       3.048  11.190 -14.799  1.00 97.98           H  
ATOM   1277 HG23 THR A  79       2.224  10.321 -16.111  1.00 97.98           H  
ATOM   1278  OG1 THR A  79       4.466  12.734 -16.546  1.00 97.98           O  
ATOM   1279  HG1 THR A  79       4.571  12.852 -15.599  1.00 97.98           H  
ATOM   1280  N   LEU A  80       4.529   8.102 -15.848  1.00 98.25           N  
ATOM   1281  H   LEU A  80       4.877   8.367 -14.937  1.00 98.25           H  
ATOM   1282  CA  LEU A  80       3.936   6.770 -15.991  1.00 98.25           C  
ATOM   1283  HA  LEU A  80       4.105   6.421 -17.010  1.00 98.25           H  
ATOM   1284  C   LEU A  80       2.415   6.806 -15.778  1.00 98.25           C  
ATOM   1285  CB  LEU A  80       4.629   5.779 -15.041  1.00 98.25           C  
ATOM   1286  HB2 LEU A  80       4.182   4.796 -15.184  1.00 98.25           H  
ATOM   1287  HB3 LEU A  80       4.439   6.091 -14.014  1.00 98.25           H  
ATOM   1288  O   LEU A  80       1.872   7.745 -15.199  1.00 98.25           O  
ATOM   1289  CG  LEU A  80       6.152   5.658 -15.244  1.00 98.25           C  
ATOM   1290  HG  LEU A  80       6.634   6.607 -15.012  1.00 98.25           H  
ATOM   1291  CD1 LEU A  80       6.703   4.595 -14.296  1.00 98.25           C  
ATOM   1292 HD11 LEU A  80       6.437   4.847 -13.270  1.00 98.25           H  
ATOM   1293 HD12 LEU A  80       6.278   3.625 -14.554  1.00 98.25           H  
ATOM   1294 HD13 LEU A  80       7.790   4.553 -14.378  1.00 98.25           H  
ATOM   1295  CD2 LEU A  80       6.528   5.248 -16.670  1.00 98.25           C  
ATOM   1296 HD21 LEU A  80       6.016   4.324 -16.940  1.00 98.25           H  
ATOM   1297 HD22 LEU A  80       7.607   5.099 -16.723  1.00 98.25           H  
ATOM   1298 HD23 LEU A  80       6.260   6.041 -17.368  1.00 98.25           H  
ATOM   1299  N   PHE A  81       1.693   5.791 -16.245  1.00 96.56           N  
ATOM   1300  H   PHE A  81       2.152   5.049 -16.755  1.00 96.56           H  
ATOM   1301  CA  PHE A  81       0.271   5.675 -15.961  1.00 96.56           C  
ATOM   1302  HA  PHE A  81      -0.192   6.643 -16.154  1.00 96.56           H  
ATOM   1303  C   PHE A  81       0.057   5.354 -14.483  1.00 96.56           C  
ATOM   1304  CB  PHE A  81      -0.397   4.642 -16.876  1.00 96.56           C  
ATOM   1305  HB2 PHE A  81      -1.393   4.427 -16.490  1.00 96.56           H  
ATOM   1306  HB3 PHE A  81       0.173   3.713 -16.845  1.00 96.56           H  
ATOM   1307  O   PHE A  81       0.627   4.406 -13.941  1.00 96.56           O  
ATOM   1308  CG  PHE A  81      -0.552   5.107 -18.312  1.00 96.56           C  
ATOM   1309  CD1 PHE A  81      -1.341   6.236 -18.608  1.00 96.56           C  
ATOM   1310  HD1 PHE A  81      -1.847   6.767 -17.816  1.00 96.56           H  
ATOM   1311  CD2 PHE A  81       0.079   4.410 -19.358  1.00 96.56           C  
ATOM   1312  HD2 PHE A  81       0.669   3.533 -19.136  1.00 96.56           H  
ATOM   1313  CE1 PHE A  81      -1.483   6.672 -19.937  1.00 96.56           C  
ATOM   1314  HE1 PHE A  81      -2.094   7.535 -20.160  1.00 96.56           H  
ATOM   1315  CE2 PHE A  81      -0.061   4.845 -20.688  1.00 96.56           C  
ATOM   1316  HE2 PHE A  81       0.419   4.296 -21.484  1.00 96.56           H  
ATOM   1317  CZ  PHE A  81      -0.843   5.977 -20.978  1.00 96.56           C  
ATOM   1318  HZ  PHE A  81      -0.964   6.304 -22.000  1.00 96.56           H  
ATOM   1319  N   ALA A  82      -0.811   6.127 -13.835  1.00 91.83           N  
ATOM   1320  H   ALA A  82      -1.208   6.925 -14.310  1.00 91.83           H  
ATOM   1321  CA  ALA A  82      -1.310   5.795 -12.512  1.00 91.83           C  
ATOM   1322  HA  ALA A  82      -0.484   5.439 -11.898  1.00 91.83           H  
ATOM   1323  C   ALA A  82      -2.353   4.684 -12.650  1.00 91.83           C  
ATOM   1324  CB  ALA A  82      -1.874   7.056 -11.860  1.00 91.83           C  
ATOM   1325  HB1 ALA A  82      -1.115   7.837 -11.889  1.00 91.83           H  
ATOM   1326  HB2 ALA A  82      -2.756   7.400 -12.401  1.00 91.83           H  
ATOM   1327  HB3 ALA A  82      -2.141   6.846 -10.824  1.00 91.83           H  
ATOM   1328  O   ALA A  82      -3.454   4.895 -13.157  1.00 91.83           O  
ATOM   1329  N   GLY A  83      -2.001   3.487 -12.207  1.00 90.04           N  
ATOM   1330  H   GLY A  83      -1.069   3.355 -11.842  1.00 90.04           H  
ATOM   1331  CA  GLY A  83      -2.854   2.319 -12.338  1.00 90.04           C  
ATOM   1332  HA2 GLY A  83      -2.985   2.089 -13.395  1.00 90.04           H  
ATOM   1333  HA3 GLY A  83      -3.831   2.519 -11.897  1.00 90.04           H  
ATOM   1334  C   GLY A  83      -2.239   1.124 -11.642  1.00 90.04           C  
ATOM   1335  O   GLY A  83      -1.328   1.259 -10.821  1.00 90.04           O  
ATOM   1336  N   PHE A  84      -2.760  -0.053 -11.953  1.00 88.91           N  
ATOM   1337  H   PHE A  84      -3.465  -0.112 -12.673  1.00 88.91           H  
ATOM   1338  CA  PHE A  84      -2.233  -1.285 -11.404  1.00 88.91           C  
ATOM   1339  HA  PHE A  84      -1.723  -1.072 -10.465  1.00 88.91           H  
ATOM   1340  C   PHE A  84      -1.202  -1.922 -12.345  1.00 88.91           C  
ATOM   1341  CB  PHE A  84      -3.381  -2.228 -11.060  1.00 88.91           C  
ATOM   1342  HB2 PHE A  84      -4.019  -1.769 -10.304  1.00 88.91           H  
ATOM   1343  HB3 PHE A  84      -3.980  -2.425 -11.949  1.00 88.91           H  
ATOM   1344  O   PHE A  84      -1.492  -2.207 -13.507  1.00 88.91           O  
ATOM   1345  CG  PHE A  84      -2.816  -3.514 -10.528  1.00 88.91           C  
ATOM   1346  CD1 PHE A  84      -2.585  -4.574 -11.418  1.00 88.91           C  
ATOM   1347  HD1 PHE A  84      -2.906  -4.504 -12.446  1.00 88.91           H  
ATOM   1348  CD2 PHE A  84      -2.366  -3.589  -9.198  1.00 88.91           C  
ATOM   1349  HD2 PHE A  84      -2.496  -2.747  -8.534  1.00 88.91           H  
ATOM   1350  CE1 PHE A  84      -1.946  -5.730 -10.965  1.00 88.91           C  
ATOM   1351  HE1 PHE A  84      -1.861  -6.573 -11.635  1.00 88.91           H  
ATOM   1352  CE2 PHE A  84      -1.671  -4.732  -8.765  1.00 88.91           C  
ATOM   1353  HE2 PHE A  84      -1.260  -4.790  -7.768  1.00 88.91           H  
ATOM   1354  CZ  PHE A  84      -1.456  -5.802  -9.648  1.00 88.91           C  
ATOM   1355  HZ  PHE A  84      -0.949  -6.691  -9.303  1.00 88.91           H  
ATOM   1356  N   TYR A  85      -0.031  -2.217 -11.793  1.00 92.33           N  
ATOM   1357  H   TYR A  85       0.105  -1.963 -10.824  1.00 92.33           H  
ATOM   1358  CA  TYR A  85       1.008  -3.042 -12.396  1.00 92.33           C  
ATOM   1359  HA  TYR A  85       0.726  -3.303 -13.416  1.00 92.33           H  
ATOM   1360  C   TYR A  85       1.147  -4.325 -11.573  1.00 92.33           C  
ATOM   1361  CB  TYR A  85       2.337  -2.277 -12.448  1.00 92.33           C  
ATOM   1362  HB2 TYR A  85       3.091  -2.926 -12.895  1.00 92.33           H  
ATOM   1363  HB3 TYR A  85       2.660  -2.060 -11.430  1.00 92.33           H  
ATOM   1364  O   TYR A  85       1.315  -4.260 -10.357  1.00 92.33           O  
ATOM   1365  CG  TYR A  85       2.290  -0.974 -13.222  1.00 92.33           C  
ATOM   1366  CD1 TYR A  85       2.753  -0.905 -14.552  1.00 92.33           C  
ATOM   1367  HD1 TYR A  85       3.132  -1.790 -15.043  1.00 92.33           H  
ATOM   1368  CD2 TYR A  85       1.809   0.186 -12.587  1.00 92.33           C  
ATOM   1369  HD2 TYR A  85       1.450   0.139 -11.570  1.00 92.33           H  
ATOM   1370  CE1 TYR A  85       2.753   0.329 -15.235  1.00 92.33           C  
ATOM   1371  HE1 TYR A  85       3.112   0.418 -16.249  1.00 92.33           H  
ATOM   1372  CE2 TYR A  85       1.785   1.408 -13.271  1.00 92.33           C  
ATOM   1373  HE2 TYR A  85       1.419   2.296 -12.777  1.00 92.33           H  
ATOM   1374  OH  TYR A  85       2.291   2.691 -15.198  1.00 92.33           O  
ATOM   1375  HH  TYR A  85       1.795   3.348 -14.704  1.00 92.33           H  
ATOM   1376  CZ  TYR A  85       2.273   1.487 -14.587  1.00 92.33           C  
ATOM   1377  N   ASP A  86       1.104  -5.485 -12.235  1.00 89.91           N  
ATOM   1378  H   ASP A  86       1.023  -5.479 -13.242  1.00 89.91           H  
ATOM   1379  CA  ASP A  86       1.279  -6.800 -11.592  1.00 89.91           C  
ATOM   1380  HA  ASP A  86       0.831  -6.773 -10.598  1.00 89.91           H  
ATOM   1381  C   ASP A  86       2.739  -7.187 -11.368  1.00 89.91           C  
ATOM   1382  CB  ASP A  86       0.589  -7.924 -12.392  1.00 89.91           C  
ATOM   1383  HB2 ASP A  86      -0.495  -7.838 -12.312  1.00 89.91           H  
ATOM   1384  HB3 ASP A  86       0.839  -8.886 -11.944  1.00 89.91           H  
ATOM   1385  O   ASP A  86       3.018  -8.184 -10.707  1.00 89.91           O  
ATOM   1386  CG  ASP A  86       0.934  -7.986 -13.877  1.00 89.91           C  
ATOM   1387  OD1 ASP A  86       1.925  -7.353 -14.323  1.00 89.91           O  
ATOM   1388  OD2 ASP A  86       0.124  -8.594 -14.614  1.00 89.91           O  
ATOM   1389  N   SER A  87       3.680  -6.447 -11.950  1.00 94.18           N  
ATOM   1390  H   SER A  87       3.401  -5.644 -12.495  1.00 94.18           H  
ATOM   1391  CA  SER A  87       5.078  -6.847 -11.968  1.00 94.18           C  
ATOM   1392  HA  SER A  87       5.340  -7.248 -10.989  1.00 94.18           H  
ATOM   1393  C   SER A  87       6.001  -5.665 -12.262  1.00 94.18           C  
ATOM   1394  CB  SER A  87       5.240  -7.968 -13.005  1.00 94.18           C  
ATOM   1395  HB2 SER A  87       6.260  -8.351 -12.988  1.00 94.18           H  
ATOM   1396  HB3 SER A  87       4.586  -8.799 -12.740  1.00 94.18           H  
ATOM   1397  O   SER A  87       5.649  -4.752 -13.017  1.00 94.18           O  
ATOM   1398  OG  SER A  87       4.892  -7.518 -14.303  1.00 94.18           O  
ATOM   1399  HG  SER A  87       3.934  -7.460 -14.317  1.00 94.18           H  
ATOM   1400  N   ILE A  88       7.215  -5.705 -11.702  1.00 97.39           N  
ATOM   1401  H   ILE A  88       7.424  -6.452 -11.054  1.00 97.39           H  
ATOM   1402  CA  ILE A  88       8.264  -4.705 -11.958  1.00 97.39           C  
ATOM   1403  HA  ILE A  88       7.876  -3.732 -11.654  1.00 97.39           H  
ATOM   1404  C   ILE A  88       8.572  -4.582 -13.464  1.00 97.39           C  
ATOM   1405  CB  ILE A  88       9.530  -4.989 -11.107  1.00 97.39           C  
ATOM   1406  HB  ILE A  88       9.915  -5.980 -11.348  1.00 97.39           H  
ATOM   1407  O   ILE A  88       8.576  -3.458 -13.971  1.00 97.39           O  
ATOM   1408  CG1 ILE A  88       9.246  -5.015  -9.589  1.00 97.39           C  
ATOM   1409 HG12 ILE A  88       8.526  -5.803  -9.367  1.00 97.39           H  
ATOM   1410 HG13 ILE A  88      10.168  -5.278  -9.070  1.00 97.39           H  
ATOM   1411  CG2 ILE A  88      10.654  -3.992 -11.435  1.00 97.39           C  
ATOM   1412 HG21 ILE A  88      11.033  -4.160 -12.443  1.00 97.39           H  
ATOM   1413 HG22 ILE A  88      10.292  -2.966 -11.357  1.00 97.39           H  
ATOM   1414 HG23 ILE A  88      11.482  -4.126 -10.738  1.00 97.39           H  
ATOM   1415  CD1 ILE A  88       8.724  -3.702  -8.996  1.00 97.39           C  
ATOM   1416 HD11 ILE A  88       9.431  -2.892  -9.176  1.00 97.39           H  
ATOM   1417 HD12 ILE A  88       8.611  -3.819  -7.919  1.00 97.39           H  
ATOM   1418 HD13 ILE A  88       7.756  -3.441  -9.424  1.00 97.39           H  
ATOM   1419  N   PRO A  89       8.726  -5.682 -14.238  1.00 97.84           N  
ATOM   1420  CA  PRO A  89       8.939  -5.596 -15.683  1.00 97.84           C  
ATOM   1421  HA  PRO A  89       9.911  -5.133 -15.853  1.00 97.84           H  
ATOM   1422  C   PRO A  89       7.885  -4.796 -16.458  1.00 97.84           C  
ATOM   1423  CB  PRO A  89       8.986  -7.044 -16.178  1.00 97.84           C  
ATOM   1424  HB2 PRO A  89       7.980  -7.405 -16.390  1.00 97.84           H  
ATOM   1425  HB3 PRO A  89       9.625  -7.148 -17.055  1.00 97.84           H  
ATOM   1426  O   PRO A  89       8.236  -4.177 -17.460  1.00 97.84           O  
ATOM   1427  CG  PRO A  89       9.549  -7.795 -14.980  1.00 97.84           C  
ATOM   1428  HG2 PRO A  89       9.287  -8.853 -14.999  1.00 97.84           H  
ATOM   1429  HG3 PRO A  89      10.630  -7.661 -14.937  1.00 97.84           H  
ATOM   1430  CD  PRO A  89       8.893  -7.070 -13.813  1.00 97.84           C  
ATOM   1431  HD2 PRO A  89       9.525  -7.176 -12.932  1.00 97.84           H  
ATOM   1432  HD3 PRO A  89       7.912  -7.510 -13.633  1.00 97.84           H  
ATOM   1433  N   ARG A  90       6.612  -4.761 -16.031  1.00 96.69           N  
ATOM   1434  H   ARG A  90       6.364  -5.239 -15.177  1.00 96.69           H  
ATOM   1435  CA  ARG A  90       5.596  -3.937 -16.713  1.00 96.69           C  
ATOM   1436  HA  ARG A  90       5.694  -4.080 -17.789  1.00 96.69           H  
ATOM   1437  C   ARG A  90       5.816  -2.442 -16.509  1.00 96.69           C  
ATOM   1438  CB  ARG A  90       4.173  -4.319 -16.296  1.00 96.69           C  
ATOM   1439  HB2 ARG A  90       3.514  -3.498 -16.577  1.00 96.69           H  
ATOM   1440  HB3 ARG A  90       4.109  -4.452 -15.216  1.00 96.69           H  
ATOM   1441  O   ARG A  90       5.681  -1.697 -17.476  1.00 96.69           O  
ATOM   1442  CG  ARG A  90       3.683  -5.578 -17.017  1.00 96.69           C  
ATOM   1443  HG2 ARG A  90       4.123  -6.464 -16.560  1.00 96.69           H  
ATOM   1444  HG3 ARG A  90       3.969  -5.539 -18.068  1.00 96.69           H  
ATOM   1445  CD  ARG A  90       2.158  -5.632 -16.930  1.00 96.69           C  
ATOM   1446  HD2 ARG A  90       1.870  -5.551 -15.882  1.00 96.69           H  
ATOM   1447  HD3 ARG A  90       1.741  -4.779 -17.465  1.00 96.69           H  
ATOM   1448  NE  ARG A  90       1.630  -6.876 -17.514  1.00 96.69           N  
ATOM   1449  HE  ARG A  90       2.294  -7.491 -17.962  1.00 96.69           H  
ATOM   1450  NH1 ARG A  90      -0.438  -6.770 -16.523  1.00 96.69           N  
ATOM   1451 HH11 ARG A  90      -0.190  -5.839 -16.220  1.00 96.69           H  
ATOM   1452 HH12 ARG A  90      -0.827  -7.373 -15.812  1.00 96.69           H  
ATOM   1453  NH2 ARG A  90       0.166  -8.619 -17.571  1.00 96.69           N  
ATOM   1454 HH21 ARG A  90       0.892  -9.222 -17.929  1.00 96.69           H  
ATOM   1455 HH22 ARG A  90      -0.604  -9.035 -17.067  1.00 96.69           H  
ATOM   1456  CZ  ARG A  90       0.458  -7.403 -17.218  1.00 96.69           C  
ATOM   1457  N   ILE A  91       6.201  -2.029 -15.300  1.00 98.04           N  
ATOM   1458  H   ILE A  91       6.322  -2.718 -14.572  1.00 98.04           H  
ATOM   1459  CA  ILE A  91       6.567  -0.634 -15.008  1.00 98.04           C  
ATOM   1460  HA  ILE A  91       5.729   0.016 -15.261  1.00 98.04           H  
ATOM   1461  C   ILE A  91       7.750  -0.229 -15.895  1.00 98.04           C  
ATOM   1462  CB  ILE A  91       6.897  -0.447 -13.505  1.00 98.04           C  
ATOM   1463  HB  ILE A  91       7.730  -1.099 -13.242  1.00 98.04           H  
ATOM   1464  O   ILE A  91       7.695   0.783 -16.593  1.00 98.04           O  
ATOM   1465  CG1 ILE A  91       5.686  -0.816 -12.619  1.00 98.04           C  
ATOM   1466 HG12 ILE A  91       4.877  -0.112 -12.815  1.00 98.04           H  
ATOM   1467 HG13 ILE A  91       5.341  -1.818 -12.874  1.00 98.04           H  
ATOM   1468  CG2 ILE A  91       7.322   1.006 -13.224  1.00 98.04           C  
ATOM   1469 HG21 ILE A  91       8.176   1.298 -13.835  1.00 98.04           H  
ATOM   1470 HG22 ILE A  91       7.619   1.124 -12.182  1.00 98.04           H  
ATOM   1471 HG23 ILE A  91       6.488   1.677 -13.427  1.00 98.04           H  
ATOM   1472  CD1 ILE A  91       5.972  -0.816 -11.112  1.00 98.04           C  
ATOM   1473 HD11 ILE A  91       6.175   0.194 -10.755  1.00 98.04           H  
ATOM   1474 HD12 ILE A  91       5.099  -1.195 -10.581  1.00 98.04           H  
ATOM   1475 HD13 ILE A  91       6.826  -1.458 -10.895  1.00 98.04           H  
ATOM   1476  N   LEU A  92       8.795  -1.064 -15.939  1.00 98.47           N  
ATOM   1477  H   LEU A  92       8.787  -1.873 -15.335  1.00 98.47           H  
ATOM   1478  CA  LEU A  92       9.993  -0.774 -16.732  1.00 98.47           C  
ATOM   1479  HA  LEU A  92      10.346   0.225 -16.477  1.00 98.47           H  
ATOM   1480  C   LEU A  92       9.719  -0.769 -18.239  1.00 98.47           C  
ATOM   1481  CB  LEU A  92      11.108  -1.778 -16.414  1.00 98.47           C  
ATOM   1482  HB2 LEU A  92      11.972  -1.500 -17.018  1.00 98.47           H  
ATOM   1483  HB3 LEU A  92      10.791  -2.773 -16.727  1.00 98.47           H  
ATOM   1484  O   LEU A  92      10.274   0.056 -18.960  1.00 98.47           O  
ATOM   1485  CG  LEU A  92      11.548  -1.850 -14.942  1.00 98.47           C  
ATOM   1486  HG  LEU A  92      10.802  -2.395 -14.365  1.00 98.47           H  
ATOM   1487  CD1 LEU A  92      12.855  -2.631 -14.891  1.00 98.47           C  
ATOM   1488 HD11 LEU A  92      13.147  -2.794 -13.853  1.00 98.47           H  
ATOM   1489 HD12 LEU A  92      13.644  -2.069 -15.391  1.00 98.47           H  
ATOM   1490 HD13 LEU A  92      12.728  -3.590 -15.393  1.00 98.47           H  
ATOM   1491  CD2 LEU A  92      11.761  -0.486 -14.288  1.00 98.47           C  
ATOM   1492 HD21 LEU A  92      12.408   0.133 -14.910  1.00 98.47           H  
ATOM   1493 HD22 LEU A  92      12.221  -0.614 -13.308  1.00 98.47           H  
ATOM   1494 HD23 LEU A  92      10.805   0.019 -14.153  1.00 98.47           H  
ATOM   1495  N   LYS A  93       8.844  -1.656 -18.728  1.00 98.03           N  
ATOM   1496  H   LYS A  93       8.461  -2.343 -18.095  1.00 98.03           H  
ATOM   1497  CA  LYS A  93       8.437  -1.680 -20.138  1.00 98.03           C  
ATOM   1498  HA  LYS A  93       9.328  -1.802 -20.753  1.00 98.03           H  
ATOM   1499  C   LYS A  93       7.802  -0.355 -20.555  1.00 98.03           C  
ATOM   1500  CB  LYS A  93       7.488  -2.862 -20.378  1.00 98.03           C  
ATOM   1501  HB2 LYS A  93       6.600  -2.748 -19.757  1.00 98.03           H  
ATOM   1502  HB3 LYS A  93       7.996  -3.784 -20.096  1.00 98.03           H  
ATOM   1503  O   LYS A  93       8.137   0.163 -21.618  1.00 98.03           O  
ATOM   1504  CG  LYS A  93       7.066  -2.959 -21.851  1.00 98.03           C  
ATOM   1505  HG2 LYS A  93       7.956  -3.072 -22.471  1.00 98.03           H  
ATOM   1506  HG3 LYS A  93       6.545  -2.048 -22.146  1.00 98.03           H  
ATOM   1507  CD  LYS A  93       6.128  -4.146 -22.086  1.00 98.03           C  
ATOM   1508  HD2 LYS A  93       5.243  -4.031 -21.459  1.00 98.03           H  
ATOM   1509  HD3 LYS A  93       6.642  -5.070 -21.822  1.00 98.03           H  
ATOM   1510  CE  LYS A  93       5.724  -4.169 -23.564  1.00 98.03           C  
ATOM   1511  HE2 LYS A  93       6.627  -4.257 -24.167  1.00 98.03           H  
ATOM   1512  HE3 LYS A  93       5.257  -3.215 -23.809  1.00 98.03           H  
ATOM   1513  NZ  LYS A  93       4.794  -5.285 -23.867  1.00 98.03           N  
ATOM   1514  HZ1 LYS A  93       3.945  -5.193 -23.327  1.00 98.03           H  
ATOM   1515  HZ2 LYS A  93       4.550  -5.277 -24.847  1.00 98.03           H  
ATOM   1516  HZ3 LYS A  93       5.227  -6.173 -23.654  1.00 98.03           H  
ATOM   1517  N   GLU A  94       6.900   0.182 -19.738  1.00 98.22           N  
ATOM   1518  H   GLU A  94       6.680  -0.283 -18.869  1.00 98.22           H  
ATOM   1519  CA  GLU A  94       6.283   1.478 -20.010  1.00 98.22           C  
ATOM   1520  HA  GLU A  94       5.862   1.469 -21.015  1.00 98.22           H  
ATOM   1521  C   GLU A  94       7.305   2.614 -19.959  1.00 98.22           C  
ATOM   1522  CB  GLU A  94       5.150   1.731 -19.016  1.00 98.22           C  
ATOM   1523  HB2 GLU A  94       4.432   0.914 -19.089  1.00 98.22           H  
ATOM   1524  HB3 GLU A  94       5.543   1.773 -18.000  1.00 98.22           H  
ATOM   1525  O   GLU A  94       7.364   3.423 -20.886  1.00 98.22           O  
ATOM   1526  CG  GLU A  94       4.468   3.057 -19.363  1.00 98.22           C  
ATOM   1527  HG2 GLU A  94       5.189   3.873 -19.317  1.00 98.22           H  
ATOM   1528  HG3 GLU A  94       4.082   3.007 -20.381  1.00 98.22           H  
ATOM   1529  CD  GLU A  94       3.330   3.387 -18.418  1.00 98.22           C  
ATOM   1530  OE1 GLU A  94       3.098   4.605 -18.245  1.00 98.22           O  
ATOM   1531  OE2 GLU A  94       2.638   2.453 -17.978  1.00 98.22           O  
ATOM   1532  N   PHE A  95       8.128   2.648 -18.908  1.00 98.47           N  
ATOM   1533  H   PHE A  95       8.003   1.969 -18.170  1.00 98.47           H  
ATOM   1534  CA  PHE A  95       9.180   3.648 -18.753  1.00 98.47           C  
ATOM   1535  HA  PHE A  95       8.727   4.635 -18.664  1.00 98.47           H  
ATOM   1536  C   PHE A  95      10.098   3.685 -19.982  1.00 98.47           C  
ATOM   1537  CB  PHE A  95       9.966   3.345 -17.472  1.00 98.47           C  
ATOM   1538  HB2 PHE A  95       9.297   3.403 -16.614  1.00 98.47           H  
ATOM   1539  HB3 PHE A  95      10.354   2.328 -17.517  1.00 98.47           H  
ATOM   1540  O   PHE A  95      10.252   4.731 -20.609  1.00 98.47           O  
ATOM   1541  CG  PHE A  95      11.123   4.295 -17.263  1.00 98.47           C  
ATOM   1542  CD1 PHE A  95      12.406   3.954 -17.730  1.00 98.47           C  
ATOM   1543  HD1 PHE A  95      12.577   3.002 -18.209  1.00 98.47           H  
ATOM   1544  CD2 PHE A  95      10.903   5.552 -16.671  1.00 98.47           C  
ATOM   1545  HD2 PHE A  95       9.916   5.833 -16.334  1.00 98.47           H  
ATOM   1546  CE1 PHE A  95      13.469   4.861 -17.594  1.00 98.47           C  
ATOM   1547  HE1 PHE A  95      14.446   4.610 -17.980  1.00 98.47           H  
ATOM   1548  CE2 PHE A  95      11.966   6.458 -16.542  1.00 98.47           C  
ATOM   1549  HE2 PHE A  95      11.792   7.438 -16.122  1.00 98.47           H  
ATOM   1550  CZ  PHE A  95      13.250   6.109 -16.989  1.00 98.47           C  
ATOM   1551  HZ  PHE A  95      14.058   6.819 -16.897  1.00 98.47           H  
ATOM   1552  N   ASN A  96      10.622   2.528 -20.392  1.00 98.28           N  
ATOM   1553  H   ASN A  96      10.454   1.705 -19.832  1.00 98.28           H  
ATOM   1554  CA  ASN A  96      11.516   2.416 -21.543  1.00 98.28           C  
ATOM   1555  HA  ASN A  96      12.377   3.065 -21.387  1.00 98.28           H  
ATOM   1556  C   ASN A  96      10.840   2.860 -22.846  1.00 98.28           C  
ATOM   1557  CB  ASN A  96      11.994   0.962 -21.665  1.00 98.28           C  
ATOM   1558  HB2 ASN A  96      11.129   0.299 -21.687  1.00 98.28           H  
ATOM   1559  HB3 ASN A  96      12.542   0.845 -22.600  1.00 98.28           H  
ATOM   1560  O   ASN A  96      11.454   3.566 -23.644  1.00 98.28           O  
ATOM   1561  CG  ASN A  96      12.917   0.535 -20.544  1.00 98.28           C  
ATOM   1562  ND2 ASN A  96      13.102  -0.750 -20.382  1.00 98.28           N  
ATOM   1563 HD21 ASN A  96      13.701  -1.030 -19.618  1.00 98.28           H  
ATOM   1564 HD22 ASN A  96      12.607  -1.419 -20.955  1.00 98.28           H  
ATOM   1565  OD1 ASN A  96      13.507   1.329 -19.833  1.00 98.28           O  
ATOM   1566  N   ALA A  97       9.574   2.488 -23.065  1.00 97.92           N  
ATOM   1567  H   ALA A  97       9.101   1.927 -22.371  1.00 97.92           H  
ATOM   1568  CA  ALA A  97       8.832   2.908 -24.253  1.00 97.92           C  
ATOM   1569  HA  ALA A  97       9.388   2.602 -25.139  1.00 97.92           H  
ATOM   1570  C   ALA A  97       8.675   4.437 -24.318  1.00 97.92           C  
ATOM   1571  CB  ALA A  97       7.473   2.197 -24.260  1.00 97.92           C  
ATOM   1572  HB1 ALA A  97       6.922   2.477 -25.158  1.00 97.92           H  
ATOM   1573  HB2 ALA A  97       7.623   1.117 -24.256  1.00 97.92           H  
ATOM   1574  HB3 ALA A  97       6.894   2.483 -23.382  1.00 97.92           H  
ATOM   1575  O   ALA A  97       8.843   5.031 -25.384  1.00 97.92           O  
ATOM   1576  N   LYS A  98       8.409   5.083 -23.175  1.00 97.79           N  
ATOM   1577  H   LYS A  98       8.297   4.535 -22.334  1.00 97.79           H  
ATOM   1578  CA  LYS A  98       8.316   6.546 -23.077  1.00 97.79           C  
ATOM   1579  HA  LYS A  98       7.717   6.918 -23.908  1.00 97.79           H  
ATOM   1580  C   LYS A  98       9.677   7.228 -23.233  1.00 97.79           C  
ATOM   1581  CB  LYS A  98       7.625   6.936 -21.761  1.00 97.79           C  
ATOM   1582  HB2 LYS A  98       7.735   8.010 -21.616  1.00 97.79           H  
ATOM   1583  HB3 LYS A  98       8.094   6.416 -20.926  1.00 97.79           H  
ATOM   1584  O   LYS A  98       9.741   8.287 -23.852  1.00 97.79           O  
ATOM   1585  CG  LYS A  98       6.126   6.610 -21.812  1.00 97.79           C  
ATOM   1586  HG2 LYS A  98       5.686   7.162 -22.643  1.00 97.79           H  
ATOM   1587  HG3 LYS A  98       5.986   5.545 -21.995  1.00 97.79           H  
ATOM   1588  CD  LYS A  98       5.383   6.985 -20.522  1.00 97.79           C  
ATOM   1589  HD2 LYS A  98       5.703   6.324 -19.717  1.00 97.79           H  
ATOM   1590  HD3 LYS A  98       5.596   8.019 -20.251  1.00 97.79           H  
ATOM   1591  CE  LYS A  98       3.880   6.815 -20.785  1.00 97.79           C  
ATOM   1592  HE2 LYS A  98       3.714   5.828 -21.215  1.00 97.79           H  
ATOM   1593  HE3 LYS A  98       3.577   7.563 -21.518  1.00 97.79           H  
ATOM   1594  NZ  LYS A  98       3.059   6.949 -19.564  1.00 97.79           N  
ATOM   1595  HZ1 LYS A  98       3.207   6.151 -18.964  1.00 97.79           H  
ATOM   1596  HZ2 LYS A  98       2.067   6.955 -19.758  1.00 97.79           H  
ATOM   1597  HZ3 LYS A  98       3.315   7.771 -19.035  1.00 97.79           H  
ATOM   1598  N   CYS A  99      10.757   6.613 -22.750  1.00 97.46           N  
ATOM   1599  H   CYS A  99      10.631   5.798 -22.166  1.00 97.46           H  
ATOM   1600  CA  CYS A  99      12.112   7.127 -22.942  1.00 97.46           C  
ATOM   1601  HA  CYS A  99      12.118   8.171 -22.630  1.00 97.46           H  
ATOM   1602  C   CYS A  99      12.548   7.114 -24.410  1.00 97.46           C  
ATOM   1603  CB  CYS A  99      13.104   6.350 -22.067  1.00 97.46           C  
ATOM   1604  HB2 CYS A  99      12.911   5.278 -22.117  1.00 97.46           H  
ATOM   1605  HB3 CYS A  99      14.122   6.532 -22.413  1.00 97.46           H  
ATOM   1606  O   CYS A  99      13.060   8.119 -24.897  1.00 97.46           O  
ATOM   1607  SG  CYS A  99      12.964   6.940 -20.363  1.00 97.46           S  
ATOM   1608  HG  CYS A  99      13.196   8.224 -20.652  1.00 97.46           H  
ATOM   1609  N   ILE A 100      12.287   6.021 -25.137  1.00 95.67           N  
ATOM   1610  H   ILE A 100      11.895   5.220 -24.663  1.00 95.67           H  
ATOM   1611  CA  ILE A 100      12.619   5.898 -26.569  1.00 95.67           C  
ATOM   1612  HA  ILE A 100      13.694   6.034 -26.692  1.00 95.67           H  
ATOM   1613  C   ILE A 100      11.937   6.998 -27.397  1.00 95.67           C  
ATOM   1614  CB  ILE A 100      12.245   4.483 -27.074  1.00 95.67           C  
ATOM   1615  HB  ILE A 100      11.224   4.267 -26.760  1.00 95.67           H  
ATOM   1616  O   ILE A 100      12.546   7.547 -28.313  1.00 95.67           O  
ATOM   1617  CG1 ILE A 100      13.193   3.430 -26.453  1.00 95.67           C  
ATOM   1618 HG12 ILE A 100      13.337   3.638 -25.392  1.00 95.67           H  
ATOM   1619 HG13 ILE A 100      14.172   3.498 -26.927  1.00 95.67           H  
ATOM   1620  CG2 ILE A 100      12.305   4.383 -28.612  1.00 95.67           C  
ATOM   1621 HG21 ILE A 100      11.560   5.036 -29.068  1.00 95.67           H  
ATOM   1622 HG22 ILE A 100      12.088   3.368 -28.943  1.00 95.67           H  
ATOM   1623 HG23 ILE A 100      13.294   4.672 -28.966  1.00 95.67           H  
ATOM   1624  CD1 ILE A 100      12.676   1.990 -26.572  1.00 95.67           C  
ATOM   1625 HD11 ILE A 100      13.341   1.325 -26.022  1.00 95.67           H  
ATOM   1626 HD12 ILE A 100      11.676   1.919 -26.144  1.00 95.67           H  
ATOM   1627 HD13 ILE A 100      12.652   1.671 -27.614  1.00 95.67           H  
ATOM   1628  N   GLY A 101      10.694   7.353 -27.060  1.00 91.78           N  
ATOM   1629  H   GLY A 101      10.247   6.859 -26.301  1.00 91.78           H  
ATOM   1630  CA  GLY A 101       9.948   8.421 -27.731  1.00 91.78           C  
ATOM   1631  HA2 GLY A 101      10.059   8.312 -28.810  1.00 91.78           H  
ATOM   1632  HA3 GLY A 101       8.892   8.315 -27.482  1.00 91.78           H  
ATOM   1633  C   GLY A 101      10.372   9.848 -27.358  1.00 91.78           C  
ATOM   1634  O   GLY A 101       9.846  10.798 -27.935  1.00 91.78           O  
ATOM   1635  N   ASN A 102      11.290  10.029 -26.404  1.00 95.10           N  
ATOM   1636  H   ASN A 102      11.741   9.218 -26.005  1.00 95.10           H  
ATOM   1637  CA  ASN A 102      11.695  11.338 -25.900  1.00 95.10           C  
ATOM   1638  HA  ASN A 102      11.029  12.092 -26.318  1.00 95.10           H  
ATOM   1639  C   ASN A 102      13.154  11.659 -26.303  1.00 95.10           C  
ATOM   1640  CB  ASN A 102      11.444  11.368 -24.387  1.00 95.10           C  
ATOM   1641  HB2 ASN A 102      10.384  11.186 -24.207  1.00 95.10           H  
ATOM   1642  HB3 ASN A 102      11.989  10.550 -23.915  1.00 95.10           H  
ATOM   1643  O   ASN A 102      14.068  10.936 -25.897  1.00 95.10           O  
ATOM   1644  CG  ASN A 102      11.843  12.687 -23.745  1.00 95.10           C  
ATOM   1645  ND2 ASN A 102      10.949  13.326 -23.031  1.00 95.10           N  
ATOM   1646 HD21 ASN A 102      10.038  12.922 -22.868  1.00 95.10           H  
ATOM   1647 HD22 ASN A 102      11.237  14.201 -22.615  1.00 95.10           H  
ATOM   1648  OD1 ASN A 102      12.951  13.178 -23.896  1.00 95.10           O  
ATOM   1649  N   PRO A 103      13.411  12.771 -27.027  1.00 94.00           N  
ATOM   1650  CA  PRO A 103      14.747  13.116 -27.523  1.00 94.00           C  
ATOM   1651  HA  PRO A 103      15.041  12.374 -28.266  1.00 94.00           H  
ATOM   1652  C   PRO A 103      15.835  13.185 -26.444  1.00 94.00           C  
ATOM   1653  CB  PRO A 103      14.585  14.477 -28.211  1.00 94.00           C  
ATOM   1654  HB2 PRO A 103      14.734  15.284 -27.493  1.00 94.00           H  
ATOM   1655  HB3 PRO A 103      15.270  14.587 -29.051  1.00 94.00           H  
ATOM   1656  O   PRO A 103      16.966  12.773 -26.694  1.00 94.00           O  
ATOM   1657  CG  PRO A 103      13.129  14.476 -28.665  1.00 94.00           C  
ATOM   1658  HG2 PRO A 103      12.735  15.487 -28.770  1.00 94.00           H  
ATOM   1659  HG3 PRO A 103      13.038  13.928 -29.603  1.00 94.00           H  
ATOM   1660  CD  PRO A 103      12.424  13.706 -27.555  1.00 94.00           C  
ATOM   1661  HD2 PRO A 103      11.560  13.193 -27.976  1.00 94.00           H  
ATOM   1662  HD3 PRO A 103      12.114  14.391 -26.765  1.00 94.00           H  
ATOM   1663  N   ILE A 104      15.491  13.656 -25.240  1.00 95.80           N  
ATOM   1664  H   ILE A 104      14.520  13.871 -25.068  1.00 95.80           H  
ATOM   1665  CA  ILE A 104      16.433  13.836 -24.127  1.00 95.80           C  
ATOM   1666  HA  ILE A 104      17.359  14.265 -24.512  1.00 95.80           H  
ATOM   1667  C   ILE A 104      16.789  12.496 -23.493  1.00 95.80           C  
ATOM   1668  CB  ILE A 104      15.853  14.809 -23.071  1.00 95.80           C  
ATOM   1669  HB  ILE A 104      14.888  14.420 -22.744  1.00 95.80           H  
ATOM   1670  O   ILE A 104      17.919  12.325 -23.058  1.00 95.80           O  
ATOM   1671  CG1 ILE A 104      15.629  16.202 -23.703  1.00 95.80           C  
ATOM   1672 HG12 ILE A 104      16.596  16.646 -23.939  1.00 95.80           H  
ATOM   1673 HG13 ILE A 104      15.072  16.102 -24.634  1.00 95.80           H  
ATOM   1674  CG2 ILE A 104      16.763  14.922 -21.828  1.00 95.80           C  
ATOM   1675 HG21 ILE A 104      17.759  15.254 -22.122  1.00 95.80           H  
ATOM   1676 HG22 ILE A 104      16.354  15.626 -21.104  1.00 95.80           H  
ATOM   1677 HG23 ILE A 104      16.845  13.963 -21.316  1.00 95.80           H  
ATOM   1678  CD1 ILE A 104      14.837  17.174 -22.822  1.00 95.80           C  
ATOM   1679 HD11 ILE A 104      15.388  17.409 -21.912  1.00 95.80           H  
ATOM   1680 HD12 ILE A 104      13.870  16.741 -22.564  1.00 95.80           H  
ATOM   1681 HD13 ILE A 104      14.671  18.101 -23.372  1.00 95.80           H  
ATOM   1682  N   THR A 105      15.852  11.547 -23.433  1.00 96.67           N  
ATOM   1683  H   THR A 105      14.965  11.751 -23.871  1.00 96.67           H  
ATOM   1684  CA  THR A 105      15.989  10.310 -22.635  1.00 96.67           C  
ATOM   1685  HA  THR A 105      16.913  10.372 -22.060  1.00 96.67           H  
ATOM   1686  C   THR A 105      16.136   9.042 -23.477  1.00 96.67           C  
ATOM   1687  CB  THR A 105      14.866  10.172 -21.599  1.00 96.67           C  
ATOM   1688  HB  THR A 105      15.078   9.329 -20.942  1.00 96.67           H  
ATOM   1689  O   THR A 105      16.194   7.947 -22.933  1.00 96.67           O  
ATOM   1690  CG2 THR A 105      14.699  11.427 -20.746  1.00 96.67           C  
ATOM   1691 HG21 THR A 105      14.426  12.278 -21.370  1.00 96.67           H  
ATOM   1692 HG22 THR A 105      13.898  11.271 -20.023  1.00 96.67           H  
ATOM   1693 HG23 THR A 105      15.630  11.648 -20.224  1.00 96.67           H  
ATOM   1694  OG1 THR A 105      13.629   9.972 -22.222  1.00 96.67           O  
ATOM   1695  HG1 THR A 105      13.703  10.247 -23.138  1.00 96.67           H  
ATOM   1696  N   SER A 106      16.256   9.174 -24.799  1.00 94.97           N  
ATOM   1697  H   SER A 106      16.114  10.097 -25.185  1.00 94.97           H  
ATOM   1698  CA  SER A 106      16.361   8.061 -25.757  1.00 94.97           C  
ATOM   1699  HA  SER A 106      15.435   7.488 -25.722  1.00 94.97           H  
ATOM   1700  C   SER A 106      17.511   7.075 -25.493  1.00 94.97           C  
ATOM   1701  CB  SER A 106      16.504   8.642 -27.168  1.00 94.97           C  
ATOM   1702  HB2 SER A 106      15.608   9.210 -27.419  1.00 94.97           H  
ATOM   1703  HB3 SER A 106      16.608   7.826 -27.883  1.00 94.97           H  
ATOM   1704  O   SER A 106      17.445   5.926 -25.922  1.00 94.97           O  
ATOM   1705  OG  SER A 106      17.643   9.490 -27.247  1.00 94.97           O  
ATOM   1706  HG  SER A 106      17.357  10.405 -27.209  1.00 94.97           H  
ATOM   1707  N   ARG A 107      18.556   7.498 -24.765  1.00 93.70           N  
ATOM   1708  H   ARG A 107      18.530   8.462 -24.466  1.00 93.70           H  
ATOM   1709  CA  ARG A 107      19.709   6.664 -24.362  1.00 93.70           C  
ATOM   1710  HA  ARG A 107      19.852   5.876 -25.102  1.00 93.70           H  
ATOM   1711  C   ARG A 107      19.525   5.955 -23.018  1.00 93.70           C  
ATOM   1712  CB  ARG A 107      20.977   7.526 -24.289  1.00 93.70           C  
ATOM   1713  HB2 ARG A 107      20.841   8.261 -23.496  1.00 93.70           H  
ATOM   1714  HB3 ARG A 107      21.818   6.888 -24.018  1.00 93.70           H  
ATOM   1715  O   ARG A 107      20.424   5.233 -22.591  1.00 93.70           O  
ATOM   1716  CG  ARG A 107      21.333   8.253 -25.592  1.00 93.70           C  
ATOM   1717  HG2 ARG A 107      21.459   7.520 -26.389  1.00 93.70           H  
ATOM   1718  HG3 ARG A 107      20.536   8.941 -25.871  1.00 93.70           H  
ATOM   1719  CD  ARG A 107      22.642   9.041 -25.423  1.00 93.70           C  
ATOM   1720  HD2 ARG A 107      23.443   8.350 -25.158  1.00 93.70           H  
ATOM   1721  HD3 ARG A 107      22.895   9.484 -26.386  1.00 93.70           H  
ATOM   1722  NE  ARG A 107      22.529  10.130 -24.419  1.00 93.70           N  
ATOM   1723  HE  ARG A 107      21.910  10.894 -24.647  1.00 93.70           H  
ATOM   1724  NH1 ARG A 107      23.837   9.274 -22.702  1.00 93.70           N  
ATOM   1725 HH11 ARG A 107      23.894   8.372 -23.154  1.00 93.70           H  
ATOM   1726 HH12 ARG A 107      24.092   9.351 -21.728  1.00 93.70           H  
ATOM   1727  NH2 ARG A 107      22.927  11.281 -22.479  1.00 93.70           N  
ATOM   1728 HH21 ARG A 107      22.322  12.053 -22.721  1.00 93.70           H  
ATOM   1729 HH22 ARG A 107      23.281  11.331 -21.534  1.00 93.70           H  
ATOM   1730  CZ  ARG A 107      23.086  10.217 -23.218  1.00 93.70           C  
ATOM   1731  N   LEU A 108      18.435   6.235 -22.310  1.00 95.90           N  
ATOM   1732  H   LEU A 108      17.706   6.783 -22.745  1.00 95.90           H  
ATOM   1733  CA  LEU A 108      18.149   5.697 -20.988  1.00 95.90           C  
ATOM   1734  HA  LEU A 108      19.083   5.391 -20.517  1.00 95.90           H  
ATOM   1735  C   LEU A 108      17.239   4.480 -21.114  1.00 95.90           C  
ATOM   1736  CB  LEU A 108      17.499   6.793 -20.128  1.00 95.90           C  
ATOM   1737  HB2 LEU A 108      16.553   7.078 -20.590  1.00 95.90           H  
ATOM   1738  HB3 LEU A 108      18.142   7.673 -20.117  1.00 95.90           H  
ATOM   1739  O   LEU A 108      16.160   4.554 -21.697  1.00 95.90           O  
ATOM   1740  CG  LEU A 108      17.196   6.384 -18.679  1.00 95.90           C  
ATOM   1741  HG  LEU A 108      16.499   5.546 -18.668  1.00 95.90           H  
ATOM   1742  CD1 LEU A 108      18.446   5.995 -17.895  1.00 95.90           C  
ATOM   1743 HD11 LEU A 108      19.205   6.773 -17.976  1.00 95.90           H  
ATOM   1744 HD12 LEU A 108      18.177   5.898 -16.844  1.00 95.90           H  
ATOM   1745 HD13 LEU A 108      18.846   5.047 -18.255  1.00 95.90           H  
ATOM   1746  CD2 LEU A 108      16.547   7.565 -17.964  1.00 95.90           C  
ATOM   1747 HD21 LEU A 108      17.221   8.422 -17.960  1.00 95.90           H  
ATOM   1748 HD22 LEU A 108      15.627   7.829 -18.486  1.00 95.90           H  
ATOM   1749 HD23 LEU A 108      16.305   7.293 -16.937  1.00 95.90           H  
ATOM   1750  N   GLY A 109      17.652   3.379 -20.501  1.00 95.97           N  
ATOM   1751  H   GLY A 109      18.583   3.349 -20.112  1.00 95.97           H  
ATOM   1752  CA  GLY A 109      16.795   2.227 -20.281  1.00 95.97           C  
ATOM   1753  HA2 GLY A 109      15.752   2.504 -20.437  1.00 95.97           H  
ATOM   1754  HA3 GLY A 109      17.043   1.437 -20.991  1.00 95.97           H  
ATOM   1755  C   GLY A 109      16.941   1.694 -18.866  1.00 95.97           C  
ATOM   1756  O   GLY A 109      17.965   1.884 -18.209  1.00 95.97           O  
ATOM   1757  N   LEU A 110      15.903   1.009 -18.412  1.00 97.63           N  
ATOM   1758  H   LEU A 110      15.075   0.978 -18.989  1.00 97.63           H  
ATOM   1759  CA  LEU A 110      15.873   0.253 -17.172  1.00 97.63           C  
ATOM   1760  HA  LEU A 110      16.841   0.318 -16.676  1.00 97.63           H  
ATOM   1761  C   LEU A 110      15.601  -1.212 -17.474  1.00 97.63           C  
ATOM   1762  CB  LEU A 110      14.791   0.805 -16.240  1.00 97.63           C  
ATOM   1763  HB2 LEU A 110      14.706   0.141 -15.380  1.00 97.63           H  
ATOM   1764  HB3 LEU A 110      13.841   0.798 -16.774  1.00 97.63           H  
ATOM   1765  O   LEU A 110      14.772  -1.556 -18.317  1.00 97.63           O  
ATOM   1766  CG  LEU A 110      15.060   2.223 -15.725  1.00 97.63           C  
ATOM   1767  HG  LEU A 110      15.178   2.907 -16.565  1.00 97.63           H  
ATOM   1768  CD1 LEU A 110      13.883   2.689 -14.871  1.00 97.63           C  
ATOM   1769 HD11 LEU A 110      12.947   2.528 -15.405  1.00 97.63           H  
ATOM   1770 HD12 LEU A 110      13.856   2.150 -13.924  1.00 97.63           H  
ATOM   1771 HD13 LEU A 110      13.978   3.760 -14.690  1.00 97.63           H  
ATOM   1772  CD2 LEU A 110      16.317   2.268 -14.867  1.00 97.63           C  
ATOM   1773 HD21 LEU A 110      16.317   1.456 -14.140  1.00 97.63           H  
ATOM   1774 HD22 LEU A 110      16.345   3.215 -14.327  1.00 97.63           H  
ATOM   1775 HD23 LEU A 110      17.199   2.185 -15.502  1.00 97.63           H  
ATOM   1776  N   GLN A 111      16.265  -2.089 -16.746  1.00 96.94           N  
ATOM   1777  H   GLN A 111      16.943  -1.750 -16.079  1.00 96.94           H  
ATOM   1778  CA  GLN A 111      16.076  -3.525 -16.846  1.00 96.94           C  
ATOM   1779  HA  GLN A 111      15.154  -3.747 -17.383  1.00 96.94           H  
ATOM   1780  C   GLN A 111      15.942  -4.114 -15.445  1.00 96.94           C  
ATOM   1781  CB  GLN A 111      17.244  -4.126 -17.624  1.00 96.94           C  
ATOM   1782  HB2 GLN A 111      17.152  -5.212 -17.606  1.00 96.94           H  
ATOM   1783  HB3 GLN A 111      18.147  -3.803 -17.107  1.00 96.94           H  
ATOM   1784  O   GLN A 111      16.359  -3.514 -14.457  1.00 96.94           O  
ATOM   1785  CG  GLN A 111      17.347  -3.654 -19.083  1.00 96.94           C  
ATOM   1786  HG2 GLN A 111      17.508  -2.576 -19.098  1.00 96.94           H  
ATOM   1787  HG3 GLN A 111      16.406  -3.861 -19.594  1.00 96.94           H  
ATOM   1788  CD  GLN A 111      18.475  -4.311 -19.878  1.00 96.94           C  
ATOM   1789  NE2 GLN A 111      18.879  -3.721 -20.978  1.00 96.94           N  
ATOM   1790 HE21 GLN A 111      18.515  -2.811 -21.222  1.00 96.94           H  
ATOM   1791 HE22 GLN A 111      19.603  -4.188 -21.506  1.00 96.94           H  
ATOM   1792  OE1 GLN A 111      19.014  -5.359 -19.564  1.00 96.94           O  
ATOM   1793  N   TYR A 112      15.315  -5.282 -15.358  1.00 97.86           N  
ATOM   1794  H   TYR A 112      15.066  -5.769 -16.207  1.00 97.86           H  
ATOM   1795  CA  TYR A 112      15.065  -5.965 -14.097  1.00 97.86           C  
ATOM   1796  HA  TYR A 112      15.467  -5.384 -13.267  1.00 97.86           H  
ATOM   1797  C   TYR A 112      15.763  -7.315 -14.102  1.00 97.86           C  
ATOM   1798  CB  TYR A 112      13.559  -6.117 -13.879  1.00 97.86           C  
ATOM   1799  HB2 TYR A 112      13.120  -6.623 -14.739  1.00 97.86           H  
ATOM   1800  HB3 TYR A 112      13.108  -5.127 -13.805  1.00 97.86           H  
ATOM   1801  O   TYR A 112      15.598  -8.098 -15.038  1.00 97.86           O  
ATOM   1802  CG  TYR A 112      13.204  -6.863 -12.616  1.00 97.86           C  
ATOM   1803  CD1 TYR A 112      12.612  -8.138 -12.696  1.00 97.86           C  
ATOM   1804  HD1 TYR A 112      12.446  -8.604 -13.656  1.00 97.86           H  
ATOM   1805  CD2 TYR A 112      13.470  -6.279 -11.363  1.00 97.86           C  
ATOM   1806  HD2 TYR A 112      13.948  -5.313 -11.298  1.00 97.86           H  
ATOM   1807  CE1 TYR A 112      12.235  -8.806 -11.518  1.00 97.86           C  
ATOM   1808  HE1 TYR A 112      11.765  -9.777 -11.551  1.00 97.86           H  
ATOM   1809  CE2 TYR A 112      13.108  -6.955 -10.184  1.00 97.86           C  
ATOM   1810  HE2 TYR A 112      13.301  -6.513  -9.218  1.00 97.86           H  
ATOM   1811  OH  TYR A 112      12.051  -8.849  -9.147  1.00 97.86           O  
ATOM   1812  HH  TYR A 112      12.299  -8.413  -8.329  1.00 97.86           H  
ATOM   1813  CZ  TYR A 112      12.473  -8.211 -10.263  1.00 97.86           C  
ATOM   1814  N   ASN A 113      16.521  -7.589 -13.047  1.00 95.79           N  
ATOM   1815  H   ASN A 113      16.584  -6.909 -12.303  1.00 95.79           H  
ATOM   1816  CA  ASN A 113      17.103  -8.898 -12.815  1.00 95.79           C  
ATOM   1817  HA  ASN A 113      17.130  -9.463 -13.747  1.00 95.79           H  
ATOM   1818  C   ASN A 113      16.214  -9.658 -11.824  1.00 95.79           C  
ATOM   1819  CB  ASN A 113      18.549  -8.700 -12.347  1.00 95.79           C  
ATOM   1820  HB2 ASN A 113      19.080  -8.095 -13.083  1.00 95.79           H  
ATOM   1821  HB3 ASN A 113      18.552  -8.162 -11.400  1.00 95.79           H  
ATOM   1822  O   ASN A 113      16.104  -9.270 -10.667  1.00 95.79           O  
ATOM   1823  CG  ASN A 113      19.287 -10.013 -12.174  1.00 95.79           C  
ATOM   1824  ND2 ASN A 113      20.541 -10.076 -12.550  1.00 95.79           N  
ATOM   1825 HD21 ASN A 113      20.995  -9.269 -12.953  1.00 95.79           H  
ATOM   1826 HD22 ASN A 113      20.995 -10.972 -12.446  1.00 95.79           H  
ATOM   1827  OD1 ASN A 113      18.753 -11.009 -11.721  1.00 95.79           O  
ATOM   1828  N   ASN A 114      15.595 -10.746 -12.274  1.00 93.60           N  
ATOM   1829  H   ASN A 114      15.803 -11.070 -13.208  1.00 93.60           H  
ATOM   1830  CA  ASN A 114      14.694 -11.576 -11.468  1.00 93.60           C  
ATOM   1831  HA  ASN A 114      14.059 -10.923 -10.869  1.00 93.60           H  
ATOM   1832  C   ASN A 114      15.411 -12.501 -10.468  1.00 93.60           C  
ATOM   1833  CB  ASN A 114      13.803 -12.391 -12.422  1.00 93.60           C  
ATOM   1834  HB2 ASN A 114      13.254 -11.713 -13.076  1.00 93.60           H  
ATOM   1835  HB3 ASN A 114      13.079 -12.944 -11.823  1.00 93.60           H  
ATOM   1836  O   ASN A 114      14.752 -13.107  -9.632  1.00 93.60           O  
ATOM   1837  CG  ASN A 114      14.572 -13.382 -13.288  1.00 93.60           C  
ATOM   1838  ND2 ASN A 114      13.899 -14.348 -13.862  1.00 93.60           N  
ATOM   1839 HD21 ASN A 114      12.919 -14.482 -13.657  1.00 93.60           H  
ATOM   1840 HD22 ASN A 114      14.445 -15.000 -14.407  1.00 93.60           H  
ATOM   1841  OD1 ASN A 114      15.768 -13.287 -13.507  1.00 93.60           O  
ATOM   1842  N   ILE A 115      16.735 -12.644 -10.565  1.00 94.18           N  
ATOM   1843  H   ILE A 115      17.218 -12.142 -11.297  1.00 94.18           H  
ATOM   1844  CA  ILE A 115      17.543 -13.418  -9.616  1.00 94.18           C  
ATOM   1845  HA  ILE A 115      16.941 -14.232  -9.213  1.00 94.18           H  
ATOM   1846  C   ILE A 115      17.937 -12.527  -8.440  1.00 94.18           C  
ATOM   1847  CB  ILE A 115      18.784 -14.035 -10.307  1.00 94.18           C  
ATOM   1848  HB  ILE A 115      19.397 -13.233 -10.718  1.00 94.18           H  
ATOM   1849  O   ILE A 115      17.795 -12.921  -7.287  1.00 94.18           O  
ATOM   1850  CG1 ILE A 115      18.356 -14.964 -11.467  1.00 94.18           C  
ATOM   1851 HG12 ILE A 115      17.740 -14.399 -12.168  1.00 94.18           H  
ATOM   1852 HG13 ILE A 115      17.752 -15.782 -11.074  1.00 94.18           H  
ATOM   1853  CG2 ILE A 115      19.647 -14.797  -9.283  1.00 94.18           C  
ATOM   1854 HG21 ILE A 115      20.539 -15.205  -9.757  1.00 94.18           H  
ATOM   1855 HG22 ILE A 115      19.982 -14.134  -8.486  1.00 94.18           H  
ATOM   1856 HG23 ILE A 115      19.069 -15.610  -8.842  1.00 94.18           H  
ATOM   1857  CD1 ILE A 115      19.520 -15.547 -12.277  1.00 94.18           C  
ATOM   1858 HD11 ILE A 115      20.183 -14.746 -12.605  1.00 94.18           H  
ATOM   1859 HD12 ILE A 115      20.080 -16.268 -11.681  1.00 94.18           H  
ATOM   1860 HD13 ILE A 115      19.124 -16.060 -13.153  1.00 94.18           H  
ATOM   1861  N   THR A 116      18.432 -11.319  -8.720  1.00 95.00           N  
ATOM   1862  H   THR A 116      18.524 -11.043  -9.688  1.00 95.00           H  
ATOM   1863  CA  THR A 116      18.843 -10.377  -7.668  1.00 95.00           C  
ATOM   1864  HA  THR A 116      19.175 -10.947  -6.800  1.00 95.00           H  
ATOM   1865  C   THR A 116      17.692  -9.505  -7.173  1.00 95.00           C  
ATOM   1866  CB  THR A 116      20.027  -9.508  -8.107  1.00 95.00           C  
ATOM   1867  HB  THR A 116      20.346  -8.900  -7.260  1.00 95.00           H  
ATOM   1868  O   THR A 116      17.811  -8.886  -6.124  1.00 95.00           O  
ATOM   1869  CG2 THR A 116      21.226 -10.334  -8.576  1.00 95.00           C  
ATOM   1870 HG21 THR A 116      22.071  -9.675  -8.772  1.00 95.00           H  
ATOM   1871 HG22 THR A 116      21.505 -11.042  -7.796  1.00 95.00           H  
ATOM   1872 HG23 THR A 116      20.979 -10.882  -9.486  1.00 95.00           H  
ATOM   1873  OG1 THR A 116      19.671  -8.655  -9.170  1.00 95.00           O  
ATOM   1874  HG1 THR A 116      20.380  -8.014  -9.260  1.00 95.00           H  
ATOM   1875  N   ASN A 117      16.578  -9.455  -7.906  1.00 96.62           N  
ATOM   1876  H   ASN A 117      16.555  -9.994  -8.759  1.00 96.62           H  
ATOM   1877  CA  ASN A 117      15.443  -8.556  -7.693  1.00 96.62           C  
ATOM   1878  HA  ASN A 117      14.764  -8.728  -8.528  1.00 96.62           H  
ATOM   1879  C   ASN A 117      15.794  -7.066  -7.787  1.00 96.62           C  
ATOM   1880  CB  ASN A 117      14.680  -8.941  -6.412  1.00 96.62           C  
ATOM   1881  HB2 ASN A 117      15.349  -8.880  -5.554  1.00 96.62           H  
ATOM   1882  HB3 ASN A 117      13.852  -8.252  -6.246  1.00 96.62           H  
ATOM   1883  O   ASN A 117      15.036  -6.238  -7.302  1.00 96.62           O  
ATOM   1884  CG  ASN A 117      14.097 -10.333  -6.493  1.00 96.62           C  
ATOM   1885  ND2 ASN A 117      14.102 -11.072  -5.412  1.00 96.62           N  
ATOM   1886 HD21 ASN A 117      14.517 -10.729  -4.558  1.00 96.62           H  
ATOM   1887 HD22 ASN A 117      13.747 -12.011  -5.523  1.00 96.62           H  
ATOM   1888  OD1 ASN A 117      13.620 -10.770  -7.524  1.00 96.62           O  
ATOM   1889  N   HIS A 118      16.900  -6.689  -8.429  1.00 97.98           N  
ATOM   1890  H   HIS A 118      17.473  -7.404  -8.854  1.00 97.98           H  
ATOM   1891  CA  HIS A 118      17.275  -5.283  -8.596  1.00 97.98           C  
ATOM   1892  HA  HIS A 118      16.739  -4.680  -7.863  1.00 97.98           H  
ATOM   1893  C   HIS A 118      16.890  -4.733  -9.972  1.00 97.98           C  
ATOM   1894  CB  HIS A 118      18.763  -5.089  -8.295  1.00 97.98           C  
ATOM   1895  HB2 HIS A 118      19.351  -5.855  -8.800  1.00 97.98           H  
ATOM   1896  HB3 HIS A 118      19.069  -4.118  -8.685  1.00 97.98           H  
ATOM   1897  O   HIS A 118      16.925  -5.437 -10.989  1.00 97.98           O  
ATOM   1898  CG  HIS A 118      19.064  -5.097  -6.817  1.00 97.98           C  
ATOM   1899  CD2 HIS A 118      19.316  -6.177  -6.020  1.00 97.98           C  
ATOM   1900  HD2 HIS A 118      19.361  -7.205  -6.350  1.00 97.98           H  
ATOM   1901  ND1 HIS A 118      19.188  -3.992  -6.016  1.00 97.98           N  
ATOM   1902  HD1 HIS A 118      19.143  -3.025  -6.305  1.00 97.98           H  
ATOM   1903  CE1 HIS A 118      19.517  -4.389  -4.780  1.00 97.98           C  
ATOM   1904  HE1 HIS A 118      19.723  -3.726  -3.953  1.00 97.98           H  
ATOM   1905  NE2 HIS A 118      19.597  -5.724  -4.728  1.00 97.98           N  
ATOM   1906  N   VAL A 119      16.578  -3.438 -10.002  1.00 98.09           N  
ATOM   1907  H   VAL A 119      16.624  -2.922  -9.134  1.00 98.09           H  
ATOM   1908  CA  VAL A 119      16.455  -2.655 -11.236  1.00 98.09           C  
ATOM   1909  HA  VAL A 119      16.122  -3.304 -12.046  1.00 98.09           H  
ATOM   1910  C   VAL A 119      17.830  -2.105 -11.581  1.00 98.09           C  
ATOM   1911  CB  VAL A 119      15.430  -1.518 -11.077  1.00 98.09           C  
ATOM   1912  HB  VAL A 119      15.717  -0.891 -10.232  1.00 98.09           H  
ATOM   1913  O   VAL A 119      18.515  -1.596 -10.704  1.00 98.09           O  
ATOM   1914  CG1 VAL A 119      15.344  -0.638 -12.330  1.00 98.09           C  
ATOM   1915 HG11 VAL A 119      16.283  -0.101 -12.466  1.00 98.09           H  
ATOM   1916 HG12 VAL A 119      15.144  -1.250 -13.209  1.00 98.09           H  
ATOM   1917 HG13 VAL A 119      14.549   0.098 -12.211  1.00 98.09           H  
ATOM   1918  CG2 VAL A 119      14.036  -2.092 -10.808  1.00 98.09           C  
ATOM   1919 HG21 VAL A 119      13.693  -2.679 -11.660  1.00 98.09           H  
ATOM   1920 HG22 VAL A 119      14.062  -2.729  -9.925  1.00 98.09           H  
ATOM   1921 HG23 VAL A 119      13.341  -1.275 -10.612  1.00 98.09           H  
ATOM   1922  N   TYR A 120      18.252  -2.183 -12.836  1.00 95.50           N  
ATOM   1923  H   TYR A 120      17.652  -2.606 -13.530  1.00 95.50           H  
ATOM   1924  CA  TYR A 120      19.517  -1.608 -13.282  1.00 95.50           C  
ATOM   1925  HA  TYR A 120      19.884  -0.938 -12.505  1.00 95.50           H  
ATOM   1926  C   TYR A 120      19.344  -0.741 -14.516  1.00 95.50           C  
ATOM   1927  CB  TYR A 120      20.581  -2.694 -13.483  1.00 95.50           C  
ATOM   1928  HB2 TYR A 120      21.523  -2.214 -13.747  1.00 95.50           H  
ATOM   1929  HB3 TYR A 120      20.740  -3.200 -12.532  1.00 95.50           H  
ATOM   1930  O   TYR A 120      18.466  -0.967 -15.349  1.00 95.50           O  
ATOM   1931  CG  TYR A 120      20.246  -3.731 -14.537  1.00 95.50           C  
ATOM   1932  CD1 TYR A 120      19.457  -4.844 -14.183  1.00 95.50           C  
ATOM   1933  HD1 TYR A 120      19.059  -4.929 -13.183  1.00 95.50           H  
ATOM   1934  CD2 TYR A 120      20.737  -3.600 -15.852  1.00 95.50           C  
ATOM   1935  HD2 TYR A 120      21.327  -2.738 -16.127  1.00 95.50           H  
ATOM   1936  CE1 TYR A 120      19.175  -5.837 -15.136  1.00 95.50           C  
ATOM   1937  HE1 TYR A 120      18.551  -6.683 -14.889  1.00 95.50           H  
ATOM   1938  CE2 TYR A 120      20.469  -4.604 -16.805  1.00 95.50           C  
ATOM   1939  HE2 TYR A 120      20.844  -4.515 -17.814  1.00 95.50           H  
ATOM   1940  OH  TYR A 120      19.347  -6.675 -17.347  1.00 95.50           O  
ATOM   1941  HH  TYR A 120      19.437  -6.342 -18.243  1.00 95.50           H  
ATOM   1942  CZ  TYR A 120      19.687  -5.726 -16.441  1.00 95.50           C  
ATOM   1943  N   PHE A 121      20.212   0.254 -14.628  1.00 94.84           N  
ATOM   1944  H   PHE A 121      20.898   0.381 -13.898  1.00 94.84           H  
ATOM   1945  CA  PHE A 121      20.267   1.135 -15.779  1.00 94.84           C  
ATOM   1946  HA  PHE A 121      19.250   1.343 -16.110  1.00 94.84           H  
ATOM   1947  C   PHE A 121      21.010   0.459 -16.933  1.00 94.84           C  
ATOM   1948  CB  PHE A 121      20.897   2.465 -15.367  1.00 94.84           C  
ATOM   1949  HB2 PHE A 121      21.036   3.069 -16.263  1.00 94.84           H  
ATOM   1950  HB3 PHE A 121      21.883   2.285 -14.937  1.00 94.84           H  
ATOM   1951  O   PHE A 121      22.121  -0.050 -16.769  1.00 94.84           O  
ATOM   1952  CG  PHE A 121      20.047   3.248 -14.385  1.00 94.84           C  
ATOM   1953  CD1 PHE A 121      19.031   4.082 -14.872  1.00 94.84           C  
ATOM   1954  HD1 PHE A 121      18.848   4.112 -15.936  1.00 94.84           H  
ATOM   1955  CD2 PHE A 121      20.247   3.145 -12.997  1.00 94.84           C  
ATOM   1956  HD2 PHE A 121      21.023   2.505 -12.604  1.00 94.84           H  
ATOM   1957  CE1 PHE A 121      18.258   4.859 -13.990  1.00 94.84           C  
ATOM   1958  HE1 PHE A 121      17.475   5.495 -14.374  1.00 94.84           H  
ATOM   1959  CE2 PHE A 121      19.444   3.883 -12.111  1.00 94.84           C  
ATOM   1960  HE2 PHE A 121      19.602   3.797 -11.046  1.00 94.84           H  
ATOM   1961  CZ  PHE A 121      18.462   4.756 -12.605  1.00 94.84           C  
ATOM   1962  HZ  PHE A 121      17.863   5.339 -11.921  1.00 94.84           H  
ATOM   1963  N   SER A 122      20.391   0.465 -18.110  1.00 90.08           N  
ATOM   1964  H   SER A 122      19.478   0.894 -18.152  1.00 90.08           H  
ATOM   1965  CA  SER A 122      21.024   0.124 -19.379  1.00 90.08           C  
ATOM   1966  HA  SER A 122      21.994  -0.334 -19.189  1.00 90.08           H  
ATOM   1967  C   SER A 122      21.252   1.409 -20.172  1.00 90.08           C  
ATOM   1968  CB  SER A 122      20.187  -0.903 -20.149  1.00 90.08           C  
ATOM   1969  HB2 SER A 122      20.722  -1.180 -21.057  1.00 90.08           H  
ATOM   1970  HB3 SER A 122      20.071  -1.791 -19.528  1.00 90.08           H  
ATOM   1971  O   SER A 122      20.297   1.992 -20.689  1.00 90.08           O  
ATOM   1972  OG  SER A 122      18.910  -0.407 -20.502  1.00 90.08           O  
ATOM   1973  HG  SER A 122      19.040   0.513 -20.743  1.00 90.08           H  
ATOM   1974  N   GLY A 123      22.510   1.844 -20.243  1.00 90.25           N  
ATOM   1975  H   GLY A 123      23.217   1.350 -19.719  1.00 90.25           H  
ATOM   1976  CA  GLY A 123      22.899   3.129 -20.821  1.00 90.25           C  
ATOM   1977  HA2 GLY A 123      22.325   3.307 -21.730  1.00 90.25           H  
ATOM   1978  HA3 GLY A 123      23.956   3.109 -21.087  1.00 90.25           H  
ATOM   1979  C   GLY A 123      22.674   4.296 -19.862  1.00 90.25           C  
ATOM   1980  O   GLY A 123      22.606   4.130 -18.643  1.00 90.25           O  
ATOM   1981  N   GLY A 124      22.543   5.489 -20.430  1.00 91.13           N  
ATOM   1982  H   GLY A 124      22.549   5.530 -21.439  1.00 91.13           H  
ATOM   1983  CA  GLY A 124      22.200   6.682 -19.676  1.00 91.13           C  
ATOM   1984  HA2 GLY A 124      21.475   6.418 -18.905  1.00 91.13           H  
ATOM   1985  HA3 GLY A 124      21.752   7.370 -20.393  1.00 91.13           H  
ATOM   1986  C   GLY A 124      23.363   7.417 -19.014  1.00 91.13           C  
ATOM   1987  O   GLY A 124      23.169   8.128 -18.034  1.00 91.13           O  
ATOM   1988  N   GLU A 125      24.571   7.287 -19.556  1.00 91.91           N  
ATOM   1989  H   GLU A 125      24.681   6.698 -20.369  1.00 91.91           H  
ATOM   1990  CA  GLU A 125      25.757   7.967 -19.039  1.00 91.91           C  
ATOM   1991  HA  GLU A 125      25.925   7.637 -18.014  1.00 91.91           H  
ATOM   1992  C   GLU A 125      25.542   9.482 -19.037  1.00 91.91           C  
ATOM   1993  CB  GLU A 125      27.018   7.640 -19.854  1.00 91.91           C  
ATOM   1994  HB2 GLU A 125      26.975   8.128 -20.827  1.00 91.91           H  
ATOM   1995  HB3 GLU A 125      27.867   8.070 -19.323  1.00 91.91           H  
ATOM   1996  O   GLU A 125      25.215  10.075 -20.079  1.00 91.91           O  
ATOM   1997  CG  GLU A 125      27.299   6.143 -20.045  1.00 91.91           C  
ATOM   1998  HG2 GLU A 125      27.160   5.639 -19.089  1.00 91.91           H  
ATOM   1999  HG3 GLU A 125      28.343   6.037 -20.340  1.00 91.91           H  
ATOM   2000  CD  GLU A 125      26.430   5.468 -21.118  1.00 91.91           C  
ATOM   2001  OE1 GLU A 125      26.476   4.224 -21.190  1.00 91.91           O  
ATOM   2002  OE2 GLU A 125      25.694   6.192 -21.841  1.00 91.91           O  
ATOM   2003  N   GLY A 126      25.762  10.091 -17.873  1.00 93.93           N  
ATOM   2004  H   GLY A 126      25.970   9.519 -17.067  1.00 93.93           H  
ATOM   2005  CA  GLY A 126      25.528  11.503 -17.600  1.00 93.93           C  
ATOM   2006  HA2 GLY A 126      26.233  11.824 -16.834  1.00 93.93           H  
ATOM   2007  HA3 GLY A 126      25.705  12.087 -18.503  1.00 93.93           H  
ATOM   2008  C   GLY A 126      24.123  11.833 -17.093  1.00 93.93           C  
ATOM   2009  O   GLY A 126      23.875  13.009 -16.819  1.00 93.93           O  
ATOM   2010  N   TYR A 127      23.212  10.864 -16.954  1.00 96.30           N  
ATOM   2011  H   TYR A 127      23.442   9.908 -17.189  1.00 96.30           H  
ATOM   2012  CA  TYR A 127      21.892  11.142 -16.394  1.00 96.30           C  
ATOM   2013  HA  TYR A 127      21.633  12.154 -16.705  1.00 96.30           H  
ATOM   2014  C   TYR A 127      21.880  11.115 -14.866  1.00 96.30           C  
ATOM   2015  CB  TYR A 127      20.788  10.233 -16.947  1.00 96.30           C  
ATOM   2016  HB2 TYR A 127      19.865  10.447 -16.408  1.00 96.30           H  
ATOM   2017  HB3 TYR A 127      21.052   9.198 -16.726  1.00 96.30           H  
ATOM   2018  O   TYR A 127      22.509  10.272 -14.225  1.00 96.30           O  
ATOM   2019  CG  TYR A 127      20.481  10.388 -18.425  1.00 96.30           C  
ATOM   2020  CD1 TYR A 127      20.199  11.638 -19.005  1.00 96.30           C  
ATOM   2021  HD1 TYR A 127      20.151  12.522 -18.387  1.00 96.30           H  
ATOM   2022  CD2 TYR A 127      20.386   9.239 -19.215  1.00 96.30           C  
ATOM   2023  HD2 TYR A 127      20.495   8.282 -18.728  1.00 96.30           H  
ATOM   2024  CE1 TYR A 127      19.920  11.722 -20.386  1.00 96.30           C  
ATOM   2025  HE1 TYR A 127      19.659  12.655 -20.863  1.00 96.30           H  
ATOM   2026  CE2 TYR A 127      20.157   9.324 -20.599  1.00 96.30           C  
ATOM   2027  HE2 TYR A 127      20.094   8.436 -21.211  1.00 96.30           H  
ATOM   2028  OH  TYR A 127      19.763  10.635 -22.531  1.00 96.30           O  
ATOM   2029  HH  TYR A 127      19.329  11.460 -22.761  1.00 96.30           H  
ATOM   2030  CZ  TYR A 127      19.958  10.574 -21.192  1.00 96.30           C  
ATOM   2031  N   LYS A 128      21.068  12.001 -14.294  1.00 97.35           N  
ATOM   2032  H   LYS A 128      20.647  12.689 -14.902  1.00 97.35           H  
ATOM   2033  CA  LYS A 128      20.561  11.905 -12.923  1.00 97.35           C  
ATOM   2034  HA  LYS A 128      21.063  11.091 -12.400  1.00 97.35           H  
ATOM   2035  C   LYS A 128      19.081  11.574 -12.999  1.00 97.35           C  
ATOM   2036  CB  LYS A 128      20.813  13.208 -12.156  1.00 97.35           C  
ATOM   2037  HB2 LYS A 128      20.321  14.036 -12.665  1.00 97.35           H  
ATOM   2038  HB3 LYS A 128      20.392  13.114 -11.155  1.00 97.35           H  
ATOM   2039  O   LYS A 128      18.328  12.333 -13.606  1.00 97.35           O  
ATOM   2040  CG  LYS A 128      22.311  13.497 -12.041  1.00 97.35           C  
ATOM   2041  HG2 LYS A 128      22.783  12.663 -11.523  1.00 97.35           H  
ATOM   2042  HG3 LYS A 128      22.749  13.582 -13.036  1.00 97.35           H  
ATOM   2043  CD  LYS A 128      22.592  14.793 -11.274  1.00 97.35           C  
ATOM   2044  HD2 LYS A 128      22.179  15.649 -11.807  1.00 97.35           H  
ATOM   2045  HD3 LYS A 128      22.163  14.727 -10.275  1.00 97.35           H  
ATOM   2046  CE  LYS A 128      24.114  14.891 -11.191  1.00 97.35           C  
ATOM   2047  HE2 LYS A 128      24.541  14.920 -12.193  1.00 97.35           H  
ATOM   2048  HE3 LYS A 128      24.463  13.968 -10.727  1.00 97.35           H  
ATOM   2049  NZ  LYS A 128      24.602  16.023 -10.380  1.00 97.35           N  
ATOM   2050  HZ1 LYS A 128      25.604  15.918 -10.306  1.00 97.35           H  
ATOM   2051  HZ2 LYS A 128      24.231  15.959  -9.443  1.00 97.35           H  
ATOM   2052  HZ3 LYS A 128      24.377  16.910 -10.807  1.00 97.35           H  
ATOM   2053  N   VAL A 129      18.684  10.445 -12.425  1.00 98.26           N  
ATOM   2054  H   VAL A 129      19.373   9.880 -11.950  1.00 98.26           H  
ATOM   2055  CA  VAL A 129      17.310   9.937 -12.491  1.00 98.26           C  
ATOM   2056  HA  VAL A 129      16.709  10.602 -13.111  1.00 98.26           H  
ATOM   2057  C   VAL A 129      16.713   9.933 -11.094  1.00 98.26           C  
ATOM   2058  CB  VAL A 129      17.251   8.540 -13.136  1.00 98.26           C  
ATOM   2059  HB  VAL A 129      17.750   7.817 -12.491  1.00 98.26           H  
ATOM   2060  O   VAL A 129      17.259   9.315 -10.185  1.00 98.26           O  
ATOM   2061  CG1 VAL A 129      15.794   8.100 -13.340  1.00 98.26           C  
ATOM   2062 HG11 VAL A 129      15.763   7.121 -13.817  1.00 98.26           H  
ATOM   2063 HG12 VAL A 129      15.268   8.820 -13.966  1.00 98.26           H  
ATOM   2064 HG13 VAL A 129      15.284   8.023 -12.380  1.00 98.26           H  
ATOM   2065  CG2 VAL A 129      17.956   8.543 -14.501  1.00 98.26           C  
ATOM   2066 HG21 VAL A 129      17.571   9.353 -15.121  1.00 98.26           H  
ATOM   2067 HG22 VAL A 129      19.030   8.673 -14.366  1.00 98.26           H  
ATOM   2068 HG23 VAL A 129      17.797   7.596 -15.016  1.00 98.26           H  
ATOM   2069  N   THR A 130      15.586  10.614 -10.925  1.00 98.52           N  
ATOM   2070  H   THR A 130      15.210  11.119 -11.715  1.00 98.52           H  
ATOM   2071  CA  THR A 130      14.907  10.757  -9.639  1.00 98.52           C  
ATOM   2072  HA  THR A 130      15.467  10.227  -8.869  1.00 98.52           H  
ATOM   2073  C   THR A 130      13.512  10.158  -9.723  1.00 98.52           C  
ATOM   2074  CB  THR A 130      14.826  12.224  -9.204  1.00 98.52           C  
ATOM   2075  HB  THR A 130      14.150  12.765  -9.865  1.00 98.52           H  
ATOM   2076  O   THR A 130      12.645  10.659 -10.443  1.00 98.52           O  
ATOM   2077  CG2 THR A 130      14.321  12.360  -7.771  1.00 98.52           C  
ATOM   2078 HG21 THR A 130      14.334  13.407  -7.468  1.00 98.52           H  
ATOM   2079 HG22 THR A 130      13.299  11.988  -7.697  1.00 98.52           H  
ATOM   2080 HG23 THR A 130      14.962  11.783  -7.105  1.00 98.52           H  
ATOM   2081  OG1 THR A 130      16.089  12.843  -9.248  1.00 98.52           O  
ATOM   2082  HG1 THR A 130      16.023  13.654  -8.739  1.00 98.52           H  
ATOM   2083  N   PHE A 131      13.286   9.111  -8.934  1.00 98.33           N  
ATOM   2084  H   PHE A 131      14.050   8.770  -8.367  1.00 98.33           H  
ATOM   2085  CA  PHE A 131      11.967   8.531  -8.698  1.00 98.33           C  
ATOM   2086  HA  PHE A 131      11.320   8.747  -9.548  1.00 98.33           H  
ATOM   2087  C   PHE A 131      11.344   9.161  -7.447  1.00 98.33           C  
ATOM   2088  CB  PHE A 131      12.089   7.008  -8.569  1.00 98.33           C  
ATOM   2089  HB2 PHE A 131      12.660   6.778  -7.669  1.00 98.33           H  
ATOM   2090  HB3 PHE A 131      11.093   6.582  -8.451  1.00 98.33           H  
ATOM   2091  O   PHE A 131      12.056   9.524  -6.506  1.00 98.33           O  
ATOM   2092  CG  PHE A 131      12.768   6.342  -9.749  1.00 98.33           C  
ATOM   2093  CD1 PHE A 131      12.034   6.028 -10.907  1.00 98.33           C  
ATOM   2094  HD1 PHE A 131      10.975   6.237 -10.949  1.00 98.33           H  
ATOM   2095  CD2 PHE A 131      14.144   6.051  -9.693  1.00 98.33           C  
ATOM   2096  HD2 PHE A 131      14.716   6.279  -8.805  1.00 98.33           H  
ATOM   2097  CE1 PHE A 131      12.676   5.436 -12.010  1.00 98.33           C  
ATOM   2098  HE1 PHE A 131      12.114   5.196 -12.901  1.00 98.33           H  
ATOM   2099  CE2 PHE A 131      14.784   5.454 -10.791  1.00 98.33           C  
ATOM   2100  HE2 PHE A 131      15.836   5.218 -10.734  1.00 98.33           H  
ATOM   2101  CZ  PHE A 131      14.052   5.153 -11.950  1.00 98.33           C  
ATOM   2102  HZ  PHE A 131      14.555   4.696 -12.790  1.00 98.33           H  
ATOM   2103  N   ARG A 132      10.016   9.293  -7.407  1.00 96.98           N  
ATOM   2104  H   ARG A 132       9.466   8.952  -8.183  1.00 96.98           H  
ATOM   2105  CA  ARG A 132       9.301   9.920  -6.283  1.00 96.98           C  
ATOM   2106  HA  ARG A 132      10.029  10.327  -5.581  1.00 96.98           H  
ATOM   2107  C   ARG A 132       8.474   8.907  -5.502  1.00 96.98           C  
ATOM   2108  CB  ARG A 132       8.437  11.087  -6.784  1.00 96.98           C  
ATOM   2109  HB2 ARG A 132       7.705  10.715  -7.500  1.00 96.98           H  
ATOM   2110  HB3 ARG A 132       7.900  11.514  -5.937  1.00 96.98           H  
ATOM   2111  O   ARG A 132       8.007   7.920  -6.062  1.00 96.98           O  
ATOM   2112  CG  ARG A 132       9.289  12.179  -7.451  1.00 96.98           C  
ATOM   2113  HG2 ARG A 132       9.718  11.783  -8.372  1.00 96.98           H  
ATOM   2114  HG3 ARG A 132      10.105  12.475  -6.792  1.00 96.98           H  
ATOM   2115  CD  ARG A 132       8.451  13.408  -7.813  1.00 96.98           C  
ATOM   2116  HD2 ARG A 132       7.547  13.084  -8.328  1.00 96.98           H  
ATOM   2117  HD3 ARG A 132       9.039  14.014  -8.502  1.00 96.98           H  
ATOM   2118  NE  ARG A 132       8.101  14.210  -6.622  1.00 96.98           N  
ATOM   2119  HE  ARG A 132       8.147  13.742  -5.728  1.00 96.98           H  
ATOM   2120  NH1 ARG A 132       7.500  16.118  -7.745  1.00 96.98           N  
ATOM   2121 HH11 ARG A 132       7.154  17.067  -7.749  1.00 96.98           H  
ATOM   2122 HH12 ARG A 132       7.544  15.599  -8.610  1.00 96.98           H  
ATOM   2123  NH2 ARG A 132       7.464  16.096  -5.511  1.00 96.98           N  
ATOM   2124 HH21 ARG A 132       7.122  17.047  -5.531  1.00 96.98           H  
ATOM   2125 HH22 ARG A 132       7.569  15.613  -4.630  1.00 96.98           H  
ATOM   2126  CZ  ARG A 132       7.691  15.466  -6.631  1.00 96.98           C  
ATOM   2127  N   GLY A 133       8.301   9.198  -4.211  1.00 95.48           N  
ATOM   2128  H   GLY A 133       8.764  10.020  -3.851  1.00 95.48           H  
ATOM   2129  CA  GLY A 133       7.375   8.516  -3.306  1.00 95.48           C  
ATOM   2130  HA2 GLY A 133       6.374   8.922  -3.457  1.00 95.48           H  
ATOM   2131  HA3 GLY A 133       7.658   8.718  -2.273  1.00 95.48           H  
ATOM   2132  C   GLY A 133       7.339   7.001  -3.483  1.00 95.48           C  
ATOM   2133  O   GLY A 133       8.377   6.336  -3.478  1.00 95.48           O  
ATOM   2134  N   LYS A 134       6.132   6.470  -3.690  1.00 95.27           N  
ATOM   2135  H   LYS A 134       5.342   7.098  -3.738  1.00 95.27           H  
ATOM   2136  CA  LYS A 134       5.885   5.032  -3.758  1.00 95.27           C  
ATOM   2137  HA  LYS A 134       6.345   4.618  -2.861  1.00 95.27           H  
ATOM   2138  C   LYS A 134       6.565   4.353  -4.943  1.00 95.27           C  
ATOM   2139  CB  LYS A 134       4.361   4.789  -3.765  1.00 95.27           C  
ATOM   2140  HB2 LYS A 134       3.895   5.457  -3.040  1.00 95.27           H  
ATOM   2141  HB3 LYS A 134       3.964   5.049  -4.746  1.00 95.27           H  
ATOM   2142  O   LYS A 134       6.992   3.210  -4.820  1.00 95.27           O  
ATOM   2143  CG  LYS A 134       3.942   3.348  -3.418  1.00 95.27           C  
ATOM   2144  HG2 LYS A 134       2.854   3.292  -3.379  1.00 95.27           H  
ATOM   2145  HG3 LYS A 134       4.308   2.657  -4.177  1.00 95.27           H  
ATOM   2146  CD  LYS A 134       4.527   2.980  -2.054  1.00 95.27           C  
ATOM   2147  HD2 LYS A 134       5.603   2.862  -2.180  1.00 95.27           H  
ATOM   2148  HD3 LYS A 134       4.347   3.804  -1.363  1.00 95.27           H  
ATOM   2149  CE  LYS A 134       4.062   1.690  -1.402  1.00 95.27           C  
ATOM   2150  HE2 LYS A 134       4.374   0.850  -2.023  1.00 95.27           H  
ATOM   2151  HE3 LYS A 134       2.978   1.678  -1.294  1.00 95.27           H  
ATOM   2152  NZ  LYS A 134       4.737   1.637  -0.085  1.00 95.27           N  
ATOM   2153  HZ1 LYS A 134       4.918   0.693   0.224  1.00 95.27           H  
ATOM   2154  HZ2 LYS A 134       5.652   2.058  -0.152  1.00 95.27           H  
ATOM   2155  HZ3 LYS A 134       4.268   2.170   0.634  1.00 95.27           H  
ATOM   2156  N   LEU A 135       6.703   5.045  -6.076  1.00 97.93           N  
ATOM   2157  H   LEU A 135       6.407   6.010  -6.090  1.00 97.93           H  
ATOM   2158  CA  LEU A 135       7.396   4.502  -7.245  1.00 97.93           C  
ATOM   2159  HA  LEU A 135       6.943   3.544  -7.498  1.00 97.93           H  
ATOM   2160  C   LEU A 135       8.880   4.242  -6.944  1.00 97.93           C  
ATOM   2161  CB  LEU A 135       7.213   5.466  -8.430  1.00 97.93           C  
ATOM   2162  HB2 LEU A 135       7.583   6.450  -8.143  1.00 97.93           H  
ATOM   2163  HB3 LEU A 135       6.148   5.560  -8.644  1.00 97.93           H  
ATOM   2164  O   LEU A 135       9.409   3.209  -7.346  1.00 97.93           O  
ATOM   2165  CG  LEU A 135       7.945   5.040  -9.717  1.00 97.93           C  
ATOM   2166  HG  LEU A 135       9.015   4.964  -9.525  1.00 97.93           H  
ATOM   2167  CD1 LEU A 135       7.440   3.701 -10.256  1.00 97.93           C  
ATOM   2168 HD11 LEU A 135       7.672   2.900  -9.553  1.00 97.93           H  
ATOM   2169 HD12 LEU A 135       6.363   3.755 -10.412  1.00 97.93           H  
ATOM   2170 HD13 LEU A 135       7.928   3.482 -11.206  1.00 97.93           H  
ATOM   2171  CD2 LEU A 135       7.742   6.096 -10.802  1.00 97.93           C  
ATOM   2172 HD21 LEU A 135       8.287   5.817 -11.704  1.00 97.93           H  
ATOM   2173 HD22 LEU A 135       8.104   7.062 -10.451  1.00 97.93           H  
ATOM   2174 HD23 LEU A 135       6.682   6.194 -11.034  1.00 97.93           H  
ATOM   2175  N   ALA A 136       9.539   5.146  -6.212  1.00 98.01           N  
ATOM   2176  H   ALA A 136       9.035   5.951  -5.869  1.00 98.01           H  
ATOM   2177  CA  ALA A 136      10.931   4.957  -5.808  1.00 98.01           C  
ATOM   2178  HA  ALA A 136      11.534   4.785  -6.700  1.00 98.01           H  
ATOM   2179  C   ALA A 136      11.093   3.729  -4.904  1.00 98.01           C  
ATOM   2180  CB  ALA A 136      11.431   6.225  -5.115  1.00 98.01           C  
ATOM   2181  HB1 ALA A 136      11.231   7.096  -5.739  1.00 98.01           H  
ATOM   2182  HB2 ALA A 136      12.503   6.144  -4.935  1.00 98.01           H  
ATOM   2183  HB3 ALA A 136      10.919   6.350  -4.161  1.00 98.01           H  
ATOM   2184  O   ALA A 136      11.922   2.872  -5.201  1.00 98.01           O  
ATOM   2185  N   GLU A 137      10.252   3.608  -3.870  1.00 96.71           N  
ATOM   2186  H   GLU A 137       9.602   4.360  -3.691  1.00 96.71           H  
ATOM   2187  CA  GLU A 137      10.245   2.459  -2.952  1.00 96.71           C  
ATOM   2188  HA  GLU A 137      11.193   2.409  -2.417  1.00 96.71           H  
ATOM   2189  C   GLU A 137      10.064   1.138  -3.708  1.00 96.71           C  
ATOM   2190  CB  GLU A 137       9.096   2.598  -1.938  1.00 96.71           C  
ATOM   2191  HB2 GLU A 137       8.161   2.714  -2.486  1.00 96.71           H  
ATOM   2192  HB3 GLU A 137       9.034   1.680  -1.353  1.00 96.71           H  
ATOM   2193  O   GLU A 137      10.821   0.192  -3.501  1.00 96.71           O  
ATOM   2194  CG  GLU A 137       9.258   3.777  -0.969  1.00 96.71           C  
ATOM   2195  HG2 GLU A 137      10.128   3.596  -0.339  1.00 96.71           H  
ATOM   2196  HG3 GLU A 137       9.441   4.683  -1.546  1.00 96.71           H  
ATOM   2197  CD  GLU A 137       8.016   4.005  -0.087  1.00 96.71           C  
ATOM   2198  OE1 GLU A 137       8.018   5.025   0.633  1.00 96.71           O  
ATOM   2199  OE2 GLU A 137       7.041   3.206  -0.157  1.00 96.71           O  
ATOM   2200  N   ILE A 138       9.104   1.096  -4.637  1.00 97.69           N  
ATOM   2201  H   ILE A 138       8.518   1.912  -4.746  1.00 97.69           H  
ATOM   2202  CA  ILE A 138       8.801  -0.089  -5.447  1.00 97.69           C  
ATOM   2203  HA  ILE A 138       8.603  -0.925  -4.775  1.00 97.69           H  
ATOM   2204  C   ILE A 138       9.986  -0.502  -6.315  1.00 97.69           C  
ATOM   2205  CB  ILE A 138       7.544   0.183  -6.301  1.00 97.69           C  
ATOM   2206  HB  ILE A 138       7.622   1.187  -6.720  1.00 97.69           H  
ATOM   2207  O   ILE A 138      10.263  -1.689  -6.459  1.00 97.69           O  
ATOM   2208  CG1 ILE A 138       6.320   0.130  -5.362  1.00 97.69           C  
ATOM   2209 HG12 ILE A 138       6.167  -0.894  -5.023  1.00 97.69           H  
ATOM   2210 HG13 ILE A 138       6.493   0.745  -4.479  1.00 97.69           H  
ATOM   2211  CG2 ILE A 138       7.387  -0.796  -7.484  1.00 97.69           C  
ATOM   2212 HG21 ILE A 138       7.361  -1.820  -7.110  1.00 97.69           H  
ATOM   2213 HG22 ILE A 138       6.473  -0.591  -8.042  1.00 97.69           H  
ATOM   2214 HG23 ILE A 138       8.217  -0.688  -8.182  1.00 97.69           H  
ATOM   2215  CD1 ILE A 138       5.036   0.611  -6.023  1.00 97.69           C  
ATOM   2216 HD11 ILE A 138       5.172   1.604  -6.454  1.00 97.69           H  
ATOM   2217 HD12 ILE A 138       4.764  -0.112  -6.792  1.00 97.69           H  
ATOM   2218 HD13 ILE A 138       4.240   0.633  -5.279  1.00 97.69           H  
ATOM   2219  N   LEU A 139      10.691   0.461  -6.906  1.00 98.28           N  
ATOM   2220  H   LEU A 139      10.421   1.420  -6.743  1.00 98.28           H  
ATOM   2221  CA  LEU A 139      11.845   0.190  -7.763  1.00 98.28           C  
ATOM   2222  HA  LEU A 139      11.693  -0.767  -8.261  1.00 98.28           H  
ATOM   2223  C   LEU A 139      13.154   0.011  -6.973  1.00 98.28           C  
ATOM   2224  CB  LEU A 139      11.934   1.282  -8.842  1.00 98.28           C  
ATOM   2225  HB2 LEU A 139      12.837   1.116  -9.430  1.00 98.28           H  
ATOM   2226  HB3 LEU A 139      12.023   2.248  -8.345  1.00 98.28           H  
ATOM   2227  O   LEU A 139      14.196  -0.231  -7.581  1.00 98.28           O  
ATOM   2228  CG  LEU A 139      10.733   1.346  -9.807  1.00 98.28           C  
ATOM   2229  HG  LEU A 139       9.820   1.571  -9.256  1.00 98.28           H  
ATOM   2230  CD1 LEU A 139      10.975   2.462 -10.823  1.00 98.28           C  
ATOM   2231 HD11 LEU A 139      10.133   2.529 -11.511  1.00 98.28           H  
ATOM   2232 HD12 LEU A 139      11.891   2.274 -11.384  1.00 98.28           H  
ATOM   2233 HD13 LEU A 139      11.069   3.410 -10.293  1.00 98.28           H  
ATOM   2234  CD2 LEU A 139      10.504   0.045 -10.580  1.00 98.28           C  
ATOM   2235 HD21 LEU A 139      10.241  -0.755  -9.888  1.00 98.28           H  
ATOM   2236 HD22 LEU A 139       9.679   0.175 -11.281  1.00 98.28           H  
ATOM   2237 HD23 LEU A 139      11.407  -0.222 -11.130  1.00 98.28           H  
ATOM   2238  N   GLY A 140      13.110   0.108  -5.641  1.00 97.90           N  
ATOM   2239  H   GLY A 140      12.219   0.284  -5.199  1.00 97.90           H  
ATOM   2240  CA  GLY A 140      14.266  -0.077  -4.767  1.00 97.90           C  
ATOM   2241  HA2 GLY A 140      14.834  -0.937  -5.121  1.00 97.90           H  
ATOM   2242  HA3 GLY A 140      13.903  -0.294  -3.762  1.00 97.90           H  
ATOM   2243  C   GLY A 140      15.204   1.132  -4.686  1.00 97.90           C  
ATOM   2244  O   GLY A 140      16.382   0.976  -4.361  1.00 97.90           O  
ATOM   2245  N   PHE A 141      14.706   2.331  -4.994  1.00 97.99           N  
ATOM   2246  H   PHE A 141      13.713   2.380  -5.172  1.00 97.99           H  
ATOM   2247  CA  PHE A 141      15.419   3.605  -4.882  1.00 97.99           C  
ATOM   2248  HA  PHE A 141      16.476   3.410  -4.702  1.00 97.99           H  
ATOM   2249  C   PHE A 141      14.905   4.427  -3.700  1.00 97.99           C  
ATOM   2250  CB  PHE A 141      15.305   4.401  -6.191  1.00 97.99           C  
ATOM   2251  HB2 PHE A 141      15.747   5.387  -6.050  1.00 97.99           H  
ATOM   2252  HB3 PHE A 141      14.250   4.551  -6.424  1.00 97.99           H  
ATOM   2253  O   PHE A 141      13.796   4.235  -3.205  1.00 97.99           O  
ATOM   2254  CG  PHE A 141      15.990   3.743  -7.369  1.00 97.99           C  
ATOM   2255  CD1 PHE A 141      17.363   3.945  -7.601  1.00 97.99           C  
ATOM   2256  HD1 PHE A 141      17.935   4.586  -6.946  1.00 97.99           H  
ATOM   2257  CD2 PHE A 141      15.255   2.911  -8.230  1.00 97.99           C  
ATOM   2258  HD2 PHE A 141      14.205   2.744  -8.042  1.00 97.99           H  
ATOM   2259  CE1 PHE A 141      17.993   3.314  -8.689  1.00 97.99           C  
ATOM   2260  HE1 PHE A 141      19.050   3.458  -8.858  1.00 97.99           H  
ATOM   2261  CE2 PHE A 141      15.882   2.284  -9.319  1.00 97.99           C  
ATOM   2262  HE2 PHE A 141      15.310   1.636  -9.967  1.00 97.99           H  
ATOM   2263  CZ  PHE A 141      17.253   2.484  -9.550  1.00 97.99           C  
ATOM   2264  HZ  PHE A 141      17.738   1.994 -10.381  1.00 97.99           H  
ATOM   2265  N   LYS A 142      15.710   5.393  -3.256  1.00 97.01           N  
ATOM   2266  H   LYS A 142      16.576   5.573  -3.743  1.00 97.01           H  
ATOM   2267  CA  LYS A 142      15.285   6.337  -2.225  1.00 97.01           C  
ATOM   2268  HA  LYS A 142      14.739   5.785  -1.459  1.00 97.01           H  
ATOM   2269  C   LYS A 142      14.381   7.424  -2.828  1.00 97.01           C  
ATOM   2270  CB  LYS A 142      16.497   6.961  -1.557  1.00 97.01           C  
ATOM   2271  HB2 LYS A 142      17.148   7.362  -2.334  1.00 97.01           H  
ATOM   2272  HB3 LYS A 142      16.160   7.789  -0.934  1.00 97.01           H  
ATOM   2273  O   LYS A 142      14.760   8.021  -3.839  1.00 97.01           O  
ATOM   2274  CG  LYS A 142      17.276   5.962  -0.685  1.00 97.01           C  
ATOM   2275  HG2 LYS A 142      16.662   5.618   0.148  1.00 97.01           H  
ATOM   2276  HG3 LYS A 142      17.627   5.117  -1.277  1.00 97.01           H  
ATOM   2277  CD  LYS A 142      18.457   6.770  -0.178  1.00 97.01           C  
ATOM   2278  HD2 LYS A 142      18.068   7.627   0.372  1.00 97.01           H  
ATOM   2279  HD3 LYS A 142      18.983   7.126  -1.064  1.00 97.01           H  
ATOM   2280  CE  LYS A 142      19.496   6.093   0.692  1.00 97.01           C  
ATOM   2281  HE2 LYS A 142      19.048   5.797   1.641  1.00 97.01           H  
ATOM   2282  HE3 LYS A 142      19.880   5.211   0.178  1.00 97.01           H  
ATOM   2283  NZ  LYS A 142      20.559   7.110   0.879  1.00 97.01           N  
ATOM   2284  HZ1 LYS A 142      21.354   6.771   1.401  1.00 97.01           H  
ATOM   2285  HZ2 LYS A 142      20.850   7.465  -0.020  1.00 97.01           H  
ATOM   2286  HZ3 LYS A 142      20.169   7.938   1.305  1.00 97.01           H  
ATOM   2287  N   PRO A 143      13.217   7.721  -2.226  1.00 97.33           N  
ATOM   2288  CA  PRO A 143      12.306   8.744  -2.731  1.00 97.33           C  
ATOM   2289  HA  PRO A 143      11.955   8.440  -3.717  1.00 97.33           H  
ATOM   2290  C   PRO A 143      12.948  10.131  -2.835  1.00 97.33           C  
ATOM   2291  CB  PRO A 143      11.122   8.746  -1.758  1.00 97.33           C  
ATOM   2292  HB2 PRO A 143      10.185   8.984  -2.262  1.00 97.33           H  
ATOM   2293  HB3 PRO A 143      11.298   9.446  -0.941  1.00 97.33           H  
ATOM   2294  O   PRO A 143      13.442  10.673  -1.851  1.00 97.33           O  
ATOM   2295  CG  PRO A 143      11.113   7.328  -1.197  1.00 97.33           C  
ATOM   2296  HG2 PRO A 143      10.640   7.279  -0.217  1.00 97.33           H  
ATOM   2297  HG3 PRO A 143      10.612   6.659  -1.897  1.00 97.33           H  
ATOM   2298  CD  PRO A 143      12.595   6.985  -1.131  1.00 97.33           C  
ATOM   2299  HD2 PRO A 143      13.013   7.318  -0.181  1.00 97.33           H  
ATOM   2300  HD3 PRO A 143      12.707   5.907  -1.243  1.00 97.33           H  
ATOM   2301  N   GLY A 144      12.896  10.732  -4.026  1.00 96.51           N  
ATOM   2302  H   GLY A 144      12.590  10.192  -4.823  1.00 96.51           H  
ATOM   2303  CA  GLY A 144      13.363  12.100  -4.265  1.00 96.51           C  
ATOM   2304  HA2 GLY A 144      12.951  12.451  -5.212  1.00 96.51           H  
ATOM   2305  HA3 GLY A 144      12.992  12.744  -3.468  1.00 96.51           H  
ATOM   2306  C   GLY A 144      14.885  12.274  -4.323  1.00 96.51           C  
ATOM   2307  O   GLY A 144      15.340  13.370  -4.642  1.00 96.51           O  
ATOM   2308  N   GLU A 145      15.667  11.222  -4.071  1.00 97.56           N  
ATOM   2309  H   GLU A 145      15.236  10.334  -3.858  1.00 97.56           H  
ATOM   2310  CA  GLU A 145      17.128  11.251  -4.169  1.00 97.56           C  
ATOM   2311  HA  GLU A 145      17.470  12.245  -3.880  1.00 97.56           H  
ATOM   2312  C   GLU A 145      17.551  10.946  -5.620  1.00 97.56           C  
ATOM   2313  CB  GLU A 145      17.742  10.271  -3.149  1.00 97.56           C  
ATOM   2314  HB2 GLU A 145      17.242  10.426  -2.193  1.00 97.56           H  
ATOM   2315  HB3 GLU A 145      17.548   9.249  -3.474  1.00 97.56           H  
ATOM   2316  O   GLU A 145      17.212   9.876  -6.136  1.00 97.56           O  
ATOM   2317  CG  GLU A 145      19.260  10.458  -2.944  1.00 97.56           C  
ATOM   2318  HG2 GLU A 145      19.773  10.202  -3.871  1.00 97.56           H  
ATOM   2319  HG3 GLU A 145      19.457  11.510  -2.735  1.00 97.56           H  
ATOM   2320  CD  GLU A 145      19.821   9.606  -1.779  1.00 97.56           C  
ATOM   2321  OE1 GLU A 145      20.863   8.925  -1.925  1.00 97.56           O  
ATOM   2322  OE2 GLU A 145      19.217   9.579  -0.684  1.00 97.56           O  
ATOM   2323  N   PRO A 146      18.267  11.856  -6.312  1.00 97.09           N  
ATOM   2324  CA  PRO A 146      18.737  11.593  -7.666  1.00 97.09           C  
ATOM   2325  HA  PRO A 146      17.885  11.307  -8.282  1.00 97.09           H  
ATOM   2326  C   PRO A 146      19.774  10.471  -7.689  1.00 97.09           C  
ATOM   2327  CB  PRO A 146      19.319  12.913  -8.190  1.00 97.09           C  
ATOM   2328  HB2 PRO A 146      20.405  12.918  -8.097  1.00 97.09           H  
ATOM   2329  HB3 PRO A 146      19.026  13.088  -9.225  1.00 97.09           H  
ATOM   2330  O   PRO A 146      20.804  10.547  -7.019  1.00 97.09           O  
ATOM   2331  CG  PRO A 146      18.733  13.974  -7.261  1.00 97.09           C  
ATOM   2332  HG2 PRO A 146      19.397  14.832  -7.156  1.00 97.09           H  
ATOM   2333  HG3 PRO A 146      17.756  14.290  -7.628  1.00 97.09           H  
ATOM   2334  CD  PRO A 146      18.563  13.230  -5.940  1.00 97.09           C  
ATOM   2335  HD2 PRO A 146      19.493  13.257  -5.373  1.00 97.09           H  
ATOM   2336  HD3 PRO A 146      17.756  13.689  -5.369  1.00 97.09           H  
ATOM   2337  N   PHE A 147      19.539   9.460  -8.518  1.00 96.66           N  
ATOM   2338  H   PHE A 147      18.660   9.434  -9.013  1.00 96.66           H  
ATOM   2339  CA  PHE A 147      20.513   8.419  -8.804  1.00 96.66           C  
ATOM   2340  HA  PHE A 147      21.179   8.313  -7.948  1.00 96.66           H  
ATOM   2341  C   PHE A 147      21.349   8.820 -10.024  1.00 96.66           C  
ATOM   2342  CB  PHE A 147      19.787   7.085  -8.985  1.00 96.66           C  
ATOM   2343  HB2 PHE A 147      19.220   7.097  -9.916  1.00 96.66           H  
ATOM   2344  HB3 PHE A 147      19.077   6.953  -8.168  1.00 96.66           H  
ATOM   2345  O   PHE A 147      20.817   8.991 -11.123  1.00 96.66           O  
ATOM   2346  CG  PHE A 147      20.741   5.914  -8.989  1.00 96.66           C  
ATOM   2347  CD1 PHE A 147      21.448   5.597 -10.160  1.00 96.66           C  
ATOM   2348  HD1 PHE A 147      21.302   6.177 -11.059  1.00 96.66           H  
ATOM   2349  CD2 PHE A 147      20.958   5.168  -7.815  1.00 96.66           C  
ATOM   2350  HD2 PHE A 147      20.432   5.425  -6.907  1.00 96.66           H  
ATOM   2351  CE1 PHE A 147      22.356   4.529 -10.162  1.00 96.66           C  
ATOM   2352  HE1 PHE A 147      22.913   4.329 -11.065  1.00 96.66           H  
ATOM   2353  CE2 PHE A 147      21.846   4.078  -7.827  1.00 96.66           C  
ATOM   2354  HE2 PHE A 147      21.989   3.482  -6.938  1.00 96.66           H  
ATOM   2355  CZ  PHE A 147      22.543   3.754  -9.004  1.00 96.66           C  
ATOM   2356  HZ  PHE A 147      23.221   2.913  -9.012  1.00 96.66           H  
ATOM   2357  N   GLU A 148      22.657   8.995  -9.835  1.00 94.35           N  
ATOM   2358  H   GLU A 148      23.037   8.837  -8.913  1.00 94.35           H  
ATOM   2359  CA  GLU A 148      23.571   9.477 -10.875  1.00 94.35           C  
ATOM   2360  HA  GLU A 148      22.988  10.012 -11.624  1.00 94.35           H  
ATOM   2361  C   GLU A 148      24.287   8.332 -11.599  1.00 94.35           C  
ATOM   2362  CB  GLU A 148      24.549  10.499 -10.273  1.00 94.35           C  
ATOM   2363  HB2 GLU A 148      25.146  10.024  -9.495  1.00 94.35           H  
ATOM   2364  HB3 GLU A 148      23.951  11.289  -9.817  1.00 94.35           H  
ATOM   2365  O   GLU A 148      24.916   7.468 -10.981  1.00 94.35           O  
ATOM   2366  CG  GLU A 148      25.485  11.122 -11.326  1.00 94.35           C  
ATOM   2367  HG2 GLU A 148      24.891  11.376 -12.205  1.00 94.35           H  
ATOM   2368  HG3 GLU A 148      26.226  10.380 -11.626  1.00 94.35           H  
ATOM   2369  CD  GLU A 148      26.202  12.396 -10.845  1.00 94.35           C  
ATOM   2370  OE1 GLU A 148      26.860  13.041 -11.689  1.00 94.35           O  
ATOM   2371  OE2 GLU A 148      25.990  12.835  -9.692  1.00 94.35           O  
ATOM   2372  N   ILE A 149      24.234   8.371 -12.930  1.00 93.78           N  
ATOM   2373  H   ILE A 149      23.674   9.091 -13.365  1.00 93.78           H  
ATOM   2374  CA  ILE A 149      25.010   7.514 -13.823  1.00 93.78           C  
ATOM   2375  HA  ILE A 149      25.375   6.652 -13.264  1.00 93.78           H  
ATOM   2376  C   ILE A 149      26.177   8.361 -14.355  1.00 93.78           C  
ATOM   2377  CB  ILE A 149      24.143   6.956 -14.968  1.00 93.78           C  
ATOM   2378  HB  ILE A 149      23.876   7.788 -15.619  1.00 93.78           H  
ATOM   2379  O   ILE A 149      25.956   9.269 -15.160  1.00 93.78           O  
ATOM   2380  CG1 ILE A 149      22.835   6.316 -14.452  1.00 93.78           C  
ATOM   2381 HG12 ILE A 149      23.052   5.398 -13.905  1.00 93.78           H  
ATOM   2382 HG13 ILE A 149      22.322   7.001 -13.777  1.00 93.78           H  
ATOM   2383  CG2 ILE A 149      24.968   5.928 -15.771  1.00 93.78           C  
ATOM   2384 HG21 ILE A 149      25.906   6.364 -16.113  1.00 93.78           H  
ATOM   2385 HG22 ILE A 149      25.186   5.057 -15.153  1.00 93.78           H  
ATOM   2386 HG23 ILE A 149      24.410   5.606 -16.650  1.00 93.78           H  
ATOM   2387  CD1 ILE A 149      21.851   6.022 -15.584  1.00 93.78           C  
ATOM   2388 HD11 ILE A 149      20.874   5.812 -15.150  1.00 93.78           H  
ATOM   2389 HD12 ILE A 149      22.186   5.168 -16.172  1.00 93.78           H  
ATOM   2390 HD13 ILE A 149      21.744   6.895 -16.228  1.00 93.78           H  
ATOM   2391  N   PRO A 150      27.426   8.101 -13.932  1.00 88.90           N  
ATOM   2392  CA  PRO A 150      28.593   8.864 -14.358  1.00 88.90           C  
ATOM   2393  HA  PRO A 150      28.498   9.876 -13.964  1.00 88.90           H  
ATOM   2394  C   PRO A 150      28.752   8.921 -15.882  1.00 88.90           C  
ATOM   2395  CB  PRO A 150      29.798   8.176 -13.706  1.00 88.90           C  
ATOM   2396  HB2 PRO A 150      30.577   8.891 -13.441  1.00 88.90           H  
ATOM   2397  HB3 PRO A 150      30.196   7.407 -14.368  1.00 88.90           H  
ATOM   2398  O   PRO A 150      28.470   7.951 -16.585  1.00 88.90           O  
ATOM   2399  CG  PRO A 150      29.194   7.513 -12.472  1.00 88.90           C  
ATOM   2400  HG2 PRO A 150      29.782   6.657 -12.139  1.00 88.90           H  
ATOM   2401  HG3 PRO A 150      29.097   8.248 -11.672  1.00 88.90           H  
ATOM   2402  CD  PRO A 150      27.809   7.106 -12.958  1.00 88.90           C  
ATOM   2403  HD2 PRO A 150      27.121   7.066 -12.114  1.00 88.90           H  
ATOM   2404  HD3 PRO A 150      27.852   6.150 -13.479  1.00 88.90           H  
ATOM   2405  N   VAL A 151      29.274  10.044 -16.386  1.00 86.70           N  
ATOM   2406  H   VAL A 151      29.421  10.820 -15.757  1.00 86.70           H  
ATOM   2407  CA  VAL A 151      29.584  10.239 -17.817  1.00 86.70           C  
ATOM   2408  HA  VAL A 151      28.676  10.080 -18.399  1.00 86.70           H  
ATOM   2409  C   VAL A 151      30.625   9.237 -18.318  1.00 86.70           C  
ATOM   2410  CB  VAL A 151      30.088  11.673 -18.073  1.00 86.70           C  
ATOM   2411  HB  VAL A 151      30.939  11.873 -17.422  1.00 86.70           H  
ATOM   2412  O   VAL A 151      30.533   8.780 -19.456  1.00 86.70           O  
ATOM   2413  CG1 VAL A 151      30.527  11.898 -19.526  1.00 86.70           C  
ATOM   2414 HG11 VAL A 151      30.751  12.952 -19.688  1.00 86.70           H  
ATOM   2415 HG12 VAL A 151      29.737  11.584 -20.208  1.00 86.70           H  
ATOM   2416 HG13 VAL A 151      31.433  11.331 -19.738  1.00 86.70           H  
ATOM   2417  CG2 VAL A 151      28.989  12.695 -17.760  1.00 86.70           C  
ATOM   2418 HG21 VAL A 151      29.367  13.706 -17.913  1.00 86.70           H  
ATOM   2419 HG22 VAL A 151      28.665  12.616 -16.723  1.00 86.70           H  
ATOM   2420 HG23 VAL A 151      28.130  12.542 -18.414  1.00 86.70           H  
ATOM   2421  N   THR A 152      31.583   8.887 -17.457  1.00 82.85           N  
ATOM   2422  H   THR A 152      31.600   9.348 -16.559  1.00 82.85           H  
ATOM   2423  CA  THR A 152      32.623   7.890 -17.723  1.00 82.85           C  
ATOM   2424  HA  THR A 152      32.549   7.557 -18.759  1.00 82.85           H  
ATOM   2425  C   THR A 152      32.392   6.691 -16.804  1.00 82.85           C  
ATOM   2426  CB  THR A 152      34.034   8.481 -17.534  1.00 82.85           C  
ATOM   2427  HB  THR A 152      34.291   8.521 -16.476  1.00 82.85           H  
ATOM   2428  O   THR A 152      32.910   6.673 -15.683  1.00 82.85           O  
ATOM   2429  CG2 THR A 152      35.080   7.658 -18.284  1.00 82.85           C  
ATOM   2430 HG21 THR A 152      35.072   6.632 -17.916  1.00 82.85           H  
ATOM   2431 HG22 THR A 152      34.861   7.659 -19.352  1.00 82.85           H  
ATOM   2432 HG23 THR A 152      36.071   8.080 -18.118  1.00 82.85           H  
ATOM   2433  OG1 THR A 152      34.106   9.795 -18.040  1.00 82.85           O  
ATOM   2434  HG1 THR A 152      35.018  10.087 -17.973  1.00 82.85           H  
ATOM   2435  N   PRO A 153      31.577   5.701 -17.215  1.00 67.95           N  
ATOM   2436  CA  PRO A 153      31.359   4.503 -16.424  1.00 67.95           C  
ATOM   2437  HA  PRO A 153      30.862   4.789 -15.496  1.00 67.95           H  
ATOM   2438  C   PRO A 153      32.678   3.798 -16.121  1.00 67.95           C  
ATOM   2439  CB  PRO A 153      30.429   3.607 -17.244  1.00 67.95           C  
ATOM   2440  HB2 PRO A 153      31.009   2.937 -17.878  1.00 67.95           H  
ATOM   2441  HB3 PRO A 153      29.751   3.035 -16.611  1.00 67.95           H  
ATOM   2442  O   PRO A 153      33.526   3.620 -16.996  1.00 67.95           O  
ATOM   2443  CG  PRO A 153      29.683   4.598 -18.124  1.00 67.95           C  
ATOM   2444  HG2 PRO A 153      28.858   5.031 -17.560  1.00 67.95           H  
ATOM   2445  HG3 PRO A 153      29.326   4.134 -19.043  1.00 67.95           H  
ATOM   2446  CD  PRO A 153      30.731   5.672 -18.398  1.00 67.95           C  
ATOM   2447  HD2 PRO A 153      30.213   6.619 -18.550  1.00 67.95           H  
ATOM   2448  HD3 PRO A 153      31.323   5.407 -19.274  1.00 67.95           H  
ATOM   2449  N   ILE A 154      32.842   3.356 -14.877  1.00 70.48           N  
ATOM   2450  H   ILE A 154      32.091   3.497 -14.217  1.00 70.48           H  
ATOM   2451  CA  ILE A 154      33.958   2.481 -14.520  1.00 70.48           C  
ATOM   2452  HA  ILE A 154      34.877   2.899 -14.931  1.00 70.48           H  
ATOM   2453  C   ILE A 154      33.687   1.130 -15.186  1.00 70.48           C  
ATOM   2454  CB  ILE A 154      34.117   2.367 -12.988  1.00 70.48           C  
ATOM   2455  HB  ILE A 154      33.202   1.936 -12.581  1.00 70.48           H  
ATOM   2456  O   ILE A 154      32.608   0.561 -14.993  1.00 70.48           O  
ATOM   2457  CG1 ILE A 154      34.326   3.761 -12.347  1.00 70.48           C  
ATOM   2458 HG12 ILE A 154      33.549   4.445 -12.688  1.00 70.48           H  
ATOM   2459 HG13 ILE A 154      35.287   4.166 -12.665  1.00 70.48           H  
ATOM   2460  CG2 ILE A 154      35.293   1.431 -12.646  1.00 70.48           C  
ATOM   2461 HG21 ILE A 154      36.224   1.837 -13.039  1.00 70.48           H  
ATOM   2462 HG22 ILE A 154      35.386   1.311 -11.566  1.00 70.48           H  
ATOM   2463 HG23 ILE A 154      35.130   0.439 -13.065  1.00 70.48           H  
ATOM   2464  CD1 ILE A 154      34.265   3.757 -10.815  1.00 70.48           C  
ATOM   2465 HD11 ILE A 154      34.305   4.784 -10.453  1.00 70.48           H  
ATOM   2466 HD12 ILE A 154      33.334   3.299 -10.481  1.00 70.48           H  
ATOM   2467 HD13 ILE A 154      35.112   3.212 -10.397  1.00 70.48           H  
ATOM   2468  N   PHE A 155      34.648   0.612 -15.958  1.00 66.33           N  
ATOM   2469  H   PHE A 155      35.480   1.161 -16.121  1.00 66.33           H  
ATOM   2470  CA  PHE A 155      34.535  -0.698 -16.605  1.00 66.33           C  
ATOM   2471  HA  PHE A 155      33.811  -0.613 -17.416  1.00 66.33           H  
ATOM   2472  C   PHE A 155      34.016  -1.749 -15.606  1.00 66.33           C  
ATOM   2473  CB  PHE A 155      35.891  -1.122 -17.206  1.00 66.33           C  
ATOM   2474  HB2 PHE A 155      36.044  -2.185 -17.016  1.00 66.33           H  
ATOM   2475  HB3 PHE A 155      36.703  -0.601 -16.699  1.00 66.33           H  
ATOM   2476  O   PHE A 155      34.597  -1.935 -14.538  1.00 66.33           O  
ATOM   2477  CG  PHE A 155      36.011  -0.909 -18.706  1.00 66.33           C  
ATOM   2478  CD1 PHE A 155      35.616  -1.931 -19.592  1.00 66.33           C  
ATOM   2479  HD1 PHE A 155      35.222  -2.861 -19.208  1.00 66.33           H  
ATOM   2480  CD2 PHE A 155      36.523   0.297 -19.222  1.00 66.33           C  
ATOM   2481  HD2 PHE A 155      36.826   1.090 -18.555  1.00 66.33           H  
ATOM   2482  CE1 PHE A 155      35.733  -1.751 -20.982  1.00 66.33           C  
ATOM   2483  HE1 PHE A 155      35.428  -2.534 -21.660  1.00 66.33           H  
ATOM   2484  CE2 PHE A 155      36.640   0.476 -20.613  1.00 66.33           C  
ATOM   2485  HE2 PHE A 155      37.030   1.403 -21.007  1.00 66.33           H  
ATOM   2486  CZ  PHE A 155      36.246  -0.547 -21.493  1.00 66.33           C  
ATOM   2487  HZ  PHE A 155      36.334  -0.404 -22.559  1.00 66.33           H  
ATOM   2488  N   LYS A 156      32.925  -2.437 -15.978  1.00 64.47           N  
ATOM   2489  H   LYS A 156      32.515  -2.160 -16.858  1.00 64.47           H  
ATOM   2490  CA  LYS A 156      32.188  -3.462 -15.203  1.00 64.47           C  
ATOM   2491  HA  LYS A 156      31.487  -3.929 -15.895  1.00 64.47           H  
ATOM   2492  C   LYS A 156      31.286  -2.983 -14.055  1.00 64.47           C  
ATOM   2493  CB  LYS A 156      33.118  -4.587 -14.702  1.00 64.47           C  
ATOM   2494  HB2 LYS A 156      33.783  -4.197 -13.931  1.00 64.47           H  
ATOM   2495  HB3 LYS A 156      32.503  -5.354 -14.231  1.00 64.47           H  
ATOM   2496  O   LYS A 156      30.665  -3.834 -13.419  1.00 64.47           O  
ATOM   2497  CG  LYS A 156      33.945  -5.276 -15.792  1.00 64.47           C  
ATOM   2498  HG2 LYS A 156      34.591  -4.554 -16.292  1.00 64.47           H  
ATOM   2499  HG3 LYS A 156      33.274  -5.727 -16.523  1.00 64.47           H  
ATOM   2500  CD  LYS A 156      34.813  -6.362 -15.144  1.00 64.47           C  
ATOM   2501  HD2 LYS A 156      35.512  -5.891 -14.453  1.00 64.47           H  
ATOM   2502  HD3 LYS A 156      34.173  -7.048 -14.589  1.00 64.47           H  
ATOM   2503  CE  LYS A 156      35.583  -7.139 -16.213  1.00 64.47           C  
ATOM   2504  HE2 LYS A 156      34.867  -7.590 -16.900  1.00 64.47           H  
ATOM   2505  HE3 LYS A 156      36.194  -6.437 -16.781  1.00 64.47           H  
ATOM   2506  NZ  LYS A 156      36.441  -8.187 -15.605  1.00 64.47           N  
ATOM   2507  HZ1 LYS A 156      37.119  -7.772 -14.981  1.00 64.47           H  
ATOM   2508  HZ2 LYS A 156      36.940  -8.696 -16.320  1.00 64.47           H  
ATOM   2509  HZ3 LYS A 156      35.883  -8.843 -15.079  1.00 64.47           H  
ATOM   2510  N   LYS A 157      31.149  -1.683 -13.771  1.00 77.61           N  
ATOM   2511  H   LYS A 157      31.651  -0.994 -14.313  1.00 77.61           H  
ATOM   2512  CA  LYS A 157      30.210  -1.239 -12.727  1.00 77.61           C  
ATOM   2513  HA  LYS A 157      30.284  -1.947 -11.901  1.00 77.61           H  
ATOM   2514  C   LYS A 157      28.767  -1.295 -13.239  1.00 77.61           C  
ATOM   2515  CB  LYS A 157      30.609   0.136 -12.173  1.00 77.61           C  
ATOM   2516  HB2 LYS A 157      31.674   0.113 -11.939  1.00 77.61           H  
ATOM   2517  HB3 LYS A 157      30.432   0.908 -12.922  1.00 77.61           H  
ATOM   2518  O   LYS A 157      28.415  -0.604 -14.188  1.00 77.61           O  
ATOM   2519  CG  LYS A 157      29.822   0.452 -10.890  1.00 77.61           C  
ATOM   2520  HG2 LYS A 157      28.781   0.652 -11.143  1.00 77.61           H  
ATOM   2521  HG3 LYS A 157      29.860  -0.413 -10.227  1.00 77.61           H  
ATOM   2522  CD  LYS A 157      30.409   1.658 -10.146  1.00 77.61           C  
ATOM   2523  HD2 LYS A 157      31.460   1.466  -9.931  1.00 77.61           H  
ATOM   2524  HD3 LYS A 157      30.325   2.544 -10.775  1.00 77.61           H  
ATOM   2525  CE  LYS A 157      29.644   1.868  -8.832  1.00 77.61           C  
ATOM   2526  HE2 LYS A 157      29.644   0.929  -8.278  1.00 77.61           H  
ATOM   2527  HE3 LYS A 157      28.607   2.104  -9.071  1.00 77.61           H  
ATOM   2528  NZ  LYS A 157      30.239   2.946  -8.000  1.00 77.61           N  
ATOM   2529  HZ1 LYS A 157      30.222   3.828  -8.493  1.00 77.61           H  
ATOM   2530  HZ2 LYS A 157      29.711   3.058  -7.147  1.00 77.61           H  
ATOM   2531  HZ3 LYS A 157      31.194   2.725  -7.754  1.00 77.61           H  
ATOM   2532  N   ILE A 158      27.937  -2.111 -12.590  1.00 81.71           N  
ATOM   2533  H   ILE A 158      28.313  -2.678 -11.842  1.00 81.71           H  
ATOM   2534  CA  ILE A 158      26.488  -2.153 -12.815  1.00 81.71           C  
ATOM   2535  HA  ILE A 158      26.286  -1.900 -13.855  1.00 81.71           H  
ATOM   2536  C   ILE A 158      25.844  -1.090 -11.927  1.00 81.71           C  
ATOM   2537  CB  ILE A 158      25.910  -3.565 -12.555  1.00 81.71           C  
ATOM   2538  HB  ILE A 158      26.126  -3.841 -11.523  1.00 81.71           H  
ATOM   2539  O   ILE A 158      26.074  -1.050 -10.718  1.00 81.71           O  
ATOM   2540  CG1 ILE A 158      26.579  -4.598 -13.493  1.00 81.71           C  
ATOM   2541 HG12 ILE A 158      26.337  -4.359 -14.529  1.00 81.71           H  
ATOM   2542 HG13 ILE A 158      27.662  -4.543 -13.382  1.00 81.71           H  
ATOM   2543  CG2 ILE A 158      24.379  -3.569 -12.749  1.00 81.71           C  
ATOM   2544 HG21 ILE A 158      24.125  -3.320 -13.779  1.00 81.71           H  
ATOM   2545 HG22 ILE A 158      23.967  -4.549 -12.508  1.00 81.71           H  
ATOM   2546 HG23 ILE A 158      23.901  -2.852 -12.080  1.00 81.71           H  
ATOM   2547  CD1 ILE A 158      26.181  -6.053 -13.215  1.00 81.71           C  
ATOM   2548 HD11 ILE A 158      25.136  -6.221 -13.473  1.00 81.71           H  
ATOM   2549 HD12 ILE A 158      26.343  -6.288 -12.163  1.00 81.71           H  
ATOM   2550 HD13 ILE A 158      26.796  -6.716 -13.824  1.00 81.71           H  
ATOM   2551  N   TYR A 159      25.034  -0.231 -12.533  1.00 91.29           N  
ATOM   2552  H   TYR A 159      24.903  -0.309 -13.532  1.00 91.29           H  
ATOM   2553  CA  TYR A 159      24.272   0.799 -11.838  1.00 91.29           C  
ATOM   2554  HA  TYR A 159      24.767   1.067 -10.905  1.00 91.29           H  
ATOM   2555  C   TYR A 159      22.898   0.232 -11.502  1.00 91.29           C  
ATOM   2556  CB  TYR A 159      24.224   2.049 -12.718  1.00 91.29           C  
ATOM   2557  HB2 TYR A 159      23.562   2.786 -12.263  1.00 91.29           H  
ATOM   2558  HB3 TYR A 159      23.800   1.792 -13.689  1.00 91.29           H  
ATOM   2559  O   TYR A 159      21.986   0.273 -12.324  1.00 91.29           O  
ATOM   2560  CG  TYR A 159      25.595   2.656 -12.918  1.00 91.29           C  
ATOM   2561  CD1 TYR A 159      26.152   3.510 -11.947  1.00 91.29           C  
ATOM   2562  HD1 TYR A 159      25.566   3.805 -11.089  1.00 91.29           H  
ATOM   2563  CD2 TYR A 159      26.341   2.301 -14.056  1.00 91.29           C  
ATOM   2564  HD2 TYR A 159      25.916   1.648 -14.804  1.00 91.29           H  
ATOM   2565  CE1 TYR A 159      27.463   3.997 -12.111  1.00 91.29           C  
ATOM   2566  HE1 TYR A 159      27.875   4.672 -11.375  1.00 91.29           H  
ATOM   2567  CE2 TYR A 159      27.650   2.779 -14.220  1.00 91.29           C  
ATOM   2568  HE2 TYR A 159      28.225   2.491 -15.088  1.00 91.29           H  
ATOM   2569  OH  TYR A 159      29.475   4.112 -13.425  1.00 91.29           O  
ATOM   2570  HH  TYR A 159      29.660   4.831 -12.817  1.00 91.29           H  
ATOM   2571  CZ  TYR A 159      28.214   3.631 -13.252  1.00 91.29           C  
ATOM   2572  N   ALA A 160      22.795  -0.371 -10.321  1.00 94.61           N  
ATOM   2573  H   ALA A 160      23.595  -0.370  -9.705  1.00 94.61           H  
ATOM   2574  CA  ALA A 160      21.583  -1.009  -9.829  1.00 94.61           C  
ATOM   2575  HA  ALA A 160      20.864  -1.084 -10.645  1.00 94.61           H  
ATOM   2576  C   ALA A 160      20.917  -0.188  -8.715  1.00 94.61           C  
ATOM   2577  CB  ALA A 160      21.919  -2.437  -9.386  1.00 94.61           C  
ATOM   2578  HB1 ALA A 160      22.643  -2.413  -8.571  1.00 94.61           H  
ATOM   2579  HB2 ALA A 160      21.014  -2.931  -9.034  1.00 94.61           H  
ATOM   2580  HB3 ALA A 160      22.327  -3.003 -10.223  1.00 94.61           H  
ATOM   2581  O   ALA A 160      21.566   0.629  -8.057  1.00 94.61           O  
ATOM   2582  N   SER A 161      19.629  -0.443  -8.495  1.00 97.06           N  
ATOM   2583  H   SER A 161      19.161  -1.102  -9.101  1.00 97.06           H  
ATOM   2584  CA  SER A 161      18.864   0.061  -7.363  1.00 97.06           C  
ATOM   2585  HA  SER A 161      18.800   1.145  -7.466  1.00 97.06           H  
ATOM   2586  C   SER A 161      19.568  -0.301  -6.047  1.00 97.06           C  
ATOM   2587  CB  SER A 161      17.427  -0.485  -7.406  1.00 97.06           C  
ATOM   2588  HB2 SER A 161      16.956  -0.161  -8.334  1.00 97.06           H  
ATOM   2589  HB3 SER A 161      16.856  -0.067  -6.577  1.00 97.06           H  
ATOM   2590  O   SER A 161      20.077  -1.415  -5.924  1.00 97.06           O  
ATOM   2591  OG  SER A 161      17.375  -1.903  -7.341  1.00 97.06           O  
ATOM   2592  HG  SER A 161      16.964  -2.128  -6.503  1.00 97.06           H  
ATOM   2593  N   PRO A 162      19.628   0.598  -5.050  1.00 96.00           N  
ATOM   2594  CA  PRO A 162      20.222   0.289  -3.745  1.00 96.00           C  
ATOM   2595  HA  PRO A 162      21.272   0.035  -3.889  1.00 96.00           H  
ATOM   2596  C   PRO A 162      19.534  -0.860  -2.997  1.00 96.00           C  
ATOM   2597  CB  PRO A 162      20.117   1.588  -2.943  1.00 96.00           C  
ATOM   2598  HB2 PRO A 162      19.169   1.623  -2.405  1.00 96.00           H  
ATOM   2599  HB3 PRO A 162      20.950   1.701  -2.250  1.00 96.00           H  
ATOM   2600  O   PRO A 162      20.183  -1.571  -2.231  1.00 96.00           O  
ATOM   2601  CG  PRO A 162      20.119   2.674  -4.017  1.00 96.00           C  
ATOM   2602  HG2 PRO A 162      19.620   3.581  -3.676  1.00 96.00           H  
ATOM   2603  HG3 PRO A 162      21.145   2.888  -4.316  1.00 96.00           H  
ATOM   2604  CD  PRO A 162      19.375   2.024  -5.177  1.00 96.00           C  
ATOM   2605  HD2 PRO A 162      19.765   2.419  -6.115  1.00 96.00           H  
ATOM   2606  HD3 PRO A 162      18.307   2.228  -5.101  1.00 96.00           H  
ATOM   2607  N   HIS A 163      18.235  -1.052  -3.227  1.00 96.91           N  
ATOM   2608  H   HIS A 163      17.752  -0.410  -3.840  1.00 96.91           H  
ATOM   2609  CA  HIS A 163      17.431  -2.101  -2.608  1.00 96.91           C  
ATOM   2610  HA  HIS A 163      18.088  -2.732  -2.011  1.00 96.91           H  
ATOM   2611  C   HIS A 163      16.757  -2.984  -3.668  1.00 96.91           C  
ATOM   2612  CB  HIS A 163      16.411  -1.460  -1.657  1.00 96.91           C  
ATOM   2613  HB2 HIS A 163      15.734  -0.825  -2.228  1.00 96.91           H  
ATOM   2614  HB3 HIS A 163      15.816  -2.240  -1.183  1.00 96.91           H  
ATOM   2615  O   HIS A 163      16.563  -2.537  -4.807  1.00 96.91           O  
ATOM   2616  CG  HIS A 163      17.072  -0.638  -0.579  1.00 96.91           C  
ATOM   2617  CD2 HIS A 163      17.041   0.725  -0.454  1.00 96.91           C  
ATOM   2618  HD2 HIS A 163      16.500   1.404  -1.096  1.00 96.91           H  
ATOM   2619  ND1 HIS A 163      17.905  -1.116   0.405  1.00 96.91           N  
ATOM   2620  HD1 HIS A 163      18.168  -2.081   0.545  1.00 96.91           H  
ATOM   2621  CE1 HIS A 163      18.362  -0.068   1.109  1.00 96.91           C  
ATOM   2622  HE1 HIS A 163      19.046  -0.133   1.942  1.00 96.91           H  
ATOM   2623  NE2 HIS A 163      17.870   1.081   0.617  1.00 96.91           N  
ATOM   2624  N   PRO A 164      16.401  -4.232  -3.321  1.00 97.13           N  
ATOM   2625  CA  PRO A 164      15.546  -5.055  -4.161  1.00 97.13           C  
ATOM   2626  HA  PRO A 164      16.072  -5.269  -5.091  1.00 97.13           H  
ATOM   2627  C   PRO A 164      14.223  -4.342  -4.451  1.00 97.13           C  
ATOM   2628  CB  PRO A 164      15.327  -6.357  -3.387  1.00 97.13           C  
ATOM   2629  HB2 PRO A 164      15.263  -7.216  -4.055  1.00 97.13           H  
ATOM   2630  HB3 PRO A 164      14.429  -6.287  -2.773  1.00 97.13           H  
ATOM   2631  O   PRO A 164      13.623  -3.742  -3.561  1.00 97.13           O  
ATOM   2632  CG  PRO A 164      16.552  -6.437  -2.480  1.00 97.13           C  
ATOM   2633  HG2 PRO A 164      17.399  -6.833  -3.041  1.00 97.13           H  
ATOM   2634  HG3 PRO A 164      16.362  -7.038  -1.590  1.00 97.13           H  
ATOM   2635  CD  PRO A 164      16.802  -4.972  -2.134  1.00 97.13           C  
ATOM   2636  HD2 PRO A 164      17.857  -4.830  -1.902  1.00 97.13           H  
ATOM   2637  HD3 PRO A 164      16.177  -4.678  -1.290  1.00 97.13           H  
ATOM   2638  N   ALA A 165      13.778  -4.412  -5.698  1.00 97.97           N  
ATOM   2639  H   ALA A 165      14.303  -4.969  -6.357  1.00 97.97           H  
ATOM   2640  CA  ALA A 165      12.481  -3.926  -6.117  1.00 97.97           C  
ATOM   2641  HA  ALA A 165      12.328  -2.942  -5.674  1.00 97.97           H  
ATOM   2642  C   ALA A 165      11.371  -4.854  -5.612  1.00 97.97           C  
ATOM   2643  CB  ALA A 165      12.477  -3.772  -7.638  1.00 97.97           C  
ATOM   2644  HB1 ALA A 165      11.511  -3.392  -7.969  1.00 97.97           H  
ATOM   2645  HB2 ALA A 165      12.668  -4.736  -8.110  1.00 97.97           H  
ATOM   2646  HB3 ALA A 165      13.254  -3.059  -7.914  1.00 97.97           H  
ATOM   2647  O   ALA A 165      11.484  -6.082  -5.656  1.00 97.97           O  
ATOM   2648  N   ASP A 166      10.278  -4.243  -5.181  1.00 95.66           N  
ATOM   2649  H   ASP A 166      10.250  -3.236  -5.253  1.00 95.66           H  
ATOM   2650  CA  ASP A 166       9.122  -4.896  -4.589  1.00 95.66           C  
ATOM   2651  HA  ASP A 166       9.126  -5.959  -4.828  1.00 95.66           H  
ATOM   2652  C   ASP A 166       7.845  -4.270  -5.151  1.00 95.66           C  
ATOM   2653  CB  ASP A 166       9.190  -4.752  -3.064  1.00 95.66           C  
ATOM   2654  HB2 ASP A 166       9.331  -3.702  -2.808  1.00 95.66           H  
ATOM   2655  HB3 ASP A 166      10.045  -5.315  -2.690  1.00 95.66           H  
ATOM   2656  O   ASP A 166       7.541  -3.107  -4.897  1.00 95.66           O  
ATOM   2657  CG  ASP A 166       7.923  -5.258  -2.376  1.00 95.66           C  
ATOM   2658  OD1 ASP A 166       7.070  -5.894  -3.038  1.00 95.66           O  
ATOM   2659  OD2 ASP A 166       7.779  -4.994  -1.162  1.00 95.66           O  
ATOM   2660  N   ILE A 167       7.056  -5.059  -5.882  1.00 93.81           N  
ATOM   2661  H   ILE A 167       7.298  -6.038  -5.944  1.00 93.81           H  
ATOM   2662  CA  ILE A 167       5.819  -4.582  -6.512  1.00 93.81           C  
ATOM   2663  HA  ILE A 167       6.088  -3.690  -7.077  1.00 93.81           H  
ATOM   2664  C   ILE A 167       4.749  -4.142  -5.500  1.00 93.81           C  
ATOM   2665  CB  ILE A 167       5.295  -5.648  -7.498  1.00 93.81           C  
ATOM   2666  HB  ILE A 167       6.134  -5.959  -8.120  1.00 93.81           H  
ATOM   2667  O   ILE A 167       3.882  -3.335  -5.837  1.00 93.81           O  
ATOM   2668  CG1 ILE A 167       4.203  -5.116  -8.449  1.00 93.81           C  
ATOM   2669 HG12 ILE A 167       3.913  -5.926  -9.120  1.00 93.81           H  
ATOM   2670 HG13 ILE A 167       3.316  -4.827  -7.886  1.00 93.81           H  
ATOM   2671  CG2 ILE A 167       4.770  -6.901  -6.774  1.00 93.81           C  
ATOM   2672 HG21 ILE A 167       4.511  -7.668  -7.504  1.00 93.81           H  
ATOM   2673 HG22 ILE A 167       5.530  -7.303  -6.104  1.00 93.81           H  
ATOM   2674 HG23 ILE A 167       3.880  -6.662  -6.192  1.00 93.81           H  
ATOM   2675  CD1 ILE A 167       4.659  -3.933  -9.312  1.00 93.81           C  
ATOM   2676 HD11 ILE A 167       5.592  -4.180  -9.819  1.00 93.81           H  
ATOM   2677 HD12 ILE A 167       3.900  -3.718 -10.064  1.00 93.81           H  
ATOM   2678 HD13 ILE A 167       4.801  -3.043  -8.698  1.00 93.81           H  
ATOM   2679  N   PHE A 168       4.805  -4.639  -4.263  1.00 90.40           N  
ATOM   2680  H   PHE A 168       5.571  -5.249  -4.018  1.00 90.40           H  
ATOM   2681  CA  PHE A 168       3.918  -4.221  -3.176  1.00 90.40           C  
ATOM   2682  HA  PHE A 168       2.957  -3.922  -3.594  1.00 90.40           H  
ATOM   2683  C   PHE A 168       4.461  -3.007  -2.411  1.00 90.40           C  
ATOM   2684  CB  PHE A 168       3.677  -5.414  -2.243  1.00 90.40           C  
ATOM   2685  HB2 PHE A 168       4.626  -5.722  -1.803  1.00 90.40           H  
ATOM   2686  HB3 PHE A 168       3.031  -5.098  -1.424  1.00 90.40           H  
ATOM   2687  O   PHE A 168       3.739  -2.414  -1.605  1.00 90.40           O  
ATOM   2688  CG  PHE A 168       3.029  -6.595  -2.936  1.00 90.40           C  
ATOM   2689  CD1 PHE A 168       1.649  -6.576  -3.217  1.00 90.40           C  
ATOM   2690  HD1 PHE A 168       1.056  -5.733  -2.896  1.00 90.40           H  
ATOM   2691  CD2 PHE A 168       3.809  -7.699  -3.323  1.00 90.40           C  
ATOM   2692  HD2 PHE A 168       4.869  -7.704  -3.115  1.00 90.40           H  
ATOM   2693  CE1 PHE A 168       1.050  -7.660  -3.886  1.00 90.40           C  
ATOM   2694  HE1 PHE A 168      -0.012  -7.661  -4.084  1.00 90.40           H  
ATOM   2695  CE2 PHE A 168       3.210  -8.785  -3.985  1.00 90.40           C  
ATOM   2696  HE2 PHE A 168       3.814  -9.631  -4.277  1.00 90.40           H  
ATOM   2697  CZ  PHE A 168       1.834  -8.762  -4.268  1.00 90.40           C  
ATOM   2698  HZ  PHE A 168       1.383  -9.603  -4.773  1.00 90.40           H  
ATOM   2699  N   GLY A 169       5.718  -2.625  -2.659  1.00 90.02           N  
ATOM   2700  H   GLY A 169       6.244  -3.137  -3.353  1.00 90.02           H  
ATOM   2701  CA  GLY A 169       6.406  -1.529  -1.984  1.00 90.02           C  
ATOM   2702  HA2 GLY A 169       7.456  -1.543  -2.279  1.00 90.02           H  
ATOM   2703  HA3 GLY A 169       5.971  -0.577  -2.288  1.00 90.02           H  
ATOM   2704  C   GLY A 169       6.340  -1.649  -0.461  1.00 90.02           C  
ATOM   2705  O   GLY A 169       6.012  -0.676   0.209  1.00 90.02           O  
ATOM   2706  N   GLY A 170       6.522  -2.843   0.099  1.00 89.24           N  
ATOM   2707  H   GLY A 170       6.836  -3.609  -0.479  1.00 89.24           H  
ATOM   2708  CA  GLY A 170       6.442  -3.080   1.542  1.00 89.24           C  
ATOM   2709  HA2 GLY A 170       6.909  -2.245   2.064  1.00 89.24           H  
ATOM   2710  HA3 GLY A 170       7.016  -3.974   1.784  1.00 89.24           H  
ATOM   2711  C   GLY A 170       5.028  -3.244   2.112  1.00 89.24           C  
ATOM   2712  O   GLY A 170       4.886  -3.654   3.261  1.00 89.24           O  
ATOM   2713  N   VAL A 171       3.963  -2.982   1.344  1.00 90.04           N  
ATOM   2714  H   VAL A 171       4.115  -2.710   0.383  1.00 90.04           H  
ATOM   2715  CA  VAL A 171       2.580  -3.069   1.845  1.00 90.04           C  
ATOM   2716  HA  VAL A 171       2.605  -2.959   2.930  1.00 90.04           H  
ATOM   2717  C   VAL A 171       1.992  -4.445   1.547  1.00 90.04           C  
ATOM   2718  CB  VAL A 171       1.695  -1.920   1.330  1.00 90.04           C  
ATOM   2719  HB  VAL A 171       1.591  -1.982   0.246  1.00 90.04           H  
ATOM   2720  O   VAL A 171       1.341  -4.662   0.526  1.00 90.04           O  
ATOM   2721  CG1 VAL A 171       0.299  -1.976   1.971  1.00 90.04           C  
ATOM   2722 HG11 VAL A 171       0.388  -2.000   3.057  1.00 90.04           H  
ATOM   2723 HG12 VAL A 171      -0.229  -2.871   1.642  1.00 90.04           H  
ATOM   2724 HG13 VAL A 171      -0.287  -1.107   1.671  1.00 90.04           H  
ATOM   2725  CG2 VAL A 171       2.301  -0.555   1.686  1.00 90.04           C  
ATOM   2726 HG21 VAL A 171       3.268  -0.449   1.194  1.00 90.04           H  
ATOM   2727 HG22 VAL A 171       1.646   0.247   1.345  1.00 90.04           H  
ATOM   2728 HG23 VAL A 171       2.448  -0.484   2.763  1.00 90.04           H  
ATOM   2729  N   TYR A 172       2.202  -5.374   2.477  1.00 91.14           N  
ATOM   2730  H   TYR A 172       2.864  -5.143   3.205  1.00 91.14           H  
ATOM   2731  CA  TYR A 172       1.739  -6.764   2.363  1.00 91.14           C  
ATOM   2732  HA  TYR A 172       1.526  -6.995   1.320  1.00 91.14           H  
ATOM   2733  C   TYR A 172       0.472  -7.066   3.158  1.00 91.14           C  
ATOM   2734  CB  TYR A 172       2.862  -7.688   2.828  1.00 91.14           C  
ATOM   2735  HB2 TYR A 172       2.499  -8.716   2.842  1.00 91.14           H  
ATOM   2736  HB3 TYR A 172       3.154  -7.429   3.846  1.00 91.14           H  
ATOM   2737  O   TYR A 172      -0.204  -8.058   2.887  1.00 91.14           O  
ATOM   2738  CG  TYR A 172       4.066  -7.622   1.924  1.00 91.14           C  
ATOM   2739  CD1 TYR A 172       4.082  -8.396   0.750  1.00 91.14           C  
ATOM   2740  HD1 TYR A 172       3.245  -9.032   0.502  1.00 91.14           H  
ATOM   2741  CD2 TYR A 172       5.148  -6.778   2.241  1.00 91.14           C  
ATOM   2742  HD2 TYR A 172       5.141  -6.187   3.144  1.00 91.14           H  
ATOM   2743  CE1 TYR A 172       5.206  -8.361  -0.091  1.00 91.14           C  
ATOM   2744  HE1 TYR A 172       5.253  -8.965  -0.986  1.00 91.14           H  
ATOM   2745  CE2 TYR A 172       6.256  -6.716   1.378  1.00 91.14           C  
ATOM   2746  HE2 TYR A 172       7.111  -6.097   1.609  1.00 91.14           H  
ATOM   2747  OH  TYR A 172       7.369  -7.516  -0.581  1.00 91.14           O  
ATOM   2748  HH  TYR A 172       7.686  -6.614  -0.673  1.00 91.14           H  
ATOM   2749  CZ  TYR A 172       6.288  -7.522   0.224  1.00 91.14           C  
ATOM   2750  N   ASN A 173       0.152  -6.227   4.142  1.00 93.19           N  
ATOM   2751  H   ASN A 173       0.701  -5.387   4.256  1.00 93.19           H  
ATOM   2752  CA  ASN A 173      -0.861  -6.521   5.145  1.00 93.19           C  
ATOM   2753  HA  ASN A 173      -1.398  -7.423   4.852  1.00 93.19           H  
ATOM   2754  C   ASN A 173      -1.890  -5.398   5.272  1.00 93.19           C  
ATOM   2755  CB  ASN A 173      -0.173  -6.810   6.487  1.00 93.19           C  
ATOM   2756  HB2 ASN A 173       0.456  -5.965   6.769  1.00 93.19           H  
ATOM   2757  HB3 ASN A 173      -0.927  -6.949   7.262  1.00 93.19           H  
ATOM   2758  O   ASN A 173      -1.555  -4.215   5.220  1.00 93.19           O  
ATOM   2759  CG  ASN A 173       0.656  -8.074   6.424  1.00 93.19           C  
ATOM   2760  ND2 ASN A 173       1.960  -7.985   6.537  1.00 93.19           N  
ATOM   2761 HD21 ASN A 173       2.417  -7.100   6.705  1.00 93.19           H  
ATOM   2762 HD22 ASN A 173       2.465  -8.858   6.469  1.00 93.19           H  
ATOM   2763  OD1 ASN A 173       0.129  -9.154   6.263  1.00 93.19           O  
ATOM   2764  N   ILE A 174      -3.138  -5.794   5.506  1.00 94.38           N  
ATOM   2765  H   ILE A 174      -3.308  -6.790   5.508  1.00 94.38           H  
ATOM   2766  CA  ILE A 174      -4.231  -4.939   5.958  1.00 94.38           C  
ATOM   2767  HA  ILE A 174      -3.928  -3.897   5.854  1.00 94.38           H  
ATOM   2768  C   ILE A 174      -4.473  -5.234   7.435  1.00 94.38           C  
ATOM   2769  CB  ILE A 174      -5.516  -5.140   5.123  1.00 94.38           C  
ATOM   2770  HB  ILE A 174      -5.858  -6.167   5.246  1.00 94.38           H  
ATOM   2771  O   ILE A 174      -4.811  -6.354   7.818  1.00 94.38           O  
ATOM   2772  CG1 ILE A 174      -5.224  -4.906   3.626  1.00 94.38           C  
ATOM   2773 HG12 ILE A 174      -4.814  -3.906   3.482  1.00 94.38           H  
ATOM   2774 HG13 ILE A 174      -4.465  -5.627   3.323  1.00 94.38           H  
ATOM   2775  CG2 ILE A 174      -6.620  -4.194   5.637  1.00 94.38           C  
ATOM   2776 HG21 ILE A 174      -6.859  -4.419   6.676  1.00 94.38           H  
ATOM   2777 HG22 ILE A 174      -7.536  -4.328   5.061  1.00 94.38           H  
ATOM   2778 HG23 ILE A 174      -6.287  -3.159   5.566  1.00 94.38           H  
ATOM   2779  CD1 ILE A 174      -6.417  -5.104   2.681  1.00 94.38           C  
ATOM   2780 HD11 ILE A 174      -7.173  -4.338   2.853  1.00 94.38           H  
ATOM   2781 HD12 ILE A 174      -6.852  -6.092   2.833  1.00 94.38           H  
ATOM   2782 HD13 ILE A 174      -6.077  -5.021   1.649  1.00 94.38           H  
ATOM   2783  N   TYR A 175      -4.337  -4.207   8.255  1.00 96.14           N  
ATOM   2784  H   TYR A 175      -4.041  -3.326   7.859  1.00 96.14           H  
ATOM   2785  CA  TYR A 175      -4.699  -4.198   9.659  1.00 96.14           C  
ATOM   2786  HA  TYR A 175      -4.616  -5.203  10.073  1.00 96.14           H  
ATOM   2787  C   TYR A 175      -6.150  -3.735   9.764  1.00 96.14           C  
ATOM   2788  CB  TYR A 175      -3.739  -3.287  10.430  1.00 96.14           C  
ATOM   2789  HB2 TYR A 175      -4.138  -3.166  11.437  1.00 96.14           H  
ATOM   2790  HB3 TYR A 175      -3.712  -2.305   9.957  1.00 96.14           H  
ATOM   2791  O   TYR A 175      -6.497  -2.624   9.347  1.00 96.14           O  
ATOM   2792  CG  TYR A 175      -2.318  -3.807  10.538  1.00 96.14           C  
ATOM   2793  CD1 TYR A 175      -1.806  -4.194  11.792  1.00 96.14           C  
ATOM   2794  HD1 TYR A 175      -2.419  -4.116  12.677  1.00 96.14           H  
ATOM   2795  CD2 TYR A 175      -1.495  -3.881   9.396  1.00 96.14           C  
ATOM   2796  HD2 TYR A 175      -1.849  -3.528   8.438  1.00 96.14           H  
ATOM   2797  CE1 TYR A 175      -0.487  -4.672  11.904  1.00 96.14           C  
ATOM   2798  HE1 TYR A 175      -0.094  -4.956  12.870  1.00 96.14           H  
ATOM   2799  CE2 TYR A 175      -0.192  -4.396   9.498  1.00 96.14           C  
ATOM   2800  HE2 TYR A 175       0.447  -4.451   8.629  1.00 96.14           H  
ATOM   2801  OH  TYR A 175       1.577  -5.284  10.834  1.00 96.14           O  
ATOM   2802  HH  TYR A 175       1.876  -5.374  11.741  1.00 96.14           H  
ATOM   2803  CZ  TYR A 175       0.315  -4.793  10.750  1.00 96.14           C  
ATOM   2804  N   VAL A 176      -7.006  -4.614  10.282  1.00 97.48           N  
ATOM   2805  H   VAL A 176      -6.645  -5.508  10.582  1.00 97.48           H  
ATOM   2806  CA  VAL A 176      -8.432  -4.357  10.488  1.00 97.48           C  
ATOM   2807  HA  VAL A 176      -8.751  -3.541   9.840  1.00 97.48           H  
ATOM   2808  C   VAL A 176      -8.637  -3.940  11.933  1.00 97.48           C  
ATOM   2809  CB  VAL A 176      -9.288  -5.597  10.161  1.00 97.48           C  
ATOM   2810  HB  VAL A 176      -9.089  -6.383  10.890  1.00 97.48           H  
ATOM   2811  O   VAL A 176      -8.413  -4.741  12.833  1.00 97.48           O  
ATOM   2812  CG1 VAL A 176     -10.785  -5.257  10.218  1.00 97.48           C  
ATOM   2813 HG11 VAL A 176     -11.023  -4.479   9.492  1.00 97.48           H  
ATOM   2814 HG12 VAL A 176     -11.376  -6.146   9.997  1.00 97.48           H  
ATOM   2815 HG13 VAL A 176     -11.056  -4.907  11.214  1.00 97.48           H  
ATOM   2816  CG2 VAL A 176      -8.975  -6.163   8.772  1.00 97.48           C  
ATOM   2817 HG21 VAL A 176      -7.971  -6.587   8.762  1.00 97.48           H  
ATOM   2818 HG22 VAL A 176      -9.688  -6.952   8.530  1.00 97.48           H  
ATOM   2819 HG23 VAL A 176      -9.034  -5.378   8.018  1.00 97.48           H  
ATOM   2820  N   TYR A 177      -9.087  -2.713  12.156  1.00 97.87           N  
ATOM   2821  H   TYR A 177      -9.240  -2.112  11.358  1.00 97.87           H  
ATOM   2822  CA  TYR A 177      -9.393  -2.170  13.479  1.00 97.87           C  
ATOM   2823  HA  TYR A 177      -9.031  -2.850  14.249  1.00 97.87           H  
ATOM   2824  C   TYR A 177     -10.896  -2.008  13.658  1.00 97.87           C  
ATOM   2825  CB  TYR A 177      -8.699  -0.821  13.675  1.00 97.87           C  
ATOM   2826  HB2 TYR A 177      -8.922  -0.453  14.677  1.00 97.87           H  
ATOM   2827  HB3 TYR A 177      -9.116  -0.106  12.966  1.00 97.87           H  
ATOM   2828  O   TYR A 177     -11.614  -1.774  12.680  1.00 97.87           O  
ATOM   2829  CG  TYR A 177      -7.200  -0.857  13.497  1.00 97.87           C  
ATOM   2830  CD1 TYR A 177      -6.368  -1.110  14.603  1.00 97.87           C  
ATOM   2831  HD1 TYR A 177      -6.803  -1.276  15.578  1.00 97.87           H  
ATOM   2832  CD2 TYR A 177      -6.642  -0.667  12.220  1.00 97.87           C  
ATOM   2833  HD2 TYR A 177      -7.277  -0.525  11.358  1.00 97.87           H  
ATOM   2834  CE1 TYR A 177      -4.971  -1.167  14.438  1.00 97.87           C  
ATOM   2835  HE1 TYR A 177      -4.327  -1.388  15.276  1.00 97.87           H  
ATOM   2836  CE2 TYR A 177      -5.249  -0.717  12.059  1.00 97.87           C  
ATOM   2837  HE2 TYR A 177      -4.803  -0.619  11.080  1.00 97.87           H  
ATOM   2838  OH  TYR A 177      -3.066  -0.997  12.976  1.00 97.87           O  
ATOM   2839  HH  TYR A 177      -2.566  -1.155  13.779  1.00 97.87           H  
ATOM   2840  CZ  TYR A 177      -4.409  -0.958  13.162  1.00 97.87           C  
ATOM   2841  N   SER A 178     -11.359  -2.071  14.904  1.00 98.20           N  
ATOM   2842  H   SER A 178     -10.718  -2.235  15.667  1.00 98.20           H  
ATOM   2843  CA  SER A 178     -12.743  -1.750  15.242  1.00 98.20           C  
ATOM   2844  HA  SER A 178     -13.099  -1.009  14.526  1.00 98.20           H  
ATOM   2845  C   SER A 178     -12.867  -1.134  16.624  1.00 98.20           C  
ATOM   2846  CB  SER A 178     -13.614  -2.995  15.142  1.00 98.20           C  
ATOM   2847  HB2 SER A 178     -13.334  -3.712  15.914  1.00 98.20           H  
ATOM   2848  HB3 SER A 178     -13.468  -3.438  14.157  1.00 98.20           H  
ATOM   2849  O   SER A 178     -12.136  -1.491  17.533  1.00 98.20           O  
ATOM   2850  OG  SER A 178     -14.971  -2.646  15.273  1.00 98.20           O  
ATOM   2851  HG  SER A 178     -15.159  -1.941  14.649  1.00 98.20           H  
ATOM   2852  N   ASP A 179     -13.816  -0.225  16.803  1.00 97.62           N  
ATOM   2853  H   ASP A 179     -14.486  -0.056  16.067  1.00 97.62           H  
ATOM   2854  CA  ASP A 179     -14.023   0.492  18.061  1.00 97.62           C  
ATOM   2855  HA  ASP A 179     -13.045   0.719  18.487  1.00 97.62           H  
ATOM   2856  C   ASP A 179     -14.785  -0.312  19.129  1.00 97.62           C  
ATOM   2857  CB  ASP A 179     -14.714   1.827  17.755  1.00 97.62           C  
ATOM   2858  HB2 ASP A 179     -14.659   2.455  18.644  1.00 97.62           H  
ATOM   2859  HB3 ASP A 179     -14.173   2.338  16.959  1.00 97.62           H  
ATOM   2860  O   ASP A 179     -15.086   0.224  20.193  1.00 97.62           O  
ATOM   2861  CG  ASP A 179     -16.182   1.678  17.342  1.00 97.62           C  
ATOM   2862  OD1 ASP A 179     -16.532   0.712  16.632  1.00 97.62           O  
ATOM   2863  OD2 ASP A 179     -16.976   2.577  17.713  1.00 97.62           O  
ATOM   2864  N   ILE A 180     -15.142  -1.568  18.846  1.00 98.00           N  
ATOM   2865  H   ILE A 180     -14.932  -1.913  17.921  1.00 98.00           H  
ATOM   2866  CA  ILE A 180     -15.868  -2.449  19.777  1.00 98.00           C  
ATOM   2867  HA  ILE A 180     -16.323  -1.836  20.555  1.00 98.00           H  
ATOM   2868  C   ILE A 180     -14.969  -3.438  20.520  1.00 98.00           C  
ATOM   2869  CB  ILE A 180     -17.007  -3.202  19.064  1.00 98.00           C  
ATOM   2870  HB  ILE A 180     -17.574  -3.734  19.828  1.00 98.00           H  
ATOM   2871  O   ILE A 180     -15.468  -4.170  21.372  1.00 98.00           O  
ATOM   2872  CG1 ILE A 180     -16.455  -4.252  18.071  1.00 98.00           C  
ATOM   2873 HG12 ILE A 180     -15.871  -3.753  17.298  1.00 98.00           H  
ATOM   2874 HG13 ILE A 180     -15.792  -4.940  18.597  1.00 98.00           H  
ATOM   2875  CG2 ILE A 180     -17.968  -2.198  18.409  1.00 98.00           C  
ATOM   2876 HG21 ILE A 180     -18.227  -1.409  19.115  1.00 98.00           H  
ATOM   2877 HG22 ILE A 180     -17.515  -1.746  17.526  1.00 98.00           H  
ATOM   2878 HG23 ILE A 180     -18.888  -2.711  18.130  1.00 98.00           H  
ATOM   2879  CD1 ILE A 180     -17.528  -5.108  17.403  1.00 98.00           C  
ATOM   2880 HD11 ILE A 180     -18.168  -4.481  16.782  1.00 98.00           H  
ATOM   2881 HD12 ILE A 180     -18.127  -5.605  18.167  1.00 98.00           H  
ATOM   2882 HD13 ILE A 180     -17.052  -5.861  16.775  1.00 98.00           H  
ATOM   2883  N   VAL A 181     -13.683  -3.511  20.172  1.00 97.61           N  
ATOM   2884  H   VAL A 181     -13.311  -2.831  19.524  1.00 97.61           H  
ATOM   2885  CA  VAL A 181     -12.738  -4.437  20.808  1.00 97.61           C  
ATOM   2886  HA  VAL A 181     -13.300  -5.178  21.376  1.00 97.61           H  
ATOM   2887  C   VAL A 181     -11.859  -3.735  21.821  1.00 97.61           C  
ATOM   2888  CB  VAL A 181     -11.891  -5.235  19.805  1.00 97.61           C  
ATOM   2889  HB  VAL A 181     -11.232  -5.892  20.373  1.00 97.61           H  
ATOM   2890  O   VAL A 181     -11.667  -2.516  21.767  1.00 97.61           O  
ATOM   2891  CG1 VAL A 181     -12.796  -6.125  18.960  1.00 97.61           C  
ATOM   2892 HG11 VAL A 181     -13.374  -5.530  18.253  1.00 97.61           H  
ATOM   2893 HG12 VAL A 181     -12.170  -6.845  18.434  1.00 97.61           H  
ATOM   2894 HG13 VAL A 181     -13.468  -6.673  19.621  1.00 97.61           H  
ATOM   2895  CG2 VAL A 181     -11.015  -4.390  18.879  1.00 97.61           C  
ATOM   2896 HG21 VAL A 181     -10.395  -3.720  19.475  1.00 97.61           H  
ATOM   2897 HG22 VAL A 181     -11.636  -3.810  18.197  1.00 97.61           H  
ATOM   2898 HG23 VAL A 181     -10.362  -5.044  18.301  1.00 97.61           H  
ATOM   2899  N   ASP A 182     -11.327  -4.523  22.745  1.00 96.66           N  
ATOM   2900  H   ASP A 182     -11.581  -5.500  22.769  1.00 96.66           H  
ATOM   2901  CA  ASP A 182     -10.295  -4.066  23.657  1.00 96.66           C  
ATOM   2902  HA  ASP A 182     -10.637  -3.146  24.130  1.00 96.66           H  
ATOM   2903  C   ASP A 182      -9.000  -3.735  22.916  1.00 96.66           C  
ATOM   2904  CB  ASP A 182     -10.055  -5.103  24.759  1.00 96.66           C  
ATOM   2905  HB2 ASP A 182      -9.881  -6.079  24.306  1.00 96.66           H  
ATOM   2906  HB3 ASP A 182      -9.163  -4.826  25.321  1.00 96.66           H  
ATOM   2907  O   ASP A 182      -8.662  -4.298  21.867  1.00 96.66           O  
ATOM   2908  CG  ASP A 182     -11.227  -5.173  25.737  1.00 96.66           C  
ATOM   2909  OD1 ASP A 182     -11.748  -4.089  26.084  1.00 96.66           O  
ATOM   2910  OD2 ASP A 182     -11.569  -6.308  26.130  1.00 96.66           O  
ATOM   2911  N   TYR A 183      -8.251  -2.803  23.495  1.00 96.92           N  
ATOM   2912  H   TYR A 183      -8.547  -2.446  24.393  1.00 96.92           H  
ATOM   2913  CA  TYR A 183      -6.910  -2.493  23.035  1.00 96.92           C  
ATOM   2914  HA  TYR A 183      -6.931  -2.353  21.955  1.00 96.92           H  
ATOM   2915  C   TYR A 183      -5.991  -3.671  23.352  1.00 96.92           C  
ATOM   2916  CB  TYR A 183      -6.415  -1.197  23.684  1.00 96.92           C  
ATOM   2917  HB2 TYR A 183      -5.325  -1.208  23.653  1.00 96.92           H  
ATOM   2918  HB3 TYR A 183      -6.702  -1.179  24.736  1.00 96.92           H  
ATOM   2919  O   TYR A 183      -5.947  -4.153  24.481  1.00 96.92           O  
ATOM   2920  CG  TYR A 183      -6.902   0.073  23.010  1.00 96.92           C  
ATOM   2921  CD1 TYR A 183      -5.970   0.983  22.474  1.00 96.92           C  
ATOM   2922  HD1 TYR A 183      -4.911   0.787  22.554  1.00 96.92           H  
ATOM   2923  CD2 TYR A 183      -8.279   0.358  22.924  1.00 96.92           C  
ATOM   2924  HD2 TYR A 183      -9.008  -0.324  23.337  1.00 96.92           H  
ATOM   2925  CE1 TYR A 183      -6.404   2.169  21.858  1.00 96.92           C  
ATOM   2926  HE1 TYR A 183      -5.676   2.862  21.461  1.00 96.92           H  
ATOM   2927  CE2 TYR A 183      -8.721   1.538  22.299  1.00 96.92           C  
ATOM   2928  HE2 TYR A 183      -9.777   1.757  22.231  1.00 96.92           H  
ATOM   2929  OH  TYR A 183      -8.207   3.590  21.170  1.00 96.92           O  
ATOM   2930  HH  TYR A 183      -7.464   4.149  20.931  1.00 96.92           H  
ATOM   2931  CZ  TYR A 183      -7.785   2.448  21.770  1.00 96.92           C  
ATOM   2932  N   GLN A 184      -5.223  -4.102  22.356  1.00 94.67           N  
ATOM   2933  H   GLN A 184      -5.316  -3.666  21.450  1.00 94.67           H  
ATOM   2934  CA  GLN A 184      -4.225  -5.157  22.498  1.00 94.67           C  
ATOM   2935  HA  GLN A 184      -4.173  -5.459  23.544  1.00 94.67           H  
ATOM   2936  C   GLN A 184      -2.841  -4.647  22.116  1.00 94.67           C  
ATOM   2937  CB  GLN A 184      -4.647  -6.396  21.697  1.00 94.67           C  
ATOM   2938  HB2 GLN A 184      -3.988  -7.226  21.954  1.00 94.67           H  
ATOM   2939  HB3 GLN A 184      -5.658  -6.669  21.999  1.00 94.67           H  
ATOM   2940  O   GLN A 184      -2.710  -3.649  21.402  1.00 94.67           O  
ATOM   2941  CG  GLN A 184      -4.606  -6.195  20.175  1.00 94.67           C  
ATOM   2942  HG2 GLN A 184      -3.574  -6.082  19.843  1.00 94.67           H  
ATOM   2943  HG3 GLN A 184      -5.166  -5.301  19.902  1.00 94.67           H  
ATOM   2944  CD  GLN A 184      -5.227  -7.382  19.460  1.00 94.67           C  
ATOM   2945  NE2 GLN A 184      -6.532  -7.463  19.439  1.00 94.67           N  
ATOM   2946 HE21 GLN A 184      -7.099  -6.715  19.811  1.00 94.67           H  
ATOM   2947 HE22 GLN A 184      -6.955  -8.150  18.832  1.00 94.67           H  
ATOM   2948  OE1 GLN A 184      -4.562  -8.250  18.921  1.00 94.67           O  
ATOM   2949  N   LEU A 185      -1.812  -5.348  22.587  1.00 94.14           N  
ATOM   2950  H   LEU A 185      -1.994  -6.162  23.156  1.00 94.14           H  
ATOM   2951  CA  LEU A 185      -0.429  -5.053  22.240  1.00 94.14           C  
ATOM   2952  HA  LEU A 185      -0.244  -4.000  22.452  1.00 94.14           H  
ATOM   2953  C   LEU A 185      -0.193  -5.304  20.743  1.00 94.14           C  
ATOM   2954  CB  LEU A 185       0.494  -5.911  23.122  1.00 94.14           C  
ATOM   2955  HB2 LEU A 185       0.355  -6.956  22.846  1.00 94.14           H  
ATOM   2956  HB3 LEU A 185       0.203  -5.797  24.166  1.00 94.14           H  
ATOM   2957  O   LEU A 185      -0.415  -6.407  20.244  1.00 94.14           O  
ATOM   2958  CG  LEU A 185       1.983  -5.548  22.981  1.00 94.14           C  
ATOM   2959  HG  LEU A 185       2.254  -5.496  21.927  1.00 94.14           H  
ATOM   2960  CD1 LEU A 185       2.298  -4.208  23.649  1.00 94.14           C  
ATOM   2961 HD11 LEU A 185       3.369  -4.015  23.586  1.00 94.14           H  
ATOM   2962 HD12 LEU A 185       1.788  -3.399  23.126  1.00 94.14           H  
ATOM   2963 HD13 LEU A 185       1.989  -4.218  24.694  1.00 94.14           H  
ATOM   2964  CD2 LEU A 185       2.839  -6.632  23.637  1.00 94.14           C  
ATOM   2965 HD21 LEU A 185       2.649  -7.591  23.156  1.00 94.14           H  
ATOM   2966 HD22 LEU A 185       2.606  -6.702  24.700  1.00 94.14           H  
ATOM   2967 HD23 LEU A 185       3.892  -6.382  23.513  1.00 94.14           H  
ATOM   2968  N   VAL A 186       0.287  -4.282  20.040  1.00 91.75           N  
ATOM   2969  H   VAL A 186       0.425  -3.407  20.525  1.00 91.75           H  
ATOM   2970  CA  VAL A 186       0.678  -4.325  18.628  1.00 91.75           C  
ATOM   2971  HA  VAL A 186       0.786  -5.365  18.318  1.00 91.75           H  
ATOM   2972  C   VAL A 186       2.035  -3.639  18.498  1.00 91.75           C  
ATOM   2973  CB  VAL A 186      -0.381  -3.666  17.719  1.00 91.75           C  
ATOM   2974  HB  VAL A 186      -0.468  -2.606  17.958  1.00 91.75           H  
ATOM   2975  O   VAL A 186       2.124  -2.411  18.433  1.00 91.75           O  
ATOM   2976  CG1 VAL A 186       0.010  -3.812  16.240  1.00 91.75           C  
ATOM   2977 HG11 VAL A 186       0.948  -3.290  16.048  1.00 91.75           H  
ATOM   2978 HG12 VAL A 186      -0.758  -3.365  15.609  1.00 91.75           H  
ATOM   2979 HG13 VAL A 186       0.121  -4.866  15.984  1.00 91.75           H  
ATOM   2980  CG2 VAL A 186      -1.767  -4.304  17.887  1.00 91.75           C  
ATOM   2981 HG21 VAL A 186      -2.469  -3.870  17.175  1.00 91.75           H  
ATOM   2982 HG22 VAL A 186      -1.706  -5.381  17.735  1.00 91.75           H  
ATOM   2983 HG23 VAL A 186      -2.143  -4.110  18.892  1.00 91.75           H  
ATOM   2984  N   GLY A 187       3.101  -4.441  18.488  1.00 90.92           N  
ATOM   2985  H   GLY A 187       2.960  -5.431  18.636  1.00 90.92           H  
ATOM   2986  CA  GLY A 187       4.470  -3.927  18.518  1.00 90.92           C  
ATOM   2987  HA2 GLY A 187       5.181  -4.750  18.439  1.00 90.92           H  
ATOM   2988  HA3 GLY A 187       4.623  -3.254  17.674  1.00 90.92           H  
ATOM   2989  C   GLY A 187       4.753  -3.173  19.819  1.00 90.92           C  
ATOM   2990  O   GLY A 187       4.615  -3.733  20.903  1.00 90.92           O  
ATOM   2991  N   ASP A 188       5.130  -1.905  19.694  1.00 92.54           N  
ATOM   2992  H   ASP A 188       5.160  -1.485  18.776  1.00 92.54           H  
ATOM   2993  CA  ASP A 188       5.396  -0.957  20.781  1.00 92.54           C  
ATOM   2994  HA  ASP A 188       5.697  -1.516  21.667  1.00 92.54           H  
ATOM   2995  C   ASP A 188       4.163  -0.120  21.181  1.00 92.54           C  
ATOM   2996  CB  ASP A 188       6.577  -0.061  20.366  1.00 92.54           C  
ATOM   2997  HB2 ASP A 188       6.851   0.570  21.211  1.00 92.54           H  
ATOM   2998  HB3 ASP A 188       7.435  -0.695  20.141  1.00 92.54           H  
ATOM   2999  O   ASP A 188       4.260   0.791  22.003  1.00 92.54           O  
ATOM   3000  CG  ASP A 188       6.292   0.832  19.145  1.00 92.54           C  
ATOM   3001  OD1 ASP A 188       5.388   0.481  18.347  1.00 92.54           O  
ATOM   3002  OD2 ASP A 188       7.019   1.836  18.995  1.00 92.54           O  
ATOM   3003  N   SER A 189       2.990  -0.429  20.621  1.00 92.67           N  
ATOM   3004  H   SER A 189       2.973  -1.198  19.966  1.00 92.67           H  
ATOM   3005  CA  SER A 189       1.756   0.333  20.822  1.00 92.67           C  
ATOM   3006  HA  SER A 189       1.932   1.092  21.584  1.00 92.67           H  
ATOM   3007  C   SER A 189       0.597  -0.535  21.316  1.00 92.67           C  
ATOM   3008  CB  SER A 189       1.406   1.078  19.529  1.00 92.67           C  
ATOM   3009  HB2 SER A 189       2.300   1.564  19.137  1.00 92.67           H  
ATOM   3010  HB3 SER A 189       0.663   1.845  19.747  1.00 92.67           H  
ATOM   3011  O   SER A 189       0.634  -1.763  21.247  1.00 92.67           O  
ATOM   3012  OG  SER A 189       0.878   0.199  18.556  1.00 92.67           O  
ATOM   3013  HG  SER A 189       1.506  -0.515  18.425  1.00 92.67           H  
ATOM   3014  N   HIS A 190      -0.459   0.112  21.812  1.00 94.74           N  
ATOM   3015  H   HIS A 190      -0.449   1.122  21.794  1.00 94.74           H  
ATOM   3016  CA  HIS A 190      -1.747  -0.530  22.067  1.00 94.74           C  
ATOM   3017  HA  HIS A 190      -1.640  -1.611  21.980  1.00 94.74           H  
ATOM   3018  C   HIS A 190      -2.753  -0.062  21.020  1.00 94.74           C  
ATOM   3019  CB  HIS A 190      -2.238  -0.227  23.486  1.00 94.74           C  
ATOM   3020  HB2 HIS A 190      -3.283  -0.526  23.562  1.00 94.74           H  
ATOM   3021  HB3 HIS A 190      -2.181   0.845  23.676  1.00 94.74           H  
ATOM   3022  O   HIS A 190      -2.901   1.143  20.800  1.00 94.74           O  
ATOM   3023  CG  HIS A 190      -1.479  -0.966  24.550  1.00 94.74           C  
ATOM   3024  CD2 HIS A 190      -1.915  -2.053  25.260  1.00 94.74           C  
ATOM   3025  HD2 HIS A 190      -2.876  -2.536  25.162  1.00 94.74           H  
ATOM   3026  ND1 HIS A 190      -0.204  -0.683  24.980  1.00 94.74           N  
ATOM   3027  HD1 HIS A 190       0.411   0.027  24.609  1.00 94.74           H  
ATOM   3028  CE1 HIS A 190       0.123  -1.578  25.925  1.00 94.74           C  
ATOM   3029  HE1 HIS A 190       1.074  -1.625  26.434  1.00 94.74           H  
ATOM   3030  NE2 HIS A 190      -0.890  -2.433  26.131  1.00 94.74           N  
ATOM   3031  N   ALA A 191      -3.472  -0.992  20.397  1.00 95.73           N  
ATOM   3032  H   ALA A 191      -3.304  -1.965  20.611  1.00 95.73           H  
ATOM   3033  CA  ALA A 191      -4.453  -0.660  19.371  1.00 95.73           C  
ATOM   3034  HA  ALA A 191      -4.798   0.358  19.550  1.00 95.73           H  
ATOM   3035  C   ALA A 191      -5.672  -1.595  19.412  1.00 95.73           C  
ATOM   3036  CB  ALA A 191      -3.760  -0.695  18.005  1.00 95.73           C  
ATOM   3037  HB1 ALA A 191      -4.446  -0.322  17.244  1.00 95.73           H  
ATOM   3038  HB2 ALA A 191      -2.876  -0.058  18.021  1.00 95.73           H  
ATOM   3039  HB3 ALA A 191      -3.460  -1.715  17.767  1.00 95.73           H  
ATOM   3040  O   ALA A 191      -5.528  -2.770  19.753  1.00 95.73           O  
ATOM   3041  N   PRO A 192      -6.865  -1.118  19.014  1.00 97.14           N  
ATOM   3042  CA  PRO A 192      -8.078  -1.930  18.956  1.00 97.14           C  
ATOM   3043  HA  PRO A 192      -8.112  -2.630  19.791  1.00 97.14           H  
ATOM   3044  C   PRO A 192      -8.116  -2.739  17.645  1.00 97.14           C  
ATOM   3045  CB  PRO A 192      -9.198  -0.911  19.129  1.00 97.14           C  
ATOM   3046  HB2 PRO A 192     -10.150  -1.282  18.748  1.00 97.14           H  
ATOM   3047  HB3 PRO A 192      -9.300  -0.663  20.185  1.00 97.14           H  
ATOM   3048  O   PRO A 192      -8.923  -2.510  16.738  1.00 97.14           O  
ATOM   3049  CG  PRO A 192      -8.678   0.304  18.364  1.00 97.14           C  
ATOM   3050  HG2 PRO A 192      -8.840   0.171  17.295  1.00 97.14           H  
ATOM   3051  HG3 PRO A 192      -9.141   1.227  18.714  1.00 97.14           H  
ATOM   3052  CD  PRO A 192      -7.181   0.267  18.676  1.00 97.14           C  
ATOM   3053  HD2 PRO A 192      -6.608   0.608  17.814  1.00 97.14           H  
ATOM   3054  HD3 PRO A 192      -6.980   0.904  19.538  1.00 97.14           H  
ATOM   3055  N   LEU A 193      -7.134  -3.627  17.498  1.00 96.74           N  
ATOM   3056  H   LEU A 193      -6.523  -3.769  18.290  1.00 96.74           H  
ATOM   3057  CA  LEU A 193      -6.924  -4.460  16.318  1.00 96.74           C  
ATOM   3058  HA  LEU A 193      -7.165  -3.878  15.429  1.00 96.74           H  
ATOM   3059  C   LEU A 193      -7.850  -5.683  16.370  1.00 96.74           C  
ATOM   3060  CB  LEU A 193      -5.432  -4.844  16.276  1.00 96.74           C  
ATOM   3061  HB2 LEU A 193      -5.206  -5.408  17.181  1.00 96.74           H  
ATOM   3062  HB3 LEU A 193      -4.831  -3.935  16.293  1.00 96.74           H  
ATOM   3063  O   LEU A 193      -7.905  -6.379  17.369  1.00 96.74           O  
ATOM   3064  CG  LEU A 193      -5.012  -5.692  15.062  1.00 96.74           C  
ATOM   3065  HG  LEU A 193      -5.663  -6.562  14.977  1.00 96.74           H  
ATOM   3066  CD1 LEU A 193      -5.066  -4.895  13.758  1.00 96.74           C  
ATOM   3067 HD11 LEU A 193      -4.733  -5.520  12.929  1.00 96.74           H  
ATOM   3068 HD12 LEU A 193      -6.084  -4.558  13.561  1.00 96.74           H  
ATOM   3069 HD13 LEU A 193      -4.422  -4.019  13.834  1.00 96.74           H  
ATOM   3070  CD2 LEU A 193      -3.580  -6.184  15.249  1.00 96.74           C  
ATOM   3071 HD21 LEU A 193      -3.492  -6.709  16.200  1.00 96.74           H  
ATOM   3072 HD22 LEU A 193      -3.329  -6.885  14.452  1.00 96.74           H  
ATOM   3073 HD23 LEU A 193      -2.880  -5.349  15.234  1.00 96.74           H  
ATOM   3074  N   LEU A 194      -8.556  -5.986  15.285  1.00 95.67           N  
ATOM   3075  H   LEU A 194      -8.505  -5.360  14.494  1.00 95.67           H  
ATOM   3076  CA  LEU A 194      -9.288  -7.246  15.132  1.00 95.67           C  
ATOM   3077  HA  LEU A 194      -9.608  -7.613  16.107  1.00 95.67           H  
ATOM   3078  C   LEU A 194      -8.402  -8.333  14.522  1.00 95.67           C  
ATOM   3079  CB  LEU A 194     -10.515  -7.020  14.234  1.00 95.67           C  
ATOM   3080  HB2 LEU A 194     -10.244  -6.359  13.411  1.00 95.67           H  
ATOM   3081  HB3 LEU A 194     -10.788  -7.979  13.793  1.00 95.67           H  
ATOM   3082  O   LEU A 194      -8.425  -9.482  14.959  1.00 95.67           O  
ATOM   3083  CG  LEU A 194     -11.752  -6.464  14.949  1.00 95.67           C  
ATOM   3084  HG  LEU A 194     -11.485  -5.608  15.569  1.00 95.67           H  
ATOM   3085  CD1 LEU A 194     -12.771  -6.032  13.893  1.00 95.67           C  
ATOM   3086 HD11 LEU A 194     -13.695  -5.717  14.378  1.00 95.67           H  
ATOM   3087 HD12 LEU A 194     -12.991  -6.863  13.223  1.00 95.67           H  
ATOM   3088 HD13 LEU A 194     -12.365  -5.202  13.314  1.00 95.67           H  
ATOM   3089  CD2 LEU A 194     -12.422  -7.546  15.794  1.00 95.67           C  
ATOM   3090 HD21 LEU A 194     -12.745  -8.378  15.169  1.00 95.67           H  
ATOM   3091 HD22 LEU A 194     -11.727  -7.927  16.543  1.00 95.67           H  
ATOM   3092 HD23 LEU A 194     -13.290  -7.123  16.300  1.00 95.67           H  
ATOM   3093  N   ARG A 195      -7.674  -7.995  13.448  1.00 94.67           N  
ATOM   3094  H   ARG A 195      -7.705  -7.034  13.140  1.00 94.67           H  
ATOM   3095  CA  ARG A 195      -6.845  -8.953  12.704  1.00 94.67           C  
ATOM   3096  HA  ARG A 195      -6.262  -9.518  13.431  1.00 94.67           H  
ATOM   3097  C   ARG A 195      -5.881  -8.265  11.736  1.00 94.67           C  
ATOM   3098  CB  ARG A 195      -7.782  -9.911  11.935  1.00 94.67           C  
ATOM   3099  HB2 ARG A 195      -8.545 -10.294  12.613  1.00 94.67           H  
ATOM   3100  HB3 ARG A 195      -8.285  -9.374  11.131  1.00 94.67           H  
ATOM   3101  O   ARG A 195      -6.235  -7.255  11.132  1.00 94.67           O  
ATOM   3102  CG  ARG A 195      -7.024 -11.108  11.359  1.00 94.67           C  
ATOM   3103  HG2 ARG A 195      -6.338 -11.486  12.118  1.00 94.67           H  
ATOM   3104  HG3 ARG A 195      -6.450 -10.782  10.492  1.00 94.67           H  
ATOM   3105  CD  ARG A 195      -7.965 -12.227  10.910  1.00 94.67           C  
ATOM   3106  HD2 ARG A 195      -8.008 -12.244   9.821  1.00 94.67           H  
ATOM   3107  HD3 ARG A 195      -8.968 -12.020  11.285  1.00 94.67           H  
ATOM   3108  NE  ARG A 195      -7.490 -13.531  11.411  1.00 94.67           N  
ATOM   3109  HE  ARG A 195      -6.491 -13.680  11.410  1.00 94.67           H  
ATOM   3110  NH1 ARG A 195      -9.537 -14.445  11.826  1.00 94.67           N  
ATOM   3111 HH11 ARG A 195      -9.992 -13.623  11.456  1.00 94.67           H  
ATOM   3112 HH12 ARG A 195     -10.102 -15.282  11.829  1.00 94.67           H  
ATOM   3113  NH2 ARG A 195      -7.705 -15.654  12.214  1.00 94.67           N  
ATOM   3114 HH21 ARG A 195      -6.706 -15.722  12.343  1.00 94.67           H  
ATOM   3115 HH22 ARG A 195      -8.254 -16.466  12.462  1.00 94.67           H  
ATOM   3116  CZ  ARG A 195      -8.242 -14.533  11.816  1.00 94.67           C  
ATOM   3117  N   CYS A 196      -4.721  -8.881  11.511  1.00 93.90           N  
ATOM   3118  H   CYS A 196      -4.479  -9.674  12.088  1.00 93.90           H  
ATOM   3119  CA  CYS A 196      -3.852  -8.612  10.359  1.00 93.90           C  
ATOM   3120  HA  CYS A 196      -4.043  -7.607   9.984  1.00 93.90           H  
ATOM   3121  C   CYS A 196      -4.131  -9.615   9.237  1.00 93.90           C  
ATOM   3122  CB  CYS A 196      -2.377  -8.694  10.760  1.00 93.90           C  
ATOM   3123  HB2 CYS A 196      -2.128  -9.706  11.078  1.00 93.90           H  
ATOM   3124  HB3 CYS A 196      -1.757  -8.435   9.902  1.00 93.90           H  
ATOM   3125  O   CYS A 196      -4.233 -10.819   9.485  1.00 93.90           O  
ATOM   3126  SG  CYS A 196      -2.042  -7.533  12.101  1.00 93.90           S  
ATOM   3127  HG  CYS A 196      -0.708  -7.576  12.039  1.00 93.90           H  
ATOM   3128  N   ILE A 197      -4.258  -9.126   8.008  1.00 92.13           N  
ATOM   3129  H   ILE A 197      -4.187  -8.126   7.881  1.00 92.13           H  
ATOM   3130  CA  ILE A 197      -4.686  -9.911   6.853  1.00 92.13           C  
ATOM   3131  HA  ILE A 197      -4.656 -10.972   7.098  1.00 92.13           H  
ATOM   3132  C   ILE A 197      -3.736  -9.682   5.678  1.00 92.13           C  
ATOM   3133  CB  ILE A 197      -6.143  -9.533   6.508  1.00 92.13           C  
ATOM   3134  HB  ILE A 197      -6.210  -8.452   6.388  1.00 92.13           H  
ATOM   3135  O   ILE A 197      -3.461  -8.540   5.331  1.00 92.13           O  
ATOM   3136  CG1 ILE A 197      -7.085  -9.940   7.669  1.00 92.13           C  
ATOM   3137 HG12 ILE A 197      -6.970 -11.002   7.884  1.00 92.13           H  
ATOM   3138 HG13 ILE A 197      -6.786  -9.392   8.563  1.00 92.13           H  
ATOM   3139  CG2 ILE A 197      -6.519 -10.170   5.170  1.00 92.13           C  
ATOM   3140 HG21 ILE A 197      -6.159 -11.198   5.126  1.00 92.13           H  
ATOM   3141 HG22 ILE A 197      -6.066  -9.610   4.352  1.00 92.13           H  
ATOM   3142 HG23 ILE A 197      -7.599 -10.143   5.032  1.00 92.13           H  
ATOM   3143  CD1 ILE A 197      -8.570  -9.626   7.472  1.00 92.13           C  
ATOM   3144 HD11 ILE A 197      -9.000 -10.233   6.675  1.00 92.13           H  
ATOM   3145 HD12 ILE A 197      -9.106  -9.844   8.395  1.00 92.13           H  
ATOM   3146 HD13 ILE A 197      -8.675  -8.565   7.248  1.00 92.13           H  
ATOM   3147  N   ASN A 198      -3.296 -10.758   5.023  1.00 90.78           N  
ATOM   3148  H   ASN A 198      -3.536 -11.675   5.371  1.00 90.78           H  
ATOM   3149  CA  ASN A 198      -2.444 -10.670   3.837  1.00 90.78           C  
ATOM   3150  HA  ASN A 198      -1.621  -9.989   4.054  1.00 90.78           H  
ATOM   3151  C   ASN A 198      -3.215 -10.123   2.626  1.00 90.78           C  
ATOM   3152  CB  ASN A 198      -1.849 -12.050   3.514  1.00 90.78           C  
ATOM   3153  HB2 ASN A 198      -1.268 -11.980   2.595  1.00 90.78           H  
ATOM   3154  HB3 ASN A 198      -2.657 -12.762   3.351  1.00 90.78           H  
ATOM   3155  O   ASN A 198      -4.333 -10.557   2.324  1.00 90.78           O  
ATOM   3156  CG  ASN A 198      -0.918 -12.568   4.595  1.00 90.78           C  
ATOM   3157  ND2 ASN A 198      -0.947 -13.847   4.883  1.00 90.78           N  
ATOM   3158 HD21 ASN A 198      -0.267 -14.137   5.571  1.00 90.78           H  
ATOM   3159 HD22 ASN A 198      -1.500 -14.492   4.337  1.00 90.78           H  
ATOM   3160  OD1 ASN A 198      -0.153 -11.856   5.204  1.00 90.78           O  
ATOM   3161  N   ILE A 199      -2.586  -9.210   1.893  1.00 89.00           N  
ATOM   3162  H   ILE A 199      -1.668  -8.912   2.191  1.00 89.00           H  
ATOM   3163  CA  ILE A 199      -3.080  -8.716   0.609  1.00 89.00           C  
ATOM   3164  HA  ILE A 199      -4.154  -8.553   0.699  1.00 89.00           H  
ATOM   3165  C   ILE A 199      -2.841  -9.785  -0.456  1.00 89.00           C  
ATOM   3166  CB  ILE A 199      -2.432  -7.362   0.247  1.00 89.00           C  
ATOM   3167  HB  ILE A 199      -1.348  -7.469   0.283  1.00 89.00           H  
ATOM   3168  O   ILE A 199      -1.741 -10.313  -0.600  1.00 89.00           O  
ATOM   3169  CG1 ILE A 199      -2.872  -6.302   1.279  1.00 89.00           C  
ATOM   3170 HG12 ILE A 199      -3.937  -6.108   1.148  1.00 89.00           H  
ATOM   3171 HG13 ILE A 199      -2.716  -6.691   2.285  1.00 89.00           H  
ATOM   3172  CG2 ILE A 199      -2.836  -6.916  -1.174  1.00 89.00           C  
ATOM   3173 HG21 ILE A 199      -2.471  -7.634  -1.909  1.00 89.00           H  
ATOM   3174 HG22 ILE A 199      -2.372  -5.958  -1.409  1.00 89.00           H  
ATOM   3175 HG23 ILE A 199      -3.920  -6.834  -1.251  1.00 89.00           H  
ATOM   3176  CD1 ILE A 199      -2.114  -4.976   1.208  1.00 89.00           C  
ATOM   3177 HD11 ILE A 199      -1.047  -5.167   1.325  1.00 89.00           H  
ATOM   3178 HD12 ILE A 199      -2.294  -4.467   0.261  1.00 89.00           H  
ATOM   3179 HD13 ILE A 199      -2.444  -4.329   2.021  1.00 89.00           H  
ATOM   3180  N   THR A 200      -3.869 -10.091  -1.241  1.00 84.53           N  
ATOM   3181  H   THR A 200      -4.753  -9.623  -1.099  1.00 84.53           H  
ATOM   3182  CA  THR A 200      -3.764 -11.029  -2.358  1.00 84.53           C  
ATOM   3183  HA  THR A 200      -3.060 -11.811  -2.073  1.00 84.53           H  
ATOM   3184  C   THR A 200      -3.255 -10.315  -3.614  1.00 84.53           C  
ATOM   3185  CB  THR A 200      -5.103 -11.699  -2.668  1.00 84.53           C  
ATOM   3186  HB  THR A 200      -4.986 -12.356  -3.530  1.00 84.53           H  
ATOM   3187  O   THR A 200      -3.664  -9.176  -3.873  1.00 84.53           O  
ATOM   3188  CG2 THR A 200      -5.635 -12.512  -1.491  1.00 84.53           C  
ATOM   3189 HG21 THR A 200      -5.835 -11.859  -0.641  1.00 84.53           H  
ATOM   3190 HG22 THR A 200      -6.557 -13.011  -1.789  1.00 84.53           H  
ATOM   3191 HG23 THR A 200      -4.903 -13.266  -1.203  1.00 84.53           H  
ATOM   3192  OG1 THR A 200      -6.047 -10.707  -2.970  1.00 84.53           O  
ATOM   3193  HG1 THR A 200      -5.620 -10.035  -3.506  1.00 84.53           H  
ATOM   3194  N   PRO A 201      -2.448 -10.985  -4.454  1.00 71.73           N  
ATOM   3195  CA  PRO A 201      -1.938 -10.408  -5.700  1.00 71.73           C  
ATOM   3196  HA  PRO A 201      -1.500  -9.429  -5.506  1.00 71.73           H  
ATOM   3197  C   PRO A 201      -3.009 -10.241  -6.795  1.00 71.73           C  
ATOM   3198  CB  PRO A 201      -0.834 -11.374  -6.147  1.00 71.73           C  
ATOM   3199  HB2 PRO A 201       0.114 -11.091  -5.688  1.00 71.73           H  
ATOM   3200  HB3 PRO A 201      -0.725 -11.408  -7.231  1.00 71.73           H  
ATOM   3201  O   PRO A 201      -2.773  -9.553  -7.784  1.00 71.73           O  
ATOM   3202  CG  PRO A 201      -1.272 -12.721  -5.579  1.00 71.73           C  
ATOM   3203  HG2 PRO A 201      -2.013 -13.175  -6.238  1.00 71.73           H  
ATOM   3204  HG3 PRO A 201      -0.428 -13.394  -5.429  1.00 71.73           H  
ATOM   3205  CD  PRO A 201      -1.929 -12.334  -4.259  1.00 71.73           C  
ATOM   3206  HD2 PRO A 201      -2.721 -13.042  -4.017  1.00 71.73           H  
ATOM   3207  HD3 PRO A 201      -1.179 -12.320  -3.467  1.00 71.73           H  
ATOM   3208  N   GLU A 202      -4.178 -10.872  -6.656  1.00 72.82           N  
ATOM   3209  H   GLU A 202      -4.330 -11.422  -5.822  1.00 72.82           H  
ATOM   3210  CA  GLU A 202      -5.193 -10.957  -7.712  1.00 72.82           C  
ATOM   3211  HA  GLU A 202      -4.702 -11.247  -8.641  1.00 72.82           H  
ATOM   3212  C   GLU A 202      -5.934  -9.637  -7.956  1.00 72.82           C  
ATOM   3213  CB  GLU A 202      -6.221 -12.036  -7.362  1.00 72.82           C  
ATOM   3214  HB2 GLU A 202      -6.700 -11.790  -6.415  1.00 72.82           H  
ATOM   3215  HB3 GLU A 202      -6.976 -12.030  -8.148  1.00 72.82           H  
ATOM   3216  O   GLU A 202      -6.662  -9.156  -7.091  1.00 72.82           O  
ATOM   3217  CG  GLU A 202      -5.616 -13.440  -7.269  1.00 72.82           C  
ATOM   3218  HG2 GLU A 202      -5.132 -13.675  -8.217  1.00 72.82           H  
ATOM   3219  HG3 GLU A 202      -4.860 -13.455  -6.484  1.00 72.82           H  
ATOM   3220  CD  GLU A 202      -6.680 -14.505  -6.976  1.00 72.82           C  
ATOM   3221  OE1 GLU A 202      -6.278 -15.603  -6.546  1.00 72.82           O  
ATOM   3222  OE2 GLU A 202      -7.878 -14.262  -7.275  1.00 72.82           O  
ATOM   3223  N   VAL A 203      -5.814  -9.081  -9.165  1.00 69.21           N  
ATOM   3224  H   VAL A 203      -5.201  -9.527  -9.832  1.00 69.21           H  
ATOM   3225  CA  VAL A 203      -6.370  -7.763  -9.526  1.00 69.21           C  
ATOM   3226  HA  VAL A 203      -6.606  -7.228  -8.606  1.00 69.21           H  
ATOM   3227  C   VAL A 203      -7.668  -7.826 -10.291  1.00 69.21           C  
ATOM   3228  CB  VAL A 203      -5.329  -6.944 -10.286  1.00 69.21           C  
ATOM   3229  HB  VAL A 203      -4.923  -7.539 -11.104  1.00 69.21           H  
ATOM   3230  O   VAL A 203      -7.949  -8.786 -11.003  1.00 69.21           O  
ATOM   3231  CG1 VAL A 203      -5.839  -5.614 -10.873  1.00 69.21           C  
ATOM   3232 HG11 VAL A 203      -6.579  -5.797 -11.652  1.00 69.21           H  
ATOM   3233 HG12 VAL A 203      -6.260  -4.987 -10.086  1.00 69.21           H  
ATOM   3234 HG13 VAL A 203      -5.022  -5.075 -11.353  1.00 69.21           H  
ATOM   3235  CG2 VAL A 203      -4.243  -6.702  -9.248  1.00 69.21           C  
ATOM   3236 HG21 VAL A 203      -3.990  -5.642  -9.238  1.00 69.21           H  
ATOM   3237 HG22 VAL A 203      -4.544  -6.943  -8.229  1.00 69.21           H  
ATOM   3238 HG23 VAL A 203      -3.402  -7.359  -9.472  1.00 69.21           H  
ATOM   3239  N   GLY A 204      -8.474  -6.773 -10.125  1.00 67.16           N  
ATOM   3240  H   GLY A 204      -8.168  -6.039  -9.502  1.00 67.16           H  
ATOM   3241  CA  GLY A 204      -9.786  -6.648 -10.760  1.00 67.16           C  
ATOM   3242  HA2 GLY A 204     -10.141  -5.621 -10.673  1.00 67.16           H  
ATOM   3243  HA3 GLY A 204      -9.704  -6.903 -11.817  1.00 67.16           H  
ATOM   3244  C   GLY A 204     -10.822  -7.572 -10.129  1.00 67.16           C  
ATOM   3245  O   GLY A 204     -11.979  -7.584 -10.538  1.00 67.16           O  
ATOM   3246  N   ARG A 205     -10.411  -8.338  -9.118  1.00 75.81           N  
ATOM   3247  H   ARG A 205      -9.444  -8.255  -8.837  1.00 75.81           H  
ATOM   3248  CA  ARG A 205     -11.256  -9.238  -8.357  1.00 75.81           C  
ATOM   3249  HA  ARG A 205     -12.194  -9.380  -8.894  1.00 75.81           H  
ATOM   3250  C   ARG A 205     -11.617  -8.617  -7.018  1.00 75.81           C  
ATOM   3251  CB  ARG A 205     -10.563 -10.603  -8.229  1.00 75.81           C  
ATOM   3252  HB2 ARG A 205      -9.583 -10.482  -7.767  1.00 75.81           H  
ATOM   3253  HB3 ARG A 205     -11.165 -11.253  -7.593  1.00 75.81           H  
ATOM   3254  O   ARG A 205     -11.011  -7.646  -6.553  1.00 75.81           O  
ATOM   3255  CG  ARG A 205     -10.404 -11.267  -9.606  1.00 75.81           C  
ATOM   3256  HG2 ARG A 205      -9.684 -10.711 -10.206  1.00 75.81           H  
ATOM   3257  HG3 ARG A 205     -11.365 -11.277 -10.120  1.00 75.81           H  
ATOM   3258  CD  ARG A 205      -9.912 -12.701  -9.422  1.00 75.81           C  
ATOM   3259  HD2 ARG A 205     -10.643 -13.255  -8.834  1.00 75.81           H  
ATOM   3260  HD3 ARG A 205      -8.976 -12.672  -8.864  1.00 75.81           H  
ATOM   3261  NE  ARG A 205      -9.702 -13.388 -10.706  1.00 75.81           N  
ATOM   3262  HE  ARG A 205      -9.998 -12.912 -11.547  1.00 75.81           H  
ATOM   3263  NH1 ARG A 205      -8.778 -15.279  -9.781  1.00 75.81           N  
ATOM   3264 HH11 ARG A 205      -8.683 -14.832  -8.880  1.00 75.81           H  
ATOM   3265 HH12 ARG A 205      -8.387 -16.208  -9.851  1.00 75.81           H  
ATOM   3266  NH2 ARG A 205      -9.065 -15.148 -11.998  1.00 75.81           N  
ATOM   3267 HH21 ARG A 205      -9.282 -14.622 -12.832  1.00 75.81           H  
ATOM   3268 HH22 ARG A 205      -8.664 -16.073 -12.062  1.00 75.81           H  
ATOM   3269  CZ  ARG A 205      -9.188 -14.599 -10.819  1.00 75.81           C  
ATOM   3270  N   MET A 206     -12.612  -9.232  -6.398  1.00 83.74           N  
ATOM   3271  H   MET A 206     -13.047 -10.015  -6.863  1.00 83.74           H  
ATOM   3272  CA  MET A 206     -12.957  -9.013  -5.005  1.00 83.74           C  
ATOM   3273  HA  MET A 206     -12.405  -8.156  -4.619  1.00 83.74           H  
ATOM   3274  C   MET A 206     -12.537 -10.258  -4.215  1.00 83.74           C  
ATOM   3275  CB  MET A 206     -14.451  -8.676  -4.922  1.00 83.74           C  
ATOM   3276  HB2 MET A 206     -14.677  -7.901  -5.654  1.00 83.74           H  
ATOM   3277  HB3 MET A 206     -15.045  -9.557  -5.167  1.00 83.74           H  
ATOM   3278  O   MET A 206     -13.360 -11.160  -4.038  1.00 83.74           O  
ATOM   3279  CG  MET A 206     -14.843  -8.142  -3.543  1.00 83.74           C  
ATOM   3280  HG2 MET A 206     -14.240  -7.260  -3.329  1.00 83.74           H  
ATOM   3281  HG3 MET A 206     -14.623  -8.897  -2.788  1.00 83.74           H  
ATOM   3282  SD  MET A 206     -16.592  -7.676  -3.411  1.00 83.74           S  
ATOM   3283  CE  MET A 206     -17.330  -9.329  -3.497  1.00 83.74           C  
ATOM   3284  HE1 MET A 206     -18.368  -9.287  -3.167  1.00 83.74           H  
ATOM   3285  HE2 MET A 206     -17.291  -9.702  -4.521  1.00 83.74           H  
ATOM   3286  HE3 MET A 206     -16.780 -10.014  -2.852  1.00 83.74           H  
ATOM   3287  N   PRO A 207     -11.251 -10.367  -3.820  1.00 84.64           N  
ATOM   3288  CA  PRO A 207     -10.791 -11.433  -2.946  1.00 84.64           C  
ATOM   3289  HA  PRO A 207     -10.720 -12.357  -3.520  1.00 84.64           H  
ATOM   3290  C   PRO A 207     -11.738 -11.608  -1.767  1.00 84.64           C  
ATOM   3291  CB  PRO A 207      -9.400 -11.021  -2.462  1.00 84.64           C  
ATOM   3292  HB2 PRO A 207      -9.472 -10.428  -1.551  1.00 84.64           H  
ATOM   3293  HB3 PRO A 207      -8.756 -11.886  -2.302  1.00 84.64           H  
ATOM   3294  O   PRO A 207     -12.099 -10.633  -1.110  1.00 84.64           O  
ATOM   3295  CG  PRO A 207      -8.884 -10.132  -3.586  1.00 84.64           C  
ATOM   3296  HG2 PRO A 207      -8.226  -9.350  -3.207  1.00 84.64           H  
ATOM   3297  HG3 PRO A 207      -8.375 -10.744  -4.331  1.00 84.64           H  
ATOM   3298  CD  PRO A 207     -10.127  -9.524  -4.208  1.00 84.64           C  
ATOM   3299  HD2 PRO A 207      -9.991  -9.536  -5.289  1.00 84.64           H  
ATOM   3300  HD3 PRO A 207     -10.246  -8.500  -3.855  1.00 84.64           H  
ATOM   3301  N   THR A 208     -12.135 -12.852  -1.521  1.00 88.78           N  
ATOM   3302  H   THR A 208     -11.778 -13.595  -2.104  1.00 88.78           H  
ATOM   3303  CA  THR A 208     -12.867 -13.247  -0.319  1.00 88.78           C  
ATOM   3304  HA  THR A 208     -13.157 -12.367   0.255  1.00 88.78           H  
ATOM   3305  C   THR A 208     -11.924 -14.084   0.519  1.00 88.78           C  
ATOM   3306  CB  THR A 208     -14.144 -14.017  -0.666  1.00 88.78           C  
ATOM   3307  HB  THR A 208     -13.894 -14.901  -1.252  1.00 88.78           H  
ATOM   3308  O   THR A 208     -11.512 -15.166   0.109  1.00 88.78           O  
ATOM   3309  CG2 THR A 208     -14.923 -14.439   0.581  1.00 88.78           C  
ATOM   3310 HG21 THR A 208     -15.085 -13.586   1.240  1.00 88.78           H  
ATOM   3311 HG22 THR A 208     -15.888 -14.849   0.284  1.00 88.78           H  
ATOM   3312 HG23 THR A 208     -14.372 -15.210   1.121  1.00 88.78           H  
ATOM   3313  OG1 THR A 208     -14.975 -13.178  -1.438  1.00 88.78           O  
ATOM   3314  HG1 THR A 208     -14.438 -12.802  -2.140  1.00 88.78           H  
ATOM   3315  N   LEU A 209     -11.540 -13.550   1.670  1.00 88.95           N  
ATOM   3316  H   LEU A 209     -11.905 -12.644   1.927  1.00 88.95           H  
ATOM   3317  CA  LEU A 209     -10.673 -14.225   2.621  1.00 88.95           C  
ATOM   3318  HA  LEU A 209     -10.157 -15.055   2.138  1.00 88.95           H  
ATOM   3319  C   LEU A 209     -11.535 -14.797   3.732  1.00 88.95           C  
ATOM   3320  CB  LEU A 209      -9.631 -13.233   3.150  1.00 88.95           C  
ATOM   3321  HB2 LEU A 209     -10.145 -12.411   3.649  1.00 88.95           H  
ATOM   3322  HB3 LEU A 209      -9.013 -13.742   3.890  1.00 88.95           H  
ATOM   3323  O   LEU A 209     -12.200 -14.035   4.429  1.00 88.95           O  
ATOM   3324  CG  LEU A 209      -8.730 -12.656   2.045  1.00 88.95           C  
ATOM   3325  HG  LEU A 209      -9.323 -12.105   1.316  1.00 88.95           H  
ATOM   3326  CD1 LEU A 209      -7.744 -11.696   2.680  1.00 88.95           C  
ATOM   3327 HD11 LEU A 209      -7.061 -11.301   1.928  1.00 88.95           H  
ATOM   3328 HD12 LEU A 209      -7.160 -12.228   3.431  1.00 88.95           H  
ATOM   3329 HD13 LEU A 209      -8.303 -10.878   3.134  1.00 88.95           H  
ATOM   3330  CD2 LEU A 209      -7.926 -13.735   1.324  1.00 88.95           C  
ATOM   3331 HD21 LEU A 209      -8.591 -14.359   0.726  1.00 88.95           H  
ATOM   3332 HD22 LEU A 209      -7.394 -14.355   2.046  1.00 88.95           H  
ATOM   3333 HD23 LEU A 209      -7.204 -13.275   0.650  1.00 88.95           H  
ATOM   3334  N   THR A 210     -11.515 -16.117   3.889  1.00 91.08           N  
ATOM   3335  H   THR A 210     -10.955 -16.670   3.257  1.00 91.08           H  
ATOM   3336  CA  THR A 210     -12.289 -16.842   4.902  1.00 91.08           C  
ATOM   3337  HA  THR A 210     -12.949 -16.141   5.413  1.00 91.08           H  
ATOM   3338  C   THR A 210     -11.352 -17.450   5.940  1.00 91.08           C  
ATOM   3339  CB  THR A 210     -13.178 -17.915   4.254  1.00 91.08           C  
ATOM   3340  HB  THR A 210     -12.549 -18.683   3.802  1.00 91.08           H  
ATOM   3341  O   THR A 210     -10.279 -17.948   5.601  1.00 91.08           O  
ATOM   3342  CG2 THR A 210     -14.141 -18.567   5.245  1.00 91.08           C  
ATOM   3343 HG21 THR A 210     -13.585 -19.172   5.962  1.00 91.08           H  
ATOM   3344 HG22 THR A 210     -14.820 -19.229   4.708  1.00 91.08           H  
ATOM   3345 HG23 THR A 210     -14.716 -17.808   5.775  1.00 91.08           H  
ATOM   3346  OG1 THR A 210     -13.973 -17.330   3.247  1.00 91.08           O  
ATOM   3347  HG1 THR A 210     -14.676 -16.834   3.673  1.00 91.08           H  
ATOM   3348  N   TYR A 211     -11.751 -17.402   7.212  1.00 87.63           N  
ATOM   3349  H   TYR A 211     -12.634 -16.958   7.416  1.00 87.63           H  
ATOM   3350  CA  TYR A 211     -10.952 -17.892   8.333  1.00 87.63           C  
ATOM   3351  HA  TYR A 211     -10.047 -18.368   7.956  1.00 87.63           H  
ATOM   3352  C   TYR A 211     -11.716 -18.934   9.149  1.00 87.63           C  
ATOM   3353  CB  TYR A 211     -10.521 -16.715   9.222  1.00 87.63           C  
ATOM   3354  HB2 TYR A 211     -11.407 -16.236   9.638  1.00 87.63           H  
ATOM   3355  HB3 TYR A 211      -9.939 -17.106  10.057  1.00 87.63           H  
ATOM   3356  O   TYR A 211     -12.541 -18.582   9.991  1.00 87.63           O  
ATOM   3357  CG  TYR A 211      -9.694 -15.672   8.507  1.00 87.63           C  
ATOM   3358  CD1 TYR A 211      -8.332 -15.919   8.251  1.00 87.63           C  
ATOM   3359  HD1 TYR A 211      -7.881 -16.848   8.568  1.00 87.63           H  
ATOM   3360  CD2 TYR A 211     -10.298 -14.482   8.057  1.00 87.63           C  
ATOM   3361  HD2 TYR A 211     -11.351 -14.310   8.226  1.00 87.63           H  
ATOM   3362  CE1 TYR A 211      -7.574 -14.985   7.524  1.00 87.63           C  
ATOM   3363  HE1 TYR A 211      -6.540 -15.191   7.293  1.00 87.63           H  
ATOM   3364  CE2 TYR A 211      -9.545 -13.545   7.329  1.00 87.63           C  
ATOM   3365  HE2 TYR A 211     -10.005 -12.651   6.935  1.00 87.63           H  
ATOM   3366  OH  TYR A 211      -7.477 -12.942   6.301  1.00 87.63           O  
ATOM   3367  HH  TYR A 211      -6.595 -13.274   6.118  1.00 87.63           H  
ATOM   3368  CZ  TYR A 211      -8.189 -13.808   7.052  1.00 87.63           C  
ATOM   3369  N   ASP A 212     -11.362 -20.209   8.975  1.00 84.94           N  
ATOM   3370  H   ASP A 212     -10.823 -20.449   8.156  1.00 84.94           H  
ATOM   3371  CA  ASP A 212     -11.963 -21.323   9.729  1.00 84.94           C  
ATOM   3372  HA  ASP A 212     -13.045 -21.300   9.605  1.00 84.94           H  
ATOM   3373  C   ASP A 212     -11.649 -21.261  11.229  1.00 84.94           C  
ATOM   3374  CB  ASP A 212     -11.435 -22.657   9.184  1.00 84.94           C  
ATOM   3375  HB2 ASP A 212     -10.356 -22.696   9.333  1.00 84.94           H  
ATOM   3376  HB3 ASP A 212     -11.882 -23.472   9.753  1.00 84.94           H  
ATOM   3377  O   ASP A 212     -12.423 -21.720  12.070  1.00 84.94           O  
ATOM   3378  CG  ASP A 212     -11.752 -22.872   7.706  1.00 84.94           C  
ATOM   3379  OD1 ASP A 212     -12.798 -22.359   7.254  1.00 84.94           O  
ATOM   3380  OD2 ASP A 212     -10.907 -23.519   7.054  1.00 84.94           O  
ATOM   3381  N   LYS A 213     -10.501 -20.666  11.579  1.00 88.04           N  
ATOM   3382  H   LYS A 213      -9.930 -20.326  10.818  1.00 88.04           H  
ATOM   3383  CA  LYS A 213     -10.072 -20.408  12.959  1.00 88.04           C  
ATOM   3384  HA  LYS A 213     -10.840 -20.760  13.647  1.00 88.04           H  
ATOM   3385  C   LYS A 213      -9.938 -18.899  13.176  1.00 88.04           C  
ATOM   3386  CB  LYS A 213      -8.793 -21.197  13.276  1.00 88.04           C  
ATOM   3387  HB2 LYS A 213      -8.019 -20.946  12.550  1.00 88.04           H  
ATOM   3388  HB3 LYS A 213      -8.442 -20.913  14.268  1.00 88.04           H  
ATOM   3389  O   LYS A 213      -8.864 -18.322  12.961  1.00 88.04           O  
ATOM   3390  CG  LYS A 213      -9.055 -22.712  13.253  1.00 88.04           C  
ATOM   3391  HG2 LYS A 213      -9.397 -23.008  12.262  1.00 88.04           H  
ATOM   3392  HG3 LYS A 213      -9.833 -22.955  13.978  1.00 88.04           H  
ATOM   3393  CD  LYS A 213      -7.786 -23.503  13.589  1.00 88.04           C  
ATOM   3394  HD2 LYS A 213      -7.002 -23.223  12.886  1.00 88.04           H  
ATOM   3395  HD3 LYS A 213      -7.464 -23.260  14.601  1.00 88.04           H  
ATOM   3396  CE  LYS A 213      -8.068 -25.006  13.472  1.00 88.04           C  
ATOM   3397  HE2 LYS A 213      -8.833 -25.276  14.200  1.00 88.04           H  
ATOM   3398  HE3 LYS A 213      -8.473 -25.203  12.480  1.00 88.04           H  
ATOM   3399  NZ  LYS A 213      -6.841 -25.813  13.687  1.00 88.04           N  
ATOM   3400  HZ1 LYS A 213      -6.143 -25.580  12.995  1.00 88.04           H  
ATOM   3401  HZ2 LYS A 213      -7.046 -26.798  13.601  1.00 88.04           H  
ATOM   3402  HZ3 LYS A 213      -6.452 -25.643  14.604  1.00 88.04           H  
ATOM   3403  N   PRO A 214     -11.031 -18.214  13.551  1.00 89.15           N  
ATOM   3404  CA  PRO A 214     -10.979 -16.791  13.825  1.00 89.15           C  
ATOM   3405  HA  PRO A 214     -10.572 -16.312  12.935  1.00 89.15           H  
ATOM   3406  C   PRO A 214     -10.089 -16.508  15.033  1.00 89.15           C  
ATOM   3407  CB  PRO A 214     -12.421 -16.316  14.012  1.00 89.15           C  
ATOM   3408  HB2 PRO A 214     -12.591 -15.348  13.541  1.00 89.15           H  
ATOM   3409  HB3 PRO A 214     -12.672 -16.270  15.072  1.00 89.15           H  
ATOM   3410  O   PRO A 214     -10.126 -17.249  16.015  1.00 89.15           O  
ATOM   3411  CG  PRO A 214     -13.229 -17.424  13.338  1.00 89.15           C  
ATOM   3412  HG2 PRO A 214     -13.253 -17.259  12.260  1.00 89.15           H  
ATOM   3413  HG3 PRO A 214     -14.238 -17.504  13.744  1.00 89.15           H  
ATOM   3414  CD  PRO A 214     -12.408 -18.673  13.605  1.00 89.15           C  
ATOM   3415  HD2 PRO A 214     -12.627 -19.068  14.597  1.00 89.15           H  
ATOM   3416  HD3 PRO A 214     -12.633 -19.411  12.836  1.00 89.15           H  
ATOM   3417  N   HIS A 215      -9.287 -15.448  14.957  1.00 90.42           N  
ATOM   3418  H   HIS A 215      -9.346 -14.839  14.153  1.00 90.42           H  
ATOM   3419  CA  HIS A 215      -8.653 -14.895  16.147  1.00 90.42           C  
ATOM   3420  HA  HIS A 215      -8.334 -15.693  16.817  1.00 90.42           H  
ATOM   3421  C   HIS A 215      -9.728 -14.072  16.840  1.00 90.42           C  
ATOM   3422  CB  HIS A 215      -7.425 -14.052  15.781  1.00 90.42           C  
ATOM   3423  HB2 HIS A 215      -7.720 -13.271  15.080  1.00 90.42           H  
ATOM   3424  HB3 HIS A 215      -7.069 -13.561  16.687  1.00 90.42           H  
ATOM   3425  O   HIS A 215     -10.256 -13.138  16.236  1.00 90.42           O  
ATOM   3426  CG  HIS A 215      -6.273 -14.827  15.189  1.00 90.42           C  
ATOM   3427  CD2 HIS A 215      -6.221 -16.164  14.888  1.00 90.42           C  
ATOM   3428  HD2 HIS A 215      -7.006 -16.889  15.042  1.00 90.42           H  
ATOM   3429  ND1 HIS A 215      -5.051 -14.293  14.853  1.00 90.42           N  
ATOM   3430  HD1 HIS A 215      -4.732 -13.362  15.083  1.00 90.42           H  
ATOM   3431  CE1 HIS A 215      -4.288 -15.276  14.346  1.00 90.42           C  
ATOM   3432  HE1 HIS A 215      -3.261 -15.167  14.031  1.00 90.42           H  
ATOM   3433  NE2 HIS A 215      -4.981 -16.424  14.302  1.00 90.42           N  
ATOM   3434  N   TYR A 216     -10.114 -14.497  18.037  1.00 95.07           N  
ATOM   3435  H   TYR A 216      -9.603 -15.237  18.496  1.00 95.07           H  
ATOM   3436  CA  TYR A 216     -11.104 -13.785  18.825  1.00 95.07           C  
ATOM   3437  HA  TYR A 216     -11.768 -13.245  18.149  1.00 95.07           H  
ATOM   3438  C   TYR A 216     -10.412 -12.760  19.712  1.00 95.07           C  
ATOM   3439  CB  TYR A 216     -11.976 -14.744  19.630  1.00 95.07           C  
ATOM   3440  HB2 TYR A 216     -12.588 -14.144  20.304  1.00 95.07           H  
ATOM   3441  HB3 TYR A 216     -11.346 -15.390  20.241  1.00 95.07           H  
ATOM   3442  O   TYR A 216      -9.325 -13.002  20.236  1.00 95.07           O  
ATOM   3443  CG  TYR A 216     -12.907 -15.578  18.782  1.00 95.07           C  
ATOM   3444  CD1 TYR A 216     -14.209 -15.126  18.483  1.00 95.07           C  
ATOM   3445  HD1 TYR A 216     -14.559 -14.187  18.885  1.00 95.07           H  
ATOM   3446  CD2 TYR A 216     -12.446 -16.799  18.267  1.00 95.07           C  
ATOM   3447  HD2 TYR A 216     -11.435 -17.117  18.478  1.00 95.07           H  
ATOM   3448  CE1 TYR A 216     -15.056 -15.905  17.673  1.00 95.07           C  
ATOM   3449  HE1 TYR A 216     -16.054 -15.559  17.449  1.00 95.07           H  
ATOM   3450  CE2 TYR A 216     -13.278 -17.579  17.456  1.00 95.07           C  
ATOM   3451  HE2 TYR A 216     -12.901 -18.503  17.043  1.00 95.07           H  
ATOM   3452  OH  TYR A 216     -15.341 -17.934  16.385  1.00 95.07           O  
ATOM   3453  HH  TYR A 216     -14.836 -18.681  16.054  1.00 95.07           H  
ATOM   3454  CZ  TYR A 216     -14.579 -17.136  17.167  1.00 95.07           C  
ATOM   3455  N   THR A 217     -11.054 -11.612  19.850  1.00 95.43           N  
ATOM   3456  H   THR A 217     -11.897 -11.467  19.314  1.00 95.43           H  
ATOM   3457  CA  THR A 217     -10.633 -10.514  20.709  1.00 95.43           C  
ATOM   3458  HA  THR A 217      -9.795 -10.830  21.330  1.00 95.43           H  
ATOM   3459  C   THR A 217     -11.792 -10.152  21.623  1.00 95.43           C  
ATOM   3460  CB  THR A 217     -10.192  -9.304  19.871  1.00 95.43           C  
ATOM   3461  HB  THR A 217     -11.052  -8.892  19.342  1.00 95.43           H  
ATOM   3462  O   THR A 217     -12.951 -10.156  21.198  1.00 95.43           O  
ATOM   3463  CG2 THR A 217      -9.547  -8.210  20.715  1.00 95.43           C  
ATOM   3464 HG21 THR A 217     -10.257  -7.821  21.446  1.00 95.43           H  
ATOM   3465 HG22 THR A 217      -9.251  -7.385  20.067  1.00 95.43           H  
ATOM   3466 HG23 THR A 217      -8.670  -8.595  21.236  1.00 95.43           H  
ATOM   3467  OG1 THR A 217      -9.223  -9.707  18.926  1.00 95.43           O  
ATOM   3468  HG1 THR A 217      -8.674 -10.372  19.348  1.00 95.43           H  
ATOM   3469  N   SER A 218     -11.477  -9.853  22.879  1.00 95.85           N  
ATOM   3470  H   SER A 218     -10.519  -9.925  23.190  1.00 95.85           H  
ATOM   3471  CA  SER A 218     -12.448  -9.380  23.861  1.00 95.85           C  
ATOM   3472  HA  SER A 218     -13.222 -10.137  23.986  1.00 95.85           H  
ATOM   3473  C   SER A 218     -13.111  -8.075  23.415  1.00 95.85           C  
ATOM   3474  CB  SER A 218     -11.761  -9.180  25.209  1.00 95.85           C  
ATOM   3475  HB2 SER A 218     -12.484  -8.816  25.939  1.00 95.85           H  
ATOM   3476  HB3 SER A 218     -10.960  -8.449  25.100  1.00 95.85           H  
ATOM   3477  O   SER A 218     -12.510  -7.247  22.721  1.00 95.85           O  
ATOM   3478  OG  SER A 218     -11.210 -10.406  25.655  1.00 95.85           O  
ATOM   3479  HG  SER A 218     -10.853 -10.241  26.530  1.00 95.85           H  
ATOM   3480  N   LEU A 219     -14.380  -7.919  23.785  1.00 96.86           N  
ATOM   3481  H   LEU A 219     -14.803  -8.620  24.375  1.00 96.86           H  
ATOM   3482  CA  LEU A 219     -15.151  -6.712  23.511  1.00 96.86           C  
ATOM   3483  HA  LEU A 219     -14.810  -6.275  22.573  1.00 96.86           H  
ATOM   3484  C   LEU A 219     -14.954  -5.669  24.610  1.00 96.86           C  
ATOM   3485  CB  LEU A 219     -16.638  -7.067  23.387  1.00 96.86           C  
ATOM   3486  HB2 LEU A 219     -16.937  -7.595  24.293  1.00 96.86           H  
ATOM   3487  HB3 LEU A 219     -17.218  -6.145  23.337  1.00 96.86           H  
ATOM   3488  O   LEU A 219     -15.079  -5.982  25.789  1.00 96.86           O  
ATOM   3489  CG  LEU A 219     -16.978  -7.926  22.163  1.00 96.86           C  
ATOM   3490  HG  LEU A 219     -16.350  -8.817  22.135  1.00 96.86           H  
ATOM   3491  CD1 LEU A 219     -18.432  -8.361  22.266  1.00 96.86           C  
ATOM   3492 HD11 LEU A 219     -18.590  -8.821  23.242  1.00 96.86           H  
ATOM   3493 HD12 LEU A 219     -19.085  -7.494  22.172  1.00 96.86           H  
ATOM   3494 HD13 LEU A 219     -18.648  -9.094  21.488  1.00 96.86           H  
ATOM   3495  CD2 LEU A 219     -16.819  -7.152  20.854  1.00 96.86           C  
ATOM   3496 HD21 LEU A 219     -17.390  -6.225  20.897  1.00 96.86           H  
ATOM   3497 HD22 LEU A 219     -17.170  -7.760  20.020  1.00 96.86           H  
ATOM   3498 HD23 LEU A 219     -15.768  -6.910  20.697  1.00 96.86           H  
ATOM   3499  N   SER A 220     -14.806  -4.410  24.201  1.00 95.74           N  
ATOM   3500  H   SER A 220     -14.766  -4.224  23.209  1.00 95.74           H  
ATOM   3501  CA  SER A 220     -14.734  -3.255  25.106  1.00 95.74           C  
ATOM   3502  HA  SER A 220     -14.269  -3.575  26.038  1.00 95.74           H  
ATOM   3503  C   SER A 220     -16.108  -2.674  25.464  1.00 95.74           C  
ATOM   3504  CB  SER A 220     -13.829  -2.184  24.492  1.00 95.74           C  
ATOM   3505  HB2 SER A 220     -12.821  -2.591  24.404  1.00 95.74           H  
ATOM   3506  HB3 SER A 220     -13.788  -1.316  25.151  1.00 95.74           H  
ATOM   3507  O   SER A 220     -16.212  -1.750  26.273  1.00 95.74           O  
ATOM   3508  OG  SER A 220     -14.271  -1.789  23.202  1.00 95.74           O  
ATOM   3509  HG  SER A 220     -13.481  -1.702  22.664  1.00 95.74           H  
ATOM   3510  N   LYS A 221     -17.186  -3.190  24.853  1.00 94.92           N  
ATOM   3511  H   LYS A 221     -17.020  -3.970  24.233  1.00 94.92           H  
ATOM   3512  CA  LYS A 221     -18.566  -2.702  25.006  1.00 94.92           C  
ATOM   3513  HA  LYS A 221     -18.612  -2.043  25.872  1.00 94.92           H  
ATOM   3514  C   LYS A 221     -19.538  -3.864  25.235  1.00 94.92           C  
ATOM   3515  CB  LYS A 221     -18.982  -1.902  23.755  1.00 94.92           C  
ATOM   3516  HB2 LYS A 221     -18.964  -2.575  22.898  1.00 94.92           H  
ATOM   3517  HB3 LYS A 221     -20.007  -1.558  23.892  1.00 94.92           H  
ATOM   3518  O   LYS A 221     -19.518  -4.841  24.492  1.00 94.92           O  
ATOM   3519  CG  LYS A 221     -18.095  -0.682  23.438  1.00 94.92           C  
ATOM   3520  HG2 LYS A 221     -18.118   0.015  24.275  1.00 94.92           H  
ATOM   3521  HG3 LYS A 221     -17.068  -1.010  23.275  1.00 94.92           H  
ATOM   3522  CD  LYS A 221     -18.589   0.023  22.163  1.00 94.92           C  
ATOM   3523  HD2 LYS A 221     -19.589   0.422  22.334  1.00 94.92           H  
ATOM   3524  HD3 LYS A 221     -18.640  -0.715  21.363  1.00 94.92           H  
ATOM   3525  CE  LYS A 221     -17.641   1.154  21.740  1.00 94.92           C  
ATOM   3526  HE2 LYS A 221     -16.624   0.762  21.742  1.00 94.92           H  
ATOM   3527  HE3 LYS A 221     -17.688   1.953  22.480  1.00 94.92           H  
ATOM   3528  NZ  LYS A 221     -17.971   1.671  20.382  1.00 94.92           N  
ATOM   3529  HZ1 LYS A 221     -17.310   2.367  20.067  1.00 94.92           H  
ATOM   3530  HZ2 LYS A 221     -18.904   2.052  20.329  1.00 94.92           H  
ATOM   3531  HZ3 LYS A 221     -17.899   0.935  19.694  1.00 94.92           H  
ATOM   3532  N   SER A 222     -20.444  -3.720  26.205  1.00 93.31           N  
ATOM   3533  H   SER A 222     -20.369  -2.926  26.825  1.00 93.31           H  
ATOM   3534  CA  SER A 222     -21.562  -4.655  26.445  1.00 93.31           C  
ATOM   3535  HA  SER A 222     -21.265  -5.658  26.137  1.00 93.31           H  
ATOM   3536  C   SER A 222     -22.833  -4.297  25.666  1.00 93.31           C  
ATOM   3537  CB  SER A 222     -21.884  -4.706  27.939  1.00 93.31           C  
ATOM   3538  HB2 SER A 222     -21.022  -5.097  28.480  1.00 93.31           H  
ATOM   3539  HB3 SER A 222     -22.732  -5.370  28.106  1.00 93.31           H  
ATOM   3540  O   SER A 222     -23.700  -5.146  25.458  1.00 93.31           O  
ATOM   3541  OG  SER A 222     -22.188  -3.405  28.414  1.00 93.31           O  
ATOM   3542  HG  SER A 222     -22.417  -3.480  29.344  1.00 93.31           H  
ATOM   3543  N   VAL A 223     -22.940  -3.047  25.209  1.00 96.78           N  
ATOM   3544  H   VAL A 223     -22.193  -2.403  25.428  1.00 96.78           H  
ATOM   3545  CA  VAL A 223     -24.016  -2.559  24.343  1.00 96.78           C  
ATOM   3546  HA  VAL A 223     -24.643  -3.403  24.057  1.00 96.78           H  
ATOM   3547  C   VAL A 223     -23.396  -1.971  23.082  1.00 96.78           C  
ATOM   3548  CB  VAL A 223     -24.921  -1.540  25.059  1.00 96.78           C  
ATOM   3549  HB  VAL A 223     -24.337  -0.663  25.337  1.00 96.78           H  
ATOM   3550  O   VAL A 223     -22.551  -1.081  23.160  1.00 96.78           O  
ATOM   3551  CG1 VAL A 223     -26.072  -1.097  24.143  1.00 96.78           C  
ATOM   3552 HG11 VAL A 223     -26.752  -0.445  24.692  1.00 96.78           H  
ATOM   3553 HG12 VAL A 223     -25.677  -0.536  23.296  1.00 96.78           H  
ATOM   3554 HG13 VAL A 223     -26.617  -1.966  23.777  1.00 96.78           H  
ATOM   3555  CG2 VAL A 223     -25.533  -2.139  26.333  1.00 96.78           C  
ATOM   3556 HG21 VAL A 223     -24.747  -2.370  27.052  1.00 96.78           H  
ATOM   3557 HG22 VAL A 223     -26.216  -1.425  26.793  1.00 96.78           H  
ATOM   3558 HG23 VAL A 223     -26.071  -3.055  26.089  1.00 96.78           H  
ATOM   3559  N   ILE A 224     -23.803  -2.483  21.922  1.00 97.61           N  
ATOM   3560  H   ILE A 224     -24.495  -3.218  21.953  1.00 97.61           H  
ATOM   3561  CA  ILE A 224     -23.263  -2.105  20.613  1.00 97.61           C  
ATOM   3562  HA  ILE A 224     -22.632  -1.222  20.718  1.00 97.61           H  
ATOM   3563  C   ILE A 224     -24.430  -1.751  19.700  1.00 97.61           C  
ATOM   3564  CB  ILE A 224     -22.398  -3.238  20.014  1.00 97.61           C  
ATOM   3565  HB  ILE A 224     -23.042  -4.098  19.828  1.00 97.61           H  
ATOM   3566  O   ILE A 224     -25.222  -2.610  19.314  1.00 97.61           O  
ATOM   3567  CG1 ILE A 224     -21.270  -3.692  20.971  1.00 97.61           C  
ATOM   3568 HG12 ILE A 224     -20.537  -2.891  21.073  1.00 97.61           H  
ATOM   3569 HG13 ILE A 224     -21.680  -3.899  21.960  1.00 97.61           H  
ATOM   3570  CG2 ILE A 224     -21.811  -2.785  18.666  1.00 97.61           C  
ATOM   3571 HG21 ILE A 224     -22.598  -2.474  17.979  1.00 97.61           H  
ATOM   3572 HG22 ILE A 224     -21.133  -1.945  18.817  1.00 97.61           H  
ATOM   3573 HG23 ILE A 224     -21.270  -3.606  18.196  1.00 97.61           H  
ATOM   3574  CD1 ILE A 224     -20.560  -4.976  20.526  1.00 97.61           C  
ATOM   3575 HD11 ILE A 224     -21.287  -5.774  20.383  1.00 97.61           H  
ATOM   3576 HD12 ILE A 224     -19.852  -5.276  21.299  1.00 97.61           H  
ATOM   3577 HD13 ILE A 224     -20.008  -4.810  19.601  1.00 97.61           H  
ATOM   3578  N   ASP A 225     -24.549  -0.482  19.343  1.00 97.37           N  
ATOM   3579  H   ASP A 225     -23.910   0.205  19.719  1.00 97.37           H  
ATOM   3580  CA  ASP A 225     -25.581   0.033  18.446  1.00 97.37           C  
ATOM   3581  HA  ASP A 225     -26.372  -0.708  18.332  1.00 97.37           H  
ATOM   3582  C   ASP A 225     -25.038   0.335  17.043  1.00 97.37           C  
ATOM   3583  CB  ASP A 225     -26.193   1.270  19.103  1.00 97.37           C  
ATOM   3584  HB2 ASP A 225     -26.508   1.024  20.117  1.00 97.37           H  
ATOM   3585  HB3 ASP A 225     -27.085   1.545  18.540  1.00 97.37           H  
ATOM   3586  O   ASP A 225     -25.772   0.246  16.054  1.00 97.37           O  
ATOM   3587  CG  ASP A 225     -25.226   2.454  19.144  1.00 97.37           C  
ATOM   3588  OD1 ASP A 225     -24.058   2.249  19.536  1.00 97.37           O  
ATOM   3589  OD2 ASP A 225     -25.705   3.531  18.722  1.00 97.37           O  
ATOM   3590  N   ASP A 226     -23.752   0.653  16.949  1.00 97.82           N  
ATOM   3591  H   ASP A 226     -23.238   0.826  17.801  1.00 97.82           H  
ATOM   3592  CA  ASP A 226     -23.002   0.777  15.713  1.00 97.82           C  
ATOM   3593  HA  ASP A 226     -23.485   0.139  14.972  1.00 97.82           H  
ATOM   3594  C   ASP A 226     -21.567   0.241  15.860  1.00 97.82           C  
ATOM   3595  CB  ASP A 226     -23.085   2.222  15.191  1.00 97.82           C  
ATOM   3596  HB2 ASP A 226     -24.133   2.467  15.021  1.00 97.82           H  
ATOM   3597  HB3 ASP A 226     -22.583   2.273  14.225  1.00 97.82           H  
ATOM   3598  O   ASP A 226     -21.069  -0.002  16.960  1.00 97.82           O  
ATOM   3599  CG  ASP A 226     -22.482   3.296  16.096  1.00 97.82           C  
ATOM   3600  OD1 ASP A 226     -21.425   3.024  16.690  1.00 97.82           O  
ATOM   3601  OD2 ASP A 226     -22.939   4.458  16.002  1.00 97.82           O  
ATOM   3602  N   ILE A 227     -20.930  -0.031  14.720  1.00 98.44           N  
ATOM   3603  H   ILE A 227     -21.422   0.146  13.855  1.00 98.44           H  
ATOM   3604  CA  ILE A 227     -19.572  -0.585  14.650  1.00 98.44           C  
ATOM   3605  HA  ILE A 227     -19.079  -0.458  15.614  1.00 98.44           H  
ATOM   3606  C   ILE A 227     -18.781   0.203  13.611  1.00 98.44           C  
ATOM   3607  CB  ILE A 227     -19.601  -2.100  14.313  1.00 98.44           C  
ATOM   3608  HB  ILE A 227     -20.036  -2.226  13.321  1.00 98.44           H  
ATOM   3609  O   ILE A 227     -19.209   0.288  12.455  1.00 98.44           O  
ATOM   3610  CG1 ILE A 227     -20.471  -2.890  15.320  1.00 98.44           C  
ATOM   3611 HG12 ILE A 227     -20.065  -2.744  16.320  1.00 98.44           H  
ATOM   3612 HG13 ILE A 227     -21.484  -2.487  15.312  1.00 98.44           H  
ATOM   3613  CG2 ILE A 227     -18.160  -2.647  14.280  1.00 98.44           C  
ATOM   3614 HG21 ILE A 227     -18.144  -3.709  14.037  1.00 98.44           H  
ATOM   3615 HG22 ILE A 227     -17.566  -2.133  13.524  1.00 98.44           H  
ATOM   3616 HG23 ILE A 227     -17.689  -2.502  15.253  1.00 98.44           H  
ATOM   3617  CD1 ILE A 227     -20.607  -4.396  15.057  1.00 98.44           C  
ATOM   3618 HD11 ILE A 227     -19.645  -4.902  15.135  1.00 98.44           H  
ATOM   3619 HD12 ILE A 227     -21.018  -4.560  14.060  1.00 98.44           H  
ATOM   3620 HD13 ILE A 227     -21.283  -4.830  15.794  1.00 98.44           H  
ATOM   3621  N   GLU A 228     -17.629   0.756  13.993  1.00 98.38           N  
ATOM   3622  H   GLU A 228     -17.340   0.654  14.956  1.00 98.38           H  
ATOM   3623  CA  GLU A 228     -16.646   1.301  13.055  1.00 98.38           C  
ATOM   3624  HA  GLU A 228     -17.173   1.599  12.148  1.00 98.38           H  
ATOM   3625  C   GLU A 228     -15.632   0.230  12.658  1.00 98.38           C  
ATOM   3626  CB  GLU A 228     -15.979   2.576  13.604  1.00 98.38           C  
ATOM   3627  HB2 GLU A 228     -16.782   3.279  13.823  1.00 98.38           H  
ATOM   3628  HB3 GLU A 228     -15.439   2.342  14.521  1.00 98.38           H  
ATOM   3629  O   GLU A 228     -15.152  -0.542  13.488  1.00 98.38           O  
ATOM   3630  CG  GLU A 228     -15.031   3.276  12.610  1.00 98.38           C  
ATOM   3631  HG2 GLU A 228     -15.584   3.499  11.698  1.00 98.38           H  
ATOM   3632  HG3 GLU A 228     -14.219   2.597  12.347  1.00 98.38           H  
ATOM   3633  CD  GLU A 228     -14.416   4.577  13.164  1.00 98.38           C  
ATOM   3634  OE1 GLU A 228     -13.579   4.513  14.082  1.00 98.38           O  
ATOM   3635  OE2 GLU A 228     -14.684   5.679  12.624  1.00 98.38           O  
ATOM   3636  N   ILE A 229     -15.295   0.206  11.371  1.00 98.52           N  
ATOM   3637  H   ILE A 229     -15.759   0.857  10.754  1.00 98.52           H  
ATOM   3638  CA  ILE A 229     -14.207  -0.578  10.797  1.00 98.52           C  
ATOM   3639  HA  ILE A 229     -13.695  -1.129  11.586  1.00 98.52           H  
ATOM   3640  C   ILE A 229     -13.212   0.392  10.171  1.00 98.52           C  
ATOM   3641  CB  ILE A 229     -14.757  -1.585   9.766  1.00 98.52           C  
ATOM   3642  HB  ILE A 229     -15.332  -1.019   9.034  1.00 98.52           H  
ATOM   3643  O   ILE A 229     -13.602   1.273   9.403  1.00 98.52           O  
ATOM   3644  CG1 ILE A 229     -15.719  -2.624  10.392  1.00 98.52           C  
ATOM   3645 HG12 ILE A 229     -16.112  -3.255   9.595  1.00 98.52           H  
ATOM   3646 HG13 ILE A 229     -16.569  -2.100  10.830  1.00 98.52           H  
ATOM   3647  CG2 ILE A 229     -13.621  -2.287   9.001  1.00 98.52           C  
ATOM   3648 HG21 ILE A 229     -14.054  -2.998   8.297  1.00 98.52           H  
ATOM   3649 HG22 ILE A 229     -13.056  -1.563   8.415  1.00 98.52           H  
ATOM   3650 HG23 ILE A 229     -12.948  -2.799   9.690  1.00 98.52           H  
ATOM   3651  CD1 ILE A 229     -15.109  -3.534  11.469  1.00 98.52           C  
ATOM   3652 HD11 ILE A 229     -14.752  -2.940  12.311  1.00 98.52           H  
ATOM   3653 HD12 ILE A 229     -15.873  -4.221  11.834  1.00 98.52           H  
ATOM   3654 HD13 ILE A 229     -14.286  -4.118  11.057  1.00 98.52           H  
ATOM   3655  N   SER A 230     -11.926   0.211  10.469  1.00 98.18           N  
ATOM   3656  H   SER A 230     -11.697  -0.529  11.118  1.00 98.18           H  
ATOM   3657  CA  SER A 230     -10.824   0.935   9.826  1.00 98.18           C  
ATOM   3658  HA  SER A 230     -11.212   1.531   9.001  1.00 98.18           H  
ATOM   3659  C   SER A 230      -9.797  -0.039   9.254  1.00 98.18           C  
ATOM   3660  CB  SER A 230     -10.152   1.895  10.808  1.00 98.18           C  
ATOM   3661  HB2 SER A 230      -9.231   2.271  10.363  1.00 98.18           H  
ATOM   3662  HB3 SER A 230      -9.906   1.370  11.732  1.00 98.18           H  
ATOM   3663  O   SER A 230      -9.393  -0.979   9.929  1.00 98.18           O  
ATOM   3664  OG  SER A 230     -10.992   2.991  11.104  1.00 98.18           O  
ATOM   3665  HG  SER A 230     -11.717   2.680  11.650  1.00 98.18           H  
ATOM   3666  N   LEU A 231      -9.359   0.201   8.018  1.00 97.64           N  
ATOM   3667  H   LEU A 231      -9.761   0.985   7.524  1.00 97.64           H  
ATOM   3668  CA  LEU A 231      -8.451  -0.659   7.257  1.00 97.64           C  
ATOM   3669  HA  LEU A 231      -8.171  -1.529   7.851  1.00 97.64           H  
ATOM   3670  C   LEU A 231      -7.186   0.122   6.918  1.00 97.64           C  
ATOM   3671  CB  LEU A 231      -9.149  -1.142   5.973  1.00 97.64           C  
ATOM   3672  HB2 LEU A 231      -8.478  -1.804   5.425  1.00 97.64           H  
ATOM   3673  HB3 LEU A 231      -9.344  -0.271   5.347  1.00 97.64           H  
ATOM   3674  O   LEU A 231      -7.238   1.097   6.160  1.00 97.64           O  
ATOM   3675  CG  LEU A 231     -10.480  -1.862   6.226  1.00 97.64           C  
ATOM   3676  HG  LEU A 231     -11.122  -1.244   6.853  1.00 97.64           H  
ATOM   3677  CD1 LEU A 231     -11.222  -2.076   4.918  1.00 97.64           C  
ATOM   3678 HD11 LEU A 231     -11.298  -1.141   4.364  1.00 97.64           H  
ATOM   3679 HD12 LEU A 231     -12.238  -2.370   5.181  1.00 97.64           H  
ATOM   3680 HD13 LEU A 231     -10.734  -2.839   4.311  1.00 97.64           H  
ATOM   3681  CD2 LEU A 231     -10.294  -3.217   6.901  1.00 97.64           C  
ATOM   3682 HD21 LEU A 231     -11.264  -3.691   7.050  1.00 97.64           H  
ATOM   3683 HD22 LEU A 231      -9.825  -3.075   7.875  1.00 97.64           H  
ATOM   3684 HD23 LEU A 231      -9.668  -3.862   6.284  1.00 97.64           H  
ATOM   3685  N   LYS A 232      -6.055  -0.294   7.485  1.00 96.54           N  
ATOM   3686  H   LYS A 232      -6.081  -1.114   8.075  1.00 96.54           H  
ATOM   3687  CA  LYS A 232      -4.775   0.411   7.343  1.00 96.54           C  
ATOM   3688  HA  LYS A 232      -4.841   1.117   6.515  1.00 96.54           H  
ATOM   3689  C   LYS A 232      -3.634  -0.537   7.000  1.00 96.54           C  
ATOM   3690  CB  LYS A 232      -4.453   1.193   8.623  1.00 96.54           C  
ATOM   3691  HB2 LYS A 232      -4.250   0.480   9.421  1.00 96.54           H  
ATOM   3692  HB3 LYS A 232      -3.535   1.760   8.465  1.00 96.54           H  
ATOM   3693  O   LYS A 232      -3.778  -1.745   7.150  1.00 96.54           O  
ATOM   3694  CG  LYS A 232      -5.563   2.165   9.056  1.00 96.54           C  
ATOM   3695  HG2 LYS A 232      -6.495   1.633   9.243  1.00 96.54           H  
ATOM   3696  HG3 LYS A 232      -5.715   2.911   8.275  1.00 96.54           H  
ATOM   3697  CD  LYS A 232      -5.124   2.851  10.344  1.00 96.54           C  
ATOM   3698  HD2 LYS A 232      -4.156   3.316  10.161  1.00 96.54           H  
ATOM   3699  HD3 LYS A 232      -5.007   2.100  11.125  1.00 96.54           H  
ATOM   3700  CE  LYS A 232      -6.104   3.927  10.804  1.00 96.54           C  
ATOM   3701  HE2 LYS A 232      -6.145   4.701  10.038  1.00 96.54           H  
ATOM   3702  HE3 LYS A 232      -7.097   3.494  10.923  1.00 96.54           H  
ATOM   3703  NZ  LYS A 232      -5.620   4.492  12.083  1.00 96.54           N  
ATOM   3704  HZ1 LYS A 232      -4.632   4.681  12.000  1.00 96.54           H  
ATOM   3705  HZ2 LYS A 232      -6.116   5.330  12.352  1.00 96.54           H  
ATOM   3706  HZ3 LYS A 232      -5.678   3.800  12.816  1.00 96.54           H  
ATOM   3707  N   ASN A 233      -2.517   0.006   6.539  1.00 93.81           N  
ATOM   3708  H   ASN A 233      -2.479   1.012   6.456  1.00 93.81           H  
ATOM   3709  CA  ASN A 233      -1.255  -0.720   6.440  1.00 93.81           C  
ATOM   3710  HA  ASN A 233      -1.465  -1.767   6.224  1.00 93.81           H  
ATOM   3711  C   ASN A 233      -0.493  -0.702   7.781  1.00 93.81           C  
ATOM   3712  CB  ASN A 233      -0.446  -0.170   5.245  1.00 93.81           C  
ATOM   3713  HB2 ASN A 233      -1.056  -0.238   4.344  1.00 93.81           H  
ATOM   3714  HB3 ASN A 233       0.436  -0.792   5.096  1.00 93.81           H  
ATOM   3715  O   ASN A 233      -0.942  -0.124   8.772  1.00 93.81           O  
ATOM   3716  CG  ASN A 233       0.034   1.264   5.395  1.00 93.81           C  
ATOM   3717  ND2 ASN A 233       0.577   1.834   4.344  1.00 93.81           N  
ATOM   3718 HD21 ASN A 233       0.789   1.283   3.525  1.00 93.81           H  
ATOM   3719 HD22 ASN A 233       0.922   2.778   4.449  1.00 93.81           H  
ATOM   3720  OD1 ASN A 233      -0.082   1.891   6.433  1.00 93.81           O  
ATOM   3721  N   ASP A 234       0.674  -1.337   7.781  1.00 89.84           N  
ATOM   3722  H   ASP A 234       1.047  -1.644   6.893  1.00 89.84           H  
ATOM   3723  CA  ASP A 234       1.650  -1.376   8.874  1.00 89.84           C  
ATOM   3724  HA  ASP A 234       1.183  -1.815   9.756  1.00 89.84           H  
ATOM   3725  C   ASP A 234       2.179   0.013   9.274  1.00 89.84           C  
ATOM   3726  CB  ASP A 234       2.813  -2.283   8.429  1.00 89.84           C  
ATOM   3727  HB2 ASP A 234       2.424  -3.271   8.182  1.00 89.84           H  
ATOM   3728  HB3 ASP A 234       3.501  -2.399   9.267  1.00 89.84           H  
ATOM   3729  O   ASP A 234       2.545   0.224  10.425  1.00 89.84           O  
ATOM   3730  CG  ASP A 234       3.580  -1.739   7.211  1.00 89.84           C  
ATOM   3731  OD1 ASP A 234       2.914  -1.224   6.277  1.00 89.84           O  
ATOM   3732  OD2 ASP A 234       4.823  -1.818   7.219  1.00 89.84           O  
ATOM   3733  N   GLN A 235       2.140   0.983   8.357  1.00 90.42           N  
ATOM   3734  H   GLN A 235       1.896   0.712   7.415  1.00 90.42           H  
ATOM   3735  CA  GLN A 235       2.505   2.384   8.599  1.00 90.42           C  
ATOM   3736  HA  GLN A 235       3.254   2.404   9.391  1.00 90.42           H  
ATOM   3737  C   GLN A 235       1.337   3.243   9.117  1.00 90.42           C  
ATOM   3738  CB  GLN A 235       3.147   2.983   7.333  1.00 90.42           C  
ATOM   3739  HB2 GLN A 235       3.471   4.001   7.544  1.00 90.42           H  
ATOM   3740  HB3 GLN A 235       2.404   3.026   6.536  1.00 90.42           H  
ATOM   3741  O   GLN A 235       1.408   4.472   9.096  1.00 90.42           O  
ATOM   3742  CG  GLN A 235       4.362   2.183   6.834  1.00 90.42           C  
ATOM   3743  HG2 GLN A 235       4.037   1.203   6.485  1.00 90.42           H  
ATOM   3744  HG3 GLN A 235       4.805   2.700   5.984  1.00 90.42           H  
ATOM   3745  CD  GLN A 235       5.438   2.010   7.902  1.00 90.42           C  
ATOM   3746  NE2 GLN A 235       6.065   0.858   7.983  1.00 90.42           N  
ATOM   3747 HE21 GLN A 235       5.734   0.048   7.479  1.00 90.42           H  
ATOM   3748 HE22 GLN A 235       6.716   0.757   8.748  1.00 90.42           H  
ATOM   3749  OE1 GLN A 235       5.720   2.906   8.683  1.00 90.42           O  
ATOM   3750  N   ASN A 236       0.235   2.624   9.564  1.00 91.27           N  
ATOM   3751  H   ASN A 236       0.228   1.615   9.524  1.00 91.27           H  
ATOM   3752  CA  ASN A 236      -0.962   3.307  10.075  1.00 91.27           C  
ATOM   3753  HA  ASN A 236      -1.694   2.524  10.276  1.00 91.27           H  
ATOM   3754  C   ASN A 236      -1.630   4.257   9.049  1.00 91.27           C  
ATOM   3755  CB  ASN A 236      -0.602   3.961  11.425  1.00 91.27           C  
ATOM   3756  HB2 ASN A 236       0.100   4.775  11.241  1.00 91.27           H  
ATOM   3757  HB3 ASN A 236      -0.094   3.228  12.052  1.00 91.27           H  
ATOM   3758  O   ASN A 236      -2.401   5.151   9.408  1.00 91.27           O  
ATOM   3759  CG  ASN A 236      -1.766   4.515  12.226  1.00 91.27           C  
ATOM   3760  ND2 ASN A 236      -1.505   5.522  13.026  1.00 91.27           N  
ATOM   3761 HD21 ASN A 236      -2.220   5.837  13.667  1.00 91.27           H  
ATOM   3762 HD22 ASN A 236      -0.552   5.852  13.086  1.00 91.27           H  
ATOM   3763  OD1 ASN A 236      -2.905   4.062  12.193  1.00 91.27           O  
ATOM   3764  N   GLN A 237      -1.383   4.043   7.756  1.00 93.39           N  
ATOM   3765  H   GLN A 237      -0.760   3.286   7.513  1.00 93.39           H  
ATOM   3766  CA  GLN A 237      -2.021   4.759   6.654  1.00 93.39           C  
ATOM   3767  HA  GLN A 237      -2.386   5.723   7.011  1.00 93.39           H  
ATOM   3768  C   GLN A 237      -3.204   3.950   6.126  1.00 93.39           C  
ATOM   3769  CB  GLN A 237      -1.023   5.020   5.523  1.00 93.39           C  
ATOM   3770  HB2 GLN A 237      -1.528   5.559   4.722  1.00 93.39           H  
ATOM   3771  HB3 GLN A 237      -0.703   4.058   5.123  1.00 93.39           H  
ATOM   3772  O   GLN A 237      -3.148   2.725   6.038  1.00 93.39           O  
ATOM   3773  CG  GLN A 237       0.206   5.831   5.959  1.00 93.39           C  
ATOM   3774  HG2 GLN A 237       0.675   5.374   6.831  1.00 93.39           H  
ATOM   3775  HG3 GLN A 237      -0.106   6.841   6.225  1.00 93.39           H  
ATOM   3776  CD  GLN A 237       1.263   5.892   4.864  1.00 93.39           C  
ATOM   3777  NE2 GLN A 237       2.057   6.938   4.816  1.00 93.39           N  
ATOM   3778 HE21 GLN A 237       2.046   7.626   5.555  1.00 93.39           H  
ATOM   3779 HE22 GLN A 237       2.792   6.899   4.124  1.00 93.39           H  
ATOM   3780  OE1 GLN A 237       1.396   5.002   4.037  1.00 93.39           O  
ATOM   3781  N   TYR A 238      -4.289   4.623   5.753  1.00 95.39           N  
ATOM   3782  H   TYR A 238      -4.282   5.633   5.789  1.00 95.39           H  
ATOM   3783  CA  TYR A 238      -5.455   3.939   5.199  1.00 95.39           C  
ATOM   3784  HA  TYR A 238      -5.753   3.155   5.896  1.00 95.39           H  
ATOM   3785  C   TYR A 238      -5.143   3.269   3.861  1.00 95.39           C  
ATOM   3786  CB  TYR A 238      -6.624   4.908   5.048  1.00 95.39           C  
ATOM   3787  HB2 TYR A 238      -6.318   5.750   4.429  1.00 95.39           H  
ATOM   3788  HB3 TYR A 238      -7.424   4.390   4.518  1.00 95.39           H  
ATOM   3789  O   TYR A 238      -4.443   3.833   3.019  1.00 95.39           O  
ATOM   3790  CG  TYR A 238      -7.170   5.402   6.371  1.00 95.39           C  
ATOM   3791  CD1 TYR A 238      -7.872   4.520   7.218  1.00 95.39           C  
ATOM   3792  HD1 TYR A 238      -8.028   3.494   6.918  1.00 95.39           H  
ATOM   3793  CD2 TYR A 238      -6.970   6.740   6.755  1.00 95.39           C  
ATOM   3794  HD2 TYR A 238      -6.424   7.411   6.107  1.00 95.39           H  
ATOM   3795  CE1 TYR A 238      -8.382   4.980   8.447  1.00 95.39           C  
ATOM   3796  HE1 TYR A 238      -8.933   4.316   9.097  1.00 95.39           H  
ATOM   3797  CE2 TYR A 238      -7.455   7.197   7.993  1.00 95.39           C  
ATOM   3798  HE2 TYR A 238      -7.271   8.219   8.293  1.00 95.39           H  
ATOM   3799  OH  TYR A 238      -8.581   6.759  10.052  1.00 95.39           O  
ATOM   3800  HH  TYR A 238      -8.237   7.636  10.234  1.00 95.39           H  
ATOM   3801  CZ  TYR A 238      -8.157   6.316   8.841  1.00 95.39           C  
ATOM   3802  N   ILE A 239      -5.722   2.086   3.644  1.00 93.15           N  
ATOM   3803  H   ILE A 239      -6.294   1.682   4.373  1.00 93.15           H  
ATOM   3804  CA  ILE A 239      -5.619   1.403   2.353  1.00 93.15           C  
ATOM   3805  HA  ILE A 239      -4.558   1.322   2.116  1.00 93.15           H  
ATOM   3806  C   ILE A 239      -6.321   2.254   1.279  1.00 93.15           C  
ATOM   3807  CB  ILE A 239      -6.196  -0.024   2.426  1.00 93.15           C  
ATOM   3808  HB  ILE A 239      -7.252   0.055   2.682  1.00 93.15           H  
ATOM   3809  O   ILE A 239      -7.491   2.607   1.459  1.00 93.15           O  
ATOM   3810  CG1 ILE A 239      -5.526  -0.883   3.522  1.00 93.15           C  
ATOM   3811 HG12 ILE A 239      -5.747  -0.453   4.499  1.00 93.15           H  
ATOM   3812 HG13 ILE A 239      -5.982  -1.873   3.505  1.00 93.15           H  
ATOM   3813  CG2 ILE A 239      -6.094  -0.735   1.063  1.00 93.15           C  
ATOM   3814 HG21 ILE A 239      -6.723  -0.238   0.324  1.00 93.15           H  
ATOM   3815 HG22 ILE A 239      -6.442  -1.763   1.155  1.00 93.15           H  
ATOM   3816 HG23 ILE A 239      -5.064  -0.748   0.708  1.00 93.15           H  
ATOM   3817  CD1 ILE A 239      -4.002  -1.045   3.410  1.00 93.15           C  
ATOM   3818 HD11 ILE A 239      -3.732  -1.493   2.454  1.00 93.15           H  
ATOM   3819 HD12 ILE A 239      -3.506  -0.081   3.519  1.00 93.15           H  
ATOM   3820 HD13 ILE A 239      -3.654  -1.703   4.206  1.00 93.15           H  
ATOM   3821  N   PRO A 240      -5.657   2.582   0.154  1.00 89.89           N  
ATOM   3822  CA  PRO A 240      -6.148   3.567  -0.808  1.00 89.89           C  
ATOM   3823  HA  PRO A 240      -6.627   4.389  -0.276  1.00 89.89           H  
ATOM   3824  C   PRO A 240      -7.184   2.975  -1.778  1.00 89.89           C  
ATOM   3825  CB  PRO A 240      -4.880   4.101  -1.488  1.00 89.89           C  
ATOM   3826  HB2 PRO A 240      -4.423   4.860  -0.854  1.00 89.89           H  
ATOM   3827  HB3 PRO A 240      -5.060   4.509  -2.483  1.00 89.89           H  
ATOM   3828  O   PRO A 240      -7.019   3.034  -2.995  1.00 89.89           O  
ATOM   3829  CG  PRO A 240      -3.982   2.867  -1.524  1.00 89.89           C  
ATOM   3830  HG2 PRO A 240      -2.929   3.133  -1.614  1.00 89.89           H  
ATOM   3831  HG3 PRO A 240      -4.286   2.211  -2.340  1.00 89.89           H  
ATOM   3832  CD  PRO A 240      -4.287   2.205  -0.183  1.00 89.89           C  
ATOM   3833  HD2 PRO A 240      -4.177   1.124  -0.267  1.00 89.89           H  
ATOM   3834  HD3 PRO A 240      -3.606   2.598   0.572  1.00 89.89           H  
ATOM   3835  N   PHE A 241      -8.261   2.376  -1.263  1.00 90.22           N  
ATOM   3836  H   PHE A 241      -8.351   2.348  -0.257  1.00 90.22           H  
ATOM   3837  CA  PHE A 241      -9.346   1.857  -2.101  1.00 90.22           C  
ATOM   3838  HA  PHE A 241      -8.939   1.094  -2.764  1.00 90.22           H  
ATOM   3839  C   PHE A 241      -9.951   2.976  -2.958  1.00 90.22           C  
ATOM   3840  CB  PHE A 241     -10.449   1.226  -1.245  1.00 90.22           C  
ATOM   3841  HB2 PHE A 241     -10.847   1.988  -0.574  1.00 90.22           H  
ATOM   3842  HB3 PHE A 241     -11.260   0.918  -1.904  1.00 90.22           H  
ATOM   3843  O   PHE A 241     -10.495   3.937  -2.431  1.00 90.22           O  
ATOM   3844  CG  PHE A 241     -10.031   0.021  -0.433  1.00 90.22           C  
ATOM   3845  CD1 PHE A 241      -9.696  -1.182  -1.076  1.00 90.22           C  
ATOM   3846  HD1 PHE A 241      -9.714  -1.251  -2.154  1.00 90.22           H  
ATOM   3847  CD2 PHE A 241     -10.009   0.089   0.971  1.00 90.22           C  
ATOM   3848  HD2 PHE A 241     -10.280   1.010   1.467  1.00 90.22           H  
ATOM   3849  CE1 PHE A 241      -9.346  -2.308  -0.313  1.00 90.22           C  
ATOM   3850  HE1 PHE A 241      -9.104  -3.239  -0.804  1.00 90.22           H  
ATOM   3851  CE2 PHE A 241      -9.644  -1.034   1.731  1.00 90.22           C  
ATOM   3852  HE2 PHE A 241      -9.606  -0.970   2.808  1.00 90.22           H  
ATOM   3853  CZ  PHE A 241      -9.316  -2.237   1.088  1.00 90.22           C  
ATOM   3854  HZ  PHE A 241      -9.036  -3.104   1.669  1.00 90.22           H  
ATOM   3855  N   THR A 242      -9.904   2.846  -4.281  1.00 84.35           N  
ATOM   3856  H   THR A 242      -9.378   2.085  -4.688  1.00 84.35           H  
ATOM   3857  CA  THR A 242     -10.404   3.879  -5.206  1.00 84.35           C  
ATOM   3858  HA  THR A 242     -10.304   4.862  -4.746  1.00 84.35           H  
ATOM   3859  C   THR A 242     -11.880   3.704  -5.555  1.00 84.35           C  
ATOM   3860  CB  THR A 242      -9.570   3.874  -6.493  1.00 84.35           C  
ATOM   3861  HB  THR A 242     -10.047   4.508  -7.240  1.00 84.35           H  
ATOM   3862  O   THR A 242     -12.592   4.685  -5.755  1.00 84.35           O  
ATOM   3863  CG2 THR A 242      -8.150   4.379  -6.243  1.00 84.35           C  
ATOM   3864 HG21 THR A 242      -7.602   4.415  -7.185  1.00 84.35           H  
ATOM   3865 HG22 THR A 242      -8.186   5.383  -5.820  1.00 84.35           H  
ATOM   3866 HG23 THR A 242      -7.626   3.721  -5.549  1.00 84.35           H  
ATOM   3867  OG1 THR A 242      -9.468   2.550  -6.981  1.00 84.35           O  
ATOM   3868  HG1 THR A 242      -8.979   2.570  -7.807  1.00 84.35           H  
ATOM   3869  N   TYR A 243     -12.354   2.460  -5.619  1.00 85.96           N  
ATOM   3870  H   TYR A 243     -11.713   1.699  -5.447  1.00 85.96           H  
ATOM   3871  CA  TYR A 243     -13.729   2.115  -5.966  1.00 85.96           C  
ATOM   3872  HA  TYR A 243     -14.397   2.881  -5.573  1.00 85.96           H  
ATOM   3873  C   TYR A 243     -14.127   0.769  -5.345  1.00 85.96           C  
ATOM   3874  CB  TYR A 243     -13.867   2.080  -7.498  1.00 85.96           C  
ATOM   3875  HB2 TYR A 243     -13.479   3.012  -7.910  1.00 85.96           H  
ATOM   3876  HB3 TYR A 243     -13.253   1.271  -7.894  1.00 85.96           H  
ATOM   3877  O   TYR A 243     -13.273  -0.030  -4.958  1.00 85.96           O  
ATOM   3878  CG  TYR A 243     -15.295   1.913  -7.981  1.00 85.96           C  
ATOM   3879  CD1 TYR A 243     -15.782   0.637  -8.329  1.00 85.96           C  
ATOM   3880  HD1 TYR A 243     -15.126  -0.220  -8.296  1.00 85.96           H  
ATOM   3881  CD2 TYR A 243     -16.149   3.031  -8.040  1.00 85.96           C  
ATOM   3882  HD2 TYR A 243     -15.772   4.009  -7.780  1.00 85.96           H  
ATOM   3883  CE1 TYR A 243     -17.125   0.477  -8.719  1.00 85.96           C  
ATOM   3884  HE1 TYR A 243     -17.508  -0.494  -8.997  1.00 85.96           H  
ATOM   3885  CE2 TYR A 243     -17.488   2.878  -8.450  1.00 85.96           C  
ATOM   3886  HE2 TYR A 243     -18.136   3.740  -8.507  1.00 85.96           H  
ATOM   3887  OH  TYR A 243     -19.269   1.434  -9.175  1.00 85.96           O  
ATOM   3888  HH  TYR A 243     -19.733   2.272  -9.250  1.00 85.96           H  
ATOM   3889  CZ  TYR A 243     -17.978   1.597  -8.787  1.00 85.96           C  
ATOM   3890  N   GLY A 244     -15.432   0.505  -5.289  1.00 90.00           N  
ATOM   3891  H   GLY A 244     -16.068   1.209  -5.634  1.00 90.00           H  
ATOM   3892  CA  GLY A 244     -16.005  -0.754  -4.827  1.00 90.00           C  
ATOM   3893  HA2 GLY A 244     -15.260  -1.546  -4.897  1.00 90.00           H  
ATOM   3894  HA3 GLY A 244     -16.841  -1.024  -5.472  1.00 90.00           H  
ATOM   3895  C   GLY A 244     -16.515  -0.678  -3.392  1.00 90.00           C  
ATOM   3896  O   GLY A 244     -16.901   0.382  -2.901  1.00 90.00           O  
ATOM   3897  N   LYS A 245     -16.559  -1.830  -2.728  1.00 92.68           N  
ATOM   3898  H   LYS A 245     -16.183  -2.659  -3.166  1.00 92.68           H  
ATOM   3899  CA  LYS A 245     -17.025  -1.962  -1.347  1.00 92.68           C  
ATOM   3900  HA  LYS A 245     -16.896  -1.006  -0.840  1.00 92.68           H  
ATOM   3901  C   LYS A 245     -16.179  -2.981  -0.607  1.00 92.68           C  
ATOM   3902  CB  LYS A 245     -18.520  -2.330  -1.307  1.00 92.68           C  
ATOM   3903  HB2 LYS A 245     -18.853  -2.327  -0.269  1.00 92.68           H  
ATOM   3904  HB3 LYS A 245     -19.083  -1.564  -1.841  1.00 92.68           H  
ATOM   3905  O   LYS A 245     -15.737  -3.958  -1.207  1.00 92.68           O  
ATOM   3906  CG  LYS A 245     -18.824  -3.708  -1.922  1.00 92.68           C  
ATOM   3907  HG2 LYS A 245     -18.304  -4.483  -1.359  1.00 92.68           H  
ATOM   3908  HG3 LYS A 245     -18.475  -3.730  -2.955  1.00 92.68           H  
ATOM   3909  CD  LYS A 245     -20.321  -4.027  -1.900  1.00 92.68           C  
ATOM   3910  HD2 LYS A 245     -20.669  -4.046  -0.868  1.00 92.68           H  
ATOM   3911  HD3 LYS A 245     -20.864  -3.261  -2.454  1.00 92.68           H  
ATOM   3912  CE  LYS A 245     -20.529  -5.399  -2.554  1.00 92.68           C  
ATOM   3913  HE2 LYS A 245     -20.142  -5.361  -3.572  1.00 92.68           H  
ATOM   3914  HE3 LYS A 245     -19.934  -6.134  -2.012  1.00 92.68           H  
ATOM   3915  NZ  LYS A 245     -21.957  -5.802  -2.565  1.00 92.68           N  
ATOM   3916  HZ1 LYS A 245     -22.510  -5.147  -3.099  1.00 92.68           H  
ATOM   3917  HZ2 LYS A 245     -22.050  -6.717  -2.981  1.00 92.68           H  
ATOM   3918  HZ3 LYS A 245     -22.313  -5.850  -1.621  1.00 92.68           H  
ATOM   3919  N   VAL A 246     -16.014  -2.765   0.689  1.00 95.57           N  
ATOM   3920  H   VAL A 246     -16.463  -1.959   1.101  1.00 95.57           H  
ATOM   3921  CA  VAL A 246     -15.465  -3.766   1.600  1.00 95.57           C  
ATOM   3922  HA  VAL A 246     -14.999  -4.558   1.014  1.00 95.57           H  
ATOM   3923  C   VAL A 246     -16.609  -4.393   2.383  1.00 95.57           C  
ATOM   3924  CB  VAL A 246     -14.374  -3.171   2.505  1.00 95.57           C  
ATOM   3925  HB  VAL A 246     -14.743  -2.259   2.975  1.00 95.57           H  
ATOM   3926  O   VAL A 246     -17.574  -3.714   2.728  1.00 95.57           O  
ATOM   3927  CG1 VAL A 246     -13.962  -4.163   3.599  1.00 95.57           C  
ATOM   3928 HG11 VAL A 246     -12.998  -3.892   4.029  1.00 95.57           H  
ATOM   3929 HG12 VAL A 246     -14.712  -4.177   4.391  1.00 95.57           H  
ATOM   3930 HG13 VAL A 246     -13.843  -5.166   3.190  1.00 95.57           H  
ATOM   3931  CG2 VAL A 246     -13.136  -2.833   1.666  1.00 95.57           C  
ATOM   3932 HG21 VAL A 246     -12.662  -3.753   1.322  1.00 95.57           H  
ATOM   3933 HG22 VAL A 246     -12.426  -2.269   2.271  1.00 95.57           H  
ATOM   3934 HG23 VAL A 246     -13.408  -2.233   0.797  1.00 95.57           H  
ATOM   3935  N   ILE A 247     -16.522  -5.691   2.647  1.00 96.80           N  
ATOM   3936  H   ILE A 247     -15.708  -6.190   2.317  1.00 96.80           H  
ATOM   3937  CA  ILE A 247     -17.440  -6.395   3.538  1.00 96.80           C  
ATOM   3938  HA  ILE A 247     -18.072  -5.670   4.052  1.00 96.80           H  
ATOM   3939  C   ILE A 247     -16.603  -7.105   4.593  1.00 96.80           C  
ATOM   3940  CB  ILE A 247     -18.365  -7.363   2.766  1.00 96.80           C  
ATOM   3941  HB  ILE A 247     -17.762  -8.160   2.333  1.00 96.80           H  
ATOM   3942  O   ILE A 247     -15.785  -7.960   4.263  1.00 96.80           O  
ATOM   3943  CG1 ILE A 247     -19.108  -6.628   1.623  1.00 96.80           C  
ATOM   3944 HG12 ILE A 247     -18.376  -6.208   0.932  1.00 96.80           H  
ATOM   3945 HG13 ILE A 247     -19.690  -5.805   2.039  1.00 96.80           H  
ATOM   3946  CG2 ILE A 247     -19.358  -8.004   3.751  1.00 96.80           C  
ATOM   3947 HG21 ILE A 247     -20.002  -7.240   4.187  1.00 96.80           H  
ATOM   3948 HG22 ILE A 247     -19.965  -8.753   3.242  1.00 96.80           H  
ATOM   3949 HG23 ILE A 247     -18.824  -8.524   4.546  1.00 96.80           H  
ATOM   3950  CD1 ILE A 247     -20.038  -7.515   0.790  1.00 96.80           C  
ATOM   3951 HD11 ILE A 247     -20.415  -6.944  -0.058  1.00 96.80           H  
ATOM   3952 HD12 ILE A 247     -19.490  -8.382   0.421  1.00 96.80           H  
ATOM   3953 HD13 ILE A 247     -20.888  -7.846   1.387  1.00 96.80           H  
ATOM   3954  N   VAL A 248     -16.827  -6.758   5.858  1.00 97.74           N  
ATOM   3955  H   VAL A 248     -17.492  -6.021   6.046  1.00 97.74           H  
ATOM   3956  CA  VAL A 248     -16.269  -7.485   7.004  1.00 97.74           C  
ATOM   3957  HA  VAL A 248     -15.486  -8.165   6.668  1.00 97.74           H  
ATOM   3958  C   VAL A 248     -17.377  -8.314   7.626  1.00 97.74           C  
ATOM   3959  CB  VAL A 248     -15.644  -6.531   8.037  1.00 97.74           C  
ATOM   3960  HB  VAL A 248     -16.380  -5.790   8.348  1.00 97.74           H  
ATOM   3961  O   VAL A 248     -18.423  -7.776   7.989  1.00 97.74           O  
ATOM   3962  CG1 VAL A 248     -15.136  -7.280   9.276  1.00 97.74           C  
ATOM   3963 HG11 VAL A 248     -14.695  -6.572   9.977  1.00 97.74           H  
ATOM   3964 HG12 VAL A 248     -14.385  -8.018   8.993  1.00 97.74           H  
ATOM   3965 HG13 VAL A 248     -15.962  -7.780   9.782  1.00 97.74           H  
ATOM   3966  CG2 VAL A 248     -14.434  -5.814   7.443  1.00 97.74           C  
ATOM   3967 HG21 VAL A 248     -13.991  -5.161   8.195  1.00 97.74           H  
ATOM   3968 HG22 VAL A 248     -13.691  -6.559   7.160  1.00 97.74           H  
ATOM   3969 HG23 VAL A 248     -14.719  -5.223   6.573  1.00 97.74           H  
ATOM   3970  N   LYS A 249     -17.155  -9.617   7.776  1.00 97.84           N  
ATOM   3971  H   LYS A 249     -16.282  -9.998   7.439  1.00 97.84           H  
ATOM   3972  CA  LYS A 249     -18.045 -10.493   8.535  1.00 97.84           C  
ATOM   3973  HA  LYS A 249     -18.974  -9.964   8.745  1.00 97.84           H  
ATOM   3974  C   LYS A 249     -17.393 -10.845   9.859  1.00 97.84           C  
ATOM   3975  CB  LYS A 249     -18.395 -11.721   7.708  1.00 97.84           C  
ATOM   3976  HB2 LYS A 249     -18.573 -11.412   6.678  1.00 97.84           H  
ATOM   3977  HB3 LYS A 249     -17.545 -12.402   7.743  1.00 97.84           H  
ATOM   3978  O   LYS A 249     -16.299 -11.412   9.908  1.00 97.84           O  
ATOM   3979  CG  LYS A 249     -19.629 -12.469   8.220  1.00 97.84           C  
ATOM   3980  HG2 LYS A 249     -20.486 -11.796   8.253  1.00 97.84           H  
ATOM   3981  HG3 LYS A 249     -19.442 -12.867   9.217  1.00 97.84           H  
ATOM   3982  CD  LYS A 249     -19.892 -13.603   7.225  1.00 97.84           C  
ATOM   3983  HD2 LYS A 249     -20.061 -13.174   6.238  1.00 97.84           H  
ATOM   3984  HD3 LYS A 249     -19.001 -14.227   7.162  1.00 97.84           H  
ATOM   3985  CE  LYS A 249     -21.089 -14.475   7.592  1.00 97.84           C  
ATOM   3986  HE2 LYS A 249     -20.961 -14.859   8.604  1.00 97.84           H  
ATOM   3987  HE3 LYS A 249     -21.994 -13.869   7.555  1.00 97.84           H  
ATOM   3988  NZ  LYS A 249     -21.160 -15.591   6.618  1.00 97.84           N  
ATOM   3989  HZ1 LYS A 249     -21.931 -16.217   6.800  1.00 97.84           H  
ATOM   3990  HZ2 LYS A 249     -21.224 -15.226   5.678  1.00 97.84           H  
ATOM   3991  HZ3 LYS A 249     -20.294 -16.110   6.624  1.00 97.84           H  
ATOM   3992  N   LEU A 250     -18.093 -10.502  10.925  1.00 97.73           N  
ATOM   3993  H   LEU A 250     -18.991 -10.065  10.775  1.00 97.73           H  
ATOM   3994  CA  LEU A 250     -17.710 -10.762  12.298  1.00 97.73           C  
ATOM   3995  HA  LEU A 250     -16.650 -11.014  12.344  1.00 97.73           H  
ATOM   3996  C   LEU A 250     -18.497 -11.952  12.835  1.00 97.73           C  
ATOM   3997  CB  LEU A 250     -17.953  -9.504  13.145  1.00 97.73           C  
ATOM   3998  HB2 LEU A 250     -19.021  -9.286  13.132  1.00 97.73           H  
ATOM   3999  HB3 LEU A 250     -17.669  -9.725  14.174  1.00 97.73           H  
ATOM   4000  O   LEU A 250     -19.672 -12.135  12.508  1.00 97.73           O  
ATOM   4001  CG  LEU A 250     -17.199  -8.244  12.683  1.00 97.73           C  
ATOM   4002  HG  LEU A 250     -17.555  -7.951  11.695  1.00 97.73           H  
ATOM   4003  CD1 LEU A 250     -17.486  -7.099  13.651  1.00 97.73           C  
ATOM   4004 HD11 LEU A 250     -18.560  -6.930  13.722  1.00 97.73           H  
ATOM   4005 HD12 LEU A 250     -17.004  -6.186  13.301  1.00 97.73           H  
ATOM   4006 HD13 LEU A 250     -17.098  -7.338  14.642  1.00 97.73           H  
ATOM   4007  CD2 LEU A 250     -15.687  -8.460  12.620  1.00 97.73           C  
ATOM   4008 HD21 LEU A 250     -15.445  -9.186  11.844  1.00 97.73           H  
ATOM   4009 HD22 LEU A 250     -15.197  -7.517  12.379  1.00 97.73           H  
ATOM   4010 HD23 LEU A 250     -15.318  -8.814  13.583  1.00 97.73           H  
ATOM   4011  N   HIS A 251     -17.850 -12.730  13.688  1.00 96.69           N  
ATOM   4012  H   HIS A 251     -16.878 -12.532  13.877  1.00 96.69           H  
ATOM   4013  CA  HIS A 251     -18.492 -13.738  14.513  1.00 96.69           C  
ATOM   4014  HA  HIS A 251     -19.562 -13.763  14.308  1.00 96.69           H  
ATOM   4015  C   HIS A 251     -18.293 -13.393  15.980  1.00 96.69           C  
ATOM   4016  CB  HIS A 251     -17.919 -15.109  14.187  1.00 96.69           C  
ATOM   4017  HB2 HIS A 251     -18.103 -15.318  13.133  1.00 96.69           H  
ATOM   4018  HB3 HIS A 251     -16.843 -15.098  14.363  1.00 96.69           H  
ATOM   4019  O   HIS A 251     -17.162 -13.224  16.427  1.00 96.69           O  
ATOM   4020  CG  HIS A 251     -18.530 -16.211  15.002  1.00 96.69           C  
ATOM   4021  CD2 HIS A 251     -19.854 -16.531  15.132  1.00 96.69           C  
ATOM   4022  HD2 HIS A 251     -20.684 -16.026  14.660  1.00 96.69           H  
ATOM   4023  ND1 HIS A 251     -17.839 -17.097  15.775  1.00 96.69           N  
ATOM   4024  HD1 HIS A 251     -16.841 -17.098  15.927  1.00 96.69           H  
ATOM   4025  CE1 HIS A 251     -18.702 -17.946  16.343  1.00 96.69           C  
ATOM   4026  HE1 HIS A 251     -18.445 -18.752  17.015  1.00 96.69           H  
ATOM   4027  NE2 HIS A 251     -19.948 -17.646  15.966  1.00 96.69           N  
ATOM   4028  N   PHE A 252     -19.404 -13.306  16.698  1.00 96.37           N  
ATOM   4029  H   PHE A 252     -20.280 -13.524  16.247  1.00 96.37           H  
ATOM   4030  CA  PHE A 252     -19.482 -13.048  18.126  1.00 96.37           C  
ATOM   4031  HA  PHE A 252     -18.540 -12.645  18.498  1.00 96.37           H  
ATOM   4032  C   PHE A 252     -19.796 -14.354  18.839  1.00 96.37           C  
ATOM   4033  CB  PHE A 252     -20.600 -12.033  18.382  1.00 96.37           C  
ATOM   4034  HB2 PHE A 252     -20.791 -11.982  19.453  1.00 96.37           H  
ATOM   4035  HB3 PHE A 252     -21.516 -12.389  17.910  1.00 96.37           H  
ATOM   4036  O   PHE A 252     -20.709 -15.068  18.422  1.00 96.37           O  
ATOM   4037  CG  PHE A 252     -20.302 -10.637  17.886  1.00 96.37           C  
ATOM   4038  CD1 PHE A 252     -19.901  -9.648  18.799  1.00 96.37           C  
ATOM   4039  HD1 PHE A 252     -19.816  -9.890  19.848  1.00 96.37           H  
ATOM   4040  CD2 PHE A 252     -20.433 -10.317  16.522  1.00 96.37           C  
ATOM   4041  HD2 PHE A 252     -20.753 -11.071  15.818  1.00 96.37           H  
ATOM   4042  CE1 PHE A 252     -19.629  -8.343  18.357  1.00 96.37           C  
ATOM   4043  HE1 PHE A 252     -19.334  -7.584  19.067  1.00 96.37           H  
ATOM   4044  CE2 PHE A 252     -20.146  -9.015  16.078  1.00 96.37           C  
ATOM   4045  HE2 PHE A 252     -20.233  -8.763  15.032  1.00 96.37           H  
ATOM   4046  CZ  PHE A 252     -19.749  -8.027  16.994  1.00 96.37           C  
ATOM   4047  HZ  PHE A 252     -19.540  -7.024  16.654  1.00 96.37           H  
ATOM   4048  N   ARG A 253     -19.096 -14.656  19.933  1.00 94.21           N  
ATOM   4049  H   ARG A 253     -18.355 -14.036  20.228  1.00 94.21           H  
ATOM   4050  CA  ARG A 253     -19.419 -15.806  20.786  1.00 94.21           C  
ATOM   4051  HA  ARG A 253     -20.480 -16.023  20.663  1.00 94.21           H  
ATOM   4052  C   ARG A 253     -19.192 -15.494  22.268  1.00 94.21           C  
ATOM   4053  CB  ARG A 253     -18.636 -17.046  20.324  1.00 94.21           C  
ATOM   4054  HB2 ARG A 253     -19.029 -17.917  20.849  1.00 94.21           H  
ATOM   4055  HB3 ARG A 253     -18.808 -17.195  19.258  1.00 94.21           H  
ATOM   4056  O   ARG A 253     -18.331 -14.664  22.560  1.00 94.21           O  
ATOM   4057  CG  ARG A 253     -17.128 -16.955  20.591  1.00 94.21           C  
ATOM   4058  HG2 ARG A 253     -16.710 -16.086  20.081  1.00 94.21           H  
ATOM   4059  HG3 ARG A 253     -16.953 -16.852  21.662  1.00 94.21           H  
ATOM   4060  CD  ARG A 253     -16.427 -18.224  20.101  1.00 94.21           C  
ATOM   4061  HD2 ARG A 253     -16.943 -19.092  20.509  1.00 94.21           H  
ATOM   4062  HD3 ARG A 253     -16.464 -18.252  19.012  1.00 94.21           H  
ATOM   4063  NE  ARG A 253     -15.040 -18.225  20.567  1.00 94.21           N  
ATOM   4064  HE  ARG A 253     -14.803 -17.512  21.243  1.00 94.21           H  
ATOM   4065  NH1 ARG A 253     -14.178 -20.061  19.516  1.00 94.21           N  
ATOM   4066 HH11 ARG A 253     -13.369 -20.623  19.292  1.00 94.21           H  
ATOM   4067 HH12 ARG A 253     -15.083 -20.186  19.086  1.00 94.21           H  
ATOM   4068  NH2 ARG A 253     -12.887 -18.801  20.857  1.00 94.21           N  
ATOM   4069 HH21 ARG A 253     -12.881 -18.014  21.490  1.00 94.21           H  
ATOM   4070 HH22 ARG A 253     -12.033 -19.302  20.659  1.00 94.21           H  
ATOM   4071  CZ  ARG A 253     -14.040 -19.031  20.304  1.00 94.21           C  
ATOM   4072  N   PRO A 254     -19.914 -16.159  23.186  1.00 93.46           N  
ATOM   4073  CA  PRO A 254     -19.608 -16.075  24.609  1.00 93.46           C  
ATOM   4074  HA  PRO A 254     -19.750 -15.050  24.950  1.00 93.46           H  
ATOM   4075  C   PRO A 254     -18.170 -16.524  24.880  1.00 93.46           C  
ATOM   4076  CB  PRO A 254     -20.606 -16.990  25.326  1.00 93.46           C  
ATOM   4077  HB2 PRO A 254     -20.145 -17.952  25.552  1.00 93.46           H  
ATOM   4078  HB3 PRO A 254     -20.978 -16.532  26.242  1.00 93.46           H  
ATOM   4079  O   PRO A 254     -17.688 -17.485  24.267  1.00 93.46           O  
ATOM   4080  CG  PRO A 254     -21.727 -17.202  24.313  1.00 93.46           C  
ATOM   4081  HG2 PRO A 254     -22.186 -18.184  24.432  1.00 93.46           H  
ATOM   4082  HG3 PRO A 254     -22.476 -16.421  24.441  1.00 93.46           H  
ATOM   4083  CD  PRO A 254     -21.036 -17.060  22.959  1.00 93.46           C  
ATOM   4084  HD2 PRO A 254     -21.744 -16.660  22.233  1.00 93.46           H  
ATOM   4085  HD3 PRO A 254     -20.665 -18.032  22.635  1.00 93.46           H  
ATOM   4086  N   VAL A 255     -17.497 -15.856  25.814  1.00 91.57           N  
ATOM   4087  H   VAL A 255     -17.955 -15.096  26.295  1.00 91.57           H  
ATOM   4088  CA  VAL A 255     -16.189 -16.303  26.302  1.00 91.57           C  
ATOM   4089  HA  VAL A 255     -15.535 -16.466  25.446  1.00 91.57           H  
ATOM   4090  C   VAL A 255     -16.382 -17.629  27.035  1.00 91.57           C  
ATOM   4091  CB  VAL A 255     -15.531 -15.247  27.210  1.00 91.57           C  
ATOM   4092  HB  VAL A 255     -16.196 -15.019  28.043  1.00 91.57           H  
ATOM   4093  O   VAL A 255     -17.203 -17.737  27.946  1.00 91.57           O  
ATOM   4094  CG1 VAL A 255     -14.190 -15.739  27.770  1.00 91.57           C  
ATOM   4095 HG11 VAL A 255     -13.520 -16.017  26.956  1.00 91.57           H  
ATOM   4096 HG12 VAL A 255     -13.724 -14.944  28.353  1.00 91.57           H  
ATOM   4097 HG13 VAL A 255     -14.341 -16.593  28.430  1.00 91.57           H  
ATOM   4098  CG2 VAL A 255     -15.256 -13.956  26.427  1.00 91.57           C  
ATOM   4099 HG21 VAL A 255     -14.567 -14.153  25.606  1.00 91.57           H  
ATOM   4100 HG22 VAL A 255     -16.183 -13.550  26.022  1.00 91.57           H  
ATOM   4101 HG23 VAL A 255     -14.817 -13.208  27.087  1.00 91.57           H  
ATOM   4102  N   LYS A 256     -15.628 -18.662  26.643  1.00 81.11           N  
ATOM   4103  H   LYS A 256     -14.956 -18.504  25.905  1.00 81.11           H  
ATOM   4104  CA  LYS A 256     -15.675 -19.958  27.329  1.00 81.11           C  
ATOM   4105  HA  LYS A 256     -16.713 -20.278  27.407  1.00 81.11           H  
ATOM   4106  C   LYS A 256     -15.136 -19.800  28.749  1.00 81.11           C  
ATOM   4107  CB  LYS A 256     -14.876 -21.026  26.572  1.00 81.11           C  
ATOM   4108  HB2 LYS A 256     -14.798 -21.904  27.213  1.00 81.11           H  
ATOM   4109  HB3 LYS A 256     -13.869 -20.658  26.377  1.00 81.11           H  
ATOM   4110  O   LYS A 256     -13.937 -19.610  28.934  1.00 81.11           O  
ATOM   4111  CG  LYS A 256     -15.544 -21.435  25.255  1.00 81.11           C  
ATOM   4112  HG2 LYS A 256     -16.574 -21.735  25.449  1.00 81.11           H  
ATOM   4113  HG3 LYS A 256     -15.539 -20.595  24.560  1.00 81.11           H  
ATOM   4114  CD  LYS A 256     -14.776 -22.614  24.652  1.00 81.11           C  
ATOM   4115  HD2 LYS A 256     -13.748 -22.311  24.458  1.00 81.11           H  
ATOM   4116  HD3 LYS A 256     -14.771 -23.432  25.374  1.00 81.11           H  
ATOM   4117  CE  LYS A 256     -15.439 -23.079  23.356  1.00 81.11           C  
ATOM   4118  HE2 LYS A 256     -16.493 -23.268  23.560  1.00 81.11           H  
ATOM   4119  HE3 LYS A 256     -15.377 -22.275  22.623  1.00 81.11           H  
ATOM   4120  NZ  LYS A 256     -14.784 -24.312  22.856  1.00 81.11           N  
ATOM   4121  HZ1 LYS A 256     -14.862 -25.037  23.555  1.00 81.11           H  
ATOM   4122  HZ2 LYS A 256     -15.227 -24.639  22.009  1.00 81.11           H  
ATOM   4123  HZ3 LYS A 256     -13.800 -24.151  22.695  1.00 81.11           H  
ATOM   4124  N   GLN A 257     -16.014 -19.915  29.738  1.00 68.78           N  
ATOM   4125  H   GLN A 257     -16.997 -19.976  29.516  1.00 68.78           H  
ATOM   4126  CA  GLN A 257     -15.615 -20.043  31.133  1.00 68.78           C  
ATOM   4127  HA  GLN A 257     -14.755 -19.402  31.331  1.00 68.78           H  
ATOM   4128  C   GLN A 257     -15.193 -21.497  31.369  1.00 68.78           C  
ATOM   4129  CB  GLN A 257     -16.759 -19.590  32.052  1.00 68.78           C  
ATOM   4130  HB2 GLN A 257     -16.490 -19.806  33.086  1.00 68.78           H  
ATOM   4131  HB3 GLN A 257     -17.665 -20.144  31.807  1.00 68.78           H  
ATOM   4132  O   GLN A 257     -16.015 -22.409  31.288  1.00 68.78           O  
ATOM   4133  CG  GLN A 257     -17.022 -18.078  31.912  1.00 68.78           C  
ATOM   4134  HG2 GLN A 257     -17.246 -17.837  30.873  1.00 68.78           H  
ATOM   4135  HG3 GLN A 257     -16.125 -17.531  32.202  1.00 68.78           H  
ATOM   4136  CD  GLN A 257     -18.187 -17.578  32.762  1.00 68.78           C  
ATOM   4137  NE2 GLN A 257     -18.514 -16.307  32.686  1.00 68.78           N  
ATOM   4138 HE21 GLN A 257     -18.047 -15.691  32.036  1.00 68.78           H  
ATOM   4139 HE22 GLN A 257     -19.345 -16.048  33.198  1.00 68.78           H  
ATOM   4140  OE1 GLN A 257     -18.838 -18.300  33.492  1.00 68.78           O  
ATOM   4141  N   TYR A 258     -13.899 -21.719  31.591  1.00 62.02           N  
ATOM   4142  H   TYR A 258     -13.269 -20.930  31.625  1.00 62.02           H  
ATOM   4143  CA  TYR A 258     -13.418 -22.981  32.143  1.00 62.02           C  
ATOM   4144  HA  TYR A 258     -14.020 -23.810  31.772  1.00 62.02           H  
ATOM   4145  C   TYR A 258     -13.607 -22.886  33.657  1.00 62.02           C  
ATOM   4146  CB  TYR A 258     -11.958 -23.236  31.736  1.00 62.02           C  
ATOM   4147  HB2 TYR A 258     -11.617 -24.142  32.236  1.00 62.02           H  
ATOM   4148  HB3 TYR A 258     -11.337 -22.417  32.099  1.00 62.02           H  
ATOM   4149  O   TYR A 258     -12.866 -22.159  34.318  1.00 62.02           O  
ATOM   4150  CG  TYR A 258     -11.742 -23.399  30.240  1.00 62.02           C  
ATOM   4151  CD1 TYR A 258     -11.966 -24.645  29.621  1.00 62.02           C  
ATOM   4152  HD1 TYR A 258     -12.287 -25.484  30.220  1.00 62.02           H  
ATOM   4153  CD2 TYR A 258     -11.318 -22.301  29.468  1.00 62.02           C  
ATOM   4154  HD2 TYR A 258     -11.157 -21.344  29.943  1.00 62.02           H  
ATOM   4155  CE1 TYR A 258     -11.771 -24.792  28.232  1.00 62.02           C  
ATOM   4156  HE1 TYR A 258     -11.934 -25.749  27.758  1.00 62.02           H  
ATOM   4157  CE2 TYR A 258     -11.111 -22.443  28.083  1.00 62.02           C  
ATOM   4158  HE2 TYR A 258     -10.788 -21.588  27.508  1.00 62.02           H  
ATOM   4159  OH  TYR A 258     -11.146 -23.812  26.121  1.00 62.02           O  
ATOM   4160  HH  TYR A 258     -10.707 -23.021  25.800  1.00 62.02           H  
ATOM   4161  CZ  TYR A 258     -11.340 -23.690  27.463  1.00 62.02           C  
ATOM   4162  N   PHE A 259     -14.654 -23.536  34.162  1.00 50.20           N  
ATOM   4163  H   PHE A 259     -15.205 -24.107  33.537  1.00 50.20           H  
ATOM   4164  CA  PHE A 259     -14.779 -23.848  35.584  1.00 50.20           C  
ATOM   4165  HA  PHE A 259     -14.366 -23.034  36.179  1.00 50.20           H  
ATOM   4166  C   PHE A 259     -13.945 -25.085  35.910  1.00 50.20           C  
ATOM   4167  CB  PHE A 259     -16.252 -24.042  35.966  1.00 50.20           C  
ATOM   4168  HB2 PHE A 259     -16.678 -24.832  35.348  1.00 50.20           H  
ATOM   4169  HB3 PHE A 259     -16.291 -24.386  36.999  1.00 50.20           H  
ATOM   4170  O   PHE A 259     -13.908 -26.000  35.051  1.00 50.20           O  
ATOM   4171  CG  PHE A 259     -17.100 -22.792  35.855  1.00 50.20           C  
ATOM   4172  CD1 PHE A 259     -17.012 -21.796  36.845  1.00 50.20           C  
ATOM   4173  HD1 PHE A 259     -16.322 -21.922  37.666  1.00 50.20           H  
ATOM   4174  CD2 PHE A 259     -17.980 -22.624  34.770  1.00 50.20           C  
ATOM   4175  HD2 PHE A 259     -18.030 -23.375  33.996  1.00 50.20           H  
ATOM   4176  CE1 PHE A 259     -17.814 -20.644  36.762  1.00 50.20           C  
ATOM   4177  HE1 PHE A 259     -17.742 -19.878  37.520  1.00 50.20           H  
ATOM   4178  CE2 PHE A 259     -18.783 -21.472  34.687  1.00 50.20           C  
ATOM   4179  HE2 PHE A 259     -19.448 -21.328  33.848  1.00 50.20           H  
ATOM   4180  CZ  PHE A 259     -18.705 -20.488  35.687  1.00 50.20           C  
ATOM   4181  HZ  PHE A 259     -19.316 -19.600  35.617  1.00 50.20           H  
ATOM   4182  OXT PHE A 259     -13.367 -25.074  37.014  1.00 50.20           O  
TER    4183      PHE A 259                                                       
END   
