# Supplementary material for: Widespread Horizontal Gene Transfer Among Animal Viruses
Source: bioRxiv. 2024 Mar 26:2024.03.25.586562. Preprint. [Version 2] doi: 10.1101/2024.03.25.586562 (PMC11071296; doi:10.1101/2024.03.25.586562)
Supplement: Supplement 7 [file media-7.zip › File7_PDB/Parvo4314_NS1.pdb]

ATOM      1  N   MET A   1     -38.026 -12.300  38.796  1.00 58.21           N  
ATOM      2  H   MET A   1     -37.572 -12.935  38.156  1.00 58.21           H  
ATOM      3  H2  MET A   1     -37.310 -11.726  39.218  1.00 58.21           H  
ATOM      4  H3  MET A   1     -38.483 -12.833  39.521  1.00 58.21           H  
ATOM      5  CA  MET A   1     -38.997 -11.430  38.079  1.00 58.21           C  
ATOM      6  HA  MET A   1     -39.719 -12.050  37.547  1.00 58.21           H  
ATOM      7  C   MET A   1     -38.268 -10.568  37.052  1.00 58.21           C  
ATOM      8  CB  MET A   1     -39.754 -10.511  39.057  1.00 58.21           C  
ATOM      9  HB2 MET A   1     -39.162 -10.341  39.956  1.00 58.21           H  
ATOM     10  HB3 MET A   1     -39.926  -9.545  38.583  1.00 58.21           H  
ATOM     11  O   MET A   1     -37.213 -10.052  37.386  1.00 58.21           O  
ATOM     12  CG  MET A   1     -41.124 -11.075  39.436  1.00 58.21           C  
ATOM     13  HG2 MET A   1     -41.681 -11.267  38.520  1.00 58.21           H  
ATOM     14  HG3 MET A   1     -41.006 -12.019  39.968  1.00 58.21           H  
ATOM     15  SD  MET A   1     -42.103  -9.936  40.446  1.00 58.21           S  
ATOM     16  CE  MET A   1     -41.599 -10.460  42.112  1.00 58.21           C  
ATOM     17  HE1 MET A   1     -42.244  -9.981  42.849  1.00 58.21           H  
ATOM     18  HE2 MET A   1     -41.698 -11.541  42.213  1.00 58.21           H  
ATOM     19  HE3 MET A   1     -40.566 -10.170  42.305  1.00 58.21           H  
ATOM     20  N   GLU A   2     -38.806 -10.378  35.840  1.00 69.37           N  
ATOM     21  H   GLU A   2     -39.680 -10.821  35.592  1.00 69.37           H  
ATOM     22  CA  GLU A   2     -38.230  -9.450  34.845  1.00 69.37           C  
ATOM     23  HA  GLU A   2     -37.184  -9.701  34.671  1.00 69.37           H  
ATOM     24  C   GLU A   2     -38.298  -7.995  35.341  1.00 69.37           C  
ATOM     25  CB  GLU A   2     -38.984  -9.537  33.503  1.00 69.37           C  
ATOM     26  HB2 GLU A   2     -38.716  -8.665  32.907  1.00 69.37           H  
ATOM     27  HB3 GLU A   2     -40.054  -9.497  33.707  1.00 69.37           H  
ATOM     28  O   GLU A   2     -39.393  -7.469  35.579  1.00 69.37           O  
ATOM     29  CG  GLU A   2     -38.675 -10.785  32.662  1.00 69.37           C  
ATOM     30  HG2 GLU A   2     -37.604 -10.807  32.460  1.00 69.37           H  
ATOM     31  HG3 GLU A   2     -38.928 -11.669  33.247  1.00 69.37           H  
ATOM     32  CD  GLU A   2     -39.452 -10.823  31.326  1.00 69.37           C  
ATOM     33  OE1 GLU A   2     -39.160 -11.720  30.507  1.00 69.37           O  
ATOM     34  OE2 GLU A   2     -40.365  -9.985  31.122  1.00 69.37           O  
ATOM     35  N   SER A   3     -37.149  -7.327  35.458  1.00 79.28           N  
ATOM     36  H   SER A   3     -36.275  -7.819  35.342  1.00 79.28           H  
ATOM     37  CA  SER A   3     -37.072  -5.921  35.864  1.00 79.28           C  
ATOM     38  HA  SER A   3     -37.707  -5.787  36.740  1.00 79.28           H  
ATOM     39  C   SER A   3     -37.566  -4.979  34.767  1.00 79.28           C  
ATOM     40  CB  SER A   3     -35.646  -5.535  36.266  1.00 79.28           C  
ATOM     41  HB2 SER A   3     -34.993  -5.615  35.396  1.00 79.28           H  
ATOM     42  HB3 SER A   3     -35.625  -4.507  36.626  1.00 79.28           H  
ATOM     43  O   SER A   3     -37.392  -5.212  33.568  1.00 79.28           O  
ATOM     44  OG  SER A   3     -35.174  -6.397  37.279  1.00 79.28           O  
ATOM     45  HG  SER A   3     -35.590  -6.185  38.118  1.00 79.28           H  
ATOM     46  N   LEU A   4     -38.185  -3.878  35.176  1.00 85.26           N  
ATOM     47  H   LEU A   4     -38.320  -3.744  36.168  1.00 85.26           H  
ATOM     48  CA  LEU A   4     -38.582  -2.814  34.268  1.00 85.26           C  
ATOM     49  HA  LEU A   4     -39.114  -3.273  33.434  1.00 85.26           H  
ATOM     50  C   LEU A   4     -37.349  -2.100  33.691  1.00 85.26           C  
ATOM     51  CB  LEU A   4     -39.519  -1.873  35.036  1.00 85.26           C  
ATOM     52  HB2 LEU A   4     -38.921  -1.293  35.740  1.00 85.26           H  
ATOM     53  HB3 LEU A   4     -40.232  -2.459  35.616  1.00 85.26           H  
ATOM     54  O   LEU A   4     -36.368  -1.881  34.390  1.00 85.26           O  
ATOM     55  CG  LEU A   4     -40.293  -0.928  34.114  1.00 85.26           C  
ATOM     56  HG  LEU A   4     -39.606  -0.418  33.439  1.00 85.26           H  
ATOM     57  CD1 LEU A   4     -41.347  -1.681  33.313  1.00 85.26           C  
ATOM     58 HD11 LEU A   4     -40.880  -2.407  32.649  1.00 85.26           H  
ATOM     59 HD12 LEU A   4     -41.902  -0.962  32.709  1.00 85.26           H  
ATOM     60 HD13 LEU A   4     -42.009  -2.191  34.014  1.00 85.26           H  
ATOM     61  CD2 LEU A   4     -41.044   0.110  34.928  1.00 85.26           C  
ATOM     62 HD21 LEU A   4     -40.324   0.605  35.581  1.00 85.26           H  
ATOM     63 HD22 LEU A   4     -41.799  -0.367  35.553  1.00 85.26           H  
ATOM     64 HD23 LEU A   4     -41.491   0.857  34.271  1.00 85.26           H  
ATOM     65  N   GLY A   5     -37.386  -1.696  32.417  1.00 82.25           N  
ATOM     66  H   GLY A   5     -38.204  -1.909  31.864  1.00 82.25           H  
ATOM     67  CA  GLY A   5     -36.269  -0.958  31.816  1.00 82.25           C  
ATOM     68  HA2 GLY A   5     -36.459  -0.798  30.755  1.00 82.25           H  
ATOM     69  HA3 GLY A   5     -35.364  -1.556  31.917  1.00 82.25           H  
ATOM     70  C   GLY A   5     -36.045   0.403  32.492  1.00 82.25           C  
ATOM     71  O   GLY A   5     -37.008   1.114  32.783  1.00 82.25           O  
ATOM     72  N   ILE A   6     -34.785   0.810  32.682  1.00 82.62           N  
ATOM     73  H   ILE A   6     -34.048   0.147  32.486  1.00 82.62           H  
ATOM     74  CA  ILE A   6     -34.412   2.008  33.468  1.00 82.62           C  
ATOM     75  HA  ILE A   6     -34.837   1.880  34.463  1.00 82.62           H  
ATOM     76  C   ILE A   6     -34.986   3.328  32.917  1.00 82.62           C  
ATOM     77  CB  ILE A   6     -32.870   2.052  33.610  1.00 82.62           C  
ATOM     78  HB  ILE A   6     -32.523   1.022  33.694  1.00 82.62           H  
ATOM     79  O   ILE A   6     -35.217   4.282  33.654  1.00 82.62           O  
ATOM     80  CG1 ILE A   6     -32.455   2.758  34.915  1.00 82.62           C  
ATOM     81 HG12 ILE A   6     -32.640   3.829  34.832  1.00 82.62           H  
ATOM     82 HG13 ILE A   6     -33.059   2.370  35.736  1.00 82.62           H  
ATOM     83  CG2 ILE A   6     -32.184   2.677  32.377  1.00 82.62           C  
ATOM     84 HG21 ILE A   6     -32.366   3.751  32.343  1.00 82.62           H  
ATOM     85 HG22 ILE A   6     -32.537   2.199  31.464  1.00 82.62           H  
ATOM     86 HG23 ILE A   6     -31.108   2.515  32.442  1.00 82.62           H  
ATOM     87  CD1 ILE A   6     -30.984   2.527  35.284  1.00 82.62           C  
ATOM     88 HD11 ILE A   6     -30.785   2.974  36.258  1.00 82.62           H  
ATOM     89 HD12 ILE A   6     -30.326   2.993  34.551  1.00 82.62           H  
ATOM     90 HD13 ILE A   6     -30.774   1.459  35.340  1.00 82.62           H  
ATOM     91  N   ARG A   7     -35.258   3.387  31.605  1.00 81.42           N  
ATOM     92  H   ARG A   7     -35.038   2.563  31.064  1.00 81.42           H  
ATOM     93  CA  ARG A   7     -35.846   4.560  30.931  1.00 81.42           C  
ATOM     94  HA  ARG A   7     -35.573   5.453  31.494  1.00 81.42           H  
ATOM     95  C   ARG A   7     -37.378   4.555  30.914  1.00 81.42           C  
ATOM     96  CB  ARG A   7     -35.281   4.697  29.506  1.00 81.42           C  
ATOM     97  HB2 ARG A   7     -35.492   3.789  28.943  1.00 81.42           H  
ATOM     98  HB3 ARG A   7     -35.784   5.528  29.012  1.00 81.42           H  
ATOM     99  O   ARG A   7     -37.976   5.552  30.511  1.00 81.42           O  
ATOM    100  CG  ARG A   7     -33.769   4.975  29.482  1.00 81.42           C  
ATOM    101  HG2 ARG A   7     -33.232   4.113  29.878  1.00 81.42           H  
ATOM    102  HG3 ARG A   7     -33.552   5.843  30.104  1.00 81.42           H  
ATOM    103  CD  ARG A   7     -33.293   5.249  28.049  1.00 81.42           C  
ATOM    104  HD2 ARG A   7     -33.527   4.383  27.429  1.00 81.42           H  
ATOM    105  HD3 ARG A   7     -33.828   6.115  27.662  1.00 81.42           H  
ATOM    106  NE  ARG A   7     -31.840   5.506  27.995  1.00 81.42           N  
ATOM    107  HE  ARG A   7     -31.322   5.414  28.857  1.00 81.42           H  
ATOM    108  NH1 ARG A   7     -31.682   5.997  25.750  1.00 81.42           N  
ATOM    109 HH11 ARG A   7     -32.677   5.864  25.640  1.00 81.42           H  
ATOM    110 HH12 ARG A   7     -31.111   6.271  24.963  1.00 81.42           H  
ATOM    111  NH2 ARG A   7     -29.850   6.039  27.018  1.00 81.42           N  
ATOM    112 HH21 ARG A   7     -29.308   6.308  26.209  1.00 81.42           H  
ATOM    113 HH22 ARG A   7     -29.368   5.939  27.900  1.00 81.42           H  
ATOM    114  CZ  ARG A   7     -31.135   5.844  26.926  1.00 81.42           C  
ATOM    115  N   GLN A   8     -38.022   3.450  31.291  1.00 84.29           N  
ATOM    116  H   GLN A   8     -37.506   2.725  31.769  1.00 84.29           H  
ATOM    117  CA  GLN A   8     -39.475   3.323  31.211  1.00 84.29           C  
ATOM    118  HA  GLN A   8     -39.805   3.796  30.286  1.00 84.29           H  
ATOM    119  C   GLN A   8     -40.156   4.060  32.364  1.00 84.29           C  
ATOM    120  CB  GLN A   8     -39.913   1.852  31.157  1.00 84.29           C  
ATOM    121  HB2 GLN A   8     -39.509   1.321  32.019  1.00 84.29           H  
ATOM    122  HB3 GLN A   8     -41.001   1.814  31.210  1.00 84.29           H  
ATOM    123  O   GLN A   8     -39.715   4.008  33.509  1.00 84.29           O  
ATOM    124  CG  GLN A   8     -39.462   1.163  29.859  1.00 84.29           C  
ATOM    125  HG2 GLN A   8     -39.793   1.756  29.006  1.00 84.29           H  
ATOM    126  HG3 GLN A   8     -38.373   1.109  29.837  1.00 84.29           H  
ATOM    127  CD  GLN A   8     -40.014  -0.251  29.699  1.00 84.29           C  
ATOM    128  NE2 GLN A   8     -39.816  -0.882  28.565  1.00 84.29           N  
ATOM    129 HE21 GLN A   8     -40.121  -1.845  28.538  1.00 84.29           H  
ATOM    130 HE22 GLN A   8     -39.260  -0.468  27.830  1.00 84.29           H  
ATOM    131  OE1 GLN A   8     -40.642  -0.827  30.566  1.00 84.29           O  
ATOM    132  N   GLN A   9     -41.265   4.723  32.042  1.00 89.82           N  
ATOM    133  H   GLN A   9     -41.580   4.713  31.082  1.00 89.82           H  
ATOM    134  CA  GLN A   9     -42.114   5.399  33.013  1.00 89.82           C  
ATOM    135  HA  GLN A   9     -41.610   5.412  33.980  1.00 89.82           H  
ATOM    136  C   GLN A   9     -43.428   4.646  33.177  1.00 89.82           C  
ATOM    137  CB  GLN A   9     -42.378   6.844  32.575  1.00 89.82           C  
ATOM    138  HB2 GLN A   9     -43.126   7.276  33.240  1.00 89.82           H  
ATOM    139  HB3 GLN A   9     -42.773   6.841  31.560  1.00 89.82           H  
ATOM    140  O   GLN A   9     -44.074   4.280  32.189  1.00 89.82           O  
ATOM    141  CG  GLN A   9     -41.127   7.725  32.647  1.00 89.82           C  
ATOM    142  HG2 GLN A   9     -40.832   7.788  33.694  1.00 89.82           H  
ATOM    143  HG3 GLN A   9     -40.317   7.279  32.070  1.00 89.82           H  
ATOM    144  CD  GLN A   9     -41.371   9.138  32.127  1.00 89.82           C  
ATOM    145  NE2 GLN A   9     -40.429  10.046  32.270  1.00 89.82           N  
ATOM    146 HE21 GLN A   9     -40.707  10.968  31.967  1.00 89.82           H  
ATOM    147 HE22 GLN A   9     -39.671   9.916  32.926  1.00 89.82           H  
ATOM    148  OE1 GLN A   9     -42.403   9.453  31.566  1.00 89.82           O  
ATOM    149  N   ARG A  10     -43.856   4.456  34.423  1.00 90.61           N  
ATOM    150  H   ARG A  10     -43.271   4.778  35.181  1.00 90.61           H  
ATOM    151  CA  ARG A  10     -45.169   3.909  34.763  1.00 90.61           C  
ATOM    152  HA  ARG A  10     -45.805   3.946  33.878  1.00 90.61           H  
ATOM    153  C   ARG A  10     -45.845   4.760  35.821  1.00 90.61           C  
ATOM    154  CB  ARG A  10     -45.071   2.446  35.222  1.00 90.61           C  
ATOM    155  HB2 ARG A  10     -46.060   2.122  35.545  1.00 90.61           H  
ATOM    156  HB3 ARG A  10     -44.397   2.363  36.075  1.00 90.61           H  
ATOM    157  O   ARG A  10     -45.218   5.545  36.519  1.00 90.61           O  
ATOM    158  CG  ARG A  10     -44.614   1.501  34.108  1.00 90.61           C  
ATOM    159  HG2 ARG A  10     -43.571   1.698  33.862  1.00 90.61           H  
ATOM    160  HG3 ARG A  10     -45.226   1.674  33.223  1.00 90.61           H  
ATOM    161  CD  ARG A  10     -44.783   0.042  34.549  1.00 90.61           C  
ATOM    162  HD2 ARG A  10     -44.132  -0.152  35.401  1.00 90.61           H  
ATOM    163  HD3 ARG A  10     -45.813  -0.117  34.867  1.00 90.61           H  
ATOM    164  NE  ARG A  10     -44.460  -0.878  33.444  1.00 90.61           N  
ATOM    165  HE  ARG A  10     -43.953  -0.486  32.664  1.00 90.61           H  
ATOM    166  NH1 ARG A  10     -45.202  -2.842  34.406  1.00 90.61           N  
ATOM    167 HH11 ARG A  10     -45.449  -2.388  35.274  1.00 90.61           H  
ATOM    168 HH12 ARG A  10     -45.230  -3.852  34.391  1.00 90.61           H  
ATOM    169  NH2 ARG A  10     -44.229  -2.897  32.421  1.00 90.61           N  
ATOM    170 HH21 ARG A  10     -43.622  -2.488  31.725  1.00 90.61           H  
ATOM    171 HH22 ARG A  10     -44.297  -3.901  32.508  1.00 90.61           H  
ATOM    172  CZ  ARG A  10     -44.640  -2.188  33.433  1.00 90.61           C  
ATOM    173  N   GLN A  11     -47.158   4.594  35.883  1.00 92.49           N  
ATOM    174  H   GLN A  11     -47.578   3.944  35.234  1.00 92.49           H  
ATOM    175  CA  GLN A  11     -48.001   5.117  36.952  1.00 92.49           C  
ATOM    176  HA  GLN A  11     -47.505   5.953  37.445  1.00 92.49           H  
ATOM    177  C   GLN A  11     -48.277   4.041  38.017  1.00 92.49           C  
ATOM    178  CB  GLN A  11     -49.289   5.617  36.289  1.00 92.49           C  
ATOM    179  HB2 GLN A  11     -49.028   6.253  35.443  1.00 92.49           H  
ATOM    180  HB3 GLN A  11     -49.859   4.763  35.922  1.00 92.49           H  
ATOM    181  O   GLN A  11     -48.787   4.351  39.083  1.00 92.49           O  
ATOM    182  CG  GLN A  11     -50.158   6.440  37.240  1.00 92.49           C  
ATOM    183  HG2 GLN A  11     -49.593   7.304  37.590  1.00 92.49           H  
ATOM    184  HG3 GLN A  11     -50.436   5.832  38.100  1.00 92.49           H  
ATOM    185  CD  GLN A  11     -51.450   6.923  36.605  1.00 92.49           C  
ATOM    186  NE2 GLN A  11     -52.325   7.513  37.381  1.00 92.49           N  
ATOM    187 HE21 GLN A  11     -53.085   8.018  36.949  1.00 92.49           H  
ATOM    188 HE22 GLN A  11     -52.042   7.748  38.322  1.00 92.49           H  
ATOM    189  OE1 GLN A  11     -51.729   6.679  35.442  1.00 92.49           O  
ATOM    190  N   VAL A  12     -47.993   2.774  37.708  1.00 94.25           N  
ATOM    191  H   VAL A  12     -47.475   2.582  36.863  1.00 94.25           H  
ATOM    192  CA  VAL A  12     -48.147   1.644  38.624  1.00 94.25           C  
ATOM    193  HA  VAL A  12     -48.386   2.020  39.619  1.00 94.25           H  
ATOM    194  C   VAL A  12     -46.830   0.900  38.696  1.00 94.25           C  
ATOM    195  CB  VAL A  12     -49.265   0.680  38.201  1.00 94.25           C  
ATOM    196  HB  VAL A  12     -49.067   0.318  37.191  1.00 94.25           H  
ATOM    197  O   VAL A  12     -46.243   0.593  37.652  1.00 94.25           O  
ATOM    198  CG1 VAL A  12     -49.349  -0.521  39.150  1.00 94.25           C  
ATOM    199 HG11 VAL A  12     -48.436  -1.116  39.112  1.00 94.25           H  
ATOM    200 HG12 VAL A  12     -49.512  -0.191  40.176  1.00 94.25           H  
ATOM    201 HG13 VAL A  12     -50.158  -1.184  38.845  1.00 94.25           H  
ATOM    202  CG2 VAL A  12     -50.621   1.391  38.207  1.00 94.25           C  
ATOM    203 HG21 VAL A  12     -51.393   0.706  37.854  1.00 94.25           H  
ATOM    204 HG22 VAL A  12     -50.596   2.264  37.556  1.00 94.25           H  
ATOM    205 HG23 VAL A  12     -50.839   1.691  39.231  1.00 94.25           H  
ATOM    206  N   TYR A  13     -46.418   0.586  39.915  1.00 95.19           N  
ATOM    207  H   TYR A  13     -46.977   0.867  40.708  1.00 95.19           H  
ATOM    208  CA  TYR A  13     -45.235  -0.205  40.192  1.00 95.19           C  
ATOM    209  HA  TYR A  13     -44.850  -0.629  39.265  1.00 95.19           H  
ATOM    210  C   TYR A  13     -45.581  -1.367  41.111  1.00 95.19           C  
ATOM    211  CB  TYR A  13     -44.156   0.706  40.781  1.00 95.19           C  
ATOM    212  HB2 TYR A  13     -43.337   0.089  41.151  1.00 95.19           H  
ATOM    213  HB3 TYR A  13     -44.561   1.258  41.629  1.00 95.19           H  
ATOM    214  O   TYR A  13     -46.300  -1.187  42.086  1.00 95.19           O  
ATOM    215  CG  TYR A  13     -43.609   1.664  39.745  1.00 95.19           C  
ATOM    216  CD1 TYR A  13     -42.795   1.151  38.721  1.00 95.19           C  
ATOM    217  HD1 TYR A  13     -42.551   0.099  38.698  1.00 95.19           H  
ATOM    218  CD2 TYR A  13     -43.932   3.037  39.774  1.00 95.19           C  
ATOM    219  HD2 TYR A  13     -44.559   3.424  40.564  1.00 95.19           H  
ATOM    220  CE1 TYR A  13     -42.271   2.013  37.752  1.00 95.19           C  
ATOM    221  HE1 TYR A  13     -41.603   1.637  36.991  1.00 95.19           H  
ATOM    222  CE2 TYR A  13     -43.411   3.905  38.793  1.00 95.19           C  
ATOM    223  HE2 TYR A  13     -43.636   4.961  38.824  1.00 95.19           H  
ATOM    224  OH  TYR A  13     -42.016   4.165  36.833  1.00 95.19           O  
ATOM    225  HH  TYR A  13     -42.216   5.096  36.956  1.00 95.19           H  
ATOM    226  CZ  TYR A  13     -42.565   3.384  37.791  1.00 95.19           C  
ATOM    227  N   LEU A  14     -45.058  -2.544  40.774  1.00 95.39           N  
ATOM    228  H   LEU A  14     -44.481  -2.594  39.946  1.00 95.39           H  
ATOM    229  CA  LEU A  14     -44.933  -3.661  41.698  1.00 95.39           C  
ATOM    230  HA  LEU A  14     -45.549  -3.483  42.580  1.00 95.39           H  
ATOM    231  C   LEU A  14     -43.469  -3.717  42.123  1.00 95.39           C  
ATOM    232  CB  LEU A  14     -45.411  -4.955  41.026  1.00 95.39           C  
ATOM    233  HB2 LEU A  14     -46.476  -4.874  40.809  1.00 95.39           H  
ATOM    234  HB3 LEU A  14     -44.886  -5.065  40.077  1.00 95.39           H  
ATOM    235  O   LEU A  14     -42.582  -3.879  41.280  1.00 95.39           O  
ATOM    236  CG  LEU A  14     -45.166  -6.205  41.893  1.00 95.39           C  
ATOM    237  HG  LEU A  14     -44.120  -6.246  42.196  1.00 95.39           H  
ATOM    238  CD1 LEU A  14     -46.050  -6.221  43.137  1.00 95.39           C  
ATOM    239 HD11 LEU A  14     -45.825  -5.374  43.786  1.00 95.39           H  
ATOM    240 HD12 LEU A  14     -45.859  -7.126  43.713  1.00 95.39           H  
ATOM    241 HD13 LEU A  14     -47.106  -6.199  42.870  1.00 95.39           H  
ATOM    242  CD2 LEU A  14     -45.451  -7.450  41.065  1.00 95.39           C  
ATOM    243 HD21 LEU A  14     -46.517  -7.523  40.853  1.00 95.39           H  
ATOM    244 HD22 LEU A  14     -45.148  -8.329  41.635  1.00 95.39           H  
ATOM    245 HD23 LEU A  14     -44.868  -7.429  40.144  1.00 95.39           H  
ATOM    246  N   ILE A  15     -43.242  -3.541  43.412  1.00 95.59           N  
ATOM    247  H   ILE A  15     -44.040  -3.454  44.025  1.00 95.59           H  
ATOM    248  CA  ILE A  15     -41.942  -3.442  44.053  1.00 95.59           C  
ATOM    249  HA  ILE A  15     -41.169  -3.410  43.285  1.00 95.59           H  
ATOM    250  C   ILE A  15     -41.760  -4.697  44.890  1.00 95.59           C  
ATOM    251  CB  ILE A  15     -41.829  -2.147  44.884  1.00 95.59           C  
ATOM    252  HB  ILE A  15     -42.556  -2.193  45.695  1.00 95.59           H  
ATOM    253  O   ILE A  15     -42.703  -5.201  45.497  1.00 95.59           O  
ATOM    254  CG1 ILE A  15     -42.157  -0.927  43.996  1.00 95.59           C  
ATOM    255 HG12 ILE A  15     -41.387  -0.830  43.230  1.00 95.59           H  
ATOM    256 HG13 ILE A  15     -43.115  -1.069  43.496  1.00 95.59           H  
ATOM    257  CG2 ILE A  15     -40.419  -2.015  45.490  1.00 95.59           C  
ATOM    258 HG21 ILE A  15     -40.352  -1.116  46.102  1.00 95.59           H  
ATOM    259 HG22 ILE A  15     -39.668  -1.967  44.701  1.00 95.59           H  
ATOM    260 HG23 ILE A  15     -40.204  -2.856  46.150  1.00 95.59           H  
ATOM    261  CD1 ILE A  15     -42.289   0.387  44.760  1.00 95.59           C  
ATOM    262 HD11 ILE A  15     -42.631   1.155  44.067  1.00 95.59           H  
ATOM    263 HD12 ILE A  15     -41.332   0.692  45.183  1.00 95.59           H  
ATOM    264 HD13 ILE A  15     -43.030   0.270  45.551  1.00 95.59           H  
ATOM    265  N   THR A  16     -40.562  -5.254  44.863  1.00 93.80           N  
ATOM    266  H   THR A  16     -39.840  -4.823  44.304  1.00 93.80           H  
ATOM    267  CA  THR A  16     -40.212  -6.436  45.645  1.00 93.80           C  
ATOM    268  HA  THR A  16     -40.977  -6.635  46.395  1.00 93.80           H  
ATOM    269  C   THR A  16     -38.908  -6.176  46.363  1.00 93.80           C  
ATOM    270  CB  THR A  16     -40.106  -7.666  44.746  1.00 93.80           C  
ATOM    271  HB  THR A  16     -39.336  -7.499  43.993  1.00 93.80           H  
ATOM    272  O   THR A  16     -37.915  -5.837  45.718  1.00 93.80           O  
ATOM    273  CG2 THR A  16     -39.763  -8.928  45.531  1.00 93.80           C  
ATOM    274 HG21 THR A  16     -39.838  -9.804  44.886  1.00 93.80           H  
ATOM    275 HG22 THR A  16     -38.739  -8.866  45.898  1.00 93.80           H  
ATOM    276 HG23 THR A  16     -40.425  -9.036  46.390  1.00 93.80           H  
ATOM    277  OG1 THR A  16     -41.345  -7.826  44.087  1.00 93.80           O  
ATOM    278  HG1 THR A  16     -41.847  -7.040  44.315  1.00 93.80           H  
ATOM    279  N   TYR A  17     -38.924  -6.352  47.676  1.00 93.03           N  
ATOM    280  H   TYR A  17     -39.791  -6.620  48.121  1.00 93.03           H  
ATOM    281  CA  TYR A  17     -37.736  -6.406  48.505  1.00 93.03           C  
ATOM    282  HA  TYR A  17     -36.870  -6.108  47.915  1.00 93.03           H  
ATOM    283  C   TYR A  17     -37.549  -7.851  48.963  1.00 93.03           C  
ATOM    284  CB  TYR A  17     -37.879  -5.425  49.669  1.00 93.03           C  
ATOM    285  HB2 TYR A  17     -38.745  -5.724  50.261  1.00 93.03           H  
ATOM    286  HB3 TYR A  17     -38.082  -4.429  49.274  1.00 93.03           H  
ATOM    287  O   TYR A  17     -38.226  -8.322  49.874  1.00 93.03           O  
ATOM    288  CG  TYR A  17     -36.683  -5.337  50.596  1.00 93.03           C  
ATOM    289  CD1 TYR A  17     -36.884  -4.867  51.908  1.00 93.03           C  
ATOM    290  HD1 TYR A  17     -37.869  -4.563  52.228  1.00 93.03           H  
ATOM    291  CD2 TYR A  17     -35.387  -5.718  50.180  1.00 93.03           C  
ATOM    292  HD2 TYR A  17     -35.182  -6.083  49.185  1.00 93.03           H  
ATOM    293  CE1 TYR A  17     -35.804  -4.791  52.806  1.00 93.03           C  
ATOM    294  HE1 TYR A  17     -35.966  -4.453  53.819  1.00 93.03           H  
ATOM    295  CE2 TYR A  17     -34.314  -5.662  51.083  1.00 93.03           C  
ATOM    296  HE2 TYR A  17     -33.329  -5.995  50.791  1.00 93.03           H  
ATOM    297  OH  TYR A  17     -33.478  -5.162  53.260  1.00 93.03           O  
ATOM    298  HH  TYR A  17     -33.676  -4.665  54.057  1.00 93.03           H  
ATOM    299  CZ  TYR A  17     -34.517  -5.191  52.391  1.00 93.03           C  
ATOM    300  N   SER A  18     -36.694  -8.571  48.243  1.00 89.60           N  
ATOM    301  H   SER A  18     -36.154  -8.107  47.527  1.00 89.60           H  
ATOM    302  CA  SER A  18     -36.352  -9.962  48.544  1.00 89.60           C  
ATOM    303  HA  SER A  18     -37.248 -10.493  48.865  1.00 89.60           H  
ATOM    304  C   SER A  18     -35.332 -10.026  49.675  1.00 89.60           C  
ATOM    305  CB  SER A  18     -35.797 -10.646  47.296  1.00 89.60           C  
ATOM    306  HB2 SER A  18     -35.471 -11.655  47.547  1.00 89.60           H  
ATOM    307  HB3 SER A  18     -34.947 -10.080  46.915  1.00 89.60           H  
ATOM    308  O   SER A  18     -34.470  -9.152  49.749  1.00 89.60           O  
ATOM    309  OG  SER A  18     -36.811 -10.710  46.309  1.00 89.60           O  
ATOM    310  HG  SER A  18     -37.522 -11.220  46.704  1.00 89.60           H  
ATOM    311  N   ARG A  19     -35.411 -11.071  50.509  1.00 85.52           N  
ATOM    312  H   ARG A  19     -36.089 -11.793  50.313  1.00 85.52           H  
ATOM    313  CA  ARG A  19     -34.582 -11.243  51.716  1.00 85.52           C  
ATOM    314  HA  ARG A  19     -35.038 -12.012  52.340  1.00 85.52           H  
ATOM    315  C   ARG A  19     -34.552  -9.975  52.574  1.00 85.52           C  
ATOM    316  CB  ARG A  19     -33.176 -11.726  51.333  1.00 85.52           C  
ATOM    317  HB2 ARG A  19     -32.603 -11.880  52.247  1.00 85.52           H  
ATOM    318  HB3 ARG A  19     -32.675 -10.965  50.736  1.00 85.52           H  
ATOM    319  O   ARG A  19     -33.494  -9.420  52.865  1.00 85.52           O  
ATOM    320  CG  ARG A  19     -33.216 -13.042  50.553  1.00 85.52           C  
ATOM    321  HG2 ARG A  19     -33.723 -13.796  51.154  1.00 85.52           H  
ATOM    322  HG3 ARG A  19     -33.750 -12.913  49.611  1.00 85.52           H  
ATOM    323  CD  ARG A  19     -31.793 -13.507  50.260  1.00 85.52           C  
ATOM    324  HD2 ARG A  19     -31.296 -12.763  49.638  1.00 85.52           H  
ATOM    325  HD3 ARG A  19     -31.260 -13.598  51.207  1.00 85.52           H  
ATOM    326  NE  ARG A  19     -31.801 -14.812  49.581  1.00 85.52           N  
ATOM    327  HE  ARG A  19     -32.696 -15.276  49.522  1.00 85.52           H  
ATOM    328  NH1 ARG A  19     -29.526 -15.074  49.456  1.00 85.52           N  
ATOM    329 HH11 ARG A  19     -29.422 -14.210  49.970  1.00 85.52           H  
ATOM    330 HH12 ARG A  19     -28.739 -15.700  49.357  1.00 85.52           H  
ATOM    331  NH2 ARG A  19     -30.867 -16.725  48.776  1.00 85.52           N  
ATOM    332 HH21 ARG A  19     -30.063 -17.333  48.715  1.00 85.52           H  
ATOM    333 HH22 ARG A  19     -31.778 -17.162  48.778  1.00 85.52           H  
ATOM    334  CZ  ARG A  19     -30.735 -15.525  49.267  1.00 85.52           C  
ATOM    335  N   ALA A  20     -35.737  -9.468  52.897  1.00 85.45           N  
ATOM    336  H   ALA A  20     -36.563 -10.018  52.707  1.00 85.45           H  
ATOM    337  CA  ALA A  20     -35.908  -8.210  53.589  1.00 85.45           C  
ATOM    338  HA  ALA A  20     -35.421  -7.447  52.981  1.00 85.45           H  
ATOM    339  C   ALA A  20     -35.235  -8.245  54.964  1.00 85.45           C  
ATOM    340  CB  ALA A  20     -37.399  -7.868  53.690  1.00 85.45           C  
ATOM    341  HB1 ALA A  20     -37.843  -7.836  52.695  1.00 85.45           H  
ATOM    342  HB2 ALA A  20     -37.514  -6.896  54.171  1.00 85.45           H  
ATOM    343  HB3 ALA A  20     -37.915  -8.616  54.292  1.00 85.45           H  
ATOM    344  O   ALA A  20     -35.574  -9.063  55.816  1.00 85.45           O  
ATOM    345  N   ASN A  21     -34.310  -7.313  55.194  1.00 85.11           N  
ATOM    346  H   ASN A  21     -33.973  -6.766  54.414  1.00 85.11           H  
ATOM    347  CA  ASN A  21     -33.726  -7.100  56.508  1.00 85.11           C  
ATOM    348  HA  ASN A  21     -33.406  -8.064  56.905  1.00 85.11           H  
ATOM    349  C   ASN A  21     -34.786  -6.521  57.462  1.00 85.11           C  
ATOM    350  CB  ASN A  21     -32.482  -6.202  56.380  1.00 85.11           C  
ATOM    351  HB2 ASN A  21     -31.761  -6.667  55.708  1.00 85.11           H  
ATOM    352  HB3 ASN A  21     -32.765  -5.228  55.980  1.00 85.11           H  
ATOM    353  O   ASN A  21     -35.063  -5.317  57.446  1.00 85.11           O  
ATOM    354  CG  ASN A  21     -31.812  -5.981  57.722  1.00 85.11           C  
ATOM    355  ND2 ASN A  21     -30.845  -5.099  57.795  1.00 85.11           N  
ATOM    356 HD21 ASN A  21     -30.527  -4.600  56.976  1.00 85.11           H  
ATOM    357 HD22 ASN A  21     -30.452  -4.910  58.706  1.00 85.11           H  
ATOM    358  OD1 ASN A  21     -32.185  -6.565  58.731  1.00 85.11           O  
ATOM    359  N   LEU A  22     -35.364  -7.380  58.303  1.00 82.05           N  
ATOM    360  H   LEU A  22     -35.142  -8.360  58.202  1.00 82.05           H  
ATOM    361  CA  LEU A  22     -36.401  -7.001  59.263  1.00 82.05           C  
ATOM    362  HA  LEU A  22     -37.147  -6.400  58.743  1.00 82.05           H  
ATOM    363  C   LEU A  22     -35.872  -6.111  60.399  1.00 82.05           C  
ATOM    364  CB  LEU A  22     -37.093  -8.262  59.816  1.00 82.05           C  
ATOM    365  HB2 LEU A  22     -37.825  -7.952  60.561  1.00 82.05           H  
ATOM    366  HB3 LEU A  22     -36.345  -8.871  60.324  1.00 82.05           H  
ATOM    367  O   LEU A  22     -36.674  -5.478  61.074  1.00 82.05           O  
ATOM    368  CG  LEU A  22     -37.815  -9.130  58.767  1.00 82.05           C  
ATOM    369  HG  LEU A  22     -37.110  -9.432  57.992  1.00 82.05           H  
ATOM    370  CD1 LEU A  22     -38.353 -10.394  59.434  1.00 82.05           C  
ATOM    371 HD11 LEU A  22     -38.860 -11.015  58.696  1.00 82.05           H  
ATOM    372 HD12 LEU A  22     -37.525 -10.970  59.848  1.00 82.05           H  
ATOM    373 HD13 LEU A  22     -39.049 -10.138  60.234  1.00 82.05           H  
ATOM    374  CD2 LEU A  22     -38.987  -8.396  58.107  1.00 82.05           C  
ATOM    375 HD21 LEU A  22     -39.693  -8.061  58.868  1.00 82.05           H  
ATOM    376 HD22 LEU A  22     -38.623  -7.538  57.543  1.00 82.05           H  
ATOM    377 HD23 LEU A  22     -39.498  -9.067  57.417  1.00 82.05           H  
ATOM    378  N   SER A  23     -34.551  -5.987  60.590  1.00 84.15           N  
ATOM    379  H   SER A  23     -33.914  -6.503  60.000  1.00 84.15           H  
ATOM    380  CA  SER A  23     -34.014  -4.983  61.523  1.00 84.15           C  
ATOM    381  HA  SER A  23     -34.610  -5.016  62.436  1.00 84.15           H  
ATOM    382  C   SER A  23     -34.156  -3.558  60.972  1.00 84.15           C  
ATOM    383  CB  SER A  23     -32.572  -5.295  61.940  1.00 84.15           C  
ATOM    384  HB2 SER A  23     -32.525  -6.301  62.356  1.00 84.15           H  
ATOM    385  HB3 SER A  23     -32.279  -4.593  62.721  1.00 84.15           H  
ATOM    386  O   SER A  23     -34.491  -2.645  61.721  1.00 84.15           O  
ATOM    387  OG  SER A  23     -31.658  -5.176  60.870  1.00 84.15           O  
ATOM    388  HG  SER A  23     -31.792  -5.903  60.258  1.00 84.15           H  
ATOM    389  N   ALA A  24     -33.993  -3.373  59.654  1.00 83.49           N  
ATOM    390  H   ALA A  24     -33.719  -4.168  59.095  1.00 83.49           H  
ATOM    391  CA  ALA A  24     -34.210  -2.090  58.981  1.00 83.49           C  
ATOM    392  HA  ALA A  24     -33.792  -1.291  59.594  1.00 83.49           H  
ATOM    393  C   ALA A  24     -35.706  -1.788  58.787  1.00 83.49           C  
ATOM    394  CB  ALA A  24     -33.462  -2.114  57.641  1.00 83.49           C  
ATOM    395  HB1 ALA A  24     -32.400  -2.283  57.814  1.00 83.49           H  
ATOM    396  HB2 ALA A  24     -33.856  -2.903  57.000  1.00 83.49           H  
ATOM    397  HB3 ALA A  24     -33.585  -1.154  57.139  1.00 83.49           H  
ATOM    398  O   ALA A  24     -36.159  -0.665  59.003  1.00 83.49           O  
ATOM    399  N   PHE A  25     -36.488  -2.803  58.403  1.00 90.72           N  
ATOM    400  H   PHE A  25     -36.049  -3.697  58.238  1.00 90.72           H  
ATOM    401  CA  PHE A  25     -37.925  -2.675  58.158  1.00 90.72           C  
ATOM    402  HA  PHE A  25     -38.256  -1.700  58.514  1.00 90.72           H  
ATOM    403  C   PHE A  25     -38.730  -3.731  58.931  1.00 90.72           C  
ATOM    404  CB  PHE A  25     -38.195  -2.685  56.650  1.00 90.72           C  
ATOM    405  HB2 PHE A  25     -39.274  -2.689  56.494  1.00 90.72           H  
ATOM    406  HB3 PHE A  25     -37.789  -3.597  56.212  1.00 90.72           H  
ATOM    407  O   PHE A  25     -39.191  -4.714  58.340  1.00 90.72           O  
ATOM    408  CG  PHE A  25     -37.621  -1.472  55.946  1.00 90.72           C  
ATOM    409  CD1 PHE A  25     -38.178  -0.207  56.190  1.00 90.72           C  
ATOM    410  HD1 PHE A  25     -39.008  -0.107  56.874  1.00 90.72           H  
ATOM    411  CD2 PHE A  25     -36.483  -1.582  55.126  1.00 90.72           C  
ATOM    412  HD2 PHE A  25     -36.000  -2.540  54.995  1.00 90.72           H  
ATOM    413  CE1 PHE A  25     -37.632   0.936  55.593  1.00 90.72           C  
ATOM    414  HE1 PHE A  25     -38.041   1.905  55.835  1.00 90.72           H  
ATOM    415  CE2 PHE A  25     -35.932  -0.434  54.531  1.00 90.72           C  
ATOM    416  HE2 PHE A  25     -35.020  -0.496  53.955  1.00 90.72           H  
ATOM    417  CZ  PHE A  25     -36.524   0.821  54.740  1.00 90.72           C  
ATOM    418  HZ  PHE A  25     -36.096   1.707  54.295  1.00 90.72           H  
ATOM    419  N   PRO A  26     -38.933  -3.532  60.250  1.00 87.21           N  
ATOM    420  CA  PRO A  26     -39.580  -4.527  61.110  1.00 87.21           C  
ATOM    421  HA  PRO A  26     -39.099  -5.498  60.985  1.00 87.21           H  
ATOM    422  C   PRO A  26     -41.066  -4.726  60.817  1.00 87.21           C  
ATOM    423  CB  PRO A  26     -39.350  -4.033  62.545  1.00 87.21           C  
ATOM    424  HB2 PRO A  26     -38.430  -4.470  62.933  1.00 87.21           H  
ATOM    425  HB3 PRO A  26     -40.183  -4.272  63.206  1.00 87.21           H  
ATOM    426  O   PRO A  26     -41.640  -5.735  61.215  1.00 87.21           O  
ATOM    427  CG  PRO A  26     -39.166  -2.525  62.389  1.00 87.21           C  
ATOM    428  HG2 PRO A  26     -40.138  -2.037  62.312  1.00 87.21           H  
ATOM    429  HG3 PRO A  26     -38.582  -2.101  63.206  1.00 87.21           H  
ATOM    430  CD  PRO A  26     -38.430  -2.425  61.057  1.00 87.21           C  
ATOM    431  HD2 PRO A  26     -38.613  -1.452  60.601  1.00 87.21           H  
ATOM    432  HD3 PRO A  26     -37.361  -2.561  61.223  1.00 87.21           H  
ATOM    433  N   THR A  27     -41.713  -3.778  60.134  1.00 90.70           N  
ATOM    434  H   THR A  27     -41.198  -2.997  59.753  1.00 90.70           H  
ATOM    435  CA  THR A  27     -43.146  -3.838  59.849  1.00 90.70           C  
ATOM    436  HA  THR A  27     -43.495  -4.856  60.017  1.00 90.70           H  
ATOM    437  C   THR A  27     -43.434  -3.509  58.389  1.00 90.70           C  
ATOM    438  CB  THR A  27     -43.951  -2.917  60.786  1.00 90.70           C  
ATOM    439  HB  THR A  27     -45.012  -3.091  60.605  1.00 90.70           H  
ATOM    440  O   THR A  27     -42.708  -2.755  57.738  1.00 90.70           O  
ATOM    441  CG2 THR A  27     -43.678  -3.161  62.270  1.00 90.70           C  
ATOM    442 HG21 THR A  27     -42.658  -2.876  62.528  1.00 90.70           H  
ATOM    443 HG22 THR A  27     -44.378  -2.584  62.875  1.00 90.70           H  
ATOM    444 HG23 THR A  27     -43.814  -4.219  62.496  1.00 90.70           H  
ATOM    445  OG1 THR A  27     -43.681  -1.557  60.540  1.00 90.70           O  
ATOM    446  HG1 THR A  27     -43.655  -1.129  61.399  1.00 90.70           H  
ATOM    447  N   ARG A  28     -44.570  -4.010  57.883  1.00 91.54           N  
ATOM    448  H   ARG A  28     -45.078  -4.686  58.436  1.00 91.54           H  
ATOM    449  CA  ARG A  28     -45.114  -3.602  56.575  1.00 91.54           C  
ATOM    450  HA  ARG A  28     -44.424  -3.908  55.789  1.00 91.54           H  
ATOM    451  C   ARG A  28     -45.231  -2.074  56.481  1.00 91.54           C  
ATOM    452  CB  ARG A  28     -46.491  -4.253  56.336  1.00 91.54           C  
ATOM    453  HB2 ARG A  28     -47.165  -3.953  57.138  1.00 91.54           H  
ATOM    454  HB3 ARG A  28     -46.897  -3.865  55.401  1.00 91.54           H  
ATOM    455  O   ARG A  28     -44.943  -1.503  55.433  1.00 91.54           O  
ATOM    456  CG  ARG A  28     -46.481  -5.793  56.250  1.00 91.54           C  
ATOM    457  HG2 ARG A  28     -46.086  -6.211  57.176  1.00 91.54           H  
ATOM    458  HG3 ARG A  28     -45.854  -6.108  55.415  1.00 91.54           H  
ATOM    459  CD  ARG A  28     -47.906  -6.323  56.021  1.00 91.54           C  
ATOM    460  HD2 ARG A  28     -48.229  -6.032  55.022  1.00 91.54           H  
ATOM    461  HD3 ARG A  28     -48.591  -5.851  56.727  1.00 91.54           H  
ATOM    462  NE  ARG A  28     -48.022  -7.792  56.140  1.00 91.54           N  
ATOM    463  HE  ARG A  28     -48.180  -8.325  55.297  1.00 91.54           H  
ATOM    464  NH1 ARG A  28     -48.410  -7.946  58.410  1.00 91.54           N  
ATOM    465 HH11 ARG A  28     -48.870  -8.479  59.133  1.00 91.54           H  
ATOM    466 HH12 ARG A  28     -48.344  -6.941  58.485  1.00 91.54           H  
ATOM    467  NH2 ARG A  28     -48.709  -9.723  57.107  1.00 91.54           N  
ATOM    468 HH21 ARG A  28     -48.924 -10.050  56.176  1.00 91.54           H  
ATOM    469 HH22 ARG A  28     -49.253 -10.173  57.829  1.00 91.54           H  
ATOM    470  CZ  ARG A  28     -48.363  -8.477  57.218  1.00 91.54           C  
ATOM    471  N   GLN A  29     -45.601  -1.424  57.589  1.00 94.52           N  
ATOM    472  H   GLN A  29     -45.795  -1.969  58.417  1.00 94.52           H  
ATOM    473  CA  GLN A  29     -45.745   0.028  57.678  1.00 94.52           C  
ATOM    474  HA  GLN A  29     -46.403   0.356  56.874  1.00 94.52           H  
ATOM    475  C   GLN A  29     -44.408   0.752  57.503  1.00 94.52           C  
ATOM    476  CB  GLN A  29     -46.393   0.403  59.023  1.00 94.52           C  
ATOM    477  HB2 GLN A  29     -45.725   0.122  59.836  1.00 94.52           H  
ATOM    478  HB3 GLN A  29     -47.320  -0.158  59.143  1.00 94.52           H  
ATOM    479  O   GLN A  29     -44.355   1.717  56.746  1.00 94.52           O  
ATOM    480  CG  GLN A  29     -46.703   1.907  59.143  1.00 94.52           C  
ATOM    481  HG2 GLN A  29     -45.793   2.493  59.015  1.00 94.52           H  
ATOM    482  HG3 GLN A  29     -47.081   2.105  60.146  1.00 94.52           H  
ATOM    483  CD  GLN A  29     -47.767   2.370  58.153  1.00 94.52           C  
ATOM    484  NE2 GLN A  29     -47.533   3.396  57.366  1.00 94.52           N  
ATOM    485 HE21 GLN A  29     -48.313   3.680  56.790  1.00 94.52           H  
ATOM    486 HE22 GLN A  29     -46.631   3.848  57.319  1.00 94.52           H  
ATOM    487  OE1 GLN A  29     -48.832   1.798  58.058  1.00 94.52           O  
ATOM    488  N   SER A  30     -43.326   0.312  58.157  1.00 94.20           N  
ATOM    489  H   SER A  30     -43.376  -0.518  58.731  1.00 94.20           H  
ATOM    490  CA  SER A  30     -42.032   0.993  58.021  1.00 94.20           C  
ATOM    491  HA  SER A  30     -42.189   2.053  58.225  1.00 94.20           H  
ATOM    492  C   SER A  30     -41.499   0.904  56.590  1.00 94.20           C  
ATOM    493  CB  SER A  30     -41.009   0.493  59.045  1.00 94.20           C  
ATOM    494  HB2 SER A  30     -40.096   1.079  58.939  1.00 94.20           H  
ATOM    495  HB3 SER A  30     -41.404   0.653  60.048  1.00 94.20           H  
ATOM    496  O   SER A  30     -41.027   1.908  56.053  1.00 94.20           O  
ATOM    497  OG  SER A  30     -40.693  -0.874  58.890  1.00 94.20           O  
ATOM    498  HG  SER A  30     -39.937  -1.048  59.456  1.00 94.20           H  
ATOM    499  N   PHE A  31     -41.661  -0.251  55.933  1.00 94.81           N  
ATOM    500  H   PHE A  31     -42.010  -1.047  56.446  1.00 94.81           H  
ATOM    501  CA  PHE A  31     -41.318  -0.404  54.518  1.00 94.81           C  
ATOM    502  HA  PHE A  31     -40.289  -0.073  54.376  1.00 94.81           H  
ATOM    503  C   PHE A  31     -42.197   0.473  53.613  1.00 94.81           C  
ATOM    504  CB  PHE A  31     -41.408  -1.880  54.113  1.00 94.81           C  
ATOM    505  HB2 PHE A  31     -42.424  -2.238  54.279  1.00 94.81           H  
ATOM    506  HB3 PHE A  31     -40.748  -2.467  54.752  1.00 94.81           H  
ATOM    507  O   PHE A  31     -41.673   1.198  52.766  1.00 94.81           O  
ATOM    508  CG  PHE A  31     -41.012  -2.124  52.669  1.00 94.81           C  
ATOM    509  CD1 PHE A  31     -41.969  -2.549  51.729  1.00 94.81           C  
ATOM    510  HD1 PHE A  31     -42.990  -2.718  52.038  1.00 94.81           H  
ATOM    511  CD2 PHE A  31     -39.684  -1.901  52.259  1.00 94.81           C  
ATOM    512  HD2 PHE A  31     -38.946  -1.569  52.975  1.00 94.81           H  
ATOM    513  CE1 PHE A  31     -41.596  -2.764  50.390  1.00 94.81           C  
ATOM    514  HE1 PHE A  31     -42.328  -3.112  49.676  1.00 94.81           H  
ATOM    515  CE2 PHE A  31     -39.313  -2.107  50.919  1.00 94.81           C  
ATOM    516  HE2 PHE A  31     -38.291  -1.937  50.616  1.00 94.81           H  
ATOM    517  CZ  PHE A  31     -40.269  -2.541  49.984  1.00 94.81           C  
ATOM    518  HZ  PHE A  31     -39.981  -2.707  48.956  1.00 94.81           H  
ATOM    519  N   ALA A  32     -43.521   0.462  53.813  1.00 95.93           N  
ATOM    520  H   ALA A  32     -43.902  -0.148  54.522  1.00 95.93           H  
ATOM    521  CA  ALA A  32     -44.450   1.292  53.047  1.00 95.93           C  
ATOM    522  HA  ALA A  32     -44.408   0.983  52.002  1.00 95.93           H  
ATOM    523  C   ALA A  32     -44.069   2.777  53.121  1.00 95.93           C  
ATOM    524  CB  ALA A  32     -45.879   1.090  53.569  1.00 95.93           C  
ATOM    525  HB1 ALA A  32     -46.580   1.619  52.923  1.00 95.93           H  
ATOM    526  HB2 ALA A  32     -45.974   1.484  54.580  1.00 95.93           H  
ATOM    527  HB3 ALA A  32     -46.147   0.033  53.593  1.00 95.93           H  
ATOM    528  O   ALA A  32     -43.922   3.430  52.088  1.00 95.93           O  
ATOM    529  N   THR A  33     -43.845   3.287  54.335  1.00 95.66           N  
ATOM    530  H   THR A  33     -44.013   2.700  55.140  1.00 95.66           H  
ATOM    531  CA  THR A  33     -43.475   4.683  54.588  1.00 95.66           C  
ATOM    532  HA  THR A  33     -44.267   5.332  54.215  1.00 95.66           H  
ATOM    533  C   THR A  33     -42.183   5.066  53.866  1.00 95.66           C  
ATOM    534  CB  THR A  33     -43.333   4.928  56.098  1.00 95.66           C  
ATOM    535  HB  THR A  33     -42.545   4.289  56.495  1.00 95.66           H  
ATOM    536  O   THR A  33     -42.132   6.119  53.232  1.00 95.66           O  
ATOM    537  CG2 THR A  33     -43.019   6.384  56.436  1.00 95.66           C  
ATOM    538 HG21 THR A  33     -42.038   6.660  56.051  1.00 95.66           H  
ATOM    539 HG22 THR A  33     -43.774   7.037  55.999  1.00 95.66           H  
ATOM    540 HG23 THR A  33     -43.012   6.519  57.518  1.00 95.66           H  
ATOM    541  OG1 THR A  33     -44.542   4.629  56.763  1.00 95.66           O  
ATOM    542  HG1 THR A  33     -44.331   4.595  57.699  1.00 95.66           H  
ATOM    543  N   ALA A  34     -41.158   4.207  53.886  1.00 95.45           N  
ATOM    544  H   ALA A  34     -41.241   3.349  54.411  1.00 95.45           H  
ATOM    545  CA  ALA A  34     -39.902   4.470  53.183  1.00 95.45           C  
ATOM    546  HA  ALA A  34     -39.506   5.430  53.515  1.00 95.45           H  
ATOM    547  C   ALA A  34     -40.080   4.557  51.661  1.00 95.45           C  
ATOM    548  CB  ALA A  34     -38.896   3.387  53.563  1.00 95.45           C  
ATOM    549  HB1 ALA A  34     -37.998   3.478  52.951  1.00 95.45           H  
ATOM    550  HB2 ALA A  34     -39.322   2.393  53.423  1.00 95.45           H  
ATOM    551  HB3 ALA A  34     -38.621   3.531  54.608  1.00 95.45           H  
ATOM    552  O   ALA A  34     -39.558   5.477  51.028  1.00 95.45           O  
ATOM    553  N   ILE A  35     -40.856   3.646  51.066  1.00 96.35           N  
ATOM    554  H   ILE A  35     -41.257   2.915  51.637  1.00 96.35           H  
ATOM    555  CA  ILE A  35     -41.141   3.674  49.626  1.00 96.35           C  
ATOM    556  HA  ILE A  35     -40.195   3.746  49.088  1.00 96.35           H  
ATOM    557  C   ILE A  35     -41.952   4.917  49.244  1.00 96.35           C  
ATOM    558  CB  ILE A  35     -41.862   2.379  49.196  1.00 96.35           C  
ATOM    559  HB  ILE A  35     -42.759   2.276  49.807  1.00 96.35           H  
ATOM    560  O   ILE A  35     -41.653   5.555  48.233  1.00 96.35           O  
ATOM    561  CG1 ILE A  35     -41.017   1.101  49.407  1.00 96.35           C  
ATOM    562 HG12 ILE A  35     -41.600   0.236  49.092  1.00 96.35           H  
ATOM    563 HG13 ILE A  35     -40.814   0.972  50.471  1.00 96.35           H  
ATOM    564  CG2 ILE A  35     -42.314   2.461  47.726  1.00 96.35           C  
ATOM    565 HG21 ILE A  35     -41.480   2.754  47.088  1.00 96.35           H  
ATOM    566 HG22 ILE A  35     -42.699   1.489  47.418  1.00 96.35           H  
ATOM    567 HG23 ILE A  35     -43.122   3.186  47.628  1.00 96.35           H  
ATOM    568  CD1 ILE A  35     -39.671   1.066  48.681  1.00 96.35           C  
ATOM    569 HD11 ILE A  35     -39.019   1.836  49.093  1.00 96.35           H  
ATOM    570 HD12 ILE A  35     -39.807   1.210  47.609  1.00 96.35           H  
ATOM    571 HD13 ILE A  35     -39.201   0.097  48.848  1.00 96.35           H  
ATOM    572  N   ILE A  36     -42.967   5.277  50.034  1.00 95.55           N  
ATOM    573  H   ILE A  36     -43.160   4.715  50.850  1.00 95.55           H  
ATOM    574  CA  ILE A  36     -43.800   6.463  49.791  1.00 95.55           C  
ATOM    575  HA  ILE A  36     -44.218   6.405  48.785  1.00 95.55           H  
ATOM    576  C   ILE A  36     -42.939   7.723  49.847  1.00 95.55           C  
ATOM    577  CB  ILE A  36     -44.965   6.523  50.799  1.00 95.55           C  
ATOM    578  HB  ILE A  36     -44.547   6.445  51.802  1.00 95.55           H  
ATOM    579  O   ILE A  36     -42.926   8.487  48.881  1.00 95.55           O  
ATOM    580  CG1 ILE A  36     -45.937   5.347  50.563  1.00 95.55           C  
ATOM    581 HG12 ILE A  36     -45.385   4.444  50.302  1.00 95.55           H  
ATOM    582 HG13 ILE A  36     -46.602   5.568  49.727  1.00 95.55           H  
ATOM    583  CG2 ILE A  36     -45.738   7.852  50.702  1.00 95.55           C  
ATOM    584 HG21 ILE A  36     -46.091   8.027  49.686  1.00 95.55           H  
ATOM    585 HG22 ILE A  36     -46.594   7.845  51.377  1.00 95.55           H  
ATOM    586 HG23 ILE A  36     -45.109   8.691  51.000  1.00 95.55           H  
ATOM    587  CD1 ILE A  36     -46.771   5.034  51.807  1.00 95.55           C  
ATOM    588 HD11 ILE A  36     -47.193   4.035  51.699  1.00 95.55           H  
ATOM    589 HD12 ILE A  36     -47.568   5.767  51.927  1.00 95.55           H  
ATOM    590 HD13 ILE A  36     -46.143   5.034  52.698  1.00 95.55           H  
ATOM    591  N   ASN A  37     -42.145   7.880  50.908  1.00 95.03           N  
ATOM    592  H   ASN A  37     -42.203   7.214  51.666  1.00 95.03           H  
ATOM    593  CA  ASN A  37     -41.237   9.012  51.061  1.00 95.03           C  
ATOM    594  HA  ASN A  37     -41.823   9.931  51.051  1.00 95.03           H  
ATOM    595  C   ASN A  37     -40.234   9.094  49.896  1.00 95.03           C  
ATOM    596  CB  ASN A  37     -40.531   8.888  52.421  1.00 95.03           C  
ATOM    597  HB2 ASN A  37     -39.898   8.001  52.429  1.00 95.03           H  
ATOM    598  HB3 ASN A  37     -41.273   8.792  53.213  1.00 95.03           H  
ATOM    599  O   ASN A  37     -39.999  10.168  49.343  1.00 95.03           O  
ATOM    600  CG  ASN A  37     -39.681  10.109  52.725  1.00 95.03           C  
ATOM    601  ND2 ASN A  37     -38.709   9.987  53.595  1.00 95.03           N  
ATOM    602 HD21 ASN A  37     -38.518   9.109  54.055  1.00 95.03           H  
ATOM    603 HD22 ASN A  37     -38.111  10.794  53.701  1.00 95.03           H  
ATOM    604  OD1 ASN A  37     -39.862  11.176  52.169  1.00 95.03           O  
ATOM    605  N   ALA A  38     -39.707   7.956  49.434  1.00 96.04           N  
ATOM    606  H   ALA A  38     -39.884   7.097  49.935  1.00 96.04           H  
ATOM    607  CA  ALA A  38     -38.832   7.921  48.267  1.00 96.04           C  
ATOM    608  HA  ALA A  38     -37.984   8.578  48.458  1.00 96.04           H  
ATOM    609  C   ALA A  38     -39.530   8.429  46.993  1.00 96.04           C  
ATOM    610  CB  ALA A  38     -38.309   6.493  48.084  1.00 96.04           C  
ATOM    611  HB1 ALA A  38     -37.839   6.154  49.007  1.00 96.04           H  
ATOM    612  HB2 ALA A  38     -39.126   5.815  47.838  1.00 96.04           H  
ATOM    613  HB3 ALA A  38     -37.571   6.477  47.282  1.00 96.04           H  
ATOM    614  O   ALA A  38     -38.928   9.168  46.209  1.00 96.04           O  
ATOM    615  N   PHE A  39     -40.797   8.070  46.763  1.00 96.05           N  
ATOM    616  H   PHE A  39     -41.265   7.493  47.448  1.00 96.05           H  
ATOM    617  CA  PHE A  39     -41.559   8.591  45.625  1.00 96.05           C  
ATOM    618  HA  PHE A  39     -40.960   8.465  44.724  1.00 96.05           H  
ATOM    619  C   PHE A  39     -41.841  10.088  45.741  1.00 96.05           C  
ATOM    620  CB  PHE A  39     -42.876   7.827  45.440  1.00 96.05           C  
ATOM    621  HB2 PHE A  39     -43.591   8.476  44.934  1.00 96.05           H  
ATOM    622  HB3 PHE A  39     -43.304   7.586  46.413  1.00 96.05           H  
ATOM    623  O   PHE A  39     -41.706  10.793  44.740  1.00 96.05           O  
ATOM    624  CG  PHE A  39     -42.742   6.576  44.604  1.00 96.05           C  
ATOM    625  CD1 PHE A  39     -42.519   6.677  43.218  1.00 96.05           C  
ATOM    626  HD1 PHE A  39     -42.419   7.654  42.768  1.00 96.05           H  
ATOM    627  CD2 PHE A  39     -42.864   5.312  45.200  1.00 96.05           C  
ATOM    628  HD2 PHE A  39     -43.049   5.234  46.261  1.00 96.05           H  
ATOM    629  CE1 PHE A  39     -42.418   5.513  42.433  1.00 96.05           C  
ATOM    630  HE1 PHE A  39     -42.235   5.589  41.372  1.00 96.05           H  
ATOM    631  CE2 PHE A  39     -42.765   4.151  44.419  1.00 96.05           C  
ATOM    632  HE2 PHE A  39     -42.870   3.190  44.900  1.00 96.05           H  
ATOM    633  CZ  PHE A  39     -42.551   4.250  43.034  1.00 96.05           C  
ATOM    634  HZ  PHE A  39     -42.503   3.356  42.431  1.00 96.05           H  
ATOM    635  N   GLU A  40     -42.221  10.568  46.921  1.00 92.67           N  
ATOM    636  H   GLU A  40     -42.340   9.928  47.693  1.00 92.67           H  
ATOM    637  CA  GLU A  40     -42.587  11.970  47.146  1.00 92.67           C  
ATOM    638  HA  GLU A  40     -43.219  12.311  46.326  1.00 92.67           H  
ATOM    639  C   GLU A  40     -41.368  12.902  47.158  1.00 92.67           C  
ATOM    640  CB  GLU A  40     -43.397  12.081  48.445  1.00 92.67           C  
ATOM    641  HB2 GLU A  40     -42.837  11.633  49.266  1.00 92.67           H  
ATOM    642  HB3 GLU A  40     -43.568  13.135  48.662  1.00 92.67           H  
ATOM    643  O   GLU A  40     -41.447  14.025  46.666  1.00 92.67           O  
ATOM    644  CG  GLU A  40     -44.756  11.382  48.281  1.00 92.67           C  
ATOM    645  HG2 GLU A  40     -45.245  11.795  47.399  1.00 92.67           H  
ATOM    646  HG3 GLU A  40     -44.609  10.318  48.098  1.00 92.67           H  
ATOM    647  CD  GLU A  40     -45.691  11.550  49.482  1.00 92.67           C  
ATOM    648  OE1 GLU A  40     -46.908  11.366  49.239  1.00 92.67           O  
ATOM    649  OE2 GLU A  40     -45.207  11.879  50.585  1.00 92.67           O  
ATOM    650  N   THR A  41     -40.215  12.413  47.620  1.00 93.70           N  
ATOM    651  H   THR A  41     -40.244  11.532  48.111  1.00 93.70           H  
ATOM    652  CA  THR A  41     -38.952  13.167  47.623  1.00 93.70           C  
ATOM    653  HA  THR A  41     -39.155  14.191  47.937  1.00 93.70           H  
ATOM    654  C   THR A  41     -38.316  13.227  46.235  1.00 93.70           C  
ATOM    655  CB  THR A  41     -37.971  12.559  48.639  1.00 93.70           C  
ATOM    656  HB  THR A  41     -37.787  11.509  48.409  1.00 93.70           H  
ATOM    657  O   THR A  41     -37.790  14.259  45.821  1.00 93.70           O  
ATOM    658  CG2 THR A  41     -36.637  13.307  48.690  1.00 93.70           C  
ATOM    659 HG21 THR A  41     -36.819  14.374  48.816  1.00 93.70           H  
ATOM    660 HG22 THR A  41     -36.065  13.137  47.778  1.00 93.70           H  
ATOM    661 HG23 THR A  41     -36.056  12.948  49.539  1.00 93.70           H  
ATOM    662  OG1 THR A  41     -38.510  12.674  49.928  1.00 93.70           O  
ATOM    663  HG1 THR A  41     -39.105  11.944  50.115  1.00 93.70           H  
ATOM    664  N   THR A  42     -38.348  12.123  45.480  1.00 93.76           N  
ATOM    665  H   THR A  42     -38.782  11.297  45.866  1.00 93.76           H  
ATOM    666  CA  THR A  42     -37.635  12.040  44.188  1.00 93.76           C  
ATOM    667  HA  THR A  42     -36.831  12.775  44.192  1.00 93.76           H  
ATOM    668  C   THR A  42     -38.501  12.363  42.976  1.00 93.76           C  
ATOM    669  CB  THR A  42     -36.979  10.677  43.970  1.00 93.76           C  
ATOM    670  HB  THR A  42     -36.402  10.726  43.047  1.00 93.76           H  
ATOM    671  O   THR A  42     -37.983  12.512  41.862  1.00 93.76           O  
ATOM    672  CG2 THR A  42     -36.029  10.272  45.086  1.00 93.76           C  
ATOM    673 HG21 THR A  42     -36.538  10.227  46.049  1.00 93.76           H  
ATOM    674 HG22 THR A  42     -35.208  10.987  45.153  1.00 93.76           H  
ATOM    675 HG23 THR A  42     -35.630   9.286  44.849  1.00 93.76           H  
ATOM    676  OG1 THR A  42     -37.937   9.661  43.822  1.00 93.76           O  
ATOM    677  HG1 THR A  42     -38.263   9.469  44.704  1.00 93.76           H  
ATOM    678  N   THR A  43     -39.822  12.441  43.148  1.00 92.08           N  
ATOM    679  H   THR A  43     -40.201  12.334  44.078  1.00 92.08           H  
ATOM    680  CA  THR A  43     -40.760  12.660  42.051  1.00 92.08           C  
ATOM    681  HA  THR A  43     -40.206  13.103  41.223  1.00 92.08           H  
ATOM    682  C   THR A  43     -41.847  13.656  42.430  1.00 92.08           C  
ATOM    683  CB  THR A  43     -41.391  11.353  41.528  1.00 92.08           C  
ATOM    684  HB  THR A  43     -41.668  11.539  40.490  1.00 92.08           H  
ATOM    685  O   THR A  43     -42.282  13.745  43.564  1.00 92.08           O  
ATOM    686  CG2 THR A  43     -40.489  10.117  41.531  1.00 92.08           C  
ATOM    687 HG21 THR A  43     -39.553  10.335  41.017  1.00 92.08           H  
ATOM    688 HG22 THR A  43     -40.270   9.824  42.558  1.00 92.08           H  
ATOM    689 HG23 THR A  43     -40.992   9.287  41.034  1.00 92.08           H  
ATOM    690  OG1 THR A  43     -42.575  11.005  42.200  1.00 92.08           O  
ATOM    691  HG1 THR A  43     -42.367  10.995  43.137  1.00 92.08           H  
ATOM    692  N   VAL A  44     -42.383  14.357  41.433  1.00 89.58           N  
ATOM    693  H   VAL A  44     -41.941  14.310  40.526  1.00 89.58           H  
ATOM    694  CA  VAL A  44     -43.524  15.269  41.623  1.00 89.58           C  
ATOM    695  HA  VAL A  44     -43.380  15.797  42.566  1.00 89.58           H  
ATOM    696  C   VAL A  44     -44.877  14.548  41.747  1.00 89.58           C  
ATOM    697  CB  VAL A  44     -43.558  16.318  40.494  1.00 89.58           C  
ATOM    698  HB  VAL A  44     -44.461  16.921  40.591  1.00 89.58           H  
ATOM    699  O   VAL A  44     -45.921  15.205  41.712  1.00 89.58           O  
ATOM    700  CG1 VAL A  44     -42.368  17.275  40.581  1.00 89.58           C  
ATOM    701 HG11 VAL A  44     -42.364  17.762  41.557  1.00 89.58           H  
ATOM    702 HG12 VAL A  44     -42.444  18.045  39.814  1.00 89.58           H  
ATOM    703 HG13 VAL A  44     -41.425  16.741  40.462  1.00 89.58           H  
ATOM    704  CG2 VAL A  44     -43.562  15.676  39.093  1.00 89.58           C  
ATOM    705 HG21 VAL A  44     -43.780  16.438  38.345  1.00 89.58           H  
ATOM    706 HG22 VAL A  44     -44.296  14.871  39.034  1.00 89.58           H  
ATOM    707 HG23 VAL A  44     -42.579  15.261  38.871  1.00 89.58           H  
ATOM    708  N   ALA A  45     -44.908  13.211  41.724  1.00 91.83           N  
ATOM    709  H   ALA A  45     -44.060  12.720  41.969  1.00 91.83           H  
ATOM    710  CA  ALA A  45     -46.146  12.436  41.756  1.00 91.83           C  
ATOM    711  HA  ALA A  45     -46.955  13.027  41.326  1.00 91.83           H  
ATOM    712  C   ALA A  45     -46.545  12.101  43.189  1.00 91.83           C  
ATOM    713  CB  ALA A  45     -46.003  11.170  40.911  1.00 91.83           C  
ATOM    714  HB1 ALA A  45     -45.268  10.509  41.371  1.00 91.83           H  
ATOM    715  HB2 ALA A  45     -46.962  10.655  40.865  1.00 91.83           H  
ATOM    716  HB3 ALA A  45     -45.685  11.442  39.904  1.00 91.83           H  
ATOM    717  O   ALA A  45     -45.713  11.683  43.980  1.00 91.83           O  
ATOM    718  N   LYS A  46     -47.842  12.219  43.472  1.00 92.31           N  
ATOM    719  H   LYS A  46     -48.478  12.438  42.718  1.00 92.31           H  
ATOM    720  CA  LYS A  46     -48.419  11.757  44.734  1.00 92.31           C  
ATOM    721  HA  LYS A  46     -47.694  11.892  45.536  1.00 92.31           H  
ATOM    722  C   LYS A  46     -48.702  10.265  44.641  1.00 92.31           C  
ATOM    723  CB  LYS A  46     -49.684  12.551  45.092  1.00 92.31           C  
ATOM    724  HB2 LYS A  46     -50.107  12.117  45.998  1.00 92.31           H  
ATOM    725  HB3 LYS A  46     -50.420  12.458  44.294  1.00 92.31           H  
ATOM    726  O   LYS A  46     -49.128   9.794  43.576  1.00 92.31           O  
ATOM    727  CG  LYS A  46     -49.377  14.035  45.353  1.00 92.31           C  
ATOM    728  HG2 LYS A  46     -48.562  14.103  46.073  1.00 92.31           H  
ATOM    729  HG3 LYS A  46     -49.071  14.521  44.427  1.00 92.31           H  
ATOM    730  CD  LYS A  46     -50.604  14.756  45.928  1.00 92.31           C  
ATOM    731  HD2 LYS A  46     -50.932  14.218  46.818  1.00 92.31           H  
ATOM    732  HD3 LYS A  46     -51.413  14.751  45.197  1.00 92.31           H  
ATOM    733  CE  LYS A  46     -50.250  16.196  46.318  1.00 92.31           C  
ATOM    734  HE2 LYS A  46     -49.351  16.165  46.933  1.00 92.31           H  
ATOM    735  HE3 LYS A  46     -50.022  16.772  45.421  1.00 92.31           H  
ATOM    736  NZ  LYS A  46     -51.345  16.837  47.092  1.00 92.31           N  
ATOM    737  HZ1 LYS A  46     -51.079  17.762  47.399  1.00 92.31           H  
ATOM    738  HZ2 LYS A  46     -51.531  16.301  47.928  1.00 92.31           H  
ATOM    739  HZ3 LYS A  46     -52.204  16.895  46.564  1.00 92.31           H  
ATOM    740  N   VAL A  47     -48.497   9.543  45.734  1.00 94.39           N  
ATOM    741  H   VAL A  47     -48.163  10.001  46.570  1.00 94.39           H  
ATOM    742  CA  VAL A  47     -48.999   8.176  45.874  1.00 94.39           C  
ATOM    743  HA  VAL A  47     -48.830   7.633  44.944  1.00 94.39           H  
ATOM    744  C   VAL A  47     -50.506   8.260  46.117  1.00 94.39           C  
ATOM    745  CB  VAL A  47     -48.262   7.426  46.998  1.00 94.39           C  
ATOM    746  HB  VAL A  47     -48.413   7.937  47.949  1.00 94.39           H  
ATOM    747  O   VAL A  47     -50.947   8.974  47.006  1.00 94.39           O  
ATOM    748  CG1 VAL A  47     -48.811   6.000  47.100  1.00 94.39           C  
ATOM    749 HG11 VAL A  47     -48.196   5.414  47.783  1.00 94.39           H  
ATOM    750 HG12 VAL A  47     -49.826   6.033  47.496  1.00 94.39           H  
ATOM    751 HG13 VAL A  47     -48.830   5.528  46.118  1.00 94.39           H  
ATOM    752  CG2 VAL A  47     -46.754   7.345  46.712  1.00 94.39           C  
ATOM    753 HG21 VAL A  47     -46.319   8.344  46.682  1.00 94.39           H  
ATOM    754 HG22 VAL A  47     -46.263   6.802  47.520  1.00 94.39           H  
ATOM    755 HG23 VAL A  47     -46.564   6.827  45.772  1.00 94.39           H  
ATOM    756  N   LEU A  48     -51.300   7.603  45.270  1.00 92.84           N  
ATOM    757  H   LEU A  48     -50.868   6.991  44.593  1.00 92.84           H  
ATOM    758  CA  LEU A  48     -52.760   7.583  45.392  1.00 92.84           C  
ATOM    759  HA  LEU A  48     -53.103   8.493  45.883  1.00 92.84           H  
ATOM    760  C   LEU A  48     -53.219   6.434  46.287  1.00 92.84           C  
ATOM    761  CB  LEU A  48     -53.424   7.479  44.007  1.00 92.84           C  
ATOM    762  HB2 LEU A  48     -54.496   7.364  44.167  1.00 92.84           H  
ATOM    763  HB3 LEU A  48     -53.067   6.575  43.513  1.00 92.84           H  
ATOM    764  O   LEU A  48     -53.968   6.659  47.222  1.00 92.84           O  
ATOM    765  CG  LEU A  48     -53.203   8.676  43.071  1.00 92.84           C  
ATOM    766  HG  LEU A  48     -52.140   8.774  42.849  1.00 92.84           H  
ATOM    767  CD1 LEU A  48     -53.950   8.414  41.758  1.00 92.84           C  
ATOM    768 HD11 LEU A  48     -53.920   9.297  41.119  1.00 92.84           H  
ATOM    769 HD12 LEU A  48     -53.499   7.565  41.245  1.00 92.84           H  
ATOM    770 HD13 LEU A  48     -54.994   8.192  41.979  1.00 92.84           H  
ATOM    771  CD2 LEU A  48     -53.702   9.997  43.655  1.00 92.84           C  
ATOM    772 HD21 LEU A  48     -54.741   9.893  43.967  1.00 92.84           H  
ATOM    773 HD22 LEU A  48     -53.105  10.263  44.527  1.00 92.84           H  
ATOM    774 HD23 LEU A  48     -53.625  10.799  42.920  1.00 92.84           H  
ATOM    775  N   HIS A  49     -52.757   5.217  45.991  1.00 93.09           N  
ATOM    776  H   HIS A  49     -52.063   5.129  45.262  1.00 93.09           H  
ATOM    777  CA  HIS A  49     -53.073   4.013  46.760  1.00 93.09           C  
ATOM    778  HA  HIS A  49     -53.293   4.294  47.789  1.00 93.09           H  
ATOM    779  C   HIS A  49     -51.870   3.078  46.754  1.00 93.09           C  
ATOM    780  CB  HIS A  49     -54.290   3.270  46.181  1.00 93.09           C  
ATOM    781  HB2 HIS A  49     -53.990   2.751  45.271  1.00 93.09           H  
ATOM    782  HB3 HIS A  49     -54.613   2.517  46.900  1.00 93.09           H  
ATOM    783  O   HIS A  49     -51.089   3.061  45.787  1.00 93.09           O  
ATOM    784  CG  HIS A  49     -55.466   4.153  45.859  1.00 93.09           C  
ATOM    785  CD2 HIS A  49     -55.927   4.445  44.607  1.00 93.09           C  
ATOM    786  HD2 HIS A  49     -55.531   4.047  43.684  1.00 93.09           H  
ATOM    787  ND1 HIS A  49     -56.223   4.882  46.746  1.00 93.09           N  
ATOM    788  HD1 HIS A  49     -56.097   4.954  47.746  1.00 93.09           H  
ATOM    789  CE1 HIS A  49     -57.103   5.609  46.041  1.00 93.09           C  
ATOM    790  HE1 HIS A  49     -57.822   6.284  46.481  1.00 93.09           H  
ATOM    791  NE2 HIS A  49     -56.958   5.378  44.719  1.00 93.09           N  
ATOM    792  N   TRP A  50     -51.745   2.277  47.801  1.00 96.16           N  
ATOM    793  H   TRP A  50     -52.407   2.339  48.562  1.00 96.16           H  
ATOM    794  CA  TRP A  50     -50.737   1.233  47.878  1.00 96.16           C  
ATOM    795  HA  TRP A  50     -50.577   0.848  46.870  1.00 96.16           H  
ATOM    796  C   TRP A  50     -51.211   0.052  48.725  1.00 96.16           C  
ATOM    797  CB  TRP A  50     -49.416   1.826  48.389  1.00 96.16           C  
ATOM    798  HB2 TRP A  50     -48.677   1.026  48.445  1.00 96.16           H  
ATOM    799  HB3 TRP A  50     -49.051   2.553  47.663  1.00 96.16           H  
ATOM    800  O   TRP A  50     -52.117   0.175  49.546  1.00 96.16           O  
ATOM    801  CG  TRP A  50     -49.499   2.491  49.727  1.00 96.16           C  
ATOM    802  CD1 TRP A  50     -49.736   3.804  49.953  1.00 96.16           C  
ATOM    803  HD1 TRP A  50     -49.896   4.551  49.190  1.00 96.16           H  
ATOM    804  CD2 TRP A  50     -49.420   1.871  51.046  1.00 96.16           C  
ATOM    805  CE2 TRP A  50     -49.619   2.881  52.032  1.00 96.16           C  
ATOM    806  CE3 TRP A  50     -49.227   0.552  51.505  1.00 96.16           C  
ATOM    807  HE3 TRP A  50     -49.115  -0.249  50.789  1.00 96.16           H  
ATOM    808  NE1 TRP A  50     -49.813   4.037  51.311  1.00 96.16           N  
ATOM    809  HE1 TRP A  50     -50.003   4.940  51.723  1.00 96.16           H  
ATOM    810  CH2 TRP A  50     -49.402   1.282  53.829  1.00 96.16           C  
ATOM    811  HH2 TRP A  50     -49.419   1.054  54.884  1.00 96.16           H  
ATOM    812  CZ2 TRP A  50     -49.604   2.604  53.403  1.00 96.16           C  
ATOM    813  HZ2 TRP A  50     -49.780   3.387  54.126  1.00 96.16           H  
ATOM    814  CZ3 TRP A  50     -49.217   0.258  52.881  1.00 96.16           C  
ATOM    815  HZ3 TRP A  50     -49.097  -0.761  53.216  1.00 96.16           H  
ATOM    816  N   VAL A  51     -50.579  -1.097  48.507  1.00 96.02           N  
ATOM    817  H   VAL A  51     -49.865  -1.113  47.792  1.00 96.02           H  
ATOM    818  CA  VAL A  51     -50.715  -2.289  49.347  1.00 96.02           C  
ATOM    819  HA  VAL A  51     -51.113  -1.984  50.315  1.00 96.02           H  
ATOM    820  C   VAL A  51     -49.335  -2.885  49.578  1.00 96.02           C  
ATOM    821  CB  VAL A  51     -51.703  -3.306  48.743  1.00 96.02           C  
ATOM    822  HB  VAL A  51     -52.671  -2.813  48.652  1.00 96.02           H  
ATOM    823  O   VAL A  51     -48.549  -2.964  48.630  1.00 96.02           O  
ATOM    824  CG1 VAL A  51     -51.328  -3.791  47.337  1.00 96.02           C  
ATOM    825 HG11 VAL A  51     -51.979  -4.617  47.049  1.00 96.02           H  
ATOM    826 HG12 VAL A  51     -51.467  -2.963  46.642  1.00 96.02           H  
ATOM    827 HG13 VAL A  51     -50.299  -4.149  47.307  1.00 96.02           H  
ATOM    828  CG2 VAL A  51     -51.885  -4.525  49.649  1.00 96.02           C  
ATOM    829 HG21 VAL A  51     -52.716  -5.130  49.286  1.00 96.02           H  
ATOM    830 HG22 VAL A  51     -52.123  -4.198  50.661  1.00 96.02           H  
ATOM    831 HG23 VAL A  51     -50.981  -5.134  49.674  1.00 96.02           H  
ATOM    832  N   VAL A  52     -49.042  -3.293  50.810  1.00 95.99           N  
ATOM    833  H   VAL A  52     -49.749  -3.183  51.523  1.00 95.99           H  
ATOM    834  CA  VAL A  52     -47.836  -4.040  51.185  1.00 95.99           C  
ATOM    835  HA  VAL A  52     -47.254  -4.243  50.286  1.00 95.99           H  
ATOM    836  C   VAL A  52     -48.241  -5.371  51.795  1.00 95.99           C  
ATOM    837  CB  VAL A  52     -46.923  -3.267  52.157  1.00 95.99           C  
ATOM    838  HB  VAL A  52     -47.483  -2.986  53.049  1.00 95.99           H  
ATOM    839  O   VAL A  52     -49.041  -5.417  52.724  1.00 95.99           O  
ATOM    840  CG1 VAL A  52     -45.693  -4.091  52.572  1.00 95.99           C  
ATOM    841 HG11 VAL A  52     -45.997  -4.970  53.141  1.00 95.99           H  
ATOM    842 HG12 VAL A  52     -45.045  -3.494  53.213  1.00 95.99           H  
ATOM    843 HG13 VAL A  52     -45.135  -4.415  51.693  1.00 95.99           H  
ATOM    844  CG2 VAL A  52     -46.371  -2.011  51.494  1.00 95.99           C  
ATOM    845 HG21 VAL A  52     -45.685  -1.504  52.173  1.00 95.99           H  
ATOM    846 HG22 VAL A  52     -45.806  -2.308  50.611  1.00 95.99           H  
ATOM    847 HG23 VAL A  52     -47.179  -1.331  51.223  1.00 95.99           H  
ATOM    848  N   ALA A  53     -47.638  -6.440  51.301  1.00 94.22           N  
ATOM    849  H   ALA A  53     -46.958  -6.311  50.566  1.00 94.22           H  
ATOM    850  CA  ALA A  53     -47.753  -7.781  51.842  1.00 94.22           C  
ATOM    851  HA  ALA A  53     -48.359  -7.779  52.748  1.00 94.22           H  
ATOM    852  C   ALA A  53     -46.366  -8.321  52.193  1.00 94.22           C  
ATOM    853  CB  ALA A  53     -48.444  -8.655  50.803  1.00 94.22           C  
ATOM    854  HB1 ALA A  53     -48.447  -9.693  51.137  1.00 94.22           H  
ATOM    855  HB2 ALA A  53     -47.885  -8.614  49.869  1.00 94.22           H  
ATOM    856  HB3 ALA A  53     -49.471  -8.322  50.648  1.00 94.22           H  
ATOM    857  O   ALA A  53     -45.365  -7.909  51.593  1.00 94.22           O  
ATOM    858  N   VAL A  54     -46.319  -9.242  53.150  1.00 90.25           N  
ATOM    859  H   VAL A  54     -47.194  -9.570  53.535  1.00 90.25           H  
ATOM    860  CA  VAL A  54     -45.123 -10.015  53.478  1.00 90.25           C  
ATOM    861  HA  VAL A  54     -44.295  -9.622  52.887  1.00 90.25           H  
ATOM    862  C   VAL A  54     -45.335 -11.467  53.064  1.00 90.25           C  
ATOM    863  CB  VAL A  54     -44.716  -9.843  54.953  1.00 90.25           C  
ATOM    864  HB  VAL A  54     -44.735  -8.776  55.175  1.00 90.25           H  
ATOM    865  O   VAL A  54     -46.310 -12.099  53.453  1.00 90.25           O  
ATOM    866  CG1 VAL A  54     -45.649 -10.538  55.945  1.00 90.25           C  
ATOM    867 HG11 VAL A  54     -45.478 -10.156  56.951  1.00 90.25           H  
ATOM    868 HG12 VAL A  54     -46.684 -10.363  55.651  1.00 90.25           H  
ATOM    869 HG13 VAL A  54     -45.478 -11.615  55.936  1.00 90.25           H  
ATOM    870  CG2 VAL A  54     -43.288 -10.338  55.196  1.00 90.25           C  
ATOM    871 HG21 VAL A  54     -43.002 -10.155  56.232  1.00 90.25           H  
ATOM    872 HG22 VAL A  54     -42.599  -9.801  54.543  1.00 90.25           H  
ATOM    873 HG23 VAL A  54     -43.214 -11.405  54.988  1.00 90.25           H  
ATOM    874  N   GLU A  55     -44.417 -11.994  52.268  1.00 85.87           N  
ATOM    875  H   GLU A  55     -43.632 -11.420  51.995  1.00 85.87           H  
ATOM    876  CA  GLU A  55     -44.331 -13.417  51.952  1.00 85.87           C  
ATOM    877  HA  GLU A  55     -45.269 -13.916  52.199  1.00 85.87           H  
ATOM    878  C   GLU A  55     -43.222 -14.004  52.829  1.00 85.87           C  
ATOM    879  CB  GLU A  55     -44.109 -13.586  50.440  1.00 85.87           C  
ATOM    880  HB2 GLU A  55     -44.947 -13.115  49.926  1.00 85.87           H  
ATOM    881  HB3 GLU A  55     -43.204 -13.051  50.152  1.00 85.87           H  
ATOM    882  O   GLU A  55     -42.086 -13.524  52.813  1.00 85.87           O  
ATOM    883  CG  GLU A  55     -44.003 -15.043  49.957  1.00 85.87           C  
ATOM    884  HG2 GLU A  55     -44.945 -15.547  50.173  1.00 85.87           H  
ATOM    885  HG3 GLU A  55     -43.214 -15.540  50.522  1.00 85.87           H  
ATOM    886  CD  GLU A  55     -43.684 -15.145  48.445  1.00 85.87           C  
ATOM    887  OE1 GLU A  55     -43.122 -16.176  48.005  1.00 85.87           O  
ATOM    888  OE2 GLU A  55     -43.910 -14.152  47.710  1.00 85.87           O  
ATOM    889  N   ARG A  56     -43.559 -15.000  53.651  1.00 77.07           N  
ATOM    890  H   ARG A  56     -44.490 -15.384  53.578  1.00 77.07           H  
ATOM    891  CA  ARG A  56     -42.580 -15.763  54.430  1.00 77.07           C  
ATOM    892  HA  ARG A  56     -41.625 -15.238  54.470  1.00 77.07           H  
ATOM    893  C   ARG A  56     -42.351 -17.076  53.699  1.00 77.07           C  
ATOM    894  CB  ARG A  56     -43.069 -15.996  55.869  1.00 77.07           C  
ATOM    895  HB2 ARG A  56     -42.348 -16.638  56.375  1.00 77.07           H  
ATOM    896  HB3 ARG A  56     -44.028 -16.513  55.848  1.00 77.07           H  
ATOM    897  O   ARG A  56     -43.305 -17.818  53.484  1.00 77.07           O  
ATOM    898  CG  ARG A  56     -43.212 -14.688  56.662  1.00 77.07           C  
ATOM    899  HG2 ARG A  56     -43.990 -14.070  56.215  1.00 77.07           H  
ATOM    900  HG3 ARG A  56     -42.266 -14.146  56.633  1.00 77.07           H  
ATOM    901  CD  ARG A  56     -43.577 -14.993  58.118  1.00 77.07           C  
ATOM    902  HD2 ARG A  56     -42.787 -15.608  58.551  1.00 77.07           H  
ATOM    903  HD3 ARG A  56     -44.496 -15.580  58.135  1.00 77.07           H  
ATOM    904  NE  ARG A  56     -43.706 -13.754  58.912  1.00 77.07           N  
ATOM    905  HE  ARG A  56     -42.855 -13.219  59.013  1.00 77.07           H  
ATOM    906  NH1 ARG A  56     -45.933 -13.923  59.477  1.00 77.07           N  
ATOM    907 HH11 ARG A  56     -45.991 -14.772  58.933  1.00 77.07           H  
ATOM    908 HH12 ARG A  56     -46.749 -13.579  59.962  1.00 77.07           H  
ATOM    909  NH2 ARG A  56     -44.721 -12.219  60.251  1.00 77.07           N  
ATOM    910 HH21 ARG A  56     -43.833 -11.750  60.360  1.00 77.07           H  
ATOM    911 HH22 ARG A  56     -45.532 -11.916  60.772  1.00 77.07           H  
ATOM    912  CZ  ARG A  56     -44.783 -13.309  59.537  1.00 77.07           C  
ATOM    913  N   HIS A  57     -41.117 -17.355  53.299  1.00 64.67           N  
ATOM    914  H   HIS A  57     -40.360 -16.726  53.524  1.00 64.67           H  
ATOM    915  CA  HIS A  57     -40.782 -18.700  52.849  1.00 64.67           C  
ATOM    916  HA  HIS A  57     -41.566 -19.061  52.184  1.00 64.67           H  
ATOM    917  C   HIS A  57     -40.764 -19.612  54.081  1.00 64.67           C  
ATOM    918  CB  HIS A  57     -39.462 -18.676  52.064  1.00 64.67           C  
ATOM    919  HB2 HIS A  57     -38.712 -18.118  52.624  1.00 64.67           H  
ATOM    920  HB3 HIS A  57     -39.103 -19.700  51.956  1.00 64.67           H  
ATOM    921  O   HIS A  57     -40.083 -19.298  55.049  1.00 64.67           O  
ATOM    922  CG  HIS A  57     -39.619 -18.086  50.679  1.00 64.67           C  
ATOM    923  CD2 HIS A  57     -38.950 -17.015  50.146  1.00 64.67           C  
ATOM    924  HD2 HIS A  57     -38.190 -16.436  50.651  1.00 64.67           H  
ATOM    925  ND1 HIS A  57     -40.518 -18.507  49.724  1.00 64.67           N  
ATOM    926  HD1 HIS A  57     -41.269 -19.167  49.869  1.00 64.67           H  
ATOM    927  CE1 HIS A  57     -40.411 -17.698  48.659  1.00 64.67           C  
ATOM    928  HE1 HIS A  57     -41.081 -17.709  47.812  1.00 64.67           H  
ATOM    929  NE2 HIS A  57     -39.435 -16.793  48.847  1.00 64.67           N  
ATOM    930  N   ASN A  58     -41.565 -20.682  54.067  1.00 52.92           N  
ATOM    931  H   ASN A  58     -42.158 -20.842  53.265  1.00 52.92           H  
ATOM    932  CA  ASN A  58     -41.576 -21.678  55.140  1.00 52.92           C  
ATOM    933  HA  ASN A  58     -41.831 -21.182  56.077  1.00 52.92           H  
ATOM    934  C   ASN A  58     -40.175 -22.291  55.306  1.00 52.92           C  
ATOM    935  CB  ASN A  58     -42.624 -22.769  54.842  1.00 52.92           C  
ATOM    936  HB2 ASN A  58     -42.511 -23.109  53.812  1.00 52.92           H  
ATOM    937  HB3 ASN A  58     -42.424 -23.626  55.485  1.00 52.92           H  
ATOM    938  O   ASN A  58     -39.537 -22.638  54.309  1.00 52.92           O  
ATOM    939  CG  ASN A  58     -44.064 -22.357  55.096  1.00 52.92           C  
ATOM    940  ND2 ASN A  58     -45.005 -23.111  54.580  1.00 52.92           N  
ATOM    941 HD21 ASN A  58     -45.951 -22.860  54.831  1.00 52.92           H  
ATOM    942 HD22 ASN A  58     -44.744 -23.986  54.147  1.00 52.92           H  
ATOM    943  OD1 ASN A  58     -44.383 -21.389  55.764  1.00 52.92           O  
ATOM    944  N   ASP A  59     -39.752 -22.424  56.564  1.00 47.77           N  
ATOM    945  H   ASP A  59     -40.358 -22.063  57.286  1.00 47.77           H  
ATOM    946  CA  ASP A  59     -38.442 -22.870  57.065  1.00 47.77           C  
ATOM    947  HA  ASP A  59     -37.670 -22.262  56.594  1.00 47.77           H  
ATOM    948  C   ASP A  59     -38.092 -24.351  56.771  1.00 47.77           C  
ATOM    949  CB  ASP A  59     -38.388 -22.603  58.588  1.00 47.77           C  
ATOM    950  HB2 ASP A  59     -37.444 -22.976  58.986  1.00 47.77           H  
ATOM    951  HB3 ASP A  59     -39.195 -23.153  59.073  1.00 47.77           H  
ATOM    952  O   ASP A  59     -37.523 -25.040  57.613  1.00 47.77           O  
ATOM    953  CG  ASP A  59     -38.464 -21.128  58.977  1.00 47.77           C  
ATOM    954  OD1 ASP A  59     -37.704 -20.334  58.385  1.00 47.77           O  
ATOM    955  OD2 ASP A  59     -39.293 -20.805  59.861  1.00 47.77           O  
ATOM    956  N   ASP A  60     -38.410 -24.882  55.587  1.00 47.06           N  
ATOM    957  H   ASP A  60     -38.879 -24.294  54.913  1.00 47.06           H  
ATOM    958  CA  ASP A  60     -38.115 -26.289  55.249  1.00 47.06           C  
ATOM    959  HA  ASP A  60     -38.078 -26.861  56.176  1.00 47.06           H  
ATOM    960  C   ASP A  60     -36.722 -26.493  54.613  1.00 47.06           C  
ATOM    961  CB  ASP A  60     -39.258 -26.901  54.424  1.00 47.06           C  
ATOM    962  HB2 ASP A  60     -38.945 -27.874  54.046  1.00 47.06           H  
ATOM    963  HB3 ASP A  60     -39.457 -26.260  53.565  1.00 47.06           H  
ATOM    964  O   ASP A  60     -36.372 -27.598  54.195  1.00 47.06           O  
ATOM    965  CG  ASP A  60     -40.554 -27.120  55.222  1.00 47.06           C  
ATOM    966  OD1 ASP A  60     -40.489 -27.398  56.439  1.00 47.06           O  
ATOM    967  OD2 ASP A  60     -41.630 -27.065  54.577  1.00 47.06           O  
ATOM    968  N   CYS A  61     -35.894 -25.447  54.570  1.00 43.85           N  
ATOM    969  H   CYS A  61     -36.212 -24.595  55.008  1.00 43.85           H  
ATOM    970  CA  CYS A  61     -34.478 -25.526  54.215  1.00 43.85           C  
ATOM    971  HA  CYS A  61     -34.175 -26.569  54.125  1.00 43.85           H  
ATOM    972  C   CYS A  61     -33.654 -24.883  55.337  1.00 43.85           C  
ATOM    973  CB  CYS A  61     -34.238 -24.819  52.870  1.00 43.85           C  
ATOM    974  HB2 CYS A  61     -34.611 -23.797  52.943  1.00 43.85           H  
ATOM    975  HB3 CYS A  61     -33.167 -24.772  52.672  1.00 43.85           H  
ATOM    976  O   CYS A  61     -34.007 -23.808  55.808  1.00 43.85           O  
ATOM    977  SG  CYS A  61     -35.063 -25.672  51.490  1.00 43.85           S  
ATOM    978  HG  CYS A  61     -34.886 -24.667  50.628  1.00 43.85           H  
ATOM    979  N   GLU A  62     -32.523 -25.485  55.717  1.00 47.90           N  
ATOM    980  H   GLU A  62     -32.304 -26.386  55.315  1.00 47.90           H  
ATOM    981  CA  GLU A  62     -31.588 -24.984  56.753  1.00 47.90           C  
ATOM    982  HA  GLU A  62     -32.120 -24.916  57.702  1.00 47.90           H  
ATOM    983  C   GLU A  62     -31.015 -23.572  56.473  1.00 47.90           C  
ATOM    984  CB  GLU A  62     -30.428 -25.988  56.909  1.00 47.90           C  
ATOM    985  HB2 GLU A  62     -29.672 -25.559  57.566  1.00 47.90           H  
ATOM    986  HB3 GLU A  62     -29.978 -26.150  55.929  1.00 47.90           H  
ATOM    987  O   GLU A  62     -30.286 -23.007  57.287  1.00 47.90           O  
ATOM    988  CG  GLU A  62     -30.856 -27.339  57.510  1.00 47.90           C  
ATOM    989  HG2 GLU A  62     -31.623 -27.781  56.874  1.00 47.90           H  
ATOM    990  HG3 GLU A  62     -31.297 -27.156  58.490  1.00 47.90           H  
ATOM    991  CD  GLU A  62     -29.695 -28.345  57.650  1.00 47.90           C  
ATOM    992  OE1 GLU A  62     -29.876 -29.334  58.398  1.00 47.90           O  
ATOM    993  OE2 GLU A  62     -28.646 -28.157  56.991  1.00 47.90           O  
ATOM    994  N   GLU A  63     -31.356 -22.978  55.332  1.00 46.24           N  
ATOM    995  H   GLU A  63     -32.082 -23.432  54.795  1.00 46.24           H  
ATOM    996  CA  GLU A  63     -31.058 -21.601  54.975  1.00 46.24           C  
ATOM    997  HA  GLU A  63     -30.273 -21.204  55.618  1.00 46.24           H  
ATOM    998  C   GLU A  63     -32.321 -20.750  55.162  1.00 46.24           C  
ATOM    999  CB  GLU A  63     -30.570 -21.555  53.516  1.00 46.24           C  
ATOM   1000  HB2 GLU A  63     -31.309 -22.045  52.883  1.00 46.24           H  
ATOM   1001  HB3 GLU A  63     -30.493 -20.510  53.216  1.00 46.24           H  
ATOM   1002  O   GLU A  63     -33.192 -20.756  54.295  1.00 46.24           O  
ATOM   1003  CG  GLU A  63     -29.207 -22.230  53.289  1.00 46.24           C  
ATOM   1004  HG2 GLU A  63     -29.267 -23.273  53.598  1.00 46.24           H  
ATOM   1005  HG3 GLU A  63     -28.465 -21.731  53.913  1.00 46.24           H  
ATOM   1006  CD  GLU A  63     -28.747 -22.174  51.818  1.00 46.24           C  
ATOM   1007  OE1 GLU A  63     -27.660 -22.724  51.525  1.00 46.24           O  
ATOM   1008  OE2 GLU A  63     -29.439 -21.543  50.977  1.00 46.24           O  
ATOM   1009  N   ASP A  64     -32.407 -19.991  56.260  1.00 45.88           N  
ATOM   1010  H   ASP A  64     -31.720 -20.129  56.987  1.00 45.88           H  
ATOM   1011  CA  ASP A  64     -33.425 -18.952  56.482  1.00 45.88           C  
ATOM   1012  HA  ASP A  64     -34.397 -19.425  56.619  1.00 45.88           H  
ATOM   1013  C   ASP A  64     -33.492 -18.030  55.245  1.00 45.88           C  
ATOM   1014  CB  ASP A  64     -33.078 -18.193  57.781  1.00 45.88           C  
ATOM   1015  HB2 ASP A  64     -32.088 -17.749  57.674  1.00 45.88           H  
ATOM   1016  HB3 ASP A  64     -33.029 -18.914  58.596  1.00 45.88           H  
ATOM   1017  O   ASP A  64     -32.645 -17.159  55.015  1.00 45.88           O  
ATOM   1018  CG  ASP A  64     -34.070 -17.088  58.179  1.00 45.88           C  
ATOM   1019  OD1 ASP A  64     -35.065 -16.874  57.446  1.00 45.88           O  
ATOM   1020  OD2 ASP A  64     -33.772 -16.389  59.177  1.00 45.88           O  
ATOM   1021  N   HIS A  65     -34.458 -18.287  54.358  1.00 52.45           N  
ATOM   1022  H   HIS A  65     -35.037 -19.094  54.540  1.00 52.45           H  
ATOM   1023  CA  HIS A  65     -34.571 -17.599  53.073  1.00 52.45           C  
ATOM   1024  HA  HIS A  65     -33.561 -17.466  52.686  1.00 52.45           H  
ATOM   1025  C   HIS A  65     -35.127 -16.174  53.221  1.00 52.45           C  
ATOM   1026  CB  HIS A  65     -35.341 -18.471  52.067  1.00 52.45           C  
ATOM   1027  HB2 HIS A  65     -36.261 -18.823  52.534  1.00 52.45           H  
ATOM   1028  HB3 HIS A  65     -35.620 -17.861  51.208  1.00 52.45           H  
ATOM   1029  O   HIS A  65     -35.222 -15.449  52.225  1.00 52.45           O  
ATOM   1030  CG  HIS A  65     -34.562 -19.661  51.541  1.00 52.45           C  
ATOM   1031  CD2 HIS A  65     -35.077 -20.887  51.221  1.00 52.45           C  
ATOM   1032  HD2 HIS A  65     -36.111 -21.182  51.319  1.00 52.45           H  
ATOM   1033  ND1 HIS A  65     -33.204 -19.723  51.302  1.00 52.45           N  
ATOM   1034  HD1 HIS A  65     -32.524 -19.208  51.842  1.00 52.45           H  
ATOM   1035  CE1 HIS A  65     -32.922 -20.952  50.831  1.00 52.45           C  
ATOM   1036  HE1 HIS A  65     -31.927 -21.346  50.689  1.00 52.45           H  
ATOM   1037  NE2 HIS A  65     -34.040 -21.684  50.725  1.00 52.45           N  
ATOM   1038  N   GLY A  66     -35.403 -15.739  54.456  1.00 69.72           N  
ATOM   1039  H   GLY A  66     -35.264 -16.377  55.226  1.00 69.72           H  
ATOM   1040  CA  GLY A  66     -35.834 -14.396  54.796  1.00 69.72           C  
ATOM   1041  HA2 GLY A  66     -35.147 -13.671  54.359  1.00 69.72           H  
ATOM   1042  HA3 GLY A  66     -35.789 -14.300  55.880  1.00 69.72           H  
ATOM   1043  C   GLY A  66     -37.254 -14.075  54.331  1.00 69.72           C  
ATOM   1044  O   GLY A  66     -37.838 -14.703  53.449  1.00 69.72           O  
ATOM   1045  N   SER A  67     -37.829 -13.034  54.927  1.00 82.78           N  
ATOM   1046  H   SER A  67     -37.298 -12.539  55.630  1.00 82.78           H  
ATOM   1047  CA  SER A  67     -39.136 -12.508  54.521  1.00 82.78           C  
ATOM   1048  HA  SER A  67     -39.811 -13.337  54.311  1.00 82.78           H  
ATOM   1049  C   SER A  67     -39.016 -11.662  53.254  1.00 82.78           C  
ATOM   1050  CB  SER A  67     -39.732 -11.682  55.657  1.00 82.78           C  
ATOM   1051  HB2 SER A  67     -40.654 -11.210  55.320  1.00 82.78           H  
ATOM   1052  HB3 SER A  67     -39.024 -10.907  55.951  1.00 82.78           H  
ATOM   1053  O   SER A  67     -38.032 -10.954  53.061  1.00 82.78           O  
ATOM   1054  OG  SER A  67     -40.016 -12.516  56.764  1.00 82.78           O  
ATOM   1055  HG  SER A  67     -39.333 -13.188  56.828  1.00 82.78           H  
ATOM   1056  N   HIS A  68     -40.016 -11.687  52.383  1.00 89.65           N  
ATOM   1057  H   HIS A  68     -40.779 -12.329  52.547  1.00 89.65           H  
ATOM   1058  CA  HIS A  68     -40.099 -10.829  51.205  1.00 89.65           C  
ATOM   1059  HA  HIS A  68     -39.157 -10.304  51.050  1.00 89.65           H  
ATOM   1060  C   HIS A  68     -41.194  -9.789  51.401  1.00 89.65           C  
ATOM   1061  CB  HIS A  68     -40.386 -11.680  49.964  1.00 89.65           C  
ATOM   1062  HB2 HIS A  68     -41.223 -12.344  50.182  1.00 89.65           H  
ATOM   1063  HB3 HIS A  68     -40.685 -11.023  49.147  1.00 89.65           H  
ATOM   1064  O   HIS A  68     -42.325 -10.140  51.721  1.00 89.65           O  
ATOM   1065  CG  HIS A  68     -39.244 -12.530  49.477  1.00 89.65           C  
ATOM   1066  CD2 HIS A  68     -38.043 -12.757  50.089  1.00 89.65           C  
ATOM   1067  HD2 HIS A  68     -37.729 -12.375  51.048  1.00 89.65           H  
ATOM   1068  ND1 HIS A  68     -39.264 -13.287  48.331  1.00 89.65           N  
ATOM   1069  HD1 HIS A  68     -40.116 -13.638  47.917  1.00 89.65           H  
ATOM   1070  CE1 HIS A  68     -38.084 -13.923  48.246  1.00 89.65           C  
ATOM   1071  HE1 HIS A  68     -37.864 -14.719  47.550  1.00 89.65           H  
ATOM   1072  NE2 HIS A  68     -37.269 -13.554  49.245  1.00 89.65           N  
ATOM   1073  N   TYR A  69     -40.899  -8.515  51.141  1.00 92.97           N  
ATOM   1074  H   TYR A  69     -39.955  -8.282  50.868  1.00 92.97           H  
ATOM   1075  CA  TYR A  69     -41.958  -7.516  51.007  1.00 92.97           C  
ATOM   1076  HA  TYR A  69     -42.848  -7.873  51.526  1.00 92.97           H  
ATOM   1077  C   TYR A  69     -42.343  -7.341  49.544  1.00 92.97           C  
ATOM   1078  CB  TYR A  69     -41.600  -6.182  51.666  1.00 92.97           C  
ATOM   1079  HB2 TYR A  69     -40.629  -5.842  51.305  1.00 92.97           H  
ATOM   1080  HB3 TYR A  69     -42.339  -5.444  51.357  1.00 92.97           H  
ATOM   1081  O   TYR A  69     -41.511  -7.013  48.692  1.00 92.97           O  
ATOM   1082  CG  TYR A  69     -41.607  -6.210  53.180  1.00 92.97           C  
ATOM   1083  CD1 TYR A  69     -42.810  -6.450  53.874  1.00 92.97           C  
ATOM   1084  HD1 TYR A  69     -43.720  -6.655  53.330  1.00 92.97           H  
ATOM   1085  CD2 TYR A  69     -40.420  -5.969  53.897  1.00 92.97           C  
ATOM   1086  HD2 TYR A  69     -39.496  -5.790  53.367  1.00 92.97           H  
ATOM   1087  CE1 TYR A  69     -42.820  -6.440  55.282  1.00 92.97           C  
ATOM   1088  HE1 TYR A  69     -43.725  -6.647  55.835  1.00 92.97           H  
ATOM   1089  CE2 TYR A  69     -40.432  -5.947  55.305  1.00 92.97           C  
ATOM   1090  HE2 TYR A  69     -39.526  -5.749  55.858  1.00 92.97           H  
ATOM   1091  OH  TYR A  69     -41.668  -6.118  57.358  1.00 92.97           O  
ATOM   1092  HH  TYR A  69     -40.813  -5.873  57.720  1.00 92.97           H  
ATOM   1093  CZ  TYR A  69     -41.637  -6.175  56.001  1.00 92.97           C  
ATOM   1094  N   HIS A  70     -43.633  -7.487  49.267  1.00 94.54           N  
ATOM   1095  H   HIS A  70     -44.249  -7.762  50.018  1.00 94.54           H  
ATOM   1096  CA  HIS A  70     -44.239  -7.109  48.001  1.00 94.54           C  
ATOM   1097  HA  HIS A  70     -43.457  -6.874  47.279  1.00 94.54           H  
ATOM   1098  C   HIS A  70     -45.073  -5.851  48.205  1.00 94.54           C  
ATOM   1099  CB  HIS A  70     -45.050  -8.281  47.440  1.00 94.54           C  
ATOM   1100  HB2 HIS A  70     -45.648  -7.934  46.598  1.00 94.54           H  
ATOM   1101  HB3 HIS A  70     -45.726  -8.661  48.206  1.00 94.54           H  
ATOM   1102  O   HIS A  70     -45.903  -5.789  49.105  1.00 94.54           O  
ATOM   1103  CG  HIS A  70     -44.159  -9.394  46.961  1.00 94.54           C  
ATOM   1104  CD2 HIS A  70     -44.009 -10.640  47.514  1.00 94.54           C  
ATOM   1105  HD2 HIS A  70     -44.530 -11.041  48.372  1.00 94.54           H  
ATOM   1106  ND1 HIS A  70     -43.279  -9.310  45.903  1.00 94.54           N  
ATOM   1107  HD1 HIS A  70     -43.078  -8.490  45.349  1.00 94.54           H  
ATOM   1108  CE1 HIS A  70     -42.623 -10.474  45.818  1.00 94.54           C  
ATOM   1109  HE1 HIS A  70     -41.849 -10.716  45.104  1.00 94.54           H  
ATOM   1110  NE2 HIS A  70     -43.023 -11.298  46.775  1.00 94.54           N  
ATOM   1111  N   MET A  71     -44.871  -4.840  47.359  1.00 96.04           N  
ATOM   1112  H   MET A  71     -44.147  -4.934  46.661  1.00 96.04           H  
ATOM   1113  CA  MET A  71     -45.642  -3.600  47.407  1.00 96.04           C  
ATOM   1114  HA  MET A  71     -46.497  -3.761  48.064  1.00 96.04           H  
ATOM   1115  C   MET A  71     -46.164  -3.232  46.029  1.00 96.04           C  
ATOM   1116  CB  MET A  71     -44.811  -2.469  48.021  1.00 96.04           C  
ATOM   1117  HB2 MET A  71     -44.441  -2.804  48.990  1.00 96.04           H  
ATOM   1118  HB3 MET A  71     -43.950  -2.255  47.389  1.00 96.04           H  
ATOM   1119  O   MET A  71     -45.391  -3.102  45.081  1.00 96.04           O  
ATOM   1120  CG  MET A  71     -45.621  -1.179  48.217  1.00 96.04           C  
ATOM   1121  HG2 MET A  71     -45.923  -0.787  47.246  1.00 96.04           H  
ATOM   1122  HG3 MET A  71     -46.527  -1.400  48.780  1.00 96.04           H  
ATOM   1123  SD  MET A  71     -44.676   0.090  49.100  1.00 96.04           S  
ATOM   1124  CE  MET A  71     -45.966   1.275  49.572  1.00 96.04           C  
ATOM   1125  HE1 MET A  71     -46.404   1.738  48.687  1.00 96.04           H  
ATOM   1126  HE2 MET A  71     -45.529   2.056  50.195  1.00 96.04           H  
ATOM   1127  HE3 MET A  71     -46.742   0.768  50.145  1.00 96.04           H  
ATOM   1128  N   ALA A  72     -47.470  -3.014  45.906  1.00 95.85           N  
ATOM   1129  H   ALA A  72     -48.030  -3.043  46.746  1.00 95.85           H  
ATOM   1130  CA  ALA A  72     -48.040  -2.384  44.722  1.00 95.85           C  
ATOM   1131  HA  ALA A  72     -47.315  -2.421  43.909  1.00 95.85           H  
ATOM   1132  C   ALA A  72     -48.331  -0.912  45.022  1.00 95.85           C  
ATOM   1133  CB  ALA A  72     -49.269  -3.157  44.241  1.00 95.85           C  
ATOM   1134  HB1 ALA A  72     -48.998  -4.193  44.033  1.00 95.85           H  
ATOM   1135  HB2 ALA A  72     -50.043  -3.137  45.007  1.00 95.85           H  
ATOM   1136  HB3 ALA A  72     -49.664  -2.694  43.337  1.00 95.85           H  
ATOM   1137  O   ALA A  72     -48.918  -0.597  46.050  1.00 95.85           O  
ATOM   1138  N   VAL A  73     -47.943  -0.014  44.116  1.00 96.21           N  
ATOM   1139  H   VAL A  73     -47.414  -0.352  43.324  1.00 96.21           H  
ATOM   1140  CA  VAL A  73     -48.116   1.439  44.269  1.00 96.21           C  
ATOM   1141  HA  VAL A  73     -48.762   1.636  45.124  1.00 96.21           H  
ATOM   1142  C   VAL A  73     -48.784   2.016  43.030  1.00 96.21           C  
ATOM   1143  CB  VAL A  73     -46.771   2.149  44.534  1.00 96.21           C  
ATOM   1144  HB  VAL A  73     -46.137   2.066  43.650  1.00 96.21           H  
ATOM   1145  O   VAL A  73     -48.341   1.767  41.903  1.00 96.21           O  
ATOM   1146  CG1 VAL A  73     -46.977   3.634  44.846  1.00 96.21           C  
ATOM   1147 HG11 VAL A  73     -46.016   4.112  45.031  1.00 96.21           H  
ATOM   1148 HG12 VAL A  73     -47.587   3.725  45.745  1.00 96.21           H  
ATOM   1149 HG13 VAL A  73     -47.463   4.148  44.016  1.00 96.21           H  
ATOM   1150  CG2 VAL A  73     -46.032   1.527  45.720  1.00 96.21           C  
ATOM   1151 HG21 VAL A  73     -46.709   1.449  46.570  1.00 96.21           H  
ATOM   1152 HG22 VAL A  73     -45.172   2.135  46.001  1.00 96.21           H  
ATOM   1153 HG23 VAL A  73     -45.672   0.533  45.455  1.00 96.21           H  
ATOM   1154  N   LYS A  74     -49.828   2.825  43.228  1.00 95.15           N  
ATOM   1155  H   LYS A  74     -50.152   2.940  44.177  1.00 95.15           H  
ATOM   1156  CA  LYS A  74     -50.463   3.652  42.198  1.00 95.15           C  
ATOM   1157  HA  LYS A  74     -50.086   3.351  41.220  1.00 95.15           H  
ATOM   1158  C   LYS A  74     -50.104   5.116  42.426  1.00 95.15           C  
ATOM   1159  CB  LYS A  74     -51.985   3.441  42.248  1.00 95.15           C  
ATOM   1160  HB2 LYS A  74     -52.211   2.386  42.092  1.00 95.15           H  
ATOM   1161  HB3 LYS A  74     -52.343   3.706  43.243  1.00 95.15           H  
ATOM   1162  O   LYS A  74     -50.390   5.673  43.474  1.00 95.15           O  
ATOM   1163  CG  LYS A  74     -52.776   4.263  41.220  1.00 95.15           C  
ATOM   1164  HG2 LYS A  74     -53.837   4.145  41.443  1.00 95.15           H  
ATOM   1165  HG3 LYS A  74     -52.531   5.320  41.325  1.00 95.15           H  
ATOM   1166  CD  LYS A  74     -52.529   3.818  39.776  1.00 95.15           C  
ATOM   1167  HD2 LYS A  74     -51.477   3.954  39.526  1.00 95.15           H  
ATOM   1168  HD3 LYS A  74     -52.815   2.770  39.681  1.00 95.15           H  
ATOM   1169  CE  LYS A  74     -53.394   4.671  38.851  1.00 95.15           C  
ATOM   1170  HE2 LYS A  74     -53.101   5.713  38.982  1.00 95.15           H  
ATOM   1171  HE3 LYS A  74     -54.432   4.587  39.173  1.00 95.15           H  
ATOM   1172  NZ  LYS A  74     -53.258   4.272  37.431  1.00 95.15           N  
ATOM   1173  HZ1 LYS A  74     -53.629   3.342  37.299  1.00 95.15           H  
ATOM   1174  HZ2 LYS A  74     -52.288   4.316  37.153  1.00 95.15           H  
ATOM   1175  HZ3 LYS A  74     -53.778   4.923  36.861  1.00 95.15           H  
ATOM   1176  N   LEU A  75     -49.541   5.758  41.410  1.00 95.67           N  
ATOM   1177  H   LEU A  75     -49.302   5.218  40.591  1.00 95.67           H  
ATOM   1178  CA  LEU A  75     -49.161   7.171  41.431  1.00 95.67           C  
ATOM   1179  HA  LEU A  75     -49.110   7.518  42.463  1.00 95.67           H  
ATOM   1180  C   LEU A  75     -50.191   8.048  40.706  1.00 95.67           C  
ATOM   1181  CB  LEU A  75     -47.766   7.319  40.803  1.00 95.67           C  
ATOM   1182  HB2 LEU A  75     -47.464   8.364  40.870  1.00 95.67           H  
ATOM   1183  HB3 LEU A  75     -47.839   7.057  39.748  1.00 95.67           H  
ATOM   1184  O   LEU A  75     -50.944   7.572  39.850  1.00 95.67           O  
ATOM   1185  CG  LEU A  75     -46.668   6.453  41.445  1.00 95.67           C  
ATOM   1186  HG  LEU A  75     -46.931   5.398  41.365  1.00 95.67           H  
ATOM   1187  CD1 LEU A  75     -45.375   6.670  40.671  1.00 95.67           C  
ATOM   1188 HD11 LEU A  75     -45.531   6.471  39.611  1.00 95.67           H  
ATOM   1189 HD12 LEU A  75     -45.041   7.698  40.812  1.00 95.67           H  
ATOM   1190 HD13 LEU A  75     -44.617   5.988  41.056  1.00 95.67           H  
ATOM   1191  CD2 LEU A  75     -46.424   6.799  42.911  1.00 95.67           C  
ATOM   1192 HD21 LEU A  75     -47.307   6.562  43.504  1.00 95.67           H  
ATOM   1193 HD22 LEU A  75     -45.591   6.215  43.300  1.00 95.67           H  
ATOM   1194 HD23 LEU A  75     -46.192   7.858  43.027  1.00 95.67           H  
ATOM   1195  N   SER A  76     -50.179   9.354  40.969  1.00 94.40           N  
ATOM   1196  H   SER A  76     -49.645   9.669  41.766  1.00 94.40           H  
ATOM   1197  CA  SER A  76     -51.043  10.322  40.278  1.00 94.40           C  
ATOM   1198  HA  SER A  76     -52.058   9.922  40.265  1.00 94.40           H  
ATOM   1199  C   SER A  76     -50.654  10.555  38.815  1.00 94.40           C  
ATOM   1200  CB  SER A  76     -51.092  11.638  41.058  1.00 94.40           C  
ATOM   1201  HB2 SER A  76     -51.397  11.427  42.083  1.00 94.40           H  
ATOM   1202  HB3 SER A  76     -51.844  12.285  40.605  1.00 94.40           H  
ATOM   1203  O   SER A  76     -51.503  10.853  37.979  1.00 94.40           O  
ATOM   1204  OG  SER A  76     -49.846  12.320  41.076  1.00 94.40           O  
ATOM   1205  HG  SER A  76     -50.008  13.120  41.581  1.00 94.40           H  
ATOM   1206  N   LYS A  77     -49.379  10.350  38.470  1.00 93.56           N  
ATOM   1207  H   LYS A  77     -48.750  10.066  39.208  1.00 93.56           H  
ATOM   1208  CA  LYS A  77     -48.833  10.500  37.113  1.00 93.56           C  
ATOM   1209  HA  LYS A  77     -49.629  10.262  36.406  1.00 93.56           H  
ATOM   1210  C   LYS A  77     -47.706   9.506  36.853  1.00 93.56           C  
ATOM   1211  CB  LYS A  77     -48.423  11.966  36.863  1.00 93.56           C  
ATOM   1212  HB2 LYS A  77     -47.990  12.067  35.868  1.00 93.56           H  
ATOM   1213  HB3 LYS A  77     -49.336  12.562  36.884  1.00 93.56           H  
ATOM   1214  O   LYS A  77     -47.215   8.848  37.765  1.00 93.56           O  
ATOM   1215  CG  LYS A  77     -47.444  12.543  37.898  1.00 93.56           C  
ATOM   1216  HG2 LYS A  77     -46.471  12.062  37.792  1.00 93.56           H  
ATOM   1217  HG3 LYS A  77     -47.829  12.331  38.895  1.00 93.56           H  
ATOM   1218  CD  LYS A  77     -47.285  14.068  37.750  1.00 93.56           C  
ATOM   1219  HD2 LYS A  77     -48.190  14.505  37.330  1.00 93.56           H  
ATOM   1220  HD3 LYS A  77     -46.440  14.291  37.098  1.00 93.56           H  
ATOM   1221  CE  LYS A  77     -47.067  14.650  39.147  1.00 93.56           C  
ATOM   1222  HE2 LYS A  77     -46.187  14.172  39.578  1.00 93.56           H  
ATOM   1223  HE3 LYS A  77     -47.912  14.371  39.775  1.00 93.56           H  
ATOM   1224  NZ  LYS A  77     -46.896  16.125  39.193  1.00 93.56           N  
ATOM   1225  HZ1 LYS A  77     -46.120  16.434  38.626  1.00 93.56           H  
ATOM   1226  HZ2 LYS A  77     -47.737  16.614  38.922  1.00 93.56           H  
ATOM   1227  HZ3 LYS A  77     -46.685  16.375  40.148  1.00 93.56           H  
ATOM   1228  N   LYS A  78     -47.322   9.359  35.584  1.00 93.37           N  
ATOM   1229  H   LYS A  78     -47.715   9.991  34.902  1.00 93.37           H  
ATOM   1230  CA  LYS A  78     -46.216   8.479  35.189  1.00 93.37           C  
ATOM   1231  HA  LYS A  78     -46.330   7.528  35.709  1.00 93.37           H  
ATOM   1232  C   LYS A  78     -44.883   9.083  35.634  1.00 93.37           C  
ATOM   1233  CB  LYS A  78     -46.224   8.239  33.673  1.00 93.37           C  
ATOM   1234  HB2 LYS A  78     -46.201   9.201  33.161  1.00 93.37           H  
ATOM   1235  HB3 LYS A  78     -45.321   7.691  33.403  1.00 93.37           H  
ATOM   1236  O   LYS A  78     -44.601  10.233  35.316  1.00 93.37           O  
ATOM   1237  CG  LYS A  78     -47.436   7.428  33.196  1.00 93.37           C  
ATOM   1238  HG2 LYS A  78     -48.356   7.934  33.488  1.00 93.37           H  
ATOM   1239  HG3 LYS A  78     -47.410   6.438  33.652  1.00 93.37           H  
ATOM   1240  CD  LYS A  78     -47.402   7.284  31.671  1.00 93.37           C  
ATOM   1241  HD2 LYS A  78     -46.496   6.755  31.377  1.00 93.37           H  
ATOM   1242  HD3 LYS A  78     -47.389   8.280  31.228  1.00 93.37           H  
ATOM   1243  CE  LYS A  78     -48.636   6.522  31.178  1.00 93.37           C  
ATOM   1244  HE2 LYS A  78     -49.524   6.999  31.594  1.00 93.37           H  
ATOM   1245  HE3 LYS A  78     -48.595   5.502  31.560  1.00 93.37           H  
ATOM   1246  NZ  LYS A  78     -48.709   6.526  29.697  1.00 93.37           N  
ATOM   1247  HZ1 LYS A  78     -47.879   6.117  29.293  1.00 93.37           H  
ATOM   1248  HZ2 LYS A  78     -48.786   7.475  29.361  1.00 93.37           H  
ATOM   1249  HZ3 LYS A  78     -49.525   6.024  29.376  1.00 93.37           H  
ATOM   1250  N   THR A  79     -44.054   8.300  36.312  1.00 92.21           N  
ATOM   1251  H   THR A  79     -44.371   7.383  36.594  1.00 92.21           H  
ATOM   1252  CA  THR A  79     -42.725   8.719  36.794  1.00 92.21           C  
ATOM   1253  HA  THR A  79     -42.434   9.656  36.319  1.00 92.21           H  
ATOM   1254  C   THR A  79     -41.676   7.676  36.442  1.00 92.21           C  
ATOM   1255  CB  THR A  79     -42.728   8.948  38.309  1.00 92.21           C  
ATOM   1256  HB  THR A  79     -41.738   9.277  38.625  1.00 92.21           H  
ATOM   1257  O   THR A  79     -42.030   6.605  35.953  1.00 92.21           O  
ATOM   1258  CG2 THR A  79     -43.742  10.004  38.717  1.00 92.21           C  
ATOM   1259 HG21 THR A  79     -43.585  10.242  39.769  1.00 92.21           H  
ATOM   1260 HG22 THR A  79     -44.757   9.630  38.584  1.00 92.21           H  
ATOM   1261 HG23 THR A  79     -43.600  10.910  38.128  1.00 92.21           H  
ATOM   1262  OG1 THR A  79     -43.040   7.741  38.953  1.00 92.21           O  
ATOM   1263  HG1 THR A  79     -43.110   7.922  39.893  1.00 92.21           H  
ATOM   1264  N   ARG A  80     -40.385   7.971  36.641  1.00 91.10           N  
ATOM   1265  H   ARG A  80     -40.168   8.823  37.139  1.00 91.10           H  
ATOM   1266  CA  ARG A  80     -39.299   6.984  36.517  1.00 91.10           C  
ATOM   1267  HA  ARG A  80     -39.617   6.154  35.886  1.00 91.10           H  
ATOM   1268  C   ARG A  80     -38.974   6.416  37.893  1.00 91.10           C  
ATOM   1269  CB  ARG A  80     -38.032   7.609  35.908  1.00 91.10           C  
ATOM   1270  HB2 ARG A  80     -37.736   8.479  36.494  1.00 91.10           H  
ATOM   1271  HB3 ARG A  80     -37.226   6.877  35.956  1.00 91.10           H  
ATOM   1272  O   ARG A  80     -38.752   7.178  38.823  1.00 91.10           O  
ATOM   1273  CG  ARG A  80     -38.229   8.018  34.447  1.00 91.10           C  
ATOM   1274  HG2 ARG A  80     -38.978   8.808  34.405  1.00 91.10           H  
ATOM   1275  HG3 ARG A  80     -38.562   7.149  33.878  1.00 91.10           H  
ATOM   1276  CD  ARG A  80     -36.934   8.546  33.829  1.00 91.10           C  
ATOM   1277  HD2 ARG A  80     -36.175   7.767  33.886  1.00 91.10           H  
ATOM   1278  HD3 ARG A  80     -36.597   9.403  34.411  1.00 91.10           H  
ATOM   1279  NE  ARG A  80     -37.132   8.941  32.418  1.00 91.10           N  
ATOM   1280  HE  ARG A  80     -37.956   8.598  31.946  1.00 91.10           H  
ATOM   1281  NH1 ARG A  80     -35.106   9.990  32.143  1.00 91.10           N  
ATOM   1282 HH11 ARG A  80     -34.852   9.752  33.091  1.00 91.10           H  
ATOM   1283 HH12 ARG A  80     -34.486  10.580  31.608  1.00 91.10           H  
ATOM   1284  NH2 ARG A  80     -36.588   9.996  30.473  1.00 91.10           N  
ATOM   1285 HH21 ARG A  80     -35.955  10.589  29.955  1.00 91.10           H  
ATOM   1286 HH22 ARG A  80     -37.509   9.806  30.103  1.00 91.10           H  
ATOM   1287  CZ  ARG A  80     -36.277   9.637  31.688  1.00 91.10           C  
ATOM   1288  N   TRP A  81     -38.885   5.095  37.986  1.00 93.06           N  
ATOM   1289  H   TRP A  81     -39.114   4.526  37.184  1.00 93.06           H  
ATOM   1290  CA  TRP A  81     -38.529   4.397  39.223  1.00 93.06           C  
ATOM   1291  HA  TRP A  81     -39.051   4.849  40.066  1.00 93.06           H  
ATOM   1292  C   TRP A  81     -37.030   4.444  39.546  1.00 93.06           C  
ATOM   1293  CB  TRP A  81     -38.984   2.944  39.097  1.00 93.06           C  
ATOM   1294  HB2 TRP A  81     -40.062   2.913  38.936  1.00 93.06           H  
ATOM   1295  HB3 TRP A  81     -38.784   2.456  40.051  1.00 93.06           H  
ATOM   1296  O   TRP A  81     -36.655   4.212  40.687  1.00 93.06           O  
ATOM   1297  CG  TRP A  81     -38.284   2.162  38.027  1.00 93.06           C  
ATOM   1298  CD1 TRP A  81     -38.615   2.091  36.718  1.00 93.06           C  
ATOM   1299  HD1 TRP A  81     -39.467   2.583  36.271  1.00 93.06           H  
ATOM   1300  CD2 TRP A  81     -37.042   1.418  38.158  1.00 93.06           C  
ATOM   1301  CE2 TRP A  81     -36.694   0.875  36.887  1.00 93.06           C  
ATOM   1302  CE3 TRP A  81     -36.129   1.225  39.209  1.00 93.06           C  
ATOM   1303  HE3 TRP A  81     -36.333   1.662  40.175  1.00 93.06           H  
ATOM   1304  NE1 TRP A  81     -37.693   1.309  36.044  1.00 93.06           N  
ATOM   1305  HE1 TRP A  81     -37.702   1.153  35.046  1.00 93.06           H  
ATOM   1306  CH2 TRP A  81     -34.629  -0.039  37.746  1.00 93.06           C  
ATOM   1307  HH2 TRP A  81     -33.694  -0.558  37.595  1.00 93.06           H  
ATOM   1308  CZ2 TRP A  81     -35.518   0.142  36.680  1.00 93.06           C  
ATOM   1309  HZ2 TRP A  81     -35.267  -0.239  35.701  1.00 93.06           H  
ATOM   1310  CZ3 TRP A  81     -34.931   0.531  38.989  1.00 93.06           C  
ATOM   1311  HZ3 TRP A  81     -34.193   0.492  39.777  1.00 93.06           H  
ATOM   1312  N   ALA A  82     -36.168   4.731  38.562  1.00 92.64           N  
ATOM   1313  H   ALA A  82     -36.528   4.848  37.625  1.00 92.64           H  
ATOM   1314  CA  ALA A  82     -34.715   4.682  38.741  1.00 92.64           C  
ATOM   1315  HA  ALA A  82     -34.431   3.664  39.007  1.00 92.64           H  
ATOM   1316  C   ALA A  82     -34.240   5.594  39.885  1.00 92.64           C  
ATOM   1317  CB  ALA A  82     -34.044   5.038  37.409  1.00 92.64           C  
ATOM   1318  HB1 ALA A  82     -34.275   6.066  37.131  1.00 92.64           H  
ATOM   1319  HB2 ALA A  82     -34.389   4.360  36.629  1.00 92.64           H  
ATOM   1320  HB3 ALA A  82     -32.964   4.937  37.516  1.00 92.64           H  
ATOM   1321  O   ALA A  82     -33.515   5.138  40.760  1.00 92.64           O  
ATOM   1322  N   ASN A  83     -34.731   6.838  39.928  1.00 91.89           N  
ATOM   1323  H   ASN A  83     -35.303   7.164  39.162  1.00 91.89           H  
ATOM   1324  CA  ASN A  83     -34.391   7.789  40.989  1.00 91.89           C  
ATOM   1325  HA  ASN A  83     -33.306   7.869  41.065  1.00 91.89           H  
ATOM   1326  C   ASN A  83     -34.904   7.325  42.359  1.00 91.89           C  
ATOM   1327  CB  ASN A  83     -34.973   9.172  40.652  1.00 91.89           C  
ATOM   1328  HB2 ASN A  83     -34.761   9.838  41.489  1.00 91.89           H  
ATOM   1329  HB3 ASN A  83     -36.056   9.105  40.554  1.00 91.89           H  
ATOM   1330  O   ASN A  83     -34.211   7.486  43.355  1.00 91.89           O  
ATOM   1331  CG  ASN A  83     -34.403   9.822  39.404  1.00 91.89           C  
ATOM   1332  ND2 ASN A  83     -34.854  11.013  39.094  1.00 91.89           N  
ATOM   1333 HD21 ASN A  83     -34.327  11.507  38.388  1.00 91.89           H  
ATOM   1334 HD22 ASN A  83     -35.431  11.502  39.763  1.00 91.89           H  
ATOM   1335  OD1 ASN A  83     -33.604   9.278  38.660  1.00 91.89           O  
ATOM   1336  N   VAL A  84     -36.089   6.708  42.391  1.00 94.20           N  
ATOM   1337  H   VAL A  84     -36.592   6.592  41.522  1.00 94.20           H  
ATOM   1338  CA  VAL A  84     -36.695   6.154  43.609  1.00 94.20           C  
ATOM   1339  HA  VAL A  84     -36.742   6.933  44.370  1.00 94.20           H  
ATOM   1340  C   VAL A  84     -35.826   5.020  44.154  1.00 94.20           C  
ATOM   1341  CB  VAL A  84     -38.128   5.652  43.335  1.00 94.20           C  
ATOM   1342  HB  VAL A  84     -38.084   4.810  42.644  1.00 94.20           H  
ATOM   1343  O   VAL A  84     -35.506   5.016  45.335  1.00 94.20           O  
ATOM   1344  CG1 VAL A  84     -38.832   5.170  44.603  1.00 94.20           C  
ATOM   1345 HG11 VAL A  84     -39.836   4.818  44.367  1.00 94.20           H  
ATOM   1346 HG12 VAL A  84     -38.910   5.989  45.318  1.00 94.20           H  
ATOM   1347 HG13 VAL A  84     -38.277   4.351  45.061  1.00 94.20           H  
ATOM   1348  CG2 VAL A  84     -39.015   6.728  42.696  1.00 94.20           C  
ATOM   1349 HG21 VAL A  84     -38.540   7.185  41.827  1.00 94.20           H  
ATOM   1350 HG22 VAL A  84     -39.947   6.268  42.369  1.00 94.20           H  
ATOM   1351 HG23 VAL A  84     -39.239   7.502  43.430  1.00 94.20           H  
ATOM   1352  N   ARG A  85     -35.370   4.095  43.293  1.00 94.06           N  
ATOM   1353  H   ARG A  85     -35.651   4.166  42.325  1.00 94.06           H  
ATOM   1354  CA  ARG A  85     -34.453   3.019  43.703  1.00 94.06           C  
ATOM   1355  HA  ARG A  85     -34.895   2.489  44.547  1.00 94.06           H  
ATOM   1356  C   ARG A  85     -33.130   3.572  44.218  1.00 94.06           C  
ATOM   1357  CB  ARG A  85     -34.196   2.025  42.563  1.00 94.06           C  
ATOM   1358  HB2 ARG A  85     -35.151   1.666  42.180  1.00 94.06           H  
ATOM   1359  HB3 ARG A  85     -33.670   2.531  41.754  1.00 94.06           H  
ATOM   1360  O   ARG A  85     -32.682   3.122  45.258  1.00 94.06           O  
ATOM   1361  CG  ARG A  85     -33.358   0.823  43.052  1.00 94.06           C  
ATOM   1362  HG2 ARG A  85     -33.880   0.311  43.860  1.00 94.06           H  
ATOM   1363  HG3 ARG A  85     -32.385   1.158  43.412  1.00 94.06           H  
ATOM   1364  CD  ARG A  85     -33.140  -0.141  41.892  1.00 94.06           C  
ATOM   1365  HD2 ARG A  85     -34.119  -0.512  41.589  1.00 94.06           H  
ATOM   1366  HD3 ARG A  85     -32.655   0.418  41.091  1.00 94.06           H  
ATOM   1367  NE  ARG A  85     -32.284  -1.291  42.202  1.00 94.06           N  
ATOM   1368  HE  ARG A  85     -31.781  -1.290  43.077  1.00 94.06           H  
ATOM   1369  NH1 ARG A  85     -32.657  -2.429  40.235  1.00 94.06           N  
ATOM   1370 HH11 ARG A  85     -33.353  -1.737  39.995  1.00 94.06           H  
ATOM   1371 HH12 ARG A  85     -32.491  -3.259  39.684  1.00 94.06           H  
ATOM   1372  NH2 ARG A  85     -31.270  -3.271  41.762  1.00 94.06           N  
ATOM   1373 HH21 ARG A  85     -30.761  -3.163  42.627  1.00 94.06           H  
ATOM   1374 HH22 ARG A  85     -31.069  -4.079  41.190  1.00 94.06           H  
ATOM   1375  CZ  ARG A  85     -32.079  -2.322  41.404  1.00 94.06           C  
ATOM   1376  N   SER A  86     -32.522   4.524  43.510  1.00 93.73           N  
ATOM   1377  H   SER A  86     -32.920   4.819  42.629  1.00 93.73           H  
ATOM   1378  CA  SER A  86     -31.257   5.129  43.943  1.00 93.73           C  
ATOM   1379  HA  SER A  86     -30.509   4.346  44.070  1.00 93.73           H  
ATOM   1380  C   SER A  86     -31.382   5.843  45.287  1.00 93.73           C  
ATOM   1381  CB  SER A  86     -30.757   6.128  42.899  1.00 93.73           C  
ATOM   1382  HB2 SER A  86     -29.866   6.627  43.277  1.00 93.73           H  
ATOM   1383  HB3 SER A  86     -31.527   6.876  42.709  1.00 93.73           H  
ATOM   1384  O   SER A  86     -30.450   5.801  46.076  1.00 93.73           O  
ATOM   1385  OG  SER A  86     -30.436   5.457  41.695  1.00 93.73           O  
ATOM   1386  HG  SER A  86     -29.704   4.868  41.891  1.00 93.73           H  
ATOM   1387  N   TYR A  87     -32.524   6.478  45.559  1.00 95.23           N  
ATOM   1388  H   TYR A  87     -33.248   6.526  44.856  1.00 95.23           H  
ATOM   1389  CA  TYR A  87     -32.794   7.088  46.859  1.00 95.23           C  
ATOM   1390  HA  TYR A  87     -31.961   7.733  47.135  1.00 95.23           H  
ATOM   1391  C   TYR A  87     -32.922   6.035  47.962  1.00 95.23           C  
ATOM   1392  CB  TYR A  87     -34.048   7.953  46.739  1.00 95.23           C  
ATOM   1393  HB2 TYR A  87     -34.881   7.348  46.380  1.00 95.23           H  
ATOM   1394  HB3 TYR A  87     -33.838   8.719  45.992  1.00 95.23           H  
ATOM   1395  O   TYR A  87     -32.278   6.162  48.991  1.00 95.23           O  
ATOM   1396  CG  TYR A  87     -34.466   8.638  48.021  1.00 95.23           C  
ATOM   1397  CD1 TYR A  87     -35.300   7.970  48.938  1.00 95.23           C  
ATOM   1398  HD1 TYR A  87     -35.617   6.955  48.748  1.00 95.23           H  
ATOM   1399  CD2 TYR A  87     -33.998   9.934  48.310  1.00 95.23           C  
ATOM   1400  HD2 TYR A  87     -33.327  10.436  47.629  1.00 95.23           H  
ATOM   1401  CE1 TYR A  87     -35.688   8.606  50.131  1.00 95.23           C  
ATOM   1402  HE1 TYR A  87     -36.307   8.098  50.856  1.00 95.23           H  
ATOM   1403  CE2 TYR A  87     -34.362  10.561  49.517  1.00 95.23           C  
ATOM   1404  HE2 TYR A  87     -33.969  11.535  49.768  1.00 95.23           H  
ATOM   1405  OH  TYR A  87     -35.559  10.483  51.602  1.00 95.23           O  
ATOM   1406  HH  TYR A  87     -35.033  11.262  51.793  1.00 95.23           H  
ATOM   1407  CZ  TYR A  87     -35.215   9.900  50.426  1.00 95.23           C  
ATOM   1408  N   ILE A  88     -33.687   4.965  47.728  1.00 94.62           N  
ATOM   1409  H   ILE A  88     -34.192   4.913  46.855  1.00 94.62           H  
ATOM   1410  CA  ILE A  88     -33.851   3.876  48.703  1.00 94.62           C  
ATOM   1411  HA  ILE A  88     -34.217   4.300  49.638  1.00 94.62           H  
ATOM   1412  C   ILE A  88     -32.510   3.196  49.018  1.00 94.62           C  
ATOM   1413  CB  ILE A  88     -34.887   2.863  48.175  1.00 94.62           C  
ATOM   1414  HB  ILE A  88     -34.593   2.573  47.166  1.00 94.62           H  
ATOM   1415  O   ILE A  88     -32.211   2.942  50.179  1.00 94.62           O  
ATOM   1416  CG1 ILE A  88     -36.299   3.481  48.123  1.00 94.62           C  
ATOM   1417 HG12 ILE A  88     -36.736   3.486  49.121  1.00 94.62           H  
ATOM   1418 HG13 ILE A  88     -36.242   4.515  47.783  1.00 94.62           H  
ATOM   1419  CG2 ILE A  88     -34.919   1.597  49.040  1.00 94.62           C  
ATOM   1420 HG21 ILE A  88     -35.694   0.903  48.714  1.00 94.62           H  
ATOM   1421 HG22 ILE A  88     -35.085   1.856  50.086  1.00 94.62           H  
ATOM   1422 HG23 ILE A  88     -33.959   1.089  48.948  1.00 94.62           H  
ATOM   1423  CD1 ILE A  88     -37.222   2.727  47.160  1.00 94.62           C  
ATOM   1424 HD11 ILE A  88     -38.206   3.196  47.167  1.00 94.62           H  
ATOM   1425 HD12 ILE A  88     -36.813   2.765  46.150  1.00 94.62           H  
ATOM   1426 HD13 ILE A  88     -37.317   1.683  47.458  1.00 94.62           H  
ATOM   1427  N   ASP A  89     -31.705   2.928  47.988  1.00 93.66           N  
ATOM   1428  H   ASP A  89     -32.035   3.128  47.055  1.00 93.66           H  
ATOM   1429  CA  ASP A  89     -30.374   2.326  48.120  1.00 93.66           C  
ATOM   1430  HA  ASP A  89     -30.450   1.377  48.650  1.00 93.66           H  
ATOM   1431  C   ASP A  89     -29.431   3.240  48.915  1.00 93.66           C  
ATOM   1432  CB  ASP A  89     -29.851   2.066  46.697  1.00 93.66           C  
ATOM   1433  HB2 ASP A  89     -30.646   1.587  46.125  1.00 93.66           H  
ATOM   1434  HB3 ASP A  89     -29.638   3.021  46.217  1.00 93.66           H  
ATOM   1435  O   ASP A  89     -28.698   2.781  49.776  1.00 93.66           O  
ATOM   1436  CG  ASP A  89     -28.625   1.156  46.579  1.00 93.66           C  
ATOM   1437  OD1 ASP A  89     -28.460   0.233  47.403  1.00 93.66           O  
ATOM   1438  OD2 ASP A  89     -27.970   1.248  45.512  1.00 93.66           O  
ATOM   1439  N   LYS A  90     -29.497   4.557  48.689  1.00 94.15           N  
ATOM   1440  H   LYS A  90     -30.136   4.891  47.982  1.00 94.15           H  
ATOM   1441  CA  LYS A  90     -28.669   5.527  49.411  1.00 94.15           C  
ATOM   1442  HA  LYS A  90     -27.652   5.138  49.460  1.00 94.15           H  
ATOM   1443  C   LYS A  90     -29.095   5.729  50.871  1.00 94.15           C  
ATOM   1444  CB  LYS A  90     -28.667   6.846  48.629  1.00 94.15           C  
ATOM   1445  HB2 LYS A  90     -28.310   6.661  47.616  1.00 94.15           H  
ATOM   1446  HB3 LYS A  90     -29.684   7.235  48.582  1.00 94.15           H  
ATOM   1447  O   LYS A  90     -28.229   5.865  51.723  1.00 94.15           O  
ATOM   1448  CG  LYS A  90     -27.757   7.878  49.301  1.00 94.15           C  
ATOM   1449  HG2 LYS A  90     -26.734   7.504  49.327  1.00 94.15           H  
ATOM   1450  HG3 LYS A  90     -28.099   8.046  50.322  1.00 94.15           H  
ATOM   1451  CD  LYS A  90     -27.798   9.220  48.579  1.00 94.15           C  
ATOM   1452  HD2 LYS A  90     -28.837   9.535  48.480  1.00 94.15           H  
ATOM   1453  HD3 LYS A  90     -27.330   9.136  47.598  1.00 94.15           H  
ATOM   1454  CE  LYS A  90     -27.040  10.204  49.469  1.00 94.15           C  
ATOM   1455  HE2 LYS A  90     -27.427  10.092  50.482  1.00 94.15           H  
ATOM   1456  HE3 LYS A  90     -25.985   9.933  49.491  1.00 94.15           H  
ATOM   1457  NZ  LYS A  90     -27.237  11.600  49.030  1.00 94.15           N  
ATOM   1458  HZ1 LYS A  90     -28.223  11.811  49.095  1.00 94.15           H  
ATOM   1459  HZ2 LYS A  90     -26.902  11.733  48.087  1.00 94.15           H  
ATOM   1460  HZ3 LYS A  90     -26.755  12.217  49.668  1.00 94.15           H  
ATOM   1461  N   GLU A  91     -30.394   5.824  51.144  1.00 94.05           N  
ATOM   1462  H   GLU A  91     -31.052   5.760  50.380  1.00 94.05           H  
ATOM   1463  CA  GLU A  91     -30.906   6.182  52.477  1.00 94.05           C  
ATOM   1464  HA  GLU A  91     -30.220   6.874  52.968  1.00 94.05           H  
ATOM   1465  C   GLU A  91     -31.040   4.979  53.415  1.00 94.05           C  
ATOM   1466  CB  GLU A  91     -32.273   6.872  52.343  1.00 94.05           C  
ATOM   1467  HB2 GLU A  91     -32.943   6.219  51.783  1.00 94.05           H  
ATOM   1468  HB3 GLU A  91     -32.704   7.007  53.334  1.00 94.05           H  
ATOM   1469  O   GLU A  91     -30.917   5.129  54.626  1.00 94.05           O  
ATOM   1470  CG  GLU A  91     -32.224   8.238  51.642  1.00 94.05           C  
ATOM   1471  HG2 GLU A  91     -33.248   8.604  51.575  1.00 94.05           H  
ATOM   1472  HG3 GLU A  91     -31.854   8.115  50.624  1.00 94.05           H  
ATOM   1473  CD  GLU A  91     -31.383   9.299  52.366  1.00 94.05           C  
ATOM   1474  OE1 GLU A  91     -30.643  10.031  51.656  1.00 94.05           O  
ATOM   1475  OE2 GLU A  91     -31.527   9.424  53.600  1.00 94.05           O  
ATOM   1476  N   PHE A  92     -31.306   3.789  52.870  1.00 92.36           N  
ATOM   1477  H   PHE A  92     -31.408   3.726  51.867  1.00 92.36           H  
ATOM   1478  CA  PHE A  92     -31.580   2.589  53.666  1.00 92.36           C  
ATOM   1479  HA  PHE A  92     -31.423   2.810  54.722  1.00 92.36           H  
ATOM   1480  C   PHE A  92     -30.650   1.416  53.349  1.00 92.36           C  
ATOM   1481  CB  PHE A  92     -33.051   2.188  53.482  1.00 92.36           C  
ATOM   1482  HB2 PHE A  92     -33.263   1.334  54.125  1.00 92.36           H  
ATOM   1483  HB3 PHE A  92     -33.197   1.865  52.451  1.00 92.36           H  
ATOM   1484  O   PHE A  92     -30.780   0.375  53.984  1.00 92.36           O  
ATOM   1485  CG  PHE A  92     -34.052   3.281  53.805  1.00 92.36           C  
ATOM   1486  CD1 PHE A  92     -34.302   3.634  55.143  1.00 92.36           C  
ATOM   1487  HD1 PHE A  92     -33.761   3.145  55.939  1.00 92.36           H  
ATOM   1488  CD2 PHE A  92     -34.737   3.942  52.769  1.00 92.36           C  
ATOM   1489  HD2 PHE A  92     -34.523   3.685  51.742  1.00 92.36           H  
ATOM   1490  CE1 PHE A  92     -35.239   4.639  55.443  1.00 92.36           C  
ATOM   1491  HE1 PHE A  92     -35.409   4.919  56.472  1.00 92.36           H  
ATOM   1492  CE2 PHE A  92     -35.666   4.955  53.066  1.00 92.36           C  
ATOM   1493  HE2 PHE A  92     -36.169   5.480  52.268  1.00 92.36           H  
ATOM   1494  CZ  PHE A  92     -35.919   5.300  54.406  1.00 92.36           C  
ATOM   1495  HZ  PHE A  92     -36.616   6.091  54.640  1.00 92.36           H  
ATOM   1496  N   GLU A  93     -29.754   1.553  52.363  1.00 90.85           N  
ATOM   1497  H   GLU A  93     -29.639   2.459  51.933  1.00 90.85           H  
ATOM   1498  CA  GLU A  93     -28.821   0.498  51.934  1.00 90.85           C  
ATOM   1499  HA  GLU A  93     -28.332   0.837  51.021  1.00 90.85           H  
ATOM   1500  C   GLU A  93     -29.528  -0.807  51.516  1.00 90.85           C  
ATOM   1501  CB  GLU A  93     -27.682   0.318  52.954  1.00 90.85           C  
ATOM   1502  HB2 GLU A  93     -28.092  -0.033  53.901  1.00 90.85           H  
ATOM   1503  HB3 GLU A  93     -26.993  -0.435  52.572  1.00 90.85           H  
ATOM   1504  O   GLU A  93     -29.011  -1.911  51.695  1.00 90.85           O  
ATOM   1505  CG  GLU A  93     -26.892   1.621  53.184  1.00 90.85           C  
ATOM   1506  HG2 GLU A  93     -27.552   2.371  53.621  1.00 90.85           H  
ATOM   1507  HG3 GLU A  93     -26.553   1.994  52.217  1.00 90.85           H  
ATOM   1508  CD  GLU A  93     -25.675   1.440  54.107  1.00 90.85           C  
ATOM   1509  OE1 GLU A  93     -24.842   2.376  54.146  1.00 90.85           O  
ATOM   1510  OE2 GLU A  93     -25.560   0.374  54.755  1.00 90.85           O  
ATOM   1511  N   ILE A  94     -30.733  -0.692  50.932  1.00 90.61           N  
ATOM   1512  H   ILE A  94     -31.097   0.242  50.810  1.00 90.61           H  
ATOM   1513  CA  ILE A  94     -31.504  -1.841  50.433  1.00 90.61           C  
ATOM   1514  HA  ILE A  94     -30.914  -2.734  50.635  1.00 90.61           H  
ATOM   1515  C   ILE A  94     -31.698  -1.816  48.913  1.00 90.61           C  
ATOM   1516  CB  ILE A  94     -32.837  -2.071  51.185  1.00 90.61           C  
ATOM   1517  HB  ILE A  94     -33.212  -3.039  50.853  1.00 90.61           H  
ATOM   1518  O   ILE A  94     -31.953  -0.789  48.282  1.00 90.61           O  
ATOM   1519  CG1 ILE A  94     -33.917  -1.024  50.857  1.00 90.61           C  
ATOM   1520 HG12 ILE A  94     -33.671  -0.077  51.338  1.00 90.61           H  
ATOM   1521 HG13 ILE A  94     -33.945  -0.877  49.777  1.00 90.61           H  
ATOM   1522  CG2 ILE A  94     -32.613  -2.159  52.701  1.00 90.61           C  
ATOM   1523 HG21 ILE A  94     -31.773  -2.819  52.918  1.00 90.61           H  
ATOM   1524 HG22 ILE A  94     -33.505  -2.531  53.207  1.00 90.61           H  
ATOM   1525 HG23 ILE A  94     -32.390  -1.170  53.100  1.00 90.61           H  
ATOM   1526  CD1 ILE A  94     -35.339  -1.447  51.236  1.00 90.61           C  
ATOM   1527 HD11 ILE A  94     -35.657  -2.264  50.588  1.00 90.61           H  
ATOM   1528 HD12 ILE A  94     -36.019  -0.605  51.106  1.00 90.61           H  
ATOM   1529 HD13 ILE A  94     -35.390  -1.799  52.266  1.00 90.61           H  
ATOM   1530  N   GLN A  95     -31.690  -3.009  48.319  1.00 91.26           N  
ATOM   1531  H   GLN A  95     -31.488  -3.815  48.894  1.00 91.26           H  
ATOM   1532  CA  GLN A  95     -31.928  -3.213  46.893  1.00 91.26           C  
ATOM   1533  HA  GLN A  95     -31.793  -2.269  46.365  1.00 91.26           H  
ATOM   1534  C   GLN A  95     -33.360  -3.699  46.650  1.00 91.26           C  
ATOM   1535  CB  GLN A  95     -30.891  -4.204  46.343  1.00 91.26           C  
ATOM   1536  HB2 GLN A  95     -31.184  -4.523  45.343  1.00 91.26           H  
ATOM   1537  HB3 GLN A  95     -30.886  -5.090  46.978  1.00 91.26           H  
ATOM   1538  O   GLN A  95     -33.707  -4.842  46.942  1.00 91.26           O  
ATOM   1539  CG  GLN A  95     -29.465  -3.624  46.302  1.00 91.26           C  
ATOM   1540  HG2 GLN A  95     -29.245  -3.108  47.236  1.00 91.26           H  
ATOM   1541  HG3 GLN A  95     -28.757  -4.449  46.220  1.00 91.26           H  
ATOM   1542  CD  GLN A  95     -29.204  -2.684  45.127  1.00 91.26           C  
ATOM   1543  NE2 GLN A  95     -28.304  -1.744  45.290  1.00 91.26           N  
ATOM   1544 HE21 GLN A  95     -28.208  -0.984  44.631  1.00 91.26           H  
ATOM   1545 HE22 GLN A  95     -28.035  -1.469  46.224  1.00 91.26           H  
ATOM   1546  OE1 GLN A  95     -29.802  -2.796  44.053  1.00 91.26           O  
ATOM   1547  N   VAL A  96     -34.188  -2.848  46.039  1.00 93.83           N  
ATOM   1548  H   VAL A  96     -33.871  -1.899  45.903  1.00 93.83           H  
ATOM   1549  CA  VAL A  96     -35.559  -3.208  45.641  1.00 93.83           C  
ATOM   1550  HA  VAL A  96     -35.803  -4.169  46.094  1.00 93.83           H  
ATOM   1551  C   VAL A  96     -35.688  -3.406  44.131  1.00 93.83           C  
ATOM   1552  CB  VAL A  96     -36.608  -2.227  46.190  1.00 93.83           C  
ATOM   1553  HB  VAL A  96     -37.589  -2.593  45.889  1.00 93.83           H  
ATOM   1554  O   VAL A  96     -35.097  -2.685  43.319  1.00 93.83           O  
ATOM   1555  CG1 VAL A  96     -36.574  -2.177  47.719  1.00 93.83           C  
ATOM   1556 HG11 VAL A  96     -37.430  -1.617  48.095  1.00 93.83           H  
ATOM   1557 HG12 VAL A  96     -35.659  -1.696  48.065  1.00 93.83           H  
ATOM   1558 HG13 VAL A  96     -36.601  -3.188  48.124  1.00 93.83           H  
ATOM   1559  CG2 VAL A  96     -36.441  -0.804  45.650  1.00 93.83           C  
ATOM   1560 HG21 VAL A  96     -37.275  -0.191  45.992  1.00 93.83           H  
ATOM   1561 HG22 VAL A  96     -36.437  -0.821  44.560  1.00 93.83           H  
ATOM   1562 HG23 VAL A  96     -35.510  -0.367  46.013  1.00 93.83           H  
ATOM   1563  N   ASN A  97     -36.502  -4.380  43.728  1.00 93.17           N  
ATOM   1564  H   ASN A  97     -36.952  -4.940  44.438  1.00 93.17           H  
ATOM   1565  CA  ASN A  97     -36.781  -4.670  42.327  1.00 93.17           C  
ATOM   1566  HA  ASN A  97     -36.009  -4.206  41.713  1.00 93.17           H  
ATOM   1567  C   ASN A  97     -38.132  -4.097  41.890  1.00 93.17           C  
ATOM   1568  CB  ASN A  97     -36.700  -6.181  42.084  1.00 93.17           C  
ATOM   1569  HB2 ASN A  97     -35.713  -6.546  42.366  1.00 93.17           H  
ATOM   1570  HB3 ASN A  97     -37.438  -6.682  42.711  1.00 93.17           H  
ATOM   1571  O   ASN A  97     -39.153  -4.336  42.527  1.00 93.17           O  
ATOM   1572  CG  ASN A  97     -36.942  -6.522  40.623  1.00 93.17           C  
ATOM   1573  ND2 ASN A  97     -37.790  -7.483  40.346  1.00 93.17           N  
ATOM   1574 HD21 ASN A  97     -38.243  -7.966  41.109  1.00 93.17           H  
ATOM   1575 HD22 ASN A  97     -37.884  -7.734  39.372  1.00 93.17           H  
ATOM   1576  OD1 ASN A  97     -36.410  -5.912  39.703  1.00 93.17           O  
ATOM   1577  N   PHE A  98     -38.148  -3.423  40.739  1.00 94.16           N  
ATOM   1578  H   PHE A  98     -37.274  -3.319  40.245  1.00 94.16           H  
ATOM   1579  CA  PHE A  98     -39.360  -2.916  40.097  1.00 94.16           C  
ATOM   1580  HA  PHE A  98     -40.174  -2.890  40.821  1.00 94.16           H  
ATOM   1581  C   PHE A  98     -39.768  -3.852  38.955  1.00 94.16           C  
ATOM   1582  CB  PHE A  98     -39.122  -1.479  39.617  1.00 94.16           C  
ATOM   1583  HB2 PHE A  98     -38.201  -1.435  39.036  1.00 94.16           H  
ATOM   1584  HB3 PHE A  98     -39.938  -1.197  38.951  1.00 94.16           H  
ATOM   1585  O   PHE A  98     -39.115  -3.907  37.909  1.00 94.16           O  
ATOM   1586  CG  PHE A  98     -39.050  -0.466  40.744  1.00 94.16           C  
ATOM   1587  CD1 PHE A  98     -40.175   0.318  41.052  1.00 94.16           C  
ATOM   1588  HD1 PHE A  98     -41.096   0.182  40.504  1.00 94.16           H  
ATOM   1589  CD2 PHE A  98     -37.872  -0.309  41.500  1.00 94.16           C  
ATOM   1590  HD2 PHE A  98     -37.001  -0.914  41.293  1.00 94.16           H  
ATOM   1591  CE1 PHE A  98     -40.120   1.265  42.088  1.00 94.16           C  
ATOM   1592  HE1 PHE A  98     -40.992   1.851  42.341  1.00 94.16           H  
ATOM   1593  CE2 PHE A  98     -37.822   0.639  42.537  1.00 94.16           C  
ATOM   1594  HE2 PHE A  98     -36.926   0.760  43.128  1.00 94.16           H  
ATOM   1595  CZ  PHE A  98     -38.943   1.428  42.833  1.00 94.16           C  
ATOM   1596  HZ  PHE A  98     -38.906   2.138  43.645  1.00 94.16           H  
ATOM   1597  N   SER A  99     -40.857  -4.593  39.145  1.00 89.90           N  
ATOM   1598  H   SER A  99     -41.361  -4.474  40.013  1.00 89.90           H  
ATOM   1599  CA  SER A  99     -41.318  -5.619  38.209  1.00 89.90           C  
ATOM   1600  HA  SER A  99     -40.453  -6.209  37.909  1.00 89.90           H  
ATOM   1601  C   SER A  99     -41.947  -5.024  36.948  1.00 89.90           C  
ATOM   1602  CB  SER A  99     -42.291  -6.566  38.912  1.00 89.90           C  
ATOM   1603  HB2 SER A  99     -43.144  -5.994  39.277  1.00 89.90           H  
ATOM   1604  HB3 SER A  99     -41.787  -7.019  39.765  1.00 89.90           H  
ATOM   1605  O   SER A  99     -42.745  -4.083  36.979  1.00 89.90           O  
ATOM   1606  OG  SER A  99     -42.750  -7.586  38.038  1.00 89.90           O  
ATOM   1607  HG  SER A  99     -43.019  -8.312  38.605  1.00 89.90           H  
ATOM   1608  N   SER A 100     -41.624  -5.619  35.801  1.00 83.97           N  
ATOM   1609  H   SER A 100     -40.938  -6.360  35.830  1.00 83.97           H  
ATOM   1610  CA  SER A 100     -42.221  -5.266  34.512  1.00 83.97           C  
ATOM   1611  HA  SER A 100     -42.440  -4.198  34.523  1.00 83.97           H  
ATOM   1612  C   SER A 100     -43.541  -5.991  34.225  1.00 83.97           C  
ATOM   1613  CB  SER A 100     -41.209  -5.521  33.398  1.00 83.97           C  
ATOM   1614  HB2 SER A 100     -40.266  -5.025  33.628  1.00 83.97           H  
ATOM   1615  HB3 SER A 100     -41.599  -5.131  32.457  1.00 83.97           H  
ATOM   1616  O   SER A 100     -44.299  -5.554  33.349  1.00 83.97           O  
ATOM   1617  OG  SER A 100     -40.988  -6.899  33.268  1.00 83.97           O  
ATOM   1618  HG  SER A 100     -40.320  -7.177  33.899  1.00 83.97           H  
ATOM   1619  N   VAL A 101     -43.851  -7.049  34.979  1.00 82.62           N  
ATOM   1620  H   VAL A 101     -43.207  -7.287  35.720  1.00 82.62           H  
ATOM   1621  CA  VAL A 101     -44.900  -8.031  34.663  1.00 82.62           C  
ATOM   1622  HA  VAL A 101     -44.787  -8.330  33.621  1.00 82.62           H  
ATOM   1623  C   VAL A 101     -46.310  -7.450  34.826  1.00 82.62           C  
ATOM   1624  CB  VAL A 101     -44.701  -9.290  35.537  1.00 82.62           C  
ATOM   1625  HB  VAL A 101     -44.780  -9.009  36.587  1.00 82.62           H  
ATOM   1626  O   VAL A 101     -47.158  -7.610  33.934  1.00 82.62           O  
ATOM   1627  CG1 VAL A 101     -45.754 -10.363  35.240  1.00 82.62           C  
ATOM   1628 HG11 VAL A 101     -45.569 -11.234  35.869  1.00 82.62           H  
ATOM   1629 HG12 VAL A 101     -46.751  -9.999  35.488  1.00 82.62           H  
ATOM   1630 HG13 VAL A 101     -45.712 -10.660  34.192  1.00 82.62           H  
ATOM   1631  CG2 VAL A 101     -43.314  -9.912  35.313  1.00 82.62           C  
ATOM   1632 HG21 VAL A 101     -42.527  -9.226  35.625  1.00 82.62           H  
ATOM   1633 HG22 VAL A 101     -43.173 -10.162  34.261  1.00 82.62           H  
ATOM   1634 HG23 VAL A 101     -43.220 -10.819  35.910  1.00 82.62           H  
ATOM   1635  N   HIS A 102     -46.530  -6.718  35.920  1.00 85.84           N  
ATOM   1636  H   HIS A 102     -45.772  -6.625  36.582  1.00 85.84           H  
ATOM   1637  CA  HIS A 102     -47.821  -6.156  36.321  1.00 85.84           C  
ATOM   1638  HA  HIS A 102     -48.622  -6.671  35.792  1.00 85.84           H  
ATOM   1639  C   HIS A 102     -47.876  -4.669  35.954  1.00 85.84           C  
ATOM   1640  CB  HIS A 102     -48.040  -6.424  37.818  1.00 85.84           C  
ATOM   1641  HB2 HIS A 102     -47.249  -5.951  38.400  1.00 85.84           H  
ATOM   1642  HB3 HIS A 102     -48.990  -5.986  38.125  1.00 85.84           H  
ATOM   1643  O   HIS A 102     -47.134  -3.846  36.486  1.00 85.84           O  
ATOM   1644  CG  HIS A 102     -48.062  -7.902  38.118  1.00 85.84           C  
ATOM   1645  CD2 HIS A 102     -46.976  -8.693  38.366  1.00 85.84           C  
ATOM   1646  HD2 HIS A 102     -45.950  -8.363  38.439  1.00 85.84           H  
ATOM   1647  ND1 HIS A 102     -49.158  -8.732  38.081  1.00 85.84           N  
ATOM   1648  HD1 HIS A 102     -50.110  -8.447  38.263  1.00 85.84           H  
ATOM   1649  CE1 HIS A 102     -48.734  -9.988  38.291  1.00 85.84           C  
ATOM   1650  HE1 HIS A 102     -49.377 -10.844  38.435  1.00 85.84           H  
ATOM   1651  NE2 HIS A 102     -47.404 -10.015  38.427  1.00 85.84           N  
ATOM   1652  N   SER A 103     -48.693  -4.322  34.956  1.00 80.27           N  
ATOM   1653  H   SER A 103     -49.278  -5.039  34.552  1.00 80.27           H  
ATOM   1654  CA  SER A 103     -48.786  -2.953  34.416  1.00 80.27           C  
ATOM   1655  HA  SER A 103     -47.912  -2.382  34.731  1.00 80.27           H  
ATOM   1656  C   SER A 103     -49.992  -2.169  34.925  1.00 80.27           C  
ATOM   1657  CB  SER A 103     -48.776  -2.980  32.885  1.00 80.27           C  
ATOM   1658  HB2 SER A 103     -48.957  -1.976  32.501  1.00 80.27           H  
ATOM   1659  HB3 SER A 103     -47.791  -3.302  32.550  1.00 80.27           H  
ATOM   1660  O   SER A 103     -50.050  -0.955  34.735  1.00 80.27           O  
ATOM   1661  OG  SER A 103     -49.744  -3.873  32.358  1.00 80.27           O  
ATOM   1662  HG  SER A 103     -50.609  -3.667  32.719  1.00 80.27           H  
ATOM   1663  N   THR A 104     -50.956  -2.849  35.539  1.00 87.89           N  
ATOM   1664  H   THR A 104     -50.833  -3.837  35.710  1.00 87.89           H  
ATOM   1665  CA  THR A 104     -52.134  -2.235  36.157  1.00 87.89           C  
ATOM   1666  HA  THR A 104     -52.125  -1.160  35.981  1.00 87.89           H  
ATOM   1667  C   THR A 104     -52.110  -2.464  37.654  1.00 87.89           C  
ATOM   1668  CB  THR A 104     -53.444  -2.794  35.601  1.00 87.89           C  
ATOM   1669  HB  THR A 104     -54.275  -2.241  36.039  1.00 87.89           H  
ATOM   1670  O   THR A 104     -51.517  -3.434  38.131  1.00 87.89           O  
ATOM   1671  CG2 THR A 104     -53.514  -2.647  34.082  1.00 87.89           C  
ATOM   1672 HG21 THR A 104     -52.818  -3.339  33.609  1.00 87.89           H  
ATOM   1673 HG22 THR A 104     -54.525  -2.882  33.752  1.00 87.89           H  
ATOM   1674 HG23 THR A 104     -53.277  -1.623  33.791  1.00 87.89           H  
ATOM   1675  OG1 THR A 104     -53.543  -4.133  35.999  1.00 87.89           O  
ATOM   1676  HG1 THR A 104     -53.877  -4.634  35.251  1.00 87.89           H  
ATOM   1677  N   TYR A 105     -52.772  -1.572  38.388  1.00 90.28           N  
ATOM   1678  H   TYR A 105     -53.277  -0.820  37.941  1.00 90.28           H  
ATOM   1679  CA  TYR A 105     -52.809  -1.660  39.841  1.00 90.28           C  
ATOM   1680  HA  TYR A 105     -51.790  -1.746  40.220  1.00 90.28           H  
ATOM   1681  C   TYR A 105     -53.542  -2.917  40.299  1.00 90.28           C  
ATOM   1682  CB  TYR A 105     -53.415  -0.387  40.423  1.00 90.28           C  
ATOM   1683  HB2 TYR A 105     -54.464  -0.313  40.137  1.00 90.28           H  
ATOM   1684  HB3 TYR A 105     -52.888   0.477  40.018  1.00 90.28           H  
ATOM   1685  O   TYR A 105     -53.008  -3.624  41.131  1.00 90.28           O  
ATOM   1686  CG  TYR A 105     -53.290  -0.345  41.925  1.00 90.28           C  
ATOM   1687  CD1 TYR A 105     -54.427  -0.544  42.731  1.00 90.28           C  
ATOM   1688  HD1 TYR A 105     -55.399  -0.717  42.294  1.00 90.28           H  
ATOM   1689  CD2 TYR A 105     -52.026  -0.144  42.517  1.00 90.28           C  
ATOM   1690  HD2 TYR A 105     -51.142  -0.007  41.912  1.00 90.28           H  
ATOM   1691  CE1 TYR A 105     -54.303  -0.531  44.131  1.00 90.28           C  
ATOM   1692  HE1 TYR A 105     -55.167  -0.688  44.759  1.00 90.28           H  
ATOM   1693  CE2 TYR A 105     -51.909  -0.112  43.917  1.00 90.28           C  
ATOM   1694  HE2 TYR A 105     -50.958   0.049  44.402  1.00 90.28           H  
ATOM   1695  OH  TYR A 105     -52.888  -0.317  46.067  1.00 90.28           O  
ATOM   1696  HH  TYR A 105     -53.690  -0.555  46.539  1.00 90.28           H  
ATOM   1697  CZ  TYR A 105     -53.043  -0.316  44.726  1.00 90.28           C  
ATOM   1698  N   TYR A 106     -54.661  -3.275  39.661  1.00 89.11           N  
ATOM   1699  H   TYR A 106     -55.073  -2.636  38.996  1.00 89.11           H  
ATOM   1700  CA  TYR A 106     -55.379  -4.523  39.939  1.00 89.11           C  
ATOM   1701  HA  TYR A 106     -55.758  -4.499  40.960  1.00 89.11           H  
ATOM   1702  C   TYR A 106     -54.478  -5.760  39.813  1.00 89.11           C  
ATOM   1703  CB  TYR A 106     -56.568  -4.630  38.978  1.00 89.11           C  
ATOM   1704  HB2 TYR A 106     -57.211  -3.761  39.119  1.00 89.11           H  
ATOM   1705  HB3 TYR A 106     -56.210  -4.612  37.948  1.00 89.11           H  
ATOM   1706  O   TYR A 106     -54.403  -6.572  40.729  1.00 89.11           O  
ATOM   1707  CG  TYR A 106     -57.397  -5.878  39.191  1.00 89.11           C  
ATOM   1708  CD1 TYR A 106     -57.173  -7.033  38.412  1.00 89.11           C  
ATOM   1709  HD1 TYR A 106     -56.404  -7.041  37.654  1.00 89.11           H  
ATOM   1710  CD2 TYR A 106     -58.387  -5.889  40.191  1.00 89.11           C  
ATOM   1711  HD2 TYR A 106     -58.564  -5.020  40.809  1.00 89.11           H  
ATOM   1712  CE1 TYR A 106     -57.955  -8.186  38.625  1.00 89.11           C  
ATOM   1713  HE1 TYR A 106     -57.806  -9.076  38.032  1.00 89.11           H  
ATOM   1714  CE2 TYR A 106     -59.171  -7.037  40.400  1.00 89.11           C  
ATOM   1715  HE2 TYR A 106     -59.939  -7.039  41.159  1.00 89.11           H  
ATOM   1716  OH  TYR A 106     -59.748  -9.279  39.787  1.00 89.11           O  
ATOM   1717  HH  TYR A 106     -60.451  -9.105  40.417  1.00 89.11           H  
ATOM   1718  CZ  TYR A 106     -58.963  -8.186  39.615  1.00 89.11           C  
ATOM   1719  N   SER A 107     -53.732  -5.883  38.707  1.00 88.53           N  
ATOM   1720  H   SER A 107     -53.836  -5.205  37.965  1.00 88.53           H  
ATOM   1721  CA  SER A 107     -52.831  -7.026  38.513  1.00 88.53           C  
ATOM   1722  HA  SER A 107     -53.412  -7.939  38.641  1.00 88.53           H  
ATOM   1723  C   SER A 107     -51.696  -7.066  39.537  1.00 88.53           C  
ATOM   1724  CB  SER A 107     -52.258  -7.026  37.090  1.00 88.53           C  
ATOM   1725  HB2 SER A 107     -53.080  -6.910  36.383  1.00 88.53           H  
ATOM   1726  HB3 SER A 107     -51.777  -7.985  36.898  1.00 88.53           H  
ATOM   1727  O   SER A 107     -51.286  -8.152  39.931  1.00 88.53           O  
ATOM   1728  OG  SER A 107     -51.312  -5.983  36.890  1.00 88.53           O  
ATOM   1729  HG  SER A 107     -51.699  -5.179  37.245  1.00 88.53           H  
ATOM   1730  N   ALA A 108     -51.170  -5.903  39.936  1.00 90.45           N  
ATOM   1731  H   ALA A 108     -51.580  -5.043  39.600  1.00 90.45           H  
ATOM   1732  CA  ALA A 108     -50.104  -5.796  40.925  1.00 90.45           C  
ATOM   1733  HA  ALA A 108     -49.335  -6.538  40.709  1.00 90.45           H  
ATOM   1734  C   ALA A 108     -50.638  -6.094  42.331  1.00 90.45           C  
ATOM   1735  CB  ALA A 108     -49.479  -4.400  40.821  1.00 90.45           C  
ATOM   1736  HB1 ALA A 108     -50.225  -3.637  41.043  1.00 90.45           H  
ATOM   1737  HB2 ALA A 108     -48.666  -4.316  41.543  1.00 90.45           H  
ATOM   1738  HB3 ALA A 108     -49.082  -4.236  39.819  1.00 90.45           H  
ATOM   1739  O   ALA A 108     -50.034  -6.878  43.041  1.00 90.45           O  
ATOM   1740  N   TYR A 109     -51.804  -5.551  42.680  1.00 91.86           N  
ATOM   1741  H   TYR A 109     -52.240  -4.906  42.037  1.00 91.86           H  
ATOM   1742  CA  TYR A 109     -52.530  -5.810  43.919  1.00 91.86           C  
ATOM   1743  HA  TYR A 109     -51.934  -5.471  44.767  1.00 91.86           H  
ATOM   1744  C   TYR A 109     -52.785  -7.306  44.107  1.00 91.86           C  
ATOM   1745  CB  TYR A 109     -53.847  -5.017  43.894  1.00 91.86           C  
ATOM   1746  HB2 TYR A 109     -53.619  -3.952  43.938  1.00 91.86           H  
ATOM   1747  HB3 TYR A 109     -54.368  -5.202  42.955  1.00 91.86           H  
ATOM   1748  O   TYR A 109     -52.324  -7.876  45.087  1.00 91.86           O  
ATOM   1749  CG  TYR A 109     -54.785  -5.368  45.027  1.00 91.86           C  
ATOM   1750  CD1 TYR A 109     -55.756  -6.379  44.865  1.00 91.86           C  
ATOM   1751  HD1 TYR A 109     -55.872  -6.885  43.918  1.00 91.86           H  
ATOM   1752  CD2 TYR A 109     -54.672  -4.694  46.255  1.00 91.86           C  
ATOM   1753  HD2 TYR A 109     -53.970  -3.882  46.378  1.00 91.86           H  
ATOM   1754  CE1 TYR A 109     -56.579  -6.743  45.947  1.00 91.86           C  
ATOM   1755  HE1 TYR A 109     -57.328  -7.517  45.861  1.00 91.86           H  
ATOM   1756  CE2 TYR A 109     -55.494  -5.057  47.334  1.00 91.86           C  
ATOM   1757  HE2 TYR A 109     -55.414  -4.531  48.274  1.00 91.86           H  
ATOM   1758  OH  TYR A 109     -57.254  -6.424  48.216  1.00 91.86           O  
ATOM   1759  HH  TYR A 109     -57.087  -5.937  49.026  1.00 91.86           H  
ATOM   1760  CZ  TYR A 109     -56.443  -6.086  47.187  1.00 91.86           C  
ATOM   1761  N   ARG A 110     -53.421  -7.966  43.125  1.00 89.48           N  
ATOM   1762  H   ARG A 110     -53.762  -7.427  42.343  1.00 89.48           H  
ATOM   1763  CA  ARG A 110     -53.717  -9.411  43.174  1.00 89.48           C  
ATOM   1764  HA  ARG A 110     -54.290  -9.630  44.075  1.00 89.48           H  
ATOM   1765  C   ARG A 110     -52.461 -10.270  43.292  1.00 89.48           C  
ATOM   1766  CB  ARG A 110     -54.504  -9.840  41.923  1.00 89.48           C  
ATOM   1767  HB2 ARG A 110     -53.970  -9.492  41.038  1.00 89.48           H  
ATOM   1768  HB3 ARG A 110     -54.532 -10.929  41.879  1.00 89.48           H  
ATOM   1769  O   ARG A 110     -52.536 -11.362  43.836  1.00 89.48           O  
ATOM   1770  CG  ARG A 110     -55.949  -9.317  41.860  1.00 89.48           C  
ATOM   1771  HG2 ARG A 110     -56.376  -9.585  40.894  1.00 89.48           H  
ATOM   1772  HG3 ARG A 110     -55.943  -8.229  41.925  1.00 89.48           H  
ATOM   1773  CD  ARG A 110     -56.870  -9.853  42.966  1.00 89.48           C  
ATOM   1774  HD2 ARG A 110     -57.826  -9.337  42.882  1.00 89.48           H  
ATOM   1775  HD3 ARG A 110     -56.451  -9.615  43.943  1.00 89.48           H  
ATOM   1776  NE  ARG A 110     -57.102 -11.309  42.862  1.00 89.48           N  
ATOM   1777  HE  ARG A 110     -56.522 -11.834  42.223  1.00 89.48           H  
ATOM   1778  NH1 ARG A 110     -58.729 -11.437  44.488  1.00 89.48           N  
ATOM   1779 HH11 ARG A 110     -58.629 -10.457  44.709  1.00 89.48           H  
ATOM   1780 HH12 ARG A 110     -59.424 -11.951  45.010  1.00 89.48           H  
ATOM   1781  NH2 ARG A 110     -58.134 -13.276  43.386  1.00 89.48           N  
ATOM   1782 HH21 ARG A 110     -58.779 -13.765  43.990  1.00 89.48           H  
ATOM   1783 HH22 ARG A 110     -57.517 -13.792  42.775  1.00 89.48           H  
ATOM   1784  CZ  ARG A 110     -57.983 -11.995  43.576  1.00 89.48           C  
ATOM   1785  N   TYR A 111     -51.340  -9.803  42.746  1.00 88.76           N  
ATOM   1786  H   TYR A 111     -51.354  -8.881  42.334  1.00 88.76           H  
ATOM   1787  CA  TYR A 111     -50.053 -10.465  42.923  1.00 88.76           C  
ATOM   1788  HA  TYR A 111     -50.176 -11.538  42.774  1.00 88.76           H  
ATOM   1789  C   TYR A 111     -49.533 -10.277  44.351  1.00 88.76           C  
ATOM   1790  CB  TYR A 111     -49.061  -9.946  41.877  1.00 88.76           C  
ATOM   1791  HB2 TYR A 111     -48.954  -8.865  41.966  1.00 88.76           H  
ATOM   1792  HB3 TYR A 111     -49.466 -10.159  40.887  1.00 88.76           H  
ATOM   1793  O   TYR A 111     -49.155 -11.251  44.985  1.00 88.76           O  
ATOM   1794  CG  TYR A 111     -47.690 -10.573  41.999  1.00 88.76           C  
ATOM   1795  CD1 TYR A 111     -46.756 -10.042  42.909  1.00 88.76           C  
ATOM   1796  HD1 TYR A 111     -47.014  -9.185  43.515  1.00 88.76           H  
ATOM   1797  CD2 TYR A 111     -47.380 -11.736  41.271  1.00 88.76           C  
ATOM   1798  HD2 TYR A 111     -48.108 -12.162  40.596  1.00 88.76           H  
ATOM   1799  CE1 TYR A 111     -45.526 -10.691  43.118  1.00 88.76           C  
ATOM   1800  HE1 TYR A 111     -44.851 -10.341  43.885  1.00 88.76           H  
ATOM   1801  CE2 TYR A 111     -46.133 -12.365  41.448  1.00 88.76           C  
ATOM   1802  HE2 TYR A 111     -45.893 -13.279  40.924  1.00 88.76           H  
ATOM   1803  OH  TYR A 111     -44.058 -12.524  42.622  1.00 88.76           O  
ATOM   1804  HH  TYR A 111     -43.794 -12.429  43.540  1.00 88.76           H  
ATOM   1805  CZ  TYR A 111     -45.216 -11.857  42.389  1.00 88.76           C  
ATOM   1806  N   THR A 112     -49.550  -9.042  44.855  1.00 90.48           N  
ATOM   1807  H   THR A 112     -49.863  -8.278  44.273  1.00 90.48           H  
ATOM   1808  CA  THR A 112     -49.065  -8.694  46.193  1.00 90.48           C  
ATOM   1809  HA  THR A 112     -48.017  -8.981  46.276  1.00 90.48           H  
ATOM   1810  C   THR A 112     -49.819  -9.445  47.290  1.00 90.48           C  
ATOM   1811  CB  THR A 112     -49.173  -7.176  46.411  1.00 90.48           C  
ATOM   1812  HB  THR A 112     -50.207  -6.856  46.289  1.00 90.48           H  
ATOM   1813  O   THR A 112     -49.186 -10.007  48.169  1.00 90.48           O  
ATOM   1814  CG2 THR A 112     -48.683  -6.728  47.781  1.00 90.48           C  
ATOM   1815 HG21 THR A 112     -49.410  -7.015  48.540  1.00 90.48           H  
ATOM   1816 HG22 THR A 112     -47.733  -7.213  48.005  1.00 90.48           H  
ATOM   1817 HG23 THR A 112     -48.558  -5.646  47.822  1.00 90.48           H  
ATOM   1818  OG1 THR A 112     -48.372  -6.478  45.482  1.00 90.48           O  
ATOM   1819  HG1 THR A 112     -48.259  -5.602  45.859  1.00 90.48           H  
ATOM   1820  N   VAL A 113     -51.152  -9.510  47.228  1.00 89.60           N  
ATOM   1821  H   VAL A 113     -51.622  -9.026  46.477  1.00 89.60           H  
ATOM   1822  CA  VAL A 113     -51.989 -10.120  48.285  1.00 89.60           C  
ATOM   1823  HA  VAL A 113     -51.461 -10.023  49.233  1.00 89.60           H  
ATOM   1824  C   VAL A 113     -52.214 -11.626  48.107  1.00 89.60           C  
ATOM   1825  CB  VAL A 113     -53.327  -9.371  48.457  1.00 89.60           C  
ATOM   1826  HB  VAL A 113     -53.810  -9.734  49.364  1.00 89.60           H  
ATOM   1827  O   VAL A 113     -53.089 -12.201  48.742  1.00 89.60           O  
ATOM   1828  CG1 VAL A 113     -53.098  -7.864  48.636  1.00 89.60           C  
ATOM   1829 HG11 VAL A 113     -52.346  -7.700  49.408  1.00 89.60           H  
ATOM   1830 HG12 VAL A 113     -54.030  -7.394  48.948  1.00 89.60           H  
ATOM   1831 HG13 VAL A 113     -52.767  -7.405  47.704  1.00 89.60           H  
ATOM   1832  CG2 VAL A 113     -54.300  -9.580  47.286  1.00 89.60           C  
ATOM   1833 HG21 VAL A 113     -53.836  -9.302  46.339  1.00 89.60           H  
ATOM   1834 HG22 VAL A 113     -55.194  -8.978  47.449  1.00 89.60           H  
ATOM   1835 HG23 VAL A 113     -54.605 -10.626  47.245  1.00 89.60           H  
ATOM   1836  N   LYS A 114     -51.488 -12.279  47.191  1.00 85.89           N  
ATOM   1837  H   LYS A 114     -50.743 -11.780  46.726  1.00 85.89           H  
ATOM   1838  CA  LYS A 114     -51.746 -13.680  46.826  1.00 85.89           C  
ATOM   1839  HA  LYS A 114     -52.796 -13.778  46.549  1.00 85.89           H  
ATOM   1840  C   LYS A 114     -51.527 -14.651  47.995  1.00 85.89           C  
ATOM   1841  CB  LYS A 114     -50.862 -14.039  45.623  1.00 85.89           C  
ATOM   1842  HB2 LYS A 114     -49.820 -13.919  45.920  1.00 85.89           H  
ATOM   1843  HB3 LYS A 114     -51.065 -13.346  44.806  1.00 85.89           H  
ATOM   1844  O   LYS A 114     -52.246 -15.642  48.076  1.00 85.89           O  
ATOM   1845  CG  LYS A 114     -51.083 -15.475  45.122  1.00 85.89           C  
ATOM   1846  HG2 LYS A 114     -52.087 -15.574  44.710  1.00 85.89           H  
ATOM   1847  HG3 LYS A 114     -50.970 -16.173  45.951  1.00 85.89           H  
ATOM   1848  CD  LYS A 114     -50.045 -15.845  44.060  1.00 85.89           C  
ATOM   1849  HD2 LYS A 114     -49.071 -15.479  44.384  1.00 85.89           H  
ATOM   1850  HD3 LYS A 114     -50.301 -15.368  43.113  1.00 85.89           H  
ATOM   1851  CE  LYS A 114     -49.996 -17.370  43.902  1.00 85.89           C  
ATOM   1852  HE2 LYS A 114     -50.290 -17.647  42.890  1.00 85.89           H  
ATOM   1853  HE3 LYS A 114     -50.709 -17.812  44.598  1.00 85.89           H  
ATOM   1854  NZ  LYS A 114     -48.646 -17.896  44.226  1.00 85.89           N  
ATOM   1855  HZ1 LYS A 114     -48.594 -18.905  44.235  1.00 85.89           H  
ATOM   1856  HZ2 LYS A 114     -47.894 -17.501  43.679  1.00 85.89           H  
ATOM   1857  HZ3 LYS A 114     -48.376 -17.672  45.173  1.00 85.89           H  
ATOM   1858  N   GLU A 115     -50.521 -14.392  48.829  1.00 79.89           N  
ATOM   1859  H   GLU A 115     -49.973 -13.559  48.668  1.00 79.89           H  
ATOM   1860  CA  GLU A 115     -50.054 -15.320  49.876  1.00 79.89           C  
ATOM   1861  HA  GLU A 115     -50.689 -16.206  49.888  1.00 79.89           H  
ATOM   1862  C   GLU A 115     -50.157 -14.739  51.295  1.00 79.89           C  
ATOM   1863  CB  GLU A 115     -48.620 -15.794  49.555  1.00 79.89           C  
ATOM   1864  HB2 GLU A 115     -48.316 -16.522  50.307  1.00 79.89           H  
ATOM   1865  HB3 GLU A 115     -47.932 -14.949  49.577  1.00 79.89           H  
ATOM   1866  O   GLU A 115     -50.122 -15.493  52.262  1.00 79.89           O  
ATOM   1867  CG  GLU A 115     -48.588 -16.454  48.163  1.00 79.89           C  
ATOM   1868  HG2 GLU A 115     -48.748 -15.687  47.406  1.00 79.89           H  
ATOM   1869  HG3 GLU A 115     -49.423 -17.152  48.096  1.00 79.89           H  
ATOM   1870  CD  GLU A 115     -47.315 -17.214  47.788  1.00 79.89           C  
ATOM   1871  OE1 GLU A 115     -47.344 -17.721  46.626  1.00 79.89           O  
ATOM   1872  OE2 GLU A 115     -46.391 -17.304  48.612  1.00 79.89           O  
ATOM   1873  N   ASP A 116     -50.343 -13.422  51.432  1.00 82.12           N  
ATOM   1874  H   ASP A 116     -50.492 -12.867  50.602  1.00 82.12           H  
ATOM   1875  CA  ASP A 116     -50.530 -12.753  52.725  1.00 82.12           C  
ATOM   1876  HA  ASP A 116     -50.102 -13.370  53.515  1.00 82.12           H  
ATOM   1877  C   ASP A 116     -52.027 -12.575  52.998  1.00 82.12           C  
ATOM   1878  CB  ASP A 116     -49.777 -11.412  52.726  1.00 82.12           C  
ATOM   1879  HB2 ASP A 116     -50.273 -10.727  52.039  1.00 82.12           H  
ATOM   1880  HB3 ASP A 116     -48.767 -11.593  52.358  1.00 82.12           H  
ATOM   1881  O   ASP A 116     -52.721 -11.889  52.243  1.00 82.12           O  
ATOM   1882  CG  ASP A 116     -49.659 -10.736  54.102  1.00 82.12           C  
ATOM   1883  OD1 ASP A 116     -50.290 -11.185  55.081  1.00 82.12           O  
ATOM   1884  OD2 ASP A 116     -48.898  -9.739  54.221  1.00 82.12           O  
ATOM   1885  N   THR A 117     -52.527 -13.191  54.071  1.00 76.14           N  
ATOM   1886  H   THR A 117     -51.906 -13.725  54.661  1.00 76.14           H  
ATOM   1887  CA  THR A 117     -53.937 -13.097  54.480  1.00 76.14           C  
ATOM   1888  HA  THR A 117     -54.566 -13.196  53.595  1.00 76.14           H  
ATOM   1889  C   THR A 117     -54.282 -11.751  55.111  1.00 76.14           C  
ATOM   1890  CB  THR A 117     -54.308 -14.220  55.460  1.00 76.14           C  
ATOM   1891  HB  THR A 117     -55.316 -14.051  55.841  1.00 76.14           H  
ATOM   1892  O   THR A 117     -55.452 -11.379  55.134  1.00 76.14           O  
ATOM   1893  CG2 THR A 117     -54.272 -15.591  54.783  1.00 76.14           C  
ATOM   1894 HG21 THR A 117     -53.264 -15.814  54.435  1.00 76.14           H  
ATOM   1895 HG22 THR A 117     -54.577 -16.354  55.499  1.00 76.14           H  
ATOM   1896 HG23 THR A 117     -54.958 -15.601  53.936  1.00 76.14           H  
ATOM   1897  OG1 THR A 117     -53.404 -14.267  56.543  1.00 76.14           O  
ATOM   1898  HG1 THR A 117     -53.631 -13.563  57.156  1.00 76.14           H  
ATOM   1899  N   GLU A 118     -53.283 -11.009  55.600  1.00 86.24           N  
ATOM   1900  H   GLU A 118     -52.336 -11.340  55.485  1.00 86.24           H  
ATOM   1901  CA  GLU A 118     -53.460  -9.720  56.277  1.00 86.24           C  
ATOM   1902  HA  GLU A 118     -54.481  -9.367  56.133  1.00 86.24           H  
ATOM   1903  C   GLU A 118     -52.531  -8.648  55.675  1.00 86.24           C  
ATOM   1904  CB  GLU A 118     -53.255  -9.882  57.789  1.00 86.24           C  
ATOM   1905  HB2 GLU A 118     -53.335  -8.898  58.251  1.00 86.24           H  
ATOM   1906  HB3 GLU A 118     -52.256 -10.276  57.973  1.00 86.24           H  
ATOM   1907  O   GLU A 118     -51.615  -8.143  56.340  1.00 86.24           O  
ATOM   1908  CG  GLU A 118     -54.298 -10.802  58.439  1.00 86.24           C  
ATOM   1909  HG2 GLU A 118     -54.167 -11.818  58.067  1.00 86.24           H  
ATOM   1910  HG3 GLU A 118     -55.293 -10.458  58.155  1.00 86.24           H  
ATOM   1911  CD  GLU A 118     -54.180 -10.812  59.970  1.00 86.24           C  
ATOM   1912  OE1 GLU A 118     -55.191 -11.164  60.616  1.00 86.24           O  
ATOM   1913  OE2 GLU A 118     -53.081 -10.488  60.482  1.00 86.24           O  
ATOM   1914  N   PRO A 119     -52.729  -8.289  54.391  1.00 91.26           N  
ATOM   1915  CA  PRO A 119     -51.945  -7.245  53.756  1.00 91.26           C  
ATOM   1916  HA  PRO A 119     -50.882  -7.444  53.894  1.00 91.26           H  
ATOM   1917  C   PRO A 119     -52.289  -5.875  54.352  1.00 91.26           C  
ATOM   1918  CB  PRO A 119     -52.291  -7.336  52.271  1.00 91.26           C  
ATOM   1919  HB2 PRO A 119     -51.669  -8.099  51.803  1.00 91.26           H  
ATOM   1920  HB3 PRO A 119     -52.178  -6.379  51.763  1.00 91.26           H  
ATOM   1921  O   PRO A 119     -53.437  -5.580  54.682  1.00 91.26           O  
ATOM   1922  CG  PRO A 119     -53.746  -7.807  52.290  1.00 91.26           C  
ATOM   1923  HG2 PRO A 119     -54.022  -8.327  51.372  1.00 91.26           H  
ATOM   1924  HG3 PRO A 119     -54.409  -6.960  52.466  1.00 91.26           H  
ATOM   1925  CD  PRO A 119     -53.782  -8.749  53.492  1.00 91.26           C  
ATOM   1926  HD2 PRO A 119     -53.561  -9.764  53.164  1.00 91.26           H  
ATOM   1927  HD3 PRO A 119     -54.761  -8.714  53.969  1.00 91.26           H  
ATOM   1928  N   LEU A 120     -51.291  -4.997  54.422  1.00 94.80           N  
ATOM   1929  H   LEU A 120     -50.399  -5.263  54.030  1.00 94.80           H  
ATOM   1930  CA  LEU A 120     -51.476  -3.615  54.849  1.00 94.80           C  
ATOM   1931  HA  LEU A 120     -52.293  -3.586  55.571  1.00 94.80           H  
ATOM   1932  C   LEU A 120     -51.854  -2.744  53.650  1.00 94.80           C  
ATOM   1933  CB  LEU A 120     -50.202  -3.135  55.547  1.00 94.80           C  
ATOM   1934  HB2 LEU A 120     -49.382  -3.187  54.831  1.00 94.80           H  
ATOM   1935  HB3 LEU A 120     -49.980  -3.808  56.375  1.00 94.80           H  
ATOM   1936  O   LEU A 120     -51.147  -2.721  52.639  1.00 94.80           O  
ATOM   1937  CG  LEU A 120     -50.306  -1.699  56.085  1.00 94.80           C  
ATOM   1938  HG  LEU A 120     -50.573  -1.019  55.276  1.00 94.80           H  
ATOM   1939  CD1 LEU A 120     -51.327  -1.558  57.214  1.00 94.80           C  
ATOM   1940 HD11 LEU A 120     -52.337  -1.713  56.834  1.00 94.80           H  
ATOM   1941 HD12 LEU A 120     -51.281  -0.547  57.620  1.00 94.80           H  
ATOM   1942 HD13 LEU A 120     -51.124  -2.274  58.011  1.00 94.80           H  
ATOM   1943  CD2 LEU A 120     -48.927  -1.312  56.605  1.00 94.80           C  
ATOM   1944 HD21 LEU A 120     -48.188  -1.402  55.809  1.00 94.80           H  
ATOM   1945 HD22 LEU A 120     -48.655  -1.936  57.456  1.00 94.80           H  
ATOM   1946 HD23 LEU A 120     -48.963  -0.270  56.924  1.00 94.80           H  
ATOM   1947  N   LEU A 121     -52.955  -2.014  53.779  1.00 94.28           N  
ATOM   1948  H   LEU A 121     -53.440  -2.033  54.665  1.00 94.28           H  
ATOM   1949  CA  LEU A 121     -53.526  -1.163  52.739  1.00 94.28           C  
ATOM   1950  HA  LEU A 121     -53.005  -1.324  51.795  1.00 94.28           H  
ATOM   1951  C   LEU A 121     -53.350   0.311  53.117  1.00 94.28           C  
ATOM   1952  CB  LEU A 121     -55.010  -1.541  52.565  1.00 94.28           C  
ATOM   1953  HB2 LEU A 121     -55.505  -1.393  53.525  1.00 94.28           H  
ATOM   1954  HB3 LEU A 121     -55.477  -0.863  51.851  1.00 94.28           H  
ATOM   1955  O   LEU A 121     -53.306   0.649  54.296  1.00 94.28           O  
ATOM   1956  CG  LEU A 121     -55.231  -2.997  52.107  1.00 94.28           C  
ATOM   1957  HG  LEU A 121     -54.537  -3.666  52.617  1.00 94.28           H  
ATOM   1958  CD1 LEU A 121     -56.644  -3.472  52.430  1.00 94.28           C  
ATOM   1959 HD11 LEU A 121     -57.382  -2.825  51.954  1.00 94.28           H  
ATOM   1960 HD12 LEU A 121     -56.779  -4.501  52.095  1.00 94.28           H  
ATOM   1961 HD13 LEU A 121     -56.794  -3.443  53.509  1.00 94.28           H  
ATOM   1962  CD2 LEU A 121     -55.022  -3.147  50.604  1.00 94.28           C  
ATOM   1963 HD21 LEU A 121     -55.855  -2.695  50.067  1.00 94.28           H  
ATOM   1964 HD22 LEU A 121     -54.951  -4.211  50.379  1.00 94.28           H  
ATOM   1965 HD23 LEU A 121     -54.096  -2.646  50.320  1.00 94.28           H  
ATOM   1966  N   SER A 122     -53.264   1.184  52.114  1.00 93.06           N  
ATOM   1967  H   SER A 122     -53.249   0.839  51.165  1.00 93.06           H  
ATOM   1968  CA  SER A 122     -53.349   2.631  52.324  1.00 93.06           C  
ATOM   1969  HA  SER A 122     -52.604   2.918  53.067  1.00 93.06           H  
ATOM   1970  C   SER A 122     -54.725   3.055  52.846  1.00 93.06           C  
ATOM   1971  CB  SER A 122     -53.046   3.364  51.013  1.00 93.06           C  
ATOM   1972  HB2 SER A 122     -52.092   2.997  50.633  1.00 93.06           H  
ATOM   1973  HB3 SER A 122     -52.965   4.433  51.208  1.00 93.06           H  
ATOM   1974  O   SER A 122     -55.719   2.379  52.577  1.00 93.06           O  
ATOM   1975  OG  SER A 122     -54.025   3.144  50.009  1.00 93.06           O  
ATOM   1976  HG  SER A 122     -54.853   3.452  50.383  1.00 93.06           H  
ATOM   1977  N   ASP A 123     -54.805   4.232  53.466  1.00 88.65           N  
ATOM   1978  H   ASP A 123     -53.972   4.703  53.787  1.00 88.65           H  
ATOM   1979  CA  ASP A 123     -56.091   4.874  53.757  1.00 88.65           C  
ATOM   1980  HA  ASP A 123     -56.646   4.229  54.437  1.00 88.65           H  
ATOM   1981  C   ASP A 123     -56.915   5.037  52.465  1.00 88.65           C  
ATOM   1982  CB  ASP A 123     -55.878   6.222  54.462  1.00 88.65           C  
ATOM   1983  HB2 ASP A 123     -56.851   6.662  54.679  1.00 88.65           H  
ATOM   1984  HB3 ASP A 123     -55.347   6.892  53.786  1.00 88.65           H  
ATOM   1985  O   ASP A 123     -56.361   5.245  51.377  1.00 88.65           O  
ATOM   1986  CG  ASP A 123     -55.094   6.094  55.774  1.00 88.65           C  
ATOM   1987  OD1 ASP A 123     -55.282   5.076  56.473  1.00 88.65           O  
ATOM   1988  OD2 ASP A 123     -54.266   6.996  56.034  1.00 88.65           O  
ATOM   1989  N   ASP A 124     -58.235   4.867  52.573  1.00 82.97           N  
ATOM   1990  H   ASP A 124     -58.625   4.805  53.503  1.00 82.97           H  
ATOM   1991  CA  ASP A 124     -59.192   4.924  51.458  1.00 82.97           C  
ATOM   1992  HA  ASP A 124     -60.141   4.555  51.845  1.00 82.97           H  
ATOM   1993  C   ASP A 124     -58.847   4.005  50.265  1.00 82.97           C  
ATOM   1994  CB  ASP A 124     -59.432   6.384  51.040  1.00 82.97           C  
ATOM   1995  HB2 ASP A 124     -58.515   6.796  50.620  1.00 82.97           H  
ATOM   1996  HB3 ASP A 124     -60.196   6.409  50.264  1.00 82.97           H  
ATOM   1997  O   ASP A 124     -59.169   4.298  49.106  1.00 82.97           O  
ATOM   1998  CG  ASP A 124     -59.909   7.264  52.197  1.00 82.97           C  
ATOM   1999  OD1 ASP A 124     -60.783   6.792  52.958  1.00 82.97           O  
ATOM   2000  OD2 ASP A 124     -59.436   8.420  52.265  1.00 82.97           O  
ATOM   2001  N   HIS A 125     -58.156   2.884  50.512  1.00 90.26           N  
ATOM   2002  H   HIS A 125     -57.837   2.711  51.455  1.00 90.26           H  
ATOM   2003  CA  HIS A 125     -57.838   1.928  49.456  1.00 90.26           C  
ATOM   2004  HA  HIS A 125     -57.281   2.482  48.700  1.00 90.26           H  
ATOM   2005  C   HIS A 125     -59.128   1.356  48.834  1.00 90.26           C  
ATOM   2006  CB  HIS A 125     -56.927   0.812  49.980  1.00 90.26           C  
ATOM   2007  HB2 HIS A 125     -56.046   1.262  50.440  1.00 90.26           H  
ATOM   2008  HB3 HIS A 125     -57.455   0.237  50.741  1.00 90.26           H  
ATOM   2009  O   HIS A 125     -60.002   0.881  49.560  1.00 90.26           O  
ATOM   2010  CG  HIS A 125     -56.442  -0.116  48.898  1.00 90.26           C  
ATOM   2011  CD2 HIS A 125     -55.208  -0.109  48.313  1.00 90.26           C  
ATOM   2012  HD2 HIS A 125     -54.401   0.559  48.575  1.00 90.26           H  
ATOM   2013  ND1 HIS A 125     -57.170  -1.104  48.285  1.00 90.26           N  
ATOM   2014  HD1 HIS A 125     -58.151  -1.300  48.423  1.00 90.26           H  
ATOM   2015  CE1 HIS A 125     -56.407  -1.675  47.347  1.00 90.26           C  
ATOM   2016  HE1 HIS A 125     -56.739  -2.472  46.699  1.00 90.26           H  
ATOM   2017  NE2 HIS A 125     -55.196  -1.094  47.311  1.00 90.26           N  
ATOM   2018  N   PRO A 126     -59.257   1.333  47.493  1.00 83.78           N  
ATOM   2019  CA  PRO A 126     -60.445   0.789  46.843  1.00 83.78           C  
ATOM   2020  HA  PRO A 126     -61.331   1.315  47.198  1.00 83.78           H  
ATOM   2021  C   PRO A 126     -60.603  -0.707  47.135  1.00 83.78           C  
ATOM   2022  CB  PRO A 126     -60.244   1.061  45.348  1.00 83.78           C  
ATOM   2023  HB2 PRO A 126     -60.677   2.031  45.100  1.00 83.78           H  
ATOM   2024  HB3 PRO A 126     -60.680   0.281  44.724  1.00 83.78           H  
ATOM   2025  O   PRO A 126     -59.619  -1.449  47.109  1.00 83.78           O  
ATOM   2026  CG  PRO A 126     -58.723   1.129  45.194  1.00 83.78           C  
ATOM   2027  HG2 PRO A 126     -58.426   1.729  44.334  1.00 83.78           H  
ATOM   2028  HG3 PRO A 126     -58.314   0.121  45.122  1.00 83.78           H  
ATOM   2029  CD  PRO A 126     -58.279   1.766  46.507  1.00 83.78           C  
ATOM   2030  HD2 PRO A 126     -58.313   2.853  46.425  1.00 83.78           H  
ATOM   2031  HD3 PRO A 126     -57.271   1.437  46.759  1.00 83.78           H  
ATOM   2032  N   ASP A 127     -61.831  -1.177  47.344  1.00 79.86           N  
ATOM   2033  H   ASP A 127     -62.615  -0.546  47.430  1.00 79.86           H  
ATOM   2034  CA  ASP A 127     -62.078  -2.613  47.470  1.00 79.86           C  
ATOM   2035  HA  ASP A 127     -61.340  -3.021  48.161  1.00 79.86           H  
ATOM   2036  C   ASP A 127     -61.895  -3.301  46.109  1.00 79.86           C  
ATOM   2037  CB  ASP A 127     -63.448  -2.901  48.088  1.00 79.86           C  
ATOM   2038  HB2 ASP A 127     -64.231  -2.570  47.405  1.00 79.86           H  
ATOM   2039  HB3 ASP A 127     -63.541  -2.339  49.017  1.00 79.86           H  
ATOM   2040  O   ASP A 127     -62.610  -3.036  45.137  1.00 79.86           O  
ATOM   2041  CG  ASP A 127     -63.631  -4.395  48.396  1.00 79.86           C  
ATOM   2042  OD1 ASP A 127     -62.701  -5.194  48.100  1.00 79.86           O  
ATOM   2043  OD2 ASP A 127     -64.718  -4.720  48.905  1.00 79.86           O  
ATOM   2044  N   LEU A 128     -60.876  -4.157  46.031  1.00 81.99           N  
ATOM   2045  H   LEU A 128     -60.389  -4.354  46.893  1.00 81.99           H  
ATOM   2046  CA  LEU A 128     -60.519  -4.901  44.828  1.00 81.99           C  
ATOM   2047  HA  LEU A 128     -61.182  -4.587  44.021  1.00 81.99           H  
ATOM   2048  C   LEU A 128     -60.738  -6.410  44.974  1.00 81.99           C  
ATOM   2049  CB  LEU A 128     -59.072  -4.572  44.418  1.00 81.99           C  
ATOM   2050  HB2 LEU A 128     -58.420  -4.825  45.254  1.00 81.99           H  
ATOM   2051  HB3 LEU A 128     -58.797  -5.205  43.573  1.00 81.99           H  
ATOM   2052  O   LEU A 128     -60.534  -7.123  43.985  1.00 81.99           O  
ATOM   2053  CG  LEU A 128     -58.813  -3.107  44.027  1.00 81.99           C  
ATOM   2054  HG  LEU A 128     -59.001  -2.456  44.881  1.00 81.99           H  
ATOM   2055  CD1 LEU A 128     -57.344  -2.944  43.626  1.00 81.99           C  
ATOM   2056 HD11 LEU A 128     -56.713  -3.273  44.451  1.00 81.99           H  
ATOM   2057 HD12 LEU A 128     -57.142  -1.890  43.434  1.00 81.99           H  
ATOM   2058 HD13 LEU A 128     -57.127  -3.546  42.743  1.00 81.99           H  
ATOM   2059  CD2 LEU A 128     -59.670  -2.630  42.850  1.00 81.99           C  
ATOM   2060 HD21 LEU A 128     -59.372  -1.624  42.555  1.00 81.99           H  
ATOM   2061 HD22 LEU A 128     -60.712  -2.588  43.168  1.00 81.99           H  
ATOM   2062 HD23 LEU A 128     -59.587  -3.321  42.010  1.00 81.99           H  
ATOM   2063  N   ASN A 129     -61.150  -6.900  46.148  1.00 72.74           N  
ATOM   2064  H   ASN A 129     -61.457  -6.264  46.870  1.00 72.74           H  
ATOM   2065  CA  ASN A 129     -61.289  -8.335  46.403  1.00 72.74           C  
ATOM   2066  HA  ASN A 129     -60.404  -8.843  46.019  1.00 72.74           H  
ATOM   2067  C   ASN A 129     -62.461  -8.940  45.627  1.00 72.74           C  
ATOM   2068  CB  ASN A 129     -61.377  -8.582  47.919  1.00 72.74           C  
ATOM   2069  HB2 ASN A 129     -61.878  -9.532  48.103  1.00 72.74           H  
ATOM   2070  HB3 ASN A 129     -61.972  -7.801  48.392  1.00 72.74           H  
ATOM   2071  O   ASN A 129     -62.260  -9.944  44.941  1.00 72.74           O  
ATOM   2072  CG  ASN A 129     -60.009  -8.662  48.576  1.00 72.74           C  
ATOM   2073  ND2 ASN A 129     -59.941  -8.454  49.869  1.00 72.74           N  
ATOM   2074 HD21 ASN A 129     -59.037  -8.550  50.309  1.00 72.74           H  
ATOM   2075 HD22 ASN A 129     -60.776  -8.213  50.384  1.00 72.74           H  
ATOM   2076  OD1 ASN A 129     -59.003  -8.954  47.940  1.00 72.74           O  
ATOM   2077  N   ASP A 130     -63.610  -8.261  45.629  1.00 63.55           N  
ATOM   2078  H   ASP A 130     -63.710  -7.516  46.304  1.00 63.55           H  
ATOM   2079  CA  ASP A 130     -64.830  -8.703  44.932  1.00 63.55           C  
ATOM   2080  HA  ASP A 130     -64.748  -9.770  44.724  1.00 63.55           H  
ATOM   2081  C   ASP A 130     -65.036  -8.042  43.561  1.00 63.55           C  
ATOM   2082  CB  ASP A 130     -66.038  -8.505  45.858  1.00 63.55           C  
ATOM   2083  HB2 ASP A 130     -66.955  -8.621  45.279  1.00 63.55           H  
ATOM   2084  HB3 ASP A 130     -66.022  -7.493  46.263  1.00 63.55           H  
ATOM   2085  O   ASP A 130     -65.987  -8.328  42.829  1.00 63.55           O  
ATOM   2086  CG  ASP A 130     -66.077  -9.531  46.996  1.00 63.55           C  
ATOM   2087  OD1 ASP A 130     -65.473 -10.617  46.829  1.00 63.55           O  
ATOM   2088  OD2 ASP A 130     -66.756  -9.239  48.000  1.00 63.55           O  
ATOM   2089  N   SER A 131     -64.117  -7.164  43.155  1.00 63.26           N  
ATOM   2090  H   SER A 131     -63.362  -6.961  43.794  1.00 63.26           H  
ATOM   2091  CA  SER A 131     -64.203  -6.511  41.852  1.00 63.26           C  
ATOM   2092  HA  SER A 131     -65.234  -6.181  41.732  1.00 63.26           H  
ATOM   2093  C   SER A 131     -63.896  -7.497  40.713  1.00 63.26           C  
ATOM   2094  CB  SER A 131     -63.345  -5.242  41.815  1.00 63.26           C  
ATOM   2095  HB2 SER A 131     -63.611  -4.608  42.660  1.00 63.26           H  
ATOM   2096  HB3 SER A 131     -63.558  -4.696  40.896  1.00 63.26           H  
ATOM   2097  O   SER A 131     -62.820  -8.103  40.637  1.00 63.26           O  
ATOM   2098  OG  SER A 131     -61.961  -5.525  41.868  1.00 63.26           O  
ATOM   2099  HG  SER A 131     -61.809  -6.178  42.555  1.00 63.26           H  
ATOM   2100  N   HIS A 132     -64.834  -7.639  39.769  1.00 65.77           N  
ATOM   2101  H   HIS A 132     -65.747  -7.241  39.938  1.00 65.77           H  
ATOM   2102  CA  HIS A 132     -64.545  -8.292  38.493  1.00 65.77           C  
ATOM   2103  HA  HIS A 132     -64.313  -9.339  38.690  1.00 65.77           H  
ATOM   2104  C   HIS A 132     -63.323  -7.637  37.836  1.00 65.77           C  
ATOM   2105  CB  HIS A 132     -65.745  -8.202  37.539  1.00 65.77           C  
ATOM   2106  HB2 HIS A 132     -65.406  -8.443  36.531  1.00 65.77           H  
ATOM   2107  HB3 HIS A 132     -66.112  -7.176  37.524  1.00 65.77           H  
ATOM   2108  O   HIS A 132     -63.211  -6.410  37.819  1.00 65.77           O  
ATOM   2109  CG  HIS A 132     -66.882  -9.136  37.860  1.00 65.77           C  
ATOM   2110  CD2 HIS A 132     -68.184  -8.780  38.089  1.00 65.77           C  
ATOM   2111  HD2 HIS A 132     -68.580  -7.776  38.107  1.00 65.77           H  
ATOM   2112  ND1 HIS A 132     -66.820 -10.513  37.925  1.00 65.77           N  
ATOM   2113  HD1 HIS A 132     -65.984 -11.071  38.026  1.00 65.77           H  
ATOM   2114  CE1 HIS A 132     -68.056 -10.969  38.192  1.00 65.77           C  
ATOM   2115  HE1 HIS A 132     -68.317 -11.998  38.390  1.00 65.77           H  
ATOM   2116  NE2 HIS A 132     -68.920  -9.951  38.263  1.00 65.77           N  
ATOM   2117  N   GLU A 133     -62.447  -8.455  37.236  1.00 68.01           N  
ATOM   2118  H   GLU A 133     -62.536  -9.446  37.407  1.00 68.01           H  
ATOM   2119  CA  GLU A 133     -61.271  -7.984  36.494  1.00 68.01           C  
ATOM   2120  HA  GLU A 133     -60.514  -7.693  37.223  1.00 68.01           H  
ATOM   2121  C   GLU A 133     -61.652  -6.788  35.591  1.00 68.01           C  
ATOM   2122  CB  GLU A 133     -60.684  -9.136  35.656  1.00 68.01           C  
ATOM   2123  HB2 GLU A 133     -60.416  -9.956  36.322  1.00 68.01           H  
ATOM   2124  HB3 GLU A 133     -61.458  -9.490  34.975  1.00 68.01           H  
ATOM   2125  O   GLU A 133     -62.498  -6.951  34.694  1.00 68.01           O  
ATOM   2126  CG  GLU A 133     -59.436  -8.733  34.842  1.00 68.01           C  
ATOM   2127  HG2 GLU A 133     -59.694  -7.858  34.245  1.00 68.01           H  
ATOM   2128  HG3 GLU A 133     -58.636  -8.461  35.531  1.00 68.01           H  
ATOM   2129  CD  GLU A 133     -58.945  -9.818  33.862  1.00 68.01           C  
ATOM   2130  OE1 GLU A 133     -57.852  -9.654  33.267  1.00 68.01           O  
ATOM   2131  OE2 GLU A 133     -59.708 -10.769  33.588  1.00 68.01           O  
ATOM   2132  N   PRO A 134     -61.047  -5.597  35.798  1.00 71.35           N  
ATOM   2133  CA  PRO A 134     -61.403  -4.400  35.053  1.00 71.35           C  
ATOM   2134  HA  PRO A 134     -62.424  -4.128  35.322  1.00 71.35           H  
ATOM   2135  C   PRO A 134     -61.301  -4.627  33.544  1.00 71.35           C  
ATOM   2136  CB  PRO A 134     -60.438  -3.308  35.528  1.00 71.35           C  
ATOM   2137  HB2 PRO A 134     -60.904  -2.322  35.518  1.00 71.35           H  
ATOM   2138  HB3 PRO A 134     -59.537  -3.314  34.916  1.00 71.35           H  
ATOM   2139  O   PRO A 134     -60.407  -5.325  33.057  1.00 71.35           O  
ATOM   2140  CG  PRO A 134     -60.077  -3.746  36.945  1.00 71.35           C  
ATOM   2141  HG2 PRO A 134     -60.847  -3.408  37.639  1.00 71.35           H  
ATOM   2142  HG3 PRO A 134     -59.098  -3.376  37.250  1.00 71.35           H  
ATOM   2143  CD  PRO A 134     -60.106  -5.269  36.862  1.00 71.35           C  
ATOM   2144  HD2 PRO A 134     -60.429  -5.673  37.821  1.00 71.35           H  
ATOM   2145  HD3 PRO A 134     -59.117  -5.649  36.604  1.00 71.35           H  
ATOM   2146  N   ARG A 135     -62.167  -3.968  32.763  1.00 71.37           N  
ATOM   2147  H   ARG A 135     -62.904  -3.457  33.229  1.00 71.37           H  
ATOM   2148  CA  ARG A 135     -62.173  -4.066  31.288  1.00 71.37           C  
ATOM   2149  HA  ARG A 135     -62.458  -5.083  31.018  1.00 71.37           H  
ATOM   2150  C   ARG A 135     -60.788  -3.819  30.671  1.00 71.37           C  
ATOM   2151  CB  ARG A 135     -63.214  -3.077  30.737  1.00 71.37           C  
ATOM   2152  HB2 ARG A 135     -62.917  -2.061  30.996  1.00 71.37           H  
ATOM   2153  HB3 ARG A 135     -64.175  -3.282  31.211  1.00 71.37           H  
ATOM   2154  O   ARG A 135     -60.426  -4.449  29.677  1.00 71.37           O  
ATOM   2155  CG  ARG A 135     -63.391  -3.179  29.213  1.00 71.37           C  
ATOM   2156  HG2 ARG A 135     -63.697  -4.192  28.951  1.00 71.37           H  
ATOM   2157  HG3 ARG A 135     -62.448  -2.952  28.716  1.00 71.37           H  
ATOM   2158  CD  ARG A 135     -64.449  -2.184  28.725  1.00 71.37           C  
ATOM   2159  HD2 ARG A 135     -64.158  -1.182  29.041  1.00 71.37           H  
ATOM   2160  HD3 ARG A 135     -65.405  -2.431  29.188  1.00 71.37           H  
ATOM   2161  NE  ARG A 135     -64.589  -2.217  27.256  1.00 71.37           N  
ATOM   2162  HE  ARG A 135     -64.106  -2.954  26.764  1.00 71.37           H  
ATOM   2163  NH1 ARG A 135     -66.045  -0.445  27.061  1.00 71.37           N  
ATOM   2164 HH11 ARG A 135     -66.642   0.141  26.495  1.00 71.37           H  
ATOM   2165 HH12 ARG A 135     -66.070  -0.343  28.065  1.00 71.37           H  
ATOM   2166  NH2 ARG A 135     -65.394  -1.537  25.232  1.00 71.37           N  
ATOM   2167 HH21 ARG A 135     -64.919  -2.297  24.766  1.00 71.37           H  
ATOM   2168 HH22 ARG A 135     -66.001  -0.932  24.698  1.00 71.37           H  
ATOM   2169  CZ  ARG A 135     -65.337  -1.402  26.527  1.00 71.37           C  
ATOM   2170  N   THR A 136     -60.015  -2.912  31.262  1.00 70.33           N  
ATOM   2171  H   THR A 136     -60.347  -2.488  32.117  1.00 70.33           H  
ATOM   2172  CA  THR A 136     -58.637  -2.604  30.865  1.00 70.33           C  
ATOM   2173  HA  THR A 136     -58.622  -2.356  29.804  1.00 70.33           H  
ATOM   2174  C   THR A 136     -57.692  -3.790  31.047  1.00 70.33           C  
ATOM   2175  CB  THR A 136     -58.107  -1.398  31.659  1.00 70.33           C  
ATOM   2176  HB  THR A 136     -57.017  -1.394  31.642  1.00 70.33           H  
ATOM   2177  O   THR A 136     -56.874  -4.037  30.161  1.00 70.33           O  
ATOM   2178  CG2 THR A 136     -58.611  -0.085  31.065  1.00 70.33           C  
ATOM   2179 HG21 THR A 136     -59.700  -0.053  31.093  1.00 70.33           H  
ATOM   2180 HG22 THR A 136     -58.215   0.755  31.637  1.00 70.33           H  
ATOM   2181 HG23 THR A 136     -58.275   0.006  30.032  1.00 70.33           H  
ATOM   2182  OG1 THR A 136     -58.564  -1.448  32.993  1.00 70.33           O  
ATOM   2183  HG1 THR A 136     -58.300  -0.643  33.444  1.00 70.33           H  
ATOM   2184  N   GLU A 137     -57.823  -4.558  32.128  1.00 73.44           N  
ATOM   2185  H   GLU A 137     -58.581  -4.383  32.772  1.00 73.44           H  
ATOM   2186  CA  GLU A 137     -56.978  -5.725  32.394  1.00 73.44           C  
ATOM   2187  HA  GLU A 137     -55.946  -5.443  32.187  1.00 73.44           H  
ATOM   2188  C   GLU A 137     -57.314  -6.883  31.444  1.00 73.44           C  
ATOM   2189  CB  GLU A 137     -57.075  -6.098  33.883  1.00 73.44           C  
ATOM   2190  HB2 GLU A 137     -56.937  -5.200  34.486  1.00 73.44           H  
ATOM   2191  HB3 GLU A 137     -58.079  -6.467  34.093  1.00 73.44           H  
ATOM   2192  O   GLU A 137     -56.412  -7.402  30.779  1.00 73.44           O  
ATOM   2193  CG  GLU A 137     -56.034  -7.146  34.319  1.00 73.44           C  
ATOM   2194  HG2 GLU A 137     -56.196  -7.389  35.369  1.00 73.44           H  
ATOM   2195  HG3 GLU A 137     -56.170  -8.051  33.727  1.00 73.44           H  
ATOM   2196  CD  GLU A 137     -54.590  -6.686  34.126  1.00 73.44           C  
ATOM   2197  OE1 GLU A 137     -53.676  -7.534  34.034  1.00 73.44           O  
ATOM   2198  OE2 GLU A 137     -54.370  -5.457  34.043  1.00 73.44           O  
ATOM   2199  N   LYS A 138     -58.609  -7.160  31.211  1.00 70.14           N  
ATOM   2200  H   LYS A 138     -59.290  -6.736  31.824  1.00 70.14           H  
ATOM   2201  CA  LYS A 138     -59.054  -8.136  30.194  1.00 70.14           C  
ATOM   2202  HA  LYS A 138     -58.679  -9.117  30.488  1.00 70.14           H  
ATOM   2203  C   LYS A 138     -58.474  -7.830  28.809  1.00 70.14           C  
ATOM   2204  CB  LYS A 138     -60.592  -8.192  30.126  1.00 70.14           C  
ATOM   2205  HB2 LYS A 138     -60.885  -8.743  29.233  1.00 70.14           H  
ATOM   2206  HB3 LYS A 138     -60.998  -7.182  30.060  1.00 70.14           H  
ATOM   2207  O   LYS A 138     -57.979  -8.724  28.117  1.00 70.14           O  
ATOM   2208  CG  LYS A 138     -61.186  -8.910  31.343  1.00 70.14           C  
ATOM   2209  HG2 LYS A 138     -60.936  -8.346  32.242  1.00 70.14           H  
ATOM   2210  HG3 LYS A 138     -60.742  -9.903  31.407  1.00 70.14           H  
ATOM   2211  CD  LYS A 138     -62.711  -9.069  31.267  1.00 70.14           C  
ATOM   2212  HD2 LYS A 138     -63.173  -8.086  31.172  1.00 70.14           H  
ATOM   2213  HD3 LYS A 138     -62.971  -9.690  30.410  1.00 70.14           H  
ATOM   2214  CE  LYS A 138     -63.181  -9.737  32.566  1.00 70.14           C  
ATOM   2215  HE2 LYS A 138     -62.876  -9.103  33.399  1.00 70.14           H  
ATOM   2216  HE3 LYS A 138     -62.653 -10.683  32.686  1.00 70.14           H  
ATOM   2217  NZ  LYS A 138     -64.651  -9.948  32.614  1.00 70.14           N  
ATOM   2218  HZ1 LYS A 138     -64.897 -10.385  33.491  1.00 70.14           H  
ATOM   2219  HZ2 LYS A 138     -65.139  -9.064  32.583  1.00 70.14           H  
ATOM   2220  HZ3 LYS A 138     -64.967 -10.549  31.866  1.00 70.14           H  
ATOM   2221  N   ALA A 139     -58.485  -6.558  28.404  1.00 73.72           N  
ATOM   2222  H   ALA A 139     -58.913  -5.875  29.013  1.00 73.72           H  
ATOM   2223  CA  ALA A 139     -57.929  -6.124  27.123  1.00 73.72           C  
ATOM   2224  HA  ALA A 139     -58.358  -6.744  26.335  1.00 73.72           H  
ATOM   2225  C   ALA A 139     -56.396  -6.284  27.052  1.00 73.72           C  
ATOM   2226  CB  ALA A 139     -58.360  -4.674  26.877  1.00 73.72           C  
ATOM   2227  HB1 ALA A 139     -57.952  -4.024  27.651  1.00 73.72           H  
ATOM   2228  HB2 ALA A 139     -59.448  -4.605  26.895  1.00 73.72           H  
ATOM   2229  HB3 ALA A 139     -58.000  -4.343  25.902  1.00 73.72           H  
ATOM   2230  O   ALA A 139     -55.861  -6.717  26.024  1.00 73.72           O  
ATOM   2231  N   ILE A 140     -55.675  -5.976  28.137  1.00 72.70           N  
ATOM   2232  H   ILE A 140     -56.161  -5.646  28.959  1.00 72.70           H  
ATOM   2233  CA  ILE A 140     -54.217  -6.161  28.224  1.00 72.70           C  
ATOM   2234  HA  ILE A 140     -53.756  -5.687  27.358  1.00 72.70           H  
ATOM   2235  C   ILE A 140     -53.860  -7.649  28.155  1.00 72.70           C  
ATOM   2236  CB  ILE A 140     -53.654  -5.484  29.497  1.00 72.70           C  
ATOM   2237  HB  ILE A 140     -54.268  -5.775  30.349  1.00 72.70           H  
ATOM   2238  O   ILE A 140     -52.963  -8.024  27.393  1.00 72.70           O  
ATOM   2239  CG1 ILE A 140     -53.712  -3.948  29.331  1.00 72.70           C  
ATOM   2240 HG12 ILE A 140     -54.683  -3.657  28.929  1.00 72.70           H  
ATOM   2241 HG13 ILE A 140     -52.956  -3.630  28.614  1.00 72.70           H  
ATOM   2242  CG2 ILE A 140     -52.200  -5.921  29.777  1.00 72.70           C  
ATOM   2243 HG21 ILE A 140     -52.170  -6.985  30.012  1.00 72.70           H  
ATOM   2244 HG22 ILE A 140     -51.819  -5.405  30.659  1.00 72.70           H  
ATOM   2245 HG23 ILE A 140     -51.563  -5.706  28.920  1.00 72.70           H  
ATOM   2246  CD1 ILE A 140     -53.510  -3.184  30.643  1.00 72.70           C  
ATOM   2247 HD11 ILE A 140     -54.226  -3.540  31.384  1.00 72.70           H  
ATOM   2248 HD12 ILE A 140     -52.495  -3.316  31.020  1.00 72.70           H  
ATOM   2249 HD13 ILE A 140     -53.681  -2.121  30.472  1.00 72.70           H  
ATOM   2250  N   ASN A 141     -54.583  -8.503  28.879  1.00 72.70           N  
ATOM   2251  H   ASN A 141     -55.267  -8.128  29.520  1.00 72.70           H  
ATOM   2252  CA  ASN A 141     -54.378  -9.948  28.876  1.00 72.70           C  
ATOM   2253  HA  ASN A 141     -53.321 -10.143  29.058  1.00 72.70           H  
ATOM   2254  C   ASN A 141     -54.670 -10.565  27.501  1.00 72.70           C  
ATOM   2255  CB  ASN A 141     -55.193 -10.559  30.037  1.00 72.70           C  
ATOM   2256  HB2 ASN A 141     -55.298 -11.635  29.899  1.00 72.70           H  
ATOM   2257  HB3 ASN A 141     -56.190 -10.120  30.080  1.00 72.70           H  
ATOM   2258  O   ASN A 141     -53.858 -11.349  26.998  1.00 72.70           O  
ATOM   2259  CG  ASN A 141     -54.491 -10.342  31.372  1.00 72.70           C  
ATOM   2260  ND2 ASN A 141     -55.196 -10.257  32.472  1.00 72.70           N  
ATOM   2261 HD21 ASN A 141     -56.202 -10.175  32.498  1.00 72.70           H  
ATOM   2262 HD22 ASN A 141     -54.709  -9.933  33.295  1.00 72.70           H  
ATOM   2263  OD1 ASN A 141     -53.267 -10.280  31.413  1.00 72.70           O  
ATOM   2264  N   ALA A 142     -55.735 -10.133  26.817  1.00 73.82           N  
ATOM   2265  H   ALA A 142     -56.400  -9.537  27.288  1.00 73.82           H  
ATOM   2266  CA  ALA A 142     -56.006 -10.520  25.431  1.00 73.82           C  
ATOM   2267  HA  ALA A 142     -56.103 -11.605  25.385  1.00 73.82           H  
ATOM   2268  C   ALA A 142     -54.862 -10.112  24.481  1.00 73.82           C  
ATOM   2269  CB  ALA A 142     -57.341  -9.902  25.004  1.00 73.82           C  
ATOM   2270  HB1 ALA A 142     -57.582 -10.207  23.986  1.00 73.82           H  
ATOM   2271  HB2 ALA A 142     -57.291  -8.814  25.051  1.00 73.82           H  
ATOM   2272  HB3 ALA A 142     -58.135 -10.245  25.668  1.00 73.82           H  
ATOM   2273  O   ALA A 142     -54.416 -10.908  23.649  1.00 73.82           O  
ATOM   2274  N   ARG A 143     -54.309  -8.902  24.643  1.00 71.56           N  
ATOM   2275  H   ARG A 143     -54.733  -8.284  25.320  1.00 71.56           H  
ATOM   2276  CA  ARG A 143     -53.173  -8.420  23.842  1.00 71.56           C  
ATOM   2277  HA  ARG A 143     -53.406  -8.606  22.794  1.00 71.56           H  
ATOM   2278  C   ARG A 143     -51.879  -9.186  24.138  1.00 71.56           C  
ATOM   2279  CB  ARG A 143     -53.037  -6.905  24.047  1.00 71.56           C  
ATOM   2280  HB2 ARG A 143     -52.769  -6.700  25.084  1.00 71.56           H  
ATOM   2281  HB3 ARG A 143     -54.003  -6.439  23.849  1.00 71.56           H  
ATOM   2282  O   ARG A 143     -51.155  -9.512  23.197  1.00 71.56           O  
ATOM   2283  CG  ARG A 143     -51.992  -6.276  23.117  1.00 71.56           C  
ATOM   2284  HG2 ARG A 143     -51.009  -6.674  23.369  1.00 71.56           H  
ATOM   2285  HG3 ARG A 143     -52.221  -6.520  22.080  1.00 71.56           H  
ATOM   2286  CD  ARG A 143     -51.976  -4.754  23.292  1.00 71.56           C  
ATOM   2287  HD2 ARG A 143     -51.990  -4.522  24.357  1.00 71.56           H  
ATOM   2288  HD3 ARG A 143     -52.874  -4.339  22.834  1.00 71.56           H  
ATOM   2289  NE  ARG A 143     -50.769  -4.155  22.689  1.00 71.56           N  
ATOM   2290  HE  ARG A 143     -50.087  -4.792  22.305  1.00 71.56           H  
ATOM   2291  NH1 ARG A 143     -51.337  -1.951  23.013  1.00 71.56           N  
ATOM   2292 HH11 ARG A 143     -51.139  -0.967  22.902  1.00 71.56           H  
ATOM   2293 HH12 ARG A 143     -52.233  -2.234  23.384  1.00 71.56           H  
ATOM   2294  NH2 ARG A 143     -49.367  -2.454  22.103  1.00 71.56           N  
ATOM   2295 HH21 ARG A 143     -48.711  -3.108  21.701  1.00 71.56           H  
ATOM   2296 HH22 ARG A 143     -49.198  -1.462  22.011  1.00 71.56           H  
ATOM   2297  CZ  ARG A 143     -50.498  -2.862  22.607  1.00 71.56           C  
ATOM   2298  N   LYS A 144     -51.589  -9.516  25.405  1.00 68.64           N  
ATOM   2299  H   LYS A 144     -52.216  -9.184  26.124  1.00 68.64           H  
ATOM   2300  CA  LYS A 144     -50.444 -10.363  25.797  1.00 68.64           C  
ATOM   2301  HA  LYS A 144     -49.526  -9.943  25.385  1.00 68.64           H  
ATOM   2302  C   LYS A 144     -50.567 -11.771  25.200  1.00 68.64           C  
ATOM   2303  CB  LYS A 144     -50.303 -10.431  27.334  1.00 68.64           C  
ATOM   2304  HB2 LYS A 144     -49.678 -11.290  27.579  1.00 68.64           H  
ATOM   2305  HB3 LYS A 144     -51.284 -10.604  27.778  1.00 68.64           H  
ATOM   2306  O   LYS A 144     -49.591 -12.269  24.640  1.00 68.64           O  
ATOM   2307  CG  LYS A 144     -49.659  -9.189  27.989  1.00 68.64           C  
ATOM   2308  HG2 LYS A 144     -48.667  -9.036  27.563  1.00 68.64           H  
ATOM   2309  HG3 LYS A 144     -50.269  -8.309  27.787  1.00 68.64           H  
ATOM   2310  CD  LYS A 144     -49.531  -9.384  29.517  1.00 68.64           C  
ATOM   2311  HD2 LYS A 144     -50.533  -9.492  29.932  1.00 68.64           H  
ATOM   2312  HD3 LYS A 144     -48.987 -10.308  29.711  1.00 68.64           H  
ATOM   2313  CE  LYS A 144     -48.815  -8.230  30.249  1.00 68.64           C  
ATOM   2314  HE2 LYS A 144     -47.795  -8.150  29.874  1.00 68.64           H  
ATOM   2315  HE3 LYS A 144     -49.336  -7.299  30.030  1.00 68.64           H  
ATOM   2316  NZ  LYS A 144     -48.790  -8.441  31.729  1.00 68.64           N  
ATOM   2317  HZ1 LYS A 144     -49.721  -8.425  32.121  1.00 68.64           H  
ATOM   2318  HZ2 LYS A 144     -48.381  -9.327  31.989  1.00 68.64           H  
ATOM   2319  HZ3 LYS A 144     -48.257  -7.747  32.232  1.00 68.64           H  
ATOM   2320  N   ARG A 145     -51.762 -12.379  25.234  1.00 66.04           N  
ATOM   2321  H   ARG A 145     -52.506 -11.921  25.741  1.00 66.04           H  
ATOM   2322  CA  ARG A 145     -52.047 -13.681  24.595  1.00 66.04           C  
ATOM   2323  HA  ARG A 145     -51.336 -14.424  24.957  1.00 66.04           H  
ATOM   2324  C   ARG A 145     -51.849 -13.626  23.078  1.00 66.04           C  
ATOM   2325  CB  ARG A 145     -53.468 -14.154  24.955  1.00 66.04           C  
ATOM   2326  HB2 ARG A 145     -53.735 -14.988  24.305  1.00 66.04           H  
ATOM   2327  HB3 ARG A 145     -54.178 -13.347  24.775  1.00 66.04           H  
ATOM   2328  O   ARG A 145     -51.149 -14.476  22.531  1.00 66.04           O  
ATOM   2329  CG  ARG A 145     -53.591 -14.630  26.414  1.00 66.04           C  
ATOM   2330  HG2 ARG A 145     -53.278 -13.837  27.093  1.00 66.04           H  
ATOM   2331  HG3 ARG A 145     -52.941 -15.492  26.565  1.00 66.04           H  
ATOM   2332  CD  ARG A 145     -55.039 -15.029  26.738  1.00 66.04           C  
ATOM   2333  HD2 ARG A 145     -55.332 -15.848  26.082  1.00 66.04           H  
ATOM   2334  HD3 ARG A 145     -55.689 -14.176  26.544  1.00 66.04           H  
ATOM   2335  NE  ARG A 145     -55.201 -15.443  28.147  1.00 66.04           N  
ATOM   2336  HE  ARG A 145     -54.423 -15.293  28.774  1.00 66.04           H  
ATOM   2337  NH1 ARG A 145     -57.380 -16.186  28.017  1.00 66.04           N  
ATOM   2338 HH11 ARG A 145     -57.414 -15.983  27.028  1.00 66.04           H  
ATOM   2339 HH12 ARG A 145     -58.187 -16.585  28.475  1.00 66.04           H  
ATOM   2340  NH2 ARG A 145     -56.319 -16.249  29.970  1.00 66.04           N  
ATOM   2341 HH21 ARG A 145     -57.157 -16.627  30.387  1.00 66.04           H  
ATOM   2342 HH22 ARG A 145     -55.531 -16.072  30.576  1.00 66.04           H  
ATOM   2343  CZ  ARG A 145     -56.293 -15.955  28.700  1.00 66.04           C  
ATOM   2344  N   LYS A 146     -52.355 -12.579  22.414  1.00 63.38           N  
ATOM   2345  H   LYS A 146     -52.975 -11.962  22.919  1.00 63.38           H  
ATOM   2346  CA  LYS A 146     -52.162 -12.363  20.969  1.00 63.38           C  
ATOM   2347  HA  LYS A 146     -52.490 -13.264  20.451  1.00 63.38           H  
ATOM   2348  C   LYS A 146     -50.683 -12.174  20.610  1.00 63.38           C  
ATOM   2349  CB  LYS A 146     -53.046 -11.188  20.505  1.00 63.38           C  
ATOM   2350  HB2 LYS A 146     -54.012 -11.268  21.002  1.00 63.38           H  
ATOM   2351  HB3 LYS A 146     -52.589 -10.242  20.797  1.00 63.38           H  
ATOM   2352  O   LYS A 146     -50.228 -12.731  19.618  1.00 63.38           O  
ATOM   2353  CG  LYS A 146     -53.301 -11.205  18.988  1.00 63.38           C  
ATOM   2354  HG2 LYS A 146     -53.707 -12.178  18.712  1.00 63.38           H  
ATOM   2355  HG3 LYS A 146     -52.361 -11.055  18.457  1.00 63.38           H  
ATOM   2356  CD  LYS A 146     -54.304 -10.113  18.570  1.00 63.38           C  
ATOM   2357  HD2 LYS A 146     -55.211 -10.224  19.163  1.00 63.38           H  
ATOM   2358  HD3 LYS A 146     -53.871  -9.132  18.761  1.00 63.38           H  
ATOM   2359  CE  LYS A 146     -54.660 -10.248  17.080  1.00 63.38           C  
ATOM   2360  HE2 LYS A 146     -53.754 -10.120  16.487  1.00 63.38           H  
ATOM   2361  HE3 LYS A 146     -55.019 -11.263  16.907  1.00 63.38           H  
ATOM   2362  NZ  LYS A 146     -55.700  -9.276  16.645  1.00 63.38           N  
ATOM   2363  HZ1 LYS A 146     -55.394  -8.320  16.754  1.00 63.38           H  
ATOM   2364  HZ2 LYS A 146     -55.931  -9.419  15.672  1.00 63.38           H  
ATOM   2365  HZ3 LYS A 146     -56.555  -9.407  17.167  1.00 63.38           H  
ATOM   2366  N   LYS A 147     -49.915 -11.459  21.447  1.00 60.61           N  
ATOM   2367  H   LYS A 147     -50.374 -10.998  22.219  1.00 60.61           H  
ATOM   2368  CA  LYS A 147     -48.462 -11.285  21.275  1.00 60.61           C  
ATOM   2369  HA  LYS A 147     -48.286 -10.977  20.244  1.00 60.61           H  
ATOM   2370  C   LYS A 147     -47.700 -12.606  21.441  1.00 60.61           C  
ATOM   2371  CB  LYS A 147     -47.937 -10.178  22.208  1.00 60.61           C  
ATOM   2372  HB2 LYS A 147     -47.901 -10.551  23.232  1.00 60.61           H  
ATOM   2373  HB3 LYS A 147     -48.623  -9.332  22.173  1.00 60.61           H  
ATOM   2374  O   LYS A 147     -46.834 -12.887  20.623  1.00 60.61           O  
ATOM   2375  CG  LYS A 147     -46.543  -9.683  21.782  1.00 60.61           C  
ATOM   2376  HG2 LYS A 147     -45.845 -10.521  21.790  1.00 60.61           H  
ATOM   2377  HG3 LYS A 147     -46.602  -9.290  20.767  1.00 60.61           H  
ATOM   2378  CD  LYS A 147     -46.006  -8.587  22.717  1.00 60.61           C  
ATOM   2379  HD2 LYS A 147     -46.705  -7.751  22.738  1.00 60.61           H  
ATOM   2380  HD3 LYS A 147     -45.909  -9.001  23.720  1.00 60.61           H  
ATOM   2381  CE  LYS A 147     -44.633  -8.107  22.219  1.00 60.61           C  
ATOM   2382  HE2 LYS A 147     -44.757  -7.638  21.243  1.00 60.61           H  
ATOM   2383  HE3 LYS A 147     -43.999  -8.982  22.079  1.00 60.61           H  
ATOM   2384  NZ  LYS A 147     -43.975  -7.168  23.166  1.00 60.61           N  
ATOM   2385  HZ1 LYS A 147     -43.070  -6.895  22.811  1.00 60.61           H  
ATOM   2386  HZ2 LYS A 147     -43.813  -7.620  24.055  1.00 60.61           H  
ATOM   2387  HZ3 LYS A 147     -44.527  -6.334  23.314  1.00 60.61           H  
ATOM   2388  N   LYS A 148     -48.046 -13.434  22.438  1.00 57.13           N  
ATOM   2389  H   LYS A 148     -48.751 -13.124  23.092  1.00 57.13           H  
ATOM   2390  CA  LYS A 148     -47.456 -14.778  22.612  1.00 57.13           C  
ATOM   2391  HA  LYS A 148     -46.370 -14.681  22.617  1.00 57.13           H  
ATOM   2392  C   LYS A 148     -47.764 -15.706  21.430  1.00 57.13           C  
ATOM   2393  CB  LYS A 148     -47.891 -15.419  23.947  1.00 57.13           C  
ATOM   2394  HB2 LYS A 148     -48.906 -15.113  24.198  1.00 57.13           H  
ATOM   2395  HB3 LYS A 148     -47.890 -16.502  23.825  1.00 57.13           H  
ATOM   2396  O   LYS A 148     -46.884 -16.454  21.009  1.00 57.13           O  
ATOM   2397  CG  LYS A 148     -46.934 -15.083  25.107  1.00 57.13           C  
ATOM   2398  HG2 LYS A 148     -45.919 -15.348  24.811  1.00 57.13           H  
ATOM   2399  HG3 LYS A 148     -46.971 -14.012  25.307  1.00 57.13           H  
ATOM   2400  CD  LYS A 148     -47.290 -15.860  26.390  1.00 57.13           C  
ATOM   2401  HD2 LYS A 148     -48.273 -15.542  26.739  1.00 57.13           H  
ATOM   2402  HD3 LYS A 148     -47.327 -16.924  26.159  1.00 57.13           H  
ATOM   2403  CE  LYS A 148     -46.243 -15.623  27.495  1.00 57.13           C  
ATOM   2404  HE2 LYS A 148     -46.210 -14.559  27.729  1.00 57.13           H  
ATOM   2405  HE3 LYS A 148     -45.265 -15.899  27.102  1.00 57.13           H  
ATOM   2406  NZ  LYS A 148     -46.514 -16.408  28.732  1.00 57.13           N  
ATOM   2407  HZ1 LYS A 148     -45.788 -16.255  29.417  1.00 57.13           H  
ATOM   2408  HZ2 LYS A 148     -47.396 -16.161  29.159  1.00 57.13           H  
ATOM   2409  HZ3 LYS A 148     -46.519 -17.400  28.542  1.00 57.13           H  
ATOM   2410  N   GLN A 149     -48.975 -15.639  20.867  1.00 55.22           N  
ATOM   2411  H   GLN A 149     -49.681 -15.060  21.298  1.00 55.22           H  
ATOM   2412  CA  GLN A 149     -49.325 -16.398  19.660  1.00 55.22           C  
ATOM   2413  HA  GLN A 149     -49.057 -17.443  19.812  1.00 55.22           H  
ATOM   2414  C   GLN A 149     -48.535 -15.932  18.429  1.00 55.22           C  
ATOM   2415  CB  GLN A 149     -50.833 -16.324  19.380  1.00 55.22           C  
ATOM   2416  HB2 GLN A 149     -51.196 -15.312  19.563  1.00 55.22           H  
ATOM   2417  HB3 GLN A 149     -51.000 -16.558  18.329  1.00 55.22           H  
ATOM   2418  O   GLN A 149     -48.044 -16.772  17.678  1.00 55.22           O  
ATOM   2419  CG  GLN A 149     -51.641 -17.329  20.215  1.00 55.22           C  
ATOM   2420  HG2 GLN A 149     -51.265 -18.336  20.033  1.00 55.22           H  
ATOM   2421  HG3 GLN A 149     -51.521 -17.100  21.274  1.00 55.22           H  
ATOM   2422  CD  GLN A 149     -53.130 -17.304  19.871  1.00 55.22           C  
ATOM   2423  NE2 GLN A 149     -53.937 -18.133  20.494  1.00 55.22           N  
ATOM   2424 HE21 GLN A 149     -54.895 -18.131  20.174  1.00 55.22           H  
ATOM   2425 HE22 GLN A 149     -53.592 -18.840  21.127  1.00 55.22           H  
ATOM   2426  OE1 GLN A 149     -53.598 -16.531  19.053  1.00 55.22           O  
ATOM   2427  N   THR A 150     -48.348 -14.623  18.229  1.00 53.66           N  
ATOM   2428  H   THR A 150     -48.780 -13.948  18.843  1.00 53.66           H  
ATOM   2429  CA  THR A 150     -47.584 -14.126  17.073  1.00 53.66           C  
ATOM   2430  HA  THR A 150     -47.899 -14.695  16.198  1.00 53.66           H  
ATOM   2431  C   THR A 150     -46.079 -14.370  17.192  1.00 53.66           C  
ATOM   2432  CB  THR A 150     -47.868 -12.650  16.764  1.00 53.66           C  
ATOM   2433  HB  THR A 150     -47.159 -12.308  16.010  1.00 53.66           H  
ATOM   2434  O   THR A 150     -45.435 -14.610  16.173  1.00 53.66           O  
ATOM   2435  CG2 THR A 150     -49.279 -12.447  16.213  1.00 53.66           C  
ATOM   2436 HG21 THR A 150     -50.019 -12.763  16.948  1.00 53.66           H  
ATOM   2437 HG22 THR A 150     -49.406 -13.039  15.307  1.00 53.66           H  
ATOM   2438 HG23 THR A 150     -49.435 -11.396  15.969  1.00 53.66           H  
ATOM   2439  OG1 THR A 150     -47.751 -11.829  17.900  1.00 53.66           O  
ATOM   2440  HG1 THR A 150     -47.894 -10.928  17.599  1.00 53.66           H  
ATOM   2441  N   THR A 151     -45.508 -14.409  18.402  1.00 51.30           N  
ATOM   2442  H   THR A 151     -46.052 -14.138  19.209  1.00 51.30           H  
ATOM   2443  CA  THR A 151     -44.070 -14.683  18.600  1.00 51.30           C  
ATOM   2444  HA  THR A 151     -43.516 -14.080  17.881  1.00 51.30           H  
ATOM   2445  C   THR A 151     -43.638 -16.122  18.312  1.00 51.30           C  
ATOM   2446  CB  THR A 151     -43.580 -14.272  19.998  1.00 51.30           C  
ATOM   2447  HB  THR A 151     -42.601 -14.712  20.187  1.00 51.30           H  
ATOM   2448  O   THR A 151     -42.439 -16.359  18.209  1.00 51.30           O  
ATOM   2449  CG2 THR A 151     -43.443 -12.753  20.109  1.00 51.30           C  
ATOM   2450 HG21 THR A 151     -44.395 -12.271  19.886  1.00 51.30           H  
ATOM   2451 HG22 THR A 151     -42.687 -12.405  19.405  1.00 51.30           H  
ATOM   2452 HG23 THR A 151     -43.130 -12.495  21.120  1.00 51.30           H  
ATOM   2453  OG1 THR A 151     -44.471 -14.689  21.008  1.00 51.30           O  
ATOM   2454  HG1 THR A 151     -44.664 -15.623  20.892  1.00 51.30           H  
ATOM   2455  N   LYS A 152     -44.556 -17.083  18.100  1.00 49.56           N  
ATOM   2456  H   LYS A 152     -45.536 -16.859  18.193  1.00 49.56           H  
ATOM   2457  CA  LYS A 152     -44.163 -18.403  17.561  1.00 49.56           C  
ATOM   2458  HA  LYS A 152     -43.322 -18.775  18.146  1.00 49.56           H  
ATOM   2459  C   LYS A 152     -43.604 -18.321  16.133  1.00 49.56           C  
ATOM   2460  CB  LYS A 152     -45.302 -19.434  17.653  1.00 49.56           C  
ATOM   2461  HB2 LYS A 152     -45.161 -20.176  16.867  1.00 49.56           H  
ATOM   2462  HB3 LYS A 152     -46.264 -18.950  17.487  1.00 49.56           H  
ATOM   2463  O   LYS A 152     -42.904 -19.236  15.711  1.00 49.56           O  
ATOM   2464  CG  LYS A 152     -45.306 -20.179  19.000  1.00 49.56           C  
ATOM   2465  HG2 LYS A 152     -44.303 -20.555  19.202  1.00 49.56           H  
ATOM   2466  HG3 LYS A 152     -45.592 -19.491  19.795  1.00 49.56           H  
ATOM   2467  CD  LYS A 152     -46.276 -21.372  18.966  1.00 49.56           C  
ATOM   2468  HD2 LYS A 152     -46.007 -22.020  18.132  1.00 49.56           H  
ATOM   2469  HD3 LYS A 152     -47.291 -21.003  18.811  1.00 49.56           H  
ATOM   2470  CE  LYS A 152     -46.208 -22.180  20.271  1.00 49.56           C  
ATOM   2471  HE2 LYS A 152     -46.507 -21.538  21.099  1.00 49.56           H  
ATOM   2472  HE3 LYS A 152     -45.172 -22.473  20.437  1.00 49.56           H  
ATOM   2473  NZ  LYS A 152     -47.066 -23.395  20.224  1.00 49.56           N  
ATOM   2474  HZ1 LYS A 152     -46.778 -24.007  19.474  1.00 49.56           H  
ATOM   2475  HZ2 LYS A 152     -48.039 -23.163  20.085  1.00 49.56           H  
ATOM   2476  HZ3 LYS A 152     -46.987 -23.925  21.080  1.00 49.56           H  
ATOM   2477  N   LYS A 153     -43.820 -17.219  15.403  1.00 48.27           N  
ATOM   2478  H   LYS A 153     -44.388 -16.484  15.800  1.00 48.27           H  
ATOM   2479  CA  LYS A 153     -42.962 -16.890  14.259  1.00 48.27           C  
ATOM   2480  HA  LYS A 153     -42.736 -17.794  13.694  1.00 48.27           H  
ATOM   2481  C   LYS A 153     -41.639 -16.370  14.812  1.00 48.27           C  
ATOM   2482  CB  LYS A 153     -43.640 -15.885  13.312  1.00 48.27           C  
ATOM   2483  HB2 LYS A 153     -44.060 -15.057  13.883  1.00 48.27           H  
ATOM   2484  HB3 LYS A 153     -42.882 -15.485  12.638  1.00 48.27           H  
ATOM   2485  O   LYS A 153     -41.505 -15.172  15.048  1.00 48.27           O  
ATOM   2486  CG  LYS A 153     -44.733 -16.552  12.464  1.00 48.27           C  
ATOM   2487  HG2 LYS A 153     -45.531 -16.907  13.116  1.00 48.27           H  
ATOM   2488  HG3 LYS A 153     -44.303 -17.406  11.940  1.00 48.27           H  
ATOM   2489  CD  LYS A 153     -45.315 -15.575  11.432  1.00 48.27           C  
ATOM   2490  HD2 LYS A 153     -45.793 -14.747  11.954  1.00 48.27           H  
ATOM   2491  HD3 LYS A 153     -44.507 -15.189  10.811  1.00 48.27           H  
ATOM   2492  CE  LYS A 153     -46.340 -16.302  10.548  1.00 48.27           C  
ATOM   2493  HE2 LYS A 153     -47.131 -16.696  11.186  1.00 48.27           H  
ATOM   2494  HE3 LYS A 153     -45.847 -17.153  10.078  1.00 48.27           H  
ATOM   2495  NZ  LYS A 153     -46.921 -15.417   9.504  1.00 48.27           N  
ATOM   2496  HZ1 LYS A 153     -46.202 -15.066   8.887  1.00 48.27           H  
ATOM   2497  HZ2 LYS A 153     -47.408 -14.634   9.918  1.00 48.27           H  
ATOM   2498  HZ3 LYS A 153     -47.582 -15.930   8.939  1.00 48.27           H  
ATOM   2499  N   ALA A 154     -40.691 -17.278  15.045  1.00 52.51           N  
ATOM   2500  H   ALA A 154     -40.928 -18.254  14.937  1.00 52.51           H  
ATOM   2501  CA  ALA A 154     -39.308 -16.933  15.346  1.00 52.51           C  
ATOM   2502  HA  ALA A 154     -39.243 -16.563  16.370  1.00 52.51           H  
ATOM   2503  C   ALA A 154     -38.867 -15.831  14.373  1.00 52.51           C  
ATOM   2504  CB  ALA A 154     -38.446 -18.195  15.211  1.00 52.51           C  
ATOM   2505  HB1 ALA A 154     -38.782 -18.952  15.919  1.00 52.51           H  
ATOM   2506  HB2 ALA A 154     -38.514 -18.593  14.199  1.00 52.51           H  
ATOM   2507  HB3 ALA A 154     -37.405 -17.952  15.426  1.00 52.51           H  
ATOM   2508  O   ALA A 154     -38.887 -16.030  13.155  1.00 52.51           O  
ATOM   2509  N   ALA A 155     -38.580 -14.636  14.893  1.00 53.58           N  
ATOM   2510  H   ALA A 155     -38.633 -14.510  15.894  1.00 53.58           H  
ATOM   2511  CA  ALA A 155     -38.139 -13.524  14.068  1.00 53.58           C  
ATOM   2512  HA  ALA A 155     -38.927 -13.269  13.360  1.00 53.58           H  
ATOM   2513  C   ALA A 155     -36.898 -13.990  13.298  1.00 53.58           C  
ATOM   2514  CB  ALA A 155     -37.867 -12.312  14.969  1.00 53.58           C  
ATOM   2515  HB1 ALA A 155     -37.486 -11.488  14.365  1.00 53.58           H  
ATOM   2516  HB2 ALA A 155     -37.124 -12.567  15.724  1.00 53.58           H  
ATOM   2517  HB3 ALA A 155     -38.789 -12.000  15.458  1.00 53.58           H  
ATOM   2518  O   ALA A 155     -35.882 -14.317  13.911  1.00 53.58           O  
ATOM   2519  N   ARG A 156     -37.005 -14.101  11.966  1.00 58.96           N  
ATOM   2520  H   ARG A 156     -37.900 -13.899  11.544  1.00 58.96           H  
ATOM   2521  CA  ARG A 156     -35.900 -14.554  11.111  1.00 58.96           C  
ATOM   2522  HA  ARG A 156     -35.663 -15.589  11.355  1.00 58.96           H  
ATOM   2523  C   ARG A 156     -34.672 -13.700  11.429  1.00 58.96           C  
ATOM   2524  CB  ARG A 156     -36.279 -14.449   9.621  1.00 58.96           C  
ATOM   2525  HB2 ARG A 156     -36.755 -13.487   9.432  1.00 58.96           H  
ATOM   2526  HB3 ARG A 156     -35.361 -14.483   9.034  1.00 58.96           H  
ATOM   2527  O   ARG A 156     -34.727 -12.476  11.294  1.00 58.96           O  
ATOM   2528  CG  ARG A 156     -37.191 -15.588   9.135  1.00 58.96           C  
ATOM   2529  HG2 ARG A 156     -36.689 -16.540   9.303  1.00 58.96           H  
ATOM   2530  HG3 ARG A 156     -38.129 -15.576   9.690  1.00 58.96           H  
ATOM   2531  CD  ARG A 156     -37.479 -15.423   7.633  1.00 58.96           C  
ATOM   2532  HD2 ARG A 156     -38.081 -14.526   7.485  1.00 58.96           H  
ATOM   2533  HD3 ARG A 156     -36.531 -15.284   7.112  1.00 58.96           H  
ATOM   2534  NE  ARG A 156     -38.172 -16.593   7.054  1.00 58.96           N  
ATOM   2535  HE  ARG A 156     -38.370 -17.367   7.671  1.00 58.96           H  
ATOM   2536  NH1 ARG A 156     -38.261 -15.823   4.882  1.00 58.96           N  
ATOM   2537 HH11 ARG A 156     -37.772 -14.977   5.138  1.00 58.96           H  
ATOM   2538 HH12 ARG A 156     -38.441 -15.982   3.901  1.00 58.96           H  
ATOM   2539  NH2 ARG A 156     -39.035 -17.857   5.358  1.00 58.96           N  
ATOM   2540 HH21 ARG A 156     -39.189 -18.633   5.986  1.00 58.96           H  
ATOM   2541 HH22 ARG A 156     -39.226 -17.972   4.374  1.00 58.96           H  
ATOM   2542  CZ  ARG A 156     -38.487 -16.748   5.775  1.00 58.96           C  
ATOM   2543  N   LYS A 157     -33.589 -14.337  11.892  1.00 68.59           N  
ATOM   2544  H   LYS A 157     -33.653 -15.334  12.043  1.00 68.59           H  
ATOM   2545  CA  LYS A 157     -32.331 -13.659  12.228  1.00 68.59           C  
ATOM   2546  HA  LYS A 157     -32.528 -12.934  13.018  1.00 68.59           H  
ATOM   2547  C   LYS A 157     -31.844 -12.913  10.984  1.00 68.59           C  
ATOM   2548  CB  LYS A 157     -31.296 -14.681  12.747  1.00 68.59           C  
ATOM   2549  HB2 LYS A 157     -31.065 -15.390  11.953  1.00 68.59           H  
ATOM   2550  HB3 LYS A 157     -31.731 -15.231  13.581  1.00 68.59           H  
ATOM   2551  O   LYS A 157     -31.519 -13.536   9.975  1.00 68.59           O  
ATOM   2552  CG  LYS A 157     -29.989 -14.017  13.227  1.00 68.59           C  
ATOM   2553  HG2 LYS A 157     -29.572 -13.423  12.414  1.00 68.59           H  
ATOM   2554  HG3 LYS A 157     -30.211 -13.354  14.063  1.00 68.59           H  
ATOM   2555  CD  LYS A 157     -28.930 -15.047  13.663  1.00 68.59           C  
ATOM   2556  HD2 LYS A 157     -28.730 -15.717  12.827  1.00 68.59           H  
ATOM   2557  HD3 LYS A 157     -29.306 -15.629  14.504  1.00 68.59           H  
ATOM   2558  CE  LYS A 157     -27.624 -14.335  14.063  1.00 68.59           C  
ATOM   2559  HE2 LYS A 157     -27.802 -13.753  14.968  1.00 68.59           H  
ATOM   2560  HE3 LYS A 157     -27.360 -13.635  13.270  1.00 68.59           H  
ATOM   2561  NZ  LYS A 157     -26.484 -15.270  14.273  1.00 68.59           N  
ATOM   2562  HZ1 LYS A 157     -26.665 -15.946  15.002  1.00 68.59           H  
ATOM   2563  HZ2 LYS A 157     -25.648 -14.756  14.514  1.00 68.59           H  
ATOM   2564  HZ3 LYS A 157     -26.254 -15.753  13.416  1.00 68.59           H  
ATOM   2565  N   ARG A 158     -31.833 -11.578  11.051  1.00 79.80           N  
ATOM   2566  H   ARG A 158     -32.150 -11.148  11.908  1.00 79.80           H  
ATOM   2567  CA  ARG A 158     -31.270 -10.735   9.992  1.00 79.80           C  
ATOM   2568  HA  ARG A 158     -31.695 -11.042   9.037  1.00 79.80           H  
ATOM   2569  C   ARG A 158     -29.766 -10.964   9.916  1.00 79.80           C  
ATOM   2570  CB  ARG A 158     -31.574  -9.250  10.233  1.00 79.80           C  
ATOM   2571  HB2 ARG A 158     -30.952  -8.656   9.564  1.00 79.80           H  
ATOM   2572  HB3 ARG A 158     -31.320  -8.988  11.259  1.00 79.80           H  
ATOM   2573  O   ARG A 158     -29.113 -11.099  10.947  1.00 79.80           O  
ATOM   2574  CG  ARG A 158     -33.043  -8.909   9.954  1.00 79.80           C  
ATOM   2575  HG2 ARG A 158     -33.690  -9.475  10.625  1.00 79.80           H  
ATOM   2576  HG3 ARG A 158     -33.283  -9.173   8.924  1.00 79.80           H  
ATOM   2577  CD  ARG A 158     -33.275  -7.409  10.163  1.00 79.80           C  
ATOM   2578  HD2 ARG A 158     -33.118  -7.174  11.215  1.00 79.80           H  
ATOM   2579  HD3 ARG A 158     -32.552  -6.857   9.563  1.00 79.80           H  
ATOM   2580  NE  ARG A 158     -34.635  -7.013   9.759  1.00 79.80           N  
ATOM   2581  HE  ARG A 158     -35.199  -7.726   9.318  1.00 79.80           H  
ATOM   2582  NH1 ARG A 158     -34.483  -4.786  10.306  1.00 79.80           N  
ATOM   2583 HH11 ARG A 158     -34.876  -3.856  10.286  1.00 79.80           H  
ATOM   2584 HH12 ARG A 158     -33.545  -4.941  10.646  1.00 79.80           H  
ATOM   2585  NH2 ARG A 158     -36.349  -5.566   9.364  1.00 79.80           N  
ATOM   2586 HH21 ARG A 158     -36.716  -4.626   9.346  1.00 79.80           H  
ATOM   2587 HH22 ARG A 158     -36.854  -6.299   8.886  1.00 79.80           H  
ATOM   2588  CZ  ARG A 158     -35.148  -5.796   9.815  1.00 79.80           C  
ATOM   2589  N   MET A 159     -29.245 -10.960   8.697  1.00 87.46           N  
ATOM   2590  H   MET A 159     -29.855 -10.817   7.905  1.00 87.46           H  
ATOM   2591  CA  MET A 159     -27.813 -11.062   8.447  1.00 87.46           C  
ATOM   2592  HA  MET A 159     -27.428 -11.923   8.992  1.00 87.46           H  
ATOM   2593  C   MET A 159     -27.111  -9.800   8.972  1.00 87.46           C  
ATOM   2594  CB  MET A 159     -27.610 -11.297   6.943  1.00 87.46           C  
ATOM   2595  HB2 MET A 159     -28.425 -11.923   6.578  1.00 87.46           H  
ATOM   2596  HB3 MET A 159     -27.651 -10.349   6.408  1.00 87.46           H  
ATOM   2597  O   MET A 159     -27.570  -8.676   8.741  1.00 87.46           O  
ATOM   2598  CG  MET A 159     -26.297 -12.007   6.617  1.00 87.46           C  
ATOM   2599  HG2 MET A 159     -25.480 -11.316   6.822  1.00 87.46           H  
ATOM   2600  HG3 MET A 159     -26.188 -12.879   7.262  1.00 87.46           H  
ATOM   2601  SD  MET A 159     -26.161 -12.555   4.892  1.00 87.46           S  
ATOM   2602  CE  MET A 159     -27.315 -13.942   4.872  1.00 87.46           C  
ATOM   2603  HE1 MET A 159     -26.971 -14.703   5.573  1.00 87.46           H  
ATOM   2604  HE2 MET A 159     -28.307 -13.595   5.160  1.00 87.46           H  
ATOM   2605  HE3 MET A 159     -27.350 -14.367   3.869  1.00 87.46           H  
ATOM   2606  N   SER A 160     -26.039  -9.980   9.733  1.00 91.82           N  
ATOM   2607  H   SER A 160     -25.748 -10.927   9.929  1.00 91.82           H  
ATOM   2608  CA  SER A 160     -25.144  -8.911  10.173  1.00 91.82           C  
ATOM   2609  HA  SER A 160     -25.717  -7.991  10.290  1.00 91.82           H  
ATOM   2610  C   SER A 160     -24.051  -8.652   9.131  1.00 91.82           C  
ATOM   2611  CB  SER A 160     -24.548  -9.265  11.538  1.00 91.82           C  
ATOM   2612  HB2 SER A 160     -25.347  -9.509  12.238  1.00 91.82           H  
ATOM   2613  HB3 SER A 160     -23.996  -8.408  11.925  1.00 91.82           H  
ATOM   2614  O   SER A 160     -23.885  -9.429   8.193  1.00 91.82           O  
ATOM   2615  OG  SER A 160     -23.669 -10.358  11.429  1.00 91.82           O  
ATOM   2616  HG  SER A 160     -24.186 -11.156  11.294  1.00 91.82           H  
ATOM   2617  N   VAL A 161     -23.294  -7.562   9.294  1.00 93.28           N  
ATOM   2618  H   VAL A 161     -23.451  -6.963  10.092  1.00 93.28           H  
ATOM   2619  CA  VAL A 161     -22.112  -7.288   8.452  1.00 93.28           C  
ATOM   2620  HA  VAL A 161     -22.414  -7.228   7.407  1.00 93.28           H  
ATOM   2621  C   VAL A 161     -21.113  -8.440   8.565  1.00 93.28           C  
ATOM   2622  CB  VAL A 161     -21.442  -5.957   8.852  1.00 93.28           C  
ATOM   2623  HB  VAL A 161     -21.132  -6.020   9.894  1.00 93.28           H  
ATOM   2624  O   VAL A 161     -20.655  -8.947   7.550  1.00 93.28           O  
ATOM   2625  CG1 VAL A 161     -20.212  -5.641   7.997  1.00 93.28           C  
ATOM   2626 HG11 VAL A 161     -19.763  -4.702   8.320  1.00 93.28           H  
ATOM   2627 HG12 VAL A 161     -20.494  -5.546   6.948  1.00 93.28           H  
ATOM   2628 HG13 VAL A 161     -19.456  -6.420   8.092  1.00 93.28           H  
ATOM   2629  CG2 VAL A 161     -22.425  -4.784   8.715  1.00 93.28           C  
ATOM   2630 HG21 VAL A 161     -21.915  -3.857   8.980  1.00 93.28           H  
ATOM   2631 HG22 VAL A 161     -23.278  -4.910   9.382  1.00 93.28           H  
ATOM   2632 HG23 VAL A 161     -22.766  -4.705   7.683  1.00 93.28           H  
ATOM   2633  N   TYR A 162     -20.875  -8.919   9.790  1.00 93.58           N  
ATOM   2634  H   TYR A 162     -21.310  -8.468  10.582  1.00 93.58           H  
ATOM   2635  CA  TYR A 162     -20.006 -10.060  10.066  1.00 93.58           C  
ATOM   2636  HA  TYR A 162     -18.993  -9.821   9.744  1.00 93.58           H  
ATOM   2637  C   TYR A 162     -20.437 -11.329   9.313  1.00 93.58           C  
ATOM   2638  CB  TYR A 162     -19.997 -10.297  11.580  1.00 93.58           C  
ATOM   2639  HB2 TYR A 162     -21.019 -10.421  11.937  1.00 93.58           H  
ATOM   2640  HB3 TYR A 162     -19.577  -9.420  12.072  1.00 93.58           H  
ATOM   2641  O   TYR A 162     -19.605 -11.982   8.688  1.00 93.58           O  
ATOM   2642  CG  TYR A 162     -19.189 -11.508  11.986  1.00 93.58           C  
ATOM   2643  CD1 TYR A 162     -19.838 -12.712  12.325  1.00 93.58           C  
ATOM   2644  HD1 TYR A 162     -20.915 -12.781  12.302  1.00 93.58           H  
ATOM   2645  CD2 TYR A 162     -17.782 -11.440  11.975  1.00 93.58           C  
ATOM   2646  HD2 TYR A 162     -17.283 -10.522  11.701  1.00 93.58           H  
ATOM   2647  CE1 TYR A 162     -19.075 -13.843  12.669  1.00 93.58           C  
ATOM   2648  HE1 TYR A 162     -19.552 -14.778  12.922  1.00 93.58           H  
ATOM   2649  CE2 TYR A 162     -17.018 -12.573  12.310  1.00 93.58           C  
ATOM   2650  HE2 TYR A 162     -15.939 -12.524  12.299  1.00 93.58           H  
ATOM   2651  OH  TYR A 162     -16.947 -14.881  12.978  1.00 93.58           O  
ATOM   2652  HH  TYR A 162     -16.000 -14.750  12.889  1.00 93.58           H  
ATOM   2653  CZ  TYR A 162     -17.666 -13.776  12.661  1.00 93.58           C  
ATOM   2654  N   ASP A 163     -21.738 -11.642   9.301  1.00 93.64           N  
ATOM   2655  H   ASP A 163     -22.375 -11.073   9.841  1.00 93.64           H  
ATOM   2656  CA  ASP A 163     -22.255 -12.807   8.570  1.00 93.64           C  
ATOM   2657  HA  ASP A 163     -21.753 -13.704   8.931  1.00 93.64           H  
ATOM   2658  C   ASP A 163     -21.987 -12.691   7.053  1.00 93.64           C  
ATOM   2659  CB  ASP A 163     -23.767 -12.964   8.796  1.00 93.64           C  
ATOM   2660  HB2 ASP A 163     -24.251 -12.060   8.427  1.00 93.64           H  
ATOM   2661  HB3 ASP A 163     -24.123 -13.803   8.198  1.00 93.64           H  
ATOM   2662  O   ASP A 163     -21.665 -13.684   6.401  1.00 93.64           O  
ATOM   2663  CG  ASP A 163     -24.221 -13.187  10.242  1.00 93.64           C  
ATOM   2664  OD1 ASP A 163     -23.717 -14.089  10.935  1.00 93.64           O  
ATOM   2665  OD2 ASP A 163     -25.140 -12.444  10.670  1.00 93.64           O  
ATOM   2666  N   VAL A 164     -22.096 -11.483   6.480  1.00 95.09           N  
ATOM   2667  H   VAL A 164     -22.321 -10.694   7.070  1.00 95.09           H  
ATOM   2668  CA  VAL A 164     -21.787 -11.237   5.059  1.00 95.09           C  
ATOM   2669  HA  VAL A 164     -22.266 -12.015   4.465  1.00 95.09           H  
ATOM   2670  C   VAL A 164     -20.289 -11.343   4.797  1.00 95.09           C  
ATOM   2671  CB  VAL A 164     -22.320  -9.877   4.574  1.00 95.09           C  
ATOM   2672  HB  VAL A 164     -21.915  -9.074   5.190  1.00 95.09           H  
ATOM   2673  O   VAL A 164     -19.897 -11.980   3.826  1.00 95.09           O  
ATOM   2674  CG1 VAL A 164     -21.970  -9.597   3.104  1.00 95.09           C  
ATOM   2675 HG11 VAL A 164     -22.427  -8.661   2.783  1.00 95.09           H  
ATOM   2676 HG12 VAL A 164     -22.320 -10.411   2.470  1.00 95.09           H  
ATOM   2677 HG13 VAL A 164     -20.891  -9.495   2.987  1.00 95.09           H  
ATOM   2678  CG2 VAL A 164     -23.845  -9.855   4.672  1.00 95.09           C  
ATOM   2679 HG21 VAL A 164     -24.263 -10.674   4.087  1.00 95.09           H  
ATOM   2680 HG22 VAL A 164     -24.219  -8.911   4.276  1.00 95.09           H  
ATOM   2681 HG23 VAL A 164     -24.157  -9.938   5.713  1.00 95.09           H  
ATOM   2682  N   THR A 165     -19.452 -10.776   5.664  1.00 96.36           N  
ATOM   2683  H   THR A 165     -19.834 -10.226   6.419  1.00 96.36           H  
ATOM   2684  CA  THR A 165     -17.989 -10.879   5.582  1.00 96.36           C  
ATOM   2685  HA  THR A 165     -17.652 -10.429   4.649  1.00 96.36           H  
ATOM   2686  C   THR A 165     -17.532 -12.343   5.578  1.00 96.36           C  
ATOM   2687  CB  THR A 165     -17.374 -10.098   6.752  1.00 96.36           C  
ATOM   2688  HB  THR A 165     -17.811 -10.442   7.689  1.00 96.36           H  
ATOM   2689  O   THR A 165     -16.802 -12.753   4.678  1.00 96.36           O  
ATOM   2690  CG2 THR A 165     -15.862 -10.204   6.858  1.00 96.36           C  
ATOM   2691 HG21 THR A 165     -15.548 -11.240   6.989  1.00 96.36           H  
ATOM   2692 HG22 THR A 165     -15.417  -9.792   5.953  1.00 96.36           H  
ATOM   2693 HG23 THR A 165     -15.525  -9.626   7.718  1.00 96.36           H  
ATOM   2694  OG1 THR A 165     -17.658  -8.726   6.587  1.00 96.36           O  
ATOM   2695  HG1 THR A 165     -17.152  -8.415   5.832  1.00 96.36           H  
ATOM   2696  N   GLN A 166     -18.038 -13.164   6.503  1.00 95.39           N  
ATOM   2697  H   GLN A 166     -18.639 -12.773   7.215  1.00 95.39           H  
ATOM   2698  CA  GLN A 166     -17.755 -14.605   6.553  1.00 95.39           C  
ATOM   2699  HA  GLN A 166     -16.679 -14.760   6.636  1.00 95.39           H  
ATOM   2700  C   GLN A 166     -18.223 -15.339   5.288  1.00 95.39           C  
ATOM   2701  CB  GLN A 166     -18.455 -15.198   7.787  1.00 95.39           C  
ATOM   2702  HB2 GLN A 166     -18.494 -16.283   7.693  1.00 95.39           H  
ATOM   2703  HB3 GLN A 166     -19.481 -14.833   7.832  1.00 95.39           H  
ATOM   2704  O   GLN A 166     -17.520 -16.201   4.754  1.00 95.39           O  
ATOM   2705  CG  GLN A 166     -17.740 -14.846   9.100  1.00 95.39           C  
ATOM   2706  HG2 GLN A 166     -17.588 -13.769   9.169  1.00 95.39           H  
ATOM   2707  HG3 GLN A 166     -18.367 -15.151   9.938  1.00 95.39           H  
ATOM   2708  CD  GLN A 166     -16.407 -15.573   9.226  1.00 95.39           C  
ATOM   2709  NE2 GLN A 166     -15.304 -14.875   9.375  1.00 95.39           N  
ATOM   2710 HE21 GLN A 166     -14.449 -15.408   9.302  1.00 95.39           H  
ATOM   2711 HE22 GLN A 166     -15.296 -13.873   9.257  1.00 95.39           H  
ATOM   2712  OE1 GLN A 166     -16.339 -16.787   9.156  1.00 95.39           O  
ATOM   2713  N   LEU A 167     -19.400 -14.981   4.767  1.00 94.68           N  
ATOM   2714  H   LEU A 167     -19.948 -14.291   5.261  1.00 94.68           H  
ATOM   2715  CA  LEU A 167     -19.939 -15.545   3.531  1.00 94.68           C  
ATOM   2716  HA  LEU A 167     -19.949 -16.631   3.627  1.00 94.68           H  
ATOM   2717  C   LEU A 167     -19.062 -15.210   2.319  1.00 94.68           C  
ATOM   2718  CB  LEU A 167     -21.387 -15.052   3.392  1.00 94.68           C  
ATOM   2719  HB2 LEU A 167     -21.910 -15.388   4.287  1.00 94.68           H  
ATOM   2720  HB3 LEU A 167     -21.408 -13.963   3.401  1.00 94.68           H  
ATOM   2721  O   LEU A 167     -18.813 -16.091   1.497  1.00 94.68           O  
ATOM   2722  CG  LEU A 167     -22.159 -15.549   2.157  1.00 94.68           C  
ATOM   2723  HG  LEU A 167     -21.887 -16.580   1.930  1.00 94.68           H  
ATOM   2724  CD1 LEU A 167     -23.651 -15.504   2.504  1.00 94.68           C  
ATOM   2725 HD11 LEU A 167     -24.262 -15.776   1.643  1.00 94.68           H  
ATOM   2726 HD12 LEU A 167     -23.855 -16.197   3.321  1.00 94.68           H  
ATOM   2727 HD13 LEU A 167     -23.918 -14.496   2.822  1.00 94.68           H  
ATOM   2728  CD2 LEU A 167     -21.950 -14.673   0.917  1.00 94.68           C  
ATOM   2729 HD21 LEU A 167     -22.577 -15.023   0.097  1.00 94.68           H  
ATOM   2730 HD22 LEU A 167     -22.192 -13.634   1.142  1.00 94.68           H  
ATOM   2731 HD23 LEU A 167     -20.914 -14.726   0.582  1.00 94.68           H  
ATOM   2732  N   VAL A 168     -18.588 -13.966   2.219  1.00 96.31           N  
ATOM   2733  H   VAL A 168     -18.845 -13.306   2.939  1.00 96.31           H  
ATOM   2734  CA  VAL A 168     -17.685 -13.503   1.156  1.00 96.31           C  
ATOM   2735  HA  VAL A 168     -18.159 -13.677   0.189  1.00 96.31           H  
ATOM   2736  C   VAL A 168     -16.391 -14.315   1.165  1.00 96.31           C  
ATOM   2737  CB  VAL A 168     -17.415 -11.991   1.303  1.00 96.31           C  
ATOM   2738  HB  VAL A 168     -17.178 -11.770   2.344  1.00 96.31           H  
ATOM   2739  O   VAL A 168     -16.010 -14.838   0.119  1.00 96.31           O  
ATOM   2740  CG1 VAL A 168     -16.263 -11.479   0.437  1.00 96.31           C  
ATOM   2741 HG11 VAL A 168     -15.335 -12.009   0.649  1.00 96.31           H  
ATOM   2742 HG12 VAL A 168     -16.092 -10.422   0.640  1.00 96.31           H  
ATOM   2743 HG13 VAL A 168     -16.512 -11.597  -0.618  1.00 96.31           H  
ATOM   2744  CG2 VAL A 168     -18.655 -11.180   0.899  1.00 96.31           C  
ATOM   2745 HG21 VAL A 168     -18.803 -11.238  -0.179  1.00 96.31           H  
ATOM   2746 HG22 VAL A 168     -19.547 -11.561   1.397  1.00 96.31           H  
ATOM   2747 HG23 VAL A 168     -18.515 -10.138   1.190  1.00 96.31           H  
ATOM   2748  N   GLN A 169     -15.772 -14.494   2.338  1.00 94.15           N  
ATOM   2749  H   GLN A 169     -16.143 -14.030   3.156  1.00 94.15           H  
ATOM   2750  CA  GLN A 169     -14.552 -15.295   2.490  1.00 94.15           C  
ATOM   2751  HA  GLN A 169     -13.782 -14.906   1.824  1.00 94.15           H  
ATOM   2752  C   GLN A 169     -14.785 -16.761   2.108  1.00 94.15           C  
ATOM   2753  CB  GLN A 169     -14.042 -15.210   3.935  1.00 94.15           C  
ATOM   2754  HB2 GLN A 169     -13.212 -15.907   4.054  1.00 94.15           H  
ATOM   2755  HB3 GLN A 169     -14.835 -15.505   4.621  1.00 94.15           H  
ATOM   2756  O   GLN A 169     -14.091 -17.298   1.251  1.00 94.15           O  
ATOM   2757  CG  GLN A 169     -13.546 -13.809   4.307  1.00 94.15           C  
ATOM   2758  HG2 GLN A 169     -14.359 -13.086   4.228  1.00 94.15           H  
ATOM   2759  HG3 GLN A 169     -12.753 -13.512   3.622  1.00 94.15           H  
ATOM   2760  CD  GLN A 169     -13.030 -13.779   5.737  1.00 94.15           C  
ATOM   2761  NE2 GLN A 169     -11.764 -13.494   5.931  1.00 94.15           N  
ATOM   2762 HE21 GLN A 169     -11.171 -13.215   5.162  1.00 94.15           H  
ATOM   2763 HE22 GLN A 169     -11.427 -13.531   6.882  1.00 94.15           H  
ATOM   2764  OE1 GLN A 169     -13.753 -14.020   6.692  1.00 94.15           O  
ATOM   2765  N   THR A 170     -15.819 -17.389   2.677  1.00 93.61           N  
ATOM   2766  H   THR A 170     -16.346 -16.881   3.373  1.00 93.61           H  
ATOM   2767  CA  THR A 170     -16.130 -18.813   2.454  1.00 93.61           C  
ATOM   2768  HA  THR A 170     -15.274 -19.416   2.758  1.00 93.61           H  
ATOM   2769  C   THR A 170     -16.423 -19.126   0.983  1.00 93.61           C  
ATOM   2770  CB  THR A 170     -17.348 -19.229   3.295  1.00 93.61           C  
ATOM   2771  HB  THR A 170     -18.222 -18.674   2.955  1.00 93.61           H  
ATOM   2772  O   THR A 170     -16.187 -20.238   0.517  1.00 93.61           O  
ATOM   2773  CG2 THR A 170     -17.657 -20.726   3.218  1.00 93.61           C  
ATOM   2774 HG21 THR A 170     -16.757 -21.297   3.444  1.00 93.61           H  
ATOM   2775 HG22 THR A 170     -18.427 -20.978   3.948  1.00 93.61           H  
ATOM   2776 HG23 THR A 170     -18.014 -20.994   2.224  1.00 93.61           H  
ATOM   2777  OG1 THR A 170     -17.152 -18.951   4.659  1.00 93.61           O  
ATOM   2778  HG1 THR A 170     -17.135 -18.000   4.791  1.00 93.61           H  
ATOM   2779  N   ARG A 171     -16.978 -18.162   0.240  1.00 92.21           N  
ATOM   2780  H   ARG A 171     -17.150 -17.270   0.680  1.00 92.21           H  
ATOM   2781  CA  ARG A 171     -17.343 -18.325  -1.175  1.00 92.21           C  
ATOM   2782  HA  ARG A 171     -17.373 -19.387  -1.418  1.00 92.21           H  
ATOM   2783  C   ARG A 171     -16.300 -17.782  -2.149  1.00 92.21           C  
ATOM   2784  CB  ARG A 171     -18.730 -17.703  -1.419  1.00 92.21           C  
ATOM   2785  HB2 ARG A 171     -18.702 -16.658  -1.112  1.00 92.21           H  
ATOM   2786  HB3 ARG A 171     -18.959 -17.730  -2.485  1.00 92.21           H  
ATOM   2787  O   ARG A 171     -16.516 -17.913  -3.350  1.00 92.21           O  
ATOM   2788  CG  ARG A 171     -19.869 -18.405  -0.666  1.00 92.21           C  
ATOM   2789  HG2 ARG A 171     -20.789 -17.845  -0.837  1.00 92.21           H  
ATOM   2790  HG3 ARG A 171     -19.663 -18.409   0.405  1.00 92.21           H  
ATOM   2791  CD  ARG A 171     -20.060 -19.843  -1.159  1.00 92.21           C  
ATOM   2792  HD2 ARG A 171     -20.232 -19.818  -2.235  1.00 92.21           H  
ATOM   2793  HD3 ARG A 171     -19.153 -20.413  -0.959  1.00 92.21           H  
ATOM   2794  NE  ARG A 171     -21.190 -20.501  -0.482  1.00 92.21           N  
ATOM   2795  HE  ARG A 171     -21.538 -20.044   0.349  1.00 92.21           H  
ATOM   2796  NH1 ARG A 171     -21.269 -22.350  -1.841  1.00 92.21           N  
ATOM   2797 HH11 ARG A 171     -20.490 -21.976  -2.363  1.00 92.21           H  
ATOM   2798 HH12 ARG A 171     -21.611 -23.275  -2.058  1.00 92.21           H  
ATOM   2799  NH2 ARG A 171     -22.648 -22.205  -0.092  1.00 92.21           N  
ATOM   2800 HH21 ARG A 171     -22.889 -21.778   0.791  1.00 92.21           H  
ATOM   2801 HH22 ARG A 171     -22.951 -23.143  -0.311  1.00 92.21           H  
ATOM   2802  CZ  ARG A 171     -21.699 -21.674  -0.811  1.00 92.21           C  
ATOM   2803  N   GLY A 172     -15.216 -17.175  -1.664  1.00 92.62           N  
ATOM   2804  H   GLY A 172     -15.078 -17.139  -0.664  1.00 92.62           H  
ATOM   2805  CA  GLY A 172     -14.208 -16.544  -2.518  1.00 92.62           C  
ATOM   2806  HA2 GLY A 172     -13.769 -17.293  -3.178  1.00 92.62           H  
ATOM   2807  HA3 GLY A 172     -13.421 -16.132  -1.887  1.00 92.62           H  
ATOM   2808  C   GLY A 172     -14.774 -15.410  -3.378  1.00 92.62           C  
ATOM   2809  O   GLY A 172     -14.376 -15.249  -4.528  1.00 92.62           O  
ATOM   2810  N   ILE A 173     -15.742 -14.653  -2.856  1.00 94.33           N  
ATOM   2811  H   ILE A 173     -15.951 -14.772  -1.875  1.00 94.33           H  
ATOM   2812  CA  ILE A 173     -16.357 -13.538  -3.585  1.00 94.33           C  
ATOM   2813  HA  ILE A 173     -16.500 -13.836  -4.624  1.00 94.33           H  
ATOM   2814  C   ILE A 173     -15.394 -12.348  -3.568  1.00 94.33           C  
ATOM   2815  CB  ILE A 173     -17.740 -13.201  -2.989  1.00 94.33           C  
ATOM   2816  HB  ILE A 173     -17.628 -13.092  -1.910  1.00 94.33           H  
ATOM   2817  O   ILE A 173     -15.004 -11.877  -2.505  1.00 94.33           O  
ATOM   2818  CG1 ILE A 173     -18.732 -14.354  -3.262  1.00 94.33           C  
ATOM   2819 HG12 ILE A 173     -18.269 -15.297  -2.971  1.00 94.33           H  
ATOM   2820 HG13 ILE A 173     -18.940 -14.409  -4.331  1.00 94.33           H  
ATOM   2821  CG2 ILE A 173     -18.294 -11.880  -3.545  1.00 94.33           C  
ATOM   2822 HG21 ILE A 173     -18.385 -11.944  -4.630  1.00 94.33           H  
ATOM   2823 HG22 ILE A 173     -19.271 -11.679  -3.105  1.00 94.33           H  
ATOM   2824 HG23 ILE A 173     -17.641 -11.048  -3.282  1.00 94.33           H  
ATOM   2825  CD1 ILE A 173     -20.059 -14.239  -2.499  1.00 94.33           C  
ATOM   2826 HD11 ILE A 173     -20.622 -15.165  -2.615  1.00 94.33           H  
ATOM   2827 HD12 ILE A 173     -20.659 -13.421  -2.897  1.00 94.33           H  
ATOM   2828 HD13 ILE A 173     -19.864 -14.071  -1.440  1.00 94.33           H  
ATOM   2829  N   THR A 174     -15.041 -11.826  -4.740  1.00 90.05           N  
ATOM   2830  H   THR A 174     -15.327 -12.308  -5.580  1.00 90.05           H  
ATOM   2831  CA  THR A 174     -14.050 -10.742  -4.878  1.00 90.05           C  
ATOM   2832  HA  THR A 174     -13.610 -10.526  -3.905  1.00 90.05           H  
ATOM   2833  C   THR A 174     -14.640  -9.425  -5.367  1.00 90.05           C  
ATOM   2834  CB  THR A 174     -12.900 -11.165  -5.798  1.00 90.05           C  
ATOM   2835  HB  THR A 174     -12.202 -10.334  -5.903  1.00 90.05           H  
ATOM   2836  O   THR A 174     -13.952  -8.408  -5.388  1.00 90.05           O  
ATOM   2837  CG2 THR A 174     -12.135 -12.363  -5.241  1.00 90.05           C  
ATOM   2838 HG21 THR A 174     -11.250 -12.552  -5.848  1.00 90.05           H  
ATOM   2839 HG22 THR A 174     -12.764 -13.253  -5.240  1.00 90.05           H  
ATOM   2840 HG23 THR A 174     -11.817 -12.153  -4.219  1.00 90.05           H  
ATOM   2841  OG1 THR A 174     -13.378 -11.528  -7.076  1.00 90.05           O  
ATOM   2842  HG1 THR A 174     -12.647 -11.984  -7.500  1.00 90.05           H  
ATOM   2843  N   SER A 175     -15.917  -9.407  -5.758  1.00 93.29           N  
ATOM   2844  H   SER A 175     -16.445 -10.267  -5.702  1.00 93.29           H  
ATOM   2845  CA  SER A 175     -16.575  -8.195  -6.246  1.00 93.29           C  
ATOM   2846  HA  SER A 175     -16.063  -7.331  -5.821  1.00 93.29           H  
ATOM   2847  C   SER A 175     -18.036  -8.093  -5.824  1.00 93.29           C  
ATOM   2848  CB  SER A 175     -16.452  -8.092  -7.770  1.00 93.29           C  
ATOM   2849  HB2 SER A 175     -16.819  -7.118  -8.095  1.00 93.29           H  
ATOM   2850  HB3 SER A 175     -15.405  -8.178  -8.060  1.00 93.29           H  
ATOM   2851  O   SER A 175     -18.727  -9.088  -5.588  1.00 93.29           O  
ATOM   2852  OG  SER A 175     -17.209  -9.105  -8.404  1.00 93.29           O  
ATOM   2853  HG  SER A 175     -16.618  -9.857  -8.488  1.00 93.29           H  
ATOM   2854  N   ARG A 176     -18.543  -6.857  -5.808  1.00 93.21           N  
ATOM   2855  H   ARG A 176     -17.906  -6.085  -5.944  1.00 93.21           H  
ATOM   2856  CA  ARG A 176     -19.957  -6.559  -5.555  1.00 93.21           C  
ATOM   2857  HA  ARG A 176     -20.218  -6.908  -4.556  1.00 93.21           H  
ATOM   2858  C   ARG A 176     -20.882  -7.281  -6.530  1.00 93.21           C  
ATOM   2859  CB  ARG A 176     -20.148  -5.038  -5.628  1.00 93.21           C  
ATOM   2860  HB2 ARG A 176     -19.446  -4.557  -4.947  1.00 93.21           H  
ATOM   2861  HB3 ARG A 176     -19.940  -4.692  -6.640  1.00 93.21           H  
ATOM   2862  O   ARG A 176     -21.915  -7.799  -6.116  1.00 93.21           O  
ATOM   2863  CG  ARG A 176     -21.568  -4.628  -5.229  1.00 93.21           C  
ATOM   2864  HG2 ARG A 176     -21.742  -4.916  -4.193  1.00 93.21           H  
ATOM   2865  HG3 ARG A 176     -22.301  -5.123  -5.866  1.00 93.21           H  
ATOM   2866  CD  ARG A 176     -21.743  -3.116  -5.378  1.00 93.21           C  
ATOM   2867  HD2 ARG A 176     -21.628  -2.841  -6.427  1.00 93.21           H  
ATOM   2868  HD3 ARG A 176     -20.966  -2.600  -4.813  1.00 93.21           H  
ATOM   2869  NE  ARG A 176     -23.078  -2.719  -4.909  1.00 93.21           N  
ATOM   2870  HE  ARG A 176     -23.826  -2.725  -5.588  1.00 93.21           H  
ATOM   2871  NH1 ARG A 176     -22.467  -2.265  -2.734  1.00 93.21           N  
ATOM   2872 HH11 ARG A 176     -22.649  -1.948  -1.793  1.00 93.21           H  
ATOM   2873 HH12 ARG A 176     -21.481  -2.243  -2.952  1.00 93.21           H  
ATOM   2874  NH2 ARG A 176     -24.636  -2.286  -3.328  1.00 93.21           N  
ATOM   2875 HH21 ARG A 176     -24.869  -2.145  -2.355  1.00 93.21           H  
ATOM   2876 HH22 ARG A 176     -25.358  -2.378  -4.028  1.00 93.21           H  
ATOM   2877  CZ  ARG A 176     -23.378  -2.417  -3.660  1.00 93.21           C  
ATOM   2878  N   LEU A 177     -20.508  -7.341  -7.808  1.00 94.39           N  
ATOM   2879  H   LEU A 177     -19.630  -6.920  -8.072  1.00 94.39           H  
ATOM   2880  CA  LEU A 177     -21.297  -8.024  -8.831  1.00 94.39           C  
ATOM   2881  HA  LEU A 177     -22.295  -7.586  -8.840  1.00 94.39           H  
ATOM   2882  C   LEU A 177     -21.453  -9.516  -8.512  1.00 94.39           C  
ATOM   2883  CB  LEU A 177     -20.639  -7.793 -10.201  1.00 94.39           C  
ATOM   2884  HB2 LEU A 177     -19.619  -8.176 -10.170  1.00 94.39           H  
ATOM   2885  HB3 LEU A 177     -20.591  -6.721 -10.393  1.00 94.39           H  
ATOM   2886  O   LEU A 177     -22.567 -10.033  -8.565  1.00 94.39           O  
ATOM   2887  CG  LEU A 177     -21.379  -8.473 -11.370  1.00 94.39           C  
ATOM   2888  HG  LEU A 177     -21.396  -9.551 -11.214  1.00 94.39           H  
ATOM   2889  CD1 LEU A 177     -22.817  -7.971 -11.519  1.00 94.39           C  
ATOM   2890 HD11 LEU A 177     -23.264  -8.410 -12.411  1.00 94.39           H  
ATOM   2891 HD12 LEU A 177     -22.829  -6.885 -11.616  1.00 94.39           H  
ATOM   2892 HD13 LEU A 177     -23.416  -8.274 -10.661  1.00 94.39           H  
ATOM   2893  CD2 LEU A 177     -20.629  -8.196 -12.670  1.00 94.39           C  
ATOM   2894 HD21 LEU A 177     -20.609  -7.126 -12.877  1.00 94.39           H  
ATOM   2895 HD22 LEU A 177     -21.122  -8.708 -13.497  1.00 94.39           H  
ATOM   2896 HD23 LEU A 177     -19.607  -8.567 -12.597  1.00 94.39           H  
ATOM   2897  N   GLN A 178     -20.370 -10.188  -8.111  1.00 96.04           N  
ATOM   2898  H   GLN A 178     -19.485  -9.705  -8.057  1.00 96.04           H  
ATOM   2899  CA  GLN A 178     -20.423 -11.588  -7.680  1.00 96.04           C  
ATOM   2900  HA  GLN A 178     -20.852 -12.199  -8.474  1.00 96.04           H  
ATOM   2901  C   GLN A 178     -21.302 -11.770  -6.434  1.00 96.04           C  
ATOM   2902  CB  GLN A 178     -19.007 -12.085  -7.385  1.00 96.04           C  
ATOM   2903  HB2 GLN A 178     -19.072 -13.024  -6.834  1.00 96.04           H  
ATOM   2904  HB3 GLN A 178     -18.509 -11.350  -6.754  1.00 96.04           H  
ATOM   2905  O   GLN A 178     -22.109 -12.699  -6.385  1.00 96.04           O  
ATOM   2906  CG  GLN A 178     -18.140 -12.325  -8.629  1.00 96.04           C  
ATOM   2907  HG2 GLN A 178     -18.538 -13.168  -9.195  1.00 96.04           H  
ATOM   2908  HG3 GLN A 178     -18.152 -11.444  -9.270  1.00 96.04           H  
ATOM   2909  CD  GLN A 178     -16.700 -12.630  -8.228  1.00 96.04           C  
ATOM   2910  NE2 GLN A 178     -15.765 -12.634  -9.147  1.00 96.04           N  
ATOM   2911 HE21 GLN A 178     -15.974 -12.554 -10.132  1.00 96.04           H  
ATOM   2912 HE22 GLN A 178     -14.832 -12.808  -8.799  1.00 96.04           H  
ATOM   2913  OE1 GLN A 178     -16.381 -12.809  -7.066  1.00 96.04           O  
ATOM   2914  N   LEU A 179     -21.212 -10.859  -5.455  1.00 96.50           N  
ATOM   2915  H   LEU A 179     -20.499 -10.146  -5.526  1.00 96.50           H  
ATOM   2916  CA  LEU A 179     -22.051 -10.905  -4.255  1.00 96.50           C  
ATOM   2917  HA  LEU A 179     -21.917 -11.886  -3.799  1.00 96.50           H  
ATOM   2918  C   LEU A 179     -23.543 -10.757  -4.586  1.00 96.50           C  
ATOM   2919  CB  LEU A 179     -21.595  -9.815  -3.267  1.00 96.50           C  
ATOM   2920  HB2 LEU A 179     -20.518  -9.885  -3.112  1.00 96.50           H  
ATOM   2921  HB3 LEU A 179     -21.796  -8.838  -3.706  1.00 96.50           H  
ATOM   2922  O   LEU A 179     -24.372 -11.508  -4.071  1.00 96.50           O  
ATOM   2923  CG  LEU A 179     -22.301  -9.891  -1.901  1.00 96.50           C  
ATOM   2924  HG  LEU A 179     -23.376  -9.779  -2.044  1.00 96.50           H  
ATOM   2925  CD1 LEU A 179     -22.038 -11.205  -1.163  1.00 96.50           C  
ATOM   2926 HD11 LEU A 179     -22.512 -12.035  -1.688  1.00 96.50           H  
ATOM   2927 HD12 LEU A 179     -22.445 -11.154  -0.154  1.00 96.50           H  
ATOM   2928 HD13 LEU A 179     -20.965 -11.386  -1.099  1.00 96.50           H  
ATOM   2929  CD2 LEU A 179     -21.823  -8.740  -1.022  1.00 96.50           C  
ATOM   2930 HD21 LEU A 179     -20.764  -8.856  -0.793  1.00 96.50           H  
ATOM   2931 HD22 LEU A 179     -21.970  -7.798  -1.550  1.00 96.50           H  
ATOM   2932 HD23 LEU A 179     -22.387  -8.723  -0.090  1.00 96.50           H  
ATOM   2933  N   VAL A 180     -23.887  -9.813  -5.465  1.00 95.55           N  
ATOM   2934  H   VAL A 180     -23.153  -9.227  -5.836  1.00 95.55           H  
ATOM   2935  CA  VAL A 180     -25.264  -9.593  -5.927  1.00 95.55           C  
ATOM   2936  HA  VAL A 180     -25.914  -9.497  -5.058  1.00 95.55           H  
ATOM   2937  C   VAL A 180     -25.767 -10.794  -6.727  1.00 95.55           C  
ATOM   2938  CB  VAL A 180     -25.365  -8.291  -6.746  1.00 95.55           C  
ATOM   2939  HB  VAL A 180     -24.602  -8.293  -7.524  1.00 95.55           H  
ATOM   2940  O   VAL A 180     -26.879 -11.258  -6.479  1.00 95.55           O  
ATOM   2941  CG1 VAL A 180     -26.739  -8.122  -7.410  1.00 95.55           C  
ATOM   2942 HG11 VAL A 180     -27.531  -8.197  -6.665  1.00 95.55           H  
ATOM   2943 HG12 VAL A 180     -26.888  -8.885  -8.173  1.00 95.55           H  
ATOM   2944 HG13 VAL A 180     -26.796  -7.149  -7.899  1.00 95.55           H  
ATOM   2945  CG2 VAL A 180     -25.151  -7.066  -5.844  1.00 95.55           C  
ATOM   2946 HG21 VAL A 180     -24.211  -7.148  -5.300  1.00 95.55           H  
ATOM   2947 HG22 VAL A 180     -25.122  -6.164  -6.456  1.00 95.55           H  
ATOM   2948 HG23 VAL A 180     -25.967  -6.989  -5.125  1.00 95.55           H  
ATOM   2949  N   ALA A 181     -24.956 -11.346  -7.632  1.00 96.32           N  
ATOM   2950  H   ALA A 181     -24.055 -10.924  -7.807  1.00 96.32           H  
ATOM   2951  CA  ALA A 181     -25.311 -12.543  -8.390  1.00 96.32           C  
ATOM   2952  HA  ALA A 181     -26.212 -12.338  -8.968  1.00 96.32           H  
ATOM   2953  C   ALA A 181     -25.614 -13.730  -7.459  1.00 96.32           C  
ATOM   2954  CB  ALA A 181     -24.172 -12.859  -9.367  1.00 96.32           C  
ATOM   2955  HB1 ALA A 181     -24.433 -13.733  -9.964  1.00 96.32           H  
ATOM   2956  HB2 ALA A 181     -24.009 -12.012 -10.034  1.00 96.32           H  
ATOM   2957  HB3 ALA A 181     -23.251 -13.064  -8.822  1.00 96.32           H  
ATOM   2958  O   ALA A 181     -26.643 -14.395  -7.609  1.00 96.32           O  
ATOM   2959  N   PHE A 182     -24.780 -13.939  -6.435  1.00 95.94           N  
ATOM   2960  H   PHE A 182     -23.935 -13.390  -6.377  1.00 95.94           H  
ATOM   2961  CA  PHE A 182     -25.009 -14.969  -5.424  1.00 95.94           C  
ATOM   2962  HA  PHE A 182     -25.144 -15.924  -5.932  1.00 95.94           H  
ATOM   2963  C   PHE A 182     -26.279 -14.708  -4.600  1.00 95.94           C  
ATOM   2964  CB  PHE A 182     -23.774 -15.071  -4.522  1.00 95.94           C  
ATOM   2965  HB2 PHE A 182     -22.896 -15.255  -5.141  1.00 95.94           H  
ATOM   2966  HB3 PHE A 182     -23.620 -14.126  -4.002  1.00 95.94           H  
ATOM   2967  O   PHE A 182     -27.061 -15.625  -4.343  1.00 95.94           O  
ATOM   2968  CG  PHE A 182     -23.889 -16.195  -3.516  1.00 95.94           C  
ATOM   2969  CD1 PHE A 182     -24.094 -15.916  -2.154  1.00 95.94           C  
ATOM   2970  HD1 PHE A 182     -24.119 -14.890  -1.817  1.00 95.94           H  
ATOM   2971  CD2 PHE A 182     -23.842 -17.531  -3.954  1.00 95.94           C  
ATOM   2972  HD2 PHE A 182     -23.698 -17.751  -5.001  1.00 95.94           H  
ATOM   2973  CE1 PHE A 182     -24.256 -16.970  -1.237  1.00 95.94           C  
ATOM   2974  HE1 PHE A 182     -24.417 -16.757  -0.191  1.00 95.94           H  
ATOM   2975  CE2 PHE A 182     -23.995 -18.583  -3.035  1.00 95.94           C  
ATOM   2976  HE2 PHE A 182     -23.962 -19.603  -3.386  1.00 95.94           H  
ATOM   2977  CZ  PHE A 182     -24.203 -18.303  -1.675  1.00 95.94           C  
ATOM   2978  HZ  PHE A 182     -24.326 -19.113  -0.971  1.00 95.94           H  
ATOM   2979  N   ALA A 183     -26.542 -13.453  -4.229  1.00 95.41           N  
ATOM   2980  H   ALA A 183     -25.861 -12.736  -4.436  1.00 95.41           H  
ATOM   2981  CA  ALA A 183     -27.767 -13.072  -3.531  1.00 95.41           C  
ATOM   2982  HA  ALA A 183     -27.837 -13.655  -2.612  1.00 95.41           H  
ATOM   2983  C   ALA A 183     -29.026 -13.372  -4.359  1.00 95.41           C  
ATOM   2984  CB  ALA A 183     -27.681 -11.590  -3.163  1.00 95.41           C  
ATOM   2985  HB1 ALA A 183     -27.748 -10.972  -4.058  1.00 95.41           H  
ATOM   2986  HB2 ALA A 183     -26.729 -11.388  -2.672  1.00 95.41           H  
ATOM   2987  HB3 ALA A 183     -28.499 -11.331  -2.492  1.00 95.41           H  
ATOM   2988  O   ALA A 183     -30.002 -13.896  -3.821  1.00 95.41           O  
ATOM   2989  N   VAL A 184     -28.997 -13.102  -5.667  1.00 96.47           N  
ATOM   2990  H   VAL A 184     -28.173 -12.650  -6.037  1.00 96.47           H  
ATOM   2991  CA  VAL A 184     -30.095 -13.425  -6.592  1.00 96.47           C  
ATOM   2992  HA  VAL A 184     -31.021 -13.010  -6.194  1.00 96.47           H  
ATOM   2993  C   VAL A 184     -30.298 -14.937  -6.700  1.00 96.47           C  
ATOM   2994  CB  VAL A 184     -29.845 -12.791  -7.976  1.00 96.47           C  
ATOM   2995  HB  VAL A 184     -28.841 -13.043  -8.316  1.00 96.47           H  
ATOM   2996  O   VAL A 184     -31.435 -15.403  -6.630  1.00 96.47           O  
ATOM   2997  CG1 VAL A 184     -30.847 -13.277  -9.036  1.00 96.47           C  
ATOM   2998 HG11 VAL A 184     -30.695 -12.722  -9.962  1.00 96.47           H  
ATOM   2999 HG12 VAL A 184     -31.867 -13.120  -8.686  1.00 96.47           H  
ATOM   3000 HG13 VAL A 184     -30.689 -14.334  -9.246  1.00 96.47           H  
ATOM   3001  CG2 VAL A 184     -29.970 -11.264  -7.897  1.00 96.47           C  
ATOM   3002 HG21 VAL A 184     -29.703 -10.822  -8.857  1.00 96.47           H  
ATOM   3003 HG22 VAL A 184     -29.296 -10.861  -7.141  1.00 96.47           H  
ATOM   3004 HG23 VAL A 184     -30.992 -10.979  -7.643  1.00 96.47           H  
ATOM   3005  N   GLN A 185     -29.220 -15.718  -6.812  1.00 95.42           N  
ATOM   3006  H   GLN A 185     -28.311 -15.283  -6.886  1.00 95.42           H  
ATOM   3007  CA  GLN A 185     -29.296 -17.181  -6.835  1.00 95.42           C  
ATOM   3008  HA  GLN A 185     -29.928 -17.487  -7.669  1.00 95.42           H  
ATOM   3009  C   GLN A 185     -29.922 -17.737  -5.545  1.00 95.42           C  
ATOM   3010  CB  GLN A 185     -27.885 -17.743  -7.052  1.00 95.42           C  
ATOM   3011  HB2 GLN A 185     -27.264 -17.488  -6.193  1.00 95.42           H  
ATOM   3012  HB3 GLN A 185     -27.448 -17.282  -7.938  1.00 95.42           H  
ATOM   3013  O   GLN A 185     -30.814 -18.580  -5.596  1.00 95.42           O  
ATOM   3014  CG  GLN A 185     -27.881 -19.268  -7.240  1.00 95.42           C  
ATOM   3015  HG2 GLN A 185     -28.442 -19.519  -8.140  1.00 95.42           H  
ATOM   3016  HG3 GLN A 185     -28.359 -19.752  -6.389  1.00 95.42           H  
ATOM   3017  CD  GLN A 185     -26.470 -19.837  -7.365  1.00 95.42           C  
ATOM   3018  NE2 GLN A 185     -26.331 -21.100  -7.701  1.00 95.42           N  
ATOM   3019 HE21 GLN A 185     -25.379 -21.412  -7.829  1.00 95.42           H  
ATOM   3020 HE22 GLN A 185     -27.125 -21.678  -7.939  1.00 95.42           H  
ATOM   3021  OE1 GLN A 185     -25.472 -19.174  -7.149  1.00 95.42           O  
ATOM   3022  N   GLN A 186     -29.506 -17.229  -4.384  1.00 94.09           N  
ATOM   3023  H   GLN A 186     -28.749 -16.560  -4.401  1.00 94.09           H  
ATOM   3024  CA  GLN A 186     -30.066 -17.620  -3.089  1.00 94.09           C  
ATOM   3025  HA  GLN A 186     -30.010 -18.705  -2.990  1.00 94.09           H  
ATOM   3026  C   GLN A 186     -31.542 -17.236  -2.964  1.00 94.09           C  
ATOM   3027  CB  GLN A 186     -29.234 -16.967  -1.978  1.00 94.09           C  
ATOM   3028  HB2 GLN A 186     -29.102 -15.909  -2.201  1.00 94.09           H  
ATOM   3029  HB3 GLN A 186     -29.760 -17.044  -1.026  1.00 94.09           H  
ATOM   3030  O   GLN A 186     -32.337 -18.021  -2.446  1.00 94.09           O  
ATOM   3031  CG  GLN A 186     -27.856 -17.628  -1.841  1.00 94.09           C  
ATOM   3032  HG2 GLN A 186     -27.397 -17.785  -2.818  1.00 94.09           H  
ATOM   3033  HG3 GLN A 186     -27.208 -16.956  -1.278  1.00 94.09           H  
ATOM   3034  CD  GLN A 186     -27.935 -18.958  -1.106  1.00 94.09           C  
ATOM   3035  NE2 GLN A 186     -27.919 -18.936   0.209  1.00 94.09           N  
ATOM   3036 HE21 GLN A 186     -27.785 -18.050   0.676  1.00 94.09           H  
ATOM   3037 HE22 GLN A 186     -27.802 -19.832   0.660  1.00 94.09           H  
ATOM   3038  OE1 GLN A 186     -28.032 -20.040  -1.662  1.00 94.09           O  
ATOM   3039  N   ASN A 187     -31.922 -16.072  -3.493  1.00 93.02           N  
ATOM   3040  H   ASN A 187     -31.213 -15.454  -3.862  1.00 93.02           H  
ATOM   3041  CA  ASN A 187     -33.305 -15.614  -3.495  1.00 93.02           C  
ATOM   3042  HA  ASN A 187     -33.672 -15.643  -2.469  1.00 93.02           H  
ATOM   3043  C   ASN A 187     -34.216 -16.531  -4.329  1.00 93.02           C  
ATOM   3044  CB  ASN A 187     -33.339 -14.159  -3.988  1.00 93.02           C  
ATOM   3045  HB2 ASN A 187     -32.589 -13.573  -3.457  1.00 93.02           H  
ATOM   3046  HB3 ASN A 187     -33.118 -14.125  -5.055  1.00 93.02           H  
ATOM   3047  O   ASN A 187     -35.306 -16.874  -3.879  1.00 93.02           O  
ATOM   3048  CG  ASN A 187     -34.681 -13.507  -3.728  1.00 93.02           C  
ATOM   3049  ND2 ASN A 187     -35.061 -12.528  -4.514  1.00 93.02           N  
ATOM   3050 HD21 ASN A 187     -34.494 -12.233  -5.296  1.00 93.02           H  
ATOM   3051 HD22 ASN A 187     -35.968 -12.130  -4.315  1.00 93.02           H  
ATOM   3052  OD1 ASN A 187     -35.385 -13.834  -2.792  1.00 93.02           O  
ATOM   3053  N   ARG A 188     -33.746 -17.018  -5.490  1.00 92.91           N  
ATOM   3054  H   ARG A 188     -32.841 -16.699  -5.804  1.00 92.91           H  
ATOM   3055  CA  ARG A 188     -34.468 -18.031  -6.292  1.00 92.91           C  
ATOM   3056  HA  ARG A 188     -35.461 -17.656  -6.543  1.00 92.91           H  
ATOM   3057  C   ARG A 188     -34.711 -19.329  -5.516  1.00 92.91           C  
ATOM   3058  CB  ARG A 188     -33.706 -18.341  -7.589  1.00 92.91           C  
ATOM   3059  HB2 ARG A 188     -32.677 -18.611  -7.350  1.00 92.91           H  
ATOM   3060  HB3 ARG A 188     -34.172 -19.199  -8.073  1.00 92.91           H  
ATOM   3061  O   ARG A 188     -35.742 -19.962  -5.697  1.00 92.91           O  
ATOM   3062  CG  ARG A 188     -33.717 -17.169  -8.579  1.00 92.91           C  
ATOM   3063  HG2 ARG A 188     -33.329 -16.271  -8.100  1.00 92.91           H  
ATOM   3064  HG3 ARG A 188     -34.741 -16.980  -8.904  1.00 92.91           H  
ATOM   3065  CD  ARG A 188     -32.848 -17.509  -9.794  1.00 92.91           C  
ATOM   3066  HD2 ARG A 188     -31.851 -17.774  -9.441  1.00 92.91           H  
ATOM   3067  HD3 ARG A 188     -33.280 -18.369 -10.306  1.00 92.91           H  
ATOM   3068  NE  ARG A 188     -32.750 -16.371 -10.728  1.00 92.91           N  
ATOM   3069  HE  ARG A 188     -33.366 -15.589 -10.559  1.00 92.91           H  
ATOM   3070  NH1 ARG A 188     -31.138 -17.258 -12.105  1.00 92.91           N  
ATOM   3071 HH11 ARG A 188     -30.555 -17.188 -12.927  1.00 92.91           H  
ATOM   3072 HH12 ARG A 188     -31.172 -18.121 -11.582  1.00 92.91           H  
ATOM   3073  NH2 ARG A 188     -31.938 -15.218 -12.518  1.00 92.91           N  
ATOM   3074 HH21 ARG A 188     -31.345 -15.175 -13.335  1.00 92.91           H  
ATOM   3075 HH22 ARG A 188     -32.575 -14.457 -12.331  1.00 92.91           H  
ATOM   3076  CZ  ARG A 188     -31.945 -16.288 -11.774  1.00 92.91           C  
ATOM   3077  N   ASN A 189     -33.811 -19.670  -4.598  1.00 91.34           N  
ATOM   3078  H   ASN A 189     -32.978 -19.102  -4.534  1.00 91.34           H  
ATOM   3079  CA  ASN A 189     -33.932 -20.827  -3.707  1.00 91.34           C  
ATOM   3080  HA  ASN A 189     -34.502 -21.599  -4.223  1.00 91.34           H  
ATOM   3081  C   ASN A 189     -34.707 -20.515  -2.406  1.00 91.34           C  
ATOM   3082  CB  ASN A 189     -32.519 -21.380  -3.444  1.00 91.34           C  
ATOM   3083  HB2 ASN A 189     -32.588 -22.236  -2.773  1.00 91.34           H  
ATOM   3084  HB3 ASN A 189     -31.914 -20.611  -2.963  1.00 91.34           H  
ATOM   3085  O   ASN A 189     -34.618 -21.267  -1.436  1.00 91.34           O  
ATOM   3086  CG  ASN A 189     -31.813 -21.853  -4.704  1.00 91.34           C  
ATOM   3087  ND2 ASN A 189     -30.502 -21.920  -4.686  1.00 91.34           N  
ATOM   3088 HD21 ASN A 189     -30.084 -22.257  -5.542  1.00 91.34           H  
ATOM   3089 HD22 ASN A 189     -29.967 -21.591  -3.895  1.00 91.34           H  
ATOM   3090  OD1 ASN A 189     -32.408 -22.186  -5.711  1.00 91.34           O  
ATOM   3091  N   GLY A 190     -35.413 -19.379  -2.334  1.00 88.64           N  
ATOM   3092  H   GLY A 190     -35.442 -18.785  -3.150  1.00 88.64           H  
ATOM   3093  CA  GLY A 190     -36.208 -18.954  -1.175  1.00 88.64           C  
ATOM   3094  HA2 GLY A 190     -36.909 -18.187  -1.504  1.00 88.64           H  
ATOM   3095  HA3 GLY A 190     -36.782 -19.805  -0.808  1.00 88.64           H  
ATOM   3096  C   GLY A 190     -35.404 -18.379   0.000  1.00 88.64           C  
ATOM   3097  O   GLY A 190     -35.981 -18.032   1.034  1.00 88.64           O  
ATOM   3098  N   LYS A 191     -34.077 -18.254  -0.128  1.00 89.55           N  
ATOM   3099  H   LYS A 191     -33.675 -18.487  -1.025  1.00 89.55           H  
ATOM   3100  CA  LYS A 191     -33.190 -17.679   0.896  1.00 89.55           C  
ATOM   3101  HA  LYS A 191     -33.667 -17.772   1.872  1.00 89.55           H  
ATOM   3102  C   LYS A 191     -32.987 -16.186   0.632  1.00 89.55           C  
ATOM   3103  CB  LYS A 191     -31.858 -18.450   0.946  1.00 89.55           C  
ATOM   3104  HB2 LYS A 191     -31.182 -17.935   1.629  1.00 89.55           H  
ATOM   3105  HB3 LYS A 191     -31.405 -18.450  -0.045  1.00 89.55           H  
ATOM   3106  O   LYS A 191     -32.045 -15.784  -0.047  1.00 89.55           O  
ATOM   3107  CG  LYS A 191     -32.022 -19.902   1.419  1.00 89.55           C  
ATOM   3108  HG2 LYS A 191     -32.439 -19.910   2.426  1.00 89.55           H  
ATOM   3109  HG3 LYS A 191     -32.703 -20.427   0.749  1.00 89.55           H  
ATOM   3110  CD  LYS A 191     -30.669 -20.629   1.417  1.00 89.55           C  
ATOM   3111  HD2 LYS A 191     -29.988 -20.133   2.109  1.00 89.55           H  
ATOM   3112  HD3 LYS A 191     -30.256 -20.589   0.409  1.00 89.55           H  
ATOM   3113  CE  LYS A 191     -30.863 -22.093   1.827  1.00 89.55           C  
ATOM   3114  HE2 LYS A 191     -31.622 -22.528   1.177  1.00 89.55           H  
ATOM   3115  HE3 LYS A 191     -31.249 -22.128   2.846  1.00 89.55           H  
ATOM   3116  NZ  LYS A 191     -29.607 -22.881   1.722  1.00 89.55           N  
ATOM   3117  HZ1 LYS A 191     -29.252 -22.851   0.777  1.00 89.55           H  
ATOM   3118  HZ2 LYS A 191     -29.788 -23.850   1.942  1.00 89.55           H  
ATOM   3119  HZ3 LYS A 191     -28.902 -22.541   2.361  1.00 89.55           H  
ATOM   3120  N   THR A 192     -33.850 -15.356   1.210  1.00 91.68           N  
ATOM   3121  H   THR A 192     -34.642 -15.751   1.698  1.00 91.68           H  
ATOM   3122  CA  THR A 192     -33.899 -13.905   0.942  1.00 91.68           C  
ATOM   3123  HA  THR A 192     -33.678 -13.736  -0.112  1.00 91.68           H  
ATOM   3124  C   THR A 192     -32.889 -13.078   1.745  1.00 91.68           C  
ATOM   3125  CB  THR A 192     -35.316 -13.366   1.196  1.00 91.68           C  
ATOM   3126  HB  THR A 192     -35.321 -12.288   1.037  1.00 91.68           H  
ATOM   3127  O   THR A 192     -32.571 -11.962   1.347  1.00 91.68           O  
ATOM   3128  CG2 THR A 192     -36.365 -13.994   0.270  1.00 91.68           C  
ATOM   3129 HG21 THR A 192     -36.019 -14.931  -0.167  1.00 91.68           H  
ATOM   3130 HG22 THR A 192     -37.294 -14.175   0.810  1.00 91.68           H  
ATOM   3131 HG23 THR A 192     -36.577 -13.298  -0.541  1.00 91.68           H  
ATOM   3132  OG1 THR A 192     -35.693 -13.621   2.533  1.00 91.68           O  
ATOM   3133  HG1 THR A 192     -35.926 -12.765   2.899  1.00 91.68           H  
ATOM   3134  N   ASN A 193     -32.335 -13.608   2.844  1.00 91.25           N  
ATOM   3135  H   ASN A 193     -32.731 -14.484   3.154  1.00 91.25           H  
ATOM   3136  CA  ASN A 193     -31.575 -12.829   3.838  1.00 91.25           C  
ATOM   3137  HA  ASN A 193     -32.265 -12.143   4.329  1.00 91.25           H  
ATOM   3138  C   ASN A 193     -30.425 -11.976   3.262  1.00 91.25           C  
ATOM   3139  CB  ASN A 193     -30.988 -13.782   4.897  1.00 91.25           C  
ATOM   3140  HB2 ASN A 193     -30.325 -14.497   4.409  1.00 91.25           H  
ATOM   3141  HB3 ASN A 193     -30.405 -13.187   5.599  1.00 91.25           H  
ATOM   3142  O   ASN A 193     -30.230 -10.847   3.707  1.00 91.25           O  
ATOM   3143  CG  ASN A 193     -31.993 -14.555   5.728  1.00 91.25           C  
ATOM   3144  ND2 ASN A 193     -31.521 -15.476   6.534  1.00 91.25           N  
ATOM   3145 HD21 ASN A 193     -30.526 -15.596   6.655  1.00 91.25           H  
ATOM   3146 HD22 ASN A 193     -32.196 -15.926   7.135  1.00 91.25           H  
ATOM   3147  OD1 ASN A 193     -33.194 -14.371   5.674  1.00 91.25           O  
ATOM   3148  N   LEU A 194     -29.654 -12.499   2.299  1.00 93.35           N  
ATOM   3149  H   LEU A 194     -29.883 -13.414   1.938  1.00 93.35           H  
ATOM   3150  CA  LEU A 194     -28.540 -11.753   1.697  1.00 93.35           C  
ATOM   3151  HA  LEU A 194     -27.989 -11.261   2.498  1.00 93.35           H  
ATOM   3152  C   LEU A 194     -29.044 -10.652   0.751  1.00 93.35           C  
ATOM   3153  CB  LEU A 194     -27.586 -12.727   0.981  1.00 93.35           C  
ATOM   3154  HB2 LEU A 194     -27.220 -13.458   1.702  1.00 93.35           H  
ATOM   3155  HB3 LEU A 194     -28.144 -13.258   0.209  1.00 93.35           H  
ATOM   3156  O   LEU A 194     -28.534  -9.536   0.782  1.00 93.35           O  
ATOM   3157  CG  LEU A 194     -26.373 -12.038   0.322  1.00 93.35           C  
ATOM   3158  HG  LEU A 194     -26.728 -11.315  -0.413  1.00 93.35           H  
ATOM   3159  CD1 LEU A 194     -25.474 -11.313   1.322  1.00 93.35           C  
ATOM   3160 HD11 LEU A 194     -25.107 -12.007   2.077  1.00 93.35           H  
ATOM   3161 HD12 LEU A 194     -26.016 -10.500   1.805  1.00 93.35           H  
ATOM   3162 HD13 LEU A 194     -24.623 -10.876   0.798  1.00 93.35           H  
ATOM   3163  CD2 LEU A 194     -25.529 -13.081  -0.404  1.00 93.35           C  
ATOM   3164 HD21 LEU A 194     -26.145 -13.648  -1.102  1.00 93.35           H  
ATOM   3165 HD22 LEU A 194     -25.069 -13.760   0.315  1.00 93.35           H  
ATOM   3166 HD23 LEU A 194     -24.746 -12.576  -0.969  1.00 93.35           H  
ATOM   3167  N   ALA A 195     -30.071 -10.942  -0.051  1.00 93.87           N  
ATOM   3168  H   ALA A 195     -30.516 -11.846   0.027  1.00 93.87           H  
ATOM   3169  CA  ALA A 195     -30.697  -9.946  -0.917  1.00 93.87           C  
ATOM   3170  HA  ALA A 195     -29.932  -9.496  -1.550  1.00 93.87           H  
ATOM   3171  C   ALA A 195     -31.330  -8.816  -0.086  1.00 93.87           C  
ATOM   3172  CB  ALA A 195     -31.720 -10.652  -1.816  1.00 93.87           C  
ATOM   3173  HB1 ALA A 195     -31.230 -11.432  -2.398  1.00 93.87           H  
ATOM   3174  HB2 ALA A 195     -32.160  -9.927  -2.501  1.00 93.87           H  
ATOM   3175  HB3 ALA A 195     -32.515 -11.095  -1.215  1.00 93.87           H  
ATOM   3176  O   ALA A 195     -31.120  -7.640  -0.377  1.00 93.87           O  
ATOM   3177  N   GLU A 196     -32.019  -9.167   1.004  1.00 93.03           N  
ATOM   3178  H   GLU A 196     -32.186 -10.150   1.168  1.00 93.03           H  
ATOM   3179  CA  GLU A 196     -32.544  -8.207   1.978  1.00 93.03           C  
ATOM   3180  HA  GLU A 196     -33.215  -7.511   1.475  1.00 93.03           H  
ATOM   3181  C   GLU A 196     -31.428  -7.382   2.625  1.00 93.03           C  
ATOM   3182  CB  GLU A 196     -33.317  -8.937   3.087  1.00 93.03           C  
ATOM   3183  HB2 GLU A 196     -32.710  -9.759   3.465  1.00 93.03           H  
ATOM   3184  HB3 GLU A 196     -33.480  -8.233   3.903  1.00 93.03           H  
ATOM   3185  O   GLU A 196     -31.596  -6.180   2.810  1.00 93.03           O  
ATOM   3186  CG  GLU A 196     -34.683  -9.478   2.644  1.00 93.03           C  
ATOM   3187  HG2 GLU A 196     -34.548 -10.118   1.772  1.00 93.03           H  
ATOM   3188  HG3 GLU A 196     -35.313  -8.638   2.353  1.00 93.03           H  
ATOM   3189  CD  GLU A 196     -35.376 -10.273   3.765  1.00 93.03           C  
ATOM   3190  OE1 GLU A 196     -36.168 -11.186   3.430  1.00 93.03           O  
ATOM   3191  OE2 GLU A 196     -35.106  -9.996   4.958  1.00 93.03           O  
ATOM   3192  N   PHE A 197     -30.287  -7.985   2.971  1.00 93.71           N  
ATOM   3193  H   PHE A 197     -30.200  -8.983   2.846  1.00 93.71           H  
ATOM   3194  CA  PHE A 197     -29.151  -7.241   3.514  1.00 93.71           C  
ATOM   3195  HA  PHE A 197     -29.475  -6.709   4.408  1.00 93.71           H  
ATOM   3196  C   PHE A 197     -28.649  -6.188   2.521  1.00 93.71           C  
ATOM   3197  CB  PHE A 197     -28.026  -8.205   3.910  1.00 93.71           C  
ATOM   3198  HB2 PHE A 197     -27.713  -8.788   3.044  1.00 93.71           H  
ATOM   3199  HB3 PHE A 197     -28.408  -8.905   4.653  1.00 93.71           H  
ATOM   3200  O   PHE A 197     -28.546  -5.017   2.882  1.00 93.71           O  
ATOM   3201  CG  PHE A 197     -26.809  -7.497   4.469  1.00 93.71           C  
ATOM   3202  CD1 PHE A 197     -25.820  -6.983   3.606  1.00 93.71           C  
ATOM   3203  HD1 PHE A 197     -25.911  -7.103   2.537  1.00 93.71           H  
ATOM   3204  CD2 PHE A 197     -26.667  -7.343   5.858  1.00 93.71           C  
ATOM   3205  HD2 PHE A 197     -27.426  -7.740   6.517  1.00 93.71           H  
ATOM   3206  CE1 PHE A 197     -24.694  -6.330   4.135  1.00 93.71           C  
ATOM   3207  HE1 PHE A 197     -23.924  -5.951   3.479  1.00 93.71           H  
ATOM   3208  CE2 PHE A 197     -25.529  -6.712   6.389  1.00 93.71           C  
ATOM   3209  HE2 PHE A 197     -25.399  -6.636   7.459  1.00 93.71           H  
ATOM   3210  CZ  PHE A 197     -24.542  -6.208   5.525  1.00 93.71           C  
ATOM   3211  HZ  PHE A 197     -23.650  -5.744   5.919  1.00 93.71           H  
ATOM   3212  N   ILE A 198     -28.386  -6.594   1.275  1.00 93.92           N  
ATOM   3213  H   ILE A 198     -28.523  -7.570   1.056  1.00 93.92           H  
ATOM   3214  CA  ILE A 198     -27.855  -5.713   0.226  1.00 93.92           C  
ATOM   3215  HA  ILE A 198     -26.927  -5.267   0.583  1.00 93.92           H  
ATOM   3216  C   ILE A 198     -28.823  -4.560  -0.055  1.00 93.92           C  
ATOM   3217  CB  ILE A 198     -27.553  -6.532  -1.051  1.00 93.92           C  
ATOM   3218  HB  ILE A 198     -28.444  -7.107  -1.305  1.00 93.92           H  
ATOM   3219  O   ILE A 198     -28.397  -3.407  -0.122  1.00 93.92           O  
ATOM   3220  CG1 ILE A 198     -26.386  -7.515  -0.797  1.00 93.92           C  
ATOM   3221 HG12 ILE A 198     -26.556  -8.060   0.131  1.00 93.92           H  
ATOM   3222 HG13 ILE A 198     -25.454  -6.961  -0.683  1.00 93.92           H  
ATOM   3223  CG2 ILE A 198     -27.215  -5.623  -2.250  1.00 93.92           C  
ATOM   3224 HG21 ILE A 198     -26.341  -5.012  -2.024  1.00 93.92           H  
ATOM   3225 HG22 ILE A 198     -27.014  -6.225  -3.136  1.00 93.92           H  
ATOM   3226 HG23 ILE A 198     -28.057  -4.974  -2.492  1.00 93.92           H  
ATOM   3227  CD1 ILE A 198     -26.218  -8.554  -1.912  1.00 93.92           C  
ATOM   3228 HD11 ILE A 198     -27.187  -8.985  -2.160  1.00 93.92           H  
ATOM   3229 HD12 ILE A 198     -25.778  -8.099  -2.799  1.00 93.92           H  
ATOM   3230 HD13 ILE A 198     -25.558  -9.348  -1.562  1.00 93.92           H  
ATOM   3231  N   ALA A 199     -30.118  -4.859  -0.180  1.00 91.55           N  
ATOM   3232  H   ALA A 199     -30.402  -5.827  -0.133  1.00 91.55           H  
ATOM   3233  CA  ALA A 199     -31.140  -3.857  -0.459  1.00 91.55           C  
ATOM   3234  HA  ALA A 199     -30.831  -3.269  -1.323  1.00 91.55           H  
ATOM   3235  C   ALA A 199     -31.336  -2.879   0.712  1.00 91.55           C  
ATOM   3236  CB  ALA A 199     -32.442  -4.587  -0.811  1.00 91.55           C  
ATOM   3237  HB1 ALA A 199     -32.281  -5.242  -1.667  1.00 91.55           H  
ATOM   3238  HB2 ALA A 199     -33.211  -3.857  -1.063  1.00 91.55           H  
ATOM   3239  HB3 ALA A 199     -32.780  -5.182   0.037  1.00 91.55           H  
ATOM   3240  O   ALA A 199     -31.430  -1.675   0.498  1.00 91.55           O  
ATOM   3241  N   ASN A 200     -31.368  -3.378   1.953  1.00 91.87           N  
ATOM   3242  H   ASN A 200     -31.281  -4.377   2.070  1.00 91.87           H  
ATOM   3243  CA  ASN A 200     -31.741  -2.564   3.113  1.00 91.87           C  
ATOM   3244  HA  ASN A 200     -32.460  -1.808   2.796  1.00 91.87           H  
ATOM   3245  C   ASN A 200     -30.569  -1.802   3.751  1.00 91.87           C  
ATOM   3246  CB  ASN A 200     -32.423  -3.460   4.159  1.00 91.87           C  
ATOM   3247  HB2 ASN A 200     -31.743  -4.259   4.454  1.00 91.87           H  
ATOM   3248  HB3 ASN A 200     -32.640  -2.860   5.043  1.00 91.87           H  
ATOM   3249  O   ASN A 200     -30.798  -0.796   4.419  1.00 91.87           O  
ATOM   3250  CG  ASN A 200     -33.747  -4.040   3.689  1.00 91.87           C  
ATOM   3251  ND2 ASN A 200     -34.016  -5.289   3.979  1.00 91.87           N  
ATOM   3252 HD21 ASN A 200     -33.221  -5.893   4.135  1.00 91.87           H  
ATOM   3253 HD22 ASN A 200     -34.872  -5.637   3.572  1.00 91.87           H  
ATOM   3254  OD1 ASN A 200     -34.578  -3.381   3.100  1.00 91.87           O  
ATOM   3255  N   ARG A 201     -29.324  -2.283   3.623  1.00 88.19           N  
ATOM   3256  H   ARG A 201     -29.191  -3.138   3.101  1.00 88.19           H  
ATOM   3257  CA  ARG A 201     -28.142  -1.636   4.230  1.00 88.19           C  
ATOM   3258  HA  ARG A 201     -28.457  -1.054   5.096  1.00 88.19           H  
ATOM   3259  C   ARG A 201     -27.473  -0.604   3.319  1.00 88.19           C  
ATOM   3260  CB  ARG A 201     -27.126  -2.696   4.681  1.00 88.19           C  
ATOM   3261  HB2 ARG A 201     -26.844  -3.312   3.828  1.00 88.19           H  
ATOM   3262  HB3 ARG A 201     -26.224  -2.188   5.024  1.00 88.19           H  
ATOM   3263  O   ARG A 201     -26.742   0.246   3.822  1.00 88.19           O  
ATOM   3264  CG  ARG A 201     -27.610  -3.599   5.823  1.00 88.19           C  
ATOM   3265  HG2 ARG A 201     -26.850  -4.366   5.977  1.00 88.19           H  
ATOM   3266  HG3 ARG A 201     -28.544  -4.090   5.550  1.00 88.19           H  
ATOM   3267  CD  ARG A 201     -27.787  -2.814   7.129  1.00 88.19           C  
ATOM   3268  HD2 ARG A 201     -26.897  -2.202   7.277  1.00 88.19           H  
ATOM   3269  HD3 ARG A 201     -28.654  -2.160   7.038  1.00 88.19           H  
ATOM   3270  NE  ARG A 201     -27.965  -3.724   8.278  1.00 88.19           N  
ATOM   3271  HE  ARG A 201     -28.225  -4.673   8.052  1.00 88.19           H  
ATOM   3272  NH1 ARG A 201     -27.282  -2.271   9.924  1.00 88.19           N  
ATOM   3273 HH11 ARG A 201     -27.130  -1.564   9.219  1.00 88.19           H  
ATOM   3274 HH12 ARG A 201     -27.020  -2.084  10.881  1.00 88.19           H  
ATOM   3275  NH2 ARG A 201     -27.844  -4.366  10.457  1.00 88.19           N  
ATOM   3276 HH21 ARG A 201     -27.579  -4.160  11.410  1.00 88.19           H  
ATOM   3277 HH22 ARG A 201     -28.051  -5.314  10.180  1.00 88.19           H  
ATOM   3278  CZ  ARG A 201     -27.700  -3.446   9.543  1.00 88.19           C  
ATOM   3279  N   GLY A 202     -27.742  -0.654   2.015  1.00 86.55           N  
ATOM   3280  H   GLY A 202     -28.335  -1.400   1.681  1.00 86.55           H  
ATOM   3281  CA  GLY A 202     -27.181   0.269   1.031  1.00 86.55           C  
ATOM   3282  HA2 GLY A 202     -27.823   0.270   0.150  1.00 86.55           H  
ATOM   3283  HA3 GLY A 202     -27.175   1.278   1.441  1.00 86.55           H  
ATOM   3284  C   GLY A 202     -25.757  -0.084   0.590  1.00 86.55           C  
ATOM   3285  O   GLY A 202     -25.131  -1.015   1.095  1.00 86.55           O  
ATOM   3286  N   ALA A 203     -25.246   0.664  -0.394  1.00 89.80           N  
ATOM   3287  H   ALA A 203     -25.800   1.421  -0.768  1.00 89.80           H  
ATOM   3288  CA  ALA A 203     -23.986   0.346  -1.065  1.00 89.80           C  
ATOM   3289  HA  ALA A 203     -24.068  -0.676  -1.435  1.00 89.80           H  
ATOM   3290  C   ALA A 203     -22.776   0.359  -0.124  1.00 89.80           C  
ATOM   3291  CB  ALA A 203     -23.796   1.271  -2.272  1.00 89.80           C  
ATOM   3292  HB1 ALA A 203     -24.618   1.147  -2.977  1.00 89.80           H  
ATOM   3293  HB2 ALA A 203     -22.861   1.023  -2.774  1.00 89.80           H  
ATOM   3294  HB3 ALA A 203     -23.749   2.312  -1.952  1.00 89.80           H  
ATOM   3295  O   ALA A 203     -22.083  -0.652  -0.048  1.00 89.80           O  
ATOM   3296  N   ARG A 204     -22.621   1.434   0.660  1.00 90.89           N  
ATOM   3297  H   ARG A 204     -23.244   2.212   0.499  1.00 90.89           H  
ATOM   3298  CA  ARG A 204     -21.489   1.645   1.573  1.00 90.89           C  
ATOM   3299  HA  ARG A 204     -20.580   1.740   0.979  1.00 90.89           H  
ATOM   3300  C   ARG A 204     -21.242   0.463   2.513  1.00 90.89           C  
ATOM   3301  CB  ARG A 204     -21.716   2.951   2.354  1.00 90.89           C  
ATOM   3302  HB2 ARG A 204     -21.867   3.767   1.647  1.00 90.89           H  
ATOM   3303  HB3 ARG A 204     -22.610   2.852   2.970  1.00 90.89           H  
ATOM   3304  O   ARG A 204     -20.129  -0.027   2.589  1.00 90.89           O  
ATOM   3305  CG  ARG A 204     -20.515   3.294   3.248  1.00 90.89           C  
ATOM   3306  HG2 ARG A 204     -19.624   3.383   2.626  1.00 90.89           H  
ATOM   3307  HG3 ARG A 204     -20.351   2.490   3.966  1.00 90.89           H  
ATOM   3308  CD  ARG A 204     -20.709   4.605   4.017  1.00 90.89           C  
ATOM   3309  HD2 ARG A 204     -20.941   5.401   3.310  1.00 90.89           H  
ATOM   3310  HD3 ARG A 204     -19.762   4.862   4.492  1.00 90.89           H  
ATOM   3311  NE  ARG A 204     -21.777   4.518   5.036  1.00 90.89           N  
ATOM   3312  HE  ARG A 204     -22.709   4.768   4.740  1.00 90.89           H  
ATOM   3313  NH1 ARG A 204     -20.444   3.965   6.841  1.00 90.89           N  
ATOM   3314 HH11 ARG A 204     -19.770   3.494   6.254  1.00 90.89           H  
ATOM   3315 HH12 ARG A 204     -20.331   3.713   7.812  1.00 90.89           H  
ATOM   3316  NH2 ARG A 204     -22.590   4.392   7.159  1.00 90.89           N  
ATOM   3317 HH21 ARG A 204     -23.495   4.700   6.833  1.00 90.89           H  
ATOM   3318 HH22 ARG A 204     -22.401   4.245   8.141  1.00 90.89           H  
ATOM   3319  CZ  ARG A 204     -21.592   4.288   6.328  1.00 90.89           C  
ATOM   3320  N   VAL A 205     -22.282  -0.031   3.187  1.00 92.93           N  
ATOM   3321  H   VAL A 205     -23.188   0.392   3.045  1.00 92.93           H  
ATOM   3322  CA  VAL A 205     -22.149  -1.131   4.163  1.00 92.93           C  
ATOM   3323  HA  VAL A 205     -21.339  -0.897   4.854  1.00 92.93           H  
ATOM   3324  C   VAL A 205     -21.800  -2.459   3.482  1.00 92.93           C  
ATOM   3325  CB  VAL A 205     -23.449  -1.278   4.972  1.00 92.93           C  
ATOM   3326  HB  VAL A 205     -24.261  -1.485   4.276  1.00 92.93           H  
ATOM   3327  O   VAL A 205     -21.106  -3.296   4.053  1.00 92.93           O  
ATOM   3328  CG1 VAL A 205     -23.386  -2.417   5.999  1.00 92.93           C  
ATOM   3329 HG11 VAL A 205     -23.312  -3.377   5.488  1.00 92.93           H  
ATOM   3330 HG12 VAL A 205     -22.508  -2.284   6.632  1.00 92.93           H  
ATOM   3331 HG13 VAL A 205     -24.283  -2.423   6.618  1.00 92.93           H  
ATOM   3332  CG2 VAL A 205     -23.786   0.011   5.735  1.00 92.93           C  
ATOM   3333 HG21 VAL A 205     -23.951   0.832   5.038  1.00 92.93           H  
ATOM   3334 HG22 VAL A 205     -22.959   0.267   6.399  1.00 92.93           H  
ATOM   3335 HG23 VAL A 205     -24.697  -0.125   6.318  1.00 92.93           H  
ATOM   3336  N   VAL A 206     -22.283  -2.675   2.257  1.00 93.25           N  
ATOM   3337  H   VAL A 206     -22.797  -1.932   1.806  1.00 93.25           H  
ATOM   3338  CA  VAL A 206     -21.926  -3.862   1.466  1.00 93.25           C  
ATOM   3339  HA  VAL A 206     -22.025  -4.751   2.088  1.00 93.25           H  
ATOM   3340  C   VAL A 206     -20.463  -3.793   1.028  1.00 93.25           C  
ATOM   3341  CB  VAL A 206     -22.866  -4.002   0.258  1.00 93.25           C  
ATOM   3342  HB  VAL A 206     -22.873  -3.065  -0.299  1.00 93.25           H  
ATOM   3343  O   VAL A 206     -19.763  -4.801   1.097  1.00 93.25           O  
ATOM   3344  CG1 VAL A 206     -22.449  -5.130  -0.689  1.00 93.25           C  
ATOM   3345 HG11 VAL A 206     -22.332  -6.051  -0.118  1.00 93.25           H  
ATOM   3346 HG12 VAL A 206     -23.196  -5.269  -1.470  1.00 93.25           H  
ATOM   3347 HG13 VAL A 206     -21.498  -4.886  -1.164  1.00 93.25           H  
ATOM   3348  CG2 VAL A 206     -24.307  -4.287   0.699  1.00 93.25           C  
ATOM   3349 HG21 VAL A 206     -24.967  -4.246  -0.168  1.00 93.25           H  
ATOM   3350 HG22 VAL A 206     -24.367  -5.274   1.158  1.00 93.25           H  
ATOM   3351 HG23 VAL A 206     -24.642  -3.542   1.420  1.00 93.25           H  
ATOM   3352  N   ASP A 207     -19.995  -2.613   0.622  1.00 92.66           N  
ATOM   3353  H   ASP A 207     -20.616  -1.818   0.576  1.00 92.66           H  
ATOM   3354  CA  ASP A 207     -18.603  -2.403   0.224  1.00 92.66           C  
ATOM   3355  HA  ASP A 207     -18.317  -3.188  -0.476  1.00 92.66           H  
ATOM   3356  C   ASP A 207     -17.662  -2.521   1.438  1.00 92.66           C  
ATOM   3357  CB  ASP A 207     -18.467  -1.060  -0.514  1.00 92.66           C  
ATOM   3358  HB2 ASP A 207     -17.425  -0.931  -0.810  1.00 92.66           H  
ATOM   3359  HB3 ASP A 207     -18.723  -0.253   0.173  1.00 92.66           H  
ATOM   3360  O   ASP A 207     -16.622  -3.166   1.341  1.00 92.66           O  
ATOM   3361  CG  ASP A 207     -19.349  -0.948  -1.774  1.00 92.66           C  
ATOM   3362  OD1 ASP A 207     -19.706  -1.985  -2.398  1.00 92.66           O  
ATOM   3363  OD2 ASP A 207     -19.756   0.187  -2.099  1.00 92.66           O  
ATOM   3364  N   GLU A 208     -18.073  -2.028   2.612  1.00 92.68           N  
ATOM   3365  H   GLU A 208     -18.893  -1.439   2.618  1.00 92.68           H  
ATOM   3366  CA  GLU A 208     -17.387  -2.265   3.892  1.00 92.68           C  
ATOM   3367  HA  GLU A 208     -16.369  -1.879   3.835  1.00 92.68           H  
ATOM   3368  C   GLU A 208     -17.285  -3.763   4.219  1.00 92.68           C  
ATOM   3369  CB  GLU A 208     -18.127  -1.544   5.035  1.00 92.68           C  
ATOM   3370  HB2 GLU A 208     -17.789  -1.950   5.989  1.00 92.68           H  
ATOM   3371  HB3 GLU A 208     -19.193  -1.751   4.941  1.00 92.68           H  
ATOM   3372  O   GLU A 208     -16.222  -4.231   4.613  1.00 92.68           O  
ATOM   3373  CG  GLU A 208     -17.899  -0.022   5.063  1.00 92.68           C  
ATOM   3374  HG2 GLU A 208     -18.012   0.376   4.054  1.00 92.68           H  
ATOM   3375  HG3 GLU A 208     -16.871   0.167   5.374  1.00 92.68           H  
ATOM   3376  CD  GLU A 208     -18.863   0.734   6.001  1.00 92.68           C  
ATOM   3377  OE1 GLU A 208     -18.875   1.989   5.946  1.00 92.68           O  
ATOM   3378  OE2 GLU A 208     -19.662   0.102   6.734  1.00 92.68           O  
ATOM   3379  N   ALA A 209     -18.353  -4.545   4.019  1.00 94.10           N  
ATOM   3380  H   ALA A 209     -19.214  -4.115   3.713  1.00 94.10           H  
ATOM   3381  CA  ALA A 209     -18.326  -5.987   4.279  1.00 94.10           C  
ATOM   3382  HA  ALA A 209     -17.999  -6.141   5.307  1.00 94.10           H  
ATOM   3383  C   ALA A 209     -17.338  -6.734   3.362  1.00 94.10           C  
ATOM   3384  CB  ALA A 209     -19.744  -6.554   4.133  1.00 94.10           C  
ATOM   3385  HB1 ALA A 209     -20.445  -5.969   4.728  1.00 94.10           H  
ATOM   3386  HB2 ALA A 209     -19.756  -7.587   4.480  1.00 94.10           H  
ATOM   3387  HB3 ALA A 209     -20.056  -6.522   3.089  1.00 94.10           H  
ATOM   3388  O   ALA A 209     -16.640  -7.640   3.824  1.00 94.10           O  
ATOM   3389  N   LEU A 210     -17.276  -6.347   2.080  1.00 94.97           N  
ATOM   3390  H   LEU A 210     -17.879  -5.589   1.793  1.00 94.97           H  
ATOM   3391  CA  LEU A 210     -16.311  -6.867   1.103  1.00 94.97           C  
ATOM   3392  HA  LEU A 210     -16.345  -7.956   1.102  1.00 94.97           H  
ATOM   3393  C   LEU A 210     -14.877  -6.465   1.469  1.00 94.97           C  
ATOM   3394  CB  LEU A 210     -16.664  -6.333  -0.301  1.00 94.97           C  
ATOM   3395  HB2 LEU A 210     -16.806  -5.254  -0.232  1.00 94.97           H  
ATOM   3396  HB3 LEU A 210     -15.817  -6.502  -0.967  1.00 94.97           H  
ATOM   3397  O   LEU A 210     -13.976  -7.303   1.434  1.00 94.97           O  
ATOM   3398  CG  LEU A 210     -17.914  -6.960  -0.940  1.00 94.97           C  
ATOM   3399  HG  LEU A 210     -18.727  -6.996  -0.214  1.00 94.97           H  
ATOM   3400  CD1 LEU A 210     -18.372  -6.129  -2.140  1.00 94.97           C  
ATOM   3401 HD11 LEU A 210     -19.275  -6.570  -2.560  1.00 94.97           H  
ATOM   3402 HD12 LEU A 210     -18.602  -5.116  -1.810  1.00 94.97           H  
ATOM   3403 HD13 LEU A 210     -17.583  -6.089  -2.891  1.00 94.97           H  
ATOM   3404  CD2 LEU A 210     -17.642  -8.377  -1.450  1.00 94.97           C  
ATOM   3405 HD21 LEU A 210     -16.832  -8.366  -2.180  1.00 94.97           H  
ATOM   3406 HD22 LEU A 210     -18.539  -8.791  -1.910  1.00 94.97           H  
ATOM   3407 HD23 LEU A 210     -17.349  -9.015  -0.616  1.00 94.97           H  
ATOM   3408  N   GLN A 211     -14.672  -5.205   1.858  1.00 94.18           N  
ATOM   3409  H   GLN A 211     -15.445  -4.555   1.832  1.00 94.18           H  
ATOM   3410  CA  GLN A 211     -13.367  -4.693   2.264  1.00 94.18           C  
ATOM   3411  HA  GLN A 211     -12.659  -4.911   1.464  1.00 94.18           H  
ATOM   3412  C   GLN A 211     -12.859  -5.393   3.528  1.00 94.18           C  
ATOM   3413  CB  GLN A 211     -13.454  -3.169   2.442  1.00 94.18           C  
ATOM   3414  HB2 GLN A 211     -13.827  -2.723   1.520  1.00 94.18           H  
ATOM   3415  HB3 GLN A 211     -14.158  -2.936   3.241  1.00 94.18           H  
ATOM   3416  O   GLN A 211     -11.718  -5.845   3.544  1.00 94.18           O  
ATOM   3417  CG  GLN A 211     -12.097  -2.534   2.780  1.00 94.18           C  
ATOM   3418  HG2 GLN A 211     -12.223  -1.455   2.866  1.00 94.18           H  
ATOM   3419  HG3 GLN A 211     -11.759  -2.901   3.749  1.00 94.18           H  
ATOM   3420  CD  GLN A 211     -11.023  -2.808   1.730  1.00 94.18           C  
ATOM   3421  NE2 GLN A 211      -9.795  -3.024   2.144  1.00 94.18           N  
ATOM   3422 HE21 GLN A 211      -9.089  -3.165   1.436  1.00 94.18           H  
ATOM   3423 HE22 GLN A 211      -9.599  -3.038   3.135  1.00 94.18           H  
ATOM   3424  OE1 GLN A 211     -11.255  -2.847   0.530  1.00 94.18           O  
ATOM   3425  N   LEU A 212     -13.714  -5.567   4.539  1.00 95.85           N  
ATOM   3426  H   LEU A 212     -14.621  -5.127   4.480  1.00 95.85           H  
ATOM   3427  CA  LEU A 212     -13.388  -6.322   5.751  1.00 95.85           C  
ATOM   3428  HA  LEU A 212     -12.507  -5.884   6.218  1.00 95.85           H  
ATOM   3429  C   LEU A 212     -13.046  -7.780   5.433  1.00 95.85           C  
ATOM   3430  CB  LEU A 212     -14.577  -6.268   6.727  1.00 95.85           C  
ATOM   3431  HB2 LEU A 212     -15.495  -6.458   6.170  1.00 95.85           H  
ATOM   3432  HB3 LEU A 212     -14.466  -7.068   7.460  1.00 95.85           H  
ATOM   3433  O   LEU A 212     -12.104  -8.322   5.995  1.00 95.85           O  
ATOM   3434  CG  LEU A 212     -14.706  -4.939   7.490  1.00 95.85           C  
ATOM   3435  HG  LEU A 212     -14.665  -4.102   6.794  1.00 95.85           H  
ATOM   3436  CD1 LEU A 212     -16.056  -4.908   8.213  1.00 95.85           C  
ATOM   3437 HD11 LEU A 212     -16.123  -5.739   8.915  1.00 95.85           H  
ATOM   3438 HD12 LEU A 212     -16.859  -4.977   7.478  1.00 95.85           H  
ATOM   3439 HD13 LEU A 212     -16.154  -3.964   8.749  1.00 95.85           H  
ATOM   3440  CD2 LEU A 212     -13.602  -4.777   8.536  1.00 95.85           C  
ATOM   3441 HD21 LEU A 212     -13.758  -3.860   9.103  1.00 95.85           H  
ATOM   3442 HD22 LEU A 212     -13.584  -5.628   9.217  1.00 95.85           H  
ATOM   3443 HD23 LEU A 212     -12.629  -4.694   8.050  1.00 95.85           H  
ATOM   3444  N   ALA A 213     -13.774  -8.426   4.517  1.00 95.04           N  
ATOM   3445  H   ALA A 213     -14.543  -7.942   4.075  1.00 95.04           H  
ATOM   3446  CA  ALA A 213     -13.490  -9.811   4.131  1.00 95.04           C  
ATOM   3447  HA  ALA A 213     -13.509 -10.445   5.018  1.00 95.04           H  
ATOM   3448  C   ALA A 213     -12.096  -9.954   3.515  1.00 95.04           C  
ATOM   3449  CB  ALA A 213     -14.574 -10.282   3.158  1.00 95.04           C  
ATOM   3450  HB1 ALA A 213     -14.356 -11.299   2.831  1.00 95.04           H  
ATOM   3451  HB2 ALA A 213     -14.595  -9.634   2.282  1.00 95.04           H  
ATOM   3452  HB3 ALA A 213     -15.551 -10.262   3.642  1.00 95.04           H  
ATOM   3453  O   ALA A 213     -11.365 -10.892   3.838  1.00 95.04           O  
ATOM   3454  N   ARG A 214     -11.725  -8.995   2.661  1.00 93.71           N  
ATOM   3455  H   ARG A 214     -12.395  -8.270   2.446  1.00 93.71           H  
ATOM   3456  CA  ARG A 214     -10.388  -8.902   2.082  1.00 93.71           C  
ATOM   3457  HA  ARG A 214     -10.122  -9.863   1.641  1.00 93.71           H  
ATOM   3458  C   ARG A 214      -9.333  -8.610   3.146  1.00 93.71           C  
ATOM   3459  CB  ARG A 214     -10.412  -7.831   0.988  1.00 93.71           C  
ATOM   3460  HB2 ARG A 214     -10.635  -6.856   1.421  1.00 93.71           H  
ATOM   3461  HB3 ARG A 214     -11.189  -8.078   0.265  1.00 93.71           H  
ATOM   3462  O   ARG A 214      -8.293  -9.256   3.156  1.00 93.71           O  
ATOM   3463  CG  ARG A 214      -9.066  -7.771   0.273  1.00 93.71           C  
ATOM   3464  HG2 ARG A 214      -8.836  -8.751  -0.145  1.00 93.71           H  
ATOM   3465  HG3 ARG A 214      -8.282  -7.492   0.978  1.00 93.71           H  
ATOM   3466  CD  ARG A 214      -9.099  -6.737  -0.845  1.00 93.71           C  
ATOM   3467  HD2 ARG A 214      -9.899  -6.986  -1.541  1.00 93.71           H  
ATOM   3468  HD3 ARG A 214      -9.280  -5.751  -0.417  1.00 93.71           H  
ATOM   3469  NE  ARG A 214      -7.811  -6.763  -1.535  1.00 93.71           N  
ATOM   3470  HE  ARG A 214      -7.146  -7.443  -1.196  1.00 93.71           H  
ATOM   3471  NH1 ARG A 214      -8.171  -5.115  -3.084  1.00 93.71           N  
ATOM   3472 HH11 ARG A 214      -7.832  -4.552  -3.851  1.00 93.71           H  
ATOM   3473 HH12 ARG A 214      -9.076  -4.945  -2.668  1.00 93.71           H  
ATOM   3474  NH2 ARG A 214      -6.229  -6.259  -3.030  1.00 93.71           N  
ATOM   3475 HH21 ARG A 214      -5.701  -6.992  -2.579  1.00 93.71           H  
ATOM   3476 HH22 ARG A 214      -5.855  -5.740  -3.812  1.00 93.71           H  
ATOM   3477  CZ  ARG A 214      -7.416  -6.038  -2.552  1.00 93.71           C  
ATOM   3478  N   GLU A 215      -9.605  -7.674   4.048  1.00 93.87           N  
ATOM   3479  H   GLU A 215     -10.472  -7.163   3.968  1.00 93.87           H  
ATOM   3480  CA  GLU A 215      -8.706  -7.324   5.146  1.00 93.87           C  
ATOM   3481  HA  GLU A 215      -7.751  -7.005   4.729  1.00 93.87           H  
ATOM   3482  C   GLU A 215      -8.421  -8.532   6.039  1.00 93.87           C  
ATOM   3483  CB  GLU A 215      -9.301  -6.150   5.929  1.00 93.87           C  
ATOM   3484  HB2 GLU A 215     -10.229  -6.463   6.408  1.00 93.87           H  
ATOM   3485  HB3 GLU A 215      -9.522  -5.352   5.221  1.00 93.87           H  
ATOM   3486  O   GLU A 215      -7.258  -8.866   6.224  1.00 93.87           O  
ATOM   3487  CG  GLU A 215      -8.340  -5.609   6.996  1.00 93.87           C  
ATOM   3488  HG2 GLU A 215      -8.144  -6.392   7.728  1.00 93.87           H  
ATOM   3489  HG3 GLU A 215      -7.398  -5.349   6.513  1.00 93.87           H  
ATOM   3490  CD  GLU A 215      -8.897  -4.372   7.717  1.00 93.87           C  
ATOM   3491  OE1 GLU A 215      -8.208  -3.904   8.648  1.00 93.87           O  
ATOM   3492  OE2 GLU A 215      -9.982  -3.886   7.317  1.00 93.87           O  
ATOM   3493  N   PHE A 216      -9.448  -9.260   6.487  1.00 93.33           N  
ATOM   3494  H   PHE A 216     -10.386  -8.925   6.317  1.00 93.33           H  
ATOM   3495  CA  PHE A 216      -9.272 -10.491   7.262  1.00 93.33           C  
ATOM   3496  HA  PHE A 216      -8.720 -10.259   8.173  1.00 93.33           H  
ATOM   3497  C   PHE A 216      -8.458 -11.554   6.514  1.00 93.33           C  
ATOM   3498  CB  PHE A 216     -10.640 -11.079   7.631  1.00 93.33           C  
ATOM   3499  HB2 PHE A 216     -11.284 -11.045   6.751  1.00 93.33           H  
ATOM   3500  HB3 PHE A 216     -10.496 -12.123   7.909  1.00 93.33           H  
ATOM   3501  O   PHE A 216      -7.646 -12.234   7.132  1.00 93.33           O  
ATOM   3502  CG  PHE A 216     -11.347 -10.424   8.795  1.00 93.33           C  
ATOM   3503  CD1 PHE A 216     -10.748 -10.430  10.068  1.00 93.33           C  
ATOM   3504  HD1 PHE A 216      -9.778 -10.884  10.209  1.00 93.33           H  
ATOM   3505  CD2 PHE A 216     -12.622  -9.852   8.627  1.00 93.33           C  
ATOM   3506  HD2 PHE A 216     -13.092  -9.867   7.655  1.00 93.33           H  
ATOM   3507  CE1 PHE A 216     -11.405  -9.837  11.158  1.00 93.33           C  
ATOM   3508  HE1 PHE A 216     -10.931  -9.826  12.128  1.00 93.33           H  
ATOM   3509  CE2 PHE A 216     -13.275  -9.247   9.715  1.00 93.33           C  
ATOM   3510  HE2 PHE A 216     -14.236  -8.775   9.576  1.00 93.33           H  
ATOM   3511  CZ  PHE A 216     -12.664  -9.238  10.981  1.00 93.33           C  
ATOM   3512  HZ  PHE A 216     -13.154  -8.761  11.816  1.00 93.33           H  
ATOM   3513  N   ALA A 217      -8.666 -11.709   5.202  1.00 92.27           N  
ATOM   3514  H   ALA A 217      -9.329 -11.106   4.738  1.00 92.27           H  
ATOM   3515  CA  ALA A 217      -7.936 -12.696   4.405  1.00 92.27           C  
ATOM   3516  HA  ALA A 217      -7.946 -13.651   4.929  1.00 92.27           H  
ATOM   3517  C   ALA A 217      -6.458 -12.320   4.190  1.00 92.27           C  
ATOM   3518  CB  ALA A 217      -8.667 -12.866   3.067  1.00 92.27           C  
ATOM   3519  HB1 ALA A 217      -8.658 -11.925   2.516  1.00 92.27           H  
ATOM   3520  HB2 ALA A 217      -9.698 -13.174   3.240  1.00 92.27           H  
ATOM   3521  HB3 ALA A 217      -8.162 -13.629   2.475  1.00 92.27           H  
ATOM   3522  O   ALA A 217      -5.604 -13.196   4.098  1.00 92.27           O  
ATOM   3523  N   GLU A 218      -6.149 -11.025   4.095  1.00 92.56           N  
ATOM   3524  H   GLU A 218      -6.904 -10.356   4.131  1.00 92.56           H  
ATOM   3525  CA  GLU A 218      -4.801 -10.529   3.799  1.00 92.56           C  
ATOM   3526  HA  GLU A 218      -4.223 -11.322   3.324  1.00 92.56           H  
ATOM   3527  C   GLU A 218      -4.013 -10.116   5.057  1.00 92.56           C  
ATOM   3528  CB  GLU A 218      -4.893  -9.356   2.803  1.00 92.56           C  
ATOM   3529  HB2 GLU A 218      -5.526  -8.583   3.238  1.00 92.56           H  
ATOM   3530  HB3 GLU A 218      -3.895  -8.938   2.673  1.00 92.56           H  
ATOM   3531  O   GLU A 218      -2.803  -9.913   4.962  1.00 92.56           O  
ATOM   3532  CG  GLU A 218      -5.429  -9.733   1.404  1.00 92.56           C  
ATOM   3533  HG2 GLU A 218      -4.735 -10.439   0.949  1.00 92.56           H  
ATOM   3534  HG3 GLU A 218      -6.394 -10.229   1.503  1.00 92.56           H  
ATOM   3535  CD  GLU A 218      -5.596  -8.515   0.466  1.00 92.56           C  
ATOM   3536  OE1 GLU A 218      -5.997  -8.682  -0.711  1.00 92.56           O  
ATOM   3537  OE2 GLU A 218      -5.343  -7.356   0.881  1.00 92.56           O  
ATOM   3538  N   ALA A 219      -4.663  -9.966   6.219  1.00 94.11           N  
ATOM   3539  H   ALA A 219      -5.664 -10.095   6.216  1.00 94.11           H  
ATOM   3540  CA  ALA A 219      -4.086  -9.353   7.420  1.00 94.11           C  
ATOM   3541  HA  ALA A 219      -3.811  -8.325   7.185  1.00 94.11           H  
ATOM   3542  C   ALA A 219      -2.816 -10.056   7.910  1.00 94.11           C  
ATOM   3543  CB  ALA A 219      -5.139  -9.318   8.537  1.00 94.11           C  
ATOM   3544  HB1 ALA A 219      -5.926  -8.604   8.291  1.00 94.11           H  
ATOM   3545  HB2 ALA A 219      -5.576 -10.306   8.679  1.00 94.11           H  
ATOM   3546  HB3 ALA A 219      -4.674  -8.996   9.469  1.00 94.11           H  
ATOM   3547  O   ALA A 219      -1.790  -9.402   8.089  1.00 94.11           O  
ATOM   3548  N   GLU A 220      -2.857 -11.378   8.093  1.00 94.91           N  
ATOM   3549  H   GLU A 220      -3.731 -11.863   7.949  1.00 94.91           H  
ATOM   3550  CA  GLU A 220      -1.702 -12.143   8.580  1.00 94.91           C  
ATOM   3551  HA  GLU A 220      -1.364 -11.726   9.529  1.00 94.91           H  
ATOM   3552  C   GLU A 220      -0.527 -12.067   7.601  1.00 94.91           C  
ATOM   3553  CB  GLU A 220      -2.088 -13.609   8.805  1.00 94.91           C  
ATOM   3554  HB2 GLU A 220      -1.185 -14.161   9.064  1.00 94.91           H  
ATOM   3555  HB3 GLU A 220      -2.495 -14.016   7.880  1.00 94.91           H  
ATOM   3556  O   GLU A 220       0.607 -11.814   8.007  1.00 94.91           O  
ATOM   3557  CG  GLU A 220      -3.110 -13.779   9.938  1.00 94.91           C  
ATOM   3558  HG2 GLU A 220      -2.709 -13.312  10.837  1.00 94.91           H  
ATOM   3559  HG3 GLU A 220      -4.029 -13.259   9.668  1.00 94.91           H  
ATOM   3560  CD  GLU A 220      -3.434 -15.252  10.230  1.00 94.91           C  
ATOM   3561  OE1 GLU A 220      -4.142 -15.482  11.235  1.00 94.91           O  
ATOM   3562  OE2 GLU A 220      -2.978 -16.127   9.460  1.00 94.91           O  
ATOM   3563  N   GLY A 221      -0.805 -12.195   6.300  1.00 93.58           N  
ATOM   3564  H   GLY A 221      -1.764 -12.373   6.038  1.00 93.58           H  
ATOM   3565  CA  GLY A 221       0.206 -12.082   5.250  1.00 93.58           C  
ATOM   3566  HA2 GLY A 221       1.000 -12.806   5.434  1.00 93.58           H  
ATOM   3567  HA3 GLY A 221      -0.257 -12.304   4.288  1.00 93.58           H  
ATOM   3568  C   GLY A 221       0.825 -10.685   5.178  1.00 93.58           C  
ATOM   3569  O   GLY A 221       2.046 -10.555   5.086  1.00 93.58           O  
ATOM   3570  N   LYS A 222       0.008  -9.628   5.278  1.00 92.46           N  
ATOM   3571  H   LYS A 222      -0.983  -9.804   5.364  1.00 92.46           H  
ATOM   3572  CA  LYS A 222       0.481  -8.236   5.322  1.00 92.46           C  
ATOM   3573  HA  LYS A 222       1.151  -8.057   4.481  1.00 92.46           H  
ATOM   3574  C   LYS A 222       1.302  -7.954   6.573  1.00 92.46           C  
ATOM   3575  CB  LYS A 222      -0.699  -7.258   5.240  1.00 92.46           C  
ATOM   3576  HB2 LYS A 222      -1.491  -7.580   5.916  1.00 92.46           H  
ATOM   3577  HB3 LYS A 222      -0.361  -6.272   5.557  1.00 92.46           H  
ATOM   3578  O   LYS A 222       2.347  -7.325   6.457  1.00 92.46           O  
ATOM   3579  CG  LYS A 222      -1.240  -7.139   3.812  1.00 92.46           C  
ATOM   3580  HG2 LYS A 222      -1.569  -8.117   3.458  1.00 92.46           H  
ATOM   3581  HG3 LYS A 222      -0.448  -6.778   3.156  1.00 92.46           H  
ATOM   3582  CD  LYS A 222      -2.416  -6.158   3.774  1.00 92.46           C  
ATOM   3583  HD2 LYS A 222      -3.198  -6.527   4.437  1.00 92.46           H  
ATOM   3584  HD3 LYS A 222      -2.091  -5.174   4.109  1.00 92.46           H  
ATOM   3585  CE  LYS A 222      -2.948  -6.077   2.344  1.00 92.46           C  
ATOM   3586  HE2 LYS A 222      -3.106  -7.096   1.989  1.00 92.46           H  
ATOM   3587  HE3 LYS A 222      -2.208  -5.608   1.696  1.00 92.46           H  
ATOM   3588  NZ  LYS A 222      -4.238  -5.362   2.279  1.00 92.46           N  
ATOM   3589  HZ1 LYS A 222      -4.127  -4.367   2.147  1.00 92.46           H  
ATOM   3590  HZ2 LYS A 222      -4.783  -5.555   3.108  1.00 92.46           H  
ATOM   3591  HZ3 LYS A 222      -4.767  -5.783   1.529  1.00 92.46           H  
ATOM   3592  N   LEU A 223       0.878  -8.445   7.737  1.00 93.99           N  
ATOM   3593  H   LEU A 223      -0.006  -8.933   7.757  1.00 93.99           H  
ATOM   3594  CA  LEU A 223       1.605  -8.279   8.997  1.00 93.99           C  
ATOM   3595  HA  LEU A 223       1.846  -7.223   9.113  1.00 93.99           H  
ATOM   3596  C   LEU A 223       2.926  -9.059   9.008  1.00 93.99           C  
ATOM   3597  CB  LEU A 223       0.689  -8.721  10.151  1.00 93.99           C  
ATOM   3598  HB2 LEU A 223      -0.229  -8.133  10.117  1.00 93.99           H  
ATOM   3599  HB3 LEU A 223       0.420  -9.767  10.000  1.00 93.99           H  
ATOM   3600  O   LEU A 223       3.928  -8.579   9.531  1.00 93.99           O  
ATOM   3601  CG  LEU A 223       1.323  -8.573  11.546  1.00 93.99           C  
ATOM   3602  HG  LEU A 223       2.238  -9.162  11.603  1.00 93.99           H  
ATOM   3603  CD1 LEU A 223       1.654  -7.117  11.883  1.00 93.99           C  
ATOM   3604 HD11 LEU A 223       2.433  -6.746  11.217  1.00 93.99           H  
ATOM   3605 HD12 LEU A 223       2.011  -7.039  12.910  1.00 93.99           H  
ATOM   3606 HD13 LEU A 223       0.764  -6.498  11.768  1.00 93.99           H  
ATOM   3607  CD2 LEU A 223       0.369  -9.110  12.610  1.00 93.99           C  
ATOM   3608 HD21 LEU A 223       0.819  -9.029  13.599  1.00 93.99           H  
ATOM   3609 HD22 LEU A 223      -0.561  -8.541  12.595  1.00 93.99           H  
ATOM   3610 HD23 LEU A 223       0.142 -10.156  12.406  1.00 93.99           H  
ATOM   3611  N   ALA A 224       2.952 -10.262   8.433  1.00 95.06           N  
ATOM   3612  H   ALA A 224       2.089 -10.669   8.103  1.00 95.06           H  
ATOM   3613  CA  ALA A 224       4.186 -11.020   8.263  1.00 95.06           C  
ATOM   3614  HA  ALA A 224       4.694 -11.095   9.224  1.00 95.06           H  
ATOM   3615  C   ALA A 224       5.137 -10.303   7.294  1.00 95.06           C  
ATOM   3616  CB  ALA A 224       3.839 -12.434   7.787  1.00 95.06           C  
ATOM   3617  HB1 ALA A 224       3.321 -12.394   6.828  1.00 95.06           H  
ATOM   3618  HB2 ALA A 224       3.191 -12.921   8.516  1.00 95.06           H  
ATOM   3619  HB3 ALA A 224       4.751 -13.020   7.677  1.00 95.06           H  
ATOM   3620  O   ALA A 224       6.328 -10.190   7.574  1.00 95.06           O  
ATOM   3621  N   ARG A 225       4.612  -9.764   6.185  1.00 95.45           N  
ATOM   3622  H   ARG A 225       3.632  -9.921   6.000  1.00 95.45           H  
ATOM   3623  CA  ARG A 225       5.398  -9.009   5.202  1.00 95.45           C  
ATOM   3624  HA  ARG A 225       6.288  -9.589   4.958  1.00 95.45           H  
ATOM   3625  C   ARG A 225       5.918  -7.684   5.755  1.00 95.45           C  
ATOM   3626  CB  ARG A 225       4.574  -8.809   3.922  1.00 95.45           C  
ATOM   3627  HB2 ARG A 225       3.718  -8.167   4.129  1.00 95.45           H  
ATOM   3628  HB3 ARG A 225       4.213  -9.779   3.579  1.00 95.45           H  
ATOM   3629  O   ARG A 225       7.065  -7.354   5.496  1.00 95.45           O  
ATOM   3630  CG  ARG A 225       5.434  -8.182   2.819  1.00 95.45           C  
ATOM   3631  HG2 ARG A 225       6.326  -8.791   2.673  1.00 95.45           H  
ATOM   3632  HG3 ARG A 225       5.740  -7.178   3.113  1.00 95.45           H  
ATOM   3633  CD  ARG A 225       4.677  -8.088   1.496  1.00 95.45           C  
ATOM   3634  HD2 ARG A 225       4.348  -9.081   1.188  1.00 95.45           H  
ATOM   3635  HD3 ARG A 225       3.799  -7.458   1.639  1.00 95.45           H  
ATOM   3636  NE  ARG A 225       5.542  -7.475   0.481  1.00 95.45           N  
ATOM   3637  HE  ARG A 225       5.826  -6.524   0.667  1.00 95.45           H  
ATOM   3638  NH1 ARG A 225       6.164  -9.335  -0.732  1.00 95.45           N  
ATOM   3639 HH11 ARG A 225       6.748  -9.708  -1.467  1.00 95.45           H  
ATOM   3640 HH12 ARG A 225       5.668  -9.939  -0.093  1.00 95.45           H  
ATOM   3641  NH2 ARG A 225       6.939  -7.317  -1.274  1.00 95.45           N  
ATOM   3642 HH21 ARG A 225       7.085  -6.353  -1.011  1.00 95.45           H  
ATOM   3643 HH22 ARG A 225       7.488  -7.688  -2.036  1.00 95.45           H  
ATOM   3644  CZ  ARG A 225       6.204  -8.052  -0.501  1.00 95.45           C  
ATOM   3645  N   SER A 226       5.135  -6.961   6.556  1.00 92.13           N  
ATOM   3646  H   SER A 226       4.187  -7.269   6.719  1.00 92.13           H  
ATOM   3647  CA  SER A 226       5.546  -5.666   7.119  1.00 92.13           C  
ATOM   3648  HA  SER A 226       5.872  -5.027   6.298  1.00 92.13           H  
ATOM   3649  C   SER A 226       6.716  -5.766   8.097  1.00 92.13           C  
ATOM   3650  CB  SER A 226       4.364  -4.978   7.813  1.00 92.13           C  
ATOM   3651  HB2 SER A 226       4.632  -3.942   8.020  1.00 92.13           H  
ATOM   3652  HB3 SER A 226       3.501  -4.982   7.147  1.00 92.13           H  
ATOM   3653  O   SER A 226       7.328  -4.753   8.416  1.00 92.13           O  
ATOM   3654  OG  SER A 226       4.025  -5.613   9.032  1.00 92.13           O  
ATOM   3655  HG  SER A 226       4.741  -5.477   9.656  1.00 92.13           H  
ATOM   3656  N   LYS A 227       7.002  -6.969   8.609  1.00 94.53           N  
ATOM   3657  H   LYS A 227       6.417  -7.746   8.334  1.00 94.53           H  
ATOM   3658  CA  LYS A 227       8.161  -7.248   9.466  1.00 94.53           C  
ATOM   3659  HA  LYS A 227       8.397  -6.370  10.066  1.00 94.53           H  
ATOM   3660  C   LYS A 227       9.430  -7.549   8.669  1.00 94.53           C  
ATOM   3661  CB  LYS A 227       7.837  -8.421  10.399  1.00 94.53           C  
ATOM   3662  HB2 LYS A 227       8.737  -8.702  10.947  1.00 94.53           H  
ATOM   3663  HB3 LYS A 227       7.526  -9.276   9.799  1.00 94.53           H  
ATOM   3664  O   LYS A 227      10.499  -7.581   9.265  1.00 94.53           O  
ATOM   3665  CG  LYS A 227       6.744  -8.069  11.414  1.00 94.53           C  
ATOM   3666  HG2 LYS A 227       5.864  -7.680  10.901  1.00 94.53           H  
ATOM   3667  HG3 LYS A 227       7.115  -7.303  12.095  1.00 94.53           H  
ATOM   3668  CD  LYS A 227       6.355  -9.318  12.208  1.00 94.53           C  
ATOM   3669  HD2 LYS A 227       7.218  -9.661  12.778  1.00 94.53           H  
ATOM   3670  HD3 LYS A 227       6.048 -10.099  11.513  1.00 94.53           H  
ATOM   3671  CE  LYS A 227       5.195  -8.992  13.150  1.00 94.53           C  
ATOM   3672  HE2 LYS A 227       5.498  -8.173  13.803  1.00 94.53           H  
ATOM   3673  HE3 LYS A 227       4.354  -8.648  12.548  1.00 94.53           H  
ATOM   3674  NZ  LYS A 227       4.811 -10.179  13.951  1.00 94.53           N  
ATOM   3675  HZ1 LYS A 227       4.043  -9.959  14.569  1.00 94.53           H  
ATOM   3676  HZ2 LYS A 227       5.594 -10.495  14.505  1.00 94.53           H  
ATOM   3677  HZ3 LYS A 227       4.528 -10.932  13.340  1.00 94.53           H  
ATOM   3678  N   LYS A 228       9.315  -7.783   7.358  1.00 96.88           N  
ATOM   3679  H   LYS A 228       8.416  -7.643   6.918  1.00 96.88           H  
ATOM   3680  CA  LYS A 228      10.451  -8.066   6.484  1.00 96.88           C  
ATOM   3681  HA  LYS A 228      11.209  -8.601   7.057  1.00 96.88           H  
ATOM   3682  C   LYS A 228      11.078  -6.769   6.000  1.00 96.88           C  
ATOM   3683  CB  LYS A 228      10.050  -8.942   5.292  1.00 96.88           C  
ATOM   3684  HB2 LYS A 228       9.297  -8.426   4.697  1.00 96.88           H  
ATOM   3685  HB3 LYS A 228      10.928  -9.095   4.665  1.00 96.88           H  
ATOM   3686  O   LYS A 228      10.400  -5.835   5.577  1.00 96.88           O  
ATOM   3687  CG  LYS A 228       9.518 -10.312   5.728  1.00 96.88           C  
ATOM   3688  HG2 LYS A 228      10.285 -10.831   6.303  1.00 96.88           H  
ATOM   3689  HG3 LYS A 228       8.632 -10.182   6.349  1.00 96.88           H  
ATOM   3690  CD  LYS A 228       9.150 -11.141   4.498  1.00 96.88           C  
ATOM   3691  HD2 LYS A 228      10.042 -11.288   3.889  1.00 96.88           H  
ATOM   3692  HD3 LYS A 228       8.402 -10.607   3.912  1.00 96.88           H  
ATOM   3693  CE  LYS A 228       8.596 -12.501   4.924  1.00 96.88           C  
ATOM   3694  HE2 LYS A 228       7.712 -12.355   5.544  1.00 96.88           H  
ATOM   3695  HE3 LYS A 228       9.362 -13.002   5.515  1.00 96.88           H  
ATOM   3696  NZ  LYS A 228       8.288 -13.324   3.734  1.00 96.88           N  
ATOM   3697  HZ1 LYS A 228       7.649 -12.886   3.087  1.00 96.88           H  
ATOM   3698  HZ2 LYS A 228       9.145 -13.419   3.208  1.00 96.88           H  
ATOM   3699  HZ3 LYS A 228       8.025 -14.270   3.971  1.00 96.88           H  
ATOM   3700  N   THR A 229      12.395  -6.745   6.002  1.00 97.85           N  
ATOM   3701  H   THR A 229      12.862  -7.553   6.388  1.00 97.85           H  
ATOM   3702  CA  THR A 229      13.195  -5.712   5.358  1.00 97.85           C  
ATOM   3703  HA  THR A 229      12.781  -4.739   5.623  1.00 97.85           H  
ATOM   3704  C   THR A 229      13.146  -5.861   3.837  1.00 97.85           C  
ATOM   3705  CB  THR A 229      14.649  -5.762   5.841  1.00 97.85           C  
ATOM   3706  HB  THR A 229      15.194  -4.936   5.383  1.00 97.85           H  
ATOM   3707  O   THR A 229      12.892  -6.936   3.285  1.00 97.85           O  
ATOM   3708  CG2 THR A 229      14.785  -5.650   7.357  1.00 97.85           C  
ATOM   3709 HG21 THR A 229      14.326  -6.506   7.853  1.00 97.85           H  
ATOM   3710 HG22 THR A 229      15.841  -5.619   7.624  1.00 97.85           H  
ATOM   3711 HG23 THR A 229      14.305  -4.736   7.707  1.00 97.85           H  
ATOM   3712  OG1 THR A 229      15.241  -6.968   5.432  1.00 97.85           O  
ATOM   3713  HG1 THR A 229      14.872  -7.643   6.007  1.00 97.85           H  
ATOM   3714  N   ARG A 230      13.480  -4.782   3.121  1.00 98.31           N  
ATOM   3715  H   ARG A 230      13.658  -3.915   3.607  1.00 98.31           H  
ATOM   3716  CA  ARG A 230      13.602  -4.823   1.656  1.00 98.31           C  
ATOM   3717  HA  ARG A 230      12.647  -5.156   1.249  1.00 98.31           H  
ATOM   3718  C   ARG A 230      14.650  -5.838   1.184  1.00 98.31           C  
ATOM   3719  CB  ARG A 230      13.924  -3.420   1.118  1.00 98.31           C  
ATOM   3720  HB2 ARG A 230      14.790  -3.035   1.657  1.00 98.31           H  
ATOM   3721  HB3 ARG A 230      14.182  -3.492   0.062  1.00 98.31           H  
ATOM   3722  O   ARG A 230      14.485  -6.421   0.114  1.00 98.31           O  
ATOM   3723  CG  ARG A 230      12.743  -2.445   1.261  1.00 98.31           C  
ATOM   3724  HG2 ARG A 230      11.911  -2.814   0.662  1.00 98.31           H  
ATOM   3725  HG3 ARG A 230      12.420  -2.395   2.301  1.00 98.31           H  
ATOM   3726  CD  ARG A 230      13.094  -1.027   0.787  1.00 98.31           C  
ATOM   3727  HD2 ARG A 230      13.484  -1.072  -0.230  1.00 98.31           H  
ATOM   3728  HD3 ARG A 230      12.179  -0.436   0.771  1.00 98.31           H  
ATOM   3729  NE  ARG A 230      14.074  -0.368   1.670  1.00 98.31           N  
ATOM   3730  HE  ARG A 230      15.039  -0.644   1.566  1.00 98.31           H  
ATOM   3731  NH1 ARG A 230      12.685   0.942   2.968  1.00 98.31           N  
ATOM   3732 HH11 ARG A 230      12.648   1.621   3.715  1.00 98.31           H  
ATOM   3733 HH12 ARG A 230      11.872   0.716   2.413  1.00 98.31           H  
ATOM   3734  NH2 ARG A 230      14.867   0.906   3.363  1.00 98.31           N  
ATOM   3735 HH21 ARG A 230      15.812   0.587   3.202  1.00 98.31           H  
ATOM   3736 HH22 ARG A 230      14.735   1.549   4.131  1.00 98.31           H  
ATOM   3737  CZ  ARG A 230      13.863   0.490   2.654  1.00 98.31           C  
ATOM   3738  N   LEU A 231      15.704  -6.072   1.971  1.00 98.59           N  
ATOM   3739  H   LEU A 231      15.751  -5.597   2.861  1.00 98.59           H  
ATOM   3740  CA  LEU A 231      16.741  -7.055   1.649  1.00 98.59           C  
ATOM   3741  HA  LEU A 231      16.976  -6.985   0.587  1.00 98.59           H  
ATOM   3742  C   LEU A 231      16.281  -8.496   1.881  1.00 98.59           C  
ATOM   3743  CB  LEU A 231      18.017  -6.773   2.454  1.00 98.59           C  
ATOM   3744  HB2 LEU A 231      18.707  -7.596   2.268  1.00 98.59           H  
ATOM   3745  HB3 LEU A 231      17.775  -6.783   3.517  1.00 98.59           H  
ATOM   3746  O   LEU A 231      16.638  -9.367   1.095  1.00 98.59           O  
ATOM   3747  CG  LEU A 231      18.744  -5.457   2.121  1.00 98.59           C  
ATOM   3748  HG  LEU A 231      18.139  -4.611   2.447  1.00 98.59           H  
ATOM   3749  CD1 LEU A 231      20.063  -5.449   2.892  1.00 98.59           C  
ATOM   3750 HD11 LEU A 231      20.647  -6.338   2.650  1.00 98.59           H  
ATOM   3751 HD12 LEU A 231      19.864  -5.431   3.964  1.00 98.59           H  
ATOM   3752 HD13 LEU A 231      20.650  -4.571   2.623  1.00 98.59           H  
ATOM   3753  CD2 LEU A 231      19.045  -5.299   0.628  1.00 98.59           C  
ATOM   3754 HD21 LEU A 231      19.677  -4.425   0.469  1.00 98.59           H  
ATOM   3755 HD22 LEU A 231      19.558  -6.184   0.251  1.00 98.59           H  
ATOM   3756 HD23 LEU A 231      18.120  -5.147   0.072  1.00 98.59           H  
ATOM   3757  N   GLU A 232      15.475  -8.776   2.903  1.00 98.60           N  
ATOM   3758  H   GLU A 232      15.231  -8.056   3.567  1.00 98.60           H  
ATOM   3759  CA  GLU A 232      14.883 -10.111   3.080  1.00 98.60           C  
ATOM   3760  HA  GLU A 232      15.668 -10.867   3.095  1.00 98.60           H  
ATOM   3761  C   GLU A 232      13.955 -10.454   1.911  1.00 98.60           C  
ATOM   3762  CB  GLU A 232      14.133 -10.183   4.410  1.00 98.60           C  
ATOM   3763  HB2 GLU A 232      13.495  -9.302   4.488  1.00 98.60           H  
ATOM   3764  HB3 GLU A 232      13.497 -11.068   4.426  1.00 98.60           H  
ATOM   3765  O   GLU A 232      14.074 -11.532   1.336  1.00 98.60           O  
ATOM   3766  CG  GLU A 232      15.118 -10.269   5.589  1.00 98.60           C  
ATOM   3767  HG2 GLU A 232      15.545 -11.271   5.612  1.00 98.60           H  
ATOM   3768  HG3 GLU A 232      15.938  -9.567   5.437  1.00 98.60           H  
ATOM   3769  CD  GLU A 232      14.445  -9.943   6.923  1.00 98.60           C  
ATOM   3770  OE1 GLU A 232      14.783 -10.581   7.937  1.00 98.60           O  
ATOM   3771  OE2 GLU A 232      13.640  -8.986   6.919  1.00 98.60           O  
ATOM   3772  N   LEU A 233      13.129  -9.501   1.462  1.00 98.66           N  
ATOM   3773  H   LEU A 233      13.063  -8.644   1.993  1.00 98.66           H  
ATOM   3774  CA  LEU A 233      12.303  -9.663   0.258  1.00 98.66           C  
ATOM   3775  HA  LEU A 233      11.673 -10.544   0.378  1.00 98.66           H  
ATOM   3776  C   LEU A 233      13.147  -9.896  -1.010  1.00 98.66           C  
ATOM   3777  CB  LEU A 233      11.421  -8.415   0.089  1.00 98.66           C  
ATOM   3778  HB2 LEU A 233      12.076  -7.544   0.069  1.00 98.66           H  
ATOM   3779  HB3 LEU A 233      10.913  -8.473  -0.873  1.00 98.66           H  
ATOM   3780  O   LEU A 233      12.760 -10.680  -1.878  1.00 98.66           O  
ATOM   3781  CG  LEU A 233      10.368  -8.207   1.191  1.00 98.66           C  
ATOM   3782  HG  LEU A 233      10.844  -8.210   2.172  1.00 98.66           H  
ATOM   3783  CD1 LEU A 233       9.695  -6.850   0.986  1.00 98.66           C  
ATOM   3784 HD11 LEU A 233      10.428  -6.055   1.125  1.00 98.66           H  
ATOM   3785 HD12 LEU A 233       8.905  -6.709   1.724  1.00 98.66           H  
ATOM   3786 HD13 LEU A 233       9.273  -6.779  -0.016  1.00 98.66           H  
ATOM   3787  CD2 LEU A 233       9.297  -9.298   1.167  1.00 98.66           C  
ATOM   3788 HD21 LEU A 233       9.741 -10.259   1.424  1.00 98.66           H  
ATOM   3789 HD22 LEU A 233       8.528  -9.062   1.903  1.00 98.66           H  
ATOM   3790 HD23 LEU A 233       8.858  -9.362   0.171  1.00 98.66           H  
ATOM   3791  N   LEU A 234      14.316  -9.252  -1.115  1.00 98.74           N  
ATOM   3792  H   LEU A 234      14.573  -8.611  -0.379  1.00 98.74           H  
ATOM   3793  CA  LEU A 234      15.261  -9.487  -2.211  1.00 98.74           C  
ATOM   3794  HA  LEU A 234      14.715  -9.388  -3.149  1.00 98.74           H  
ATOM   3795  C   LEU A 234      15.847 -10.906  -2.158  1.00 98.74           C  
ATOM   3796  CB  LEU A 234      16.384  -8.433  -2.156  1.00 98.74           C  
ATOM   3797  HB2 LEU A 234      15.950  -7.447  -1.991  1.00 98.74           H  
ATOM   3798  HB3 LEU A 234      17.025  -8.652  -1.302  1.00 98.74           H  
ATOM   3799  O   LEU A 234      15.925 -11.573  -3.186  1.00 98.74           O  
ATOM   3800  CG  LEU A 234      17.269  -8.374  -3.414  1.00 98.74           C  
ATOM   3801  HG  LEU A 234      17.700  -9.355  -3.614  1.00 98.74           H  
ATOM   3802  CD1 LEU A 234      16.486  -7.908  -4.644  1.00 98.74           C  
ATOM   3803 HD11 LEU A 234      17.172  -7.676  -5.458  1.00 98.74           H  
ATOM   3804 HD12 LEU A 234      15.810  -8.701  -4.965  1.00 98.74           H  
ATOM   3805 HD13 LEU A 234      15.913  -7.013  -4.402  1.00 98.74           H  
ATOM   3806  CD2 LEU A 234      18.413  -7.386  -3.178  1.00 98.74           C  
ATOM   3807 HD21 LEU A 234      18.016  -6.383  -3.024  1.00 98.74           H  
ATOM   3808 HD22 LEU A 234      19.080  -7.385  -4.040  1.00 98.74           H  
ATOM   3809 HD23 LEU A 234      18.981  -7.685  -2.297  1.00 98.74           H  
ATOM   3810  N   ASN A 235      16.230 -11.383  -0.971  1.00 98.68           N  
ATOM   3811  H   ASN A 235      16.127 -10.788  -0.162  1.00 98.68           H  
ATOM   3812  CA  ASN A 235      16.742 -12.742  -0.775  1.00 98.68           C  
ATOM   3813  HA  ASN A 235      17.547 -12.927  -1.486  1.00 98.68           H  
ATOM   3814  C   ASN A 235      15.665 -13.808  -1.042  1.00 98.68           C  
ATOM   3815  CB  ASN A 235      17.312 -12.881   0.644  1.00 98.68           C  
ATOM   3816  HB2 ASN A 235      16.606 -12.486   1.375  1.00 98.68           H  
ATOM   3817  HB3 ASN A 235      17.457 -13.939   0.863  1.00 98.68           H  
ATOM   3818  O   ASN A 235      15.962 -14.847  -1.625  1.00 98.68           O  
ATOM   3819  CG  ASN A 235      18.666 -12.217   0.805  1.00 98.68           C  
ATOM   3820  ND2 ASN A 235      18.761 -11.162   1.575  1.00 98.68           N  
ATOM   3821 HD21 ASN A 235      19.686 -10.773   1.690  1.00 98.68           H  
ATOM   3822 HD22 ASN A 235      17.917 -10.695   1.876  1.00 98.68           H  
ATOM   3823  OD1 ASN A 235      19.663 -12.625   0.239  1.00 98.68           O  
ATOM   3824  N   GLU A 236      14.403 -13.547  -0.697  1.00 98.40           N  
ATOM   3825  H   GLU A 236      14.213 -12.731  -0.134  1.00 98.40           H  
ATOM   3826  CA  GLU A 236      13.282 -14.426  -1.059  1.00 98.40           C  
ATOM   3827  HA  GLU A 236      13.484 -15.436  -0.702  1.00 98.40           H  
ATOM   3828  C   GLU A 236      13.108 -14.519  -2.577  1.00 98.40           C  
ATOM   3829  CB  GLU A 236      11.985 -13.922  -0.411  1.00 98.40           C  
ATOM   3830  HB2 GLU A 236      11.134 -14.423  -0.872  1.00 98.40           H  
ATOM   3831  HB3 GLU A 236      11.886 -12.847  -0.566  1.00 98.40           H  
ATOM   3832  O   GLU A 236      12.948 -15.611  -3.120  1.00 98.40           O  
ATOM   3833  CG  GLU A 236      11.983 -14.237   1.085  1.00 98.40           C  
ATOM   3834  HG2 GLU A 236      12.899 -13.858   1.539  1.00 98.40           H  
ATOM   3835  HG3 GLU A 236      11.982 -15.320   1.206  1.00 98.40           H  
ATOM   3836  CD  GLU A 236      10.786 -13.659   1.843  1.00 98.40           C  
ATOM   3837  OE1 GLU A 236      10.805 -13.740   3.088  1.00 98.40           O  
ATOM   3838  OE2 GLU A 236       9.770 -13.197   1.269  1.00 98.40           O  
ATOM   3839  N   ALA A 237      13.214 -13.389  -3.283  1.00 98.44           N  
ATOM   3840  H   ALA A 237      13.320 -12.514  -2.790  1.00 98.44           H  
ATOM   3841  CA  ALA A 237      13.201 -13.386  -4.741  1.00 98.44           C  
ATOM   3842  HA  ALA A 237      12.301 -13.902  -5.076  1.00 98.44           H  
ATOM   3843  C   ALA A 237      14.402 -14.149  -5.330  1.00 98.44           C  
ATOM   3844  CB  ALA A 237      13.130 -11.937  -5.231  1.00 98.44           C  
ATOM   3845  HB1 ALA A 237      12.225 -11.468  -4.846  1.00 98.44           H  
ATOM   3846  HB2 ALA A 237      13.995 -11.375  -4.878  1.00 98.44           H  
ATOM   3847  HB3 ALA A 237      13.114 -11.919  -6.321  1.00 98.44           H  
ATOM   3848  O   ALA A 237      14.231 -14.876  -6.307  1.00 98.44           O  
ATOM   3849  N   TYR A 238      15.591 -14.032  -4.725  1.00 98.42           N  
ATOM   3850  H   TYR A 238      15.660 -13.396  -3.944  1.00 98.42           H  
ATOM   3851  CA  TYR A 238      16.795 -14.781  -5.111  1.00 98.42           C  
ATOM   3852  HA  TYR A 238      17.035 -14.561  -6.151  1.00 98.42           H  
ATOM   3853  C   TYR A 238      16.600 -16.298  -4.990  1.00 98.42           C  
ATOM   3854  CB  TYR A 238      17.970 -14.334  -4.231  1.00 98.42           C  
ATOM   3855  HB2 TYR A 238      17.784 -14.605  -3.192  1.00 98.42           H  
ATOM   3856  HB3 TYR A 238      18.035 -13.246  -4.266  1.00 98.42           H  
ATOM   3857  O   TYR A 238      16.941 -17.044  -5.910  1.00 98.42           O  
ATOM   3858  CG  TYR A 238      19.309 -14.924  -4.619  1.00 98.42           C  
ATOM   3859  CD1 TYR A 238      19.713 -16.185  -4.132  1.00 98.42           C  
ATOM   3860  HD1 TYR A 238      19.061 -16.748  -3.481  1.00 98.42           H  
ATOM   3861  CD2 TYR A 238      20.177 -14.185  -5.439  1.00 98.42           C  
ATOM   3862  HD2 TYR A 238      19.889 -13.200  -5.774  1.00 98.42           H  
ATOM   3863  CE1 TYR A 238      20.973 -16.711  -4.489  1.00 98.42           C  
ATOM   3864  HE1 TYR A 238      21.297 -17.672  -4.119  1.00 98.42           H  
ATOM   3865  CE2 TYR A 238      21.448 -14.691  -5.759  1.00 98.42           C  
ATOM   3866  HE2 TYR A 238      22.159 -14.099  -6.316  1.00 98.42           H  
ATOM   3867  OH  TYR A 238      23.091 -16.408  -5.617  1.00 98.42           O  
ATOM   3868  HH  TYR A 238      23.625 -15.712  -6.006  1.00 98.42           H  
ATOM   3869  CZ  TYR A 238      21.850 -15.956  -5.299  1.00 98.42           C  
ATOM   3870  N   ALA A 239      16.020 -16.744  -3.872  1.00 97.95           N  
ATOM   3871  H   ALA A 239      15.801 -16.073  -3.149  1.00 97.95           H  
ATOM   3872  CA  ALA A 239      15.732 -18.150  -3.599  1.00 97.95           C  
ATOM   3873  HA  ALA A 239      16.613 -18.742  -3.844  1.00 97.95           H  
ATOM   3874  C   ALA A 239      14.564 -18.707  -4.434  1.00 97.95           C  
ATOM   3875  CB  ALA A 239      15.458 -18.287  -2.097  1.00 97.95           C  
ATOM   3876  HB1 ALA A 239      14.578 -17.705  -1.825  1.00 97.95           H  
ATOM   3877  HB2 ALA A 239      16.315 -17.926  -1.528  1.00 97.95           H  
ATOM   3878  HB3 ALA A 239      15.284 -19.335  -1.851  1.00 97.95           H  
ATOM   3879  O   ALA A 239      14.427 -19.922  -4.564  1.00 97.95           O  
ATOM   3880  N   GLY A 240      13.731 -17.832  -5.004  1.00 95.96           N  
ATOM   3881  H   GLY A 240      13.865 -16.854  -4.791  1.00 95.96           H  
ATOM   3882  CA  GLY A 240      12.581 -18.206  -5.815  1.00 95.96           C  
ATOM   3883  HA2 GLY A 240      11.964 -17.319  -5.959  1.00 95.96           H  
ATOM   3884  HA3 GLY A 240      11.988 -18.944  -5.275  1.00 95.96           H  
ATOM   3885  C   GLY A 240      12.928 -18.785  -7.190  1.00 95.96           C  
ATOM   3886  O   GLY A 240      14.060 -19.168  -7.514  1.00 95.96           O  
ATOM   3887  N   GLU A 241      11.913 -18.837  -8.044  1.00 95.44           N  
ATOM   3888  H   GLU A 241      11.005 -18.521  -7.734  1.00 95.44           H  
ATOM   3889  CA  GLU A 241      12.022 -19.324  -9.417  1.00 95.44           C  
ATOM   3890  HA  GLU A 241      12.929 -19.922  -9.507  1.00 95.44           H  
ATOM   3891  C   GLU A 241      12.143 -18.175 -10.422  1.00 95.44           C  
ATOM   3892  CB  GLU A 241      10.860 -20.264  -9.750  1.00 95.44           C  
ATOM   3893  HB2 GLU A 241      10.940 -20.549 -10.799  1.00 95.44           H  
ATOM   3894  HB3 GLU A 241       9.915 -19.742  -9.594  1.00 95.44           H  
ATOM   3895  O   GLU A 241      11.764 -17.029 -10.170  1.00 95.44           O  
ATOM   3896  CG  GLU A 241      10.911 -21.535  -8.885  1.00 95.44           C  
ATOM   3897  HG2 GLU A 241      10.769 -21.264  -7.839  1.00 95.44           H  
ATOM   3898  HG3 GLU A 241      11.901 -21.980  -8.989  1.00 95.44           H  
ATOM   3899  CD  GLU A 241       9.851 -22.570  -9.281  1.00 95.44           C  
ATOM   3900  OE1 GLU A 241       9.949 -23.701  -8.761  1.00 95.44           O  
ATOM   3901  OE2 GLU A 241       8.982 -22.236 -10.118  1.00 95.44           O  
ATOM   3902  N   CYS A 242      12.715 -18.477 -11.589  1.00 95.97           N  
ATOM   3903  H   CYS A 242      12.871 -19.454 -11.795  1.00 95.97           H  
ATOM   3904  CA  CYS A 242      12.690 -17.531 -12.698  1.00 95.97           C  
ATOM   3905  HA  CYS A 242      13.092 -16.576 -12.361  1.00 95.97           H  
ATOM   3906  C   CYS A 242      11.245 -17.290 -13.154  1.00 95.97           C  
ATOM   3907  CB  CYS A 242      13.531 -18.062 -13.868  1.00 95.97           C  
ATOM   3908  HB2 CYS A 242      13.502 -19.152 -13.889  1.00 95.97           H  
ATOM   3909  HB3 CYS A 242      13.090 -17.708 -14.799  1.00 95.97           H  
ATOM   3910  O   CYS A 242      10.430 -18.209 -13.151  1.00 95.97           O  
ATOM   3911  SG  CYS A 242      15.240 -17.464 -13.776  1.00 95.97           S  
ATOM   3912  HG  CYS A 242      15.641 -18.240 -12.766  1.00 95.97           H  
ATOM   3913  N   ALA A 243      10.964 -16.082 -13.651  1.00 93.19           N  
ATOM   3914  H   ALA A 243      11.666 -15.357 -13.612  1.00 93.19           H  
ATOM   3915  CA  ALA A 243       9.736 -15.828 -14.398  1.00 93.19           C  
ATOM   3916  HA  ALA A 243       8.889 -15.987 -13.730  1.00 93.19           H  
ATOM   3917  C   ALA A 243       9.603 -16.812 -15.576  1.00 93.19           C  
ATOM   3918  CB  ALA A 243       9.721 -14.368 -14.871  1.00 93.19           C  
ATOM   3919  HB1 ALA A 243       9.740 -13.702 -14.009  1.00 93.19           H  
ATOM   3920  HB2 ALA A 243       8.810 -14.173 -15.437  1.00 93.19           H  
ATOM   3921  HB3 ALA A 243      10.583 -14.167 -15.508  1.00 93.19           H  
ATOM   3922  O   ALA A 243      10.610 -17.277 -16.125  1.00 93.19           O  
ATOM   3923  N   SER A 244       8.363 -17.106 -15.974  1.00 90.98           N  
ATOM   3924  H   SER A 244       7.578 -16.729 -15.463  1.00 90.98           H  
ATOM   3925  CA  SER A 244       8.047 -18.049 -17.049  1.00 90.98           C  
ATOM   3926  HA  SER A 244       8.256 -19.058 -16.692  1.00 90.98           H  
ATOM   3927  C   SER A 244       8.890 -17.778 -18.296  1.00 90.98           C  
ATOM   3928  CB  SER A 244       6.560 -17.963 -17.404  1.00 90.98           C  
ATOM   3929  HB2 SER A 244       6.359 -17.000 -17.872  1.00 90.98           H  
ATOM   3930  HB3 SER A 244       6.296 -18.756 -18.104  1.00 90.98           H  
ATOM   3931  O   SER A 244       9.002 -16.636 -18.739  1.00 90.98           O  
ATOM   3932  OG  SER A 244       5.776 -18.072 -16.228  1.00 90.98           O  
ATOM   3933  HG  SER A 244       5.666 -18.997 -15.998  1.00 90.98           H  
ATOM   3934  N   GLU A 245       9.514 -18.834 -18.825  1.00 88.78           N  
ATOM   3935  H   GLU A 245       9.334 -19.733 -18.401  1.00 88.78           H  
ATOM   3936  CA  GLU A 245      10.364 -18.811 -20.030  1.00 88.78           C  
ATOM   3937  HA  GLU A 245      10.721 -19.829 -20.187  1.00 88.78           H  
ATOM   3938  C   GLU A 245      11.634 -17.944 -19.948  1.00 88.78           C  
ATOM   3939  CB  GLU A 245       9.537 -18.455 -21.273  1.00 88.78           C  
ATOM   3940  HB2 GLU A 245      10.161 -18.599 -22.155  1.00 88.78           H  
ATOM   3941  HB3 GLU A 245       9.254 -17.404 -21.222  1.00 88.78           H  
ATOM   3942  O   GLU A 245      12.394 -17.878 -20.915  1.00 88.78           O  
ATOM   3943  CG  GLU A 245       8.278 -19.319 -21.424  1.00 88.78           C  
ATOM   3944  HG2 GLU A 245       8.582 -20.365 -21.466  1.00 88.78           H  
ATOM   3945  HG3 GLU A 245       7.631 -19.188 -20.557  1.00 88.78           H  
ATOM   3946  CD  GLU A 245       7.476 -18.963 -22.679  1.00 88.78           C  
ATOM   3947  OE1 GLU A 245       6.567 -19.758 -22.995  1.00 88.78           O  
ATOM   3948  OE2 GLU A 245       7.779 -17.922 -23.307  1.00 88.78           O  
ATOM   3949  N   CYS A 246      11.924 -17.321 -18.800  1.00 94.28           N  
ATOM   3950  H   CYS A 246      11.242 -17.349 -18.055  1.00 94.28           H  
ATOM   3951  CA  CYS A 246      13.077 -16.438 -18.660  1.00 94.28           C  
ATOM   3952  HA  CYS A 246      13.020 -15.676 -19.437  1.00 94.28           H  
ATOM   3953  C   CYS A 246      14.394 -17.191 -18.874  1.00 94.28           C  
ATOM   3954  CB  CYS A 246      13.014 -15.741 -17.296  1.00 94.28           C  
ATOM   3955  HB2 CYS A 246      12.103 -15.143 -17.246  1.00 94.28           H  
ATOM   3956  HB3 CYS A 246      12.981 -16.488 -16.503  1.00 94.28           H  
ATOM   3957  O   CYS A 246      15.219 -16.720 -19.648  1.00 94.28           O  
ATOM   3958  SG  CYS A 246      14.462 -14.674 -17.057  1.00 94.28           S  
ATOM   3959  HG  CYS A 246      14.084 -14.180 -15.874  1.00 94.28           H  
ATOM   3960  N   ARG A 247      14.591 -18.353 -18.223  1.00 93.53           N  
ATOM   3961  H   ARG A 247      13.834 -18.680 -17.641  1.00 93.53           H  
ATOM   3962  CA  ARG A 247      15.827 -19.169 -18.309  1.00 93.53           C  
ATOM   3963  HA  ARG A 247      15.878 -19.824 -17.439  1.00 93.53           H  
ATOM   3964  C   ARG A 247      17.102 -18.312 -18.242  1.00 93.53           C  
ATOM   3965  CB  ARG A 247      15.811 -20.059 -19.568  1.00 93.53           C  
ATOM   3966  HB2 ARG A 247      15.806 -19.420 -20.451  1.00 93.53           H  
ATOM   3967  HB3 ARG A 247      16.727 -20.650 -19.584  1.00 93.53           H  
ATOM   3968  O   ARG A 247      17.991 -18.434 -19.076  1.00 93.53           O  
ATOM   3969  CG  ARG A 247      14.621 -21.023 -19.644  1.00 93.53           C  
ATOM   3970  HG2 ARG A 247      14.607 -21.660 -18.760  1.00 93.53           H  
ATOM   3971  HG3 ARG A 247      13.693 -20.455 -19.698  1.00 93.53           H  
ATOM   3972  CD  ARG A 247      14.753 -21.891 -20.901  1.00 93.53           C  
ATOM   3973  HD2 ARG A 247      14.859 -21.236 -21.765  1.00 93.53           H  
ATOM   3974  HD3 ARG A 247      15.650 -22.504 -20.812  1.00 93.53           H  
ATOM   3975  NE  ARG A 247      13.576 -22.759 -21.094  1.00 93.53           N  
ATOM   3976  HE  ARG A 247      12.861 -22.730 -20.381  1.00 93.53           H  
ATOM   3977  NH1 ARG A 247      14.232 -23.709 -23.081  1.00 93.53           N  
ATOM   3978 HH11 ARG A 247      14.051 -24.342 -23.847  1.00 93.53           H  
ATOM   3979 HH12 ARG A 247      15.111 -23.215 -23.022  1.00 93.53           H  
ATOM   3980  NH2 ARG A 247      12.252 -24.244 -22.205  1.00 93.53           N  
ATOM   3981 HH21 ARG A 247      12.086 -24.852 -22.995  1.00 93.53           H  
ATOM   3982 HH22 ARG A 247      11.537 -24.156 -21.498  1.00 93.53           H  
ATOM   3983  CZ  ARG A 247      13.360 -23.563 -22.121  1.00 93.53           C  
ATOM   3984  N   GLU A 248      17.124 -17.368 -17.302  1.00 94.98           N  
ATOM   3985  H   GLU A 248      16.352 -17.349 -16.652  1.00 94.98           H  
ATOM   3986  CA  GLU A 248      18.205 -16.389 -17.100  1.00 94.98           C  
ATOM   3987  HA  GLU A 248      17.878 -15.744 -16.284  1.00 94.98           H  
ATOM   3988  C   GLU A 248      18.481 -15.416 -18.260  1.00 94.98           C  
ATOM   3989  CB  GLU A 248      19.487 -17.066 -16.596  1.00 94.98           C  
ATOM   3990  HB2 GLU A 248      19.942 -17.649 -17.397  1.00 94.98           H  
ATOM   3991  HB3 GLU A 248      20.185 -16.286 -16.294  1.00 94.98           H  
ATOM   3992  O   GLU A 248      19.377 -14.579 -18.164  1.00 94.98           O  
ATOM   3993  CG  GLU A 248      19.211 -17.973 -15.390  1.00 94.98           C  
ATOM   3994  HG2 GLU A 248      18.591 -17.423 -14.682  1.00 94.98           H  
ATOM   3995  HG3 GLU A 248      18.655 -18.853 -15.714  1.00 94.98           H  
ATOM   3996  CD  GLU A 248      20.487 -18.428 -14.677  1.00 94.98           C  
ATOM   3997  OE1 GLU A 248      20.341 -18.859 -13.512  1.00 94.98           O  
ATOM   3998  OE2 GLU A 248      21.593 -18.284 -15.237  1.00 94.98           O  
ATOM   3999  N   ARG A 249      17.671 -15.413 -19.323  1.00 96.54           N  
ATOM   4000  H   ARG A 249      16.961 -16.129 -19.381  1.00 96.54           H  
ATOM   4001  CA  ARG A 249      17.794 -14.454 -20.432  1.00 96.54           C  
ATOM   4002  HA  ARG A 249      18.789 -14.547 -20.868  1.00 96.54           H  
ATOM   4003  C   ARG A 249      17.656 -13.016 -19.957  1.00 96.54           C  
ATOM   4004  CB  ARG A 249      16.742 -14.731 -21.511  1.00 96.54           C  
ATOM   4005  HB2 ARG A 249      16.809 -13.943 -22.262  1.00 96.54           H  
ATOM   4006  HB3 ARG A 249      15.746 -14.681 -21.070  1.00 96.54           H  
ATOM   4007  O   ARG A 249      18.364 -12.150 -20.464  1.00 96.54           O  
ATOM   4008  CG  ARG A 249      16.945 -16.087 -22.203  1.00 96.54           C  
ATOM   4009  HG2 ARG A 249      17.899 -16.092 -22.729  1.00 96.54           H  
ATOM   4010  HG3 ARG A 249      16.966 -16.890 -21.466  1.00 96.54           H  
ATOM   4011  CD  ARG A 249      15.806 -16.360 -23.189  1.00 96.54           C  
ATOM   4012  HD2 ARG A 249      14.857 -16.274 -22.660  1.00 96.54           H  
ATOM   4013  HD3 ARG A 249      15.905 -17.384 -23.551  1.00 96.54           H  
ATOM   4014  NE  ARG A 249      15.848 -15.431 -24.338  1.00 96.54           N  
ATOM   4015  HE  ARG A 249      16.687 -14.879 -24.439  1.00 96.54           H  
ATOM   4016  NH1 ARG A 249      13.799 -15.956 -25.229  1.00 96.54           N  
ATOM   4017 HH11 ARG A 249      13.617 -16.563 -24.443  1.00 96.54           H  
ATOM   4018 HH12 ARG A 249      13.076 -15.814 -25.921  1.00 96.54           H  
ATOM   4019  NH2 ARG A 249      15.099 -14.460 -26.258  1.00 96.54           N  
ATOM   4020 HH21 ARG A 249      14.392 -14.380 -26.975  1.00 96.54           H  
ATOM   4021 HH22 ARG A 249      15.965 -13.949 -26.353  1.00 96.54           H  
ATOM   4022  CZ  ARG A 249      14.918 -15.287 -25.266  1.00 96.54           C  
ATOM   4023  N   TRP A 250      16.784 -12.759 -18.974  1.00 97.66           N  
ATOM   4024  H   TRP A 250      16.229 -13.523 -18.614  1.00 97.66           H  
ATOM   4025  CA  TRP A 250      16.672 -11.431 -18.367  1.00 97.66           C  
ATOM   4026  HA  TRP A 250      16.453 -10.706 -19.152  1.00 97.66           H  
ATOM   4027  C   TRP A 250      18.007 -11.003 -17.745  1.00 97.66           C  
ATOM   4028  CB  TRP A 250      15.519 -11.380 -17.350  1.00 97.66           C  
ATOM   4029  HB2 TRP A 250      15.757 -12.024 -16.504  1.00 97.66           H  
ATOM   4030  HB3 TRP A 250      14.616 -11.763 -17.826  1.00 97.66           H  
ATOM   4031  O   TRP A 250      18.475  -9.908 -18.039  1.00 97.66           O  
ATOM   4032  CG  TRP A 250      15.224 -10.002 -16.836  1.00 97.66           C  
ATOM   4033  CD1 TRP A 250      14.216  -9.201 -17.252  1.00 97.66           C  
ATOM   4034  HD1 TRP A 250      13.470  -9.475 -17.984  1.00 97.66           H  
ATOM   4035  CD2 TRP A 250      15.982  -9.207 -15.870  1.00 97.66           C  
ATOM   4036  CE2 TRP A 250      15.437  -7.891 -15.837  1.00 97.66           C  
ATOM   4037  CE3 TRP A 250      17.108  -9.448 -15.054  1.00 97.66           C  
ATOM   4038  HE3 TRP A 250      17.574 -10.422 -15.069  1.00 97.66           H  
ATOM   4039  NE1 TRP A 250      14.338  -7.954 -16.664  1.00 97.66           N  
ATOM   4040  HE1 TRP A 250      13.781  -7.154 -16.927  1.00 97.66           H  
ATOM   4041  CH2 TRP A 250      17.159  -7.131 -14.316  1.00 97.66           C  
ATOM   4042  HH2 TRP A 250      17.649  -6.338 -13.773  1.00 97.66           H  
ATOM   4043  CZ2 TRP A 250      16.025  -6.856 -15.098  1.00 97.66           C  
ATOM   4044  HZ2 TRP A 250      15.613  -5.858 -15.130  1.00 97.66           H  
ATOM   4045  CZ3 TRP A 250      17.681  -8.433 -14.271  1.00 97.66           C  
ATOM   4046  HZ3 TRP A 250      18.558  -8.641 -13.677  1.00 97.66           H  
ATOM   4047  N   LEU A 251      18.655 -11.884 -16.966  1.00 98.21           N  
ATOM   4048  H   LEU A 251      18.276 -12.815 -16.875  1.00 98.21           H  
ATOM   4049  CA  LEU A 251      19.951 -11.612 -16.327  1.00 98.21           C  
ATOM   4050  HA  LEU A 251      19.851 -10.722 -15.706  1.00 98.21           H  
ATOM   4051  C   LEU A 251      21.035 -11.321 -17.370  1.00 98.21           C  
ATOM   4052  CB  LEU A 251      20.351 -12.812 -15.441  1.00 98.21           C  
ATOM   4053  HB2 LEU A 251      19.582 -12.981 -14.687  1.00 98.21           H  
ATOM   4054  HB3 LEU A 251      20.406 -13.709 -16.058  1.00 98.21           H  
ATOM   4055  O   LEU A 251      21.740 -10.322 -17.270  1.00 98.21           O  
ATOM   4056  CG  LEU A 251      21.703 -12.675 -14.716  1.00 98.21           C  
ATOM   4057  HG  LEU A 251      22.507 -12.606 -15.448  1.00 98.21           H  
ATOM   4058  CD1 LEU A 251      21.739 -11.449 -13.810  1.00 98.21           C  
ATOM   4059 HD11 LEU A 251      20.939 -11.503 -13.072  1.00 98.21           H  
ATOM   4060 HD12 LEU A 251      21.635 -10.545 -14.410  1.00 98.21           H  
ATOM   4061 HD13 LEU A 251      22.696 -11.405 -13.291  1.00 98.21           H  
ATOM   4062  CD2 LEU A 251      21.932 -13.910 -13.847  1.00 98.21           C  
ATOM   4063 HD21 LEU A 251      22.898 -13.832 -13.348  1.00 98.21           H  
ATOM   4064 HD22 LEU A 251      21.938 -14.807 -14.466  1.00 98.21           H  
ATOM   4065 HD23 LEU A 251      21.148 -13.988 -13.094  1.00 98.21           H  
ATOM   4066  N   GLN A 252      21.119 -12.154 -18.408  1.00 97.34           N  
ATOM   4067  H   GLN A 252      20.522 -12.968 -18.413  1.00 97.34           H  
ATOM   4068  CA  GLN A 252      22.081 -11.980 -19.498  1.00 97.34           C  
ATOM   4069  HA  GLN A 252      23.093 -11.989 -19.093  1.00 97.34           H  
ATOM   4070  C   GLN A 252      21.883 -10.647 -20.231  1.00 97.34           C  
ATOM   4071  CB  GLN A 252      21.922 -13.131 -20.496  1.00 97.34           C  
ATOM   4072  HB2 GLN A 252      20.883 -13.169 -20.823  1.00 97.34           H  
ATOM   4073  HB3 GLN A 252      22.546 -12.933 -21.366  1.00 97.34           H  
ATOM   4074  O   GLN A 252      22.854  -9.960 -20.542  1.00 97.34           O  
ATOM   4075  CG  GLN A 252      22.319 -14.498 -19.918  1.00 97.34           C  
ATOM   4076  HG2 GLN A 252      23.395 -14.514 -19.740  1.00 97.34           H  
ATOM   4077  HG3 GLN A 252      21.820 -14.668 -18.965  1.00 97.34           H  
ATOM   4078  CD  GLN A 252      21.960 -15.646 -20.856  1.00 97.34           C  
ATOM   4079  NE2 GLN A 252      22.117 -16.874 -20.418  1.00 97.34           N  
ATOM   4080 HE21 GLN A 252      22.429 -17.052 -19.475  1.00 97.34           H  
ATOM   4081 HE22 GLN A 252      21.869 -17.624 -21.048  1.00 97.34           H  
ATOM   4082  OE1 GLN A 252      21.532 -15.462 -21.988  1.00 97.34           O  
ATOM   4083  N   CYS A 253      20.631 -10.267 -20.505  1.00 97.07           N  
ATOM   4084  H   CYS A 253      19.868 -10.871 -20.233  1.00 97.07           H  
ATOM   4085  CA  CYS A 253      20.322  -8.991 -21.146  1.00 97.07           C  
ATOM   4086  HA  CYS A 253      20.955  -8.869 -22.025  1.00 97.07           H  
ATOM   4087  C   CYS A 253      20.625  -7.809 -20.223  1.00 97.07           C  
ATOM   4088  CB  CYS A 253      18.859  -8.972 -21.602  1.00 97.07           C  
ATOM   4089  HB2 CYS A 253      18.203  -9.188 -20.758  1.00 97.07           H  
ATOM   4090  HB3 CYS A 253      18.619  -7.983 -21.993  1.00 97.07           H  
ATOM   4091  O   CYS A 253      21.132  -6.800 -20.697  1.00 97.07           O  
ATOM   4092  SG  CYS A 253      18.613 -10.201 -22.912  1.00 97.07           S  
ATOM   4093  HG  CYS A 253      18.743 -11.260 -22.108  1.00 97.07           H  
ATOM   4094  N   ALA A 254      20.361  -7.933 -18.921  1.00 98.22           N  
ATOM   4095  H   ALA A 254      19.926  -8.783 -18.591  1.00 98.22           H  
ATOM   4096  CA  ALA A 254      20.655  -6.903 -17.933  1.00 98.22           C  
ATOM   4097  HA  ALA A 254      20.187  -5.969 -18.244  1.00 98.22           H  
ATOM   4098  C   ALA A 254      22.161  -6.629 -17.803  1.00 98.22           C  
ATOM   4099  CB  ALA A 254      20.034  -7.333 -16.602  1.00 98.22           C  
ATOM   4100  HB1 ALA A 254      18.951  -7.399 -16.703  1.00 98.22           H  
ATOM   4101  HB2 ALA A 254      20.427  -8.301 -16.290  1.00 98.22           H  
ATOM   4102  HB3 ALA A 254      20.281  -6.600 -15.834  1.00 98.22           H  
ATOM   4103  O   ALA A 254      22.565  -5.471 -17.867  1.00 98.22           O  
ATOM   4104  N   ILE A 255      22.986  -7.677 -17.699  1.00 98.54           N  
ATOM   4105  H   ILE A 255      22.584  -8.600 -17.621  1.00 98.54           H  
ATOM   4106  CA  ILE A 255      24.453  -7.551 -17.645  1.00 98.54           C  
ATOM   4107  HA  ILE A 255      24.722  -6.898 -16.815  1.00 98.54           H  
ATOM   4108  C   ILE A 255      24.967  -6.876 -18.920  1.00 98.54           C  
ATOM   4109  CB  ILE A 255      25.109  -8.930 -17.402  1.00 98.54           C  
ATOM   4110  HB  ILE A 255      24.709  -9.638 -18.127  1.00 98.54           H  
ATOM   4111  O   ILE A 255      25.592  -5.819 -18.843  1.00 98.54           O  
ATOM   4112  CG1 ILE A 255      24.768  -9.428 -15.979  1.00 98.54           C  
ATOM   4113 HG12 ILE A 255      23.693  -9.350 -15.814  1.00 98.54           H  
ATOM   4114 HG13 ILE A 255      25.260  -8.790 -15.244  1.00 98.54           H  
ATOM   4115  CG2 ILE A 255      26.635  -8.859 -17.590  1.00 98.54           C  
ATOM   4116 HG21 ILE A 255      26.898  -8.596 -18.615  1.00 98.54           H  
ATOM   4117 HG22 ILE A 255      27.072  -8.115 -16.924  1.00 98.54           H  
ATOM   4118 HG23 ILE A 255      27.106  -9.820 -17.387  1.00 98.54           H  
ATOM   4119  CD1 ILE A 255      25.160 -10.886 -15.714  1.00 98.54           C  
ATOM   4120 HD11 ILE A 255      24.723 -11.533 -16.476  1.00 98.54           H  
ATOM   4121 HD12 ILE A 255      24.784 -11.186 -14.736  1.00 98.54           H  
ATOM   4122 HD13 ILE A 255      26.244 -11.001 -15.712  1.00 98.54           H  
ATOM   4123  N   LYS A 256      24.594  -7.403 -20.097  1.00 96.92           N  
ATOM   4124  H   LYS A 256      24.068  -8.265 -20.086  1.00 96.92           H  
ATOM   4125  CA  LYS A 256      24.965  -6.809 -21.392  1.00 96.92           C  
ATOM   4126  HA  LYS A 256      26.052  -6.809 -21.479  1.00 96.92           H  
ATOM   4127  C   LYS A 256      24.526  -5.351 -21.504  1.00 96.92           C  
ATOM   4128  CB  LYS A 256      24.347  -7.609 -22.546  1.00 96.92           C  
ATOM   4129  HB2 LYS A 256      23.292  -7.786 -22.339  1.00 96.92           H  
ATOM   4130  HB3 LYS A 256      24.421  -7.019 -23.459  1.00 96.92           H  
ATOM   4131  O   LYS A 256      25.267  -4.529 -22.032  1.00 96.92           O  
ATOM   4132  CG  LYS A 256      25.065  -8.942 -22.784  1.00 96.92           C  
ATOM   4133  HG2 LYS A 256      25.049  -9.543 -21.875  1.00 96.92           H  
ATOM   4134  HG3 LYS A 256      26.103  -8.745 -23.052  1.00 96.92           H  
ATOM   4135  CD  LYS A 256      24.381  -9.708 -23.921  1.00 96.92           C  
ATOM   4136  HD2 LYS A 256      23.346  -9.908 -23.645  1.00 96.92           H  
ATOM   4137  HD3 LYS A 256      24.403  -9.100 -24.826  1.00 96.92           H  
ATOM   4138  CE  LYS A 256      25.119 -11.026 -24.162  1.00 96.92           C  
ATOM   4139  HE2 LYS A 256      25.086 -11.613 -23.244  1.00 96.92           H  
ATOM   4140  HE3 LYS A 256      26.165 -10.802 -24.369  1.00 96.92           H  
ATOM   4141  NZ  LYS A 256      24.525 -11.788 -25.289  1.00 96.92           N  
ATOM   4142  HZ1 LYS A 256      24.565 -11.243 -26.138  1.00 96.92           H  
ATOM   4143  HZ2 LYS A 256      25.039 -12.645 -25.435  1.00 96.92           H  
ATOM   4144  HZ3 LYS A 256      23.562 -12.019 -25.088  1.00 96.92           H  
ATOM   4145  N   LEU A 257      23.328  -5.017 -21.023  1.00 97.42           N  
ATOM   4146  H   LEU A 257      22.752  -5.743 -20.624  1.00 97.42           H  
ATOM   4147  CA  LEU A 257      22.801  -3.657 -21.063  1.00 97.42           C  
ATOM   4148  HA  LEU A 257      22.838  -3.313 -22.097  1.00 97.42           H  
ATOM   4149  C   LEU A 257      23.656  -2.702 -20.223  1.00 97.42           C  
ATOM   4150  CB  LEU A 257      21.336  -3.672 -20.597  1.00 97.42           C  
ATOM   4151  HB2 LEU A 257      21.290  -4.068 -19.583  1.00 97.42           H  
ATOM   4152  HB3 LEU A 257      20.769  -4.337 -21.249  1.00 97.42           H  
ATOM   4153  O   LEU A 257      24.058  -1.655 -20.731  1.00 97.42           O  
ATOM   4154  CG  LEU A 257      20.664  -2.293 -20.611  1.00 97.42           C  
ATOM   4155  HG  LEU A 257      21.215  -1.598 -19.978  1.00 97.42           H  
ATOM   4156  CD1 LEU A 257      20.590  -1.740 -22.032  1.00 97.42           C  
ATOM   4157 HD11 LEU A 257      21.588  -1.502 -22.398  1.00 97.42           H  
ATOM   4158 HD12 LEU A 257      20.127  -2.471 -22.695  1.00 97.42           H  
ATOM   4159 HD13 LEU A 257      20.006  -0.819 -22.037  1.00 97.42           H  
ATOM   4160  CD2 LEU A 257      19.248  -2.430 -20.057  1.00 97.42           C  
ATOM   4161 HD21 LEU A 257      19.291  -2.839 -19.048  1.00 97.42           H  
ATOM   4162 HD22 LEU A 257      18.784  -1.444 -20.019  1.00 97.42           H  
ATOM   4163 HD23 LEU A 257      18.661  -3.087 -20.698  1.00 97.42           H  
ATOM   4164  N   ILE A 258      23.961  -3.068 -18.978  1.00 98.38           N  
ATOM   4165  H   ILE A 258      23.636  -3.966 -18.650  1.00 98.38           H  
ATOM   4166  CA  ILE A 258      24.778  -2.260 -18.061  1.00 98.38           C  
ATOM   4167  HA  ILE A 258      24.338  -1.266 -17.972  1.00 98.38           H  
ATOM   4168  C   ILE A 258      26.192  -2.074 -18.633  1.00 98.38           C  
ATOM   4169  CB  ILE A 258      24.779  -2.917 -16.659  1.00 98.38           C  
ATOM   4170  HB  ILE A 258      25.067  -3.963 -16.771  1.00 98.38           H  
ATOM   4171  O   ILE A 258      26.650  -0.942 -18.798  1.00 98.38           O  
ATOM   4172  CG1 ILE A 258      23.371  -2.847 -16.022  1.00 98.38           C  
ATOM   4173 HG12 ILE A 258      22.610  -3.114 -16.755  1.00 98.38           H  
ATOM   4174 HG13 ILE A 258      23.168  -1.826 -15.699  1.00 98.38           H  
ATOM   4175  CG2 ILE A 258      25.786  -2.241 -15.713  1.00 98.38           C  
ATOM   4176 HG21 ILE A 258      25.808  -2.747 -14.748  1.00 98.38           H  
ATOM   4177 HG22 ILE A 258      26.794  -2.308 -16.122  1.00 98.38           H  
ATOM   4178 HG23 ILE A 258      25.517  -1.196 -15.559  1.00 98.38           H  
ATOM   4179  CD1 ILE A 258      23.208  -3.792 -14.826  1.00 98.38           C  
ATOM   4180 HD11 ILE A 258      23.910  -3.542 -14.030  1.00 98.38           H  
ATOM   4181 HD12 ILE A 258      23.367  -4.823 -15.142  1.00 98.38           H  
ATOM   4182 HD13 ILE A 258      22.199  -3.690 -14.426  1.00 98.38           H  
ATOM   4183  N   GLU A 259      26.843  -3.169 -19.027  1.00 97.47           N  
ATOM   4184  H   GLU A 259      26.416  -4.071 -18.873  1.00 97.47           H  
ATOM   4185  CA  GLU A 259      28.204  -3.157 -19.577  1.00 97.47           C  
ATOM   4186  HA  GLU A 259      28.884  -2.683 -18.869  1.00 97.47           H  
ATOM   4187  C   GLU A 259      28.284  -2.388 -20.897  1.00 97.47           C  
ATOM   4188  CB  GLU A 259      28.665  -4.594 -19.828  1.00 97.47           C  
ATOM   4189  HB2 GLU A 259      27.907  -5.096 -20.430  1.00 97.47           H  
ATOM   4190  HB3 GLU A 259      29.597  -4.573 -20.393  1.00 97.47           H  
ATOM   4191  O   GLU A 259      29.206  -1.602 -21.110  1.00 97.47           O  
ATOM   4192  CG  GLU A 259      28.906  -5.373 -18.530  1.00 97.47           C  
ATOM   4193  HG2 GLU A 259      29.716  -4.888 -17.984  1.00 97.47           H  
ATOM   4194  HG3 GLU A 259      28.015  -5.334 -17.904  1.00 97.47           H  
ATOM   4195  CD  GLU A 259      29.267  -6.842 -18.795  1.00 97.47           C  
ATOM   4196  OE1 GLU A 259      29.816  -7.462 -17.860  1.00 97.47           O  
ATOM   4197  OE2 GLU A 259      28.966  -7.346 -19.905  1.00 97.47           O  
ATOM   4198  N   SER A 260      27.291  -2.547 -21.780  1.00 96.13           N  
ATOM   4199  H   SER A 260      26.582  -3.239 -21.586  1.00 96.13           H  
ATOM   4200  CA  SER A 260      27.272  -1.833 -23.058  1.00 96.13           C  
ATOM   4201  HA  SER A 260      28.211  -2.055 -23.565  1.00 96.13           H  
ATOM   4202  C   SER A 260      27.204  -0.319 -22.871  1.00 96.13           C  
ATOM   4203  CB  SER A 260      26.130  -2.308 -23.962  1.00 96.13           C  
ATOM   4204  HB2 SER A 260      26.132  -3.396 -24.022  1.00 96.13           H  
ATOM   4205  HB3 SER A 260      26.296  -1.919 -24.967  1.00 96.13           H  
ATOM   4206  O   SER A 260      27.753   0.407 -23.697  1.00 96.13           O  
ATOM   4207  OG  SER A 260      24.876  -1.840 -23.510  1.00 96.13           O  
ATOM   4208  HG  SER A 260      24.748  -2.129 -22.604  1.00 96.13           H  
ATOM   4209  N   ASN A 261      26.598   0.168 -21.786  1.00 97.60           N  
ATOM   4210  H   ASN A 261      26.214  -0.484 -21.117  1.00 97.60           H  
ATOM   4211  CA  ASN A 261      26.570   1.589 -21.451  1.00 97.60           C  
ATOM   4212  HA  ASN A 261      26.522   2.163 -22.377  1.00 97.60           H  
ATOM   4213  C   ASN A 261      27.855   2.072 -20.752  1.00 97.60           C  
ATOM   4214  CB  ASN A 261      25.284   1.894 -20.669  1.00 97.60           C  
ATOM   4215  HB2 ASN A 261      25.142   1.165 -19.871  1.00 97.60           H  
ATOM   4216  HB3 ASN A 261      25.358   2.882 -20.215  1.00 97.60           H  
ATOM   4217  O   ASN A 261      27.958   3.255 -20.439  1.00 97.60           O  
ATOM   4218  CG  ASN A 261      24.082   1.914 -21.594  1.00 97.60           C  
ATOM   4219  ND2 ASN A 261      23.239   0.913 -21.560  1.00 97.60           N  
ATOM   4220 HD21 ASN A 261      22.451   0.949 -22.190  1.00 97.60           H  
ATOM   4221 HD22 ASN A 261      23.460   0.088 -21.021  1.00 97.60           H  
ATOM   4222  OD1 ASN A 261      23.895   2.829 -22.382  1.00 97.60           O  
ATOM   4223  N   GLY A 262      28.849   1.199 -20.553  1.00 97.41           N  
ATOM   4224  H   GLY A 262      28.720   0.237 -20.834  1.00 97.41           H  
ATOM   4225  CA  GLY A 262      30.120   1.533 -19.906  1.00 97.41           C  
ATOM   4226  HA2 GLY A 262      30.505   2.470 -20.309  1.00 97.41           H  
ATOM   4227  HA3 GLY A 262      30.838   0.740 -20.116  1.00 97.41           H  
ATOM   4228  C   GLY A 262      30.006   1.673 -18.389  1.00 97.41           C  
ATOM   4229  O   GLY A 262      30.813   2.362 -17.772  1.00 97.41           O  
ATOM   4230  N   ILE A 263      28.987   1.061 -17.784  1.00 98.18           N  
ATOM   4231  H   ILE A 263      28.383   0.466 -18.333  1.00 98.18           H  
ATOM   4232  CA  ILE A 263      28.736   1.137 -16.347  1.00 98.18           C  
ATOM   4233  HA  ILE A 263      29.245   2.010 -15.938  1.00 98.18           H  
ATOM   4234  C   ILE A 263      29.329  -0.107 -15.688  1.00 98.18           C  
ATOM   4235  CB  ILE A 263      27.227   1.316 -16.080  1.00 98.18           C  
ATOM   4236  HB  ILE A 263      26.698   0.488 -16.551  1.00 98.18           H  
ATOM   4237  O   ILE A 263      29.045  -1.231 -16.099  1.00 98.18           O  
ATOM   4238  CG1 ILE A 263      26.724   2.640 -16.705  1.00 98.18           C  
ATOM   4239 HG12 ILE A 263      27.092   2.738 -17.726  1.00 98.18           H  
ATOM   4240 HG13 ILE A 263      27.110   3.484 -16.132  1.00 98.18           H  
ATOM   4241  CG2 ILE A 263      26.934   1.294 -14.568  1.00 98.18           C  
ATOM   4242 HG21 ILE A 263      25.864   1.396 -14.389  1.00 98.18           H  
ATOM   4243 HG22 ILE A 263      27.465   2.102 -14.066  1.00 98.18           H  
ATOM   4244 HG23 ILE A 263      27.242   0.340 -14.140  1.00 98.18           H  
ATOM   4245  CD1 ILE A 263      25.201   2.738 -16.785  1.00 98.18           C  
ATOM   4246 HD11 ILE A 263      24.814   1.899 -17.364  1.00 98.18           H  
ATOM   4247 HD12 ILE A 263      24.927   3.668 -17.281  1.00 98.18           H  
ATOM   4248 HD13 ILE A 263      24.765   2.732 -15.786  1.00 98.18           H  
ATOM   4249  N   ALA A 264      30.138   0.086 -14.646  1.00 97.91           N  
ATOM   4250  H   ALA A 264      30.369   1.029 -14.367  1.00 97.91           H  
ATOM   4251  CA  ALA A 264      30.644  -1.027 -13.854  1.00 97.91           C  
ATOM   4252  HA  ALA A 264      31.126  -1.737 -14.526  1.00 97.91           H  
ATOM   4253  C   ALA A 264      29.482  -1.737 -13.148  1.00 97.91           C  
ATOM   4254  CB  ALA A 264      31.697  -0.520 -12.862  1.00 97.91           C  
ATOM   4255  HB1 ALA A 264      31.259   0.221 -12.193  1.00 97.91           H  
ATOM   4256  HB2 ALA A 264      32.075  -1.353 -12.270  1.00 97.91           H  
ATOM   4257  HB3 ALA A 264      32.528  -0.068 -13.404  1.00 97.91           H  
ATOM   4258  O   ALA A 264      28.707  -1.105 -12.421  1.00 97.91           O  
ATOM   4259  N   LEU A 265      29.385  -3.054 -13.340  1.00 97.89           N  
ATOM   4260  H   LEU A 265      30.013  -3.496 -13.997  1.00 97.89           H  
ATOM   4261  CA  LEU A 265      28.296  -3.857 -12.792  1.00 97.89           C  
ATOM   4262  HA  LEU A 265      27.367  -3.458 -13.198  1.00 97.89           H  
ATOM   4263  C   LEU A 265      28.218  -3.742 -11.265  1.00 97.89           C  
ATOM   4264  CB  LEU A 265      28.478  -5.310 -13.267  1.00 97.89           C  
ATOM   4265  HB2 LEU A 265      28.567  -5.315 -14.353  1.00 97.89           H  
ATOM   4266  HB3 LEU A 265      29.404  -5.708 -12.852  1.00 97.89           H  
ATOM   4267  O   LEU A 265      27.129  -3.544 -10.727  1.00 97.89           O  
ATOM   4268  CG  LEU A 265      27.326  -6.245 -12.872  1.00 97.89           C  
ATOM   4269  HG  LEU A 265      27.249  -6.290 -11.786  1.00 97.89           H  
ATOM   4270  CD1 LEU A 265      25.992  -5.772 -13.442  1.00 97.89           C  
ATOM   4271 HD11 LEU A 265      26.032  -5.732 -14.531  1.00 97.89           H  
ATOM   4272 HD12 LEU A 265      25.235  -6.485 -13.116  1.00 97.89           H  
ATOM   4273 HD13 LEU A 265      25.720  -4.799 -13.034  1.00 97.89           H  
ATOM   4274  CD2 LEU A 265      27.586  -7.649 -13.410  1.00 97.89           C  
ATOM   4275 HD21 LEU A 265      27.646  -7.636 -14.499  1.00 97.89           H  
ATOM   4276 HD22 LEU A 265      26.791  -8.325 -13.096  1.00 97.89           H  
ATOM   4277 HD23 LEU A 265      28.530  -8.024 -13.015  1.00 97.89           H  
ATOM   4278  N   SER A 266      29.374  -3.753 -10.594  1.00 97.96           N  
ATOM   4279  H   SER A 266      30.234  -3.900 -11.102  1.00 97.96           H  
ATOM   4280  CA  SER A 266      29.468  -3.581  -9.144  1.00 97.96           C  
ATOM   4281  HA  SER A 266      28.823  -4.331  -8.686  1.00 97.96           H  
ATOM   4282  C   SER A 266      28.969  -2.224  -8.664  1.00 97.96           C  
ATOM   4283  CB  SER A 266      30.898  -3.824  -8.660  1.00 97.96           C  
ATOM   4284  HB2 SER A 266      30.950  -3.645  -7.586  1.00 97.96           H  
ATOM   4285  HB3 SER A 266      31.167  -4.862  -8.852  1.00 97.96           H  
ATOM   4286  O   SER A 266      28.236  -2.129  -7.686  1.00 97.96           O  
ATOM   4287  OG  SER A 266      31.803  -2.967  -9.343  1.00 97.96           O  
ATOM   4288  HG  SER A 266      32.675  -3.127  -8.973  1.00 97.96           H  
ATOM   4289  N   HIS A 267      29.285  -1.154  -9.394  1.00 98.45           N  
ATOM   4290  H   HIS A 267      29.870  -1.288 -10.207  1.00 98.45           H  
ATOM   4291  CA  HIS A 267      28.826   0.182  -9.035  1.00 98.45           C  
ATOM   4292  HA  HIS A 267      29.083   0.355  -7.990  1.00 98.45           H  
ATOM   4293  C   HIS A 267      27.301   0.322  -9.158  1.00 98.45           C  
ATOM   4294  CB  HIS A 267      29.550   1.220  -9.897  1.00 98.45           C  
ATOM   4295  HB2 HIS A 267      29.301   1.062 -10.947  1.00 98.45           H  
ATOM   4296  HB3 HIS A 267      30.627   1.106  -9.773  1.00 98.45           H  
ATOM   4297  O   HIS A 267      26.655   0.901  -8.277  1.00 98.45           O  
ATOM   4298  CG  HIS A 267      29.167   2.621  -9.507  1.00 98.45           C  
ATOM   4299  CD2 HIS A 267      28.669   3.600 -10.322  1.00 98.45           C  
ATOM   4300  HD2 HIS A 267      28.517   3.524 -11.389  1.00 98.45           H  
ATOM   4301  ND1 HIS A 267      29.179   3.124  -8.228  1.00 98.45           N  
ATOM   4302  HD1 HIS A 267      29.482   2.632  -7.399  1.00 98.45           H  
ATOM   4303  CE1 HIS A 267      28.691   4.372  -8.269  1.00 98.45           C  
ATOM   4304  HE1 HIS A 267      28.570   5.016  -7.411  1.00 98.45           H  
ATOM   4305  NE2 HIS A 267      28.362   4.708  -9.524  1.00 98.45           N  
ATOM   4306  N   PHE A 268      26.721  -0.223 -10.231  1.00 98.73           N  
ATOM   4307  H   PHE A 268      27.309  -0.693 -10.905  1.00 98.73           H  
ATOM   4308  CA  PHE A 268      25.274  -0.230 -10.439  1.00 98.73           C  
ATOM   4309  HA  PHE A 268      24.895   0.789 -10.356  1.00 98.73           H  
ATOM   4310  C   PHE A 268      24.553  -1.058  -9.370  1.00 98.73           C  
ATOM   4311  CB  PHE A 268      24.968  -0.740 -11.851  1.00 98.73           C  
ATOM   4312  HB2 PHE A 268      25.499  -0.115 -12.569  1.00 98.73           H  
ATOM   4313  HB3 PHE A 268      25.347  -1.756 -11.963  1.00 98.73           H  
ATOM   4314  O   PHE A 268      23.649  -0.558  -8.694  1.00 98.73           O  
ATOM   4315  CG  PHE A 268      23.492  -0.716 -12.197  1.00 98.73           C  
ATOM   4316  CD1 PHE A 268      22.709  -1.877 -12.058  1.00 98.73           C  
ATOM   4317  HD1 PHE A 268      23.155  -2.793 -11.702  1.00 98.73           H  
ATOM   4318  CD2 PHE A 268      22.896   0.475 -12.645  1.00 98.73           C  
ATOM   4319  HD2 PHE A 268      23.494   1.369 -12.741  1.00 98.73           H  
ATOM   4320  CE1 PHE A 268      21.343  -1.847 -12.392  1.00 98.73           C  
ATOM   4321  HE1 PHE A 268      20.748  -2.742 -12.288  1.00 98.73           H  
ATOM   4322  CE2 PHE A 268      21.528   0.512 -12.963  1.00 98.73           C  
ATOM   4323  HE2 PHE A 268      21.078   1.434 -13.300  1.00 98.73           H  
ATOM   4324  CZ  PHE A 268      20.752  -0.653 -12.841  1.00 98.73           C  
ATOM   4325  HZ  PHE A 268      19.699  -0.626 -13.079  1.00 98.73           H  
ATOM   4326  N   CYS A 269      24.988  -2.304  -9.179  1.00 98.74           N  
ATOM   4327  H   CYS A 269      25.768  -2.639  -9.726  1.00 98.74           H  
ATOM   4328  CA  CYS A 269      24.363  -3.245  -8.256  1.00 98.74           C  
ATOM   4329  HA  CYS A 269      23.291  -3.267  -8.453  1.00 98.74           H  
ATOM   4330  C   CYS A 269      24.537  -2.813  -6.798  1.00 98.74           C  
ATOM   4331  CB  CYS A 269      24.926  -4.644  -8.515  1.00 98.74           C  
ATOM   4332  HB2 CYS A 269      26.011  -4.636  -8.410  1.00 98.74           H  
ATOM   4333  HB3 CYS A 269      24.521  -5.352  -7.791  1.00 98.74           H  
ATOM   4334  O   CYS A 269      23.550  -2.765  -6.065  1.00 98.74           O  
ATOM   4335  SG  CYS A 269      24.478  -5.156 -10.198  1.00 98.74           S  
ATOM   4336  HG  CYS A 269      25.557  -4.614 -10.771  1.00 98.74           H  
ATOM   4337  N   GLY A 270      25.740  -2.390  -6.405  1.00 98.65           N  
ATOM   4338  H   GLY A 270      26.531  -2.508  -7.022  1.00 98.65           H  
ATOM   4339  CA  GLY A 270      26.023  -1.863  -5.071  1.00 98.65           C  
ATOM   4340  HA2 GLY A 270      27.087  -1.634  -5.004  1.00 98.65           H  
ATOM   4341  HA3 GLY A 270      25.800  -2.625  -4.325  1.00 98.65           H  
ATOM   4342  C   GLY A 270      25.225  -0.597  -4.748  1.00 98.65           C  
ATOM   4343  O   GLY A 270      24.755  -0.431  -3.621  1.00 98.65           O  
ATOM   4344  N   SER A 271      24.968   0.270  -5.737  1.00 98.73           N  
ATOM   4345  H   SER A 271      25.360   0.089  -6.650  1.00 98.73           H  
ATOM   4346  CA  SER A 271      24.107   1.446  -5.537  1.00 98.73           C  
ATOM   4347  HA  SER A 271      24.448   1.978  -4.649  1.00 98.73           H  
ATOM   4348  C   SER A 271      22.648   1.053  -5.292  1.00 98.73           C  
ATOM   4349  CB  SER A 271      24.187   2.415  -6.715  1.00 98.73           C  
ATOM   4350  HB2 SER A 271      23.905   1.903  -7.635  1.00 98.73           H  
ATOM   4351  HB3 SER A 271      23.489   3.235  -6.541  1.00 98.73           H  
ATOM   4352  O   SER A 271      22.041   1.553  -4.348  1.00 98.73           O  
ATOM   4353  OG  SER A 271      25.496   2.944  -6.830  1.00 98.73           O  
ATOM   4354  HG  SER A 271      26.023   2.277  -7.276  1.00 98.73           H  
ATOM   4355  N   ILE A 272      22.091   0.129  -6.085  1.00 98.82           N  
ATOM   4356  H   ILE A 272      22.646  -0.268  -6.830  1.00 98.82           H  
ATOM   4357  CA  ILE A 272      20.728  -0.386  -5.868  1.00 98.82           C  
ATOM   4358  HA  ILE A 272      20.037   0.456  -5.828  1.00 98.82           H  
ATOM   4359  C   ILE A 272      20.625  -1.098  -4.518  1.00 98.82           C  
ATOM   4360  CB  ILE A 272      20.303  -1.314  -7.027  1.00 98.82           C  
ATOM   4361  HB  ILE A 272      21.117  -2.013  -7.222  1.00 98.82           H  
ATOM   4362  O   ILE A 272      19.670  -0.868  -3.779  1.00 98.82           O  
ATOM   4363  CG1 ILE A 272      20.070  -0.461  -8.292  1.00 98.82           C  
ATOM   4364 HG12 ILE A 272      20.964   0.125  -8.504  1.00 98.82           H  
ATOM   4365 HG13 ILE A 272      19.248   0.232  -8.111  1.00 98.82           H  
ATOM   4366  CG2 ILE A 272      19.041  -2.132  -6.680  1.00 98.82           C  
ATOM   4367 HG21 ILE A 272      18.773  -2.785  -7.510  1.00 98.82           H  
ATOM   4368 HG22 ILE A 272      18.208  -1.471  -6.442  1.00 98.82           H  
ATOM   4369 HG23 ILE A 272      19.230  -2.790  -5.831  1.00 98.82           H  
ATOM   4370  CD1 ILE A 272      19.739  -1.265  -9.551  1.00 98.82           C  
ATOM   4371 HD11 ILE A 272      20.527  -1.994  -9.736  1.00 98.82           H  
ATOM   4372 HD12 ILE A 272      19.675  -0.574 -10.391  1.00 98.82           H  
ATOM   4373 HD13 ILE A 272      18.776  -1.767  -9.457  1.00 98.82           H  
ATOM   4374  N   TYR A 273      21.607  -1.933  -4.177  1.00 98.79           N  
ATOM   4375  H   TYR A 273      22.351  -2.106  -4.838  1.00 98.79           H  
ATOM   4376  CA  TYR A 273      21.664  -2.611  -2.887  1.00 98.79           C  
ATOM   4377  HA  TYR A 273      20.781  -3.240  -2.777  1.00 98.79           H  
ATOM   4378  C   TYR A 273      21.664  -1.607  -1.730  1.00 98.79           C  
ATOM   4379  CB  TYR A 273      22.907  -3.505  -2.842  1.00 98.79           C  
ATOM   4380  HB2 TYR A 273      23.802  -2.895  -2.963  1.00 98.79           H  
ATOM   4381  HB3 TYR A 273      22.875  -4.208  -3.674  1.00 98.79           H  
ATOM   4382  O   TYR A 273      20.864  -1.738  -0.807  1.00 98.79           O  
ATOM   4383  CG  TYR A 273      23.010  -4.282  -1.550  1.00 98.79           C  
ATOM   4384  CD1 TYR A 273      23.741  -3.756  -0.468  1.00 98.79           C  
ATOM   4385  HD1 TYR A 273      24.251  -2.808  -0.564  1.00 98.79           H  
ATOM   4386  CD2 TYR A 273      22.330  -5.507  -1.416  1.00 98.79           C  
ATOM   4387  HD2 TYR A 273      21.746  -5.888  -2.240  1.00 98.79           H  
ATOM   4388  CE1 TYR A 273      23.822  -4.468   0.741  1.00 98.79           C  
ATOM   4389  HE1 TYR A 273      24.398  -4.062   1.559  1.00 98.79           H  
ATOM   4390  CE2 TYR A 273      22.412  -6.226  -0.209  1.00 98.79           C  
ATOM   4391  HE2 TYR A 273      21.877  -7.157  -0.092  1.00 98.79           H  
ATOM   4392  OH  TYR A 273      23.330  -6.456   1.986  1.00 98.79           O  
ATOM   4393  HH  TYR A 273      23.750  -5.931   2.671  1.00 98.79           H  
ATOM   4394  CZ  TYR A 273      23.172  -5.711   0.863  1.00 98.79           C  
ATOM   4395  N   THR A 274      22.491  -0.561  -1.820  1.00 98.63           N  
ATOM   4396  H   THR A 274      23.133  -0.531  -2.600  1.00 98.63           H  
ATOM   4397  CA  THR A 274      22.549   0.522  -0.828  1.00 98.63           C  
ATOM   4398  HA  THR A 274      22.792   0.095   0.145  1.00 98.63           H  
ATOM   4399  C   THR A 274      21.203   1.233  -0.694  1.00 98.63           C  
ATOM   4400  CB  THR A 274      23.638   1.544  -1.187  1.00 98.63           C  
ATOM   4401  HB  THR A 274      23.412   2.001  -2.150  1.00 98.63           H  
ATOM   4402  O   THR A 274      20.737   1.424   0.425  1.00 98.63           O  
ATOM   4403  CG2 THR A 274      23.777   2.645  -0.136  1.00 98.63           C  
ATOM   4404 HG21 THR A 274      23.975   2.188   0.833  1.00 98.63           H  
ATOM   4405 HG22 THR A 274      24.610   3.297  -0.399  1.00 98.63           H  
ATOM   4406 HG23 THR A 274      22.868   3.243  -0.083  1.00 98.63           H  
ATOM   4407  OG1 THR A 274      24.898   0.920  -1.255  1.00 98.63           O  
ATOM   4408  HG1 THR A 274      24.908   0.330  -2.013  1.00 98.63           H  
ATOM   4409  N   ALA A 275      20.540   1.569  -1.806  1.00 98.67           N  
ATOM   4410  H   ALA A 275      20.968   1.401  -2.705  1.00 98.67           H  
ATOM   4411  CA  ALA A 275      19.217   2.196  -1.781  1.00 98.67           C  
ATOM   4412  HA  ALA A 275      19.272   3.123  -1.210  1.00 98.67           H  
ATOM   4413  C   ALA A 275      18.167   1.292  -1.112  1.00 98.67           C  
ATOM   4414  CB  ALA A 275      18.812   2.528  -3.222  1.00 98.67           C  
ATOM   4415  HB1 ALA A 275      19.613   3.086  -3.708  1.00 98.67           H  
ATOM   4416  HB2 ALA A 275      17.908   3.137  -3.216  1.00 98.67           H  
ATOM   4417  HB3 ALA A 275      18.627   1.615  -3.788  1.00 98.67           H  
ATOM   4418  O   ALA A 275      17.367   1.743  -0.298  1.00 98.67           O  
ATOM   4419  N   LEU A 276      18.180  -0.011  -1.407  1.00 98.71           N  
ATOM   4420  H   LEU A 276      18.855  -0.343  -2.081  1.00 98.71           H  
ATOM   4421  CA  LEU A 276      17.272  -0.971  -0.776  1.00 98.71           C  
ATOM   4422  HA  LEU A 276      16.258  -0.576  -0.828  1.00 98.71           H  
ATOM   4423  C   LEU A 276      17.579  -1.163   0.715  1.00 98.71           C  
ATOM   4424  CB  LEU A 276      17.336  -2.311  -1.527  1.00 98.71           C  
ATOM   4425  HB2 LEU A 276      18.377  -2.627  -1.581  1.00 98.71           H  
ATOM   4426  HB3 LEU A 276      16.792  -3.062  -0.953  1.00 98.71           H  
ATOM   4427  O   LEU A 276      16.654  -1.360   1.499  1.00 98.71           O  
ATOM   4428  CG  LEU A 276      16.749  -2.267  -2.950  1.00 98.71           C  
ATOM   4429  HG  LEU A 276      17.211  -1.462  -3.522  1.00 98.71           H  
ATOM   4430  CD1 LEU A 276      17.048  -3.587  -3.659  1.00 98.71           C  
ATOM   4431 HD11 LEU A 276      18.126  -3.734  -3.712  1.00 98.71           H  
ATOM   4432 HD12 LEU A 276      16.647  -3.561  -4.673  1.00 98.71           H  
ATOM   4433 HD13 LEU A 276      16.596  -4.415  -3.112  1.00 98.71           H  
ATOM   4434  CD2 LEU A 276      15.235  -2.039  -2.946  1.00 98.71           C  
ATOM   4435 HD21 LEU A 276      14.744  -2.792  -2.330  1.00 98.71           H  
ATOM   4436 HD22 LEU A 276      14.851  -2.106  -3.964  1.00 98.71           H  
ATOM   4437 HD23 LEU A 276      15.004  -1.045  -2.561  1.00 98.71           H  
ATOM   4438  N   GLN A 277      18.844  -1.095   1.121  1.00 98.42           N  
ATOM   4439  H   GLN A 277      19.567  -0.979   0.425  1.00 98.42           H  
ATOM   4440  CA  GLN A 277      19.247  -1.275   2.511  1.00 98.42           C  
ATOM   4441  HA  GLN A 277      18.677  -2.102   2.935  1.00 98.42           H  
ATOM   4442  C   GLN A 277      18.968  -0.039   3.368  1.00 98.42           C  
ATOM   4443  CB  GLN A 277      20.735  -1.643   2.553  1.00 98.42           C  
ATOM   4444  HB2 GLN A 277      21.335  -0.801   2.207  1.00 98.42           H  
ATOM   4445  HB3 GLN A 277      20.916  -2.482   1.880  1.00 98.42           H  
ATOM   4446  O   GLN A 277      18.351  -0.161   4.421  1.00 98.42           O  
ATOM   4447  CG  GLN A 277      21.167  -2.032   3.975  1.00 98.42           C  
ATOM   4448  HG2 GLN A 277      21.047  -1.183   4.647  1.00 98.42           H  
ATOM   4449  HG3 GLN A 277      20.528  -2.838   4.336  1.00 98.42           H  
ATOM   4450  CD  GLN A 277      22.618  -2.487   4.054  1.00 98.42           C  
ATOM   4451  NE2 GLN A 277      23.017  -3.104   5.143  1.00 98.42           N  
ATOM   4452 HE21 GLN A 277      22.391  -3.210   5.929  1.00 98.42           H  
ATOM   4453 HE22 GLN A 277      24.006  -3.301   5.201  1.00 98.42           H  
ATOM   4454  OE1 GLN A 277      23.423  -2.314   3.156  1.00 98.42           O  
ATOM   4455  N   LEU A 278      19.436   1.126   2.924  1.00 97.58           N  
ATOM   4456  H   LEU A 278      19.903   1.143   2.028  1.00 97.58           H  
ATOM   4457  CA  LEU A 278      19.468   2.360   3.714  1.00 97.58           C  
ATOM   4458  HA  LEU A 278      19.374   2.117   4.772  1.00 97.58           H  
ATOM   4459  C   LEU A 278      18.308   3.304   3.406  1.00 97.58           C  
ATOM   4460  CB  LEU A 278      20.812   3.074   3.489  1.00 97.58           C  
ATOM   4461  HB2 LEU A 278      20.865   3.392   2.448  1.00 97.58           H  
ATOM   4462  HB3 LEU A 278      20.824   3.970   4.108  1.00 97.58           H  
ATOM   4463  O   LEU A 278      18.062   4.229   4.174  1.00 97.58           O  
ATOM   4464  CG  LEU A 278      22.062   2.237   3.815  1.00 97.58           C  
ATOM   4465  HG  LEU A 278      22.126   1.392   3.129  1.00 97.58           H  
ATOM   4466  CD1 LEU A 278      23.311   3.099   3.630  1.00 97.58           C  
ATOM   4467 HD11 LEU A 278      23.318   3.519   2.624  1.00 97.58           H  
ATOM   4468 HD12 LEU A 278      24.202   2.486   3.766  1.00 97.58           H  
ATOM   4469 HD13 LEU A 278      23.314   3.911   4.358  1.00 97.58           H  
ATOM   4470  CD2 LEU A 278      22.066   1.711   5.252  1.00 97.58           C  
ATOM   4471 HD21 LEU A 278      21.226   1.034   5.408  1.00 97.58           H  
ATOM   4472 HD22 LEU A 278      22.990   1.166   5.442  1.00 97.58           H  
ATOM   4473 HD23 LEU A 278      21.984   2.542   5.953  1.00 97.58           H  
ATOM   4474  N   GLY A 279      17.598   3.068   2.303  1.00 97.68           N  
ATOM   4475  H   GLY A 279      17.907   2.357   1.656  1.00 97.68           H  
ATOM   4476  CA  GLY A 279      16.466   3.884   1.917  1.00 97.68           C  
ATOM   4477  HA2 GLY A 279      15.769   3.295   1.320  1.00 97.68           H  
ATOM   4478  HA3 GLY A 279      15.960   4.189   2.833  1.00 97.68           H  
ATOM   4479  C   GLY A 279      16.850   5.138   1.134  1.00 97.68           C  
ATOM   4480  O   GLY A 279      17.800   5.148   0.349  1.00 97.68           O  
ATOM   4481  N   ARG A 280      16.035   6.182   1.288  1.00 96.79           N  
ATOM   4482  H   ARG A 280      15.269   6.061   1.935  1.00 96.79           H  
ATOM   4483  CA  ARG A 280      16.215   7.484   0.637  1.00 96.79           C  
ATOM   4484  HA  ARG A 280      16.688   7.311  -0.329  1.00 96.79           H  
ATOM   4485  C   ARG A 280      17.147   8.384   1.451  1.00 96.79           C  
ATOM   4486  CB  ARG A 280      14.846   8.128   0.366  1.00 96.79           C  
ATOM   4487  HB2 ARG A 280      14.975   8.969  -0.315  1.00 96.79           H  
ATOM   4488  HB3 ARG A 280      14.212   7.393  -0.131  1.00 96.79           H  
ATOM   4489  O   ARG A 280      16.906   8.638   2.627  1.00 96.79           O  
ATOM   4490  CG  ARG A 280      14.154   8.637   1.639  1.00 96.79           C  
ATOM   4491  HG2 ARG A 280      14.259   7.915   2.449  1.00 96.79           H  
ATOM   4492  HG3 ARG A 280      14.634   9.572   1.926  1.00 96.79           H  
ATOM   4493  CD  ARG A 280      12.671   8.902   1.418  1.00 96.79           C  
ATOM   4494  HD2 ARG A 280      12.167   7.941   1.320  1.00 96.79           H  
ATOM   4495  HD3 ARG A 280      12.550   9.462   0.491  1.00 96.79           H  
ATOM   4496  NE  ARG A 280      12.096   9.662   2.543  1.00 96.79           N  
ATOM   4497  HE  ARG A 280      12.699  10.337   2.990  1.00 96.79           H  
ATOM   4498  NH1 ARG A 280       9.952   8.937   2.343  1.00 96.79           N  
ATOM   4499 HH11 ARG A 280       9.093   8.766   2.845  1.00 96.79           H  
ATOM   4500 HH12 ARG A 280      10.282   8.313   1.621  1.00 96.79           H  
ATOM   4501  NH2 ARG A 280      10.491  10.377   3.985  1.00 96.79           N  
ATOM   4502 HH21 ARG A 280       9.566  10.364   4.390  1.00 96.79           H  
ATOM   4503 HH22 ARG A 280      11.125  11.036   4.414  1.00 96.79           H  
ATOM   4504  CZ  ARG A 280      10.848   9.657   2.956  1.00 96.79           C  
ATOM   4505  N   ALA A 281      18.163   8.920   0.788  1.00 96.77           N  
ATOM   4506  H   ALA A 281      18.310   8.621  -0.165  1.00 96.77           H  
ATOM   4507  CA  ALA A 281      18.994  10.014   1.275  1.00 96.77           C  
ATOM   4508  HA  ALA A 281      18.348  10.771   1.718  1.00 96.77           H  
ATOM   4509  C   ALA A 281      19.764  10.640   0.101  1.00 96.77           C  
ATOM   4510  CB  ALA A 281      19.971   9.511   2.352  1.00 96.77           C  
ATOM   4511  HB1 ALA A 281      20.798   8.973   1.888  1.00 96.77           H  
ATOM   4512  HB2 ALA A 281      19.462   8.856   3.059  1.00 96.77           H  
ATOM   4513  HB3 ALA A 281      20.373  10.358   2.909  1.00 96.77           H  
ATOM   4514  O   ALA A 281      19.668  10.200  -1.054  1.00 96.77           O  
ATOM   4515  N   LYS A 282      20.592  11.647   0.399  1.00 96.43           N  
ATOM   4516  H   LYS A 282      20.649  11.930   1.367  1.00 96.43           H  
ATOM   4517  CA  LYS A 282      21.545  12.199  -0.573  1.00 96.43           C  
ATOM   4518  HA  LYS A 282      20.974  12.630  -1.396  1.00 96.43           H  
ATOM   4519  C   LYS A 282      22.420  11.094  -1.177  1.00 96.43           C  
ATOM   4520  CB  LYS A 282      22.385  13.316   0.056  1.00 96.43           C  
ATOM   4521  HB2 LYS A 282      23.249  13.512  -0.579  1.00 96.43           H  
ATOM   4522  HB3 LYS A 282      22.739  13.001   1.038  1.00 96.43           H  
ATOM   4523  O   LYS A 282      22.973  10.265  -0.460  1.00 96.43           O  
ATOM   4524  CG  LYS A 282      21.570  14.612   0.168  1.00 96.43           C  
ATOM   4525  HG2 LYS A 282      20.640  14.422   0.704  1.00 96.43           H  
ATOM   4526  HG3 LYS A 282      21.330  14.965  -0.836  1.00 96.43           H  
ATOM   4527  CD  LYS A 282      22.357  15.694   0.914  1.00 96.43           C  
ATOM   4528  HD2 LYS A 282      22.446  15.384   1.955  1.00 96.43           H  
ATOM   4529  HD3 LYS A 282      23.353  15.801   0.484  1.00 96.43           H  
ATOM   4530  CE  LYS A 282      21.615  17.032   0.824  1.00 96.43           C  
ATOM   4531  HE2 LYS A 282      21.940  17.563  -0.071  1.00 96.43           H  
ATOM   4532  HE3 LYS A 282      20.548  16.826   0.734  1.00 96.43           H  
ATOM   4533  NZ  LYS A 282      21.812  17.851   2.039  1.00 96.43           N  
ATOM   4534  HZ1 LYS A 282      21.252  17.418   2.760  1.00 96.43           H  
ATOM   4535  HZ2 LYS A 282      21.398  18.767   1.953  1.00 96.43           H  
ATOM   4536  HZ3 LYS A 282      22.772  17.894   2.351  1.00 96.43           H  
ATOM   4537  N   TYR A 283      22.542  11.106  -2.504  1.00 96.88           N  
ATOM   4538  H   TYR A 283      22.191  11.924  -2.981  1.00 96.88           H  
ATOM   4539  CA  TYR A 283      23.301  10.144  -3.313  1.00 96.88           C  
ATOM   4540  HA  TYR A 283      23.122  10.419  -4.353  1.00 96.88           H  
ATOM   4541  C   TYR A 283      22.872   8.668  -3.203  1.00 96.88           C  
ATOM   4542  CB  TYR A 283      24.806  10.324  -3.062  1.00 96.88           C  
ATOM   4543  HB2 TYR A 283      25.062   9.871  -2.104  1.00 96.88           H  
ATOM   4544  HB3 TYR A 283      25.356   9.782  -3.831  1.00 96.88           H  
ATOM   4545  O   TYR A 283      23.638   7.790  -3.608  1.00 96.88           O  
ATOM   4546  CG  TYR A 283      25.275  11.763  -3.071  1.00 96.88           C  
ATOM   4547  CD1 TYR A 283      25.374  12.456  -4.292  1.00 96.88           C  
ATOM   4548  HD1 TYR A 283      25.095  11.971  -5.216  1.00 96.88           H  
ATOM   4549  CD2 TYR A 283      25.602  12.407  -1.862  1.00 96.88           C  
ATOM   4550  HD2 TYR A 283      25.510  11.874  -0.927  1.00 96.88           H  
ATOM   4551  CE1 TYR A 283      25.830  13.787  -4.307  1.00 96.88           C  
ATOM   4552  HE1 TYR A 283      25.926  14.325  -5.239  1.00 96.88           H  
ATOM   4553  CE2 TYR A 283      26.050  13.741  -1.872  1.00 96.88           C  
ATOM   4554  HE2 TYR A 283      26.314  14.229  -0.945  1.00 96.88           H  
ATOM   4555  OH  TYR A 283      26.623  15.709  -3.122  1.00 96.88           O  
ATOM   4556  HH  TYR A 283      26.903  16.005  -2.253  1.00 96.88           H  
ATOM   4557  CZ  TYR A 283      26.172  14.428  -3.099  1.00 96.88           C  
ATOM   4558  N   GLN A 284      21.675   8.379  -2.676  1.00 97.88           N  
ATOM   4559  H   GLN A 284      21.118   9.129  -2.293  1.00 97.88           H  
ATOM   4560  CA  GLN A 284      21.174   7.005  -2.525  1.00 97.88           C  
ATOM   4561  HA  GLN A 284      21.977   6.294  -2.717  1.00 97.88           H  
ATOM   4562  C   GLN A 284      20.060   6.654  -3.511  1.00 97.88           C  
ATOM   4563  CB  GLN A 284      20.696   6.772  -1.089  1.00 97.88           C  
ATOM   4564  HB2 GLN A 284      19.975   7.541  -0.811  1.00 97.88           H  
ATOM   4565  HB3 GLN A 284      20.197   5.804  -1.042  1.00 97.88           H  
ATOM   4566  O   GLN A 284      20.031   5.535  -4.014  1.00 97.88           O  
ATOM   4567  CG  GLN A 284      21.859   6.758  -0.087  1.00 97.88           C  
ATOM   4568  HG2 GLN A 284      22.584   6.003  -0.392  1.00 97.88           H  
ATOM   4569  HG3 GLN A 284      22.353   7.729  -0.076  1.00 97.88           H  
ATOM   4570  CD  GLN A 284      21.398   6.440   1.330  1.00 97.88           C  
ATOM   4571  NE2 GLN A 284      22.299   6.176   2.248  1.00 97.88           N  
ATOM   4572 HE21 GLN A 284      23.288   6.188   2.043  1.00 97.88           H  
ATOM   4573 HE22 GLN A 284      21.915   5.995   3.165  1.00 97.88           H  
ATOM   4574  OE1 GLN A 284      20.230   6.447   1.660  1.00 97.88           O  
ATOM   4575  N   ASN A 285      19.165   7.592  -3.828  1.00 98.66           N  
ATOM   4576  H   ASN A 285      19.229   8.505  -3.401  1.00 98.66           H  
ATOM   4577  CA  ASN A 285      18.064   7.316  -4.751  1.00 98.66           C  
ATOM   4578  HA  ASN A 285      17.536   6.428  -4.403  1.00 98.66           H  
ATOM   4579  C   ASN A 285      18.592   7.028  -6.163  1.00 98.66           C  
ATOM   4580  CB  ASN A 285      17.081   8.488  -4.756  1.00 98.66           C  
ATOM   4581  HB2 ASN A 285      17.557   9.370  -5.185  1.00 98.66           H  
ATOM   4582  HB3 ASN A 285      16.237   8.225  -5.394  1.00 98.66           H  
ATOM   4583  O   ASN A 285      19.522   7.683  -6.625  1.00 98.66           O  
ATOM   4584  CG  ASN A 285      16.548   8.813  -3.377  1.00 98.66           C  
ATOM   4585  ND2 ASN A 285      16.990   9.908  -2.804  1.00 98.66           N  
ATOM   4586 HD21 ASN A 285      17.716  10.449  -3.251  1.00 98.66           H  
ATOM   4587 HD22 ASN A 285      16.633  10.171  -1.897  1.00 98.66           H  
ATOM   4588  OD1 ASN A 285      15.761   8.070  -2.814  1.00 98.66           O  
ATOM   4589  N   ILE A 286      17.998   6.082  -6.883  1.00 98.78           N  
ATOM   4590  H   ILE A 286      17.161   5.652  -6.516  1.00 98.78           H  
ATOM   4591  CA  ILE A 286      18.529   5.600  -8.164  1.00 98.78           C  
ATOM   4592  HA  ILE A 286      19.595   5.823  -8.213  1.00 98.78           H  
ATOM   4593  C   ILE A 286      17.865   6.328  -9.326  1.00 98.78           C  
ATOM   4594  CB  ILE A 286      18.367   4.072  -8.264  1.00 98.78           C  
ATOM   4595  HB  ILE A 286      17.299   3.857  -8.251  1.00 98.78           H  
ATOM   4596  O   ILE A 286      16.641   6.383  -9.413  1.00 98.78           O  
ATOM   4597  CG1 ILE A 286      19.000   3.336  -7.062  1.00 98.78           C  
ATOM   4598 HG12 ILE A 286      18.856   2.263  -7.190  1.00 98.78           H  
ATOM   4599 HG13 ILE A 286      18.472   3.614  -6.150  1.00 98.78           H  
ATOM   4600  CG2 ILE A 286      18.936   3.529  -9.588  1.00 98.78           C  
ATOM   4601 HG21 ILE A 286      18.354   3.910 -10.428  1.00 98.78           H  
ATOM   4602 HG22 ILE A 286      19.976   3.833  -9.708  1.00 98.78           H  
ATOM   4603 HG23 ILE A 286      18.879   2.441  -9.599  1.00 98.78           H  
ATOM   4604  CD1 ILE A 286      20.497   3.595  -6.850  1.00 98.78           C  
ATOM   4605 HD11 ILE A 286      21.073   3.217  -7.695  1.00 98.78           H  
ATOM   4606 HD12 ILE A 286      20.691   4.657  -6.706  1.00 98.78           H  
ATOM   4607 HD13 ILE A 286      20.813   3.074  -5.946  1.00 98.78           H  
ATOM   4608  N   TYR A 287      18.668   6.847 -10.252  1.00 98.59           N  
ATOM   4609  H   TYR A 287      19.667   6.821 -10.099  1.00 98.59           H  
ATOM   4610  CA  TYR A 287      18.183   7.592 -11.409  1.00 98.59           C  
ATOM   4611  HA  TYR A 287      17.104   7.472 -11.501  1.00 98.59           H  
ATOM   4612  C   TYR A 287      18.822   7.064 -12.695  1.00 98.59           C  
ATOM   4613  CB  TYR A 287      18.465   9.076 -11.167  1.00 98.59           C  
ATOM   4614  HB2 TYR A 287      19.519   9.295 -11.336  1.00 98.59           H  
ATOM   4615  HB3 TYR A 287      18.266   9.287 -10.116  1.00 98.59           H  
ATOM   4616  O   TYR A 287      19.958   7.401 -13.027  1.00 98.59           O  
ATOM   4617  CG  TYR A 287      17.619  10.023 -11.985  1.00 98.59           C  
ATOM   4618  CD1 TYR A 287      17.890  10.240 -13.348  1.00 98.59           C  
ATOM   4619  HD1 TYR A 287      18.678   9.683 -13.833  1.00 98.59           H  
ATOM   4620  CD2 TYR A 287      16.589  10.741 -11.352  1.00 98.59           C  
ATOM   4621  HD2 TYR A 287      16.345  10.544 -10.318  1.00 98.59           H  
ATOM   4622  CE1 TYR A 287      17.182  11.236 -14.048  1.00 98.59           C  
ATOM   4623  HE1 TYR A 287      17.416  11.467 -15.077  1.00 98.59           H  
ATOM   4624  CE2 TYR A 287      15.877  11.726 -12.047  1.00 98.59           C  
ATOM   4625  HE2 TYR A 287      15.104  12.296 -11.552  1.00 98.59           H  
ATOM   4626  OH  TYR A 287      15.532  12.986 -14.025  1.00 98.59           O  
ATOM   4627  HH  TYR A 287      15.718  13.063 -14.964  1.00 98.59           H  
ATOM   4628  CZ  TYR A 287      16.194  11.992 -13.388  1.00 98.59           C  
ATOM   4629  N   VAL A 288      18.094   6.227 -13.431  1.00 98.53           N  
ATOM   4630  H   VAL A 288      17.139   6.050 -13.152  1.00 98.53           H  
ATOM   4631  CA  VAL A 288      18.546   5.660 -14.708  1.00 98.53           C  
ATOM   4632  HA  VAL A 288      19.634   5.699 -14.756  1.00 98.53           H  
ATOM   4633  C   VAL A 288      17.979   6.503 -15.843  1.00 98.53           C  
ATOM   4634  CB  VAL A 288      18.131   4.184 -14.855  1.00 98.53           C  
ATOM   4635  HB  VAL A 288      17.045   4.109 -14.906  1.00 98.53           H  
ATOM   4636  O   VAL A 288      16.784   6.443 -16.099  1.00 98.53           O  
ATOM   4637  CG1 VAL A 288      18.725   3.587 -16.136  1.00 98.53           C  
ATOM   4638 HG11 VAL A 288      19.812   3.672 -16.115  1.00 98.53           H  
ATOM   4639 HG12 VAL A 288      18.454   2.535 -16.218  1.00 98.53           H  
ATOM   4640 HG13 VAL A 288      18.347   4.113 -17.012  1.00 98.53           H  
ATOM   4641  CG2 VAL A 288      18.606   3.330 -13.672  1.00 98.53           C  
ATOM   4642 HG21 VAL A 288      18.122   3.665 -12.755  1.00 98.53           H  
ATOM   4643 HG22 VAL A 288      19.688   3.411 -13.559  1.00 98.53           H  
ATOM   4644 HG23 VAL A 288      18.337   2.287 -13.836  1.00 98.53           H  
ATOM   4645  N   HIS A 289      18.799   7.281 -16.542  1.00 97.89           N  
ATOM   4646  H   HIS A 289      19.794   7.211 -16.381  1.00 97.89           H  
ATOM   4647  CA  HIS A 289      18.313   8.208 -17.571  1.00 97.89           C  
ATOM   4648  HA  HIS A 289      17.247   8.032 -17.711  1.00 97.89           H  
ATOM   4649  C   HIS A 289      18.951   7.988 -18.936  1.00 97.89           C  
ATOM   4650  CB  HIS A 289      18.444   9.650 -17.096  1.00 97.89           C  
ATOM   4651  HB2 HIS A 289      18.047   9.698 -16.082  1.00 97.89           H  
ATOM   4652  HB3 HIS A 289      17.834  10.296 -17.728  1.00 97.89           H  
ATOM   4653  O   HIS A 289      19.936   7.268 -19.052  1.00 97.89           O  
ATOM   4654  CG  HIS A 289      19.859  10.147 -17.115  1.00 97.89           C  
ATOM   4655  CD2 HIS A 289      20.805   9.944 -16.150  1.00 97.89           C  
ATOM   4656  HD2 HIS A 289      20.666   9.398 -15.228  1.00 97.89           H  
ATOM   4657  ND1 HIS A 289      20.467  10.805 -18.158  1.00 97.89           N  
ATOM   4658  HD1 HIS A 289      20.040  11.053 -19.039  1.00 97.89           H  
ATOM   4659  CE1 HIS A 289      21.750  11.010 -17.820  1.00 97.89           C  
ATOM   4660  HE1 HIS A 289      22.487  11.492 -18.447  1.00 97.89           H  
ATOM   4661  NE2 HIS A 289      22.000  10.507 -16.601  1.00 97.89           N  
ATOM   4662  N   GLY A 290      18.383   8.595 -19.976  1.00 96.88           N  
ATOM   4663  H   GLY A 290      17.603   9.216 -19.813  1.00 96.88           H  
ATOM   4664  CA  GLY A 290      18.844   8.454 -21.355  1.00 96.88           C  
ATOM   4665  HA2 GLY A 290      19.452   7.554 -21.449  1.00 96.88           H  
ATOM   4666  HA3 GLY A 290      19.469   9.311 -21.609  1.00 96.88           H  
ATOM   4667  C   GLY A 290      17.700   8.368 -22.369  1.00 96.88           C  
ATOM   4668  O   GLY A 290      16.525   8.389 -21.993  1.00 96.88           O  
ATOM   4669  N   PRO A 291      18.005   8.244 -23.668  1.00 96.05           N  
ATOM   4670  CA  PRO A 291      17.006   8.267 -24.732  1.00 96.05           C  
ATOM   4671  HA  PRO A 291      16.468   9.214 -24.689  1.00 96.05           H  
ATOM   4672  C   PRO A 291      15.967   7.133 -24.653  1.00 96.05           C  
ATOM   4673  CB  PRO A 291      17.819   8.233 -26.032  1.00 96.05           C  
ATOM   4674  HB2 PRO A 291      17.312   7.683 -26.825  1.00 96.05           H  
ATOM   4675  HB3 PRO A 291      18.025   9.252 -26.358  1.00 96.05           H  
ATOM   4676  O   PRO A 291      16.058   6.178 -23.868  1.00 96.05           O  
ATOM   4677  CG  PRO A 291      19.131   7.561 -25.630  1.00 96.05           C  
ATOM   4678  HG2 PRO A 291      19.951   7.828 -26.298  1.00 96.05           H  
ATOM   4679  HG3 PRO A 291      19.006   6.480 -25.577  1.00 96.05           H  
ATOM   4680  CD  PRO A 291      19.341   8.109 -24.227  1.00 96.05           C  
ATOM   4681  HD2 PRO A 291      19.817   9.088 -24.278  1.00 96.05           H  
ATOM   4682  HD3 PRO A 291      19.962   7.423 -23.650  1.00 96.05           H  
ATOM   4683  N   ALA A 292      14.929   7.241 -25.484  1.00 94.59           N  
ATOM   4684  H   ALA A 292      14.889   8.039 -26.102  1.00 94.59           H  
ATOM   4685  CA  ALA A 292      13.959   6.167 -25.683  1.00 94.59           C  
ATOM   4686  HA  ALA A 292      13.460   5.969 -24.734  1.00 94.59           H  
ATOM   4687  C   ALA A 292      14.659   4.876 -26.142  1.00 94.59           C  
ATOM   4688  CB  ALA A 292      12.903   6.626 -26.692  1.00 94.59           C  
ATOM   4689  HB1 ALA A 292      13.370   6.838 -27.654  1.00 94.59           H  
ATOM   4690  HB2 ALA A 292      12.406   7.526 -26.330  1.00 94.59           H  
ATOM   4691  HB3 ALA A 292      12.155   5.845 -26.829  1.00 94.59           H  
ATOM   4692  O   ALA A 292      15.693   4.923 -26.805  1.00 94.59           O  
ATOM   4693  N   ASN A 293      14.088   3.717 -25.806  1.00 94.33           N  
ATOM   4694  H   ASN A 293      13.167   3.740 -25.391  1.00 94.33           H  
ATOM   4695  CA  ASN A 293      14.622   2.398 -26.172  1.00 94.33           C  
ATOM   4696  HA  ASN A 293      13.974   1.658 -25.703  1.00 94.33           H  
ATOM   4697  C   ASN A 293      16.030   2.085 -25.631  1.00 94.33           C  
ATOM   4698  CB  ASN A 293      14.486   2.181 -27.692  1.00 94.33           C  
ATOM   4699  HB2 ASN A 293      14.814   1.172 -27.945  1.00 94.33           H  
ATOM   4700  HB3 ASN A 293      15.127   2.878 -28.231  1.00 94.33           H  
ATOM   4701  O   ASN A 293      16.693   1.188 -26.138  1.00 94.33           O  
ATOM   4702  CG  ASN A 293      13.056   2.335 -28.168  1.00 94.33           C  
ATOM   4703  ND2 ASN A 293      12.852   2.694 -29.412  1.00 94.33           N  
ATOM   4704 HD21 ASN A 293      13.626   2.821 -30.049  1.00 94.33           H  
ATOM   4705 HD22 ASN A 293      11.890   2.761 -29.711  1.00 94.33           H  
ATOM   4706  OD1 ASN A 293      12.108   2.149 -27.425  1.00 94.33           O  
ATOM   4707  N   ALA A 294      16.481   2.772 -24.579  1.00 95.75           N  
ATOM   4708  H   ALA A 294      15.995   3.617 -24.312  1.00 95.75           H  
ATOM   4709  CA  ALA A 294      17.769   2.498 -23.937  1.00 95.75           C  
ATOM   4710  HA  ALA A 294      18.448   2.093 -24.687  1.00 95.75           H  
ATOM   4711  C   ALA A 294      17.709   1.446 -22.811  1.00 95.75           C  
ATOM   4712  CB  ALA A 294      18.363   3.827 -23.469  1.00 95.75           C  
ATOM   4713  HB1 ALA A 294      18.387   4.539 -24.294  1.00 95.75           H  
ATOM   4714  HB2 ALA A 294      19.389   3.654 -23.146  1.00 95.75           H  
ATOM   4715  HB3 ALA A 294      17.788   4.244 -22.642  1.00 95.75           H  
ATOM   4716  O   ALA A 294      18.694   1.227 -22.122  1.00 95.75           O  
ATOM   4717  N   GLY A 295      16.554   0.815 -22.560  1.00 96.10           N  
ATOM   4718  H   GLY A 295      15.795   0.964 -23.210  1.00 96.10           H  
ATOM   4719  CA  GLY A 295      16.415  -0.232 -21.532  1.00 96.10           C  
ATOM   4720  HA2 GLY A 295      15.532  -0.828 -21.764  1.00 96.10           H  
ATOM   4721  HA3 GLY A 295      17.279  -0.893 -21.587  1.00 96.10           H  
ATOM   4722  C   GLY A 295      16.280   0.261 -20.079  1.00 96.10           C  
ATOM   4723  O   GLY A 295      16.348  -0.544 -19.152  1.00 96.10           O  
ATOM   4724  N   LYS A 296      16.025   1.560 -19.862  1.00 96.68           N  
ATOM   4725  H   LYS A 296      16.066   2.170 -20.666  1.00 96.68           H  
ATOM   4726  CA  LYS A 296      15.863   2.174 -18.525  1.00 96.68           C  
ATOM   4727  HA  LYS A 296      16.789   2.044 -17.965  1.00 96.68           H  
ATOM   4728  C   LYS A 296      14.747   1.527 -17.696  1.00 96.68           C  
ATOM   4729  CB  LYS A 296      15.571   3.678 -18.647  1.00 96.68           C  
ATOM   4730  HB2 LYS A 296      14.543   3.808 -18.983  1.00 96.68           H  
ATOM   4731  HB3 LYS A 296      15.662   4.120 -17.655  1.00 96.68           H  
ATOM   4732  O   LYS A 296      14.959   1.098 -16.569  1.00 96.68           O  
ATOM   4733  CG  LYS A 296      16.498   4.433 -19.608  1.00 96.68           C  
ATOM   4734  HG2 LYS A 296      17.535   4.257 -19.322  1.00 96.68           H  
ATOM   4735  HG3 LYS A 296      16.350   4.082 -20.630  1.00 96.68           H  
ATOM   4736  CD  LYS A 296      16.217   5.935 -19.559  1.00 96.68           C  
ATOM   4737  HD2 LYS A 296      16.941   6.439 -20.199  1.00 96.68           H  
ATOM   4738  HD3 LYS A 296      16.377   6.269 -18.533  1.00 96.68           H  
ATOM   4739  CE  LYS A 296      14.798   6.353 -19.961  1.00 96.68           C  
ATOM   4740  HE2 LYS A 296      14.062   5.673 -19.532  1.00 96.68           H  
ATOM   4741  HE3 LYS A 296      14.598   7.325 -19.511  1.00 96.68           H  
ATOM   4742  NZ  LYS A 296      14.638   6.470 -21.423  1.00 96.68           N  
ATOM   4743  HZ1 LYS A 296      14.955   5.655 -21.929  1.00 96.68           H  
ATOM   4744  HZ2 LYS A 296      15.219   7.232 -21.742  1.00 96.68           H  
ATOM   4745  HZ3 LYS A 296      13.681   6.705 -21.644  1.00 96.68           H  
ATOM   4746  N   THR A 297      13.552   1.403 -18.270  1.00 95.95           N  
ATOM   4747  H   THR A 297      13.368   1.894 -19.133  1.00 95.95           H  
ATOM   4748  CA  THR A 297      12.419   0.749 -17.597  1.00 95.95           C  
ATOM   4749  HA  THR A 297      12.312   1.166 -16.595  1.00 95.95           H  
ATOM   4750  C   THR A 297      12.649  -0.751 -17.456  1.00 95.95           C  
ATOM   4751  CB  THR A 297      11.116   1.004 -18.362  1.00 95.95           C  
ATOM   4752  HB  THR A 297      11.160   0.480 -19.317  1.00 95.95           H  
ATOM   4753  O   THR A 297      12.288  -1.329 -16.436  1.00 95.95           O  
ATOM   4754  CG2 THR A 297       9.875   0.536 -17.604  1.00 95.95           C  
ATOM   4755 HG21 THR A 297       9.858  -0.552 -17.550  1.00 95.95           H  
ATOM   4756 HG22 THR A 297       8.983   0.877 -18.128  1.00 95.95           H  
ATOM   4757 HG23 THR A 297       9.882   0.949 -16.595  1.00 95.95           H  
ATOM   4758  OG1 THR A 297      11.002   2.378 -18.630  1.00 95.95           O  
ATOM   4759  HG1 THR A 297      10.466   2.794 -17.950  1.00 95.95           H  
ATOM   4760  N   PHE A 298      13.285  -1.385 -18.449  1.00 96.68           N  
ATOM   4761  H   PHE A 298      13.626  -0.839 -19.227  1.00 96.68           H  
ATOM   4762  CA  PHE A 298      13.597  -2.815 -18.421  1.00 96.68           C  
ATOM   4763  HA  PHE A 298      12.667  -3.379 -18.345  1.00 96.68           H  
ATOM   4764  C   PHE A 298      14.433  -3.177 -17.189  1.00 96.68           C  
ATOM   4765  CB  PHE A 298      14.296  -3.226 -19.728  1.00 96.68           C  
ATOM   4766  HB2 PHE A 298      15.068  -2.498 -19.976  1.00 96.68           H  
ATOM   4767  HB3 PHE A 298      13.566  -3.210 -20.538  1.00 96.68           H  
ATOM   4768  O   PHE A 298      14.037  -4.083 -16.452  1.00 96.68           O  
ATOM   4769  CG  PHE A 298      14.947  -4.595 -19.677  1.00 96.68           C  
ATOM   4770  CD1 PHE A 298      16.316  -4.714 -19.364  1.00 96.68           C  
ATOM   4771  HD1 PHE A 298      16.910  -3.830 -19.184  1.00 96.68           H  
ATOM   4772  CD2 PHE A 298      14.180  -5.753 -19.898  1.00 96.68           C  
ATOM   4773  HD2 PHE A 298      13.130  -5.672 -20.139  1.00 96.68           H  
ATOM   4774  CE1 PHE A 298      16.911  -5.983 -19.260  1.00 96.68           C  
ATOM   4775  HE1 PHE A 298      17.956  -6.071 -19.003  1.00 96.68           H  
ATOM   4776  CE2 PHE A 298      14.778  -7.020 -19.797  1.00 96.68           C  
ATOM   4777  HE2 PHE A 298      14.185  -7.909 -19.951  1.00 96.68           H  
ATOM   4778  CZ  PHE A 298      16.140  -7.138 -19.469  1.00 96.68           C  
ATOM   4779  HZ  PHE A 298      16.591  -8.112 -19.356  1.00 96.68           H  
ATOM   4780  N   ILE A 299      15.520  -2.438 -16.922  1.00 97.99           N  
ATOM   4781  H   ILE A 299      15.778  -1.697 -17.558  1.00 97.99           H  
ATOM   4782  CA  ILE A 299      16.462  -2.796 -15.853  1.00 97.99           C  
ATOM   4783  HA  ILE A 299      16.677  -3.855 -15.997  1.00 97.99           H  
ATOM   4784  C   ILE A 299      15.846  -2.683 -14.449  1.00 97.99           C  
ATOM   4785  CB  ILE A 299      17.800  -2.025 -16.007  1.00 97.99           C  
ATOM   4786  HB  ILE A 299      18.084  -2.055 -17.059  1.00 97.99           H  
ATOM   4787  O   ILE A 299      16.155  -3.502 -13.590  1.00 97.99           O  
ATOM   4788  CG1 ILE A 299      18.956  -2.643 -15.200  1.00 97.99           C  
ATOM   4789 HG12 ILE A 299      18.694  -2.696 -14.143  1.00 97.99           H  
ATOM   4790 HG13 ILE A 299      19.839  -2.011 -15.299  1.00 97.99           H  
ATOM   4791  CG2 ILE A 299      17.710  -0.551 -15.601  1.00 97.99           C  
ATOM   4792 HG21 ILE A 299      17.481  -0.464 -14.539  1.00 97.99           H  
ATOM   4793 HG22 ILE A 299      16.958  -0.049 -16.210  1.00 97.99           H  
ATOM   4794 HG23 ILE A 299      18.664  -0.054 -15.778  1.00 97.99           H  
ATOM   4795  CD1 ILE A 299      19.346  -4.037 -15.689  1.00 97.99           C  
ATOM   4796 HD11 ILE A 299      20.222  -4.377 -15.137  1.00 97.99           H  
ATOM   4797 HD12 ILE A 299      19.588  -4.007 -16.752  1.00 97.99           H  
ATOM   4798 HD13 ILE A 299      18.540  -4.750 -15.514  1.00 97.99           H  
ATOM   4799  N   LEU A 300      14.929  -1.732 -14.225  1.00 98.18           N  
ATOM   4800  H   LEU A 300      14.745  -1.076 -14.970  1.00 98.18           H  
ATOM   4801  CA  LEU A 300      14.269  -1.516 -12.927  1.00 98.18           C  
ATOM   4802  HA  LEU A 300      14.870  -1.978 -12.144  1.00 98.18           H  
ATOM   4803  C   LEU A 300      12.889  -2.185 -12.801  1.00 98.18           C  
ATOM   4804  CB  LEU A 300      14.191  -0.003 -12.637  1.00 98.18           C  
ATOM   4805  HB2 LEU A 300      13.638   0.483 -13.441  1.00 98.18           H  
ATOM   4806  HB3 LEU A 300      13.623   0.134 -11.717  1.00 98.18           H  
ATOM   4807  O   LEU A 300      12.345  -2.265 -11.701  1.00 98.18           O  
ATOM   4808  CG  LEU A 300      15.544   0.718 -12.463  1.00 98.18           C  
ATOM   4809  HG  LEU A 300      16.083   0.691 -13.410  1.00 98.18           H  
ATOM   4810  CD1 LEU A 300      15.317   2.191 -12.112  1.00 98.18           C  
ATOM   4811 HD11 LEU A 300      15.431   2.793 -13.014  1.00 98.18           H  
ATOM   4812 HD12 LEU A 300      16.051   2.548 -11.389  1.00 98.18           H  
ATOM   4813 HD13 LEU A 300      14.313   2.348 -11.717  1.00 98.18           H  
ATOM   4814  CD2 LEU A 300      16.432   0.087 -11.386  1.00 98.18           C  
ATOM   4815 HD21 LEU A 300      15.919   0.102 -10.425  1.00 98.18           H  
ATOM   4816 HD22 LEU A 300      17.362   0.649 -11.302  1.00 98.18           H  
ATOM   4817 HD23 LEU A 300      16.692  -0.938 -11.652  1.00 98.18           H  
ATOM   4818  N   SER A 301      12.304  -2.690 -13.890  1.00 96.88           N  
ATOM   4819  H   SER A 301      12.758  -2.540 -14.780  1.00 96.88           H  
ATOM   4820  CA  SER A 301      10.966  -3.301 -13.874  1.00 96.88           C  
ATOM   4821  HA  SER A 301      10.271  -2.522 -13.561  1.00 96.88           H  
ATOM   4822  C   SER A 301      10.773  -4.451 -12.871  1.00 96.88           C  
ATOM   4823  CB  SER A 301      10.522  -3.739 -15.275  1.00 96.88           C  
ATOM   4824  HB2 SER A 301       9.506  -4.128 -15.209  1.00 96.88           H  
ATOM   4825  HB3 SER A 301      10.498  -2.876 -15.940  1.00 96.88           H  
ATOM   4826  O   SER A 301       9.694  -4.493 -12.273  1.00 96.88           O  
ATOM   4827  OG  SER A 301      11.353  -4.736 -15.833  1.00 96.88           O  
ATOM   4828  HG  SER A 301      12.242  -4.393 -15.953  1.00 96.88           H  
ATOM   4829  N   PRO A 302      11.758  -5.336 -12.591  1.00 98.34           N  
ATOM   4830  CA  PRO A 302      11.555  -6.423 -11.631  1.00 98.34           C  
ATOM   4831  HA  PRO A 302      10.688  -7.008 -11.940  1.00 98.34           H  
ATOM   4832  C   PRO A 302      11.333  -5.942 -10.198  1.00 98.34           C  
ATOM   4833  CB  PRO A 302      12.803  -7.295 -11.710  1.00 98.34           C  
ATOM   4834  HB2 PRO A 302      13.516  -6.969 -10.952  1.00 98.34           H  
ATOM   4835  HB3 PRO A 302      12.566  -8.351 -11.585  1.00 98.34           H  
ATOM   4836  O   PRO A 302      10.727  -6.661  -9.407  1.00 98.34           O  
ATOM   4837  CG  PRO A 302      13.359  -6.992 -13.095  1.00 98.34           C  
ATOM   4838  HG2 PRO A 302      14.430  -7.189 -13.146  1.00 98.34           H  
ATOM   4839  HG3 PRO A 302      12.820  -7.559 -13.854  1.00 98.34           H  
ATOM   4840  CD  PRO A 302      13.057  -5.509 -13.234  1.00 98.34           C  
ATOM   4841  HD2 PRO A 302      13.811  -4.932 -12.698  1.00 98.34           H  
ATOM   4842  HD3 PRO A 302      13.067  -5.233 -14.288  1.00 98.34           H  
ATOM   4843  N   LEU A 303      11.748  -4.714  -9.865  1.00 98.61           N  
ATOM   4844  H   LEU A 303      12.218  -4.148 -10.557  1.00 98.61           H  
ATOM   4845  CA  LEU A 303      11.474  -4.121  -8.558  1.00 98.61           C  
ATOM   4846  HA  LEU A 303      11.915  -4.749  -7.784  1.00 98.61           H  
ATOM   4847  C   LEU A 303       9.965  -4.052  -8.275  1.00 98.61           C  
ATOM   4848  CB  LEU A 303      12.101  -2.719  -8.497  1.00 98.61           C  
ATOM   4849  HB2 LEU A 303      11.749  -2.130  -9.344  1.00 98.61           H  
ATOM   4850  HB3 LEU A 303      11.730  -2.228  -7.598  1.00 98.61           H  
ATOM   4851  O   LEU A 303       9.549  -4.304  -7.150  1.00 98.61           O  
ATOM   4852  CG  LEU A 303      13.635  -2.674  -8.421  1.00 98.61           C  
ATOM   4853  HG  LEU A 303      14.066  -3.288  -9.212  1.00 98.61           H  
ATOM   4854  CD1 LEU A 303      14.119  -1.239  -8.598  1.00 98.61           C  
ATOM   4855 HD11 LEU A 303      15.200  -1.197  -8.467  1.00 98.61           H  
ATOM   4856 HD12 LEU A 303      13.883  -0.905  -9.608  1.00 98.61           H  
ATOM   4857 HD13 LEU A 303      13.648  -0.585  -7.864  1.00 98.61           H  
ATOM   4858  CD2 LEU A 303      14.125  -3.162  -7.059  1.00 98.61           C  
ATOM   4859 HD21 LEU A 303      13.628  -2.617  -6.257  1.00 98.61           H  
ATOM   4860 HD22 LEU A 303      15.199  -3.002  -6.971  1.00 98.61           H  
ATOM   4861 HD23 LEU A 303      13.930  -4.231  -6.967  1.00 98.61           H  
ATOM   4862  N   LYS A 304       9.133  -3.812  -9.299  1.00 97.79           N  
ATOM   4863  H   LYS A 304       9.539  -3.708 -10.218  1.00 97.79           H  
ATOM   4864  CA  LYS A 304       7.660  -3.806  -9.179  1.00 97.79           C  
ATOM   4865  HA  LYS A 304       7.369  -3.186  -8.331  1.00 97.79           H  
ATOM   4866  C   LYS A 304       7.066  -5.191  -8.906  1.00 97.79           C  
ATOM   4867  CB  LYS A 304       7.024  -3.255 -10.463  1.00 97.79           C  
ATOM   4868  HB2 LYS A 304       5.941  -3.262 -10.338  1.00 97.79           H  
ATOM   4869  HB3 LYS A 304       7.268  -3.919 -11.292  1.00 97.79           H  
ATOM   4870  O   LYS A 304       5.917  -5.291  -8.496  1.00 97.79           O  
ATOM   4871  CG  LYS A 304       7.461  -1.828 -10.812  1.00 97.79           C  
ATOM   4872  HG2 LYS A 304       7.210  -1.159  -9.989  1.00 97.79           H  
ATOM   4873  HG3 LYS A 304       8.537  -1.800 -10.981  1.00 97.79           H  
ATOM   4874  CD  LYS A 304       6.741  -1.374 -12.089  1.00 97.79           C  
ATOM   4875  HD2 LYS A 304       5.665  -1.387 -11.915  1.00 97.79           H  
ATOM   4876  HD3 LYS A 304       6.984  -2.060 -12.900  1.00 97.79           H  
ATOM   4877  CE  LYS A 304       7.188   0.040 -12.456  1.00 97.79           C  
ATOM   4878  HE2 LYS A 304       6.957   0.694 -11.615  1.00 97.79           H  
ATOM   4879  HE3 LYS A 304       8.269   0.036 -12.593  1.00 97.79           H  
ATOM   4880  NZ  LYS A 304       6.518   0.540 -13.680  1.00 97.79           N  
ATOM   4881  HZ1 LYS A 304       6.834   1.474 -13.900  1.00 97.79           H  
ATOM   4882  HZ2 LYS A 304       6.717  -0.060 -14.468  1.00 97.79           H  
ATOM   4883  HZ3 LYS A 304       5.519   0.570 -13.538  1.00 97.79           H  
ATOM   4884  N   CYS A 305       7.821  -6.250  -9.189  1.00 97.55           N  
ATOM   4885  H   CYS A 305       8.754  -6.092  -9.542  1.00 97.55           H  
ATOM   4886  CA  CYS A 305       7.410  -7.628  -8.945  1.00 97.55           C  
ATOM   4887  HA  CYS A 305       6.322  -7.700  -8.964  1.00 97.55           H  
ATOM   4888  C   CYS A 305       7.865  -8.124  -7.565  1.00 97.55           C  
ATOM   4889  CB  CYS A 305       7.983  -8.510 -10.059  1.00 97.55           C  
ATOM   4890  HB2 CYS A 305       9.071  -8.457 -10.028  1.00 97.55           H  
ATOM   4891  HB3 CYS A 305       7.667  -9.540  -9.888  1.00 97.55           H  
ATOM   4892  O   CYS A 305       7.210  -8.983  -6.985  1.00 97.55           O  
ATOM   4893  SG  CYS A 305       7.423  -7.980 -11.701  1.00 97.55           S  
ATOM   4894  HG  CYS A 305       6.115  -8.141 -11.479  1.00 97.55           H  
ATOM   4895  N   ILE A 306       8.983  -7.600  -7.050  1.00 98.46           N  
ATOM   4896  H   ILE A 306       9.496  -6.935  -7.610  1.00 98.46           H  
ATOM   4897  CA  ILE A 306       9.528  -7.957  -5.730  1.00 98.46           C  
ATOM   4898  HA  ILE A 306       9.343  -9.014  -5.537  1.00 98.46           H  
ATOM   4899  C   ILE A 306       8.820  -7.167  -4.623  1.00 98.46           C  
ATOM   4900  CB  ILE A 306      11.059  -7.722  -5.708  1.00 98.46           C  
ATOM   4901  HB  ILE A 306      11.250  -6.679  -5.957  1.00 98.46           H  
ATOM   4902  O   ILE A 306       8.498  -7.723  -3.569  1.00 98.46           O  
ATOM   4903  CG1 ILE A 306      11.768  -8.618  -6.750  1.00 98.46           C  
ATOM   4904 HG12 ILE A 306      11.761  -9.646  -6.388  1.00 98.46           H  
ATOM   4905 HG13 ILE A 306      11.233  -8.594  -7.700  1.00 98.46           H  
ATOM   4906  CG2 ILE A 306      11.645  -8.009  -4.311  1.00 98.46           C  
ATOM   4907 HG21 ILE A 306      12.721  -7.835  -4.297  1.00 98.46           H  
ATOM   4908 HG22 ILE A 306      11.450  -9.041  -4.018  1.00 98.46           H  
ATOM   4909 HG23 ILE A 306      11.208  -7.346  -3.565  1.00 98.46           H  
ATOM   4910  CD1 ILE A 306      13.216  -8.210  -7.043  1.00 98.46           C  
ATOM   4911 HD11 ILE A 306      13.838  -8.339  -6.157  1.00 98.46           H  
ATOM   4912 HD12 ILE A 306      13.250  -7.170  -7.366  1.00 98.46           H  
ATOM   4913 HD13 ILE A 306      13.616  -8.839  -7.839  1.00 98.46           H  
ATOM   4914  N   TYR A 307       8.563  -5.881  -4.869  1.00 98.47           N  
ATOM   4915  H   TYR A 307       8.818  -5.499  -5.768  1.00 98.47           H  
ATOM   4916  CA  TYR A 307       8.117  -4.926  -3.861  1.00 98.47           C  
ATOM   4917  HA  TYR A 307       8.107  -5.421  -2.890  1.00 98.47           H  
ATOM   4918  C   TYR A 307       6.712  -4.388  -4.126  1.00 98.47           C  
ATOM   4919  CB  TYR A 307       9.125  -3.775  -3.777  1.00 98.47           C  
ATOM   4920  HB2 TYR A 307       8.793  -3.066  -3.019  1.00 98.47           H  
ATOM   4921  HB3 TYR A 307       9.138  -3.251  -4.732  1.00 98.47           H  
ATOM   4922  O   TYR A 307       6.278  -4.250  -5.271  1.00 98.47           O  
ATOM   4923  CG  TYR A 307      10.528  -4.218  -3.425  1.00 98.47           C  
ATOM   4924  CD1 TYR A 307      10.801  -4.673  -2.123  1.00 98.47           C  
ATOM   4925  HD1 TYR A 307      10.016  -4.688  -1.381  1.00 98.47           H  
ATOM   4926  CD2 TYR A 307      11.544  -4.216  -4.400  1.00 98.47           C  
ATOM   4927  HD2 TYR A 307      11.329  -3.885  -5.405  1.00 98.47           H  
ATOM   4928  CE1 TYR A 307      12.089  -5.134  -1.801  1.00 98.47           C  
ATOM   4929  HE1 TYR A 307      12.291  -5.511  -0.809  1.00 98.47           H  
ATOM   4930  CE2 TYR A 307      12.836  -4.665  -4.072  1.00 98.47           C  
ATOM   4931  HE2 TYR A 307      13.632  -4.681  -4.802  1.00 98.47           H  
ATOM   4932  OH  TYR A 307      14.345  -5.585  -2.470  1.00 98.47           O  
ATOM   4933  HH  TYR A 307      14.385  -5.931  -1.575  1.00 98.47           H  
ATOM   4934  CZ  TYR A 307      13.107  -5.130  -2.773  1.00 98.47           C  
ATOM   4935  N   GLN A 308       6.029  -3.986  -3.055  1.00 96.75           N  
ATOM   4936  H   GLN A 308       6.462  -4.122  -2.153  1.00 96.75           H  
ATOM   4937  CA  GLN A 308       4.853  -3.127  -3.130  1.00 96.75           C  
ATOM   4938  HA  GLN A 308       4.186  -3.504  -3.905  1.00 96.75           H
[truncated: 167,355 more chars]
