# Supplementary material for: Widespread Horizontal Gene Transfer Among Animal Viruses
Source: bioRxiv. 2024 Mar 26:2024.03.25.586562. Preprint. [Version 2] doi: 10.1101/2024.03.25.586562 (PMC11071296; doi:10.1101/2024.03.25.586562)
Supplement: Supplement 7 [file media-7.zip › File7_PDB/Papilloma5623_L2.pdb]

ATOM      1  N   MET A   1      28.891  -1.960  70.305  1.00 37.33           N  
ATOM      2  H   MET A   1      29.318  -1.566  71.131  1.00 37.33           H  
ATOM      3  H2  MET A   1      27.897  -2.067  70.449  1.00 37.33           H  
ATOM      4  H3  MET A   1      29.025  -1.341  69.519  1.00 37.33           H  
ATOM      5  CA  MET A   1      29.460  -3.291  70.000  1.00 37.33           C  
ATOM      6  HA  MET A   1      30.515  -3.221  69.734  1.00 37.33           H  
ATOM      7  C   MET A   1      28.671  -3.819  68.813  1.00 37.33           C  
ATOM      8  CB  MET A   1      29.275  -4.269  71.181  1.00 37.33           C  
ATOM      9  HB2 MET A   1      29.675  -5.241  70.891  1.00 37.33           H  
ATOM     10  HB3 MET A   1      28.208  -4.396  71.368  1.00 37.33           H  
ATOM     11  O   MET A   1      27.460  -3.870  68.954  1.00 37.33           O  
ATOM     12  CG  MET A   1      29.924  -3.861  72.510  1.00 37.33           C  
ATOM     13  HG2 MET A   1      31.009  -3.876  72.400  1.00 37.33           H  
ATOM     14  HG3 MET A   1      29.610  -2.852  72.778  1.00 37.33           H  
ATOM     15  SD  MET A   1      29.447  -4.977  73.858  1.00 37.33           S  
ATOM     16  CE  MET A   1      30.351  -4.267  75.258  1.00 37.33           C  
ATOM     17  HE1 MET A   1      30.024  -3.241  75.428  1.00 37.33           H  
ATOM     18  HE2 MET A   1      31.421  -4.281  75.050  1.00 37.33           H  
ATOM     19  HE3 MET A   1      30.153  -4.859  76.152  1.00 37.33           H  
ATOM     20  N   GLY A   2      29.227  -4.130  67.646  1.00 31.71           N  
ATOM     21  H   GLY A   2      28.570  -4.449  66.948  1.00 31.71           H  
ATOM     22  CA  GLY A   2      30.560  -3.862  67.082  1.00 31.71           C  
ATOM     23  HA2 GLY A   2      31.196  -4.742  67.185  1.00 31.71           H  
ATOM     24  HA3 GLY A   2      31.035  -3.008  67.564  1.00 31.71           H  
ATOM     25  C   GLY A   2      30.403  -3.555  65.578  1.00 31.71           C  
ATOM     26  O   GLY A   2      29.283  -3.621  65.079  1.00 31.71           O  
ATOM     27  N   LEU A   3      31.478  -3.154  64.900  1.00 30.64           N  
ATOM     28  H   LEU A   3      32.390  -3.263  65.319  1.00 30.64           H  
ATOM     29  CA  LEU A   3      31.490  -2.833  63.461  1.00 30.64           C  
ATOM     30  HA  LEU A   3      30.495  -2.527  63.137  1.00 30.64           H  
ATOM     31  C   LEU A   3      31.865  -4.066  62.607  1.00 30.64           C  
ATOM     32  CB  LEU A   3      32.472  -1.655  63.253  1.00 30.64           C  
ATOM     33  HB2 LEU A   3      33.387  -1.867  63.805  1.00 30.64           H  
ATOM     34  HB3 LEU A   3      32.757  -1.585  62.203  1.00 30.64           H  
ATOM     35  O   LEU A   3      32.162  -5.118  63.171  1.00 30.64           O  
ATOM     36  CG  LEU A   3      31.910  -0.284  63.665  1.00 30.64           C  
ATOM     37  HG  LEU A   3      31.318  -0.386  64.574  1.00 30.64           H  
ATOM     38  CD1 LEU A   3      33.041   0.704  63.951  1.00 30.64           C  
ATOM     39 HD11 LEU A   3      32.632   1.675  64.229  1.00 30.64           H  
ATOM     40 HD12 LEU A   3      33.659   0.813  63.059  1.00 30.64           H  
ATOM     41 HD13 LEU A   3      33.665   0.326  64.761  1.00 30.64           H  
ATOM     42  CD2 LEU A   3      31.032   0.309  62.559  1.00 30.64           C  
ATOM     43 HD21 LEU A   3      30.199  -0.360  62.347  1.00 30.64           H  
ATOM     44 HD22 LEU A   3      31.619   0.439  61.650  1.00 30.64           H  
ATOM     45 HD23 LEU A   3      30.639   1.276  62.872  1.00 30.64           H  
ATOM     46  N   ASP A   4      31.899  -3.859  61.282  1.00 29.16           N  
ATOM     47  H   ASP A   4      31.733  -2.907  60.988  1.00 29.16           H  
ATOM     48  CA  ASP A   4      32.539  -4.690  60.239  1.00 29.16           C  
ATOM     49  HA  ASP A   4      32.591  -4.053  59.356  1.00 29.16           H  
ATOM     50  C   ASP A   4      31.757  -5.966  59.807  1.00 29.16           C  
ATOM     51  CB  ASP A   4      34.016  -4.941  60.628  1.00 29.16           C  
ATOM     52  HB2 ASP A   4      34.048  -5.689  61.420  1.00 29.16           H  
ATOM     53  HB3 ASP A   4      34.553  -5.363  59.778  1.00 29.16           H  
ATOM     54  O   ASP A   4      31.272  -6.718  60.646  1.00 29.16           O  
ATOM     55  CG  ASP A   4      34.753  -3.672  61.109  1.00 29.16           C  
ATOM     56  OD1 ASP A   4      34.434  -2.564  60.613  1.00 29.16           O  
ATOM     57  OD2 ASP A   4      35.600  -3.795  62.024  1.00 29.16           O  
ATOM     58  N   SER A   5      31.570  -6.301  58.516  1.00 31.27           N  
ATOM     59  H   SER A   5      31.068  -7.168  58.386  1.00 31.27           H  
ATOM     60  CA  SER A   5      31.936  -5.610  57.262  1.00 31.27           C  
ATOM     61  HA  SER A   5      31.783  -4.537  57.377  1.00 31.27           H  
ATOM     62  C   SER A   5      31.115  -6.082  56.041  1.00 31.27           C  
ATOM     63  CB  SER A   5      33.409  -5.877  56.913  1.00 31.27           C  
ATOM     64  HB2 SER A   5      33.762  -6.781  57.410  1.00 31.27           H  
ATOM     65  HB3 SER A   5      33.529  -6.009  55.838  1.00 31.27           H  
ATOM     66  O   SER A   5      30.781  -7.255  55.945  1.00 31.27           O  
ATOM     67  OG  SER A   5      34.182  -4.769  57.309  1.00 31.27           O  
ATOM     68  HG  SER A   5      35.032  -4.812  56.865  1.00 31.27           H  
ATOM     69  N   GLU A   6      30.921  -5.147  55.099  1.00 28.61           N  
ATOM     70  H   GLU A   6      31.193  -4.222  55.399  1.00 28.61           H  
ATOM     71  CA  GLU A   6      30.896  -5.285  53.621  1.00 28.61           C  
ATOM     72  HA  GLU A   6      30.627  -4.286  53.280  1.00 28.61           H  
ATOM     73  C   GLU A   6      29.886  -6.186  52.863  1.00 28.61           C  
ATOM     74  CB  GLU A   6      32.330  -5.501  53.102  1.00 28.61           C  
ATOM     75  HB2 GLU A   6      32.752  -6.392  53.566  1.00 28.61           H  
ATOM     76  HB3 GLU A   6      32.306  -5.649  52.022  1.00 28.61           H  
ATOM     77  O   GLU A   6      29.496  -7.265  53.284  1.00 28.61           O  
ATOM     78  CG  GLU A   6      33.205  -4.270  53.399  1.00 28.61           C  
ATOM     79  HG2 GLU A   6      32.730  -3.400  52.947  1.00 28.61           H  
ATOM     80  HG3 GLU A   6      33.248  -4.098  54.474  1.00 28.61           H  
ATOM     81  CD  GLU A   6      34.638  -4.398  52.869  1.00 28.61           C  
ATOM     82  OE1 GLU A   6      35.210  -3.335  52.541  1.00 28.61           O  
ATOM     83  OE2 GLU A   6      35.154  -5.536  52.823  1.00 28.61           O  
ATOM     84  N   LEU A   7      29.560  -5.705  51.646  1.00 33.75           N  
ATOM     85  H   LEU A   7      30.018  -4.840  51.399  1.00 33.75           H  
ATOM     86  CA  LEU A   7      28.724  -6.295  50.581  1.00 33.75           C  
ATOM     87  HA  LEU A   7      28.738  -5.565  49.772  1.00 33.75           H  
ATOM     88  C   LEU A   7      27.238  -6.516  50.953  1.00 33.75           C  
ATOM     89  CB  LEU A   7      29.401  -7.564  50.023  1.00 33.75           C  
ATOM     90  HB2 LEU A   7      28.723  -8.061  49.330  1.00 33.75           H  
ATOM     91  HB3 LEU A   7      29.569  -8.252  50.852  1.00 33.75           H  
ATOM     92  O   LEU A   7      26.884  -7.320  51.800  1.00 33.75           O  
ATOM     93  CG  LEU A   7      30.740  -7.284  49.308  1.00 33.75           C  
ATOM     94  HG  LEU A   7      31.281  -6.488  49.819  1.00 33.75           H  
ATOM     95  CD1 LEU A   7      31.629  -8.525  49.317  1.00 33.75           C  
ATOM     96 HD11 LEU A   7      31.843  -8.807  50.348  1.00 33.75           H  
ATOM     97 HD12 LEU A   7      31.128  -9.351  48.814  1.00 33.75           H  
ATOM     98 HD13 LEU A   7      32.573  -8.307  48.817  1.00 33.75           H  
ATOM     99  CD2 LEU A   7      30.513  -6.863  47.853  1.00 33.75           C  
ATOM    100 HD21 LEU A   7      31.474  -6.661  47.380  1.00 33.75           H  
ATOM    101 HD22 LEU A   7      29.909  -5.956  47.815  1.00 33.75           H  
ATOM    102 HD23 LEU A   7      30.007  -7.660  47.307  1.00 33.75           H  
ATOM    103  N   GLY A   8      26.261  -5.867  50.321  1.00 27.62           N  
ATOM    104  H   GLY A   8      25.355  -6.147  50.668  1.00 27.62           H  
ATOM    105  CA  GLY A   8      26.269  -5.135  49.051  1.00 27.62           C  
ATOM    106  HA2 GLY A   8      27.172  -5.338  48.475  1.00 27.62           H  
ATOM    107  HA3 GLY A   8      26.189  -4.064  49.235  1.00 27.62           H  
ATOM    108  C   GLY A   8      25.083  -5.622  48.220  1.00 27.62           C  
ATOM    109  O   GLY A   8      24.977  -6.811  47.940  1.00 27.62           O  
ATOM    110  N   HIS A   9      24.144  -4.734  47.887  1.00 28.46           N  
ATOM    111  H   HIS A   9      24.306  -3.755  48.071  1.00 28.46           H  
ATOM    112  CA  HIS A   9      22.934  -5.108  47.148  1.00 28.46           C  
ATOM    113  HA  HIS A   9      22.347  -5.809  47.740  1.00 28.46           H  
ATOM    114  C   HIS A   9      23.255  -5.759  45.794  1.00 28.46           C  
ATOM    115  CB  HIS A   9      22.097  -3.848  46.858  1.00 28.46           C  
ATOM    116  HB2 HIS A   9      22.727  -3.115  46.354  1.00 28.46           H  
ATOM    117  HB3 HIS A   9      21.305  -4.119  46.160  1.00 28.46           H  
ATOM    118  O   HIS A   9      24.111  -5.258  45.074  1.00 28.46           O  
ATOM    119  CG  HIS A   9      21.433  -3.176  48.032  1.00 28.46           C  
ATOM    120  CD2 HIS A   9      20.538  -2.143  47.941  1.00 28.46           C  
ATOM    121  HD2 HIS A   9      20.212  -1.665  47.029  1.00 28.46           H  
ATOM    122  ND1 HIS A   9      21.558  -3.486  49.369  1.00 28.46           N  
ATOM    123  HD1 HIS A   9      22.148  -4.203  49.766  1.00 28.46           H  
ATOM    124  CE1 HIS A   9      20.756  -2.658  50.061  1.00 28.46           C  
ATOM    125  HE1 HIS A   9      20.643  -2.656  51.136  1.00 28.46           H  
ATOM    126  NE2 HIS A   9      20.105  -1.830  49.231  1.00 28.46           N  
ATOM    127  N   ASN A  10      22.453  -6.749  45.387  1.00 29.97           N  
ATOM    128  H   ASN A  10      22.003  -7.310  46.096  1.00 29.97           H  
ATOM    129  CA  ASN A  10      21.743  -6.663  44.106  1.00 29.97           C  
ATOM    130  HA  ASN A  10      21.326  -5.658  44.047  1.00 29.97           H  
ATOM    131  C   ASN A  10      20.536  -7.612  44.053  1.00 29.97           C  
ATOM    132  CB  ASN A  10      22.696  -6.857  42.907  1.00 29.97           C  
ATOM    133  HB2 ASN A  10      23.558  -7.453  43.207  1.00 29.97           H  
ATOM    134  HB3 ASN A  10      22.182  -7.386  42.104  1.00 29.97           H  
ATOM    135  O   ASN A  10      20.655  -8.824  44.219  1.00 29.97           O  
ATOM    136  CG  ASN A  10      23.157  -5.522  42.334  1.00 29.97           C  
ATOM    137  ND2 ASN A  10      24.351  -5.448  41.799  1.00 29.97           N  
ATOM    138 HD21 ASN A  10      24.986  -6.231  41.856  1.00 29.97           H  
ATOM    139 HD22 ASN A  10      24.631  -4.535  41.470  1.00 29.97           H  
ATOM    140  OD1 ASN A  10      22.440  -4.534  42.343  1.00 29.97           O  
ATOM    141  N   ARG A  11      19.356  -7.030  43.814  1.00 28.50           N  
ATOM    142  H   ARG A  11      19.384  -6.050  43.572  1.00 28.50           H  
ATOM    143  CA  ARG A  11      18.113  -7.741  43.480  1.00 28.50           C  
ATOM    144  HA  ARG A  11      18.140  -8.753  43.884  1.00 28.50           H  
ATOM    145  C   ARG A  11      17.984  -7.823  41.956  1.00 28.50           C  
ATOM    146  CB  ARG A  11      16.888  -6.974  44.022  1.00 28.50           C  
ATOM    147  HB2 ARG A  11      16.903  -5.969  43.601  1.00 28.50           H  
ATOM    148  HB3 ARG A  11      15.988  -7.468  43.655  1.00 28.50           H  
ATOM    149  O   ARG A  11      18.396  -6.894  41.275  1.00 28.50           O  
ATOM    150  CG  ARG A  11      16.772  -6.864  45.551  1.00 28.50           C  
ATOM    151  HG2 ARG A  11      16.667  -7.860  45.980  1.00 28.50           H  
ATOM    152  HG3 ARG A  11      17.665  -6.387  45.957  1.00 28.50           H  
ATOM    153  CD  ARG A  11      15.537  -6.011  45.893  1.00 28.50           C  
ATOM    154  HD2 ARG A  11      15.670  -5.019  45.461  1.00 28.50           H  
ATOM    155  HD3 ARG A  11      14.660  -6.473  45.439  1.00 28.50           H  
ATOM    156  NE  ARG A  11      15.318  -5.885  47.347  1.00 28.50           N  
ATOM    157  HE  ARG A  11      15.950  -6.393  47.950  1.00 28.50           H  
ATOM    158  NH1 ARG A  11      13.461  -4.528  47.254  1.00 28.50           N  
ATOM    159 HH11 ARG A  11      12.700  -4.052  47.717  1.00 28.50           H  
ATOM    160 HH12 ARG A  11      13.514  -4.528  46.245  1.00 28.50           H  
ATOM    161  NH2 ARG A  11      14.223  -5.212  49.231  1.00 28.50           N  
ATOM    162 HH21 ARG A  11      13.451  -4.730  49.669  1.00 28.50           H  
ATOM    163 HH22 ARG A  11      14.854  -5.758  49.801  1.00 28.50           H  
ATOM    164  CZ  ARG A  11      14.341  -5.210  47.934  1.00 28.50           C  
ATOM    165  N   GLY A  12      17.273  -8.838  41.466  1.00 25.07           N  
ATOM    166  H   GLY A  12      17.032  -9.587  42.100  1.00 25.07           H  
ATOM    167  CA  GLY A  12      16.509  -8.736  40.217  1.00 25.07           C  
ATOM    168  HA2 GLY A  12      16.111  -7.725  40.132  1.00 25.07           H  
ATOM    169  HA3 GLY A  12      15.654  -9.410  40.273  1.00 25.07           H  
ATOM    170  C   GLY A  12      17.257  -9.025  38.912  1.00 25.07           C  
ATOM    171  O   GLY A  12      17.686  -8.109  38.225  1.00 25.07           O  
ATOM    172  N   TRP A  13      17.259 -10.298  38.507  1.00 28.16           N  
ATOM    173  H   TRP A  13      16.964 -11.005  39.165  1.00 28.16           H  
ATOM    174  CA  TRP A  13      17.332 -10.710  37.094  1.00 28.16           C  
ATOM    175  HA  TRP A  13      17.215  -9.821  36.474  1.00 28.16           H  
ATOM    176  C   TRP A  13      16.130 -11.597  36.725  1.00 28.16           C  
ATOM    177  CB  TRP A  13      18.709 -11.291  36.731  1.00 28.16           C  
ATOM    178  HB2 TRP A  13      19.086 -11.894  37.557  1.00 28.16           H  
ATOM    179  HB3 TRP A  13      18.610 -11.950  35.868  1.00 28.16           H  
ATOM    180  O   TRP A  13      16.257 -12.670  36.150  1.00 28.16           O  
ATOM    181  CG  TRP A  13      19.724 -10.254  36.353  1.00 28.16           C  
ATOM    182  CD1 TRP A  13      20.472  -9.535  37.218  1.00 28.16           C  
ATOM    183  HD1 TRP A  13      20.421  -9.621  38.294  1.00 28.16           H  
ATOM    184  CD2 TRP A  13      20.078  -9.762  35.018  1.00 28.16           C  
ATOM    185  CE2 TRP A  13      21.071  -8.747  35.162  1.00 28.16           C  
ATOM    186  CE3 TRP A  13      19.656 -10.060  33.702  1.00 28.16           C  
ATOM    187  HE3 TRP A  13      18.905 -10.822  33.553  1.00 28.16           H  
ATOM    188  NE1 TRP A  13      21.270  -8.650  36.521  1.00 28.16           N  
ATOM    189  HE1 TRP A  13      21.878  -7.978  36.969  1.00 28.16           H  
ATOM    190  CH2 TRP A  13      21.187  -8.395  32.769  1.00 28.16           C  
ATOM    191  HH2 TRP A  13      21.600  -7.883  31.913  1.00 28.16           H  
ATOM    192  CZ2 TRP A  13      21.625  -8.070  34.064  1.00 28.16           C  
ATOM    193  HZ2 TRP A  13      22.373  -7.305  34.215  1.00 28.16           H  
ATOM    194  CZ3 TRP A  13      20.203  -9.385  32.591  1.00 28.16           C  
ATOM    195  HZ3 TRP A  13      19.869  -9.631  31.595  1.00 28.16           H  
ATOM    196  N   HIS A  14      14.935 -11.117  37.067  1.00 27.48           N  
ATOM    197  H   HIS A  14      14.914 -10.230  37.549  1.00 27.48           H  
ATOM    198  CA  HIS A  14      13.670 -11.493  36.434  1.00 27.48           C  
ATOM    199  HA  HIS A  14      13.876 -11.872  35.433  1.00 27.48           H  
ATOM    200  C   HIS A  14      12.832 -10.217  36.280  1.00 27.48           C  
ATOM    201  CB  HIS A  14      12.934 -12.591  37.222  1.00 27.48           C  
ATOM    202  HB2 HIS A  14      13.062 -12.427  38.292  1.00 27.48           H  
ATOM    203  HB3 HIS A  14      11.867 -12.527  37.006  1.00 27.48           H  
ATOM    204  O   HIS A  14      12.981  -9.289  37.072  1.00 27.48           O  
ATOM    205  CG  HIS A  14      13.384 -13.986  36.857  1.00 27.48           C  
ATOM    206  CD2 HIS A  14      14.220 -14.796  37.579  1.00 27.48           C  
ATOM    207  HD2 HIS A  14      14.687 -14.549  38.521  1.00 27.48           H  
ATOM    208  ND1 HIS A  14      13.034 -14.684  35.721  1.00 27.48           N  
ATOM    209  HD1 HIS A  14      12.411 -14.372  34.990  1.00 27.48           H  
ATOM    210  CE1 HIS A  14      13.650 -15.878  35.758  1.00 27.48           C  
ATOM    211  HE1 HIS A  14      13.568 -16.648  35.005  1.00 27.48           H  
ATOM    212  NE2 HIS A  14      14.372 -15.997  36.880  1.00 27.48           N  
ATOM    213  N   ASN A  15      11.974 -10.180  35.257  1.00 28.06           N  
ATOM    214  H   ASN A  15      11.817 -11.041  34.754  1.00 28.06           H  
ATOM    215  CA  ASN A  15      11.245  -8.998  34.775  1.00 28.06           C  
ATOM    216  HA  ASN A  15      10.627  -9.347  33.948  1.00 28.06           H  
ATOM    217  C   ASN A  15      12.140  -7.923  34.138  1.00 28.06           C  
ATOM    218  CB  ASN A  15      10.245  -8.477  35.825  1.00 28.06           C  
ATOM    219  HB2 ASN A  15       9.691  -7.637  35.404  1.00 28.06           H  
ATOM    220  HB3 ASN A  15      10.779  -8.110  36.701  1.00 28.06           H  
ATOM    221  O   ASN A  15      12.141  -6.759  34.532  1.00 28.06           O  
ATOM    222  CG  ASN A  15       9.239  -9.529  36.253  1.00 28.06           C  
ATOM    223  ND2 ASN A  15       8.503  -9.274  37.307  1.00 28.06           N  
ATOM    224 HD21 ASN A  15       8.603  -8.400  37.802  1.00 28.06           H  
ATOM    225 HD22 ASN A  15       7.829  -9.978  37.571  1.00 28.06           H  
ATOM    226  OD1 ASN A  15       9.095 -10.583  35.653  1.00 28.06           O  
ATOM    227  N   GLY A  16      12.826  -8.318  33.059  1.00 30.05           N  
ATOM    228  H   GLY A  16      12.813  -9.300  32.824  1.00 30.05           H  
ATOM    229  CA  GLY A  16      13.225  -7.394  31.996  1.00 30.05           C  
ATOM    230  HA2 GLY A  16      13.850  -7.910  31.267  1.00 30.05           H  
ATOM    231  HA3 GLY A  16      13.788  -6.562  32.418  1.00 30.05           H  
ATOM    232  C   GLY A  16      11.985  -6.850  31.286  1.00 30.05           C  
ATOM    233  O   GLY A  16      11.636  -7.292  30.192  1.00 30.05           O  
ATOM    234  N   GLU A  17      11.295  -5.927  31.953  1.00 30.10           N  
ATOM    235  H   GLU A  17      11.620  -5.686  32.878  1.00 30.10           H  
ATOM    236  CA  GLU A  17      10.286  -5.067  31.357  1.00 30.10           C  
ATOM    237  HA  GLU A  17       9.409  -5.662  31.100  1.00 30.10           H  
ATOM    238  C   GLU A  17      10.885  -4.452  30.087  1.00 30.10           C  
ATOM    239  CB  GLU A  17       9.891  -4.004  32.401  1.00 30.10           C  
ATOM    240  HB2 GLU A  17      10.747  -3.357  32.591  1.00 30.10           H  
ATOM    241  HB3 GLU A  17       9.643  -4.518  33.330  1.00 30.10           H  
ATOM    242  O   GLU A  17      11.975  -3.876  30.121  1.00 30.10           O  
ATOM    243  CG  GLU A  17       8.681  -3.148  32.005  1.00 30.10           C  
ATOM    244  HG2 GLU A  17       7.852  -3.810  31.755  1.00 30.10           H  
ATOM    245  HG3 GLU A  17       8.928  -2.571  31.114  1.00 30.10           H  
ATOM    246  CD  GLU A  17       8.278  -2.197  33.145  1.00 30.10           C  
ATOM    247  OE1 GLU A  17       7.099  -2.246  33.557  1.00 30.10           O  
ATOM    248  OE2 GLU A  17       9.146  -1.402  33.576  1.00 30.10           O  
ATOM    249  N   LEU A  18      10.191  -4.588  28.953  1.00 32.87           N  
ATOM    250  H   LEU A  18       9.328  -5.111  28.983  1.00 32.87           H  
ATOM    251  CA  LEU A  18      10.555  -3.921  27.703  1.00 32.87           C  
ATOM    252  HA  LEU A  18      11.638  -3.982  27.595  1.00 32.87           H  
ATOM    253  C   LEU A  18      10.238  -2.424  27.835  1.00 32.87           C  
ATOM    254  CB  LEU A  18       9.910  -4.653  26.496  1.00 32.87           C  
ATOM    255  HB2 LEU A  18       9.134  -5.321  26.869  1.00 32.87           H  
ATOM    256  HB3 LEU A  18       9.414  -3.947  25.831  1.00 32.87           H  
ATOM    257  O   LEU A  18       9.387  -1.875  27.135  1.00 32.87           O  
ATOM    258  CG  LEU A  18      10.928  -5.471  25.670  1.00 32.87           C  
ATOM    259  HG  LEU A  18      11.734  -5.820  26.316  1.00 32.87           H  
ATOM    260  CD1 LEU A  18      10.264  -6.700  25.050  1.00 32.87           C  
ATOM    261 HD11 LEU A  18       9.888  -7.346  25.843  1.00 32.87           H  
ATOM    262 HD12 LEU A  18       9.439  -6.395  24.406  1.00 32.87           H  
ATOM    263 HD13 LEU A  18      10.997  -7.260  24.469  1.00 32.87           H  
ATOM    264  CD2 LEU A  18      11.521  -4.642  24.527  1.00 32.87           C  
ATOM    265 HD21 LEU A  18      10.733  -4.314  23.849  1.00 32.87           H  
ATOM    266 HD22 LEU A  18      12.250  -5.239  23.980  1.00 32.87           H  
ATOM    267 HD23 LEU A  18      12.030  -3.773  24.945  1.00 32.87           H  
ATOM    268  N   GLN A  19      10.980  -1.750  28.716  1.00 32.96           N  
ATOM    269  H   GLN A  19      11.589  -2.291  29.313  1.00 32.96           H  
ATOM    270  CA  GLN A  19      11.235  -0.323  28.637  1.00 32.96           C  
ATOM    271  HA  GLN A  19      10.287   0.196  28.492  1.00 32.96           H  
ATOM    272  C   GLN A  19      12.093  -0.077  27.392  1.00 32.96           C  
ATOM    273  CB  GLN A  19      11.882   0.222  29.924  1.00 32.96           C  
ATOM    274  HB2 GLN A  19      12.125   1.271  29.751  1.00 32.96           H  
ATOM    275  HB3 GLN A  19      12.806  -0.316  30.135  1.00 32.96           H  
ATOM    276  O   GLN A  19      13.270   0.274  27.457  1.00 32.96           O  
ATOM    277  CG  GLN A  19      10.953   0.131  31.146  1.00 32.96           C  
ATOM    278  HG2 GLN A  19      10.860  -0.915  31.440  1.00 32.96           H  
ATOM    279  HG3 GLN A  19       9.961   0.496  30.881  1.00 32.96           H  
ATOM    280  CD  GLN A  19      11.446   0.936  32.351  1.00 32.96           C  
ATOM    281  NE2 GLN A  19      10.842   0.758  33.501  1.00 32.96           N  
ATOM    282 HE21 GLN A  19      11.204   1.254  34.303  1.00 32.96           H  
ATOM    283 HE22 GLN A  19      10.158   0.020  33.593  1.00 32.96           H  
ATOM    284  OE1 GLN A  19      12.353   1.751  32.281  1.00 32.96           O  
ATOM    285  N   THR A  20      11.468  -0.222  26.221  1.00 34.92           N  
ATOM    286  H   THR A  20      10.535  -0.607  26.237  1.00 34.92           H  
ATOM    287  CA  THR A  20      11.819   0.617  25.084  1.00 34.92           C  
ATOM    288  HA  THR A  20      12.878   0.508  24.851  1.00 34.92           H  
ATOM    289  C   THR A  20      11.555   2.043  25.541  1.00 34.92           C  
ATOM    290  CB  THR A  20      10.991   0.289  23.828  1.00 34.92           C  
ATOM    291  HB  THR A  20      11.211   1.036  23.065  1.00 34.92           H  
ATOM    292  O   THR A  20      10.427   2.533  25.427  1.00 34.92           O  
ATOM    293  CG2 THR A  20      11.319  -1.088  23.265  1.00 34.92           C  
ATOM    294 HG21 THR A  20      10.773  -1.238  22.333  1.00 34.92           H  
ATOM    295 HG22 THR A  20      12.389  -1.168  23.074  1.00 34.92           H  
ATOM    296 HG23 THR A  20      11.017  -1.853  23.980  1.00 34.92           H  
ATOM    297  OG1 THR A  20       9.607   0.304  24.094  1.00 34.92           O  
ATOM    298  HG1 THR A  20       9.449   1.107  24.596  1.00 34.92           H  
ATOM    299  N   SER A  21      12.568   2.684  26.126  1.00 31.97           N  
ATOM    300  H   SER A  21      13.439   2.199  26.289  1.00 31.97           H  
ATOM    301  CA  SER A  21      12.501   4.102  26.438  1.00 31.97           C  
ATOM    302  HA  SER A  21      11.734   4.236  27.202  1.00 31.97           H  
ATOM    303  C   SER A  21      12.098   4.811  25.143  1.00 31.97           C  
ATOM    304  CB  SER A  21      13.823   4.622  27.012  1.00 31.97           C  
ATOM    305  HB2 SER A  21      13.779   5.707  27.105  1.00 31.97           H  
ATOM    306  HB3 SER A  21      13.966   4.193  28.004  1.00 31.97           H  
ATOM    307  O   SER A  21      12.726   4.585  24.097  1.00 31.97           O  
ATOM    308  OG  SER A  21      14.918   4.257  26.198  1.00 31.97           O  
ATOM    309  HG  SER A  21      15.726   4.489  26.662  1.00 31.97           H  
ATOM    310  N   PRO A  22      10.997   5.588  25.151  1.00 38.92           N  
ATOM    311  CA  PRO A  22      10.443   6.136  23.918  1.00 38.92           C  
ATOM    312  HA  PRO A  22      10.142   5.318  23.265  1.00 38.92           H  
ATOM    313  C   PRO A  22      11.485   6.975  23.171  1.00 38.92           C  
ATOM    314  CB  PRO A  22       9.199   6.930  24.336  1.00 38.92           C  
ATOM    315  HB2 PRO A  22       9.098   7.859  23.776  1.00 38.92           H  
ATOM    316  HB3 PRO A  22       8.315   6.308  24.197  1.00 38.92           H  
ATOM    317  O   PRO A  22      11.467   7.001  21.944  1.00 38.92           O  
ATOM    318  CG  PRO A  22       9.400   7.194  25.829  1.00 38.92           C  
ATOM    319  HG2 PRO A  22       8.451   7.289  26.358  1.00 38.92           H  
ATOM    320  HG3 PRO A  22      10.005   8.091  25.963  1.00 38.92           H  
ATOM    321  CD  PRO A  22      10.189   5.976  26.296  1.00 38.92           C  
ATOM    322  HD2 PRO A  22       9.509   5.164  26.554  1.00 38.92           H  
ATOM    323  HD3 PRO A  22      10.807   6.244  27.152  1.00 38.92           H  
ATOM    324  N   ASP A  23      12.444   7.552  23.898  1.00 40.82           N  
ATOM    325  H   ASP A  23      12.350   7.521  24.903  1.00 40.82           H  
ATOM    326  CA  ASP A  23      13.551   8.355  23.388  1.00 40.82           C  
ATOM    327  HA  ASP A  23      13.137   9.170  22.794  1.00 40.82           H  
ATOM    328  C   ASP A  23      14.532   7.588  22.491  1.00 40.82           C  
ATOM    329  CB  ASP A  23      14.281   8.985  24.581  1.00 40.82           C  
ATOM    330  HB2 ASP A  23      15.053   9.661  24.214  1.00 40.82           H  
ATOM    331  HB3 ASP A  23      14.760   8.199  25.166  1.00 40.82           H  
ATOM    332  O   ASP A  23      14.946   8.133  21.472  1.00 40.82           O  
ATOM    333  CG  ASP A  23      13.301   9.765  25.459  1.00 40.82           C  
ATOM    334  OD1 ASP A  23      12.542  10.581  24.886  1.00 40.82           O  
ATOM    335  OD2 ASP A  23      13.237   9.446  26.664  1.00 40.82           O  
ATOM    336  N   ILE A  24      14.870   6.319  22.768  1.00 38.41           N  
ATOM    337  H   ILE A  24      14.462   5.867  23.574  1.00 38.41           H  
ATOM    338  CA  ILE A  24      15.790   5.561  21.892  1.00 38.41           C  
ATOM    339  HA  ILE A  24      16.655   6.190  21.680  1.00 38.41           H  
ATOM    340  C   ILE A  24      15.118   5.280  20.543  1.00 38.41           C  
ATOM    341  CB  ILE A  24      16.314   4.276  22.582  1.00 38.41           C  
ATOM    342  HB  ILE A  24      15.462   3.699  22.942  1.00 38.41           H  
ATOM    343  O   ILE A  24      15.713   5.498  19.483  1.00 38.41           O  
ATOM    344  CG1 ILE A  24      17.203   4.665  23.787  1.00 38.41           C  
ATOM    345 HG12 ILE A  24      16.638   5.319  24.452  1.00 38.41           H  
ATOM    346 HG13 ILE A  24      18.067   5.227  23.434  1.00 38.41           H  
ATOM    347  CG2 ILE A  24      17.117   3.403  21.594  1.00 38.41           C  
ATOM    348 HG21 ILE A  24      16.493   3.084  20.759  1.00 38.41           H  
ATOM    349 HG22 ILE A  24      17.972   3.959  21.212  1.00 38.41           H  
ATOM    350 HG23 ILE A  24      17.472   2.498  22.088  1.00 38.41           H  
ATOM    351  CD1 ILE A  24      17.700   3.477  24.623  1.00 38.41           C  
ATOM    352 HD11 ILE A  24      18.151   3.848  25.543  1.00 38.41           H  
ATOM    353 HD12 ILE A  24      16.868   2.819  24.874  1.00 38.41           H  
ATOM    354 HD13 ILE A  24      18.456   2.914  24.075  1.00 38.41           H  
ATOM    355  N   PHE A  25      13.844   4.878  20.560  1.00 37.59           N  
ATOM    356  H   PHE A  25      13.384   4.779  21.454  1.00 37.59           H  
ATOM    357  CA  PHE A  25      13.086   4.665  19.326  1.00 37.59           C  
ATOM    358  HA  PHE A  25      13.714   4.079  18.655  1.00 37.59           H  
ATOM    359  C   PHE A  25      12.788   5.994  18.605  1.00 37.59           C  
ATOM    360  CB  PHE A  25      11.824   3.839  19.622  1.00 37.59           C  
ATOM    361  HB2 PHE A  25      10.975   4.506  19.772  1.00 37.59           H  
ATOM    362  HB3 PHE A  25      11.962   3.285  20.551  1.00 37.59           H  
ATOM    363  O   PHE A  25      12.811   6.045  17.372  1.00 37.59           O  
ATOM    364  CG  PHE A  25      11.506   2.830  18.532  1.00 37.59           C  
ATOM    365  CD1 PHE A  25      10.668   3.177  17.456  1.00 37.59           C  
ATOM    366  HD1 PHE A  25      10.238   4.166  17.411  1.00 37.59           H  
ATOM    367  CD2 PHE A  25      12.082   1.545  18.580  1.00 37.59           C  
ATOM    368  HD2 PHE A  25      12.734   1.277  19.397  1.00 37.59           H  
ATOM    369  CE1 PHE A  25      10.401   2.242  16.438  1.00 37.59           C  
ATOM    370  HE1 PHE A  25       9.762   2.514  15.611  1.00 37.59           H  
ATOM    371  CE2 PHE A  25      11.816   0.611  17.563  1.00 37.59           C  
ATOM    372  HE2 PHE A  25      12.264  -0.371  17.606  1.00 37.59           H  
ATOM    373  CZ  PHE A  25      10.975   0.959  16.492  1.00 37.59           C  
ATOM    374  HZ  PHE A  25      10.777   0.242  15.708  1.00 37.59           H  
ATOM    375  N   HIS A  26      12.587   7.095  19.342  1.00 42.38           N  
ATOM    376  H   HIS A  26      12.521   7.007  20.346  1.00 42.38           H  
ATOM    377  CA  HIS A  26      12.443   8.429  18.755  1.00 42.38           C  
ATOM    378  HA  HIS A  26      11.739   8.328  17.929  1.00 42.38           H  
ATOM    379  C   HIS A  26      13.740   8.963  18.144  1.00 42.38           C  
ATOM    380  CB  HIS A  26      11.874   9.455  19.756  1.00 42.38           C  
ATOM    381  HB2 HIS A  26      11.842   9.046  20.766  1.00 42.38           H  
ATOM    382  HB3 HIS A  26      12.532  10.322  19.805  1.00 42.38           H  
ATOM    383  O   HIS A  26      13.674   9.608  17.098  1.00 42.38           O  
ATOM    384  CG  HIS A  26      10.504   9.953  19.373  1.00 42.38           C  
ATOM    385  CD2 HIS A  26       9.463  10.229  20.218  1.00 42.38           C  
ATOM    386  HD2 HIS A  26       9.472  10.114  21.292  1.00 42.38           H  
ATOM    387  ND1 HIS A  26      10.084  10.253  18.097  1.00 42.38           N  
ATOM    388  HD1 HIS A  26      10.650  10.181  17.264  1.00 42.38           H  
ATOM    389  CE1 HIS A  26       8.815  10.682  18.168  1.00 42.38           C  
ATOM    390  HE1 HIS A  26       8.216  10.996  17.326  1.00 42.38           H  
ATOM    391  NE2 HIS A  26       8.392  10.692  19.439  1.00 42.38           N  
ATOM    392  N   ASN A  27      14.900   8.686  18.741  1.00 42.02           N  
ATOM    393  H   ASN A  27      14.879   8.234  19.644  1.00 42.02           H  
ATOM    394  CA  ASN A  27      16.198   9.131  18.238  1.00 42.02           C  
ATOM    395  HA  ASN A  27      16.128  10.187  17.977  1.00 42.02           H  
ATOM    396  C   ASN A  27      16.571   8.403  16.941  1.00 42.02           C  
ATOM    397  CB  ASN A  27      17.249   8.988  19.355  1.00 42.02           C  
ATOM    398  HB2 ASN A  27      18.247   9.074  18.926  1.00 42.02           H  
ATOM    399  HB3 ASN A  27      17.164   8.010  19.829  1.00 42.02           H  
ATOM    400  O   ASN A  27      16.972   9.055  15.977  1.00 42.02           O  
ATOM    401  CG  ASN A  27      17.123  10.079  20.413  1.00 42.02           C  
ATOM    402  ND2 ASN A  27      17.741   9.904  21.557  1.00 42.02           N  
ATOM    403 HD21 ASN A  27      17.649  10.637  22.245  1.00 42.02           H  
ATOM    404 HD22 ASN A  27      18.260   9.059  21.749  1.00 42.02           H  
ATOM    405  OD1 ASN A  27      16.510  11.118  20.202  1.00 42.02           O  
ATOM    406  N   ILE A  28      16.314   7.093  16.849  1.00 50.64           N  
ATOM    407  H   ILE A  28      16.022   6.604  17.684  1.00 50.64           H  
ATOM    408  CA  ILE A  28      16.468   6.326  15.598  1.00 50.64           C  
ATOM    409  HA  ILE A  28      17.470   6.502  15.207  1.00 50.64           H  
ATOM    410  C   ILE A  28      15.478   6.820  14.522  1.00 50.64           C  
ATOM    411  CB  ILE A  28      16.337   4.811  15.895  1.00 50.64           C  
ATOM    412  HB  ILE A  28      15.391   4.643  16.409  1.00 50.64           H  
ATOM    413  O   ILE A  28      15.836   6.942  13.345  1.00 50.64           O  
ATOM    414  CG1 ILE A  28      17.496   4.343  16.813  1.00 50.64           C  
ATOM    415 HG12 ILE A  28      17.599   5.026  17.657  1.00 50.64           H  
ATOM    416 HG13 ILE A  28      18.433   4.369  16.258  1.00 50.64           H  
ATOM    417  CG2 ILE A  28      16.337   3.986  14.593  1.00 50.64           C  
ATOM    418 HG21 ILE A  28      17.258   4.163  14.037  1.00 50.64           H  
ATOM    419 HG22 ILE A  28      15.483   4.250  13.969  1.00 50.64           H  
ATOM    420 HG23 ILE A  28      16.257   2.922  14.816  1.00 50.64           H  
ATOM    421  CD1 ILE A  28      17.304   2.940  17.403  1.00 50.64           C  
ATOM    422 HD11 ILE A  28      18.098   2.744  18.124  1.00 50.64           H  
ATOM    423 HD12 ILE A  28      17.353   2.181  16.623  1.00 50.64           H  
ATOM    424 HD13 ILE A  28      16.343   2.881  17.915  1.00 50.64           H  
ATOM    425  N   LEU A  29      14.248   7.187  14.905  1.00 46.49           N  
ATOM    426  H   LEU A  29      13.974   7.021  15.863  1.00 46.49           H  
ATOM    427  CA  LEU A  29      13.277   7.802  13.987  1.00 46.49           C  
ATOM    428  HA  LEU A  29      13.273   7.221  13.065  1.00 46.49           H  
ATOM    429  C   LEU A  29      13.653   9.232  13.563  1.00 46.49           C  
ATOM    430  CB  LEU A  29      11.863   7.739  14.589  1.00 46.49           C  
ATOM    431  HB2 LEU A  29      11.919   8.006  15.644  1.00 46.49           H  
ATOM    432  HB3 LEU A  29      11.233   8.478  14.095  1.00 46.49           H  
ATOM    433  O   LEU A  29      13.366   9.606  12.429  1.00 46.49           O  
ATOM    434  CG  LEU A  29      11.196   6.358  14.436  1.00 46.49           C  
ATOM    435  HG  LEU A  29      11.875   5.574  14.772  1.00 46.49           H  
ATOM    436  CD1 LEU A  29       9.928   6.307  15.290  1.00 46.49           C  
ATOM    437 HD11 LEU A  29       9.461   5.327  15.199  1.00 46.49           H  
ATOM    438 HD12 LEU A  29       9.227   7.081  14.978  1.00 46.49           H  
ATOM    439 HD13 LEU A  29      10.195   6.463  16.336  1.00 46.49           H  
ATOM    440  CD2 LEU A  29      10.778   6.075  12.987  1.00 46.49           C  
ATOM    441 HD21 LEU A  29      11.659   6.015  12.347  1.00 46.49           H  
ATOM    442 HD22 LEU A  29      10.121   6.864  12.623  1.00 46.49           H  
ATOM    443 HD23 LEU A  29      10.264   5.115  12.938  1.00 46.49           H  
ATOM    444  N   LYS A  30      14.321  10.024  14.412  1.00 45.49           N  
ATOM    445  H   LYS A  30      14.470   9.687  15.353  1.00 45.49           H  
ATOM    446  CA  LYS A  30      14.881  11.335  14.036  1.00 45.49           C  
ATOM    447  HA  LYS A  30      14.130  11.903  13.489  1.00 45.49           H  
ATOM    448  C   LYS A  30      16.059  11.188  13.074  1.00 45.49           C  
ATOM    449  CB  LYS A  30      15.305  12.136  15.278  1.00 45.49           C  
ATOM    450  HB2 LYS A  30      15.690  11.462  16.042  1.00 45.49           H  
ATOM    451  HB3 LYS A  30      16.114  12.809  14.993  1.00 45.49           H  
ATOM    452  O   LYS A  30      16.080  11.890  12.070  1.00 45.49           O  
ATOM    453  CG  LYS A  30      14.171  12.995  15.859  1.00 45.49           C  
ATOM    454  HG2 LYS A  30      13.350  12.355  16.183  1.00 45.49           H  
ATOM    455  HG3 LYS A  30      13.813  13.685  15.095  1.00 45.49           H  
ATOM    456  CD  LYS A  30      14.713  13.792  17.054  1.00 45.49           C  
ATOM    457  HD2 LYS A  30      15.607  14.333  16.744  1.00 45.49           H  
ATOM    458  HD3 LYS A  30      14.992  13.090  17.839  1.00 45.49           H  
ATOM    459  CE  LYS A  30      13.695  14.796  17.604  1.00 45.49           C  
ATOM    460  HE2 LYS A  30      13.451  15.516  16.822  1.00 45.49           H  
ATOM    461  HE3 LYS A  30      12.787  14.257  17.873  1.00 45.49           H  
ATOM    462  NZ  LYS A  30      14.246  15.491  18.796  1.00 45.49           N  
ATOM    463  HZ1 LYS A  30      14.488  14.820  19.511  1.00 45.49           H  
ATOM    464  HZ2 LYS A  30      15.093  15.990  18.563  1.00 45.49           H  
ATOM    465  HZ3 LYS A  30      13.583  16.144  19.189  1.00 45.49           H  
ATOM    466  N   TRP A  31      16.979  10.256  13.329  1.00 45.97           N  
ATOM    467  H   TRP A  31      16.923   9.752  14.202  1.00 45.97           H  
ATOM    468  CA  TRP A  31      18.104   9.959  12.431  1.00 45.97           C  
ATOM    469  HA  TRP A  31      18.695  10.863  12.286  1.00 45.97           H  
ATOM    470  C   TRP A  31      17.625   9.525  11.040  1.00 45.97           C  
ATOM    471  CB  TRP A  31      19.008   8.889  13.069  1.00 45.97           C  
ATOM    472  HB2 TRP A  31      19.238   8.127  12.324  1.00 45.97           H  
ATOM    473  HB3 TRP A  31      18.488   8.381  13.881  1.00 45.97           H  
ATOM    474  O   TRP A  31      18.026  10.102  10.031  1.00 45.97           O  
ATOM    475  CG  TRP A  31      20.311   9.413  13.580  1.00 45.97           C  
ATOM    476  CD1 TRP A  31      20.495  10.129  14.712  1.00 45.97           C  
ATOM    477  HD1 TRP A  31      19.714  10.401  15.407  1.00 45.97           H  
ATOM    478  CD2 TRP A  31      21.633   9.280  12.970  1.00 45.97           C  
ATOM    479  CE2 TRP A  31      22.578   9.969  13.788  1.00 45.97           C  
ATOM    480  CE3 TRP A  31      22.129   8.645  11.809  1.00 45.97           C  
ATOM    481  HE3 TRP A  31      21.448   8.111  11.162  1.00 45.97           H  
ATOM    482  NE1 TRP A  31      21.831  10.463  14.836  1.00 45.97           N  
ATOM    483  HE1 TRP A  31      22.211  10.995  15.606  1.00 45.97           H  
ATOM    484  CH2 TRP A  31      24.403   9.392  12.307  1.00 45.97           C  
ATOM    485  HH2 TRP A  31      25.451   9.430  12.049  1.00 45.97           H  
ATOM    486  CZ2 TRP A  31      23.941  10.037  13.467  1.00 45.97           C  
ATOM    487  HZ2 TRP A  31      24.629  10.571  14.106  1.00 45.97           H  
ATOM    488  CZ3 TRP A  31      23.500   8.691  11.487  1.00 45.97           C  
ATOM    489  HZ3 TRP A  31      23.865   8.190  10.603  1.00 45.97           H  
ATOM    490  N   SER A  32      16.700   8.563  10.982  1.00 44.47           N  
ATOM    491  H   SER A  32      16.419   8.120  11.845  1.00 44.47           H  
ATOM    492  CA  SER A  32      16.137   8.081   9.712  1.00 44.47           C  
ATOM    493  HA  SER A  32      16.965   7.900   9.027  1.00 44.47           H  
ATOM    494  C   SER A  32      15.227   9.102   9.016  1.00 44.47           C  
ATOM    495  CB  SER A  32      15.421   6.741   9.905  1.00 44.47           C  
ATOM    496  HB2 SER A  32      14.929   6.461   8.973  1.00 44.47           H  
ATOM    497  HB3 SER A  32      16.159   5.977  10.149  1.00 44.47           H  
ATOM    498  O   SER A  32      15.186   9.135   7.788  1.00 44.47           O  
ATOM    499  OG  SER A  32      14.466   6.800  10.946  1.00 44.47           O  
ATOM    500  HG  SER A  32      14.944   6.774  11.778  1.00 44.47           H  
ATOM    501  N   ALA A  33      14.540   9.982   9.756  1.00 40.48           N  
ATOM    502  H   ALA A  33      14.530   9.879  10.760  1.00 40.48           H  
ATOM    503  CA  ALA A  33      13.837  11.119   9.161  1.00 40.48           C  
ATOM    504  HA  ALA A  33      13.247  10.755   8.320  1.00 40.48           H  
ATOM    505  C   ALA A  33      14.809  12.168   8.598  1.00 40.48           C  
ATOM    506  CB  ALA A  33      12.873  11.727  10.185  1.00 40.48           C  
ATOM    507  HB1 ALA A  33      13.428  12.086  11.052  1.00 40.48           H  
ATOM    508  HB2 ALA A  33      12.151  10.975  10.504  1.00 40.48           H  
ATOM    509  HB3 ALA A  33      12.342  12.565   9.732  1.00 40.48           H  
ATOM    510  O   ALA A  33      14.572  12.658   7.499  1.00 40.48           O  
ATOM    511  N   GLY A  34      15.914  12.468   9.290  1.00 38.51           N  
ATOM    512  H   GLY A  34      16.048  12.048  10.199  1.00 38.51           H  
ATOM    513  CA  GLY A  34      16.971  13.350   8.787  1.00 38.51           C  
ATOM    514  HA2 GLY A  34      17.792  13.373   9.504  1.00 38.51           H  
ATOM    515  HA3 GLY A  34      16.581  14.360   8.661  1.00 38.51           H  
ATOM    516  C   GLY A  34      17.512  12.861   7.444  1.00 38.51           C  
ATOM    517  O   GLY A  34      17.410  13.575   6.451  1.00 38.51           O  
ATOM    518  N   PHE A  35      17.944  11.597   7.387  1.00 39.89           N  
ATOM    519  H   PHE A  35      17.987  11.071   8.247  1.00 39.89           H  
ATOM    520  CA  PHE A  35      18.451  10.952   6.166  1.00 39.89           C  
ATOM    521  HA  PHE A  35      19.326  11.503   5.821  1.00 39.89           H  
ATOM    522  C   PHE A  35      17.469  10.937   4.980  1.00 39.89           C  
ATOM    523  CB  PHE A  35      18.878   9.513   6.508  1.00 39.89           C  
ATOM    524  HB2 PHE A  35      18.601   8.850   5.688  1.00 39.89           H  
ATOM    525  HB3 PHE A  35      18.345   9.156   7.389  1.00 39.89           H  
ATOM    526  O   PHE A  35      17.903  10.889   3.832  1.00 39.89           O  
ATOM    527  CG  PHE A  35      20.369   9.377   6.723  1.00 39.89           C  
ATOM    528  CD1 PHE A  35      21.199   9.048   5.634  1.00 39.89           C  
ATOM    529  HD1 PHE A  35      20.771   8.882   4.657  1.00 39.89           H  
ATOM    530  CD2 PHE A  35      20.938   9.631   7.985  1.00 39.89           C  
ATOM    531  HD2 PHE A  35      20.313   9.912   8.820  1.00 39.89           H  
ATOM    532  CE1 PHE A  35      22.591   8.962   5.808  1.00 39.89           C  
ATOM    533  HE1 PHE A  35      23.228   8.725   4.968  1.00 39.89           H  
ATOM    534  CE2 PHE A  35      22.332   9.558   8.154  1.00 39.89           C  
ATOM    535  HE2 PHE A  35      22.773   9.791   9.112  1.00 39.89           H  
ATOM    536  CZ  PHE A  35      23.158   9.218   7.068  1.00 39.89           C  
ATOM    537  HZ  PHE A  35      24.229   9.177   7.196  1.00 39.89           H  
ATOM    538  N   LEU A  36      16.155  10.966   5.231  1.00 37.19           N  
ATOM    539  H   LEU A  36      15.860  10.986   6.197  1.00 37.19           H  
ATOM    540  CA  LEU A  36      15.129  10.944   4.180  1.00 37.19           C  
ATOM    541  HA  LEU A  36      15.565  10.530   3.270  1.00 37.19           H  
ATOM    542  C   LEU A  36      14.618  12.334   3.771  1.00 37.19           C  
ATOM    543  CB  LEU A  36      13.974  10.029   4.627  1.00 37.19           C  
ATOM    544  HB2 LEU A  36      13.113  10.205   3.982  1.00 37.19           H  
ATOM    545  HB3 LEU A  36      13.690  10.305   5.642  1.00 37.19           H  
ATOM    546  O   LEU A  36      14.000  12.449   2.714  1.00 37.19           O  
ATOM    547  CG  LEU A  36      14.315   8.527   4.577  1.00 37.19           C  
ATOM    548  HG  LEU A  36      15.249   8.336   5.106  1.00 37.19           H  
ATOM    549  CD1 LEU A  36      13.200   7.730   5.260  1.00 37.19           C  
ATOM    550 HD11 LEU A  36      13.117   8.051   6.298  1.00 37.19           H  
ATOM    551 HD12 LEU A  36      13.453   6.670   5.244  1.00 37.19           H  
ATOM    552 HD13 LEU A  36      12.255   7.892   4.742  1.00 37.19           H  
ATOM    553  CD2 LEU A  36      14.437   8.007   3.141  1.00 37.19           C  
ATOM    554 HD21 LEU A  36      15.289   8.474   2.648  1.00 37.19           H  
ATOM    555 HD22 LEU A  36      13.531   8.229   2.576  1.00 37.19           H  
ATOM    556 HD23 LEU A  36      14.609   6.931   3.151  1.00 37.19           H  
ATOM    557  N   PHE A  37      14.848  13.376   4.577  1.00 39.19           N  
ATOM    558  H   PHE A  37      15.354  13.213   5.436  1.00 39.19           H  
ATOM    559  CA  PHE A  37      14.370  14.738   4.303  1.00 39.19           C  
ATOM    560  HA  PHE A  37      13.695  14.709   3.448  1.00 39.19           H  
ATOM    561  C   PHE A  37      15.468  15.726   3.878  1.00 39.19           C  
ATOM    562  CB  PHE A  37      13.547  15.265   5.491  1.00 39.19           C  
ATOM    563  HB2 PHE A  37      13.569  16.355   5.475  1.00 39.19           H  
ATOM    564  HB3 PHE A  37      14.010  14.960   6.429  1.00 39.19           H  
ATOM    565  O   PHE A  37      15.125  16.757   3.306  1.00 39.19           O  
ATOM    566  CG  PHE A  37      12.086  14.843   5.463  1.00 39.19           C  
ATOM    567  CD1 PHE A  37      11.160  15.599   4.719  1.00 39.19           C  
ATOM    568  HD1 PHE A  37      11.498  16.465   4.171  1.00 39.19           H  
ATOM    569  CD2 PHE A  37      11.643  13.705   6.162  1.00 39.19           C  
ATOM    570  HD2 PHE A  37      12.352  13.111   6.721  1.00 39.19           H  
ATOM    571  CE1 PHE A  37       9.804  15.227   4.683  1.00 39.19           C  
ATOM    572  HE1 PHE A  37       9.106  15.814   4.105  1.00 39.19           H  
ATOM    573  CE2 PHE A  37      10.288  13.330   6.129  1.00 39.19           C  
ATOM    574  HE2 PHE A  37       9.966  12.449   6.665  1.00 39.19           H  
ATOM    575  CZ  PHE A  37       9.366  14.092   5.389  1.00 39.19           C  
ATOM    576  HZ  PHE A  37       8.326  13.806   5.353  1.00 39.19           H  
ATOM    577  N   THR A  38      16.757  15.434   4.091  1.00 39.46           N  
ATOM    578  H   THR A  38      17.013  14.616   4.625  1.00 39.46           H  
ATOM    579  CA  THR A  38      17.857  16.311   3.634  1.00 39.46           C  
ATOM    580  HA  THR A  38      17.541  17.349   3.737  1.00 39.46           H  
ATOM    581  C   THR A  38      18.233  16.138   2.164  1.00 39.46           C  
ATOM    582  CB  THR A  38      19.124  16.142   4.481  1.00 39.46           C  
ATOM    583  HB  THR A  38      19.937  16.713   4.033  1.00 39.46           H  
ATOM    584  O   THR A  38      18.958  16.974   1.638  1.00 39.46           O  
ATOM    585  CG2 THR A  38      18.920  16.646   5.909  1.00 39.46           C  
ATOM    586 HG21 THR A  38      18.673  17.708   5.889  1.00 39.46           H  
ATOM    587 HG22 THR A  38      18.114  16.097   6.397  1.00 39.46           H  
ATOM    588 HG23 THR A  38      19.841  16.511   6.477  1.00 39.46           H  
ATOM    589  OG1 THR A  38      19.490  14.783   4.521  1.00 39.46           O  
ATOM    590  HG1 THR A  38      20.415  14.735   4.773  1.00 39.46           H  
ATOM    591  N   GLY A  39      17.749  15.090   1.483  1.00 29.78           N  
ATOM    592  H   GLY A  39      17.184  14.422   1.986  1.00 29.78           H  
ATOM    593  CA  GLY A  39      17.925  14.927   0.033  1.00 29.78           C  
ATOM    594  HA2 GLY A  39      17.403  15.734  -0.480  1.00 29.78           H  
ATOM    595  HA3 GLY A  39      17.485  13.977  -0.272  1.00 29.78           H  
ATOM    596  C   GLY A  39      19.385  14.939  -0.436  1.00 29.78           C  
ATOM    597  O   GLY A  39      19.657  15.398  -1.540  1.00 29.78           O  
ATOM    598  N   GLY A  40      20.319  14.475   0.400  1.00 33.94           N  
ATOM    599  H   GLY A  40      20.031  14.166   1.317  1.00 33.94           H  
ATOM    600  CA  GLY A  40      21.748  14.661   0.170  1.00 33.94           C  
ATOM    601  HA2 GLY A  40      21.951  14.711  -0.900  1.00 33.94           H  
ATOM    602  HA3 GLY A  40      22.050  15.614   0.605  1.00 33.94           H  
ATOM    603  C   GLY A  40      22.606  13.568   0.795  1.00 33.94           C  
ATOM    604  O   GLY A  40      22.844  13.564   1.996  1.00 33.94           O  
ATOM    605  N   VAL A  41      23.134  12.687  -0.059  1.00 33.23           N  
ATOM    606  H   VAL A  41      22.796  12.702  -1.010  1.00 33.23           H  
ATOM    607  CA  VAL A  41      24.426  12.009   0.183  1.00 33.23           C  
ATOM    608  HA  VAL A  41      24.543  11.843   1.254  1.00 33.23           H  
ATOM    609  C   VAL A  41      25.589  12.935  -0.238  1.00 33.23           C  
ATOM    610  CB  VAL A  41      24.442  10.625  -0.511  1.00 33.23           C  
ATOM    611  HB  VAL A  41      24.271  10.764  -1.578  1.00 33.23           H  
ATOM    612  O   VAL A  41      26.749  12.684   0.071  1.00 33.23           O  
ATOM    613  CG1 VAL A  41      25.749   9.842  -0.330  1.00 33.23           C  
ATOM    614 HG11 VAL A  41      26.001   9.771   0.728  1.00 33.23           H  
ATOM    615 HG12 VAL A  41      26.560  10.344  -0.859  1.00 33.23           H  
ATOM    616 HG13 VAL A  41      25.651   8.841  -0.751  1.00 33.23           H  
ATOM    617  CG2 VAL A  41      23.320   9.734   0.050  1.00 33.23           C  
ATOM    618 HG21 VAL A  41      23.339   8.760  -0.439  1.00 33.23           H  
ATOM    619 HG22 VAL A  41      22.346  10.185  -0.135  1.00 33.23           H  
ATOM    620 HG23 VAL A  41      23.453   9.601   1.124  1.00 33.23           H  
ATOM    621  N   GLU A  42      25.276  14.066  -0.879  1.00 33.85           N  
ATOM    622  H   GLU A  42      24.307  14.225  -1.113  1.00 33.85           H  
ATOM    623  CA  GLU A  42      26.210  15.127  -1.258  1.00 33.85           C  
ATOM    624  HA  GLU A  42      27.225  14.731  -1.222  1.00 33.85           H  
ATOM    625  C   GLU A  42      26.177  16.300  -0.263  1.00 33.85           C  
ATOM    626  CB  GLU A  42      25.961  15.573  -2.707  1.00 33.85           C  
ATOM    627  HB2 GLU A  42      26.643  16.391  -2.938  1.00 33.85           H  
ATOM    628  HB3 GLU A  42      24.934  15.926  -2.807  1.00 33.85           H  
ATOM    629  O   GLU A  42      25.848  17.430  -0.611  1.00 33.85           O  
ATOM    630  CG  GLU A  42      26.216  14.438  -3.710  1.00 33.85           C  
ATOM    631  HG2 GLU A  42      25.452  13.670  -3.588  1.00 33.85           H  
ATOM    632  HG3 GLU A  42      27.184  13.990  -3.486  1.00 33.85           H  
ATOM    633  CD  GLU A  42      26.209  14.931  -5.164  1.00 33.85           C  
ATOM    634  OE1 GLU A  42      26.974  14.348  -5.965  1.00 33.85           O  
ATOM    635  OE2 GLU A  42      25.443  15.873  -5.468  1.00 33.85           O  
ATOM    636  N   THR A  43      26.498  16.033   1.004  1.00 29.58           N  
ATOM    637  H   THR A  43      26.547  15.060   1.270  1.00 29.58           H  
ATOM    638  CA  THR A  43      27.126  16.990   1.941  1.00 29.58           C  
ATOM    639  HA  THR A  43      28.041  17.351   1.472  1.00 29.58           H  
ATOM    640  C   THR A  43      27.534  16.256   3.226  1.00 29.58           C  
ATOM    641  CB  THR A  43      26.266  18.230   2.311  1.00 29.58           C  
ATOM    642  HB  THR A  43      26.315  18.393   3.387  1.00 29.58           H  
ATOM    643  O   THR A  43      26.827  15.370   3.690  1.00 29.58           O  
ATOM    644  CG2 THR A  43      26.781  19.502   1.627  1.00 29.58           C  
ATOM    645 HG21 THR A  43      26.126  20.335   1.880  1.00 29.58           H  
ATOM    646 HG22 THR A  43      26.808  19.387   0.544  1.00 29.58           H  
ATOM    647 HG23 THR A  43      27.783  19.730   1.990  1.00 29.58           H  
ATOM    648  OG1 THR A  43      24.916  18.105   1.949  1.00 29.58           O  
ATOM    649  HG1 THR A  43      24.924  17.968   0.999  1.00 29.58           H  
ATOM    650  N   PHE A  44      28.673  16.654   3.804  1.00 34.04           N  
ATOM    651  H   PHE A  44      29.149  17.426   3.359  1.00 34.04           H  
ATOM    652  CA  PHE A  44      29.252  16.200   5.086  1.00 34.04           C  
ATOM    653  HA  PHE A  44      30.032  16.935   5.287  1.00 34.04           H  
ATOM    654  C   PHE A  44      30.017  14.868   5.168  1.00 34.04           C  
ATOM    655  CB  PHE A  44      28.266  16.366   6.252  1.00 34.04           C  
ATOM    656  HB2 PHE A  44      28.787  16.175   7.190  1.00 34.04           H  
ATOM    657  HB3 PHE A  44      27.463  15.633   6.169  1.00 34.04           H  
ATOM    658  O   PHE A  44      29.587  13.919   5.820  1.00 34.04           O  
ATOM    659  CG  PHE A  44      27.694  17.756   6.310  1.00 34.04           C  
ATOM    660  CD1 PHE A  44      28.568  18.851   6.442  1.00 34.04           C  
ATOM    661  HD1 PHE A  44      29.630  18.705   6.569  1.00 34.04           H  
ATOM    662  CD2 PHE A  44      26.314  17.965   6.137  1.00 34.04           C  
ATOM    663  HD2 PHE A  44      25.647  17.126   6.008  1.00 34.04           H  
ATOM    664  CE1 PHE A  44      28.062  20.156   6.386  1.00 34.04           C  
ATOM    665  HE1 PHE A  44      28.728  21.002   6.476  1.00 34.04           H  
ATOM    666  CE2 PHE A  44      25.808  19.275   6.112  1.00 34.04           C  
ATOM    667  HE2 PHE A  44      24.748  19.443   5.988  1.00 34.04           H  
ATOM    668  CZ  PHE A  44      26.682  20.368   6.237  1.00 34.04           C  
ATOM    669  HZ  PHE A  44      26.292  21.375   6.226  1.00 34.04           H  
ATOM    670  N   PRO A  45      31.295  14.909   4.765  1.00 30.15           N  
ATOM    671  CA  PRO A  45      32.398  14.297   5.490  1.00 30.15           C  
ATOM    672  HA  PRO A  45      32.051  13.463   6.101  1.00 30.15           H  
ATOM    673  C   PRO A  45      33.090  15.330   6.414  1.00 30.15           C  
ATOM    674  CB  PRO A  45      33.292  13.769   4.365  1.00 30.15           C  
ATOM    675  HB2 PRO A  45      34.319  13.583   4.681  1.00 30.15           H  
ATOM    676  HB3 PRO A  45      32.857  12.856   3.958  1.00 30.15           H  
ATOM    677  O   PRO A  45      34.304  15.471   6.345  1.00 30.15           O  
ATOM    678  CG  PRO A  45      33.197  14.890   3.324  1.00 30.15           C  
ATOM    679  HG2 PRO A  45      33.950  15.649   3.533  1.00 30.15           H  
ATOM    680  HG3 PRO A  45      33.323  14.502   2.313  1.00 30.15           H  
ATOM    681  CD  PRO A  45      31.796  15.489   3.528  1.00 30.15           C  
ATOM    682  HD2 PRO A  45      31.148  15.206   2.699  1.00 30.15           H  
ATOM    683  HD3 PRO A  45      31.860  16.574   3.607  1.00 30.15           H  
ATOM    684  N   GLU A  46      32.341  16.095   7.230  1.00 33.75           N  
ATOM    685  H   GLU A  46      31.347  15.918   7.274  1.00 33.75           H  
ATOM    686  CA  GLU A  46      32.956  17.054   8.185  1.00 33.75           C  
ATOM    687  HA  GLU A  46      33.805  16.547   8.643  1.00 33.75           H  
ATOM    688  C   GLU A  46      32.072  17.484   9.381  1.00 33.75           C  
ATOM    689  CB  GLU A  46      33.509  18.286   7.421  1.00 33.75           C  
ATOM    690  HB2 GLU A  46      33.407  18.117   6.349  1.00 33.75           H  
ATOM    691  HB3 GLU A  46      32.930  19.175   7.667  1.00 33.75           H  
ATOM    692  O   GLU A  46      32.611  17.798  10.432  1.00 33.75           O  
ATOM    693  CG  GLU A  46      35.000  18.533   7.744  1.00 33.75           C  
ATOM    694  HG2 GLU A  46      35.518  17.574   7.774  1.00 33.75           H  
ATOM    695  HG3 GLU A  46      35.070  18.978   8.737  1.00 33.75           H  
ATOM    696  CD  GLU A  46      35.724  19.430   6.721  1.00 33.75           C  
ATOM    697  OE1 GLU A  46      36.977  19.385   6.697  1.00 33.75           O  
ATOM    698  OE2 GLU A  46      35.034  20.130   5.942  1.00 33.75           O  
ATOM    699  N   GLN A  47      30.730  17.436   9.298  1.00 36.25           N  
ATOM    700  H   GLN A  47      30.302  17.253   8.402  1.00 36.25           H  
ATOM    701  CA  GLN A  47      29.844  17.810  10.431  1.00 36.25           C  
ATOM    702  HA  GLN A  47      30.440  18.335  11.177  1.00 36.25           H  
ATOM    703  C   GLN A  47      29.239  16.625  11.208  1.00 36.25           C  
ATOM    704  CB  GLN A  47      28.768  18.812   9.981  1.00 36.25           C  
ATOM    705  HB2 GLN A  47      28.067  18.972  10.800  1.00 36.25           H  
ATOM    706  HB3 GLN A  47      28.215  18.412   9.131  1.00 36.25           H  
ATOM    707  O   GLN A  47      28.516  16.820  12.182  1.00 36.25           O  
ATOM    708  CG  GLN A  47      29.397  20.170   9.630  1.00 36.25           C  
ATOM    709  HG2 GLN A  47      30.065  20.057   8.776  1.00 36.25           H  
ATOM    710  HG3 GLN A  47      29.992  20.514  10.476  1.00 36.25           H  
ATOM    711  CD  GLN A  47      28.376  21.257   9.304  1.00 36.25           C  
ATOM    712  NE2 GLN A  47      28.833  22.447   8.984  1.00 36.25           N  
ATOM    713 HE21 GLN A  47      28.134  23.162   8.838  1.00 36.25           H  
ATOM    714 HE22 GLN A  47      29.820  22.646   9.055  1.00 36.25           H  
ATOM    715  OE1 GLN A  47      27.170  21.077   9.308  1.00 36.25           O  
ATOM    716  N   VAL A  48      29.553  15.381  10.827  1.00 37.70           N  
ATOM    717  H   VAL A  48      30.172  15.270  10.037  1.00 37.70           H  
ATOM    718  CA  VAL A  48      29.118  14.177  11.569  1.00 37.70           C  
ATOM    719  HA  VAL A  48      28.196  14.422  12.096  1.00 37.70           H  
ATOM    720  C   VAL A  48      30.127  13.792  12.669  1.00 37.70           C  
ATOM    721  CB  VAL A  48      28.766  13.014  10.608  1.00 37.70           C  
ATOM    722  HB  VAL A  48      29.683  12.630  10.162  1.00 37.70           H  
ATOM    723  O   VAL A  48      29.814  12.979  13.532  1.00 37.70           O  
ATOM    724  CG1 VAL A  48      28.029  11.859  11.305  1.00 37.70           C  
ATOM    725 HG11 VAL A  48      27.724  11.111  10.573  1.00 37.70           H  
ATOM    726 HG12 VAL A  48      27.149  12.235  11.827  1.00 37.70           H  
ATOM    727 HG13 VAL A  48      28.688  11.369  12.022  1.00 37.70           H  
ATOM    728  CG2 VAL A  48      27.836  13.485   9.475  1.00 37.70           C  
ATOM    729 HG21 VAL A  48      27.553  12.642   8.846  1.00 37.70           H  
ATOM    730 HG22 VAL A  48      26.938  13.941   9.892  1.00 37.70           H  
ATOM    731 HG23 VAL A  48      28.344  14.208   8.837  1.00 37.70           H  
ATOM    732  N   SER A  49      31.316  14.406  12.693  1.00 40.50           N  
ATOM    733  H   SER A  49      31.546  15.074  11.971  1.00 40.50           H  
ATOM    734  CA  SER A  49      32.350  14.184  13.717  1.00 40.50           C  
ATOM    735  HA  SER A  49      32.311  13.139  14.025  1.00 40.50           H  
ATOM    736  C   SER A  49      32.173  15.003  15.000  1.00 40.50           C  
ATOM    737  CB  SER A  49      33.747  14.424  13.129  1.00 40.50           C  
ATOM    738  HB2 SER A  49      34.041  13.531  12.578  1.00 40.50           H  
ATOM    739  HB3 SER A  49      34.472  14.591  13.925  1.00 40.50           H  
ATOM    740  O   SER A  49      32.643  14.553  16.036  1.00 40.50           O  
ATOM    741  OG  SER A  49      33.749  15.514  12.223  1.00 40.50           O  
ATOM    742  HG  SER A  49      33.923  16.340  12.681  1.00 40.50           H  
ATOM    743  N   GLU A  50      31.493  16.154  14.974  1.00 37.75           N  
ATOM    744  H   GLU A  50      31.183  16.523  14.087  1.00 37.75           H  
ATOM    745  CA  GLU A  50      31.267  16.968  16.188  1.00 37.75           C  
ATOM    746  HA  GLU A  50      32.023  16.731  16.936  1.00 37.75           H  
ATOM    747  C   GLU A  50      29.920  16.648  16.855  1.00 37.75           C  
ATOM    748  CB  GLU A  50      31.415  18.466  15.871  1.00 37.75           C  
ATOM    749  HB2 GLU A  50      30.848  18.701  14.970  1.00 37.75           H  
ATOM    750  HB3 GLU A  50      31.009  19.044  16.701  1.00 37.75           H  
ATOM    751  O   GLU A  50      29.874  16.287  18.028  1.00 37.75           O  
ATOM    752  CG  GLU A  50      32.895  18.848  15.692  1.00 37.75           C  
ATOM    753  HG2 GLU A  50      33.438  18.572  16.596  1.00 37.75           H  
ATOM    754  HG3 GLU A  50      33.311  18.272  14.865  1.00 37.75           H  
ATOM    755  CD  GLU A  50      33.091  20.345  15.404  1.00 37.75           C  
ATOM    756  OE1 GLU A  50      34.014  20.939  16.006  1.00 37.75           O  
ATOM    757  OE2 GLU A  50      32.341  20.867  14.547  1.00 37.75           O  
ATOM    758  N   VAL A  51      28.814  16.661  16.099  1.00 40.68           N  
ATOM    759  H   VAL A  51      28.901  16.966  15.140  1.00 40.68           H  
ATOM    760  CA  VAL A  51      27.457  16.489  16.666  1.00 40.68           C  
ATOM    761  HA  VAL A  51      27.365  17.178  17.506  1.00 40.68           H  
ATOM    762  C   VAL A  51      27.218  15.078  17.237  1.00 40.68           C  
ATOM    763  CB  VAL A  51      26.384  16.874  15.622  1.00 40.68           C  
ATOM    764  HB  VAL A  51      26.390  16.137  14.819  1.00 40.68           H  
ATOM    765  O   VAL A  51      26.359  14.883  18.098  1.00 40.68           O  
ATOM    766  CG1 VAL A  51      24.970  16.931  16.220  1.00 40.68           C  
ATOM    767 HG11 VAL A  51      24.657  15.939  16.546  1.00 40.68           H  
ATOM    768 HG12 VAL A  51      24.260  17.280  15.470  1.00 40.68           H  
ATOM    769 HG13 VAL A  51      24.957  17.608  17.074  1.00 40.68           H  
ATOM    770  CG2 VAL A  51      26.655  18.258  15.009  1.00 40.68           C  
ATOM    771 HG21 VAL A  51      25.853  18.531  14.323  1.00 40.68           H  
ATOM    772 HG22 VAL A  51      27.583  18.252  14.437  1.00 40.68           H  
ATOM    773 HG23 VAL A  51      26.728  19.008  15.796  1.00 40.68           H  
ATOM    774  N   ALA A  52      27.992  14.081  16.792  1.00 40.42           N  
ATOM    775  H   ALA A  52      28.706  14.302  16.113  1.00 40.42           H  
ATOM    776  CA  ALA A  52      27.949  12.725  17.338  1.00 40.42           C  
ATOM    777  HA  ALA A  52      26.923  12.500  17.629  1.00 40.42           H  
ATOM    778  C   ALA A  52      28.812  12.534  18.600  1.00 40.42           C  
ATOM    779  CB  ALA A  52      28.342  11.739  16.233  1.00 40.42           C  
ATOM    780  HB1 ALA A  52      27.707  11.883  15.358  1.00 40.42           H  
ATOM    781  HB2 ALA A  52      29.383  11.896  15.952  1.00 40.42           H  
ATOM    782  HB3 ALA A  52      28.225  10.719  16.596  1.00 40.42           H  
ATOM    783  O   ALA A  52      28.596  11.553  19.308  1.00 40.42           O  
ATOM    784  N   TYR A  53      29.757  13.434  18.902  1.00 39.12           N  
ATOM    785  H   TYR A  53      29.849  14.272  18.346  1.00 39.12           H  
ATOM    786  CA  TYR A  53      30.600  13.319  20.097  1.00 39.12           C  
ATOM    787  HA  TYR A  53      30.776  12.260  20.287  1.00 39.12           H  
ATOM    788  C   TYR A  53      29.875  13.840  21.344  1.00 39.12           C  
ATOM    789  CB  TYR A  53      31.980  13.960  19.860  1.00 39.12           C  
ATOM    790  HB2 TYR A  53      31.955  14.602  18.980  1.00 39.12           H  
ATOM    791  HB3 TYR A  53      32.228  14.598  20.708  1.00 39.12           H  
ATOM    792  O   TYR A  53      29.698  13.079  22.297  1.00 39.12           O  
ATOM    793  CG  TYR A  53      33.080  12.922  19.697  1.00 39.12           C  
ATOM    794  CD1 TYR A  53      33.825  12.512  20.820  1.00 39.12           C  
ATOM    795  HD1 TYR A  53      33.628  12.961  21.782  1.00 39.12           H  
ATOM    796  CD2 TYR A  53      33.322  12.328  18.444  1.00 39.12           C  
ATOM    797  HD2 TYR A  53      32.741  12.637  17.587  1.00 39.12           H  
ATOM    798  CE1 TYR A  53      34.816  11.518  20.691  1.00 39.12           C  
ATOM    799  HE1 TYR A  53      35.382  11.211  21.558  1.00 39.12           H  
ATOM    800  CE2 TYR A  53      34.314  11.335  18.307  1.00 39.12           C  
ATOM    801  HE2 TYR A  53      34.507  10.882  17.346  1.00 39.12           H  
ATOM    802  OH  TYR A  53      36.010   9.963  19.305  1.00 39.12           O  
ATOM    803  HH  TYR A  53      36.441   9.792  20.146  1.00 39.12           H  
ATOM    804  CZ  TYR A  53      35.061  10.928  19.431  1.00 39.12           C  
ATOM    805  N   ASP A  54      29.347  15.067  21.315  1.00 39.02           N  
ATOM    806  H   ASP A  54      29.581  15.678  20.546  1.00 39.02           H  
ATOM    807  CA  ASP A  54      28.708  15.671  22.498  1.00 39.02           C  
ATOM    808  HA  ASP A  54      29.418  15.658  23.325  1.00 39.02           H  
ATOM    809  C   ASP A  54      27.472  14.880  22.971  1.00 39.02           C  
ATOM    810  CB  ASP A  54      28.355  17.140  22.207  1.00 39.02           C  
ATOM    811  HB2 ASP A  54      27.721  17.509  23.014  1.00 39.02           H  
ATOM    812  HB3 ASP A  54      27.781  17.194  21.281  1.00 39.02           H  
ATOM    813  O   ASP A  54      27.311  14.605  24.161  1.00 39.02           O  
ATOM    814  CG  ASP A  54      29.578  18.066  22.111  1.00 39.02           C  
ATOM    815  OD1 ASP A  54      30.678  17.643  22.534  1.00 39.02           O  
ATOM    816  OD2 ASP A  54      29.387  19.192  21.602  1.00 39.02           O  
ATOM    817  N   SER A  55      26.639  14.388  22.042  1.00 42.48           N  
ATOM    818  H   SER A  55      26.827  14.623  21.078  1.00 42.48           H  
ATOM    819  CA  SER A  55      25.441  13.602  22.389  1.00 42.48           C  
ATOM    820  HA  SER A  55      24.884  14.163  23.139  1.00 42.48           H  
ATOM    821  C   SER A  55      25.743  12.217  22.989  1.00 42.48           C  
ATOM    822  CB  SER A  55      24.548  13.440  21.155  1.00 42.48           C  
ATOM    823  HB2 SER A  55      25.089  12.879  20.393  1.00 42.48           H  
ATOM    824  HB3 SER A  55      24.296  14.422  20.755  1.00 42.48           H  
ATOM    825  O   SER A  55      24.867  11.647  23.649  1.00 42.48           O  
ATOM    826  OG  SER A  55      23.355  12.748  21.489  1.00 42.48           O  
ATOM    827  HG  SER A  55      23.539  12.220  22.269  1.00 42.48           H  
ATOM    828  N   LEU A  56      26.928  11.646  22.747  1.00 37.27           N  
ATOM    829  H   LEU A  56      27.616  12.183  22.239  1.00 37.27           H  
ATOM    830  CA  LEU A  56      27.346  10.344  23.292  1.00 37.27           C  
ATOM    831  HA  LEU A  56      26.461   9.770  23.565  1.00 37.27           H  
ATOM    832  C   LEU A  56      28.145  10.494  24.594  1.00 37.27           C  
ATOM    833  CB  LEU A  56      28.115   9.563  22.206  1.00 37.27           C  
ATOM    834  HB2 LEU A  56      28.540  10.266  21.489  1.00 37.27           H  
ATOM    835  HB3 LEU A  56      28.955   9.034  22.657  1.00 37.27           H  
ATOM    836  O   LEU A  56      28.043   9.631  25.470  1.00 37.27           O  
ATOM    837  CG  LEU A  56      27.211   8.545  21.482  1.00 37.27           C  
ATOM    838  HG  LEU A  56      26.189   8.923  21.444  1.00 37.27           H  
ATOM    839  CD1 LEU A  56      27.659   8.283  20.046  1.00 37.27           C  
ATOM    840 HD11 LEU A  56      27.585   9.207  19.472  1.00 37.27           H  
ATOM    841 HD12 LEU A  56      28.695   7.945  20.035  1.00 37.27           H  
ATOM    842 HD13 LEU A  56      27.020   7.530  19.584  1.00 37.27           H  
ATOM    843  CD2 LEU A  56      27.220   7.204  22.223  1.00 37.27           C  
ATOM    844 HD21 LEU A  56      28.225   6.782  22.219  1.00 37.27           H  
ATOM    845 HD22 LEU A  56      26.904   7.356  23.255  1.00 37.27           H  
ATOM    846 HD23 LEU A  56      26.532   6.510  21.741  1.00 37.27           H  
ATOM    847  N   VAL A  57      28.871  11.602  24.758  1.00 42.95           N  
ATOM    848  H   VAL A  57      28.937  12.258  23.993  1.00 42.95           H  
ATOM    849  CA  VAL A  57      29.592  11.928  25.996  1.00 42.95           C  
ATOM    850  HA  VAL A  57      30.086  11.025  26.357  1.00 42.95           H  
ATOM    851  C   VAL A  57      28.619  12.347  27.108  1.00 42.95           C  
ATOM    852  CB  VAL A  57      30.704  12.956  25.707  1.00 42.95           C  
ATOM    853  HB  VAL A  57      30.275  13.822  25.202  1.00 42.95           H  
ATOM    854  O   VAL A  57      28.678  11.776  28.196  1.00 42.95           O  
ATOM    855  CG1 VAL A  57      31.409  13.427  26.983  1.00 42.95           C  
ATOM    856 HG11 VAL A  57      32.231  14.096  26.726  1.00 42.95           H  
ATOM    857 HG12 VAL A  57      30.708  13.985  27.604  1.00 42.95           H  
ATOM    858 HG13 VAL A  57      31.788  12.573  27.544  1.00 42.95           H  
ATOM    859  CG2 VAL A  57      31.786  12.328  24.808  1.00 42.95           C  
ATOM    860 HG21 VAL A  57      31.350  11.967  23.876  1.00 42.95           H  
ATOM    861 HG22 VAL A  57      32.534  13.082  24.562  1.00 42.95           H  
ATOM    862 HG23 VAL A  57      32.264  11.494  25.322  1.00 42.95           H  
ATOM    863  N   ASP A  58      27.623  13.201  26.841  1.00 38.52           N  
ATOM    864  H   ASP A  58      27.617  13.706  25.967  1.00 38.52           H  
ATOM    865  CA  ASP A  58      26.629  13.573  27.871  1.00 38.52           C  
ATOM    866  HA  ASP A  58      27.161  13.845  28.783  1.00 38.52           H  
ATOM    867  C   ASP A  58      25.698  12.409  28.269  1.00 38.52           C  
ATOM    868  CB  ASP A  58      25.811  14.792  27.407  1.00 38.52           C  
ATOM    869  HB2 ASP A  58      25.591  14.705  26.343  1.00 38.52           H  
ATOM    870  HB3 ASP A  58      24.857  14.787  27.936  1.00 38.52           H  
ATOM    871  O   ASP A  58      25.236  12.321  29.411  1.00 38.52           O  
ATOM    872  CG  ASP A  58      26.476  16.145  27.701  1.00 38.52           C  
ATOM    873  OD1 ASP A  58      27.434  16.178  28.508  1.00 38.52           O  
ATOM    874  OD2 ASP A  58      25.947  17.151  27.181  1.00 38.52           O  
ATOM    875  N   SER A  59      25.476  11.446  27.367  1.00 37.00           N  
ATOM    876  H   SER A  59      25.891  11.563  26.454  1.00 37.00           H  
ATOM    877  CA  SER A  59      24.674  10.244  27.656  1.00 37.00           C  
ATOM    878  HA  SER A  59      23.802  10.547  28.235  1.00 37.00           H  
ATOM    879  C   SER A  59      25.418   9.186  28.487  1.00 37.00           C  
ATOM    880  CB  SER A  59      24.159   9.607  26.362  1.00 37.00           C  
ATOM    881  HB2 SER A  59      23.575   8.722  26.613  1.00 37.00           H  
ATOM    882  HB3 SER A  59      25.002   9.307  25.739  1.00 37.00           H  
ATOM    883  O   SER A  59      24.784   8.255  28.984  1.00 37.00           O  
ATOM    884  OG  SER A  59      23.331  10.501  25.642  1.00 37.00           O  
ATOM    885  HG  SER A  59      23.884  11.019  25.052  1.00 37.00           H  
ATOM    886  N   SER A  60      26.740   9.311  28.655  1.00 35.19           N  
ATOM    887  H   SER A  60      27.202  10.108  28.240  1.00 35.19           H  
ATOM    888  CA  SER A  60      27.590   8.354  29.389  1.00 35.19           C  
ATOM    889  HA  SER A  60      26.973   7.511  29.699  1.00 35.19           H  
ATOM    890  C   SER A  60      28.168   8.905  30.702  1.00 35.19           C  
ATOM    891  CB  SER A  60      28.661   7.762  28.462  1.00 35.19           C  
ATOM    892  HB2 SER A  60      29.355   7.163  29.051  1.00 35.19           H  
ATOM    893  HB3 SER A  60      28.175   7.106  27.740  1.00 35.19           H  
ATOM    894  O   SER A  60      28.855   8.185  31.423  1.00 35.19           O  
ATOM    895  OG  SER A  60      29.382   8.752  27.755  1.00 35.19           O  
ATOM    896  HG  SER A  60      28.857   9.071  27.018  1.00 35.19           H  
ATOM    897  N   ILE A  61      27.822  10.144  31.074  1.00 38.58           N  
ATOM    898  H   ILE A  61      27.357  10.721  30.389  1.00 38.58           H  
ATOM    899  CA  ILE A  61      28.183  10.761  32.366  1.00 38.58           C  
ATOM    900  HA  ILE A  61      29.037  10.225  32.780  1.00 38.58           H  
ATOM    901  C   ILE A  61      27.060  10.603  33.420  1.00 38.58           C  
ATOM    902  CB  ILE A  61      28.659  12.217  32.108  1.00 38.58           C  
ATOM    903  HB  ILE A  61      27.904  12.723  31.508  1.00 38.58           H  
ATOM    904  O   ILE A  61      27.317  10.715  34.618  1.00 38.58           O  
ATOM    905  CG1 ILE A  61      29.993  12.189  31.316  1.00 38.58           C  
ATOM    906 HG12 ILE A  61      30.793  11.832  31.964  1.00 38.58           H  
ATOM    907 HG13 ILE A  61      29.916  11.488  30.485  1.00 38.58           H  
ATOM    908  CG2 ILE A  61      28.857  13.019  33.409  1.00 38.58           C  
ATOM    909 HG21 ILE A  61      27.904  13.137  33.924  1.00 38.58           H  
ATOM    910 HG22 ILE A  61      29.229  14.019  33.188  1.00 38.58           H  
ATOM    911 HG23 ILE A  61      29.562  12.504  34.063  1.00 38.58           H  
ATOM    912  CD1 ILE A  61      30.404  13.540  30.714  1.00 38.58           C  
ATOM    913 HD11 ILE A  61      30.651  14.258  31.496  1.00 38.58           H  
ATOM    914 HD12 ILE A  61      29.594  13.933  30.100  1.00 38.58           H  
ATOM    915 HD13 ILE A  61      31.284  13.398  30.088  1.00 38.58           H  
ATOM    916  N   SER A  62      25.824  10.265  33.016  1.00 39.98           N  
ATOM    917  H   SER A  62      25.667  10.171  32.022  1.00 39.98           H  
ATOM    918  CA  SER A  62      24.695  10.023  33.945  1.00 39.98           C  
ATOM    919  HA  SER A  62      24.906  10.569  34.865  1.00 39.98           H  
ATOM    920  C   SER A  62      24.501   8.560  34.381  1.00 39.98           C  
ATOM    921  CB  SER A  62      23.391  10.618  33.406  1.00 39.98           C  
ATOM    922  HB2 SER A  62      23.557  11.648  33.090  1.00 39.98           H  
ATOM    923  HB3 SER A  62      22.652  10.618  34.208  1.00 39.98           H  
ATOM    924  O   SER A  62      23.683   8.281  35.258  1.00 39.98           O  
ATOM    925  OG  SER A  62      22.879   9.862  32.328  1.00 39.98           O  
ATOM    926  HG  SER A  62      23.277  10.170  31.511  1.00 39.98           H  
ATOM    927  N   SER A  63      25.278   7.623  33.830  1.00 37.30           N  
ATOM    928  H   SER A  63      25.923   7.896  33.102  1.00 37.30           H  
ATOM    929  CA  SER A  63      25.342   6.223  34.262  1.00 37.30           C  
ATOM    930  HA  SER A  63      24.831   6.122  35.220  1.00 37.30           H  
ATOM    931  C   SER A  63      26.808   5.831  34.470  1.00 37.30           C  
ATOM    932  CB  SER A  63      24.611   5.313  33.265  1.00 37.30           C  
ATOM    933  HB2 SER A  63      24.694   4.276  33.590  1.00 37.30           H  
ATOM    934  HB3 SER A  63      23.557   5.591  33.250  1.00 37.30           H  
ATOM    935  O   SER A  63      27.619   5.887  33.554  1.00 37.30           O  
ATOM    936  OG  SER A  63      25.135   5.436  31.959  1.00 37.30           O  
ATOM    937  HG  SER A  63      24.439   5.311  31.310  1.00 37.30           H  
ATOM    938  N   GLY A  64      27.177   5.486  35.707  1.00 29.79           N  
ATOM    939  H   GLY A  64      26.460   5.470  36.419  1.00 29.79           H  
ATOM    940  CA  GLY A  64      28.574   5.355  36.151  1.00 29.79           C  
ATOM    941  HA2 GLY A  64      29.121   6.236  35.816  1.00 29.79           H  
ATOM    942  HA3 GLY A  64      28.600   5.340  37.240  1.00 29.79           H  
ATOM    943  C   GLY A  64      29.336   4.123  35.640  1.00 29.79           C  
ATOM    944  O   GLY A  64      29.960   3.429  36.439  1.00 29.79           O  
ATOM    945  N   SER A  65      29.299   3.836  34.337  1.00 33.16           N  
ATOM    946  H   SER A  65      28.754   4.444  33.743  1.00 33.16           H  
ATOM    947  CA  SER A  65      30.038   2.748  33.688  1.00 33.16           C  
ATOM    948  HA  SER A  65      30.511   2.132  34.453  1.00 33.16           H  
ATOM    949  C   SER A  65      31.155   3.294  32.795  1.00 33.16           C  
ATOM    950  CB  SER A  65      29.090   1.818  32.923  1.00 33.16           C  
ATOM    951  HB2 SER A  65      29.671   1.035  32.436  1.00 33.16           H  
ATOM    952  HB3 SER A  65      28.398   1.353  33.626  1.00 33.16           H  
ATOM    953  O   SER A  65      30.982   3.507  31.596  1.00 33.16           O  
ATOM    954  OG  SER A  65      28.349   2.520  31.949  1.00 33.16           O  
ATOM    955  HG  SER A  65      28.961   3.067  31.452  1.00 33.16           H  
ATOM    956  N   SER A  66      32.330   3.487  33.393  1.00 30.62           N  
ATOM    957  H   SER A  66      32.380   3.317  34.388  1.00 30.62           H  
ATOM    958  CA  SER A  66      33.570   3.801  32.680  1.00 30.62           C  
ATOM    959  HA  SER A  66      33.410   4.672  32.044  1.00 30.62           H  
ATOM    960  C   SER A  66      34.005   2.623  31.797  1.00 30.62           C  
ATOM    961  CB  SER A  66      34.652   4.156  33.714  1.00 30.62           C  
ATOM    962  HB2 SER A  66      34.528   3.525  34.594  1.00 30.62           H  
ATOM    963  HB3 SER A  66      34.532   5.197  34.016  1.00 30.62           H  
ATOM    964  O   SER A  66      34.585   1.656  32.296  1.00 30.62           O  
ATOM    965  OG  SER A  66      35.960   3.954  33.222  1.00 30.62           O  
ATOM    966  HG  SER A  66      36.079   3.010  33.092  1.00 30.62           H  
ATOM    967  N   HIS A  67      33.818   2.737  30.480  1.00 32.79           N  
ATOM    968  H   HIS A  67      33.247   3.500  30.143  1.00 32.79           H  
ATOM    969  CA  HIS A  67      34.544   1.931  29.495  1.00 32.79           C  
ATOM    970  HA  HIS A  67      35.234   1.276  30.026  1.00 32.79           H  
ATOM    971  C   HIS A  67      35.446   2.814  28.633  1.00 32.79           C  
ATOM    972  CB  HIS A  67      33.603   1.013  28.698  1.00 32.79           C  
ATOM    973  HB2 HIS A  67      32.664   1.529  28.498  1.00 32.79           H  
ATOM    974  HB3 HIS A  67      34.066   0.780  27.739  1.00 32.79           H  
ATOM    975  O   HIS A  67      35.097   3.253  27.540  1.00 32.79           O  
ATOM    976  CG  HIS A  67      33.338  -0.303  29.392  1.00 32.79           C  
ATOM    977  CD2 HIS A  67      32.142  -0.966  29.460  1.00 32.79           C  
ATOM    978  HD2 HIS A  67      31.206  -0.629  29.039  1.00 32.79           H  
ATOM    979  ND1 HIS A  67      34.267  -1.090  30.041  1.00 32.79           N  
ATOM    980  HD1 HIS A  67      35.236  -0.858  30.205  1.00 32.79           H  
ATOM    981  CE1 HIS A  67      33.644  -2.187  30.496  1.00 32.79           C  
ATOM    982  HE1 HIS A  67      34.112  -2.978  31.064  1.00 32.79           H  
ATOM    983  NE2 HIS A  67      32.347  -2.161  30.161  1.00 32.79           N  
ATOM    984  N   THR A  68      36.653   3.044  29.146  1.00 29.03           N  
ATOM    985  H   THR A  68      36.871   2.691  30.066  1.00 29.03           H  
ATOM    986  CA  THR A  68      37.766   3.651  28.420  1.00 29.03           C  
ATOM    987  HA  THR A  68      37.436   4.575  27.946  1.00 29.03           H  
ATOM    988  C   THR A  68      38.273   2.701  27.333  1.00 29.03           C  
ATOM    989  CB  THR A  68      38.910   3.985  29.395  1.00 29.03           C  
ATOM    990  HB  THR A  68      39.807   4.240  28.830  1.00 29.03           H  
ATOM    991  O   THR A  68      39.121   1.848  27.589  1.00 29.03           O  
ATOM    992  CG2 THR A  68      38.560   5.158  30.307  1.00 29.03           C  
ATOM    993 HG21 THR A  68      38.347   6.043  29.706  1.00 29.03           H  
ATOM    994 HG22 THR A  68      37.692   4.918  30.920  1.00 29.03           H  
ATOM    995 HG23 THR A  68      39.407   5.371  30.959  1.00 29.03           H  
ATOM    996  OG1 THR A  68      39.173   2.873  30.224  1.00 29.03           O  
ATOM    997  HG1 THR A  68      39.572   2.207  29.660  1.00 29.03           H  
ATOM    998  N   ILE A  69      37.790   2.872  26.103  1.00 32.81           N  
ATOM    999  H   ILE A  69      37.007   3.499  25.981  1.00 32.81           H  
ATOM   1000  CA  ILE A  69      38.442   2.340  24.899  1.00 32.81           C  
ATOM   1001  HA  ILE A  69      39.259   1.681  25.192  1.00 32.81           H  
ATOM   1002  C   ILE A  69      39.068   3.526  24.166  1.00 32.81           C  
ATOM   1003  CB  ILE A  69      37.489   1.499  24.014  1.00 32.81           C  
ATOM   1004  HB  ILE A  69      36.716   2.151  23.607  1.00 32.81           H  
ATOM   1005  O   ILE A  69      38.515   3.997  23.186  1.00 32.81           O  
ATOM   1006  CG1 ILE A  69      36.798   0.388  24.838  1.00 32.81           C  
ATOM   1007 HG12 ILE A  69      37.552  -0.271  25.268  1.00 32.81           H  
ATOM   1008 HG13 ILE A  69      36.243   0.844  25.658  1.00 32.81           H  
ATOM   1009  CG2 ILE A  69      38.286   0.876  22.845  1.00 32.81           C  
ATOM   1010 HG21 ILE A  69      38.803   1.646  22.272  1.00 32.81           H  
ATOM   1011 HG22 ILE A  69      37.611   0.370  22.155  1.00 32.81           H  
ATOM   1012 HG23 ILE A  69      39.017   0.163  23.225  1.00 32.81           H  
ATOM   1013  CD1 ILE A  69      35.796  -0.455  24.038  1.00 32.81           C  
ATOM   1014 HD11 ILE A  69      35.249  -1.104  24.722  1.00 32.81           H  
ATOM   1015 HD12 ILE A  69      35.087   0.196  23.526  1.00 32.81           H  
ATOM   1016 HD13 ILE A  69      36.313  -1.080  23.311  1.00 32.81           H  
ATOM   1017  N   PHE A  70      40.157   4.048  24.735  1.00 33.57           N  
ATOM   1018  H   PHE A  70      40.381   3.663  25.642  1.00 33.57           H  
ATOM   1019  CA  PHE A  70      41.247   4.821  24.117  1.00 33.57           C  
ATOM   1020  HA  PHE A  70      41.888   4.130  23.571  1.00 33.57           H  
ATOM   1021  C   PHE A  70      42.090   5.402  25.260  1.00 33.57           C  
ATOM   1022  CB  PHE A  70      40.793   5.929  23.133  1.00 33.57           C  
ATOM   1023  HB2 PHE A  70      39.849   6.359  23.470  1.00 33.57           H  
ATOM   1024  HB3 PHE A  70      41.532   6.730  23.139  1.00 33.57           H  
ATOM   1025  O   PHE A  70      41.848   6.505  25.747  1.00 33.57           O  
ATOM   1026  CG  PHE A  70      40.684   5.455  21.687  1.00 33.57           C  
ATOM   1027  CD1 PHE A  70      41.817   4.931  21.031  1.00 33.57           C  
ATOM   1028  HD1 PHE A  70      42.773   4.919  21.533  1.00 33.57           H  
ATOM   1029  CD2 PHE A  70      39.455   5.498  21.000  1.00 33.57           C  
ATOM   1030  HD2 PHE A  70      38.581   5.906  21.488  1.00 33.57           H  
ATOM   1031  CE1 PHE A  70      41.706   4.400  19.733  1.00 33.57           C  
ATOM   1032  HE1 PHE A  70      42.575   3.987  19.244  1.00 33.57           H  
ATOM   1033  CE2 PHE A  70      39.337   4.948  19.712  1.00 33.57           C  
ATOM   1034  HE2 PHE A  70      38.379   4.955  19.213  1.00 33.57           H  
ATOM   1035  CZ  PHE A  70      40.461   4.392  19.080  1.00 33.57           C  
ATOM   1036  HZ  PHE A  70      40.370   3.973  18.089  1.00 33.57           H  
ATOM   1037  N   GLU A  71      43.074   4.632  25.725  1.00 30.51           N  
ATOM   1038  H   GLU A  71      43.245   3.727  25.309  1.00 30.51           H  
ATOM   1039  CA  GLU A  71      44.107   5.167  26.609  1.00 30.51           C  
ATOM   1040  HA  GLU A  71      43.638   5.675  27.451  1.00 30.51           H  
ATOM   1041  C   GLU A  71      44.963   6.175  25.836  1.00 30.51           C  
ATOM   1042  CB  GLU A  71      45.013   4.054  27.156  1.00 30.51           C  
ATOM   1043  HB2 GLU A  71      45.418   3.485  26.319  1.00 30.51           H  
ATOM   1044  HB3 GLU A  71      45.842   4.520  27.689  1.00 30.51           H  
ATOM   1045  O   GLU A  71      45.560   5.842  24.812  1.00 30.51           O  
ATOM   1046  CG  GLU A  71      44.300   3.102  28.125  1.00 30.51           C  
ATOM   1047  HG2 GLU A  71      43.842   3.694  28.918  1.00 30.51           H  
ATOM   1048  HG3 GLU A  71      43.507   2.576  27.594  1.00 30.51           H  
ATOM   1049  CD  GLU A  71      45.277   2.080  28.730  1.00 30.51           C  
ATOM   1050  OE1 GLU A  71      45.160   1.819  29.948  1.00 30.51           O  
ATOM   1051  OE2 GLU A  71      46.136   1.572  27.974  1.00 30.51           O  
ATOM   1052  N   ASN A  72      45.064   7.398  26.351  1.00 35.41           N  
ATOM   1053  H   ASN A  72      44.469   7.652  27.126  1.00 35.41           H  
ATOM   1054  CA  ASN A  72      46.103   8.337  25.946  1.00 35.41           C  
ATOM   1055  HA  ASN A  72      46.903   7.775  25.465  1.00 35.41           H  
ATOM   1056  C   ASN A  72      46.674   8.999  27.215  1.00 35.41           C  
ATOM   1057  CB  ASN A  72      45.539   9.303  24.887  1.00 35.41           C  
ATOM   1058  HB2 ASN A  72      45.003  10.125  25.361  1.00 35.41           H  
ATOM   1059  HB3 ASN A  72      44.840   8.759  24.252  1.00 35.41           H  
ATOM   1060  O   ASN A  72      46.142  10.009  27.683  1.00 35.41           O  
ATOM   1061  CG  ASN A  72      46.621   9.861  23.978  1.00 35.41           C  
ATOM   1062  ND2 ASN A  72      46.237  10.565  22.940  1.00 35.41           N  
ATOM   1063 HD21 ASN A  72      45.255  10.737  22.776  1.00 35.41           H  
ATOM   1064 HD22 ASN A  72      46.972  10.927  22.350  1.00 35.41           H  
ATOM   1065  OD1 ASN A  72      47.811   9.670  24.162  1.00 35.41           O  
ATOM   1066  N   PRO A  73      47.685   8.384  27.862  1.00 32.83           N  
ATOM   1067  CA  PRO A  73      48.178   8.824  29.161  1.00 32.83           C  
ATOM   1068  HA  PRO A  73      47.345   9.136  29.791  1.00 32.83           H  
ATOM   1069  C   PRO A  73      49.141  10.010  29.006  1.00 32.83           C  
ATOM   1070  CB  PRO A  73      48.814   7.577  29.784  1.00 32.83           C  
ATOM   1071  HB2 PRO A  73      48.042   6.984  30.275  1.00 32.83           H  
ATOM   1072  HB3 PRO A  73      49.607   7.821  30.491  1.00 32.83           H  
ATOM   1073  O   PRO A  73      50.354   9.841  28.893  1.00 32.83           O  
ATOM   1074  CG  PRO A  73      49.342   6.810  28.572  1.00 32.83           C  
ATOM   1075  HG2 PRO A  73      49.403   5.739  28.767  1.00 32.83           H  
ATOM   1076  HG3 PRO A  73      50.319   7.200  28.284  1.00 32.83           H  
ATOM   1077  CD  PRO A  73      48.320   7.127  27.480  1.00 32.83           C  
ATOM   1078  HD2 PRO A  73      48.820   7.216  26.516  1.00 32.83           H  
ATOM   1079  HD3 PRO A  73      47.573   6.335  27.444  1.00 32.83           H  
ATOM   1080  N   GLY A  74      48.594  11.225  29.035  1.00 33.53           N  
ATOM   1081  H   GLY A  74      47.586  11.287  29.005  1.00 33.53           H  
ATOM   1082  CA  GLY A  74      49.358  12.474  29.021  1.00 33.53           C  
ATOM   1083  HA2 GLY A  74      49.355  12.884  28.011  1.00 33.53           H  
ATOM   1084  HA3 GLY A  74      50.393  12.293  29.312  1.00 33.53           H  
ATOM   1085  C   GLY A  74      48.744  13.511  29.956  1.00 33.53           C  
ATOM   1086  O   GLY A  74      47.715  14.097  29.638  1.00 33.53           O  
ATOM   1087  N   ALA A  75      49.374  13.737  31.113  1.00 36.22           N  
ATOM   1088  H   ALA A  75      50.224  13.224  31.300  1.00 36.22           H  
ATOM   1089  CA  ALA A  75      48.999  14.805  32.045  1.00 36.22           C  
ATOM   1090  HA  ALA A  75      47.995  14.596  32.417  1.00 36.22           H  
ATOM   1091  C   ALA A  75      48.980  16.178  31.329  1.00 36.22           C  
ATOM   1092  CB  ALA A  75      49.990  14.781  33.217  1.00 36.22           C  
ATOM   1093  HB1 ALA A  75      49.964  13.808  33.707  1.00 36.22           H  
ATOM   1094  HB2 ALA A  75      50.998  14.980  32.854  1.00 36.22           H  
ATOM   1095  HB3 ALA A  75      49.720  15.548  33.942  1.00 36.22           H  
ATOM   1096  O   ALA A  75      49.805  16.432  30.459  1.00 36.22           O  
ATOM   1097  N   GLY A  76      48.096  17.127  31.637  1.00 28.66           N  
ATOM   1098  H   GLY A  76      48.112  17.903  30.991  1.00 28.66           H  
ATOM   1099  CA  GLY A  76      47.395  17.327  32.901  1.00 28.66           C  
ATOM   1100  HA2 GLY A  76      46.361  17.605  32.697  1.00 28.66           H  
ATOM   1101  HA3 GLY A  76      47.393  16.416  33.500  1.00 28.66           H  
ATOM   1102  C   GLY A  76      48.056  18.443  33.713  1.00 28.66           C  
ATOM   1103  O   GLY A  76      48.702  18.135  34.701  1.00 28.66           O  
ATOM   1104  N   VAL A  77      47.893  19.703  33.280  1.00 40.10           N  
ATOM   1105  H   VAL A  77      47.506  19.803  32.353  1.00 40.10           H  
ATOM   1106  CA  VAL A  77      47.966  20.972  34.050  1.00 40.10           C  
ATOM   1107  HA  VAL A  77      47.350  20.887  34.945  1.00 40.10           H  
ATOM   1108  C   VAL A  77      47.400  22.093  33.148  1.00 40.10           C  
ATOM   1109  CB  VAL A  77      49.410  21.373  34.492  1.00 40.10           C  
ATOM   1110  HB  VAL A  77      50.108  21.164  33.681  1.00 40.10           H  
ATOM   1111  O   VAL A  77      47.966  22.321  32.079  1.00 40.10           O  
ATOM   1112  CG1 VAL A  77      49.543  22.868  34.846  1.00 40.10           C  
ATOM   1113 HG11 VAL A  77      49.381  23.494  33.968  1.00 40.10           H  
ATOM   1114 HG12 VAL A  77      50.551  23.091  35.197  1.00 40.10           H  
ATOM   1115 HG13 VAL A  77      48.824  23.141  35.619  1.00 40.10           H  
ATOM   1116  CG2 VAL A  77      49.889  20.640  35.759  1.00 40.10           C  
ATOM   1117 HG21 VAL A  77      49.068  20.521  36.467  1.00 40.10           H  
ATOM   1118 HG22 VAL A  77      50.701  21.176  36.249  1.00 40.10           H  
ATOM   1119 HG23 VAL A  77      50.298  19.665  35.493  1.00 40.10           H  
ATOM   1120  N   PRO A  78      46.333  22.818  33.539  1.00 34.38           N  
ATOM   1121  CA  PRO A  78      45.974  24.112  32.948  1.00 34.38           C  
ATOM   1122  HA  PRO A  78      46.258  24.119  31.896  1.00 34.38           H  
ATOM   1123  C   PRO A  78      46.672  25.295  33.675  1.00 34.38           C  
ATOM   1124  CB  PRO A  78      44.449  24.168  33.043  1.00 34.38           C  
ATOM   1125  HB2 PRO A  78      44.013  23.621  32.206  1.00 34.38           H  
ATOM   1126  HB3 PRO A  78      44.073  25.190  33.070  1.00 34.38           H  
ATOM   1127  O   PRO A  78      47.035  25.158  34.846  1.00 34.38           O  
ATOM   1128  CG  PRO A  78      44.162  23.420  34.346  1.00 34.38           C  
ATOM   1129  HG2 PRO A  78      44.224  24.117  35.182  1.00 34.38           H  
ATOM   1130  HG3 PRO A  78      43.183  22.942  34.325  1.00 34.38           H  
ATOM   1131  CD  PRO A  78      45.292  22.389  34.462  1.00 34.38           C  
ATOM   1132  HD2 PRO A  78      44.924  21.407  34.166  1.00 34.38           H  
ATOM   1133  HD3 PRO A  78      45.667  22.361  35.485  1.00 34.38           H  
ATOM   1134  N   PRO A  79      46.882  26.451  33.008  1.00 49.19           N  
ATOM   1135  CA  PRO A  79      47.679  27.587  33.509  1.00 49.19           C  
ATOM   1136  HA  PRO A  79      48.487  27.234  34.149  1.00 49.19           H  
ATOM   1137  C   PRO A  79      46.820  28.596  34.314  1.00 49.19           C  
ATOM   1138  CB  PRO A  79      48.268  28.165  32.220  1.00 49.19           C  
ATOM   1139  HB2 PRO A  79      49.069  27.516  31.866  1.00 49.19           H  
ATOM   1140  HB3 PRO A  79      48.648  29.181  32.325  1.00 49.19           H  
ATOM   1141  O   PRO A  79      45.595  28.448  34.332  1.00 49.19           O  
ATOM   1142  CG  PRO A  79      47.079  28.073  31.262  1.00 49.19           C  
ATOM   1143  HG2 PRO A  79      46.373  28.879  31.464  1.00 49.19           H  
ATOM   1144  HG3 PRO A  79      47.397  28.093  30.220  1.00 49.19           H  
ATOM   1145  CD  PRO A  79      46.460  26.726  31.638  1.00 49.19           C  
ATOM   1146  HD2 PRO A  79      46.851  25.960  30.969  1.00 49.19           H  
ATOM   1147  HD3 PRO A  79      45.373  26.775  31.564  1.00 49.19           H  
ATOM   1148  N   PRO A  80      47.405  29.618  34.991  1.00 42.33           N  
ATOM   1149  CA  PRO A  80      47.615  30.919  34.310  1.00 42.33           C  
ATOM   1150  HA  PRO A  80      47.731  30.797  33.233  1.00 42.33           H  
ATOM   1151  C   PRO A  80      48.766  31.821  34.841  1.00 42.33           C  
ATOM   1152  CB  PRO A  80      46.297  31.653  34.566  1.00 42.33           C  
ATOM   1153  HB2 PRO A  80      46.387  32.734  34.450  1.00 42.33           H  
ATOM   1154  HB3 PRO A  80      45.529  31.270  33.894  1.00 42.33           H  
ATOM   1155  O   PRO A  80      49.101  31.781  36.023  1.00 42.33           O  
ATOM   1156  CG  PRO A  80      45.959  31.262  36.007  1.00 42.33           C  
ATOM   1157  HG2 PRO A  80      44.889  31.077  36.111  1.00 42.33           H  
ATOM   1158  HG3 PRO A  80      46.279  32.041  36.699  1.00 42.33           H  
ATOM   1159  CD  PRO A  80      46.765  29.981  36.260  1.00 42.33           C  
ATOM   1160  HD2 PRO A  80      46.105  29.192  36.622  1.00 42.33           H  
ATOM   1161  HD3 PRO A  80      47.525  30.162  37.020  1.00 42.33           H  
ATOM   1162  N   ALA A  81      49.279  32.726  33.989  1.00 35.78           N  
ATOM   1163  H   ALA A  81      49.073  32.604  33.008  1.00 35.78           H  
ATOM   1164  CA  ALA A  81      49.715  34.093  34.350  1.00 35.78           C  
ATOM   1165  HA  ALA A  81      48.901  34.582  34.885  1.00 35.78           H  
ATOM   1166  C   ALA A  81      50.033  34.935  33.087  1.00 35.78           C  
ATOM   1167  CB  ALA A  81      50.943  34.086  35.276  1.00 35.78           C  
ATOM   1168  HB1 ALA A  81      51.289  35.109  35.424  1.00 35.78           H  
ATOM   1169  HB2 ALA A  81      51.745  33.504  34.822  1.00 35.78           H  
ATOM   1170  HB3 ALA A  81      50.693  33.666  36.250  1.00 35.78           H  
ATOM   1171  O   ALA A  81      50.914  34.587  32.306  1.00 35.78           O  
ATOM   1172  N   GLU A  82      49.322  36.049  32.924  1.00 37.05           N  
ATOM   1173  H   GLU A  82      48.671  36.277  33.662  1.00 37.05           H  
ATOM   1174  CA  GLU A  82      49.514  37.145  31.944  1.00 37.05           C  
ATOM   1175  HA  GLU A  82      50.177  36.833  31.137  1.00 37.05           H  
ATOM   1176  C   GLU A  82      50.140  38.374  32.683  1.00 37.05           C  
ATOM   1177  CB  GLU A  82      48.099  37.450  31.394  1.00 37.05           C  
ATOM   1178  HB2 GLU A  82      47.377  36.750  31.816  1.00 37.05           H  
ATOM   1179  HB3 GLU A  82      47.790  38.433  31.749  1.00 37.05           H  
ATOM   1180  O   GLU A  82      50.323  38.246  33.902  1.00 37.05           O  
ATOM   1181  CG  GLU A  82      47.960  37.351  29.866  1.00 37.05           C  
ATOM   1182  HG2 GLU A  82      48.677  38.018  29.387  1.00 37.05           H  
ATOM   1183  HG3 GLU A  82      48.206  36.332  29.568  1.00 37.05           H  
ATOM   1184  CD  GLU A  82      46.543  37.706  29.379  1.00 37.05           C  
ATOM   1185  OE1 GLU A  82      46.209  37.286  28.250  1.00 37.05           O  
ATOM   1186  OE2 GLU A  82      45.815  38.402  30.125  1.00 37.05           O  
ATOM   1187  N   PRO A  83      50.399  39.578  32.097  1.00 48.29           N  
ATOM   1188  CA  PRO A  83      50.345  40.051  30.694  1.00 48.29           C  
ATOM   1189  HA  PRO A  83      50.307  39.220  29.989  1.00 48.29           H  
ATOM   1190  C   PRO A  83      51.542  40.990  30.290  1.00 48.29           C  
ATOM   1191  CB  PRO A  83      49.011  40.833  30.697  1.00 48.29           C  
ATOM   1192  HB2 PRO A  83      48.172  40.154  30.542  1.00 48.29           H  
ATOM   1193  HB3 PRO A  83      48.931  41.610  29.937  1.00 48.29           H  
ATOM   1194  O   PRO A  83      52.623  40.901  30.863  1.00 48.29           O  
ATOM   1195  CG  PRO A  83      48.930  41.430  32.109  1.00 48.29           C  
ATOM   1196  HG2 PRO A  83      49.051  42.513  32.090  1.00 48.29           H  
ATOM   1197  HG3 PRO A  83      47.977  41.165  32.567  1.00 48.29           H  
ATOM   1198  CD  PRO A  83      50.086  40.776  32.870  1.00 48.29           C  
ATOM   1199  HD2 PRO A  83      49.777  40.564  33.893  1.00 48.29           H  
ATOM   1200  HD3 PRO A  83      50.949  41.443  32.891  1.00 48.29           H  
ATOM   1201  N   GLU A  84      51.293  41.924  29.344  1.00 39.40           N  
ATOM   1202  H   GLU A  84      50.375  41.847  28.930  1.00 39.40           H  
ATOM   1203  CA  GLU A  84      52.071  43.118  28.892  1.00 39.40           C  
ATOM   1204  HA  GLU A  84      51.331  43.770  28.428  1.00 39.40           H  
ATOM   1205  C   GLU A  84      53.117  42.874  27.772  1.00 39.40           C  
ATOM   1206  CB  GLU A  84      52.624  43.957  30.069  1.00 39.40           C  
ATOM   1207  HB2 GLU A  84      53.403  43.399  30.590  1.00 39.40           H  
ATOM   1208  HB3 GLU A  84      53.075  44.854  29.647  1.00 39.40           H  
ATOM   1209  O   GLU A  84      54.131  42.217  27.973  1.00 39.40           O  
ATOM   1210  CG  GLU A  84      51.534  44.383  31.076  1.00 39.40           C  
ATOM   1211  HG2 GLU A  84      51.127  43.491  31.553  1.00 39.40           H  
ATOM   1212  HG3 GLU A  84      50.726  44.860  30.521  1.00 39.40           H  
ATOM   1213  CD  GLU A  84      52.013  45.348  32.178  1.00 39.40           C  
ATOM   1214  OE1 GLU A  84      51.184  45.644  33.070  1.00 39.40           O  
ATOM   1215  OE2 GLU A  84      53.173  45.820  32.122  1.00 39.40           O  
ATOM   1216  N   ASN A  85      52.958  43.377  26.533  1.00 39.52           N  
ATOM   1217  H   ASN A  85      53.427  42.826  25.828  1.00 39.52           H  
ATOM   1218  CA  ASN A  85      52.811  44.796  26.138  1.00 39.52           C  
ATOM   1219  HA  ASN A  85      52.153  45.293  26.851  1.00 39.52           H  
ATOM   1220  C   ASN A  85      52.231  44.944  24.686  1.00 39.52           C  
ATOM   1221  CB  ASN A  85      54.239  45.403  26.199  1.00 39.52           C  
ATOM   1222  HB2 ASN A  85      54.643  45.496  25.191  1.00 39.52           H  
ATOM   1223  HB3 ASN A  85      54.906  44.734  26.745  1.00 39.52           H  
ATOM   1224  O   ASN A  85      52.321  43.983  23.919  1.00 39.52           O  
ATOM   1225  CG  ASN A  85      54.352  46.752  26.885  1.00 39.52           C  
ATOM   1226  ND2 ASN A  85      55.555  47.244  27.052  1.00 39.52           N  
ATOM   1227 HD21 ASN A  85      56.365  46.693  26.806  1.00 39.52           H  
ATOM   1228 HD22 ASN A  85      55.595  48.094  27.597  1.00 39.52           H  
ATOM   1229  OD1 ASN A  85      53.398  47.391  27.281  1.00 39.52           O  
ATOM   1230  N   PRO A  86      51.681  46.107  24.254  1.00 45.22           N  
ATOM   1231  CA  PRO A  86      50.887  46.240  23.016  1.00 45.22           C  
ATOM   1232  HA  PRO A  86      50.547  45.266  22.665  1.00 45.22           H  
ATOM   1233  C   PRO A  86      51.580  46.985  21.851  1.00 45.22           C  
ATOM   1234  CB  PRO A  86      49.682  47.065  23.478  1.00 45.22           C  
ATOM   1235  HB2 PRO A  86      49.164  47.552  22.652  1.00 45.22           H  
ATOM   1236  HB3 PRO A  86      48.994  46.427  24.032  1.00 45.22           H  
ATOM   1237  O   PRO A  86      52.404  47.867  22.096  1.00 45.22           O  
ATOM   1238  CG  PRO A  86      50.320  48.082  24.430  1.00 45.22           C  
ATOM   1239  HG2 PRO A  86      49.607  48.426  25.179  1.00 45.22           H  
ATOM   1240  HG3 PRO A  86      50.715  48.928  23.868  1.00 45.22           H  
ATOM   1241  CD  PRO A  86      51.468  47.298  25.068  1.00 45.22           C  
ATOM   1242  HD2 PRO A  86      52.365  47.916  25.080  1.00 45.22           H  
ATOM   1243  HD3 PRO A  86      51.176  47.022  26.081  1.00 45.22           H  
ATOM   1244  N   PHE A  87      51.142  46.759  20.596  1.00 35.73           N  
ATOM   1245  H   PHE A  87      50.542  45.963  20.429  1.00 35.73           H  
ATOM   1246  CA  PHE A  87      51.179  47.792  19.535  1.00 35.73           C  
ATOM   1247  HA  PHE A  87      50.778  48.694  19.996  1.00 35.73           H  
ATOM   1248  C   PHE A  87      50.279  47.498  18.299  1.00 35.73           C  
ATOM   1249  CB  PHE A  87      52.640  48.081  19.088  1.00 35.73           C  
ATOM   1250  HB2 PHE A  87      52.845  47.508  18.183  1.00 35.73           H  
ATOM   1251  HB3 PHE A  87      53.350  47.715  19.830  1.00 35.73           H  
ATOM   1252  O   PHE A  87      50.333  46.407  17.746  1.00 35.73           O  
ATOM   1253  CG  PHE A  87      52.974  49.551  18.844  1.00 35.73           C  
ATOM   1254  CD1 PHE A  87      53.717  49.929  17.709  1.00 35.73           C  
ATOM   1255  HD1 PHE A  87      54.077  49.171  17.029  1.00 35.73           H  
ATOM   1256  CD2 PHE A  87      52.563  50.550  19.752  1.00 35.73           C  
ATOM   1257  HD2 PHE A  87      52.062  50.277  20.669  1.00 35.73           H  
ATOM   1258  CE1 PHE A  87      53.951  51.287  17.425  1.00 35.73           C  
ATOM   1259  HE1 PHE A  87      54.491  51.565  16.532  1.00 35.73           H  
ATOM   1260  CE2 PHE A  87      52.802  51.908  19.474  1.00 35.73           C  
ATOM   1261  HE2 PHE A  87      52.465  52.665  20.167  1.00 35.73           H  
ATOM   1262  CZ  PHE A  87      53.477  52.279  18.299  1.00 35.73           C  
ATOM   1263  HZ  PHE A  87      53.652  53.322  18.081  1.00 35.73           H  
ATOM   1264  N   ILE A  88      49.569  48.540  17.826  1.00 39.56           N  
ATOM   1265  H   ILE A  88      49.593  49.366  18.407  1.00 39.56           H  
ATOM   1266  CA  ILE A  88      48.922  48.746  16.496  1.00 39.56           C  
ATOM   1267  HA  ILE A  88      48.628  49.795  16.523  1.00 39.56           H  
ATOM   1268  C   ILE A  88      47.594  48.009  16.156  1.00 39.56           C  
ATOM   1269  CB  ILE A  88      49.948  48.703  15.329  1.00 39.56           C  
ATOM   1270  HB  ILE A  88      50.225  47.664  15.148  1.00 39.56           H  
ATOM   1271  O   ILE A  88      47.572  46.891  15.656  1.00 39.56           O  
ATOM   1272  CG1 ILE A  88      51.231  49.488  15.679  1.00 39.56           C  
ATOM   1273 HG12 ILE A  88      50.967  50.461  16.093  1.00 39.56           H  
ATOM   1274 HG13 ILE A  88      51.751  48.907  16.440  1.00 39.56           H  
ATOM   1275  CG2 ILE A  88      49.330  49.263  14.035  1.00 39.56           C  
ATOM   1276 HG21 ILE A  88      49.018  50.298  14.169  1.00 39.56           H  
ATOM   1277 HG22 ILE A  88      48.469  48.659  13.751  1.00 39.56           H  
ATOM   1278 HG23 ILE A  88      50.028  49.189  13.201  1.00 39.56           H  
ATOM   1279  CD1 ILE A  88      52.234  49.703  14.536  1.00 39.56           C  
ATOM   1280 HD11 ILE A  88      52.447  48.752  14.048  1.00 39.56           H  
ATOM   1281 HD12 ILE A  88      51.837  50.412  13.809  1.00 39.56           H  
ATOM   1282 HD13 ILE A  88      53.164  50.113  14.931  1.00 39.56           H  
ATOM   1283  N   GLU A  89      46.495  48.761  16.303  1.00 37.15           N  
ATOM   1284  H   GLU A  89      46.640  49.644  16.771  1.00 37.15           H  
ATOM   1285  CA  GLU A  89      45.210  48.713  15.556  1.00 37.15           C  
ATOM   1286  HA  GLU A  89      44.829  47.693  15.501  1.00 37.15           H  
ATOM   1287  C   GLU A  89      45.367  49.272  14.107  1.00 37.15           C  
ATOM   1288  CB  GLU A  89      44.247  49.618  16.359  1.00 37.15           C  
ATOM   1289  HB2 GLU A  89      44.813  50.280  17.014  1.00 37.15           H  
ATOM   1290  HB3 GLU A  89      43.713  50.281  15.679  1.00 37.15           H  
ATOM   1291  O   GLU A  89      46.361  49.978  13.903  1.00 37.15           O  
ATOM   1292  CG  GLU A  89      43.234  48.847  17.212  1.00 37.15           C  
ATOM   1293  HG2 GLU A  89      42.667  48.177  16.566  1.00 37.15           H  
ATOM   1294  HG3 GLU A  89      43.778  48.243  17.939  1.00 37.15           H  
ATOM   1295  CD  GLU A  89      42.261  49.796  17.936  1.00 37.15           C  
ATOM   1296  OE1 GLU A  89      41.764  49.403  19.013  1.00 37.15           O  
ATOM   1297  OE2 GLU A  89      42.015  50.906  17.408  1.00 37.15           O  
ATOM   1298  N   PRO A  90      44.440  49.095  13.113  1.00 43.94           N  
ATOM   1299  CA  PRO A  90      42.976  49.277  13.289  1.00 43.94           C  
ATOM   1300  HA  PRO A  90      42.664  49.103  14.318  1.00 43.94           H  
ATOM   1301  C   PRO A  90      41.983  48.496  12.368  1.00 43.94           C  
ATOM   1302  CB  PRO A  90      42.858  50.768  12.932  1.00 43.94           C  
ATOM   1303  HB2 PRO A  90      43.219  51.380  13.758  1.00 43.94           H  
ATOM   1304  HB3 PRO A  90      41.844  51.074  12.671  1.00 43.94           H  
ATOM   1305  O   PRO A  90      42.379  47.927  11.361  1.00 43.94           O  
ATOM   1306  CG  PRO A  90      43.800  50.929  11.731  1.00 43.94           C  
ATOM   1307  HG2 PRO A  90      43.240  50.913  10.796  1.00 43.94           H  
ATOM   1308  HG3 PRO A  90      44.374  51.852  11.821  1.00 43.94           H  
ATOM   1309  CD  PRO A  90      44.716  49.704  11.807  1.00 43.94           C  
ATOM   1310  HD2 PRO A  90      44.476  49.005  11.006  1.00 43.94           H  
ATOM   1311  HD3 PRO A  90      45.755  50.005  11.674  1.00 43.94           H  
ATOM   1312  N   VAL A  91      40.678  48.593  12.712  1.00 32.26           N  
ATOM   1313  H   VAL A  91      40.530  48.934  13.651  1.00 32.26           H  
ATOM   1314  CA  VAL A  91      39.456  48.699  11.844  1.00 32.26           C  
ATOM   1315  HA  VAL A  91      38.598  48.478  12.478  1.00 32.26           H  
ATOM   1316  C   VAL A  91      39.333  47.716  10.656  1.00 32.26           C  
ATOM   1317  CB  VAL A  91      39.310  50.176  11.403  1.00 32.26           C  
ATOM   1318  HB  VAL A  91      40.241  50.498  10.935  1.00 32.26           H  
ATOM   1319  O   VAL A  91      40.126  47.742   9.727  1.00 32.26           O  
ATOM   1320  CG1 VAL A  91      38.172  50.459  10.421  1.00 32.26           C  
ATOM   1321 HG11 VAL A  91      37.212  50.154  10.838  1.00 32.26           H  
ATOM   1322 HG12 VAL A  91      38.135  51.522  10.182  1.00 32.26           H  
ATOM   1323 HG13 VAL A  91      38.343  49.922   9.488  1.00 32.26           H  
ATOM   1324  CG2 VAL A  91      39.036  51.082  12.621  1.00 32.26           C  
ATOM   1325 HG21 VAL A  91      39.053  52.126  12.311  1.00 32.26           H  
ATOM   1326 HG22 VAL A  91      39.780  50.944  13.405  1.00 32.26           H  
ATOM   1327 HG23 VAL A  91      38.055  50.851  13.038  1.00 32.26           H  
ATOM   1328  N   ASP A  92      38.356  46.805  10.620  1.00 34.64           N  
ATOM   1329  H   ASP A  92      38.646  45.990  10.099  1.00 34.64           H  
ATOM   1330  CA  ASP A  92      36.895  47.016  10.477  1.00 34.64           C  
ATOM   1331  HA  ASP A  92      36.588  47.990  10.857  1.00 34.64           H  
ATOM   1332  C   ASP A  92      36.097  45.895  11.190  1.00 34.64           C  
ATOM   1333  CB  ASP A  92      36.569  46.880   8.963  1.00 34.64           C  
ATOM   1334  HB2 ASP A  92      35.592  46.411   8.842  1.00 34.64           H  
ATOM   1335  HB3 ASP A  92      37.285  46.208   8.489  1.00 34.64           H  
ATOM   1336  O   ASP A  92      36.615  44.800  11.371  1.00 34.64           O  
ATOM   1337  CG  ASP A  92      36.516  48.200   8.200  1.00 34.64           C  
ATOM   1338  OD1 ASP A  92      35.782  49.090   8.696  1.00 34.64           O  
ATOM   1339  OD2 ASP A  92      37.135  48.296   7.119  1.00 34.64           O  
ATOM   1340  N   SER A  93      34.795  45.951  11.473  1.00 36.14           N  
ATOM   1341  H   SER A  93      34.416  45.015  11.493  1.00 36.14           H  
ATOM   1342  CA  SER A  93      33.814  46.946  11.926  1.00 36.14           C  
ATOM   1343  HA  SER A  93      34.082  47.250  12.938  1.00 36.14           H  
ATOM   1344  C   SER A  93      32.460  46.189  11.988  1.00 36.14           C  
ATOM   1345  CB  SER A  93      33.718  48.220  11.061  1.00 36.14           C  
ATOM   1346  HB2 SER A  93      32.873  48.817  11.405  1.00 36.14           H  
ATOM   1347  HB3 SER A  93      34.621  48.814  11.207  1.00 36.14           H  
ATOM   1348  O   SER A  93      32.184  45.309  11.177  1.00 36.14           O  
ATOM   1349  OG  SER A  93      33.565  47.981   9.686  1.00 36.14           O  
ATOM   1350  HG  SER A  93      34.288  48.413   9.225  1.00 36.14           H  
ATOM   1351  N   SER A  94      31.606  46.502  12.971  1.00 36.90           N  
ATOM   1352  H   SER A  94      31.910  47.224  13.609  1.00 36.90           H  
ATOM   1353  CA  SER A  94      30.226  45.986  13.161  1.00 36.90           C  
ATOM   1354  HA  SER A  94      29.873  46.490  14.061  1.00 36.90           H  
ATOM   1355  C   SER A  94      29.988  44.485  13.458  1.00 36.90           C  
ATOM   1356  CB  SER A  94      29.275  46.511  12.073  1.00 36.90           C  
ATOM   1357  HB2 SER A  94      29.296  47.601  12.089  1.00 36.90           H  
ATOM   1358  HB3 SER A  94      28.259  46.190  12.303  1.00 36.90           H  
ATOM   1359  O   SER A  94      29.718  43.666  12.586  1.00 36.90           O  
ATOM   1360  OG  SER A  94      29.597  46.085  10.768  1.00 36.90           O  
ATOM   1361  HG  SER A  94      30.433  45.613  10.783  1.00 36.90           H  
ATOM   1362  N   VAL A  95      29.862  44.177  14.755  1.00 28.86           N  
ATOM   1363  H   VAL A  95      30.148  44.884  15.417  1.00 28.86           H  
ATOM   1364  CA  VAL A  95      28.820  43.252  15.243  1.00 28.86           C  
ATOM   1365  HA  VAL A  95      28.719  42.406  14.563  1.00 28.86           H  
ATOM   1366  C   VAL A  95      27.497  44.022  15.293  1.00 28.86           C  
ATOM   1367  CB  VAL A  95      29.159  42.733  16.661  1.00 28.86           C  
ATOM   1368  HB  VAL A  95      29.399  43.584  17.297  1.00 28.86           H  
ATOM   1369  O   VAL A  95      27.468  45.117  15.854  1.00 28.86           O  
ATOM   1370  CG1 VAL A  95      28.006  41.962  17.326  1.00 28.86           C  
ATOM   1371 HG11 VAL A  95      27.165  42.628  17.520  1.00 28.86           H  
ATOM   1372 HG12 VAL A  95      27.683  41.143  16.683  1.00 28.86           H  
ATOM   1373 HG13 VAL A  95      28.336  41.555  18.281  1.00 28.86           H  
ATOM   1374  CG2 VAL A  95      30.379  41.807  16.629  1.00 28.86           C  
ATOM   1375 HG21 VAL A  95      30.628  41.480  17.639  1.00 28.86           H  
ATOM   1376 HG22 VAL A  95      30.172  40.934  16.010  1.00 28.86           H  
ATOM   1377 HG23 VAL A  95      31.239  42.334  16.216  1.00 28.86           H  
ATOM   1378  N   VAL A  96      26.395  43.439  14.810  1.00 34.86           N  
ATOM   1379  H   VAL A  96      26.487  42.583  14.281  1.00 34.86           H  
ATOM   1380  CA  VAL A  96      25.036  43.851  15.206  1.00 34.86           C  
ATOM   1381  HA  VAL A  96      25.108  44.450  16.114  1.00 34.86           H  
ATOM   1382  C   VAL A  96      24.211  42.611  15.540  1.00 34.86           C  
ATOM   1383  CB  VAL A  96      24.325  44.732  14.156  1.00 34.86           C  
ATOM   1384  HB  VAL A  96      24.205  44.174  13.228  1.00 34.86           H  
ATOM   1385  O   VAL A  96      23.845  41.831  14.666  1.00 34.86           O  
ATOM   1386  CG1 VAL A  96      22.938  45.167  14.660  1.00 34.86           C  
ATOM   1387 HG11 VAL A  96      23.026  45.695  15.610  1.00 34.86           H  
ATOM   1388 HG12 VAL A  96      22.469  45.824  13.927  1.00 34.86           H  
ATOM   1389 HG13 VAL A  96      22.291  44.300  14.788  1.00 34.86           H  
ATOM   1390  CG2 VAL A  96      25.114  46.015  13.857  1.00 34.86           C  
ATOM   1391 HG21 VAL A  96      24.564  46.632  13.147  1.00 34.86           H  
ATOM   1392 HG22 VAL A  96      25.284  46.577  14.774  1.00 34.86           H  
ATOM   1393 HG23 VAL A  96      26.074  45.760  13.407  1.00 34.86           H  
ATOM   1394  N   VAL A  97      23.903  42.447  16.826  1.00 29.67           N  
ATOM   1395  H   VAL A  97      24.229  43.147  17.478  1.00 29.67           H  
ATOM   1396  CA  VAL A  97      22.849  41.545  17.301  1.00 29.67           C  
ATOM   1397  HA  VAL A  97      22.771  40.686  16.634  1.00 29.67           H  
ATOM   1398  C   VAL A  97      21.535  42.319  17.268  1.00 29.67           C  
ATOM   1399  CB  VAL A  97      23.155  41.036  18.725  1.00 29.67           C  
ATOM   1400  HB  VAL A  97      23.321  41.890  19.382  1.00 29.67           H  
ATOM   1401  O   VAL A  97      21.457  43.409  17.832  1.00 29.67           O  
ATOM   1402  CG1 VAL A  97      22.009  40.197  19.309  1.00 29.67           C  
ATOM   1403 HG11 VAL A  97      21.117  40.810  19.437  1.00 29.67           H  
ATOM   1404 HG12 VAL A  97      22.296  39.815  20.289  1.00 29.67           H  
ATOM   1405 HG13 VAL A  97      21.784  39.358  18.651  1.00 29.67           H  
ATOM   1406  CG2 VAL A  97      24.422  40.170  18.734  1.00 29.67           C  
ATOM   1407 HG21 VAL A  97      24.292  39.309  18.077  1.00 29.67           H  
ATOM   1408 HG22 VAL A  97      24.627  39.821  19.746  1.00 29.67           H  
ATOM   1409 HG23 VAL A  97      25.278  40.751  18.392  1.00 29.67           H  
ATOM   1410  N   GLY A  98      20.504  41.752  16.642  1.00 31.13           N  
ATOM   1411  H   GLY A  98      20.651  40.880  16.154  1.00 31.13           H  
ATOM   1412  CA  GLY A  98      19.157  42.321  16.610  1.00 31.13           C  
ATOM   1413  HA2 GLY A  98      19.075  43.170  17.289  1.00 31.13           H  
ATOM   1414  HA3 GLY A  98      18.941  42.675  15.603  1.00 31.13           H  
ATOM   1415  C   GLY A  98      18.106  41.282  16.983  1.00 31.13           C  
ATOM   1416  O   GLY A  98      17.747  40.445  16.160  1.00 31.13           O  
ATOM   1417  N   GLN A  99      17.594  41.352  18.214  1.00 31.74           N  
ATOM   1418  H   GLN A  99      17.931  42.088  18.817  1.00 31.74           H  
ATOM   1419  CA  GLN A  99      16.251  40.847  18.501  1.00 31.74           C  
ATOM   1420  HA  GLN A  99      16.111  39.882  18.012  1.00 31.74           H  
ATOM   1421  C   GLN A  99      15.232  41.830  17.905  1.00 31.74           C  
ATOM   1422  CB  GLN A  99      16.036  40.668  20.017  1.00 31.74           C  
ATOM   1423  HB2 GLN A  99      16.397  41.553  20.540  1.00 31.74           H  
ATOM   1424  HB3 GLN A  99      14.968  40.569  20.212  1.00 31.74           H  
ATOM   1425  O   GLN A  99      15.428  43.039  17.986  1.00 31.74           O  
ATOM   1426  CG  GLN A  99      16.736  39.412  20.560  1.00 31.74           C  
ATOM   1427  HG2 GLN A  99      16.318  38.535  20.066  1.00 31.74           H  
ATOM   1428  HG3 GLN A  99      17.800  39.458  20.326  1.00 31.74           H  
ATOM   1429  CD  GLN A  99      16.592  39.259  22.075  1.00 31.74           C  
ATOM   1430  NE2 GLN A  99      16.162  38.117  22.565  1.00 31.74           N  
ATOM   1431 HE21 GLN A  99      16.068  38.085  23.570  1.00 31.74           H  
ATOM   1432 HE22 GLN A  99      15.863  37.376  21.949  1.00 31.74           H  
ATOM   1433  OE1 GLN A  99      16.890  40.144  22.858  1.00 31.74           O  
ATOM   1434  N   ASP A 100      14.156  41.290  17.335  1.00 29.11           N  
ATOM   1435  H   ASP A 100      14.049  40.289  17.412  1.00 29.11           H  
ATOM   1436  CA  ASP A 100      12.941  41.995  16.911  1.00 29.11           C  
ATOM   1437  HA  ASP A 100      12.357  41.255  16.365  1.00 29.11           H  
ATOM   1438  C   ASP A 100      13.093  43.161  15.906  1.00 29.11           C  
ATOM   1439  CB  ASP A 100      12.081  42.326  18.145  1.00 29.11           C  
ATOM   1440  HB2 ASP A 100      11.168  42.820  17.814  1.00 29.11           H  
ATOM   1441  HB3 ASP A 100      12.625  43.015  18.792  1.00 29.11           H  
ATOM   1442  O   ASP A 100      12.891  44.329  16.222  1.00 29.11           O  
ATOM   1443  CG  ASP A 100      11.683  41.076  18.947  1.00 29.11           C  
ATOM   1444  OD1 ASP A 100      11.743  39.958  18.378  1.00 29.11           O  
ATOM   1445  OD2 ASP A 100      11.306  41.241  20.128  1.00 29.11           O  
ATOM   1446  N   GLY A 101      13.265  42.790  14.630  1.00 28.62           N  
ATOM   1447  H   GLY A 101      13.559  41.835  14.480  1.00 28.62           H  
ATOM   1448  CA  GLY A 101      12.602  43.466  13.505  1.00 28.62           C  
ATOM   1449  HA2 GLY A 101      12.311  42.709  12.777  1.00 28.62           H  
ATOM   1450  HA3 GLY A 101      11.680  43.916  13.875  1.00 28.62           H  
ATOM   1451  C   GLY A 101      13.358  44.577  12.764  1.00 28.62           C  
ATOM   1452  O   GLY A 101      13.380  45.721  13.203  1.00 28.62           O  
ATOM   1453  N   ILE A 102      13.826  44.258  11.550  1.00 30.85           N  
ATOM   1454  H   ILE A 102      14.102  43.295  11.418  1.00 30.85           H  
ATOM   1455  CA  ILE A 102      13.498  44.932  10.270  1.00 30.85           C  
ATOM   1456  HA  ILE A 102      12.416  44.891  10.146  1.00 30.85           H  
ATOM   1457  C   ILE A 102      14.068  44.086   9.111  1.00 30.85           C  
ATOM   1458  CB  ILE A 102      13.913  46.433  10.250  1.00 30.85           C  
ATOM   1459  HB  ILE A 102      14.731  46.565  10.958  1.00 30.85           H  
ATOM   1460  O   ILE A 102      14.955  43.258   9.306  1.00 30.85           O  
ATOM   1461  CG1 ILE A 102      12.703  47.302  10.687  1.00 30.85           C  
ATOM   1462 HG12 ILE A 102      12.062  47.500   9.828  1.00 30.85           H  
ATOM   1463 HG13 ILE A 102      12.087  46.767  11.411  1.00 30.85           H  
ATOM   1464  CG2 ILE A 102      14.394  46.975   8.887  1.00 30.85           C  
ATOM   1465 HG21 ILE A 102      15.257  46.406   8.539  1.00 30.85           H  
ATOM   1466 HG22 ILE A 102      13.604  46.922   8.138  1.00 30.85           H  
ATOM   1467 HG23 ILE A 102      14.713  48.012   8.987  1.00 30.85           H  
ATOM   1468  CD1 ILE A 102      13.110  48.635  11.326  1.00 30.85           C  
ATOM   1469 HD11 ILE A 102      13.737  48.450  12.198  1.00 30.85           H  
ATOM   1470 HD12 ILE A 102      12.215  49.171  11.642  1.00 30.85           H  
ATOM   1471 HD13 ILE A 102      13.655  49.251  10.611  1.00 30.85           H  
ATOM   1472  N   GLU A 103      13.474  44.225   7.927  1.00 29.62           N  
ATOM   1473  H   GLU A 103      12.793  44.963   7.826  1.00 29.62           H  
ATOM   1474  CA  GLU A 103      13.720  43.414   6.729  1.00 29.62           C  
ATOM   1475  HA  GLU A 103      13.555  42.366   6.976  1.00 29.62           H  
ATOM   1476  C   GLU A 103      15.143  43.557   6.159  1.00 29.62           C  
ATOM   1477  CB  GLU A 103      12.707  43.830   5.642  1.00 29.62           C  
ATOM   1478  HB2 GLU A 103      12.896  43.253   4.737  1.00 29.62           H  
ATOM   1479  HB3 GLU A 103      12.874  44.884   5.416  1.00 29.62           H  
ATOM   1480  O   GLU A 103      15.677  44.661   6.057  1.00 29.62           O  
ATOM   1481  CG  GLU A 103      11.240  43.620   6.064  1.00 29.62           C  
ATOM   1482  HG2 GLU A 103      11.075  44.047   7.053  1.00 29.62           H  
ATOM   1483  HG3 GLU A 103      11.055  42.548   6.136  1.00 29.62           H  
ATOM   1484  CD  GLU A 103      10.223  44.269   5.109  1.00 29.62           C  
ATOM   1485  OE1 GLU A 103       9.130  43.679   4.950  1.00 29.62           O  
ATOM   1486  OE2 GLU A 103      10.504  45.380   4.605  1.00 29.62           O  
ATOM   1487  N   LEU A 104      15.701  42.443   5.673  1.00 31.21           N  
ATOM   1488  H   LEU A 104      15.223  41.565   5.819  1.00 31.21           H  
ATOM   1489  CA  LEU A 104      16.807  42.429   4.714  1.00 31.21           C  
ATOM   1490  HA  LEU A 104      17.116  43.451   4.495  1.00 31.21           H  
ATOM   1491  C   LEU A 104      16.308  41.834   3.395  1.00 31.21           C  
ATOM   1492  CB  LEU A 104      18.024  41.672   5.280  1.00 31.21           C  
ATOM   1493  HB2 LEU A 104      17.675  40.756   5.756  1.00 31.21           H  
ATOM   1494  HB3 LEU A 104      18.674  41.385   4.453  1.00 31.21           H  
ATOM   1495  O   LEU A 104      16.270  40.618   3.211  1.00 31.21           O  
ATOM   1496  CG  LEU A 104      18.861  42.489   6.281  1.00 31.21           C  
ATOM   1497  HG  LEU A 104      18.212  42.898   7.054  1.00 31.21           H  
ATOM   1498  CD1 LEU A 104      19.889  41.575   6.949  1.00 31.21           C  
ATOM   1499 HD11 LEU A 104      20.469  42.144   7.676  1.00 31.21           H  
ATOM   1500 HD12 LEU A 104      20.562  41.161   6.199  1.00 31.21           H  
ATOM   1501 HD13 LEU A 104      19.378  40.763   7.467  1.00 31.21           H  
ATOM   1502  CD2 LEU A 104      19.626  43.632   5.605  1.00 31.21           C  
ATOM   1503 HD21 LEU A 104      20.274  44.125   6.331  1.00 31.21           H  
ATOM   1504 HD22 LEU A 104      20.235  43.251   4.786  1.00 31.21           H  
ATOM   1505 HD23 LEU A 104      18.930  44.376   5.217  1.00 31.21           H  
ATOM   1506  N   HIS A 105      15.919  42.716   2.478  1.00 26.58           N  
ATOM   1507  H   HIS A 105      15.966  43.694   2.727  1.00 26.58           H  
ATOM   1508  CA  HIS A 105      15.920  42.408   1.055  1.00 26.58           C  
ATOM   1509  HA  HIS A 105      15.665  41.360   0.895  1.00 26.58           H  
ATOM   1510  C   HIS A 105      17.339  42.655   0.546  1.00 26.58           C  
ATOM   1511  CB  HIS A 105      14.903  43.301   0.313  1.00 26.58           C  
ATOM   1512  HB2 HIS A 105      14.559  44.103   0.966  1.00 26.58           H  
ATOM   1513  HB3 HIS A 105      15.387  43.774  -0.541  1.00 26.58           H  
ATOM   1514  O   HIS A 105      17.759  43.808   0.498  1.00 26.58           O  
ATOM   1515  CG  HIS A 105      13.714  42.551  -0.220  1.00 26.58           C  
ATOM   1516  CD2 HIS A 105      12.409  42.696   0.170  1.00 26.58           C  
ATOM   1517  HD2 HIS A 105      12.047  43.355   0.945  1.00 26.58           H  
ATOM   1518  ND1 HIS A 105      13.735  41.631  -1.243  1.00 26.58           N  
ATOM   1519  HD1 HIS A 105      14.557  41.314  -1.737  1.00 26.58           H  
ATOM   1520  CE1 HIS A 105      12.474  41.228  -1.462  1.00 26.58           C  
ATOM   1521  HE1 HIS A 105      12.175  40.502  -2.204  1.00 26.58           H  
ATOM   1522  NE2 HIS A 105      11.627  41.853  -0.630  1.00 26.58           N  
ATOM   1523  N   ASP A 106      18.047  41.601   0.139  1.00 35.35           N  
ATOM   1524  H   ASP A 106      17.685  40.665   0.253  1.00 35.35           H  
ATOM   1525  CA  ASP A 106      19.286  41.759  -0.618  1.00 35.35           C  
ATOM   1526  HA  ASP A 106      19.233  42.752  -1.064  1.00 35.35           H  
ATOM   1527  C   ASP A 106      19.361  40.807  -1.813  1.00 35.35           C  
ATOM   1528  CB  ASP A 106      20.538  41.723   0.282  1.00 35.35           C  
ATOM   1529  HB2 ASP A 106      21.206  40.932  -0.059  1.00 35.35           H  
ATOM   1530  HB3 ASP A 106      20.247  41.487   1.305  1.00 35.35           H  
ATOM   1531  O   ASP A 106      18.828  39.697  -1.827  1.00 35.35           O  
ATOM   1532  CG  ASP A 106      21.308  43.053   0.268  1.00 35.35           C  
ATOM   1533  OD1 ASP A 106      21.306  43.718  -0.796  1.00 35.35           O  
ATOM   1534  OD2 ASP A 106      21.930  43.370   1.304  1.00 35.35           O  
ATOM   1535  N   PHE A 107      19.959  41.338  -2.866  1.00 31.36           N  
ATOM   1536  H   PHE A 107      20.480  42.184  -2.685  1.00 31.36           H  
ATOM   1537  CA  PHE A 107      19.756  40.986  -4.260  1.00 31.36           C  
ATOM   1538  HA  PHE A 107      18.686  40.918  -4.454  1.00 31.36           H  
ATOM   1539  C   PHE A 107      20.412  39.660  -4.682  1.00 31.36           C  
ATOM   1540  CB  PHE A 107      20.334  42.152  -5.084  1.00 31.36           C  
ATOM   1541  HB2 PHE A 107      21.373  42.313  -4.797  1.00 31.36           H  
ATOM   1542  HB3 PHE A 107      20.341  41.853  -6.132  1.00 31.36           H  
ATOM   1543  O   PHE A 107      21.632  39.577  -4.797  1.00 31.36           O  
ATOM   1544  CG  PHE A 107      19.595  43.478  -4.969  1.00 31.36           C  
ATOM   1545  CD1 PHE A 107      18.825  43.935  -6.054  1.00 31.36           C  
ATOM   1546  HD1 PHE A 107      18.757  43.344  -6.955  1.00 31.36           H  
ATOM   1547  CD2 PHE A 107      19.686  44.276  -3.809  1.00 31.36           C  
ATOM   1548  HD2 PHE A 107      20.311  43.976  -2.981  1.00 31.36           H  
ATOM   1549  CE1 PHE A 107      18.139  45.161  -5.975  1.00 31.36           C  
ATOM   1550  HE1 PHE A 107      17.550  45.504  -6.813  1.00 31.36           H  
ATOM   1551  CE2 PHE A 107      18.979  45.486  -3.716  1.00 31.36           C  
ATOM   1552  HE2 PHE A 107      19.049  46.072  -2.812  1.00 31.36           H  
ATOM   1553  CZ  PHE A 107      18.206  45.931  -4.801  1.00 31.36           C  
ATOM   1554  HZ  PHE A 107      17.671  46.867  -4.732  1.00 31.36           H  
ATOM   1555  N   SER A 108      19.605  38.687  -5.114  1.00 36.85           N  
ATOM   1556  H   SER A 108      18.630  38.707  -4.849  1.00 36.85           H  
ATOM   1557  CA  SER A 108      19.990  37.726  -6.162  1.00 36.85           C  
ATOM   1558  HA  SER A 108      21.053  37.840  -6.373  1.00 36.85           H  
ATOM   1559  C   SER A 108      19.263  38.068  -7.466  1.00 36.85           C  
ATOM   1560  CB  SER A 108      19.822  36.270  -5.717  1.00 36.85           C  
ATOM   1561  HB2 SER A 108      19.964  35.616  -6.577  1.00 36.85           H  
ATOM   1562  HB3 SER A 108      20.590  36.042  -4.979  1.00 36.85           H  
ATOM   1563  O   SER A 108      18.282  37.445  -7.868  1.00 36.85           O  
ATOM   1564  OG  SER A 108      18.555  36.027  -5.138  1.00 36.85           O  
ATOM   1565  HG  SER A 108      18.422  35.077  -5.109  1.00 36.85           H  
ATOM   1566  N   ALA A 109      19.738  39.130  -8.117  1.00 33.00           N  
ATOM   1567  H   ALA A 109      20.559  39.587  -7.745  1.00 33.00           H  
ATOM   1568  CA  ALA A 109      19.251  39.568  -9.419  1.00 33.00           C  
ATOM   1569  HA  ALA A 109      18.180  39.375  -9.481  1.00 33.00           H  
ATOM   1570  C   ALA A 109      19.921  38.771 -10.552  1.00 33.00           C  
ATOM   1571  CB  ALA A 109      19.458  41.086  -9.533  1.00 33.00           C  
ATOM   1572  HB1 ALA A 109      18.913  41.593  -8.737  1.00 33.00           H  
ATOM   1573  HB2 ALA A 109      20.519  41.325  -9.456  1.00 33.00           H  
ATOM   1574  HB3 ALA A 109      19.086  41.432 -10.497  1.00 33.00           H  
ATOM   1575  O   ALA A 109      20.803  39.290 -11.235  1.00 33.00           O  
ATOM   1576  N   ASP A 110      19.483  37.529 -10.775  1.00 39.04           N  
ATOM   1577  H   ASP A 110      18.801  37.127 -10.148  1.00 39.04           H  
ATOM   1578  CA  ASP A 110      19.796  36.817 -12.018  1.00 39.04           C  
ATOM   1579  HA  ASP A 110      20.793  37.115 -12.344  1.00 39.04           H  
ATOM   1580  C   ASP A 110      18.830  37.261 -13.123  1.00 39.04           C  
ATOM   1581  CB  ASP A 110      19.823  35.292 -11.824  1.00 39.04           C  
ATOM   1582  HB2 ASP A 110      19.029  34.996 -11.139  1.00 39.04           H  
ATOM   1583  HB3 ASP A 110      19.628  34.817 -12.786  1.00 39.04           H  
ATOM   1584  O   ASP A 110      17.612  37.082 -13.044  1.00 39.04           O  
ATOM   1585  CG  ASP A 110      21.180  34.772 -11.326  1.00 39.04           C  
ATOM   1586  OD1 ASP A 110      22.215  35.380 -11.684  1.00 39.04           O  
ATOM   1587  OD2 ASP A 110      21.172  33.734 -10.629  1.00 39.04           O  
ATOM   1588  N   LEU A 111      19.390  37.900 -14.153  1.00 36.69           N  
ATOM   1589  H   LEU A 111      20.396  37.998 -14.149  1.00 36.69           H  
ATOM   1590  CA  LEU A 111      18.633  38.534 -15.225  1.00 36.69           C  
ATOM   1591  HA  LEU A 111      17.880  39.182 -14.776  1.00 36.69           H  
ATOM   1592  C   LEU A 111      17.909  37.498 -16.095  1.00 36.69           C  
ATOM   1593  CB  LEU A 111      19.550  39.396 -16.117  1.00 36.69           C  
ATOM   1594  HB2 LEU A 111      20.372  38.789 -16.496  1.00 36.69           H  
ATOM   1595  HB3 LEU A 111      18.949  39.687 -16.979  1.00 36.69           H  
ATOM   1596  O   LEU A 111      18.535  36.752 -16.850  1.00 36.69           O  
ATOM   1597  CG  LEU A 111      20.107  40.684 -15.480  1.00 36.69           C  
ATOM   1598  HG  LEU A 111      19.365  41.109 -14.805  1.00 36.69           H  
ATOM   1599  CD1 LEU A 111      21.416  40.456 -14.720  1.00 36.69           C  
ATOM   1600 HD11 LEU A 111      21.244  39.808 -13.862  1.00 36.69           H  
ATOM   1601 HD12 LEU A 111      22.162  40.001 -15.372  1.00 36.69           H  
ATOM   1602 HD13 LEU A 111      21.797  41.406 -14.343  1.00 36.69           H  
ATOM   1603  CD2 LEU A 111      20.394  41.708 -16.582  1.00 36.69           C  
ATOM   1604 HD21 LEU A 111      19.472  41.947 -17.113  1.00 36.69           H  
ATOM   1605 HD22 LEU A 111      21.122  41.305 -17.286  1.00 36.69           H  
ATOM   1606 HD23 LEU A 111      20.786  42.624 -16.140  1.00 36.69           H  
ATOM   1607  N   THR A 112      16.578  37.557 -16.120  1.00 33.22           N  
ATOM   1608  H   THR A 112      16.095  38.114 -15.429  1.00 33.22           H  
ATOM   1609  CA  THR A 112      15.789  37.007 -17.227  1.00 33.22           C  
ATOM   1610  HA  THR A 112      16.151  36.005 -17.461  1.00 33.22           H  
ATOM   1611  C   THR A 112      15.977  37.878 -18.469  1.00 33.22           C  
ATOM   1612  CB  THR A 112      14.298  36.895 -16.874  1.00 33.22           C  
ATOM   1613  HB  THR A 112      13.733  36.679 -17.781  1.00 33.22           H  
ATOM   1614  O   THR A 112      15.236  38.836 -18.688  1.00 33.22           O  
ATOM   1615  CG2 THR A 112      14.038  35.773 -15.873  1.00 33.22           C  
ATOM   1616 HG21 THR A 112      12.970  35.720 -15.661  1.00 33.22           H  
ATOM   1617 HG22 THR A 112      14.577  35.968 -14.946  1.00 33.22           H  
ATOM   1618 HG23 THR A 112      14.367  34.822 -16.290  1.00 33.22           H  
ATOM   1619  OG1 THR A 112      13.832  38.101 -16.316  1.00 33.22           O  
ATOM   1620  HG1 THR A 112      13.919  38.757 -17.012  1.00 33.22           H  
ATOM   1621  N   VAL A 113      16.977  37.550 -19.288  1.00 36.75           N  
ATOM   1622  H   VAL A 113      17.619  36.829 -18.991  1.00 36.75           H  
ATOM   1623  CA  VAL A 113      17.092  38.080 -20.652  1.00 36.75           C  
ATOM   1624  HA  VAL A 113      16.795  39.129 -20.655  1.00 36.75           H  
ATOM   1625  C   VAL A 113      16.113  37.313 -21.540  1.00 36.75           C  
ATOM   1626  CB  VAL A 113      18.541  38.009 -21.180  1.00 36.75           C  
ATOM   1627  HB  VAL A 113      18.875  36.971 -21.196  1.00 36.75           H  
ATOM   1628  O   VAL A 113      16.414  36.216 -22.009  1.00 36.75           O  
ATOM   1629  CG1 VAL A 113      18.651  38.586 -22.599  1.00 36.75           C  
ATOM   1630 HG11 VAL A 113      18.294  39.616 -22.615  1.00 36.75           H  
ATOM   1631 HG12 VAL A 113      18.054  37.996 -23.294  1.00 36.75           H  
ATOM   1632 HG13 VAL A 113      19.688  38.557 -22.934  1.00 36.75           H  
ATOM   1633  CG2 VAL A 113      19.496  38.808 -20.281  1.00 36.75           C  
ATOM   1634 HG21 VAL A 113      19.170  39.846 -20.217  1.00 36.75           H  
ATOM   1635 HG22 VAL A 113      20.507  38.770 -20.687  1.00 36.75           H  
ATOM   1636 HG23 VAL A 113      19.517  38.376 -19.280  1.00 36.75           H  
ATOM   1637  N   GLU A 114      14.930  37.882 -21.766  1.00 42.03           N  
ATOM   1638  H   GLU A 114      14.710  38.758 -21.314  1.00 42.03           H  
ATOM   1639  CA  GLU A 114      14.079  37.458 -22.879  1.00 42.03           C  
ATOM   1640  HA  GLU A 114      14.022  36.369 -22.883  1.00 42.03           H  
ATOM   1641  C   GLU A 114      14.710  37.948 -24.194  1.00 42.03           C  
ATOM   1642  CB  GLU A 114      12.642  37.998 -22.745  1.00 42.03           C  
ATOM   1643  HB2 GLU A 114      12.098  37.721 -23.648  1.00 42.03           H  
ATOM   1644  HB3 GLU A 114      12.665  39.086 -22.674  1.00 42.03           H  
ATOM   1645  O   GLU A 114      14.964  39.147 -24.330  1.00 42.03           O  
ATOM   1646  CG  GLU A 114      11.895  37.422 -21.531  1.00 42.03           C  
ATOM   1647  HG2 GLU A 114      12.059  36.345 -21.508  1.00 42.03           H  
ATOM   1648  HG3 GLU A 114      12.321  37.842 -20.619  1.00 42.03           H  
ATOM   1649  CD  GLU A 114      10.378  37.696 -21.560  1.00 42.03           C  
ATOM   1650  OE1 GLU A 114       9.638  36.868 -20.975  1.00 42.03           O  
ATOM   1651  OE2 GLU A 114       9.953  38.709 -22.158  1.00 42.03           O  
ATOM   1652  N   PRO A 115      14.981  37.073 -25.179  1.00 44.28           N  
ATOM   1653  CA  PRO A 115      15.352  37.529 -26.508  1.00 44.28           C  
ATOM   1654  HA  PRO A 115      16.088  38.331 -26.450  1.00 44.28           H  
ATOM   1655  C   PRO A 115      14.107  38.045 -27.243  1.00 44.28           C  
ATOM   1656  CB  PRO A 115      15.994  36.311 -27.180  1.00 44.28           C  
ATOM   1657  HB2 PRO A 115      15.851  36.317 -28.260  1.00 44.28           H  
ATOM   1658  HB3 PRO A 115      17.057  36.290 -26.938  1.00 44.28           H  
ATOM   1659  O   PRO A 115      13.248  37.257 -27.646  1.00 44.28           O  
ATOM   1660  CG  PRO A 115      15.306  35.117 -26.516  1.00 44.28           C  
ATOM   1661  HG2 PRO A 115      14.377  34.884 -27.037  1.00 44.28           H  
ATOM   1662  HG3 PRO A 115      15.959  34.244 -26.496  1.00 44.28           H  
ATOM   1663  CD  PRO A 115      14.991  35.618 -25.105  1.00 44.28           C  
ATOM   1664  HD2 PRO A 115      15.778  35.293 -24.425  1.00 44.28           H  
ATOM   1665  HD3 PRO A 115      14.024  35.236 -24.778  1.00 44.28           H  
ATOM   1666  N   GLU A 116      14.030  39.358 -27.472  1.00 40.80           N  
ATOM   1667  H   GLU A 116      14.700  39.973 -27.034  1.00 40.80           H  
ATOM   1668  CA  GLU A 116      13.129  39.927 -28.482  1.00 40.80           C  
ATOM   1669  HA  GLU A 116      12.105  39.621 -28.266  1.00 40.80           H  
ATOM   1670  C   GLU A 116      13.513  39.367 -29.861  1.00 40.80           C  
ATOM   1671  CB  GLU A 116      13.175  41.469 -28.503  1.00 40.80           C  
ATOM   1672  HB2 GLU A 116      14.210  41.803 -28.432  1.00 40.80           H  
ATOM   1673  HB3 GLU A 116      12.775  41.804 -29.460  1.00 40.80           H  
ATOM   1674  O   GLU A 116      14.501  39.776 -30.472  1.00 40.80           O  
ATOM   1675  CG  GLU A 116      12.331  42.128 -27.401  1.00 40.80           C  
ATOM   1676  HG2 GLU A 116      11.332  41.694 -27.426  1.00 40.80           H  
ATOM   1677  HG3 GLU A 116      12.772  41.903 -26.430  1.00 40.80           H  
ATOM   1678  CD  GLU A 116      12.235  43.656 -27.586  1.00 40.80           C  
ATOM   1679  OE1 GLU A 116      11.095  44.179 -27.562  1.00 40.80           O  
ATOM   1680  OE2 GLU A 116      13.299  44.299 -27.742  1.00 40.80           O  
ATOM   1681  N   VAL A 117      12.735  38.401 -30.356  1.00 50.88           N  
ATOM   1682  H   VAL A 117      12.000  38.038 -29.766  1.00 50.88           H  
ATOM   1683  CA  VAL A 117      12.853  37.901 -31.730  1.00 50.88           C  
ATOM   1684  HA  VAL A 117      13.882  38.027 -32.065  1.00 50.88           H  
ATOM   1685  C   VAL A 117      11.965  38.758 -32.626  1.00 50.88           C  
ATOM   1686  CB  VAL A 117      12.530  36.398 -31.834  1.00 50.88           C  
ATOM   1687  HB  VAL A 117      11.514  36.214 -31.486  1.00 50.88           H  
ATOM   1688  O   VAL A 117      10.749  38.574 -32.674  1.00 50.88           O  
ATOM   1689  CG1 VAL A 117      12.657  35.898 -33.281  1.00 50.88           C  
ATOM   1690 HG11 VAL A 117      12.463  34.827 -33.323  1.00 50.88           H  
ATOM   1691 HG12 VAL A 117      11.930  36.402 -33.918  1.00 50.88           H  
ATOM   1692 HG13 VAL A 117      13.659  36.099 -33.660  1.00 50.88           H  
ATOM   1693  CG2 VAL A 117      13.498  35.566 -30.979  1.00 50.88           C  
ATOM   1694 HG21 VAL A 117      14.526  35.757 -31.287  1.00 50.88           H  
ATOM   1695 HG22 VAL A 117      13.275  34.505 -31.088  1.00 50.88           H  
ATOM   1696 HG23 VAL A 117      13.389  35.834 -29.928  1.00 50.88           H  
ATOM   1697  N   ASP A 118      12.592  39.698 -33.331  1.00 46.67           N  
ATOM   1698  H   ASP A 118      13.577  39.839 -33.160  1.00 46.67           H  
ATOM   1699  CA  ASP A 118      11.942  40.592 -34.290  1.00 46.67           C  
ATOM   1700  HA  ASP A 118      11.133  41.109 -33.774  1.00 46.67           H  
ATOM   1701  C   ASP A 118      11.378  39.790 -35.492  1.00 46.67           C  
ATOM   1702  CB  ASP A 118      12.967  41.662 -34.715  1.00 46.67           C  
ATOM   1703  HB2 ASP A 118      13.378  42.129 -33.821  1.00 46.67           H  
ATOM   1704  HB3 ASP A 118      13.785  41.182 -35.252  1.00 46.67           H  
ATOM   1705  O   ASP A 118      12.149  39.170 -36.234  1.00 46.67           O  
ATOM   1706  CG  ASP A 118      12.362  42.763 -35.590  1.00 46.67           C  
ATOM   1707  OD1 ASP A 118      11.130  42.960 -35.525  1.00 46.67           O  
ATOM   1708  OD2 ASP A 118      13.114  43.375 -36.377  1.00 46.67           O  
ATOM   1709  N   PRO A 119      10.048  39.741 -35.715  1.00 52.05           N  
ATOM   1710  CA  PRO A 119       9.416  38.791 -36.640  1.00 52.05           C  
ATOM   1711  HA  PRO A 119       9.925  37.831 -36.560  1.00 52.05           H  
ATOM   1712  C   PRO A 119       9.476  39.211 -38.123  1.00 52.05           C  
ATOM   1713  CB  PRO A 119       7.987  38.631 -36.103  1.00 52.05           C  
ATOM   1714  HB2 PRO A 119       7.269  38.329 -36.865  1.00 52.05           H  
ATOM   1715  HB3 PRO A 119       7.989  37.911 -35.284  1.00 52.05           H  
ATOM   1716  O   PRO A 119       8.645  38.776 -38.924  1.00 52.05           O  
ATOM   1717  CG  PRO A 119       7.684  40.022 -35.552  1.00 52.05           C  
ATOM   1718  HG2 PRO A 119       6.895  40.000 -34.800  1.00 52.05           H  
ATOM   1719  HG3 PRO A 119       7.423  40.695 -36.369  1.00 52.05           H  
ATOM   1720  CD  PRO A 119       9.023  40.441 -34.951  1.00 52.05           C  
ATOM   1721  HD2 PRO A 119       9.144  41.522 -35.024  1.00 52.05           H  
ATOM   1722  HD3 PRO A 119       9.067  40.129 -33.907  1.00 52.05           H  
ATOM   1723  N   THR A 120      10.429  40.068 -38.503  1.00 49.24           N  
ATOM   1724  H   THR A 120      11.066  40.384 -37.786  1.00 49.24           H  
ATOM   1725  CA  THR A 120      10.428  40.791 -39.790  1.00 49.24           C  
ATOM   1726  HA  THR A 120       9.524  40.488 -40.318  1.00 49.24           H  
ATOM   1727  C   THR A 120      11.543  40.412 -40.772  1.00 49.24           C  
ATOM   1728  CB  THR A 120      10.327  42.326 -39.600  1.00 49.24           C  
ATOM   1729  HB  THR A 120      11.195  42.831 -40.024  1.00 49.24           H  
ATOM   1730  O   THR A 120      11.650  41.034 -41.830  1.00 49.24           O  
ATOM   1731  CG2 THR A 120       9.049  42.837 -40.269  1.00 49.24           C  
ATOM   1732 HG21 THR A 120       8.981  43.917 -40.139  1.00 49.24           H  
ATOM   1733 HG22 THR A 120       9.076  42.608 -41.335  1.00 49.24           H  
ATOM   1734 HG23 THR A 120       8.179  42.366 -39.812  1.00 49.24           H  
ATOM   1735  OG1 THR A 120      10.154  42.739 -38.265  1.00 49.24           O  
ATOM   1736  HG1 THR A 120      10.981  42.864 -37.792  1.00 49.24           H  
ATOM   1737  N   LEU A 121      12.342  39.377 -40.484  1.00 50.55           N  
ATOM   1738  H   LEU A 121      12.191  38.885 -39.616  1.00 50.55           H  
ATOM   1739  CA  LEU A 121      13.396  38.882 -41.384  1.00 50.55           C  
ATOM   1740  HA  LEU A 121      13.499  39.593 -42.204  1.00 50.55           H  
ATOM   1741  C   LEU A 121      13.039  37.515 -42.007  1.00 50.55           C  
ATOM   1742  CB  LEU A 121      14.747  38.848 -40.647  1.00 50.55           C  
ATOM   1743  HB2 LEU A 121      14.634  38.246 -39.745  1.00 50.55           H  
ATOM   1744  HB3 LEU A 121      15.481  38.355 -41.285  1.00 50.55           H  
ATOM   1745  O   LEU A 121      12.633  36.603 -41.283  1.00 50.55           O  
ATOM   1746  CG  LEU A 121      15.288  40.240 -40.262  1.00 50.55           C  
ATOM   1747  HG  LEU A 121      14.556  40.762 -39.645  1.00 50.55           H  
ATOM   1748  CD1 LEU A 121      16.572  40.083 -39.449  1.00 50.55           C  
ATOM   1749 HD11 LEU A 121      16.365  39.496 -38.554  1.00 50.55           H  
ATOM   1750 HD12 LEU A 121      17.337  39.581 -40.041  1.00 50.55           H  
ATOM   1751 HD13 LEU A 121      16.933  41.063 -39.138  1.00 50.55           H  
ATOM   1752  CD2 LEU A 121      15.613  41.104 -41.486  1.00 50.55           C  
ATOM   1753 HD21 LEU A 121      16.090  42.028 -41.161  1.00 50.55           H  
ATOM   1754 HD22 LEU A 121      14.695  41.370 -42.011  1.00 50.55           H  
ATOM   1755 HD23 LEU A 121      16.283  40.567 -42.158  1.00 50.55           H  
ATOM   1756  N   PRO A 122      13.182  37.338 -43.337  1.00 49.91           N  
ATOM   1757  CA  PRO A 122      12.930  36.059 -43.990  1.00 49.91           C  
ATOM   1758  HA  PRO A 122      11.961  35.674 -43.671  1.00 49.91           H  
ATOM   1759  C   PRO A 122      14.014  35.032 -43.639  1.00 49.91           C  
ATOM   1760  CB  PRO A 122      12.876  36.361 -45.491  1.00 49.91           C  
ATOM   1761  HB2 PRO A 122      13.208  35.517 -46.095  1.00 49.91           H  
ATOM   1762  HB3 PRO A 122      11.863  36.654 -45.766  1.00 49.91           H  
ATOM   1763  O   PRO A 122      15.205  35.329 -43.632  1.00 49.91           O  
ATOM   1764  CG  PRO A 122      13.809  37.563 -45.633  1.00 49.91           C  
ATOM   1765  HG2 PRO A 122      13.555  38.175 -46.498  1.00 49.91           H  
ATOM   1766  HG3 PRO A 122      14.841  37.219 -45.699  1.00 49.91           H  
ATOM   1767  CD  PRO A 122      13.608  38.325 -44.322  1.00 49.91           C  
ATOM   1768  HD2 PRO A 122      14.542  38.801 -44.025  1.00 49.91           H  
ATOM   1769  HD3 PRO A 122      12.825  39.073 -44.445  1.00 49.91           H  
ATOM   1770  N   TYR A 123      13.578  33.802 -43.378  1.00 44.29           N  
ATOM   1771  H   TYR A 123      12.582  33.638 -43.398  1.00 44.29           H  
ATOM   1772  CA  TYR A 123      14.439  32.669 -43.051  1.00 44.29           C  
ATOM   1773  HA  TYR A 123      15.179  32.980 -42.314  1.00 44.29           H  
ATOM   1774  C   TYR A 123      15.177  32.172 -44.305  1.00 44.29           C  
ATOM   1775  CB  TYR A 123      13.539  31.590 -42.420  1.00 44.29           C  
ATOM   1776  HB2 TYR A 123      12.950  32.060 -41.632  1.00 44.29           H  
ATOM   1777  HB3 TYR A 123      12.831  31.234 -43.167  1.00 44.29           H  
ATOM   1778  O   TYR A 123      14.610  31.420 -45.101  1.00 44.29           O  
ATOM   1779  CG  TYR A 123      14.242  30.391 -41.810  1.00 44.29           C  
ATOM   1780  CD1 TYR A 123      14.500  29.244 -42.585  1.00 44.29           C  
ATOM   1781  HD1 TYR A 123      14.261  29.242 -43.639  1.00 44.29           H  
ATOM   1782  CD2 TYR A 123      14.567  30.400 -40.439  1.00 44.29           C  
ATOM   1783  HD2 TYR A 123      14.373  31.282 -39.846  1.00 44.29           H  
ATOM   1784  CE1 TYR A 123      15.068  28.101 -41.987  1.00 44.29           C  
ATOM   1785  HE1 TYR A 123      15.273  27.217 -42.573  1.00 44.29           H  
ATOM   1786  CE2 TYR A 123      15.138  29.262 -39.838  1.00 44.29           C  
ATOM   1787  HE2 TYR A 123      15.388  29.276 -38.787  1.00 44.29           H  
ATOM   1788  OH  TYR A 123      15.917  26.999 -40.035  1.00 44.29           O  
ATOM   1789  HH  TYR A 123      16.144  27.153 -39.115  1.00 44.29           H  
ATOM   1790  CZ  TYR A 123      15.383  28.107 -40.613  1.00 44.29           C  
ATOM   1791  N   GLU A 124      16.436  32.573 -44.486  1.00 48.03           N  
ATOM   1792  H   GLU A 124      16.827  33.269 -43.866  1.00 48.03           H  
ATOM   1793  CA  GLU A 124      17.338  31.918 -45.439  1.00 48.03           C  
ATOM   1794  HA  GLU A 124      16.754  31.612 -46.307  1.00 48.03           H  
ATOM   1795  C   GLU A 124      17.954  30.669 -44.780  1.00 48.03           C  
ATOM   1796  CB  GLU A 124      18.427  32.869 -45.966  1.00 48.03           C  
ATOM   1797  HB2 GLU A 124      18.948  33.339 -45.132  1.00 48.03           H  
ATOM   1798  HB3 GLU A 124      19.140  32.274 -46.537  1.00 48.03           H  
ATOM   1799  O   GLU A 124      18.632  30.789 -43.755  1.00 48.03           O  
ATOM   1800  CG  GLU A 124      17.838  33.946 -46.894  1.00 48.03           C  
ATOM   1801  HG2 GLU A 124      17.147  33.463 -47.585  1.00 48.03           H  
ATOM   1802  HG3 GLU A 124      17.266  34.655 -46.296  1.00 48.03           H  
ATOM   1803  CD  GLU A 124      18.895  34.708 -47.717  1.00 48.03           C  
ATOM   1804  OE1 GLU A 124      18.493  35.283 -48.756  1.00 48.03           O  
ATOM   1805  OE2 GLU A 124      20.081  34.719 -47.318  1.00 48.03           O  
ATOM   1806  N   PRO A 125      17.728  29.454 -45.316  1.00 48.73           N  
ATOM   1807  CA  PRO A 125      18.378  28.260 -44.798  1.00 48.73           C  
ATOM   1808  HA  PRO A 125      18.246  28.200 -43.718  1.00 48.73           H  
ATOM   1809  C   PRO A 125      19.872  28.312 -45.128  1.00 48.73           C  
ATOM   1810  CB  PRO A 125      17.665  27.081 -45.464  1.00 48.73           C  
ATOM   1811  HB2 PRO A 125      16.801  26.797 -44.864  1.00 48.73           H  
ATOM   1812  HB3 PRO A 125      18.327  26.226 -45.606  1.00 48.73           H  
ATOM   1813  O   PRO A 125      20.255  28.422 -46.292  1.00 48.73           O  
ATOM   1814  CG  PRO A 125      17.190  27.660 -46.797  1.00 48.73           C  
ATOM   1815  HG2 PRO A 125      16.303  27.147 -47.168  1.00 48.73           H  
ATOM   1816  HG3 PRO A 125      17.994  27.606 -47.530  1.00 48.73           H  
ATOM   1817  CD  PRO A 125      16.897  29.124 -46.466  1.00 48.73           C  
ATOM   1818  HD2 PRO A 125      17.141  29.749 -47.324  1.00 48.73           H  
ATOM   1819  HD3 PRO A 125      15.847  29.241 -46.197  1.00 48.73           H  
ATOM   1820  N   ALA A 126      20.719  28.190 -44.104  1.00 38.17           N  
ATOM   1821  H   ALA A 126      20.348  28.162 -43.166  1.00 38.17           H  
ATOM   1822  CA  ALA A 126      22.161  28.105 -44.284  1.00 38.17           C  
ATOM   1823  HA  ALA A 126      22.497  28.992 -44.821  1.00 38.17           H  
ATOM   1824  C   ALA A 126      22.519  26.865 -45.121  1.00 38.17           C  
ATOM   1825  CB  ALA A 126      22.838  28.097 -42.906  1.00 38.17           C  
ATOM   1826  HB1 ALA A 126      22.508  27.232 -42.331  1.00 38.17           H  
ATOM   1827  HB2 ALA A 126      22.587  29.010 -42.367  1.00 38.17           H  
ATOM   1828  HB3 ALA A 126      23.919  28.046 -43.034  1.00 38.17           H  
ATOM   1829  O   ALA A 126      22.443  25.729 -44.646  1.00 38.17           O  
ATOM   1830  N   VAL A 127      22.914  27.091 -46.376  1.00 37.49           N  
ATOM   1831  H   VAL A 127      22.866  28.036 -46.729  1.00 37.49           H  
ATOM   1832  CA  VAL A 127      23.471  26.053 -47.243  1.00 37.49           C  
ATOM   1833  HA  VAL A 127      22.851  25.159 -47.172  1.00 37.49           H  
ATOM   1834  C   VAL A 127      24.865  25.719 -46.727  1.00 37.49           C  
ATOM   1835  CB  VAL A 127      23.499  26.494 -48.722  1.00 37.49           C  
ATOM   1836  HB  VAL A 127      24.092  27.403 -48.822  1.00 37.49           H  
ATOM   1837  O   VAL A 127      25.815  26.470 -46.935  1.00 37.49           O  
ATOM   1838  CG1 VAL A 127      24.100  25.406 -49.624  1.00 37.49           C  
ATOM   1839 HG11 VAL A 127      24.082  25.735 -50.663  1.00 37.49           H  
ATOM   1840 HG12 VAL A 127      23.539  24.477 -49.528  1.00 37.49           H  
ATOM   1841 HG13 VAL A 127      25.141  25.226 -49.355  1.00 37.49           H  
ATOM   1842  CG2 VAL A 127      22.079  26.783 -49.233  1.00 37.49           C  
ATOM   1843 HG21 VAL A 127      21.454  25.896 -49.126  1.00 37.49           H  
ATOM   1844 HG22 VAL A 127      21.636  27.603 -48.668  1.00 37.49           H  
ATOM   1845 HG23 VAL A 127      22.120  27.075 -50.282  1.00 37.49           H  
ATOM   1846  N   VAL A 128      24.987  24.584 -46.042  1.00 35.76           N  
ATOM   1847  H   VAL A 128      24.152  24.060 -45.824  1.00 35.76           H  
ATOM   1848  CA  VAL A 128      26.290  23.967 -45.790  1.00 35.76           C  
ATOM   1849  HA  VAL A 128      27.026  24.744 -45.585  1.00 35.76           H  
ATOM   1850  C   VAL A 128      26.696  23.254 -47.075  1.00 35.76           C  
ATOM   1851  CB  VAL A 128      26.258  23.021 -44.573  1.00 35.76           C  
ATOM   1852  HB  VAL A 128      25.531  22.226 -44.744  1.00 35.76           H  
ATOM   1853  O   VAL A 128      26.232  22.148 -47.351  1.00 35.76           O  
ATOM   1854  CG1 VAL A 128      27.634  22.390 -44.318  1.00 35.76           C  
ATOM   1855 HG11 VAL A 128      27.935  21.785 -45.174  1.00 35.76           H  
ATOM   1856 HG12 VAL A 128      27.589  21.741 -43.444  1.00 35.76           H  
ATOM   1857 HG13 VAL A 128      28.381  23.167 -44.156  1.00 35.76           H  
ATOM   1858  CG2 VAL A 128      25.855  23.779 -43.299  1.00 35.76           C  
ATOM   1859 HG21 VAL A 128      24.848  24.184 -43.406  1.00 35.76           H  
ATOM   1860 HG22 VAL A 128      25.863  23.101 -42.447  1.00 35.76           H  
ATOM   1861 HG23 VAL A 128      26.551  24.598 -43.117  1.00 35.76           H  
ATOM   1862  N   GLU A 129      27.545  23.897 -47.877  1.00 35.78           N  
ATOM   1863  H   GLU A 129      27.821  24.841 -47.650  1.00 35.78           H  
ATOM   1864  CA  GLU A 129      28.264  23.211 -48.949  1.00 35.78           C  
ATOM   1865  HA  GLU A 129      27.553  22.662 -49.567  1.00 35.78           H  
ATOM   1866  C   GLU A 129      29.220  22.193 -48.312  1.00 35.78           C  
ATOM   1867  CB  GLU A 129      29.011  24.200 -49.865  1.00 35.78           C  
ATOM   1868  HB2 GLU A 129      29.654  23.625 -50.531  1.00 35.78           H  
ATOM   1869  HB3 GLU A 129      29.634  24.859 -49.261  1.00 35.78           H  
ATOM   1870  O   GLU A 129      30.278  22.541 -47.789  1.00 35.78           O  
ATOM   1871  CG  GLU A 129      28.051  25.037 -50.728  1.00 35.78           C  
ATOM   1872  HG2 GLU A 129      27.493  25.714 -50.081  1.00 35.78           H  
ATOM   1873  HG3 GLU A 129      27.337  24.363 -51.200  1.00 35.78           H  
ATOM   1874  CD  GLU A 129      28.770  25.856 -51.818  1.00 35.78           C  
ATOM   1875  OE1 GLU A 129      28.166  26.021 -52.904  1.00 35.78           O  
ATOM   1876  OE2 GLU A 129      29.900  26.333 -51.563  1.00 35.78           O  
ATOM   1877  N   VAL A 130      28.822  20.920 -48.318  1.00 35.26           N  
ATOM   1878  H   VAL A 130      27.901  20.706 -48.673  1.00 35.26           H  
ATOM   1879  CA  VAL A 130      29.715  19.810 -47.976  1.00 35.26           C  
ATOM   1880  HA  VAL A 130      30.366  20.114 -47.157  1.00 35.26           H  
ATOM   1881  C   VAL A 130      30.584  19.538 -49.197  1.00 35.26           C  
ATOM   1882  CB  VAL A 130      28.941  18.558 -47.520  1.00 35.26           C  
ATOM   1883  HB  VAL A 130      28.267  18.232 -48.311  1.00 35.26           H  
ATOM   1884  O   VAL A 130      30.157  18.879 -50.144  1.00 35.26           O  
ATOM   1885  CG1 VAL A 130      29.897  17.406 -47.174  1.00 35.26           C  
ATOM   1886 HG11 VAL A 130      29.328  16.547 -46.817  1.00 35.26           H  
ATOM   1887 HG12 VAL A 130      30.604  17.718 -46.406  1.00 35.26           H  
ATOM   1888 HG13 VAL A 130      30.447  17.095 -48.062  1.00 35.26           H  
ATOM   1889  CG2 VAL A 130      28.107  18.856 -46.265  1.00 35.26           C  
ATOM   1890 HG21 VAL A 130      27.588  17.953 -45.943  1.00 35.26           H  
ATOM   1891 HG22 VAL A 130      27.361  19.619 -46.487  1.00 35.26           H  
ATOM   1892 HG23 VAL A 130      28.753  19.210 -45.462  1.00 35.26           H  
ATOM   1893  N   THR A 131      31.801  20.075 -49.190  1.00 38.83           N  
ATOM   1894  H   THR A 131      32.036  20.756 -48.482  1.00 38.83           H  
ATOM   1895  CA  THR A 131      32.794  19.818 -50.234  1.00 38.83           C  
ATOM   1896  HA  THR A 131      32.321  19.995 -51.199  1.00 38.83           H  
ATOM   1897  C   THR A 131      33.243  18.356 -50.167  1.00 38.83           C  
ATOM   1898  CB  THR A 131      34.012  20.758 -50.110  1.00 38.83           C  
ATOM   1899  HB  THR A 131      34.793  20.286 -49.514  1.00 38.83           H  
ATOM   1900  O   THR A 131      33.922  17.948 -49.225  1.00 38.83           O  
ATOM   1901  CG2 THR A 131      34.574  21.114 -51.484  1.00 38.83           C  
ATOM   1902 HG21 THR A 131      34.856  20.201 -52.009  1.00 38.83           H  
ATOM   1903 HG22 THR A 131      35.463  21.734 -51.370  1.00 38.83           H  
ATOM   1904 HG23 THR A 131      33.826  21.651 -52.068  1.00 38.83           H  
ATOM   1905  OG1 THR A 131      33.672  21.979 -49.490  1.00 38.83           O  
ATOM   1906  HG1 THR A 131      34.423  22.570 -49.580  1.00 38.83           H  
ATOM   1907  N   GLU A 132      32.867  17.553 -51.163  1.00 36.27           N  
ATOM   1908  H   GLU A 132      32.216  17.903 -51.852  1.00 36.27           H  
ATOM   1909  CA  GLU A 132      33.322  16.165 -51.294  1.00 36.27           C  
ATOM   1910  HA  GLU A 132      33.249  15.674 -50.323  1.00 36.27           H  
ATOM   1911  C   GLU A 132      34.800  16.107 -51.726  1.00 36.27           C  
ATOM   1912  CB  GLU A 132      32.438  15.376 -52.284  1.00 36.27           C  
ATOM   1913  HB2 GLU A 132      32.903  14.402 -52.435  1.00 36.27           H  
ATOM   1914  HB3 GLU A 132      32.417  15.900 -53.239  1.00 36.27           H  
ATOM   1915  O   GLU A 132      35.109  15.972 -52.910  1.00 36.27           O  
ATOM   1916  CG  GLU A 132      30.995  15.131 -51.816  1.00 36.27           C  
ATOM   1917  HG2 GLU A 132      30.471  16.086 -51.765  1.00 36.27           H  
ATOM   1918  HG3 GLU A 132      31.026  14.708 -50.812  1.00 36.27           H  
ATOM   1919  CD  GLU A 132      30.225  14.171 -52.749  1.00 36.27           C  
ATOM   1920  OE1 GLU A 132      29.221  13.588 -52.279  1.00 36.27           O  
ATOM   1921  OE2 GLU A 132      30.632  14.006 -53.924  1.00 36.27           O  
ATOM   1922  N   GLU A 133      35.733  16.164 -50.771  1.00 44.14           N  
ATOM   1923  H   GLU A 133      35.449  16.422 -49.836  1.00 44.14           H  
ATOM   1924  CA  GLU A 133      37.147  15.851 -51.023  1.00 44.14           C  
ATOM   1925  HA  GLU A 133      37.229  15.483 -52.046  1.00 44.14           H  
ATOM   1926  C   GLU A 133      37.689  14.710 -50.142  1.00 44.14           C  
ATOM   1927  CB  GLU A 133      38.053  17.096 -50.971  1.00 44.14           C  
ATOM   1928  HB2 GLU A 133      39.086  16.750 -50.928  1.00 44.14           H  
ATOM   1929  HB3 GLU A 133      37.846  17.673 -50.069  1.00 44.14           H  
ATOM   1930  O   GLU A 133      37.779  14.796 -48.920  1.00 44.14           O  
ATOM   1931  CG  GLU A 133      37.903  17.982 -52.223  1.00 44.14           C  
ATOM   1932  HG2 GLU A 133      36.973  18.547 -52.150  1.00 44.14           H  
ATOM   1933  HG3 GLU A 133      37.836  17.338 -53.099  1.00 44.14           H  
ATOM   1934  CD  GLU A 133      39.084  18.951 -52.419  1.00 44.14           C  
ATOM   1935  OE1 GLU A 133      39.555  19.069 -53.576  1.00 44.14           O  
ATOM   1936  OE2 GLU A 133      39.528  19.563 -51.421  1.00 44.14           O  
ATOM   1937  N   SER A 134      38.174  13.664 -50.821  1.00 44.61           N  
ATOM   1938  H   SER A 134      38.059  13.720 -51.823  1.00 44.61           H  
ATOM   1939  CA  SER A 134      39.019  12.563 -50.322  1.00 44.61           C  
ATOM   1940  HA  SER A 134      39.206  11.947 -51.201  1.00 44.61           H  
ATOM   1941  C   SER A 134      38.441  11.574 -49.288  1.00 44.61           C  
ATOM   1942  CB  SER A 134      40.416  13.079 -49.942  1.00 44.61           C  
ATOM   1943  HB2 SER A 134      40.832  13.608 -50.799  1.00 44.61           H  
ATOM   1944  HB3 SER A 134      41.059  12.228 -49.718  1.00 44.61           H  
ATOM   1945  O   SER A 134      38.625  11.680 -48.079  1.00 44.61           O  
ATOM   1946  OG  SER A 134      40.417  13.961 -48.840  1.00 44.61           O  
ATOM   1947  HG  SER A 134      39.520  14.266 -48.685  1.00 44.61           H  
ATOM   1948  N   LEU A 135      37.895  10.472 -49.813  1.00 34.69           N  
ATOM   1949  H   LEU A 135      37.729  10.468 -50.809  1.00 34.69           H  
ATOM   1950  CA  LEU A 135      37.877   9.169 -49.134  1.00 34.69           C  
ATOM   1951  HA  LEU A 135      37.342   9.245 -48.187  1.00 34.69           H  
ATOM   1952  C   LEU A 135      39.307   8.645 -48.886  1.00 34.69           C  
ATOM   1953  CB  LEU A 135      37.190   8.143 -50.061  1.00 34.69           C  
ATOM   1954  HB2 LEU A 135      37.399   7.137 -49.694  1.00 34.69           H  
ATOM   1955  HB3 LEU A 135      37.653   8.219 -51.045  1.00 34.69           H  
ATOM   1956  O   LEU A 135      40.098   8.603 -49.833  1.00 34.69           O  
ATOM   1957  CG  LEU A 135      35.670   8.296 -50.209  1.00 34.69           C  
ATOM   1958  HG  LEU A 135      35.404   9.352 -50.257  1.00 34.69           H  
ATOM   1959  CD1 LEU A 135      35.205   7.623 -51.502  1.00 34.69           C  
ATOM   1960 HD11 LEU A 135      35.476   6.567 -51.498  1.00 34.69           H  
ATOM   1961 HD12 LEU A 135      34.123   7.719 -51.591  1.00 34.69           H  
ATOM   1962 HD13 LEU A 135      35.664   8.117 -52.359  1.00 34.69           H  
ATOM   1963  CD2 LEU A 135      34.950   7.640 -49.031  1.00 34.69           C  
ATOM   1964 HD21 LEU A 135      35.188   6.577 -48.977  1.00 34.69           H  
ATOM   1965 HD22 LEU A 135      35.251   8.124 -48.102  1.00 34.69           H  
ATOM   1966 HD23 LEU A 135      33.873   7.764 -49.147  1.00 34.69           H  
ATOM   1967  N   PRO A 136      39.599   8.077 -47.704  1.00 41.30           N  
ATOM   1968  CA  PRO A 136      40.569   7.003 -47.565  1.00 41.30           C  
ATOM   1969  HA  PRO A 136      41.300   7.048 -48.372  1.00 41.30           H  
ATOM   1970  C   PRO A 136      39.876   5.629 -47.598  1.00 41.30           C  
ATOM   1971  CB  PRO A 136      41.302   7.288 -46.259  1.00 41.30           C  
ATOM   1972  HB2 PRO A 136      42.112   7.993 -46.446  1.00 41.30           H  
ATOM   1973  HB3 PRO A 136      41.684   6.379 -45.794  1.00 41.30           H  
ATOM   1974  O   PRO A 136      39.003   5.303 -46.799  1.00 41.30           O  
ATOM   1975  CG  PRO A 136      40.230   7.962 -45.401  1.00 41.30           C  
ATOM   1976  HG2 PRO A 136      39.689   7.205 -44.834  1.00 41.30           H  
ATOM   1977  HG3 PRO A 136      40.668   8.695 -44.723  1.00 41.30           H  
ATOM   1978  CD  PRO A 136      39.271   8.627 -46.399  1.00 41.30           C  
ATOM   1979  HD2 PRO A 136      39.432   9.705 -46.403  1.00 41.30           H  
ATOM   1980  HD3 PRO A 136      38.237   8.405 -46.134  1.00 41.30           H  
ATOM   1981  N   THR A 137      40.324   4.826 -48.557  1.00 40.66           N  
ATOM   1982  H   THR A 137      41.054   5.220 -49.132  1.00 40.66           H  
ATOM   1983  CA  THR A 137      40.163   3.372 -48.724  1.00 40.66           C  
ATOM   1984  HA  THR A 137      39.380   3.201 -49.462  1.00 40.66           H  
ATOM   1985  C   THR A 137      39.834   2.528 -47.483  1.00 40.66           C  
ATOM   1986  CB  THR A 137      41.491   2.809 -49.279  1.00 40.66           C  
ATOM   1987  HB  THR A 137      41.648   1.789 -48.927  1.00 40.66           H  
ATOM   1988  O   THR A 137      40.623   2.454 -46.547  1.00 40.66           O  
ATOM   1989  CG2 THR A 137      41.494   2.778 -50.801  1.00 40.66           C  
ATOM   1990 HG21 THR A 137      40.707   2.113 -51.155  1.00 40.66           H  
ATOM   1991 HG22 THR A 137      41.333   3.781 -51.196  1.00 40.66           H  
ATOM   1992 HG23 THR A 137      42.456   2.403 -51.152  1.00 40.66           H  
ATOM   1993  OG1 THR A 137      42.594   3.603 -48.885  1.00 40.66           O  
ATOM   1994  HG1 THR A 137      42.668   3.493 -47.934  1.00 40.66           H  
ATOM   1995  N   SER A 138      38.746   1.760 -47.612  1.00 32.98           N  
ATOM   1996  H   SER A 138      38.101   2.060 -48.329  1.00 32.98           H  
ATOM   1997  CA  SER A 138      38.574   0.357 -47.188  1.00 32.98           C  
ATOM   1998  HA  SER A 138      37.511   0.218 -46.994  1.00 32.98           H  
ATOM   1999  C   SER A 138      39.317  -0.148 -45.939  1.00 32.98           C  
ATOM   2000  CB  SER A 138      38.928  -0.573 -48.363  1.00 32.98           C  
ATOM   2001  HB2 SER A 138      38.306  -0.327 -49.224  1.00 32.98           H  
ATOM   2002  HB3 SER A 138      38.732  -1.606 -48.075  1.00 32.98           H  
ATOM   2003  O   SER A 138      40.499  -0.497 -46.006  1.00 32.98           O  
ATOM   2004  OG  SER A 138      40.291  -0.441 -48.721  1.00 32.98           O  
ATOM   2005  HG  SER A 138      40.785  -0.501 -47.900  1.00 32.98           H  
ATOM   2006  N   THR A 139      38.555  -0.449 -44.888  1.00 37.99           N  
ATOM   2007  H   THR A 139      37.617  -0.080 -44.832  1.00 37.99           H  
ATOM   2008  CA  THR A 139      38.801  -1.646 -44.071  1.00 37.99           C  
ATOM   2009  HA  THR A 139      39.786  -2.044 -44.314  1.00 37.99           H  
ATOM   2010  C   THR A 139      37.791  -2.731 -44.443  1.00 37.99           C  
ATOM   2011  CB  THR A 139      38.816  -1.357 -42.566  1.00 37.99           C  
ATOM   2012  HB  THR A 139      38.756  -2.297 -42.018  1.00 37.99           H  
ATOM   2013  O   THR A 139      36.623  -2.462 -44.723  1.00 37.99           O  
ATOM   2014  CG2 THR A 139      40.107  -0.639 -42.173  1.00 37.99           C  
ATOM   2015 HG21 THR A 139      40.111  -0.455 -41.099  1.00 37.99           H  
ATOM   2016 HG22 THR A 139      40.181   0.312 -42.701  1.00 37.99           H  
ATOM   2017 HG23 THR A 139      40.967  -1.259 -42.427  1.00 37.99           H  
ATOM   2018  OG1 THR A 139      37.739  -0.531 -42.195  1.00 37.99           O  
ATOM   2019  HG1 THR A 139      37.673  -0.544 -41.237  1.00 37.99           H  
ATOM   2020  N   VAL A 140      38.282  -3.965 -44.538  1.00 38.49           N  
ATOM   2021  H   VAL A 140      39.230  -4.128 -44.230  1.00 38.49           H  
ATOM   2022  CA  VAL A 140      37.503  -5.148 -44.919  1.00 38.49           C  
ATOM   2023  HA  VAL A 140      36.801  -4.880 -45.708  1.00 38.49           H  
ATOM   2024  C   VAL A 140      36.700  -5.628 -43.710  1.00 38.49           C  
ATOM   2025  CB  VAL A 140      38.456  -6.239 -45.455  1.00 38.49           C  
ATOM   2026  HB  VAL A 140      39.257  -6.396 -44.733  1.00 38.49           H  
ATOM   2027  O   VAL A 140      37.233  -5.695 -42.607  1.00 38.49           O  
ATOM   2028  CG1 VAL A 140      37.774  -7.588 -45.705  1.00 38.49           C  
ATOM   2029 HG11 VAL A 140      37.440  -8.017 -44.761  1.00 38.49           H  
ATOM   2030 HG12 VAL A 140      36.920  -7.470 -46.372  1.00 38.49           H  
ATOM   2031 HG13 VAL A 140      38.484  -8.289 -46.144  1.00 38.49           H  
ATOM   2032  CG2 VAL A 140      39.084  -5.784 -46.783  1.00 38.49           C  
ATOM   2033 HG21 VAL A 140      39.651  -4.863 -46.639  1.00 38.49           H  
ATOM   2034 HG22 VAL A 140      39.769  -6.551 -47.144  1.00 38.49           H  
ATOM   2035 HG23 VAL A 140      38.306  -5.617 -47.528  1.00 38.49           H  
ATOM   2036  N   TYR A 141      35.431  -5.982 -43.920  1.00 33.32           N  
ATOM   2037  H   TYR A 141      35.054  -5.902 -44.854  1.00 33.32           H  
ATOM   2038  CA  TYR A 141      34.649  -6.738 -42.940  1.00 33.32           C  
ATOM   2039  HA  TYR A 141      34.814  -6.329 -41.943  1.00 33.32           H  
ATOM   2040  C   TYR A 141      35.131  -8.197 -42.949  1.00 33.32           C  
ATOM   2041  CB  TYR A 141      33.144  -6.633 -43.274  1.00 33.32           C  
ATOM   2042  HB2 TYR A 141      32.714  -7.634 -43.300  1.00 33.32           H  
ATOM   2043  HB3 TYR A 141      33.011  -6.223 -44.275  1.00 33.32           H  
ATOM   2044  O   TYR A 141      34.865  -8.920 -43.910  1.00 33.32           O  
ATOM   2045  CG  TYR A 141      32.320  -5.813 -42.299  1.00 33.32           C  
ATOM   2046  CD1 TYR A 141      31.572  -6.466 -41.299  1.00 33.32           C  
ATOM   2047  HD1 TYR A 141      31.620  -7.540 -41.199  1.00 33.32           H  
ATOM   2048  CD2 TYR A 141      32.272  -4.409 -42.407  1.00 33.32           C  
ATOM   2049  HD2 TYR A 141      32.858  -3.908 -43.164  1.00 33.32           H  
ATOM   2050  CE1 TYR A 141      30.765  -5.720 -40.419  1.00 33.32           C  
ATOM   2051  HE1 TYR A 141      30.195  -6.212 -39.645  1.00 33.32           H  
ATOM   2052  CE2 TYR A 141      31.469  -3.658 -41.524  1.00 33.32           C  
ATOM   2053  HE2 TYR A 141      31.439  -2.581 -41.603  1.00 33.32           H  
ATOM   2054  OH  TYR A 141      29.923  -3.605 -39.681  1.00 33.32           O  
ATOM   2055  HH  TYR A 141      30.013  -2.658 -39.804  1.00 33.32           H  
ATOM   2056  CZ  TYR A 141      30.709  -4.316 -40.531  1.00 33.32           C  
ATOM   2057  N   GLU A 142      35.827  -8.630 -41.897  1.00 39.90           N  
ATOM   2058  H   GLU A 142      36.076  -7.977 -41.168  1.00 39.90           H  
ATOM   2059  CA  GLU A 142      36.101 -10.049 -41.635  1.00 39.90           C  
ATOM   2060  HA  GLU A 142      36.183 -10.581 -42.583  1.00 39.90           H  
ATOM   2061  C   GLU A 142      34.945 -10.648 -40.811  1.00 39.90           C  
ATOM   2062  CB  GLU A 142      37.444 -10.238 -40.907  1.00 39.90           C  
ATOM   2063  HB2 GLU A 142      37.493 -11.262 -40.536  1.00 39.90           H  
ATOM   2064  HB3 GLU A 142      37.499  -9.556 -40.059  1.00 39.90           H  
ATOM   2065  O   GLU A 142      34.708 -10.200 -39.689  1.00 39.90           O  
ATOM   2066  CG  GLU A 142      38.637 -10.010 -41.849  1.00 39.90           C  
ATOM   2067  HG2 GLU A 142      38.630  -8.972 -42.183  1.00 39.90           H  
ATOM   2068  HG3 GLU A 142      38.505 -10.640 -42.729  1.00 39.90           H  
ATOM   2069  CD  GLU A 142      39.998 -10.321 -41.202  1.00 39.90           C  
ATOM   2070  OE1 GLU A 142      40.911 -10.715 -41.967  1.00 39.90           O  
ATOM   2071  OE2 GLU A 142      40.141 -10.107 -39.979  1.00 39.90           O  
ATOM   2072  N   PRO A 143      34.198 -11.643 -41.327  1.00 39.73           N  
ATOM   2073  CA  PRO A 143      33.053 -12.230 -40.635  1.00 39.73           C  
ATOM   2074  HA  PRO A 143      32.596 -11.494 -39.974  1.00 39.73           H  
ATOM   2075  C   PRO A 143      33.449 -13.444 -39.769  1.00 39.73           C  
ATOM   2076  CB  PRO A 143      32.068 -12.554 -41.764  1.00 39.73           C  
ATOM   2077  HB2 PRO A 143      31.329 -13.307 -41.491  1.00 39.73           H  
ATOM   2078  HB3 PRO A 143      31.570 -11.639 -42.084  1.00 39.73           H  
ATOM   2079  O   PRO A 143      32.777 -14.471 -39.816  1.00 39.73           O  
ATOM   2080  CG  PRO A 143      33.009 -13.037 -42.867  1.00 39.73           C  
ATOM   2081  HG2 PRO A 143      32.563 -12.927 -43.856  1.00 39.73           H  
ATOM   2082  HG3 PRO A 143      33.287 -14.076 -42.686  1.00 39.73           H  
ATOM   2083  CD  PRO A 143      34.237 -12.139 -42.698  1.00 39.73           C  
ATOM   2084  HD2 PRO A 143      34.165 -11.303 -43.394  1.00 39.73           H  
ATOM   2085  HD3 PRO A 143      35.149 -12.707 -42.881  1.00 39.73           H  
ATOM   2086  N   GLU A 144      34.540 -13.341 -39.001  1.00 33.78           N  
ATOM   2087  H   GLU A 144      35.053 -12.472 -39.022  1.00 33.78           H  
ATOM   2088  CA  GLU A 144      35.015 -14.405 -38.088  1.00 33.78           C  
ATOM   2089  HA  GLU A 144      34.187 -15.091 -37.907  1.00 33.78           H  
ATOM   2090  C   GLU A 144      35.382 -13.899 -36.676  1.00 33.78           C  
ATOM   2091  CB  GLU A 144      36.144 -15.250 -38.726  1.00 33.78           C  
ATOM   2092  HB2 GLU A 144      36.537 -15.933 -37.974  1.00 33.78           H  
ATOM   2093  HB3 GLU A 144      36.950 -14.596 -39.059  1.00 33.78           H  
ATOM   2094  O   GLU A 144      35.950 -14.641 -35.877  1.00 33.78           O  
ATOM   2095  CG  GLU A 144      35.637 -16.103 -39.907  1.00 33.78           C  
ATOM   2096  HG2 GLU A 144      34.705 -16.581 -39.607  1.00 33.78           H  
ATOM   2097  HG3 GLU A 144      35.419 -15.443 -40.747  1.00 33.78           H  
ATOM   2098  CD  GLU A 144      36.608 -17.205 -40.377  1.00 33.78           C  
ATOM   2099  OE1 GLU A 144      36.147 -18.071 -41.160  1.00 33.78           O  
ATOM   2100  OE2 GLU A 144      37.801 -17.184 -39.998  1.00 33.78           O  
ATOM   2101  N   THR A 145      35.014 -12.666 -36.305  1.00 36.93           N  
ATOM   2102  H   THR A 145      34.531 -12.060 -36.952  1.00 36.93           H  
ATOM   2103  CA  THR A 145      35.031 -12.261 -34.892  1.00 36.93           C  
ATOM   2104  HA  THR A 145      35.978 -12.579 -34.455  1.00 36.93           H  
ATOM   2105  C   THR A 145      33.925 -12.983 -34.128  1.00 36.93           C  
ATOM   2106  CB  THR A 145      34.926 -10.740 -34.694  1.00 36.93           C  
ATOM   2107  HB  THR A 145      34.488 -10.531 -33.718  1.00 36.93           H  
ATOM   2108  O   THR A 145      32.741 -12.661 -34.246  1.00 36.93           O  
ATOM   2109  CG2 THR A 145      36.308 -10.091 -34.746  1.00 36.93           C  
ATOM   2110 HG21 THR A 145      36.934 -10.499 -33.953  1.00 36.93           H  
ATOM   2111 HG22 THR A 145      36.774 -10.294 -35.711  1.00 36.93           H  
ATOM   2112 HG23 THR A 145      36.218  -9.015 -34.604  1.00 36.93           H  
ATOM   2113  OG1 THR A 145      34.150 -10.120 -35.697  1.00 36.93           O  
ATOM   2114  HG1 THR A 145      34.079  -9.189 -35.473  1.00 36.93           H  
ATOM   2115  N   GLU A 146      34.326 -13.971 -33.327  1.00 30.72           N  
ATOM   2116  H   GLU A 146      35.291 -14.266 -33.366  1.00 30.72           H  
ATOM   2117  CA  GLU A 146      33.452 -14.622 -32.357  1.00 30.72           C  
ATOM   2118  HA  GLU A 146      32.671 -15.153 -32.901  1.00 30.72           H  
ATOM   2119  C   GLU A 146      32.790 -13.559 -31.469  1.00 30.72           C  
ATOM   2120  CB  GLU A 146      34.232 -15.652 -31.514  1.00 30.72           C  
ATOM   2121  HB2 GLU A 146      33.562 -16.049 -30.751  1.00 30.72           H  
ATOM   2122  HB3 GLU A 146      35.068 -15.157 -31.021  1.00 30.72           H  
ATOM   2123  O   GLU A 146      33.456 -12.753 -30.815  1.00 30.72           O  
ATOM   2124  CG  GLU A 146      34.752 -16.825 -32.367  1.00 30.72           C  
ATOM   2125  HG2 GLU A 146      35.471 -16.444 -33.093  1.00 30.72           H  
ATOM   2126  HG3 GLU A 146      33.910 -17.240 -32.921  1.00 30.72           H  
ATOM   2127  CD  GLU A 146      35.421 -17.944 -31.547  1.00 30.72           C  
ATOM   2128  OE1 GLU A 146      35.255 -19.124 -31.938  1.00 30.72           O  
ATOM   2129  OE2 GLU A 146      36.097 -17.631 -30.543  1.00 30.72           O  
ATOM   2130  N   LEU A 147      31.455 -13.553 -31.453  1.00 32.56           N  
ATOM   2131  H   LEU A 147      30.971 -14.194 -32.066  1.00 32.56           H  
ATOM   2132  CA  LEU A 147      30.673 -12.797 -30.482  1.00 32.56           C  
ATOM   2133  HA  LEU A 147      31.060 -11.780 -30.419  1.00 32.56           H  
ATOM   2134  C   LEU A 147      30.873 -13.440 -29.105  1.00 32.56           C  
ATOM   2135  CB  LEU A 147      29.191 -12.749 -30.923  1.00 32.56           C  
ATOM   2136  HB2 LEU A 147      28.554 -12.733 -30.040  1.00 32.56           H  
ATOM   2137  HB3 LEU A 147      28.953 -13.668 -31.460  1.00 32.56           H  
ATOM   2138  O   LEU A 147      30.061 -14.258 -28.667  1.00 32.56           O  
ATOM   2139  CG  LEU A 147      28.856 -11.517 -31.789  1.00 32.56           C  
ATOM   2140  HG  LEU A 147      29.772 -11.060 -32.164  1.00 32.56           H  
ATOM   2141  CD1 LEU A 147      27.994 -11.902 -32.991  1.00 32.56           C  
ATOM   2142 HD11 LEU A 147      27.769 -11.013 -33.580  1.00 32.56           H  
ATOM   2143 HD12 LEU A 147      28.548 -12.600 -33.618  1.00 32.56           H  
ATOM   2144 HD13 LEU A 147      27.066 -12.367 -32.656  1.00 32.56           H  
ATOM   2145  CD2 LEU A 147      28.079 -10.478 -30.971  1.00 32.56           C  
ATOM   2146 HD21 LEU A 147      27.892  -9.596 -31.583  1.00 32.56           H  
ATOM   2147 HD22 LEU A 147      27.131 -10.894 -30.631  1.00 32.56           H  
ATOM   2148 HD23 LEU A 147      28.675 -10.182 -30.108  1.00 32.56           H  
ATOM   2149  N   GLU A 148      31.947 -13.048 -28.417  1.00 31.83           N  
ATOM   2150  H   GLU A 148      32.664 -12.530 -28.906  1.00 31.83           H  
ATOM   2151  CA  GLU A 148      32.086 -13.247 -26.978  1.00 31.83           C  
ATOM   2152  HA  GLU A 148      31.953 -14.306 -26.755  1.00 31.83           H  
ATOM   2153  C   GLU A 148      30.957 -12.481 -26.274  1.00 31.83           C  
ATOM   2154  CB  GLU A 148      33.473 -12.839 -26.446  1.00 31.83           C  
ATOM   2155  HB2 GLU A 148      33.737 -11.849 -26.817  1.00 31.83           H  
ATOM   2156  HB3 GLU A 148      33.401 -12.792 -25.359  1.00 31.83           H  
ATOM   2157  O   GLU A 148      31.066 -11.307 -25.911  1.00 31.83           O  
ATOM   2158  CG  GLU A 148      34.583 -13.847 -26.799  1.00 31.83           C  
ATOM   2159  HG2 GLU A 148      34.837 -13.740 -27.853  1.00 31.83           H  
ATOM   2160  HG3 GLU A 148      34.194 -14.853 -26.645  1.00 31.83           H  
ATOM   2161  CD  GLU A 148      35.848 -13.666 -25.932  1.00 31.83           C  
ATOM   2162  OE1 GLU A 148      36.556 -14.676 -25.711  1.00 31.83           O  
ATOM   2163  OE2 GLU A 148      36.093 -12.533 -25.452  1.00 31.83           O  
ATOM   2164  N   LEU A 149      29.830 -13.173 -26.092  1.00 32.16           N  
ATOM   2165  H   LEU A 149      29.768 -14.064 -26.565  1.00 32.16           H  
ATOM   2166  CA  LEU A 149      28.809 -12.819 -25.119  1.00 32.16           C  
ATOM   2167  HA  LEU A 149      28.300 -11.908 -25.434  1.00 32.16           H  
ATOM   2168  C   LEU A 149      29.519 -12.568 -23.791  1.00 32.16           C  
ATOM   2169  CB  LEU A 149      27.813 -13.985 -24.982  1.00 32.16           C  
ATOM   2170  HB2 LEU A 149      27.293 -13.905 -24.028  1.00 32.16           H  
ATOM   2171  HB3 LEU A 149      28.377 -14.918 -24.964  1.00 32.16           H  
ATOM   2172  O   LEU A 149      30.121 -13.487 -23.241  1.00 32.16           O  
ATOM   2173  CG  LEU A 149      26.770 -14.038 -26.109  1.00 32.16           C  
ATOM   2174  HG  LEU A 149      27.246 -13.840 -27.069  1.00 32.16           H  
ATOM   2175  CD1 LEU A 149      26.128 -15.425 -26.163  1.00 32.16           C  
ATOM   2176 HD11 LEU A 149      25.387 -15.455 -26.961  1.00 32.16           H  
ATOM   2177 HD12 LEU A 149      25.653 -15.657 -25.210  1.00 32.16           H  
ATOM   2178 HD13 LEU A 149      26.896 -16.169 -26.376  1.00 32.16           H  
ATOM   2179  CD2 LEU A 149      25.657 -13.012 -25.871  1.00 32.16           C  
ATOM   2180 HD21 LEU A 149      24.928 -13.073 -26.678  1.00 32.16           H  
ATOM   2181 HD22 LEU A 149      25.161 -13.205 -24.920  1.00 32.16           H  
ATOM   2182 HD23 LEU A 149      26.076 -12.006 -25.863  1.00 32.16           H  
ATOM   2183  N   GLY A 150      29.448 -11.329 -23.299  1.00 27.92           N  
ATOM   2184  H   GLY A 150      29.023 -10.632 -23.894  1.00 27.92           H  
ATOM   2185  CA  GLY A 150      30.196 -10.848 -22.139  1.00 27.92           C  
ATOM   2186  HA2 GLY A 150      31.256 -11.036 -22.312  1.00 27.92           H  
ATOM   2187  HA3 GLY A 150      30.054  -9.772 -22.045  1.00 27.92           H  
ATOM   2188  C   GLY A 150      29.801 -11.506 -20.816  1.00 27.92           C  
ATOM   2189  O   GLY A 150      29.278 -10.846 -19.918  1.00 27.92           O  
ATOM   2190  N   THR A 151      30.104 -12.793 -20.651  1.00 27.71           N  
ATOM   2191  H   THR A 151      30.447 -13.300 -21.454  1.00 27.71           H  
ATOM   2192  CA  THR A 151      30.136 -13.470 -19.360  1.00 27.71           C  
ATOM   2193  HA  THR A 151      29.254 -13.184 -18.786  1.00 27.71           H  
ATOM   2194  C   THR A 151      31.367 -12.987 -18.606  1.00 27.71           C  
ATOM   2195  CB  THR A 151      30.127 -15.004 -19.495  1.00 27.71           C  
ATOM   2196  HB  THR A 151      30.250 -15.439 -18.503  1.00 27.71           H  
ATOM   2197  O   THR A 151      32.408 -13.645 -18.594  1.00 27.71           O  
ATOM   2198  CG2 THR A 151      28.816 -15.520 -20.083  1.00 27.71           C  
ATOM   2199 HG21 THR A 151      27.978 -15.197 -19.464  1.00 27.71           H  
ATOM   2200 HG22 THR A 151      28.688 -15.141 -21.096  1.00 27.71           H  
ATOM   2201 HG23 THR A 151      28.840 -16.609 -20.115  1.00 27.71           H  
ATOM   2202  OG1 THR A 151      31.163 -15.469 -20.323  1.00 27.71           O  
ATOM   2203  HG1 THR A 151      31.977 -15.046 -20.039  1.00 27.71           H  
ATOM   2204  N   THR A 152      31.253 -11.826 -17.960  1.00 33.81           N  
ATOM   2205  H   THR A 152      30.396 -11.303 -18.072  1.00 33.81           H  
ATOM   2206  CA  THR A 152      32.251 -11.345 -16.994  1.00 33.81           C  
ATOM   2207  HA  THR A 152      33.240 -11.518 -17.418  1.00 33.81           H  
ATOM   2208  C   THR A 152      32.190 -12.190 -15.720  1.00 33.81           C  
ATOM   2209  CB  THR A 152      32.154  -9.833 -16.720  1.00 33.81           C  
ATOM   2210  HB  THR A 152      32.698  -9.600 -15.805  1.00 33.81           H  
ATOM   2211  O   THR A 152      31.746 -11.763 -14.656  1.00 33.81           O  
ATOM   2212  CG2 THR A 152      32.774  -9.028 -17.860  1.00 33.81           C  
ATOM   2213 HG21 THR A 152      32.681  -7.962 -17.650  1.00 33.81           H  
ATOM   2214 HG22 THR A 152      32.276  -9.257 -18.802  1.00 33.81           H  
ATOM   2215 HG23 THR A 152      33.832  -9.274 -17.950  1.00 33.81           H  
ATOM   2216  OG1 THR A 152      30.823  -9.388 -16.592  1.00 33.81           O  
ATOM   2217  HG1 THR A 152      30.471  -9.251 -17.475  1.00 33.81           H  
ATOM   2218  N   VAL A 153      32.664 -13.432 -15.834  1.00 29.18           N  
ATOM   2219  H   VAL A 153      32.950 -13.735 -16.754  1.00 29.18           H  
ATOM   2220  CA  VAL A 153      33.055 -14.251 -14.690  1.00 29.18           C  
ATOM   2221  HA  VAL A 153      32.245 -14.260 -13.961  1.00 29.18           H  
ATOM   2222  C   VAL A 153      34.273 -13.571 -14.078  1.00 29.18           C  
ATOM   2223  CB  VAL A 153      33.361 -15.706 -15.101  1.00 29.18           C  
ATOM   2224  HB  VAL A 153      34.182 -15.723 -15.818  1.00 29.18           H  
ATOM   2225  O   VAL A 153      35.384 -13.673 -14.597  1.00 29.18           O  
ATOM   2226  CG1 VAL A 153      33.752 -16.550 -13.879  1.00 29.18           C  
ATOM   2227 HG11 VAL A 153      33.952 -17.575 -14.190  1.00 29.18           H  
ATOM   2228 HG12 VAL A 153      34.654 -16.151 -13.414  1.00 29.18           H  
ATOM   2229 HG13 VAL A 153      32.943 -16.551 -13.149  1.00 29.18           H  
ATOM   2230  CG2 VAL A 153      32.139 -16.368 -15.752  1.00 29.18           C  
ATOM   2231 HG21 VAL A 153      32.367 -17.406 -15.998  1.00 29.18           H  
ATOM   2232 HG22 VAL A 153      31.884 -15.853 -16.678  1.00 29.18           H  
ATOM   2233 HG23 VAL A 153      31.286 -16.336 -15.074  1.00 29.18           H  
ATOM   2234  N   TRP A 154      34.059 -12.839 -12.986  1.00 35.15           N  
ATOM   2235  H   TRP A 154      33.105 -12.700 -12.686  1.00 35.15           H  
ATOM   2236  CA  TRP A 154      35.122 -12.165 -12.244  1.00 35.15           C  
ATOM   2237  HA  TRP A 154      35.741 -11.607 -12.947  1.00 35.15           H  
ATOM   2238  C   TRP A 154      36.031 -13.194 -11.560  1.00 35.15           C  
ATOM   2239  CB  TRP A 154      34.518 -11.154 -11.260  1.00 35.15           C  
ATOM   2240  HB2 TRP A 154      35.278 -10.893 -10.524  1.00 35.15           H  
ATOM   2241  HB3 TRP A 154      33.692 -11.616 -10.720  1.00 35.15           H  
ATOM   2242  O   TRP A 154      35.871 -13.514 -10.383  1.00 35.15           O  
ATOM   2243  CG  TRP A 154      34.053  -9.873 -11.884  1.00 35.15           C  
ATOM   2244  CD1 TRP A 154      32.848  -9.660 -12.460  1.00 35.15           C  
ATOM   2245  HD1 TRP A 154      32.061 -10.395 -12.549  1.00 35.15           H  
ATOM   2246  CD2 TRP A 154      34.792  -8.621 -12.037  1.00 35.15           C  
ATOM   2247  CE2 TRP A 154      33.955  -7.680 -12.710  1.00 35.15           C  
ATOM   2248  CE3 TRP A 154      36.091  -8.190 -11.687  1.00 35.15           C  
ATOM   2249  HE3 TRP A 154      36.754  -8.881 -11.188  1.00 35.15           H  
ATOM   2250  NE1 TRP A 154      32.786  -8.371 -12.951  1.00 35.15           N  
ATOM   2251  HE1 TRP A 154      31.992  -8.021 -13.467  1.00 35.15           H  
ATOM   2252  CH2 TRP A 154      35.678  -5.980 -12.647  1.00 35.15           C  
ATOM   2253  HH2 TRP A 154      36.023  -4.984 -12.884  1.00 35.15           H  
ATOM   2254  CZ2 TRP A 154      34.380  -6.378 -13.011  1.00 35.15           C  
ATOM   2255  HZ2 TRP A 154      33.718  -5.700 -13.530  1.00 35.15           H  
ATOM   2256  CZ3 TRP A 154      36.531  -6.885 -11.988  1.00 35.15           C  
ATOM   2257  HZ3 TRP A 154      37.532  -6.582 -11.719  1.00 35.15           H  
ATOM   2258  N   GLN A 155      37.006 -13.714 -12.306  1.00 31.02           N  
ATOM   2259  H   GLN A 155      37.005 -13.508 -13.294  1.00 31.02           H  
ATOM   2260  CA  GLN A 155      38.072 -14.551 -11.767  1.00 31.02           C  
ATOM   2261  HA  GLN A 155      37.641 -15.262 -11.061  1.00 31.02           H  
ATOM   2262  C   GLN A 155      39.072 -13.683 -10.995  1.00 31.02           C  
ATOM   2263  CB  GLN A 155      38.758 -15.355 -12.883  1.00 31.02           C  
ATOM   2264  HB2 GLN A 155      39.624 -15.858 -12.452  1.00 31.02           H  
ATOM   2265  HB3 GLN A 155      39.106 -14.681 -13.665  1.00 31.02           H  
ATOM   2266  O   GLN A 155      40.049 -13.176 -11.545  1.00 31.02           O  
ATOM   2267  CG  GLN A 155      37.836 -16.420 -13.497  1.00 31.02           C  
ATOM   2268  HG2 GLN A 155      37.024 -15.930 -14.034  1.00 31.02           H  
ATOM   2269  HG3 GLN A 155      37.406 -17.028 -12.700  1.00 31.02           H  
ATOM   2270  CD  GLN A 155      38.562 -17.348 -14.469  1.00 31.02           C  
ATOM   2271  NE2 GLN A 155      37.890 -18.341 -15.006  1.00 31.02           N  
ATOM   2272 HE21 GLN A 155      38.401 -18.894 -15.679  1.00 31.02           H  
ATOM   2273 HE22 GLN A 155      36.902 -18.455 -14.832  1.00 31.02           H  
ATOM   2274  OE1 GLN A 155      39.739 -17.221 -14.759  1.00 31.02           O  
ATOM   2275  N   SER A 156      38.846 -13.525  -9.691  1.00 35.99           N  
ATOM   2276  H   SER A 156      37.982 -13.871  -9.298  1.00 35.99           H  
ATOM   2277  CA  SER A 156      39.873 -13.029  -8.777  1.00 35.99           C  
ATOM   2278  HA  SER A 156      40.338 -12.141  -9.207  1.00 35.99           H  
ATOM   2279  C   SER A 156      40.952 -14.101  -8.591  1.00 35.99           C  
ATOM   2280  CB  SER A 156      39.246 -12.628  -7.436  1.00 35.99           C  
ATOM   2281  HB2 SER A 156      40.032 -12.290  -6.760  1.00 35.99           H  
ATOM   2282  HB3 SER A 156      38.544 -11.810  -7.596  1.00 35.99           H  
ATOM   2283  O   SER A 156      40.770 -15.038  -7.810  1.00 35.99           O  
ATOM   2284  OG  SER A 156      38.561 -13.717  -6.851  1.00 35.99           O  
ATOM   2285  HG  SER A 156      39.152 -14.472  -6.888  1.00 35.99           H  
ATOM   2286  N   THR A 157      42.076 -13.986  -9.298  1.00 38.65           N  
ATOM   2287  H   THR A 157      42.170 -13.244  -9.976  1.00 38.65           H  
ATOM   2288  CA  THR A 157      43.245 -14.839  -9.043  1.00 38.65           C  
ATOM   2289  HA  THR A 157      42.864 -15.840  -8.842  1.00 38.65           H  
ATOM   2290  C   THR A 157      44.017 -14.343  -7.807  1.00 38.65           C  
ATOM   2291  CB  THR A 157      44.162 -14.959 -10.268  1.00 38.65           C  
ATOM   2292  HB  THR A 157      45.069 -15.495  -9.985  1.00 38.65           H  
ATOM   2293  O   THR A 157      44.086 -13.132  -7.579  1.00 38.65           O  
ATOM   2294  CG2 THR A 157      43.482 -15.724 -11.403  1.00 38.65           C  
ATOM   2295 HG21 THR A 157      42.599 -15.186 -11.747  1.00 38.65           H  
ATOM   2296 HG22 THR A 157      43.182 -16.713 -11.054  1.00 38.65           H  
ATOM   2297 HG23 THR A 157      44.175 -15.846 -12.235  1.00 38.65           H  
ATOM   2298  OG1 THR A 157      44.512 -13.692 -10.768  1.00 38.65           O  
ATOM   2299  HG1 THR A 157      44.864 -13.822 -11.652  1.00 38.65           H  
ATOM   2300  N   PRO A 158      44.625 -15.232  -6.990  1.00 43.56           N  
ATOM   2301  CA  PRO A 158      45.261 -14.833  -5.724  1.00 43.56           C  
ATOM   2302  HA  PRO A 158      44.517 -14.314  -5.119  1.00 43.56           H  
ATOM   2303  C   PRO A 158      46.490 -13.915  -5.855  1.00 43.56           C  
ATOM   2304  CB  PRO A 158      45.644 -16.142  -5.022  1.00 43.56           C  
ATOM   2305  HB2 PRO A 158      46.671 -16.413  -5.270  1.00 43.56           H  
ATOM   2306  HB3 PRO A 158      45.524 -16.069  -3.941  1.00 43.56           H  
ATOM   2307  O   PRO A 158      46.972 -13.393  -4.853  1.00 43.56           O  
ATOM   2308  CG  PRO A 158      44.698 -17.174  -5.626  1.00 43.56           C  
ATOM   2309  HG2 PRO A 158      45.109 -18.182  -5.576  1.00 43.56           H  
ATOM   2310  HG3 PRO A 158      43.730 -17.124  -5.128  1.00 43.56           H  
ATOM   2311  CD  PRO A 158      44.563 -16.688  -7.066  1.00 43.56           C  
ATOM   2312  HD2 PRO A 158      45.398 -17.057  -7.662  1.00 43.56           H  
ATOM   2313  HD3 PRO A 158      43.619 -17.056  -7.467  1.00 43.56           H  
ATOM   2314  N   GLU A 159      47.012 -13.727  -7.069  1.00 40.64           N  
ATOM   2315  H   GLU A 159      46.560 -14.180  -7.850  1.00 40.64           H  
ATOM   2316  CA  GLU A 159      48.302 -13.075  -7.332  1.00 40.64           C  
ATOM   2317  HA  GLU A 159      48.883 -13.073  -6.409  1.00 40.64           H  
ATOM   2318  C   GLU A 159      48.187 -11.591  -7.742  1.00 40.64           C  
ATOM   2319  CB  GLU A 159      49.097 -13.915  -8.349  1.00 40.64           C  
ATOM   2320  HB2 GLU A 159      50.048 -13.421  -8.551  1.00 40.64           H  
ATOM   2321  HB3 GLU A 159      48.530 -13.978  -9.278  1.00 40.64           H  
ATOM   2322  O   GLU A 159      49.205 -10.940  -7.974  1.00 40.64           O  
ATOM   2323  CG  GLU A 159      49.387 -15.332  -7.814  1.00 40.64           C  
ATOM   2324  HG2 GLU A 159      48.446 -15.866  -7.679  1.00 40.64           H  
ATOM   2325  HG3 GLU A 159      49.863 -15.240  -6.838  1.00 40.64           H  
ATOM   2326  CD  GLU A 159      50.286 -16.159  -8.745  1.00 40.64           C  
ATOM   2327  OE1 GLU A 159      51.041 -17.002  -8.209  1.00 40.64           O  
ATOM   2328  OE2 GLU A 159      50.194 -15.963  -9.978  1.00 40.64           O  
ATOM   2329  N   GLN A 160      46.975 -11.015  -7.797  1.00 46.10           N  
ATOM   2330  H   GLN A 160      46.167 -11.589  -7.605  1.00 46.10           H  
ATOM   2331  CA  GLN A 160      46.770  -9.590  -8.110  1.00 46.10           C  
ATOM   2332  HA  GLN A 160      47.737  -9.130  -8.314  1.00 46.10           H  
ATOM   2333  C   GLN A 160      46.132  -8.800  -6.945  1.00 46.10           C  
ATOM   2334  CB  GLN A 160      45.972  -9.423  -9.412  1.00 46.10           C  
ATOM   2335  HB2 GLN A 160      45.754  -8.362  -9.528  1.00 46.10           H  
ATOM   2336  HB3 GLN A 160      45.030  -9.968  -9.350  1.00 46.10           H  
ATOM   2337  O   GLN A 160      44.906  -8.766  -6.803  1.00 46.10           O  
ATOM   2338  CG  GLN A 160      46.770  -9.898 -10.639  1.00 46.10           C  
ATOM   2339  HG2 GLN A 160      46.783 -10.988 -10.660  1.00 46.10           H  
ATOM   2340  HG3 GLN A 160      47.799  -9.549 -10.561  1.00 46.10           H  
ATOM   2341  CD  GLN A 160      46.207  -9.384 -11.963  1.00 46.10           C  
ATOM   2342  NE2 GLN A 160      46.805  -9.747 -13.074  1.00 46.10           N  
ATOM   2343 HE21 GLN A 160      46.374  -9.430 -13.931  1.00 46.10           H  
ATOM   2344 HE22 GLN A 160      47.569 -10.407 -13.054  1.00 46.10           H  
ATOM   2345  OE1 GLN A 160      45.258  -8.619 -12.034  1.00 46.10           O  
ATOM   2346  N   PRO A 161      46.920  -8.067  -6.132  1.00 37.31           N  
ATOM   2347  CA  PRO A 161      46.422  -7.291  -4.992  1.00 37.31           C  
ATOM   2348  HA  PRO A 161      45.629  -7.854  -4.499  1.00 37.31           H  
ATOM   2349  C   PRO A 161      45.827  -5.920  -5.384  1.00 37.31           C  
ATOM   2350  CB  PRO A 161      47.617  -7.212  -4.033  1.00 37.31           C  
ATOM   2351  HB2 PRO A 161      47.687  -8.139  -3.465  1.00 37.31           H  
ATOM   2352  HB3 PRO A 161      47.574  -6.361  -3.353  1.00 37.31           H  
ATOM   2353  O   PRO A 161      45.962  -4.948  -4.646  1.00 37.31           O  
ATOM   2354  CG  PRO A 161      48.799  -7.118  -4.994  1.00 37.31           C  
ATOM   2355  HG2 PRO A 161      49.728  -7.450  -4.530  1.00 37.31           H  
ATOM   2356  HG3 PRO A 161      48.895  -6.096  -5.361  1.00 37.31           H  
ATOM   2357  CD  PRO A 161      48.380  -8.040  -6.141  1.00 37.31           C  
ATOM   2358  HD2 PRO A 161      48.766  -7.656  -7.085  1.00 37.31           H  
ATOM   2359  HD3 PRO A 161      48.762  -9.045  -5.961  1.00 37.31           H  
ATOM   2360  N   ASN A 162      45.122  -5.828  -6.519  1.00 36.42           N  
ATOM   2361  H   ASN A 162      44.989  -6.675  -7.052  1.00 36.42           H  
ATOM   2362  CA  ASN A 162      44.497  -4.585  -7.007  1.00 36.42           C  
ATOM   2363  HA  ASN A 162      45.053  -3.742  -6.600  1.00 36.42           H  
ATOM   2364  C   ASN A 162      43.055  -4.364  -6.497  1.00 36.42           C  
ATOM   2365  CB  ASN A 162      44.624  -4.520  -8.543  1.00 36.42           C  
ATOM   2366  HB2 ASN A 162      44.376  -5.488  -8.978  1.00 36.42           H  
ATOM   2367  HB3 ASN A 162      43.919  -3.787  -8.937  1.00 36.42           H  
ATOM   2368  O   ASN A 162      42.362  -3.456  -6.954  1.00 36.42           O  
ATOM   2369  CG  ASN A 162      46.003  -4.084  -9.015  1.00 36.42           C  
ATOM   2370  ND2 ASN A 162      46.308  -4.277 -10.275  1.00 36.42           N  
ATOM   2371 HD21 ASN A 162      45.681  -4.779 -10.888  1.00 36.42           H  
ATOM   2372 HD22 ASN A 162      47.240  -4.004 -10.551  1.00 36.42           H  
ATOM   2373  OD1 ASN A 162      46.818  -3.550  -8.285  1.00 36.42           O  
ATOM   2374  N   TRP A 163      42.594  -5.167  -5.531  1.00 36.64           N  
ATOM   2375  H   TRP A 163      43.196  -5.910  -5.207  1.00 36.64           H  
ATOM   2376  CA  TRP A 163      41.266  -5.042  -4.910  1.00 36.64           C  
ATOM   2377  HA  TRP A 163      40.581  -4.628  -5.651  1.00 36.64           H  
ATOM   2378  C   TRP A 163      41.220  -4.072  -3.715  1.00 36.64           C  
ATOM   2379  CB  TRP A 163      40.740  -6.437  -4.555  1.00 36.64           C  
ATOM   2380  HB2 TRP A 163      39.710  -6.340  -4.211  1.00 36.64           H  
ATOM   2381  HB3 TRP A 163      40.709  -7.036  -5.465  1.00 36.64           H  
ATOM   2382  O   TRP A 163      40.166  -3.872  -3.113  1.00 36.64           O  
ATOM   2383  CG  TRP A 163      41.510  -7.193  -3.515  1.00 36.64           C  
ATOM   2384  CD1 TRP A 163      42.536  -8.041  -3.758  1.00 36.64           C  
ATOM   2385  HD1 TRP A 163      42.927  -8.278  -4.737  1.00 36.64           H  
ATOM   2386  CD2 TRP A 163      41.258  -7.273  -2.076  1.00 36.64           C  
ATOM   2387  CE2 TRP A 163      42.172  -8.212  -1.509  1.00 36.64           C  
ATOM   2388  CE3 TRP A 163      40.318  -6.687  -1.199  1.00 36.64           C  
ATOM   2389  HE3 TRP A 163      39.596  -5.990  -1.598  1.00 36.64           H  
ATOM   2390  NE1 TRP A 163      42.943  -8.628  -2.575  1.00 36.64           N  
ATOM   2391  HE1 TRP A 163      43.625  -9.372  -2.542  1.00 36.64           H  
ATOM   2392  CH2 TRP A 163      41.169  -7.991   0.686  1.00 36.64           C  
ATOM   2393  HH2 TRP A 163      41.082  -8.305   1.716  1.00 36.64           H  
ATOM   2394  CZ2 TRP A 163      42.140  -8.569  -0.151  1.00 36.64           C  
ATOM   2395  HZ2 TRP A 163      42.814  -9.324   0.223  1.00 36.64           H  
ATOM   2396  CZ3 TRP A 163      40.270  -7.043   0.164  1.00 36.64           C  
ATOM   2397  HZ3 TRP A 163      39.505  -6.620   0.798  1.00 36.64           H  
ATOM   2398  N   ARG A 164      42.344  -3.432  -3.370  1.00 30.72           N  
ATOM   2399  H   ARG A 164      43.166  -3.597  -3.934  1.00 30.72           H  
ATOM   2400  CA  ARG A 164      42.405  -2.356  -2.371  1.00 30.72           C  
ATOM   2401  HA  ARG A 164      41.460  -2.323  -1.828  1.00 30.72           H  
ATOM   2402  C   ARG A 164      42.568  -1.008  -3.077  1.00 30.72           C  
ATOM   2403  CB  ARG A 164      43.522  -2.643  -1.349  1.00 30.72           C  
ATOM   2404  HB2 ARG A 164      44.463  -2.804  -1.873  1.00 30.72           H  
ATOM   2405  HB3 ARG A 164      43.632  -1.775  -0.699  1.00 30.72           H  
ATOM   2406  O   ARG A 164      43.467  -0.847  -3.888  1.00 30.72           O  
ATOM   2407  CG  ARG A 164      43.192  -3.874  -0.481  1.00 30.72           C  
ATOM   2408  HG2 ARG A 164      42.233  -3.711   0.010  1.00 30.72           H  
ATOM   2409  HG3 ARG A 164      43.114  -4.759  -1.112  1.00 30.72           H  
ATOM   2410  CD  ARG A 164      44.266  -4.118   0.587  1.00 30.72           C  
ATOM   2411  HD2 ARG A 164      45.202  -4.375   0.092  1.00 30.72           H  
ATOM   2412  HD3 ARG A 164      44.406  -3.197   1.154  1.00 30.72           H  
ATOM   2413  NE  ARG A 164      43.870  -5.206   1.504  1.00 30.72           N  
ATOM   2414  HE  ARG A 164      43.078  -5.764   1.218  1.00 30.72           H  
ATOM   2415  NH1 ARG A 164      45.514  -4.909   3.085  1.00 30.72           N  
ATOM   2416 HH11 ARG A 164      45.936  -5.164   3.966  1.00 30.72           H  
ATOM   2417 HH12 ARG A 164      45.929  -4.193   2.505  1.00 30.72           H  
ATOM   2418  NH2 ARG A 164      43.948  -6.462   3.402  1.00 30.72           N  
ATOM   2419 HH21 ARG A 164      43.123  -6.960   3.099  1.00 30.72           H  
ATOM   2420 HH22 ARG A 164      44.381  -6.704   4.282  1.00 30.72           H  
ATOM   2421  CZ  ARG A 164      44.444  -5.519   2.654  1.00 30.72           C  
ATOM   2422  N   GLN A 165      41.722  -0.039  -2.714  1.00 33.28           N  
ATOM   2423  H   GLN A 165      41.004  -0.293  -2.050  1.00 33.28           H  
ATOM   2424  CA  GLN A 165      41.786   1.372  -3.139  1.00 33.28           C  
ATOM   2425  HA  GLN A 165      40.990   1.878  -2.592  1.00 33.28           H  
ATOM   2426  C   GLN A 165      41.476   1.682  -4.623  1.00 33.28           C  
ATOM   2427  CB  GLN A 165      43.093   2.039  -2.664  1.00 33.28           C  
ATOM   2428  HB2 GLN A 165      43.935   1.592  -3.192  1.00 33.28           H  
ATOM   2429  HB3 GLN A 165      43.062   3.096  -2.927  1.00 33.28           H  
ATOM   2430  O   GLN A 165      42.223   2.389  -5.294  1.00 33.28           O  
ATOM   2431  CG  GLN A 165      43.335   1.944  -1.150  1.00 33.28           C  
ATOM   2432  HG2 GLN A 165      42.530   2.460  -0.627  1.00 33.28           H  
ATOM   2433  HG3 GLN A 165      43.343   0.901  -0.833  1.00 33.28           H  
ATOM   2434  CD  GLN A 165      44.669   2.561  -0.737  1.00 33.28           C  
ATOM   2435  NE2 GLN A 165      44.859   2.861   0.528  1.00 33.28           N  
ATOM   2436 HE21 GLN A 165      45.748   3.291   0.736  1.00 33.28           H  
ATOM   2437 HE22 GLN A 165      44.128   2.747   1.216  1.00 33.28           H  
ATOM   2438  OE1 GLN A 165      45.575   2.776  -1.520  1.00 33.28           O  
ATOM   2439  N   ARG A 166      40.273   1.325  -5.098  1.00 33.57           N  
ATOM   2440  H   ARG A 166      39.723   0.671  -4.559  1.00 33.57           H  
ATOM   2441  CA  ARG A 166      39.551   2.206  -6.039  1.00 33.57           C  
ATOM   2442  HA  ARG A 166      40.243   2.937  -6.457  1.00 33.57           H  
ATOM   2443  C   ARG A 166      38.526   3.038  -5.272  1.00 33.57           C  
ATOM   2444  CB  ARG A 166      38.955   1.441  -7.235  1.00 33.57           C  
ATOM   2445  HB2 ARG A 166      38.547   0.484  -6.910  1.00 33.57           H  
ATOM   2446  HB3 ARG A 166      38.145   2.035  -7.657  1.00 33.57           H  
ATOM   2447  O   ARG A 166      37.374   2.647  -5.123  1.00 33.57           O  
ATOM   2448  CG  ARG A 166      40.015   1.233  -8.331  1.00 33.57           C  
ATOM   2449  HG2 ARG A 166      40.778   0.541  -7.973  1.00 33.57           H  
ATOM   2450  HG3 ARG A 166      40.485   2.190  -8.557  1.00 33.57           H  
ATOM   2451  CD  ARG A 166      39.385   0.687  -9.619  1.00 33.57           C  
ATOM   2452  HD2 ARG A 166      38.549   1.330  -9.897  1.00 33.57           H  
ATOM   2453  HD3 ARG A 166      39.006  -0.317  -9.426  1.00 33.57           H  
ATOM   2454  NE  ARG A 166      40.362   0.651 -10.726  1.00 33.57           N  
ATOM   2455  HE  ARG A 166      41.325   0.833 -10.483  1.00 33.57           H  
ATOM   2456  NH1 ARG A 166      38.905   0.071 -12.409  1.00 33.57           N  
ATOM   2457 HH11 ARG A 166      38.728  -0.158 -13.377  1.00 33.57           H  
ATOM   2458 HH12 ARG A 166      38.152   0.019 -11.738  1.00 33.57           H  
ATOM   2459  NH2 ARG A 166      41.058   0.390 -12.883  1.00 33.57           N  
ATOM   2460 HH21 ARG A 166      40.855   0.152 -13.843  1.00 33.57           H  
ATOM   2461 HH22 ARG A 166      42.008   0.590 -12.607  1.00 33.57           H  
ATOM   2462  CZ  ARG A 166      40.104   0.373 -11.994  1.00 33.57           C  
ATOM   2463  N   LEU A 167      38.974   4.192  -4.775  1.00 32.14           N  
ATOM   2464  H   LEU A 167      39.942   4.431  -4.939  1.00 32.14           H  
ATOM   2465  CA  LEU A 167      38.080   5.251  -4.308  1.00 32.14           C  
ATOM   2466  HA  LEU A 167      37.431   4.864  -3.523  1.00 32.14           H  
ATOM   2467  C   LEU A 167      37.202   5.693  -5.487  1.00 32.14           C  
ATOM   2468  CB  LEU A 167      38.913   6.429  -3.760  1.00 32.14           C  
ATOM   2469  HB2 LEU A 167      38.290   7.323  -3.728  1.00 32.14           H  
ATOM   2470  HB3 LEU A 167      39.727   6.630  -4.456  1.00 32.14           H  
ATOM   2471  O   LEU A 167      37.722   6.126  -6.517  1.00 32.14           O  
ATOM   2472  CG  LEU A 167      39.486   6.182  -2.351  1.00 32.14           C  
ATOM   2473  HG  LEU A 167      39.868   5.163  -2.286  1.00 32.14           H  
ATOM   2474  CD1 LEU A 167      40.641   7.141  -2.068  1.00 32.14           C  
ATOM   2475 HD11 LEU A 167      41.440   6.985  -2.793  1.00 32.14           H  
ATOM   2476 HD12 LEU A 167      41.038   6.958  -1.069  1.00 32.14           H  
ATOM   2477 HD13 LEU A 167      40.295   8.172  -2.130  1.00 32.14           H  
ATOM   2478  CD2 LEU A 167      38.419   6.389  -1.274  1.00 32.14           C  
ATOM   2479 HD21 LEU A 167      37.595   5.690  -1.415  1.00 32.14           H  
ATOM   2480 HD22 LEU A 167      38.852   6.215  -0.289  1.00 32.14           H  
ATOM   2481 HD23 LEU A 167      38.035   7.408  -1.313  1.00 32.14           H  
ATOM   2482  N   PHE A 168      35.882   5.568  -5.340  1.00 32.36           N  
ATOM   2483  H   PHE A 168      35.520   5.170  -4.485  1.00 32.36           H  
ATOM   2484  CA  PHE A 168      34.925   6.082  -6.317  1.00 32.36           C  
ATOM   2485  HA  PHE A 168      35.147   5.645  -7.290  1.00 32.36           H  
ATOM   2486  C   PHE A 168      35.087   7.600  -6.422  1.00 32.36           C  
ATOM   2487  CB  PHE A 168      33.488   5.693  -5.932  1.00 32.36           C  
ATOM   2488  HB2 PHE A 168      33.450   5.352  -4.898  1.00 32.36           H  
ATOM   2489  HB3 PHE A 168      32.855   6.579  -5.992  1.00 32.36           H  
ATOM   2490  O   PHE A 168      34.862   8.337  -5.463  1.00 32.36           O  
ATOM   2491  CG  PHE A 168      32.876   4.634  -6.827  1.00 32.36           C  
ATOM   2492  CD1 PHE A 168      31.963   5.007  -7.833  1.00 32.36           C  
ATOM   2493  HD1 PHE A 168      31.692   6.044  -7.967  1.00 32.36           H  
ATOM   2494  CD2 PHE A 168      33.203   3.276  -6.648  1.00 32.36           C  
ATOM   2495  HD2 PHE A 168      33.899   2.981  -5.877  1.00 32.36           H  
ATOM   2496  CE1 PHE A 168      31.374   4.027  -8.650  1.00 32.36           C  
ATOM   2497  HE1 PHE A 168      30.660   4.313  -9.408  1.00 32.36           H  
ATOM   2498  CE2 PHE A 168      32.608   2.295  -7.464  1.00 32.36           C  
ATOM   2499  HE2 PHE A 168      32.843   1.252  -7.316  1.00 32.36           H  
ATOM   2500  CZ  PHE A 168      31.693   2.671  -8.463  1.00 32.36           C  
ATOM   2501  HZ  PHE A 168      31.226   1.918  -9.081  1.00 32.36           H  
ATOM   2502  N   ASN A 169      35.511   8.067  -7.593  1.00 28.56           N  
ATOM   2503  H   ASN A 169      35.689   7.410  -8.338  1.00 28.56           H  
ATOM   2504  CA  ASN A 169      35.815   9.471  -7.818  1.00 28.56           C  
ATOM   2505  HA  ASN A 169      36.112   9.906  -6.864  1.00 28.56           H  
ATOM   2506  C   ASN A 169      34.532  10.194  -8.265  1.00 28.56           C  
ATOM   2507  CB  ASN A 169      37.025   9.552  -8.780  1.00 28.56           C  
ATOM   2508  HB2 ASN A 169      37.544   8.593  -8.783  1.00 28.56           H  
ATOM   2509  HB3 ASN A 169      36.698   9.750  -9.801  1.00 28.56           H  
ATOM   2510  O   ASN A 169      34.315  10.405  -9.457  1.00 28.56           O  
ATOM   2511  CG  ASN A 169      38.061  10.590  -8.383  1.00 28.56           C  
ATOM   2512  ND2 ASN A 169      39.225  10.550  -8.988  1.00 28.56           N  
ATOM   2513 HD21 ASN A 169      39.909  11.219  -8.664  1.00 28.56           H  
ATOM   2514 HD22 ASN A 169      39.432   9.822  -9.657  1.00 28.56           H  
ATOM   2515  OD1 ASN A 169      37.866  11.438  -7.532  1.00 28.56           O  
ATOM   2516  N   TRP A 170      33.678  10.568  -7.304  1.00 30.84           N  
ATOM   2517  H   TRP A 170      33.894  10.268  -6.364  1.00 30.84           H  
ATOM   2518  CA  TRP A 170      32.374  11.242  -7.490  1.00 30.84           C  
ATOM   2519  HA  TRP A 170      31.776  10.646  -8.179  1.00 30.84           H  
ATOM   2520  C   TRP A 170      32.449  12.660  -8.114  1.00 30.84           C  
ATOM   2521  CB  TRP A 170      31.631  11.259  -6.137  1.00 30.84           C  
ATOM   2522  HB2 TRP A 170      32.274  11.705  -5.379  1.00 30.84           H  
ATOM   2523  HB3 TRP A 170      30.754  11.901  -6.221  1.00 30.84           H  
ATOM   2524  O   TRP A 170      31.545  13.469  -7.955  1.00 30.84           O  
ATOM   2525  CG  TRP A 170      31.126   9.936  -5.638  1.00 30.84           C  
ATOM   2526  CD1 TRP A 170      31.776   9.089  -4.807  1.00 30.84           C  
ATOM   2527  HD1 TRP A 170      32.759   9.259  -4.394  1.00 30.84           H  
ATOM   2528  CD2 TRP A 170      29.820   9.323  -5.887  1.00 30.84           C  
ATOM   2529  CE2 TRP A 170      29.764   8.077  -5.193  1.00 30.84           C  
ATOM   2530  CE3 TRP A 170      28.670   9.703  -6.612  1.00 30.84           C  
ATOM   2531  HE3 TRP A 170      28.652  10.659  -7.115  1.00 30.84           H  
ATOM   2532  NE1 TRP A 170      30.977   7.991  -4.546  1.00 30.84           N  
ATOM   2533  HE1 TRP A 170      31.237   7.249  -3.911  1.00 30.84           H  
ATOM   2534  CH2 TRP A 170      27.519   7.640  -5.982  1.00 30.84           C  
ATOM   2535  HH2 TRP A 170      26.638   7.016  -6.022  1.00 30.84           H  
ATOM   2536  CZ2 TRP A 170      28.641   7.237  -5.238  1.00 30.84           C  
ATOM   2537  HZ2 TRP A 170      28.632   6.301  -4.698  1.00 30.84           H  
ATOM   2538  CZ3 TRP A 170      27.534   8.872  -6.660  1.00 30.84           C  
ATOM   2539  HZ3 TRP A 170      26.661   9.193  -7.210  1.00 30.84           H  
ATOM   2540  N   ARG A 171      33.541  13.011  -8.807  1.00 29.21           N  
ATOM   2541  H   ARG A 171      34.203  12.270  -8.993  1.00 29.21           H  
ATOM   2542  CA  ARG A 171      33.817  14.358  -9.346  1.00 29.21           C  
ATOM   2543  HA  ARG A 171      32.927  14.968  -9.197  1.00 29.21           H  
ATOM   2544  C   ARG A 171      34.013  14.403 -10.864  1.00 29.21           C  
ATOM   2545  CB  ARG A 171      34.959  15.032  -8.565  1.00 29.21           C  
ATOM   2546  HB2 ARG A 171      35.828  14.375  -8.530  1.00 29.21           H  
ATOM   2547  HB3 ARG A 171      35.244  15.951  -9.078  1.00 29.21           H  
ATOM   2548  O   ARG A 171      34.724  15.265 -11.377  1.00 29.21           O  
ATOM   2549  CG  ARG A 171      34.528  15.416  -7.143  1.00 29.21           C  
ATOM   2550  HG2 ARG A 171      34.430  14.521  -6.528  1.00 29.21           H  
ATOM   2551  HG3 ARG A 171      33.567  15.928  -7.183  1.00 29.21           H  
ATOM   2552  CD  ARG A 171      35.569  16.361  -6.534  1.00 29.21           C  
ATOM   2553  HD2 ARG A 171      36.514  15.827  -6.430  1.00 29.21           H  
ATOM   2554  HD3 ARG A 171      35.709  17.200  -7.215  1.00 29.21           H  
ATOM   2555  NE  ARG A 171      35.139  16.866  -5.218  1.00 29.21           N  
ATOM   2556  HE  ARG A 171      34.399  16.354  -4.758  1.00 29.21           H  
ATOM   2557  NH1 ARG A 171      36.521  18.702  -5.111  1.00 29.21           N  
ATOM   2558 HH11 ARG A 171      36.837  19.523  -4.615  1.00 29.21           H  
ATOM   2559 HH12 ARG A 171      36.889  18.474  -6.023  1.00 29.21           H  
ATOM   2560  NH2 ARG A 171      35.133  18.268  -3.424  1.00 29.21           N  
ATOM   2561 HH21 ARG A 171      34.397  17.724  -2.996  1.00 29.21           H  
ATOM   2562 HH22 ARG A 171      35.474  19.087  -2.942  1.00 29.21           H  
ATOM   2563  CZ  ARG A 171      35.598  17.938  -4.595  1.00 29.21           C  
ATOM   2564  N   ARG A 172      33.371  13.498 -11.603  1.00 30.74           N  
ATOM   2565  H   ARG A 172      32.803  12.817 -11.119  1.00 30.74           H  
ATOM   2566  CA  ARG A 172      33.106  13.698 -13.035  1.00 30.74           C  
ATOM   2567  HA  ARG A 172      33.443  14.694 -13.322  1.00 30.74           H  
ATOM   2568  C   ARG A 172      31.599  13.624 -13.265  1.00 30.74           C  
ATOM   2569  CB  ARG A 172      33.854  12.673 -13.903  1.00 30.74           C  
ATOM   2570  HB2 ARG A 172      33.448  12.719 -14.913  1.00 30.74           H  
ATOM   2571  HB3 ARG A 172      33.696  11.668 -13.513  1.00 30.74           H  
ATOM   2572  O   ARG A 172      31.014  12.624 -12.855  1.00 30.74           O  
ATOM   2573  CG  ARG A 172      35.355  12.988 -13.963  1.00 30.74           C  
ATOM   2574  HG2 ARG A 172      35.796  12.856 -12.975  1.00 30.74           H  
ATOM   2575  HG3 ARG A 172      35.489  14.024 -14.275  1.00 30.74           H  
ATOM   2576  CD  ARG A 172      36.064  12.071 -14.965  1.00 30.74           C  
ATOM   2577  HD2 ARG A 172      35.567  12.164 -15.931  1.00 30.74           H  
ATOM   2578  HD3 ARG A 172      35.974  11.040 -14.622  1.00 30.74           H  
ATOM   2579  NE  ARG A 172      37.488  12.434 -15.104  1.00 30.74           N  
ATOM   2580  HE  ARG A 172      37.822  13.174 -14.505  1.00 30.74           H  
ATOM   2581  NH1 ARG A 172      38.002  10.970 -16.799  1.00 30.74           N  
ATOM   2582 HH11 ARG A 172      38.643  10.617 -17.495  1.00 30.74           H  
ATOM   2583 HH12 ARG A 172      37.041  10.659 -16.813  1.00 30.74           H  
ATOM   2584  NH2 ARG A 172      39.572  12.349 -16.019  1.00 30.74           N  
ATOM   2585 HH21 ARG A 172      39.868  13.107 -15.420  1.00 30.74           H  
ATOM   2586 HH22 ARG A 172      40.208  11.968 -16.705  1.00 30.74           H  
ATOM   2587  CZ  ARG A 172      38.344  11.916 -15.969  1.00 30.74           C  
ATOM   2588  N   PRO A 173      30.971  14.620 -13.919  1.00 29.53           N  
ATOM   2589  CA  PRO A 173      29.643  14.400 -14.466  1.00 29.53           C  
ATOM   2590  HA  PRO A 173      28.936  14.144 -13.677  1.00 29.53           H  
ATOM   2591  C   PRO A 173      29.760  13.244 -15.458  1.00 29.53           C  
ATOM   2592  CB  PRO A 173      29.234  15.715 -15.134  1.00 29.53           C  
ATOM   2593  HB2 PRO A 173      28.754  16.360 -14.398  1.00 29.53           H  
ATOM   2594  HB3 PRO A 173      28.576  15.557 -15.988  1.00 29.53           H  
ATOM   2595  O   PRO A 173      30.706  13.204 -16.252  1.00 29.53           O  
ATOM   2596  CG  PRO A 173      30.571  16.327 -15.551  1.00 29.53           C  
ATOM   2597  HG2 PRO A 173      30.877  15.920 -16.515  1.00 29.53           H  
ATOM   2598  HG3 PRO A 173      30.519  17.415 -15.597  1.00 29.53           H  
ATOM   2599  CD  PRO A 173      31.537  15.852 -14.462  1.00 29.53           C  
ATOM   2600  HD2 PRO A 173      31.598  16.599 -13.671  1.00 29.53           H  
ATOM   2601  HD3 PRO A 173      32.518  15.687 -14.906  1.00 29.53           H  
ATOM   2602  N   PHE A 174      28.838  12.289 -15.381  1.00 35.02           N  
ATOM   2603  H   PHE A 174      28.113  12.348 -14.680  1.00 35.02           H  
ATOM   2604  CA  PHE A 174      28.797  11.181 -16.323  1.00 35.02           C  
ATOM   2605  HA  PHE A 174      29.718  10.604 -16.239  1.00 35.02           H  
ATOM   2606  C   PHE A 174      28.709  11.758 -17.738  1.00 35.02           C  
ATOM   2607  CB  PHE A 174      27.616  10.253 -16.002  1.00 35.02           C  
ATOM   2608  HB2 PHE A 174      27.499   9.546 -16.824  1.00 35.02           H  
ATOM   2609  HB3 PHE A 174      26.697  10.838 -15.950  1.00 35.02           H  
ATOM   2610  O   PHE A 174      27.724  12.405 -18.096  1.00 35.02           O  
ATOM   2611  CG  PHE A 174      27.788   9.468 -14.714  1.00 35.02           C  
ATOM   2612  CD1 PHE A 174      28.364   8.183 -14.746  1.00 35.02           C  
ATOM   2613  HD1 PHE A 174      28.663   7.748 -15.689  1.00 35.02           H  
ATOM   2614  CD2 PHE A 174      27.382  10.016 -13.480  1.00 35.02           C  
ATOM   2615  HD2 PHE A 174      26.923  10.992 -13.444  1.00 35.02           H  
ATOM   2616  CE1 PHE A 174      28.535   7.452 -13.556  1.00 35.02           C  
ATOM   2617  HE1 PHE A 174      28.961   6.460 -13.589  1.00 35.02           H  
ATOM   2618  CE2 PHE A 174      27.560   9.289 -12.289  1.00 35.02           C  
ATOM   2619  HE2 PHE A 174      27.245   9.710 -11.347  1.00 35.02           H  
ATOM   2620  CZ  PHE A 174      28.136   8.007 -12.327  1.00 35.02           C  
ATOM   2621  HZ  PHE A 174      28.258   7.444 -11.413  1.00 35.02           H  
ATOM   2622  N   GLN A 175      29.754  11.537 -18.538  1.00 29.65           N  
ATOM   2623  H   GLN A 175      30.551  11.038 -18.172  1.00 29.65           H  
ATOM   2624  CA  GLN A 175      29.611  11.619 -19.981  1.00 29.65           C  
ATOM   2625  HA  GLN A 175      29.127  12.556 -20.257  1.00 29.65           H  
ATOM   2626  C   GLN A 175      28.685  10.468 -20.351  1.00 29.65           C  
ATOM   2627  CB  GLN A 175      30.977  11.539 -20.686  1.00 29.65           C  
ATOM   2628  HB2 GLN A 175      30.816  11.338 -21.745  1.00 29.65           H  
ATOM   2629  HB3 GLN A 175      31.565  10.724 -20.265  1.00 29.65           H  
ATOM   2630  O   GLN A 175      29.094   9.310 -20.332  1.00 29.65           O  
ATOM   2631  CG  GLN A 175      31.742  12.865 -20.554  1.00 29.65           C  
ATOM   2632  HG2 GLN A 175      31.139  13.662 -20.990  1.00 29.65           H  
ATOM   2633  HG3 GLN A 175      31.896  13.096 -19.500  1.00 29.65           H  
ATOM   2634  CD  GLN A 175      33.107  12.837 -21.237  1.00 29.65           C  
ATOM   2635  NE2 GLN A 175      33.433  13.820 -22.048  1.00 29.65           N  
ATOM   2636 HE21 GLN A 175      32.752  14.521 -22.302  1.00 29.65           H  
ATOM   2637 HE22 GLN A 175      34.310  13.703 -22.536  1.00 29.65           H  
ATOM   2638  OE1 GLN A 175      33.933  11.967 -21.024  1.00 29.65           O  
ATOM   2639  N   TYR A 176      27.419  10.798 -20.596  1.00 31.50           N  
ATOM   2640  H   TYR A 176      27.130  11.756 -20.458  1.00 31.50           H  
ATOM   2641  CA  TYR A 176      26.475   9.885 -21.214  1.00 31.50           C  
ATOM   2642  HA  TYR A 176      26.420   8.955 -20.648  1.00 31.50           H  
ATOM   2643  C   TYR A 176      27.003   9.572 -22.615  1.00 31.50           C  
ATOM   2644  CB  TYR A 176      25.074  10.520 -21.266  1.00 31.50           C  
ATOM   2645  HB2 TYR A 176      25.156  11.558 -21.590  1.00 31.50           H  
ATOM   2646  HB3 TYR A 176      24.498   9.999 -22.031  1.00 31.50           H  
ATOM   2647  O   TYR A 176      26.775  10.333 -23.556  1.00 31.50           O  
ATOM   2648  CG  TYR A 176      24.277  10.461 -19.974  1.00 31.50           C  
ATOM   2649  CD1 TYR A 176      23.314   9.446 -19.801  1.00 31.50           C  
ATOM   2650  HD1 TYR A 176      23.163   8.705 -20.571  1.00 31.50           H  
ATOM   2651  CD2 TYR A 176      24.457  11.432 -18.968  1.00 31.50           C  
ATOM   2652  HD2 TYR A 176      25.198  12.208 -19.095  1.00 31.50           H  
ATOM   2653  CE1 TYR A 176      22.527   9.406 -18.634  1.00 31.50           C  
ATOM   2654  HE1 TYR A 176      21.776   8.640 -18.508  1.00 31.50           H  
ATOM   2655  CE2 TYR A 176      23.673  11.393 -17.797  1.00 31.50           C  
ATOM   2656  HE2 TYR A 176      23.816  12.139 -17.029  1.00 31.50           H  
ATOM   2657  OH  TYR A 176      21.942  10.341 -16.505  1.00 31.50           O  
ATOM   2658  HH  TYR A 176      22.161  11.056 -15.903  1.00 31.50           H  
ATOM   2659  CZ  TYR A 176      22.703  10.379 -17.631  1.00 31.50           C  
ATOM   2660  N   GLU A 177      27.720   8.459 -22.755  1.00 33.08           N  
ATOM   2661  H   GLU A 177      27.982   7.937 -21.931  1.00 33.08           H  
ATOM   2662  CA  GLU A 177      27.706   7.750 -24.027  1.00 33.08           C  
ATOM   2663  HA  GLU A 177      28.017   8.438 -24.813  1.00 33.08           H  
ATOM   2664  C   GLU A 177      26.254   7.306 -24.258  1.00 33.08           C  
ATOM   2665  CB  GLU A 177      28.669   6.553 -24.036  1.00 33.08           C  
ATOM   2666  HB2 GLU A 177      28.532   5.963 -23.130  1.00 33.08           H  
ATOM   2667  HB3 GLU A 177      28.439   5.931 -24.901  1.00 33.08           H  
ATOM   2668  O   GLU A 177      25.660   6.687 -23.367  1.00 33.08           O  
ATOM   2669  CG  GLU A 177      30.126   7.026 -24.151  1.00 33.08           C  
ATOM   2670  HG2 GLU A 177      30.203   7.695 -25.009  1.00 33.08           H  
ATOM   2671  HG3 GLU A 177      30.384   7.599 -23.261  1.00 33.08           H  
ATOM   2672  CD  GLU A 177      31.132   5.876 -24.316  1.00 33.08           C  
ATOM   2673  OE1 GLU A 177      32.158   6.112 -24.997  1.00 33.08           O  
ATOM   2674  OE2 GLU A 177      30.907   4.797 -23.723  1.00 33.08           O  
ATOM   2675  N   PRO A 178      25.637   7.660 -25.398  1.00 31.29           N  
ATOM   2676  CA  PRO A 178      24.302   7.192 -25.717  1.00 31.29           C  
ATOM   2677  HA  PRO A 178      23.626   7.358 -24.878  1.00 31.29           H  
ATOM   2678  C   PRO A 178      24.378   5.692 -26.009  1.00 31.29           C  
ATOM   2679  CB  PRO A 178      23.845   8.042 -26.908  1.00 31.29           C  
ATOM   2680  HB2 PRO A 178      23.162   7.502 -27.563  1.00 31.29           H  
ATOM   2681  HB3 PRO A 178      23.374   8.952 -26.538  1.00 31.29           H  
ATOM   2682  O   PRO A 178      24.678   5.281 -27.128  1.00 31.29           O  
ATOM   2683  CG  PRO A 178      25.153   8.399 -27.614  1.00 31.29           C  
ATOM   2684  HG2 PRO A 178      25.073   9.339 -28.161  1.00 31.29           H  
ATOM   2685  HG3 PRO A 178      25.441   7.592 -28.287  1.00 31.29           H  
ATOM   2686  CD  PRO A 178      26.160   8.496 -26.470  1.00 31.29           C  
ATOM   2687  HD2 PRO A 178      27.135   8.143 -26.807  1.00 31.29           H  
ATOM   2688  HD3 PRO A 178      26.228   9.527 -26.123  1.00 31.29           H  
ATOM   2689  N   LEU A 179      24.118   4.880 -24.982  1.00 35.42           N  
ATOM   2690  H   LEU A 179      24.030   5.299 -24.067  1.00 35.42           H  
ATOM   2691  CA  LEU A 179      23.841   3.454 -25.132  1.00 35.42           C  
ATOM   2692  HA  LEU A 179      24.740   2.953 -25.491  1.00 35.42           H  
ATOM   2693  C   LEU A 179      22.742   3.270 -26.183  1.00 35.42           C  
ATOM   2694  CB  LEU A 179      23.416   2.867 -23.772  1.00 35.42           C  
ATOM   2695  HB2 LEU A 179      22.812   3.607 -23.247  1.00 35.42           H  
ATOM   2696  HB3 LEU A 179      22.783   1.995 -23.935  1.00 35.42           H  
ATOM   2697  O   LEU A 179      21.727   3.974 -26.151  1.00 35.42           O  
ATOM   2698  CG  LEU A 179      24.616   2.454 -22.902  1.00 35.42           C  
ATOM   2699  HG  LEU A 179      25.431   3.167 -23.033  1.00 35.42           H  
ATOM   2700  CD1 LEU A 179      24.233   2.436 -21.422  1.00 35.42           C  
ATOM   2701 HD11 LEU A 179      23.926   3.436 -21.116  1.00 35.42           H  
ATOM   2702 HD12 LEU A 179      23.413   1.738 -21.257  1.00 35.42           H  
ATOM   2703 HD13 LEU A 179      25.094   2.137 -20.825  1.00 35.42           H  
ATOM   2704  CD2 LEU A 179      25.103   1.052 -23.282  1.00 35.42           C  
ATOM   2705 HD21 LEU A 179      24.311   0.319 -23.123  1.00 35.42           H  
ATOM   2706 HD22 LEU A 179      25.402   1.036 -24.330  1.00 35.42           H  
ATOM   2707 HD23 LEU A 179      25.968   0.788 -22.673  1.00 35.42           H  
ATOM   2708  N   ASP A 180      22.958   2.332 -27.108  1.00 35.15           N  
ATOM   2709  H   ASP A 180      23.839   1.839 -27.107  1.00 35.15           H  
ATOM   2710  CA  ASP A 180      22.047   2.085 -28.223  1.00 35.15           C  
ATOM   2711  HA  ASP A 180      22.084   2.957 -28.875  1.00 35.15           H  
ATOM   2712  C   ASP A 180      20.600   1.930 -27.742  1.00 35.15           C  
ATOM   2713  CB  ASP A 180      22.481   0.850 -29.030  1.00 35.15           C  
ATOM   2714  HB2 ASP A 180      21.598   0.389 -29.473  1.00 35.15           H  
ATOM   2715  HB3 ASP A 180      22.937   0.114 -28.367  1.00 35.15           H  
ATOM   2716  O   ASP A 180      20.295   1.183 -26.807  1.00 35.15           O  
ATOM   2717  CG  ASP A 180      23.429   1.206 -30.176  1.00 35.15           C  
ATOM   2718  OD1 ASP A 180      23.077   2.143 -30.929  1.00 35.15           O  
ATOM   2719  OD2 ASP A 180      24.452   0.504 -30.316  1.00 35.15           O  
ATOM   2720  N   SER A 181      19.695   2.636 -28.421  1.00 35.49           N  
ATOM   2721  H   SER A 181      20.035   3.137 -29.230  1.00 35.49           H  
ATOM   2722  CA  SER A 181      18.318   2.936 -27.995  1.00 35.49           C  
ATOM   2723  HA  SER A 181      18.369   3.201 -26.939  1.00 35.49           H  
ATOM   2724  C   SER A 181      17.336   1.750 -28.072  1.00 35.49           C  
ATOM   2725  CB  SER A 181      17.823   4.187 -28.740  1.00 35.49           C  
ATOM   2726  HB2 SER A 181      16.769   4.358 -28.519  1.00 35.49           H  
ATOM   2727  HB3 SER A 181      18.387   5.047 -28.380  1.00 35.49           H  
ATOM   2728  O   SER A 181      16.153   1.918 -28.369  1.00 35.49           O  
ATOM   2729  OG  SER A 181      18.008   4.083 -30.144  1.00 35.49           O  
ATOM   2730  HG  SER A 181      18.679   4.714 -30.414  1.00 35.49           H  
ATOM   2731  N   SER A 182      17.821   0.537 -27.795  1.00 36.01           N  
ATOM   2732  H   SER A 182      18.787   0.502 -27.504  1.00 36.01           H  
ATOM   2733  CA  SER A 182      17.092  -0.733 -27.907  1.00 36.01           C  
ATOM   2734  HA  SER A 182      16.037  -0.518 -28.076  1.00 36.01           H  
ATOM   2735  C   SER A 182      17.138  -1.628 -26.658  1.00 36.01           C  
ATOM   2736  CB  SER A 182      17.596  -1.501 -29.133  1.00 36.01           C  
ATOM   2737  HB2 SER A 182      17.033  -2.429 -29.230  1.00 36.01           H  
ATOM   2738  HB3 SER A 182      17.430  -0.900 -30.028  1.00 36.01           H  
ATOM   2739  O   SER A 182      16.424  -2.630 -26.617  1.00 36.01           O  
ATOM   2740  OG  SER A 182      18.974  -1.808 -29.026  1.00 36.01           O  
ATOM   2741  HG  SER A 182      19.492  -1.005 -29.119  1.00 36.01           H  
ATOM   2742  N   ILE A 183      17.913  -1.284 -25.620  1.00 37.85           N  
ATOM   2743  H   ILE A 183      18.486  -0.455 -25.689  1.00 37.85           H  
ATOM   2744  CA  ILE A 183      17.986  -2.090 -24.389  1.00 37.85           C  
ATOM   2745  HA  ILE A 183      17.806  -3.131 -24.659  1.00 37.85           H  
ATOM   2746  C   ILE A 183      16.865  -1.682 -23.416  1.00 37.85           C  
ATOM   2747  CB  ILE A 183      19.401  -2.058 -23.756  1.00 37.85           C  
ATOM   2748  HB  ILE A 183      19.597  -1.053 -23.381  1.00 37.85           H  
ATOM   2749  O   ILE A 183      17.021  -0.772 -22.601  1.00 37.85           O  
ATOM   2750  CG1 ILE A 183      20.489  -2.416 -24.800  1.00 37.85           C  
ATOM   2751 HG12 ILE A 183      20.467  -1.680 -25.604  1.00 37.85           H  
ATOM   2752 HG13 ILE A 183      20.268  -3.391 -25.234  1.00 37.85           H  
ATOM   2753  CG2 ILE A 183      19.455  -3.050 -22.575  1.00 37.85           C  
ATOM   2754 HG21 ILE A 183      18.628  -2.877 -21.886  1.00 37.85           H  
ATOM   2755 HG22 ILE A 183      20.381  -2.919 -22.016  1.00 37.85           H  
ATOM   2756 HG23 ILE A 183      19.395  -4.075 -22.943  1.00 37.85           H  
ATOM   2757  CD1 ILE A 183      21.923  -2.434 -24.256  1.00 37.85           C  
ATOM   2758 HD11 ILE A 183      22.620  -2.559 -25.085  1.00 37.85           H  
ATOM   2759 HD12 ILE A 183      22.060  -3.263 -23.562  1.00 37.85           H  
ATOM   2760 HD13 ILE A 183      22.140  -1.491 -23.752  1.00 37.85           H  
ATOM   2761  N   GLU A 184      15.727  -2.383 -23.468  1.00 36.52           N  
ATOM   2762  H   GLU A 184      15.622  -3.069 -24.202  1.00 36.52           H  
ATOM   2763  CA  GLU A 184      14.682  -2.289 -22.438  1.00 36.52           C  
ATOM   2764  HA  GLU A 184      14.520  -1.236 -22.207  1.00 36.52           H  
ATOM   2765  C   GLU A 184      15.159  -2.961 -21.130  1.00 36.52           C  
ATOM   2766  CB  GLU A 184      13.324  -2.862 -22.927  1.00 36.52           C  
ATOM   2767  HB2 GLU A 184      13.464  -3.882 -23.284  1.00 36.52           H  
ATOM   2768  HB3 GLU A 184      12.652  -2.888 -22.070  1.00 36.52           H  
ATOM   2769  O   GLU A 184      14.924  -4.146 -20.897  1.00 36.52           O  
ATOM   2770  CG  GLU A 184      12.640  -2.021 -24.030  1.00 36.52           C  
ATOM   2771  HG2 GLU A 184      12.733  -0.969 -23.759  1.00 36.52           H  
ATOM   2772  HG3 GLU A 184      13.175  -2.165 -24.969  1.00 36.52           H  
ATOM   2773  CD  GLU A 184      11.136  -2.338 -24.239  1.00 36.52           C  
ATOM   2774  OE1 GLU A 184      10.330  -1.372 -24.408  1.00 36.52           O  
ATOM   2775  OE2 GLU A 184      10.764  -3.532 -24.224  1.00 36.52           O  
ATOM   2776  N   MET A 185      15.834  -2.208 -20.252  1.00 36.02           N  
ATOM   2777  H   MET A 185      16.109  -1.276 -20.528  1.00 36.02           H  
ATOM   2778  CA  MET A 185      16.147  -2.676 -18.895  1.00 36.02           C  
ATOM   2779  HA  MET A 185      16.429  -3.727 -18.949  1.00 36.02           H  
ATOM   2780  C   MET A 185      14.910  -2.583 -17.985  1.00 36.02           C  
ATOM   2781  CB  MET A 185      17.344  -1.921 -18.287  1.00 36.02           C  
ATOM   2782  HB2 MET A 185      17.453  -2.237 -17.249  1.00 36.02           H  
ATOM   2783  HB3 MET A 185      17.157  -0.848 -18.302  1.00 36.02           H  
ATOM   2784  O   MET A 185      14.504  -1.496 -17.569  1.00 36.02           O  
ATOM   2785  CG  MET A 185      18.658  -2.228 -19.018  1.00 36.02           C  
ATOM   2786  HG2 MET A 185      18.670  -1.680 -19.960  1.00 36.02           H  
ATOM   2787  HG3 MET A 185      18.685  -3.294 -19.246  1.00 36.02           H  
ATOM   2788  SD  MET A 185      20.173  -1.836 -18.096  1.00 36.02           S  
ATOM   2789  CE  MET A 185      20.063  -0.029 -18.014  1.00 36.02           C  
ATOM   2790  HE1 MET A 185      19.994   0.382 -19.022  1.00 36.02           H  
ATOM   2791  HE2 MET A 185      20.953   0.366 -17.524  1.00 36.02           H  
ATOM   2792  HE3 MET A 185      19.183   0.262 -17.440  1.00 36.02           H  
ATOM   2793  N   GLU A 186      14.324  -3.731 -17.629  1.00 37.83           N  
ATOM   2794  H   GLU A 186      14.630  -4.585 -18.072  1.00 37.83           H  
ATOM   2795  CA  GLU A 186      13.347  -3.824 -16.534  1.00 37.83           C  
ATOM   2796  HA  GLU A 186      12.653  -2.987 -16.611  1.00 37.83           H  
ATOM   2797  C   GLU A 186      14.048  -3.701 -15.166  1.00 37.83           C  
ATOM   2798  CB  GLU A 186      12.513  -5.125 -16.592  1.00 37.83           C  
ATOM   2799  HB2 GLU A 186      12.005  -5.215 -15.632  1.00 37.83           H  
ATOM   2800  HB3 GLU A 186      13.176  -5.983 -16.704  1.00 37.83           H  
ATOM   2801  O   GLU A 186      14.344  -4.697 -14.504  1.00 37.83           O  
ATOM   2802  CG  GLU A 186      11.422  -5.175 -17.675  1.00 37.83           C  
ATOM   2803  HG2 GLU A 186      10.968  -4.187 -17.751  1.00 37.83           H  
ATOM   2804  HG3 GLU A 186      11.879  -5.412 -18.636  1.00 37.83           H  
ATOM   2805  CD  GLU A 186      10.322  -6.208 -17.337  1.00 37.83           C  
ATOM   2806  OE1 GLU A 186       9.130  -5.898 -17.576  1.00 37.83           O  
ATOM   2807  OE2 GLU A 186      10.634  -7.274 -16.754  1.00 37.83           O  
ATOM   2808  N   GLU A 187      14.288  -2.474 -14.694  1.00 36.18           N  
ATOM   2809  H   GLU A 187      14.156  -1.677 -15.301  1.00 36.18           H  
ATOM   2810  CA  GLU A 187      14.706  -2.261 -13.303  1.00 36.18           C  
ATOM   2811  HA  GLU A 187      15.508  -2.963 -13.076  1.00 36.18           H  
ATOM   2812  C   GLU A 187      13.554  -2.556 -12.326  1.00 36.18           C  
ATOM   2813  CB  GLU A 187      15.263  -0.852 -13.061  1.00 36.18           C  
ATOM   2814  HB2 GLU A 187      14.624  -0.111 -13.540  1.00 36.18           H  
ATOM   2815  HB3 GLU A 187      15.248  -0.673 -11.986  1.00 36.18           H  
ATOM   2816  O   GLU A 187      12.616  -1.770 -12.153  1.00 36.18           O  
ATOM   2817  CG  GLU A 187      16.715  -0.692 -13.537  1.00 36.18           C  
ATOM   2818  HG2 GLU A 187      16.731  -0.616 -14.624  1.00 36.18           H  
ATOM   2819  HG3 GLU A 187      17.279  -1.579 -13.247  1.00 36.18           H  
ATOM   2820  CD  GLU A 187      17.365   0.550 -12.907  1.00 36.18           C  
ATOM   2821  OE1 GLU A 187      18.545   0.445 -12.507  1.00 36.18           O  
ATOM   2822  OE2 GLU A 187      16.661   1.582 -12.783  1.00 36.18           O  
ATOM   2823  N   ILE A 188      13.649  -3.694 -11.632  1.00 36.73           N  
ATOM   2824  H   ILE A 188      14.389  -4.332 -11.890  1.00 36.73           H  
ATOM   2825  CA  ILE A 188      12.742  -4.063 -10.540  1.00 36.73           C  
ATOM   2826  HA  ILE A 188      11.745  -3.708 -10.798  1.00 36.73           H  
ATOM   2827  C   ILE A 188      13.174  -3.334  -9.261  1.00 36.73           C  
ATOM   2828  CB  ILE A 188      12.651  -5.599 -10.359  1.00 36.73           C  
ATOM   2829  HB  ILE A 188      13.622  -5.973 -10.034  1.00 36.73           H  
ATOM   2830  O   ILE A 188      13.859  -3.889  -8.401  1.00 36.73           O  
ATOM   2831  CG1 ILE A 188      12.282  -6.299 -11.690  1.00 36.73           C  
ATOM   2832 HG12 ILE A 188      11.329  -5.914 -12.053  1.00 36.73           H  
ATOM   2833 HG13 ILE A 188      13.041  -6.068 -12.438  1.00 36.73           H  
ATOM   2834  CG2 ILE A 188      11.599  -5.939  -9.279  1.00 36.73           C  
ATOM   2835 HG21 ILE A 188      11.621  -7.006  -9.059  1.00 36.73           H  
ATOM   2836 HG22 ILE A 188      10.607  -5.654  -9.630  1.00 36.73           H  
ATOM   2837 HG23 ILE A 188      11.816  -5.418  -8.347  1.00 36.73           H  
ATOM   2838  CD1 ILE A 188      12.200  -7.828 -11.601  1.00 36.73           C  
ATOM   2839 HD11 ILE A 188      11.337  -8.134 -11.011  1.00 36.73           H  
ATOM   2840 HD12 ILE A 188      13.113  -8.224 -11.157  1.00 36.73           H  
ATOM   2841 HD13 ILE A 188      12.091  -8.237 -12.606  1.00 36.73           H  
ATOM   2842  N   ALA A 189      12.738  -2.086  -9.102  1.00 40.87           N  
ATOM   2843  H   ALA A 189      12.259  -1.643  -9.873  1.00 40.87           H  
ATOM   2844  CA  ALA A 189      12.934  -1.359  -7.852  1.00 40.87           C  
ATOM   2845  HA  ALA A 189      13.942  -1.567  -7.492  1.00 40.87           H  
ATOM   2846  C   ALA A 189      11.941  -1.853  -6.781  1.00 40.87           C  
ATOM   2847  CB  ALA A 189      12.871   0.148  -8.120  1.00 40.87           C  
ATOM   2848  HB1 ALA A 189      13.702   0.434  -8.765  1.00 40.87           H  
ATOM   2849  HB2 ALA A 189      11.940   0.407  -8.624  1.00 40.87           H  
ATOM   2850  HB3 ALA A 189      12.948   0.696  -7.181  1.00 40.87           H  
ATOM   2851  O   ALA A 189      10.723  -1.669  -6.898  1.00 40.87           O  
ATOM   2852  N   VAL A 190      12.470  -2.475  -5.720  1.00 38.59           N  
ATOM   2853  H   VAL A 190      13.467  -2.635  -5.722  1.00 38.59           H  
ATOM   2854  CA  VAL A 190      11.711  -2.890  -4.531  1.00 38.59           C  
ATOM   2855  HA  VAL A 190      10.655  -2.952  -4.794  1.00 38.59           H  
ATOM   2856  C   VAL A 190      11.874  -1.836  -3.440  1.00 38.59           C  
ATOM   2857  CB  VAL A 190      12.130  -4.285  -4.025  1.00 38.59           C  
ATOM   2858  HB  VAL A 190      13.176  -4.268  -3.718  1.00 38.59           H  
ATOM   2859  O   VAL A 190      12.937  -1.710  -2.838  1.00 38.59           O  
ATOM   2860  CG1 VAL A 190      11.265  -4.710  -2.828  1.00 38.59           C  
ATOM   2861 HG11 VAL A 190      10.212  -4.703  -3.107  1.00 38.59           H  
ATOM   2862 HG12 VAL A 190      11.550  -5.713  -2.509  1.00 38.59           H  
ATOM   2863 HG13 VAL A 190      11.428  -4.030  -1.992  1.00 38.59           H  
ATOM   2864  CG2 VAL A 190      11.962  -5.350  -5.116  1.00 38.59           C  
ATOM   2865 HG21 VAL A 190      12.629  -5.135  -5.950  1.00 38.59           H  
ATOM   2866 HG22 VAL A 190      12.227  -6.331  -4.721  1.00 38.59           H  
ATOM   2867 HG23 VAL A 190      10.932  -5.367  -5.475  1.00 38.59           H  
ATOM   2868  N   VAL A 191      10.810  -1.085  -3.159  1.00 43.60           N  
ATOM   2869  H   VAL A 191       9.968  -1.245  -3.693  1.00 43.60           H  
ATOM   2870  CA  VAL A 191      10.804  -0.069  -2.091  1.00 43.60           C  
ATOM   2871  HA  VAL A 191      11.834   0.179  -1.834  1.00 43.60           H  
ATOM   2872  C   VAL A 191      10.138  -0.646  -0.844  1.00 43.60           C  
ATOM   2873  CB  VAL A 191      10.130   1.237  -2.559  1.00 43.60           C  
ATOM   2874  HB  VAL A 191       9.078   1.043  -2.773  1.00 43.60           H  
ATOM   2875  O   VAL A 191       9.076  -1.257  -0.944  1.00 43.60           O  
ATOM   2876  CG1 VAL A 191      10.209   2.334  -1.488  1.00 43.60           C  
ATOM   2877 HG11 VAL A 191       9.660   2.036  -0.595  1.00 43.60           H  
ATOM   2878 HG12 VAL A 191      11.250   2.526  -1.226  1.00 43.60           H  
ATOM   2879 HG13 VAL A 191       9.766   3.254  -1.869  1.00 43.60           H  
ATOM   2880  CG2 VAL A 191      10.786   1.781  -3.836  1.00 43.60           C  
ATOM   2881 HG21 VAL A 191      10.659   1.077  -4.658  1.00 43.60           H  
ATOM   2882 HG22 VAL A 191      10.322   2.725  -4.125  1.00 43.60           H  
ATOM   2883 HG23 VAL A 191      11.851   1.941  -3.670  1.00 43.60           H  
ATOM   2884  N   GLN A 192      10.716  -0.440   0.341  1.00 38.81           N  
ATOM   2885  H   GLN A 192      11.600   0.048   0.373  1.00 38.81           H  
ATOM   2886  CA  GLN A 192      10.095  -0.815   1.616  1.00 38.81           C  
ATOM   2887  HA  GLN A 192       9.377  -1.616   1.438  1.00 38.81           H  
ATOM   2888  C   GLN A 192       9.343   0.385   2.212  1.00 38.81           C  
ATOM   2889  CB  GLN A 192      11.168  -1.365   2.568  1.00 38.81           C  
ATOM   2890  HB2 GLN A 192      11.758  -2.116   2.042  1.00 38.81           H  
ATOM   2891  HB3 GLN A 192      11.831  -0.554   2.869  1.00 38.81           H  
ATOM   2892  O   GLN A 192       9.935   1.426   2.490  1.00 38.81           O  
ATOM   2893  CG  GLN A 192      10.556  -2.021   3.817  1.00 38.81           C  
ATOM   2894  HG2 GLN A 192       9.941  -1.297   4.352  1.00 38.81           H  
ATOM   2895  HG3 GLN A 192       9.921  -2.852   3.509  1.00 38.81           H  
ATOM   2896  CD  GLN A 192      11.617  -2.535   4.789  1.00 38.81           C  
ATOM   2897  NE2 GLN A 192      11.309  -3.517   5.606  1.00 38.81           N  
ATOM   2898 HE21 GLN A 192      10.466  -4.055   5.469  1.00 38.81           H  
ATOM   2899 HE22 GLN A 192      12.088  -3.837   6.165  1.00 38.81           H  
ATOM   2900  OE1 GLN A 192      12.734  -2.065   4.859  1.00 38.81           O  
ATOM   2901  N   GLY A 193       8.031   0.259   2.421  1.00 42.95           N  
ATOM   2902  H   GLY A 193       7.594  -0.617   2.176  1.00 42.95           H  
ATOM   2903  CA  GLY A 193       7.231   1.302   3.073  1.00 42.95           C  
ATOM   2904  HA2 GLY A 193       7.684   2.274   2.879  1.00 42.95           H  
ATOM   2905  HA3 GLY A 193       6.226   1.335   2.651  1.00 42.95           H  
ATOM   2906  C   GLY A 193       7.103   1.131   4.587  1.00 42.95           C  
ATOM   2907  O   GLY A 193       7.432   0.092   5.159  1.00 42.95           O  
ATOM   2908  N   ARG A 194       6.533   2.160   5.233  1.00 37.22           N  
ATOM   2909  H   ARG A 194       6.295   2.959   4.662  1.00 37.22           H  
ATOM   2910  CA  ARG A 194       6.428   2.321   6.702  1.00 37.22           C  
ATOM   2911  HA  ARG A 194       7.436   2.425   7.103  1.00 37.22           H  
ATOM   2912  C   ARG A 194       5.847   1.136   7.493  1.00 37.22           C  
ATOM   2913  CB  ARG A 194       5.627   3.604   7.025  1.00 37.22           C  
ATOM   2914  HB2 ARG A 194       4.861   3.768   6.268  1.00 37.22           H  
ATOM   2915  HB3 ARG A 194       5.123   3.478   7.983  1.00 37.22           H  
ATOM   2916  O   ARG A 194       6.081   1.075   8.693  1.00 37.22           O  
ATOM   2917  CG  ARG A 194       6.534   4.839   7.141  1.00 37.22           C  
ATOM   2918  HG2 ARG A 194       7.057   5.004   6.199  1.00 37.22           H  
ATOM   2919  HG3 ARG A 194       7.271   4.652   7.922  1.00 37.22           H  
ATOM   2920  CD  ARG A 194       5.729   6.097   7.507  1.00 37.22           C  
ATOM   2921  HD2 ARG A 194       5.127   6.387   6.646  1.00 37.22           H  
ATOM   2922  HD3 ARG A 194       5.067   5.860   8.340  1.00 37.22           H  
ATOM   2923  NE  ARG A 194       6.619   7.205   7.911  1.00 37.22           N  
ATOM   2924  HE  ARG A 194       7.567   6.951   8.149  1.00 37.22           H  
ATOM   2925  NH1 ARG A 194       5.131   8.951   7.735  1.00 37.22           N  
ATOM   2926 HH11 ARG A 194       4.433   8.308   7.389  1.00 37.22           H  
ATOM   2927 HH12 ARG A 194       4.942   9.939   7.819  1.00 37.22           H  
ATOM   2928  NH2 ARG A 194       7.201   9.337   8.462  1.00 37.22           N  
ATOM   2929 HH21 ARG A 194       6.991  10.321   8.544  1.00 37.22           H  
ATOM   2930 HH22 ARG A 194       8.136   9.026   8.686  1.00 37.22           H  
ATOM   2931  CZ  ARG A 194       6.313   8.487   8.033  1.00 37.22           C  
ATOM   2932  N   ASN A 195       5.130   0.207   6.857  1.00 37.01           N  
ATOM   2933  H   ASN A 195       5.057   0.288   5.852  1.00 37.01           H  
ATOM   2934  CA  ASN A 195       4.491  -0.943   7.511  1.00 37.01           C  
ATOM   2935  HA  ASN A 195       4.687  -0.892   8.582  1.00 37.01           H  
ATOM   2936  C   ASN A 195       5.071  -2.302   7.060  1.00 37.01           C  
ATOM   2937  CB  ASN A 195       2.961  -0.861   7.323  1.00 37.01           C  
ATOM   2938  HB2 ASN A 195       2.726  -0.772   6.263  1.00 37.01           H  
ATOM   2939  HB3 ASN A 195       2.515  -1.788   7.682  1.00 37.01           H  
ATOM   2940  O   ASN A 195       4.347  -3.294   7.052  1.00 37.01           O  
ATOM   2941  CG  ASN A 195       2.271   0.260   8.081  1.00 37.01           C  
ATOM   2942  ND2 ASN A 195       0.963   0.211   8.153  1.00 37.01           N  
ATOM   2943 HD21 ASN A 195       0.536   0.919   8.733  1.00 37.01           H  
ATOM   2944 HD22 ASN A 195       0.475  -0.591   7.782  1.00 37.01           H  
ATOM   2945  OD1 ASN A 195       2.849   1.194   8.605  1.00 37.01           O  
ATOM   2946  N   ARG A 196       6.347  -2.361   6.645  1.00 39.64           N  
ATOM   2947  H   ARG A 196       6.864  -1.493   6.621  1.00 39.64           H  
ATOM   2948  CA  ARG A 196       6.999  -3.551   6.045  1.00 39.64           C  
ATOM   2949  HA  ARG A 196       8.013  -3.256   5.776  1.00 39.64           H  
ATOM   2950  C   ARG A 196       6.389  -4.032   4.717  1.00 39.64           C  
ATOM   2951  CB  ARG A 196       7.116  -4.725   7.046  1.00 39.64           C  
ATOM   2952  HB2 ARG A 196       6.119  -5.101   7.275  1.00 39.64           H  
ATOM   2953  HB3 ARG A 196       7.658  -5.536   6.559  1.00 39.64           H  
ATOM   2954  O   ARG A 196       6.803  -5.066   4.206  1.00 39.64           O  
ATOM   2955  CG  ARG A 196       7.845  -4.410   8.359  1.00 39.64           C  
ATOM   2956  HG2 ARG A 196       7.332  -3.610   8.893  1.00 39.64           H  
ATOM   2957  HG3 ARG A 196       8.867  -4.103   8.138  1.00 39.64           H  
ATOM   2958  CD  ARG A 196       7.858  -5.675   9.231  1.00 39.64           C  
ATOM   2959  HD2 ARG A 196       8.263  -6.501   8.646  1.00 39.64           H  
ATOM   2960  HD3 ARG A 196       6.831  -5.917   9.507  1.00 39.64           H  
ATOM   2961  NE  ARG A 196       8.674  -5.508  10.449  1.00 39.64           N  
ATOM   2962  HE  ARG A 196       9.200  -4.650  10.537  1.00 39.64           H  
ATOM   2963  NH1 ARG A 196       8.205  -7.550  11.401  1.00 39.64           N  
ATOM   2964 HH11 ARG A 196       8.366  -8.235  12.126  1.00 39.64           H  
ATOM   2965 HH12 ARG A 196       7.602  -7.780  10.624  1.00 39.64           H  
ATOM   2966  NH2 ARG A 196       9.634  -6.171  12.409  1.00 39.64           N  
ATOM   2967 HH21 ARG A 196       9.774  -6.873  13.122  1.00 39.64           H  
ATOM   2968 HH22 ARG A 196      10.176  -5.320  12.448  1.00 39.64           H  
ATOM   2969  CZ  ARG A 196       8.831  -6.406  11.410  1.00 39.64           C  
ATOM   2970  N   THR A 197       5.464  -3.284   4.117  1.00 32.15           N  
ATOM   2971  H   THR A 197       5.131  -2.445   4.570  1.00 32.15           H  
ATOM   2972  CA  THR A 197       5.022  -3.528   2.740  1.00 32.15           C  
ATOM   2973  HA  THR A 197       4.707  -4.568   2.656  1.00 32.15           H  
ATOM   2974  C   THR A 197       6.185  -3.315   1.776  1.00 32.15           C  
ATOM   2975  CB  THR A 197       3.848  -2.623   2.321  1.00 32.15           C  
ATOM   2976  HB  THR A 197       3.975  -2.337   1.277  1.00 32.15           H  
ATOM   2977  O   THR A 197       6.778  -2.235   1.747  1.00 32.15           O  
ATOM   2978  CG2 THR A 197       2.515  -3.355   2.434  1.00 32.15           C  
ATOM   2979 HG21 THR A 197       2.517  -4.223   1.775  1.00 32.15           H  
ATOM   2980 HG22 THR A 197       2.360  -3.685   3.461  1.00 32.15           H  
ATOM   2981 HG23 THR A 197       1.702  -2.692   2.137  1.00 32.15           H  
ATOM   2982  OG1 THR A 197       3.745  -1.446   3.109  1.00 32.15           O  
ATOM   2983  HG1 THR A 197       3.417  -0.767   2.515  1.00 32.15           H  
ATOM   2984  N   LEU A 198       6.485  -4.335   0.975  1.00 36.66           N  
ATOM   2985  H   LEU A 198       5.979  -5.202   1.083  1.00 36.66           H  
ATOM   2986  CA  LEU A 198       7.335  -4.209  -0.203  1.00 36.66           C  
ATOM   2987  HA  LEU A 198       8.129  -3.488  -0.009  1.00 36.66           H  
ATOM   2988  C   LEU A 198       6.485  -3.676  -1.361  1.00 36.66           C  
ATOM   2989  CB  LEU A 198       7.972  -5.572  -0.538  1.00 36.66           C  
ATOM   2990  HB2 LEU A 198       7.174  -6.280  -0.763  1.00 36.66           H  
ATOM   2991  HB3 LEU A 198       8.577  -5.460  -1.438  1.00 36.66           H  
ATOM   2992  O   LEU A 198       5.344  -4.097  -1.536  1.00 36.66           O  
ATOM   2993  CG  LEU A 198       8.855  -6.166   0.578  1.00 36.66           C  
ATOM   2994  HG  LEU A 198       8.261  -6.291   1.483  1.00 36.66           H  
ATOM   2995  CD1 LEU A 198       9.362  -7.544   0.153  1.00 36.66           C  
ATOM   2996 HD11 LEU A 198       9.968  -7.462  -0.749  1.00 36.66           H  
ATOM   2997 HD12 LEU A 198       8.519  -8.207  -0.038  1.00 36.66           H  
ATOM   2998 HD13 LEU A 198       9.968  -7.976   0.949  1.00 36.66           H  
ATOM   2999  CD2 LEU A 198      10.063  -5.284   0.903  1.00 36.66           C  
ATOM   3000 HD21 LEU A 198       9.735  -4.320   1.291  1.00 36.66           H  
ATOM   3001 HD22 LEU A 198      10.668  -5.132   0.009  1.00 36.66           H  
ATOM   3002 HD23 LEU A 198      10.676  -5.770   1.662  1.00 36.66           H  
ATOM   3003  N   TYR A 199       7.031  -2.757  -2.148  1.00 38.52           N  
ATOM   3004  H   TYR A 199       7.943  -2.401  -1.900  1.00 38.52           H  
ATOM   3005  CA  TYR A 199       6.389  -2.190  -3.331  1.00 38.52           C  
ATOM   3006  HA  TYR A 199       5.402  -2.632  -3.471  1.00 38.52           H  
ATOM   3007  C   TYR A 199       7.248  -2.519  -4.545  1.00 38.52           C  
ATOM   3008  CB  TYR A 199       6.210  -0.670  -3.176  1.00 38.52           C  
ATOM   3009  HB2 TYR A 199       7.188  -0.211  -3.031  1.00 38.52           H  
ATOM   3010  HB3 TYR A 199       5.801  -0.273  -4.105  1.00 38.52           H  
ATOM   3011  O   TYR A 199       8.388  -2.067  -4.627  1.00 38.52           O  
ATOM   3012  CG  TYR A 199       5.307  -0.261  -2.028  1.00 38.52           C  
ATOM   3013  CD1 TYR A 199       3.939  -0.009  -2.247  1.00 38.52           C  
ATOM   3014  HD1 TYR A 199       3.537  -0.079  -3.247  1.00 38.52           H  
ATOM   3015  CD2 TYR A 199       5.829  -0.190  -0.725  1.00 38.52           C  
ATOM   3016  HD2 TYR A 199       6.872  -0.409  -0.547  1.00 38.52           H  
ATOM   3017  CE1 TYR A 199       3.094   0.304  -1.162  1.00 38.52           C  
ATOM   3018  HE1 TYR A 199       2.043   0.478  -1.336  1.00 38.52           H  
ATOM   3019  CE2 TYR A 199       4.985   0.086   0.360  1.00 38.52           C  
ATOM   3020  HE2 TYR A 199       5.374   0.035   1.366  1.00 38.52           H  
ATOM   3021  OH  TYR A 199       2.808   0.576   1.214  1.00 38.52           O  
ATOM   3022  HH  TYR A 199       1.906   0.713   0.917  1.00 38.52           H  
ATOM   3023  CZ  TYR A 199       3.621   0.341   0.147  1.00 38.52           C  
ATOM   3024  N   ARG A 200       6.696  -3.284  -5.493  1.00 43.22           N  
ATOM   3025  H   ARG A 200       5.758  -3.627  -5.344  1.00 43.22           H  
ATOM   3026  CA  ARG A 200       7.306  -3.486  -6.811  1.00 43.22           C  
ATOM   3027  HA  ARG A 200       8.388  -3.548  -6.701  1.00 43.22           H  
ATOM   3028  C   ARG A 200       6.998  -2.271  -7.682  1.00 43.22           C  
ATOM   3029  CB  ARG A 200       6.803  -4.807  -7.427  1.00 43.22           C  
ATOM   3030  HB2 ARG A 200       7.088  -5.630  -6.771  1.00 43.22           H  
ATOM   3031  HB3 ARG A 200       5.716  -4.784  -7.504  1.00 43.22           H  
ATOM   3032  O   ARG A 200       5.849  -2.078  -8.077  1.00 43.22           O  
ATOM   3033  CG  ARG A 200       7.400  -5.051  -8.822  1.00 43.22           C  
ATOM   3034  HG2 ARG A 200       8.488  -5.016  -8.757  1.00 43.22           H  
ATOM   3035  HG3 ARG A 200       7.068  -4.264  -9.499  1.00 43.22           H  
ATOM   3036  CD  ARG A 200       6.976  -6.405  -9.406  1.00 43.22           C  
ATOM   3037  HD2 ARG A 200       5.888  -6.470  -9.401  1.00 43.22           H  
ATOM   3038  HD3 ARG A 200       7.389  -7.201  -8.787  1.00 43.22           H  
ATOM   3039  NE  ARG A 200       7.462  -6.537 -10.791  1.00 43.22           N  
ATOM   3040  HE  ARG A 200       7.722  -5.677 -11.253  1.00 43.22           H  
ATOM   3041  NH1 ARG A 200       7.084  -8.774 -11.149  1.00 43.22           N  
ATOM   3042 HH11 ARG A 200       7.209  -9.581 -11.744  1.00 43.22           H  
ATOM   3043 HH12 ARG A 200       6.713  -8.859 -10.214  1.00 43.22           H  
ATOM   3044  NH2 ARG A 200       8.061  -7.535 -12.736  1.00 43.22           N  
ATOM   3045 HH21 ARG A 200       8.458  -6.662 -13.053  1.00 43.22           H  
ATOM   3046 HH22 ARG A 200       8.204  -8.340 -13.330  1.00 43.22           H  
ATOM   3047  CZ  ARG A 200       7.534  -7.616 -11.547  1.00 43.22           C  
ATOM   3048  N   SER A 201       8.014  -1.472  -7.988  1.00 39.86           N  
ATOM   3049  H   SER A 201       8.925  -1.665  -7.597  1.00 39.86           H  
ATOM   3050  CA  SER A 201       7.921  -0.422  -9.000  1.00 39.86           C  
ATOM   3051  HA  SER A 201       6.896  -0.058  -9.065  1.00 39.86           H  
ATOM   3052  C   SER A 201       8.332  -0.991 -10.356  1.00 39.86           C  
ATOM   3053  CB  SER A 201       8.805   0.764  -8.610  1.00 39.86           C  
ATOM   3054  HB2 SER A 201       8.514   1.119  -7.621  1.00 39.86           H  
ATOM   3055  HB3 SER A 201       9.849   0.451  -8.577  1.00 39.86           H  
ATOM   3056  O   SER A 201       9.513  -1.220 -10.594  1.00 39.86           O  
ATOM   3057  OG  SER A 201       8.646   1.816  -9.541  1.00 39.86           O  
ATOM   3058  HG  SER A 201       9.424   1.851 -10.103  1.00 39.86           H  
ATOM   3059  N   ASN A 202       7.369  -1.183 -11.262  1.00 39.09           N  
ATOM   3060  H   ASN A 202       6.411  -1.014 -10.991  1.00 39.09           H  
ATOM   3061  CA  ASN A 202       7.660  -1.377 -12.688  1.00 39.09           C  
ATOM   3062  HA  ASN A 202       8.585  -1.944 -12.796  1.00 39.09           H  
ATOM   3063  C   ASN A 202       7.910  -0.004 -13.336  1.00 39.09           C  
ATOM   3064  CB  ASN A 202       6.535  -2.171 -13.378  1.00 39.09           C  
ATOM   3065  HB2 ASN A 202       5.562  -1.773 -13.092  1.00 39.09           H  
ATOM   3066  HB3 ASN A 202       6.640  -2.040 -14.455  1.00 39.09           H  
ATOM   3067  O   ASN A 202       7.124   0.481 -14.152  1.00 39.09           O  
ATOM   3068  CG  ASN A 202       6.559  -3.670 -13.132  1.00 39.09           C  
ATOM   3069  ND2 ASN A 202       5.720  -4.395 -13.831  1.00 39.09           N  
ATOM   3070 HD21 ASN A 202       5.178  -3.953 -14.560  1.00 39.09           H  
ATOM   3071 HD22 ASN A 202       5.832  -5.398 -13.800  1.00 39.09           H  
ATOM   3072  OD1 ASN A 202       7.300  -4.220 -12.329  1.00 39.09           O  
ATOM   3073  N   THR A 203       8.987   0.664 -12.928  1.00 37.45           N  
ATOM   3074  H   THR A 203       9.600   0.225 -12.255  1.00 37.45           H  
ATOM   3075  CA  THR A 203       9.438   1.912 -13.552  1.00 37.45           C  
ATOM   3076  HA  THR A 203       8.564   2.472 -13.885  1.00 37.45           H  
ATOM   3077  C   THR A 203      10.236   1.587 -14.804  1.00 37.45           C  
ATOM   3078  CB  THR A 203      10.231   2.824 -12.590  1.00 37.45           C  
ATOM   3079  HB  THR A 203      11.073   3.287 -13.104  1.00 37.45           H  
ATOM   3080  O   THR A 203      11.459   1.558 -14.773  1.00 37.45           O  
ATOM   3081  CG2 THR A 203       9.337   3.956 -12.082  1.00 37.45           C  
ATOM   3082 HG21 THR A 203       9.058   4.600 -12.916  1.00 37.45           H  
ATOM   3083 HG22 THR A 203       8.439   3.543 -11.624  1.00 37.45           H  
ATOM   3084 HG23 THR A 203       9.884   4.542 -11.343  1.00 37.45           H  
ATOM   3085  OG1 THR A 203      10.713   2.129 -11.457  1.00 37.45           O  
ATOM   3086  HG1 THR A 203      11.494   1.649 -11.742  1.00 37.45           H  
ATOM   3087  N   VAL A 204       9.540   1.392 -15.926  1.00 33.19           N  
ATOM   3088  H   VAL A 204       8.533   1.322 -15.874  1.00 33.19           H  
ATOM   3089  CA  VAL A 204      10.193   1.427 -17.239  1.00 33.19           C  
ATOM   3090  HA  VAL A 204      11.046   0.749 -17.222  1.00 33.19           H  
ATOM   3091  C   VAL A 204      10.701   2.853 -17.455  1.00 33.19           C  
ATOM   3092  CB  VAL A 204       9.262   0.986 -18.387  1.00 33.19           C  
ATOM   3093  HB  VAL A 204       8.482   1.733 -18.536  1.00 33.19           H  
ATOM   3094  O   VAL A 204       9.915   3.775 -17.706  1.00 33.19           O  
ATOM   3095  CG1 VAL A 204      10.062   0.836 -19.687  1.00 33.19           C  
ATOM   3096 HG11 VAL A 204      10.769   0.010 -19.594  1.00 33.19           H  
ATOM   3097 HG12 VAL A 204       9.390   0.625 -20.518  1.00 33.19           H  
ATOM   3098 HG13 VAL A 204      10.629   1.742 -19.900  1.00 33.19           H  
ATOM   3099  CG2 VAL A 204       8.582  -0.359 -18.101  1.00 33.19           C  
ATOM   3100 HG21 VAL A 204       7.916  -0.278 -17.242  1.00 33.19           H  
ATOM   3101 HG22 VAL A 204       9.335  -1.121 -17.897  1.00 33.19           H  
ATOM   3102 HG23 VAL A 204       7.996  -0.672 -18.965  1.00 33.19           H  
ATOM   3103  N   ILE A 205      12.012   3.056 -17.326  1.00 34.37           N  
ATOM   3104  H   ILE A 205      12.598   2.281 -17.047  1.00 34.37           H  
ATOM   3105  CA  ILE A 205      12.661   4.321 -17.668  1.00 34.37           C  
ATOM   3106  HA  ILE A 205      12.019   5.141 -17.344  1.00 34.37           H  
ATOM   3107  C   ILE A 205      12.747   4.383 -19.195  1.00 34.37           C  
ATOM   3108  CB  ILE A 205      14.024   4.504 -16.952  1.00 34.37           C  
ATOM   3109  HB  ILE A 205      14.713   3.733 -17.296  1.00 34.37           H  
ATOM   3110  O   ILE A 205      13.760   4.060 -19.801  1.00 34.37           O  
ATOM   3111  CG1 ILE A 205      13.857   4.366 -15.418  1.00 34.37           C  
ATOM   3112 HG12 ILE A 205      13.138   5.104 -15.061  1.00 34.37           H  
ATOM   3113 HG13 ILE A 205      13.463   3.375 -15.192  1.00 34.37           H  
ATOM   3114  CG2 ILE A 205      14.610   5.889 -17.303  1.00 34.37           C  
ATOM   3115 HG21 ILE A 205      13.976   6.692 -16.926  1.00 34.37           H  
ATOM   3116 HG22 ILE A 205      14.727   5.999 -18.381  1.00 34.37           H  
ATOM   3117 HG23 ILE A 205      15.611   5.988 -16.883  1.00 34.37           H  
ATOM   3118  CD1 ILE A 205      15.157   4.513 -14.617  1.00 34.37           C  
ATOM   3119 HD11 ILE A 205      15.915   3.836 -15.012  1.00 34.37           H  
ATOM   3120 HD12 ILE A 205      14.969   4.252 -13.575  1.00 34.37           H  
ATOM   3121 HD13 ILE A 205      15.523   5.538 -14.657  1.00 34.37           H  
ATOM   3122  N   ARG A 206      11.644   4.787 -19.837  1.00 32.30           N  
ATOM   3123  H   ARG A 206      10.808   4.936 -19.291  1.00 32.30           H  
ATOM   3124  CA  ARG A 206      11.706   5.252 -21.224  1.00 32.30           C  
ATOM   3125  HA  ARG A 206      12.404   4.622 -21.777  1.00 32.30           H  
ATOM   3126  C   ARG A 206      12.299   6.644 -21.221  1.00 32.30           C  
ATOM   3127  CB  ARG A 206      10.344   5.197 -21.931  1.00 32.30           C  
ATOM   3128  HB2 ARG A 206       9.563   5.617 -21.298  1.00 32.30           H  
ATOM   3129  HB3 ARG A 206      10.406   5.776 -22.853  1.00 32.30           H  
ATOM   3130  O   ARG A 206      11.621   7.596 -20.828  1.00 32.30           O  
ATOM   3131  CG  ARG A 206      10.030   3.742 -22.285  1.00 32.30           C  
ATOM   3132  HG2 ARG A 206      10.903   3.300 -22.765  1.00 32.30           H  
ATOM   3133  HG3 ARG A 206       9.822   3.193 -21.366  1.00 32.30           H  
ATOM   3134  CD  ARG A 206       8.838   3.583 -23.227  1.00 32.30           C  
ATOM   3135  HD2 ARG A 206       7.928   3.874 -22.701  1.00 32.30           H  
ATOM   3136  HD3 ARG A 206       8.983   4.225 -24.096  1.00 32.30           H  
ATOM   3137  NE  ARG A 206       8.760   2.179 -23.669  1.00 32.30           N  
ATOM   3138  HE  ARG A 206       9.594   1.620 -23.560  1.00 32.30           H  
ATOM   3139  NH1 ARG A 206       6.621   2.139 -24.480  1.00 32.30           N  
ATOM   3140 HH11 ARG A 206       6.548   3.125 -24.271  1.00 32.30           H  
ATOM   3141 HH12 ARG A 206       5.893   1.621 -24.952  1.00 32.30           H  
ATOM   3142  NH2 ARG A 206       7.906   0.288 -24.565  1.00 32.30           N  
ATOM   3143 HH21 ARG A 206       7.187  -0.259 -25.016  1.00 32.30           H  
ATOM   3144 HH22 ARG A 206       8.786  -0.190 -24.431  1.00 32.30           H  
ATOM   3145  CZ  ARG A 206       7.759   1.542 -24.235  1.00 32.30           C  
ATOM   3146  N   ASP A 207      13.541   6.735 -21.676  1.00 30.54           N  
ATOM   3147  H   ASP A 207      14.056   5.888 -21.867  1.00 30.54           H  
ATOM   3148  CA  ASP A 207      14.243   7.995 -21.889  1.00 30.54           C  
ATOM   3149  HA  ASP A 207      13.951   8.643 -21.063  1.00 30.54           H  
ATOM   3150  C   ASP A 207      13.720   8.669 -23.172  1.00 30.54           C  
ATOM   3151  CB  ASP A 207      15.769   7.767 -21.807  1.00 30.54           C  
ATOM   3152  HB2 ASP A 207      16.190   7.652 -22.806  1.00 30.54           H  
ATOM   3153  HB3 ASP A 207      15.958   6.837 -21.271  1.00 30.54           H  
ATOM   3154  O   ASP A 207      14.364   8.758 -24.214  1.00 30.54           O  
ATOM   3155  CG  ASP A 207      16.514   8.874 -21.045  1.00 30.54           C  
ATOM   3156  OD1 ASP A 207      15.839   9.719 -20.407  1.00 30.54           O  
ATOM   3157  OD2 ASP A 207      17.760   8.837 -21.067  1.00 30.54           O  
ATOM   3158  N   ALA A 208      12.452   9.072 -23.108  1.00 28.29           N  
ATOM   3159  H   ALA A 208      11.975   8.931 -22.229  1.00 28.29           H  
ATOM   3160  CA  ALA A 208      11.787   9.871 -24.118  1.00 28.29           C  
ATOM   3161  HA  ALA A 208      12.344   9.822 -25.053  1.00 28.29           H  
ATOM   3162  C   ALA A 208      11.779  11.318 -23.627  1.00 28.29           C  
ATOM   3163  CB  ALA A 208      10.385   9.305 -24.375  1.00 28.29           C  
ATOM   3164  HB1 ALA A 208       9.879   9.916 -25.122  1.00 28.29           H  
ATOM   3165  HB2 ALA A 208       9.805   9.314 -23.451  1.00 28.29           H  
ATOM   3166  HB3 ALA A 208      10.467   8.282 -24.742  1.00 28.29           H  
ATOM   3167  O   ALA A 208      11.063  11.667 -22.683  1.00 28.29           O  
ATOM   3168  N   GLY A 209      12.586  12.161 -24.270  1.00 28.64           N  
ATOM   3169  H   GLY A 209      13.205  11.790 -24.976  1.00 28.64           H  
ATOM   3170  CA  GLY A 209      12.611  13.588 -23.978  1.00 28.64           C  
ATOM   3171  HA2 GLY A 209      13.006  13.727 -22.972  1.00 28.64           H  
ATOM   3172  HA3 GLY A 209      13.271  14.094 -24.683  1.00 28.64           H  
ATOM   3173  C   GLY A 209      11.215  14.220 -24.069  1.00 28.64           C  
ATOM   3174  O   GLY A 209      10.400  13.841 -24.907  1.00 28.64           O  
ATOM   3175  N   LEU A 210      11.002  15.251 -23.243  1.00 29.01           N  
ATOM   3176  H   LEU A 210      11.757  15.435 -22.597  1.00 29.01           H  
ATOM   3177  CA  LEU A 210       9.824  16.131 -23.169  1.00 29.01           C  
ATOM   3178  HA  LEU A 210      10.180  17.010 -22.632  1.00 29.01           H  
ATOM   3179  C   LEU A 210       8.596  15.629 -22.371  1.00 29.01           C  
ATOM   3180  CB  LEU A 210       9.407  16.660 -24.562  1.00 29.01           C  
ATOM   3181  HB2 LEU A 210       8.564  17.341 -24.444  1.00 29.01           H  
ATOM   3182  HB3 LEU A 210       9.029  15.827 -25.155  1.00 29.01           H  
ATOM   3183  O   LEU A 210       7.790  14.810 -22.800  1.00 29.01           O  
ATOM   3184  CG  LEU A 210      10.518  17.381 -25.350  1.00 29.01           C  
ATOM   3185  HG  LEU A 210      11.475  16.878 -25.220  1.00 29.01           H  
ATOM   3186  CD1 LEU A 210      10.194  17.391 -26.841  1.00 29.01           C  
ATOM   3187 HD11 LEU A 210      10.985  17.904 -27.388  1.00 29.01           H  
ATOM   3188 HD12 LEU A 210      10.141  16.364 -27.203  1.00 29.01           H  
ATOM   3189 HD13 LEU A 210       9.241  17.886 -27.024  1.00 29.01           H  
ATOM   3190  CD2 LEU A 210      10.651  18.830 -24.871  1.00 29.01           C  
ATOM   3191 HD21 LEU A 210       9.716  19.368 -25.027  1.00 29.01           H  
ATOM   3192 HD22 LEU A 210      11.442  19.320 -25.440  1.00 29.01           H  
ATOM   3193 HD23 LEU A 210      10.928  18.850 -23.817  1.00 29.01           H  
ATOM   3194  N   ARG A 211       8.339  16.359 -21.275  1.00 29.91           N  
ATOM   3195  H   ARG A 211       9.142  16.840 -20.895  1.00 29.91           H  
ATOM   3196  CA  ARG A 211       7.022  16.940 -20.934  1.00 29.91           C  
ATOM   3197  HA  ARG A 211       7.067  17.252 -19.891  1.00 29.91           H  
ATOM   3198  C   ARG A 211       5.785  16.016 -21.010  1.00 29.91           C  
ATOM   3199  CB  ARG A 211       6.784  18.208 -21.789  1.00 29.91           C  
ATOM   3200  HB2 ARG A 211       5.818  18.628 -21.508  1.00 29.91           H  
ATOM   3201  HB3 ARG A 211       6.722  17.911 -22.836  1.00 29.91           H  
ATOM   3202  O   ARG A 211       4.799  16.370 -21.655  1.00 29.91           O  
ATOM   3203  CG  ARG A 211       7.811  19.341 -21.658  1.00 29.91           C  
ATOM   3204  HG2 ARG A 211       7.854  19.675 -20.621  1.00 29.91           H  
ATOM   3205  HG3 ARG A 211       8.797  19.001 -21.975  1.00 29.91           H  
ATOM   3206  CD  ARG A 211       7.354  20.500 -22.560  1.00 29.91           C  
ATOM   3207  HD2 ARG A 211       6.324  20.751 -22.307  1.00 29.91           H  
ATOM   3208  HD3 ARG A 211       7.387  20.169 -23.598  1.00 29.91           H  
ATOM   3209  NE  ARG A 211       8.191  21.704 -22.402  1.00 29.91           N  
ATOM   3210  HE  ARG A 211       9.036  21.612 -21.856  1.00 29.91           H  
ATOM   3211  NH1 ARG A 211       6.909  23.130 -23.675  1.00 29.91           N  
ATOM   3212 HH11 ARG A 211       6.770  24.045 -24.080  1.00 29.91           H  
ATOM   3213 HH12 ARG A 211       6.291  22.366 -23.909  1.00 29.91           H  
ATOM   3214  NH2 ARG A 211       8.753  23.896 -22.691  1.00 29.91           N  
ATOM   3215 HH21 ARG A 211       8.581  24.804 -23.100  1.00 29.91           H  
ATOM   3216 HH22 ARG A 211       9.584  23.772 -22.131  1.00 29.91           H  
ATOM   3217  CZ  ARG A 211       7.948  22.898 -22.921  1.00 29.91           C  
ATOM   3218  N   SER A 212       5.730  14.924 -20.247  1.00 31.49           N  
ATOM   3219  H   SER A 212       6.569  14.581 -19.801  1.00 31.49           H  
ATOM   3220  CA  SER A 212       4.428  14.367 -19.829  1.00 31.49           C  
ATOM   3221  HA  SER A 212       3.754  15.210 -19.672  1.00 31.49           H  
ATOM   3222  C   SER A 212       4.491  13.626 -18.489  1.00 31.49           C  
ATOM   3223  CB  SER A 212       3.784  13.518 -20.934  1.00 31.49           C  
ATOM   3224  HB2 SER A 212       3.599  14.136 -21.812  1.00 31.49           H  
ATOM   3225  HB3 SER A 212       2.826  13.137 -20.578  1.00 31.49           H  
ATOM   3226  O   SER A 212       5.510  13.053 -18.115  1.00 31.49           O  
ATOM   3227  OG  SER A 212       4.595  12.432 -21.305  1.00 31.49           O  
ATOM   3228  HG  SER A 212       5.398  12.761 -21.716  1.00 31.49           H  
ATOM   3229  N   GLY A 213       3.409  13.710 -17.707  1.00 30.96           N  
ATOM   3230  H   GLY A 213       2.582  14.160 -18.074  1.00 30.96           H  
ATOM   3231  CA  GLY A 213       3.371  13.196 -16.336  1.00 30.96           C  
ATOM   3232  HA2 GLY A 213       2.485  13.578 -15.828  1.00 30.96           H  
ATOM   3233  HA3 GLY A 213       4.249  13.554 -15.800  1.00 30.96           H  
ATOM   3234  C   GLY A 213       3.333  11.667 -16.270  1.00 30.96           C  
ATOM   3235  O   GLY A 213       2.468  11.040 -16.883  1.00 30.96           O  
ATOM   3236  N   ARG A 214       4.231  11.074 -15.470  1.00 34.67           N  
ATOM   3237  H   ARG A 214       4.925  11.660 -15.029  1.00 34.67           H  
ATOM   3238  CA  ARG A 214       4.269   9.625 -15.204  1.00 34.67           C  
ATOM   3239  HA  ARG A 214       4.417   9.110 -16.153  1.00 34.67           H  
ATOM   3240  C   ARG A 214       2.943   9.125 -14.620  1.00 34.67           C  
ATOM   3241  CB  ARG A 214       5.434   9.266 -14.256  1.00 34.67           C  
ATOM   3242  HB2 ARG A 214       5.246   8.276 -13.839  1.00 34.67           H  
ATOM   3243  HB3 ARG A 214       5.467   9.975 -13.429  1.00 34.67           H  
ATOM   3244  O   ARG A 214       2.394   9.713 -13.688  1.00 34.67           O  
ATOM   3245  CG  ARG A 214       6.803   9.219 -14.959  1.00 34.67           C  
ATOM   3246  HG2 ARG A 214       7.035  10.196 -15.382  1.00 34.67           H  
ATOM   3247  HG3 ARG A 214       6.756   8.489 -15.767  1.00 34.67           H  
ATOM   3248  CD  ARG A 214       7.920   8.809 -13.981  1.00 34.67           C  
ATOM   3249  HD2 ARG A 214       7.611   7.906 -13.454  1.00 34.67           H  
ATOM   3250  HD3 ARG A 214       8.063   9.608 -13.254  1.00 34.67           H  
ATOM   3251  NE  ARG A 214       9.195   8.532 -14.679  1.00 34.67           N  
ATOM   3252  HE  ARG A 214       9.182   8.547 -15.689  1.00 34.67           H  
ATOM   3253  NH1 ARG A 214      10.535   8.165 -12.838  1.00 34.67           N  
ATOM   3254 HH11 ARG A 214       9.767   8.371 -12.214  1.00 34.67           H  
ATOM   3255 HH12 ARG A 214      11.439   7.909 -12.468  1.00 34.67           H  
ATOM   3256  NH2 ARG A 214      11.388   7.926 -14.876  1.00 34.67           N  
ATOM   3257 HH21 ARG A 214      11.334   7.960 -15.884  1.00 34.67           H  
ATOM   3258 HH22 ARG A 214      12.276   7.678 -14.465  1.00 34.67           H  
ATOM   3259  CZ  ARG A 214      10.359   8.213 -14.129  1.00 34.67           C  
ATOM   3260  N   GLN A 215       2.468   7.986 -15.121  1.00 32.39           N  
ATOM   3261  H   GLN A 215       2.992   7.528 -15.853  1.00 32.39           H  
ATOM   3262  CA  GLN A 215       1.410   7.221 -14.465  1.00 32.39           C  
ATOM   3263  HA  GLN A 215       0.745   7.906 -13.940  1.00 32.39           H  
ATOM   3264  C   GLN A 215       2.036   6.278 -13.435  1.00 32.39           C  
ATOM   3265  CB  GLN A 215       0.566   6.438 -15.484  1.00 32.39           C  
ATOM   3266  HB2 GLN A 215      -0.173   5.861 -14.927  1.00 32.39           H  
ATOM   3267  HB3 GLN A 215       1.199   5.741 -16.034  1.00 32.39           H  
ATOM   3268  O   GLN A 215       2.876   5.457 -13.782  1.00 32.39           O  
ATOM   3269  CG  GLN A 215      -0.161   7.356 -16.481  1.00 32.39           C  
ATOM   3270  HG2 GLN A 215       0.572   7.802 -17.153  1.00 32.39           H  
ATOM   3271  HG3 GLN A 215      -0.657   8.161 -15.939  1.00 32.39           H  
ATOM   3272  CD  GLN A 215      -1.216   6.631 -17.315  1.00 32.39           C  
ATOM   3273  NE2 GLN A 215      -1.668   7.213 -18.402  1.00 32.39           N  
ATOM   3274 HE21 GLN A 215      -1.202   8.033 -18.763  1.00 32.39           H  
ATOM   3275 HE22 GLN A 215      -2.266   6.637 -18.977  1.00 32.39           H  
ATOM   3276  OE1 GLN A 215      -1.718   5.573 -16.982  1.00 32.39           O  
ATOM   3277  N   VAL A 216       1.603   6.378 -12.178  1.00 35.94           N  
ATOM   3278  H   VAL A 216       0.964   7.123 -11.940  1.00 35.94           H  
ATOM   3279  CA  VAL A 216       1.884   5.361 -11.157  1.00 35.94           C  
ATOM   3280  HA  VAL A 216       2.840   4.885 -11.373  1.00 35.94           H  
ATOM   3281  C   VAL A 216       0.790   4.299 -11.240  1.00 35.94           C  
ATOM   3282  CB  VAL A 216       1.982   5.982  -9.748  1.00 35.94           C  
ATOM   3283  HB  VAL A 216       1.035   6.465  -9.503  1.00 35.94           H  
ATOM   3284  O   VAL A 216      -0.396   4.612 -11.063  1.00 35.94           O  
ATOM   3285  CG1 VAL A 216       2.282   4.927  -8.676  1.00 35.94           C  
ATOM   3286 HG11 VAL A 216       1.470   4.202  -8.618  1.00 35.94           H  
ATOM   3287 HG12 VAL A 216       2.381   5.404  -7.701  1.00 35.94           H  
ATOM   3288 HG13 VAL A 216       3.207   4.402  -8.912  1.00 35.94           H  
ATOM   3289  CG2 VAL A 216       3.091   7.042  -9.688  1.00 35.94           C  
ATOM   3290 HG21 VAL A 216       3.159   7.452  -8.680  1.00 35.94           H  
ATOM   3291 HG22 VAL A 216       2.879   7.860 -10.377  1.00 35.94           H  
ATOM   3292 HG23 VAL A 216       4.048   6.593  -9.952  1.00 35.94           H  
ATOM   3293  N   GLU A 217       1.172   3.053 -11.513  1.00 32.29           N  
ATOM   3294  H   GLU A 217       2.148   2.861 -11.691  1.00 32.29           H  
ATOM   3295  CA  GLU A 217       0.296   1.902 -11.308  1.00 32.29           C  
ATOM   3296  HA  GLU A 217      -0.736   2.222 -11.454  1.00 32.29           H  
ATOM   3297  C   GLU A 217       0.402   1.405  -9.867  1.00 32.29           C  
ATOM   3298  CB  GLU A 217       0.545   0.768 -12.311  1.00 32.29           C  
ATOM   3299  HB2 GLU A 217       0.015  -0.112 -11.947  1.00 32.29           H  
ATOM   3300  HB3 GLU A 217       1.608   0.535 -12.367  1.00 32.29           H  
ATOM   3301  O   GLU A 217       1.485   1.231  -9.315  1.00 32.29           O  
ATOM   3302  CG  GLU A 217      -0.002   1.119 -13.703  1.00 32.29           C  
ATOM   3303  HG2 GLU A 217      -0.895   1.734 -13.590  1.00 32.29           H  
ATOM   3304  HG3 GLU A 217       0.738   1.709 -14.244  1.00 32.29           H  
ATOM   3305  CD  GLU A 217      -0.367  -0.140 -14.499  1.00 32.29           C  
ATOM   3306  OE1 GLU A 217      -1.520  -0.172 -14.994  1.00 32.29           O  
ATOM   3307  OE2 GLU A 217       0.468  -1.066 -14.543  1.00 32.29           O  
ATOM   3308  N   TYR A 218      -0.757   1.180  -9.254  1.00 32.09           N  
ATOM   3309  H   TYR A 218      -1.608   1.279  -9.790  1.00 32.09           H  
ATOM   3310  CA  TYR A 218      -0.868   0.633  -7.910  1.00 32.09           C  
ATOM   3311  HA  TYR A 218       0.099   0.665  -7.408  1.00 32.09           H  
ATOM   3312  C   TYR A 218      -1.297  -0.825  -8.030  1.00 32.09           C  
ATOM   3313  CB  TYR A 218      -1.861   1.458  -7.077  1.00 32.09           C  
ATOM   3314  HB2 TYR A 218      -1.965   0.984  -6.101  1.00 32.09           H  
ATOM   3315  HB3 TYR A 218      -2.840   1.429  -7.555  1.00 32.09           H  
ATOM   3316  O   TYR A 218      -2.494  -1.114  -8.097  1.00 32.09           O  
ATOM   3317  CG  TYR A 218      -1.470   2.907  -6.869  1.00 32.09           C  
ATOM   3318  CD1 TYR A 218      -0.669   3.271  -5.769  1.00 32.09           C  
ATOM   3319  HD1 TYR A 218      -0.312   2.512  -5.090  1.00 32.09           H  
ATOM   3320  CD2 TYR A 218      -1.902   3.889  -7.781  1.00 32.09           C  
ATOM   3321  HD2 TYR A 218      -2.480   3.602  -8.648  1.00 32.09           H  
ATOM   3322  CE1 TYR A 218      -0.307   4.618  -5.574  1.00 32.09           C  
ATOM   3323  HE1 TYR A 218       0.325   4.891  -4.743  1.00 32.09           H  
ATOM   3324  CE2 TYR A 218      -1.547   5.237  -7.588  1.00 32.09           C  
ATOM   3325  HE2 TYR A 218      -1.844   5.994  -8.298  1.00 32.09           H  
ATOM   3326  OH  TYR A 218      -0.409   6.906  -6.309  1.00 32.09           O  
ATOM   3327  HH  TYR A 218       0.229   7.013  -5.600  1.00 32.09           H  
ATOM   3328  CZ  TYR A 218      -0.750   5.603  -6.485  1.00 32.09           C  
ATOM   3329  N   ILE A 219      -0.329  -1.739  -8.056  1.00 31.70           N  
ATOM   3330  H   ILE A 219       0.636  -1.439  -8.054  1.00 31.70           H  
ATOM   3331  CA  ILE A 219      -0.620  -3.157  -7.855  1.00 31.70           C  
ATOM   3332  HA  ILE A 219      -1.554  -3.399  -8.361  1.00 31.70           H  
ATOM   3333  C   ILE A 219      -0.823  -3.350  -6.355  1.00 31.70           C  
ATOM   3334  CB  ILE A 219       0.464  -4.074  -8.460  1.00 31.70           C  
ATOM   3335  HB  ILE A 219       1.423  -3.848  -7.994  1.00 31.70           H  
ATOM   3336  O   ILE A 219       0.085  -3.143  -5.550  1.00 31.70           O  
ATOM   3337  CG1 ILE A 219       0.567  -3.810  -9.982  1.00 31.70           C  
ATOM   3338 HG12 ILE A 219       0.795  -2.757 -10.151  1.00 31.70           H  
ATOM   3339 HG13 ILE A 219      -0.392  -4.024 -10.454  1.00 31.70           H  
ATOM   3340  CG2 ILE A 219       0.111  -5.550  -8.178  1.00 31.70           C  
ATOM   3341 HG21 ILE A 219       0.048  -5.735  -7.106  1.00 31.70           H  
ATOM   3342 HG22 ILE A 219       0.892  -6.205  -8.565  1.00 31.70           H  
ATOM   3343 HG23 ILE A 219      -0.838  -5.813  -8.646  1.00 31.70           H  
ATOM   3344  CD1 ILE A 219       1.656  -4.616 -10.698  1.00 31.70           C  
ATOM   3345 HD11 ILE A 219       2.614  -4.474 -10.198  1.00 31.70           H  
ATOM   3346 HD12 ILE A 219       1.741  -4.267 -11.727  1.00 31.70           H  
ATOM   3347 HD13 ILE A 219       1.402  -5.676 -10.714  1.00 31.70           H  
ATOM   3348  N   GLN A 220      -2.045  -3.712  -5.976  1.00 28.24           N  
ATOM   3349  H   GLN A 220      -2.744  -3.870  -6.687  1.00 28.24           H  
ATOM   3350  CA  GLN A 220      -2.315  -4.197  -4.635  1.00 28.24           C  
ATOM   3351  HA  GLN A 220      -1.806  -3.561  -3.911  1.00 28.24           H  
ATOM   3352  C   GLN A 220      -1.713  -5.600  -4.565  1.00 28.24           C  
ATOM   3353  CB  GLN A 220      -3.830  -4.130  -4.368  1.00 28.24           C  
ATOM   3354  HB2 GLN A 220      -4.357  -4.839  -5.007  1.00 28.24           H  
ATOM   3355  HB3 GLN A 220      -4.173  -3.125  -4.615  1.00 28.24           H  
ATOM   3356  O   GLN A 220      -2.280  -6.536  -5.119  1.00 28.24           O  
ATOM   3357  CG  GLN A 220      -4.172  -4.406  -2.898  1.00 28.24           C  
ATOM   3358  HG2 GLN A 220      -3.539  -3.785  -2.263  1.00 28.24           H  
ATOM   3359  HG3 GLN A 220      -3.952  -5.449  -2.673  1.00 28.24           H  
ATOM   3360  CD  GLN A 220      -5.632  -4.123  -2.536  1.00 28.24           C  
ATOM   3361  NE2 GLN A 220      -5.986  -4.290  -1.281  1.00 28.24           N  
ATOM   3362 HE21 GLN A 220      -5.336  -4.764  -0.670  1.00 28.24           H  
ATOM   3363 HE22 GLN A 220      -6.977  -4.255  -1.091  1.00 28.24           H  
ATOM   3364  OE1 GLN A 220      -6.479  -3.720  -3.323  1.00 28.24           O  
ATOM   3365  N   LEU A 221      -0.536  -5.720  -3.950  1.00 30.14           N  
ATOM   3366  H   LEU A 221      -0.066  -4.891  -3.614  1.00 30.14           H  
ATOM   3367  CA  LEU A 221      -0.035  -7.018  -3.524  1.00 30.14           C  
ATOM   3368  HA  LEU A 221       0.009  -7.697  -4.375  1.00 30.14           H  
ATOM   3369  C   LEU A 221      -1.064  -7.560  -2.532  1.00 30.14           C  
ATOM   3370  CB  LEU A 221       1.372  -6.874  -2.910  1.00 30.14           C  
ATOM   3371  HB2 LEU A 221       1.606  -7.773  -2.341  1.00 30.14           H  
ATOM   3372  HB3 LEU A 221       1.363  -6.037  -2.212  1.00 30.14           H  
ATOM   3373  O   LEU A 221      -1.236  -6.995  -1.447  1.00 30.14           O  
ATOM   3374  CG  LEU A 221       2.470  -6.656  -3.971  1.00 30.14           C  
ATOM   3375  HG  LEU A 221       2.110  -5.964  -4.733  1.00 30.14           H  
ATOM   3376  CD1 LEU A 221       3.714  -6.044  -3.338  1.00 30.14           C  
ATOM   3377 HD11 LEU A 221       4.091  -6.692  -2.547  1.00 30.14           H  
ATOM   3378 HD12 LEU A 221       4.491  -5.904  -4.090  1.00 30.14           H  
ATOM   3379 HD13 LEU A 221       3.457  -5.074  -2.912  1.00 30.14           H  
ATOM   3380  CD2 LEU A 221       2.883  -7.964  -4.647  1.00 30.14           C  
ATOM   3381 HD21 LEU A 221       3.265  -8.664  -3.904  1.00 30.14           H  
ATOM   3382 HD22 LEU A 221       3.657  -7.771  -5.390  1.00 30.14           H  
ATOM   3383 HD23 LEU A 221       2.025  -8.415  -5.145  1.00 30.14           H  
ATOM   3384  N   ASP A 222      -1.776  -8.610  -2.944  1.00 29.44           N  
ATOM   3385  H   ASP A 222      -1.649  -8.949  -3.887  1.00 29.44           H  
ATOM   3386  CA  ASP A 222      -2.415  -9.512  -1.994  1.00 29.44           C  
ATOM   3387  HA  ASP A 222      -3.202  -8.976  -1.463  1.00 29.44           H  
ATOM   3388  C   ASP A 222      -1.346  -9.924  -0.976  1.00 29.44           C  
ATOM   3389  CB  ASP A 222      -3.035 -10.726  -2.710  1.00 29.44           C  
ATOM   3390  HB2 ASP A 222      -2.299 -11.161  -3.386  1.00 29.44           H  
ATOM   3391  HB3 ASP A 222      -3.289 -11.476  -1.962  1.00 29.44           H  
ATOM   3392  O   ASP A 222      -0.159  -9.998  -1.315  1.00 29.44           O  
ATOM   3393  CG  ASP A 222      -4.319 -10.381  -3.483  1.00 29.44           C  
ATOM   3394  OD1 ASP A 222      -5.122  -9.564  -2.970  1.00 29.44           O  
ATOM   3395  OD2 ASP A 222      -4.521 -10.955  -4.578  1.00 29.44           O  
ATOM   3396  N   GLU A 223      -1.757 -10.084   0.283  1.00 29.97           N  
ATOM   3397  H   GLU A 223      -2.747 -10.075   0.481  1.00 29.97           H  
ATOM   3398  CA  GLU A 223      -0.839 -10.354   1.387  1.00 29.97           C  
ATOM   3399  HA  GLU A 223      -0.282  -9.445   1.613  1.00 29.97           H  
ATOM   3400  C   GLU A 223       0.162 -11.433   0.967  1.00 29.97           C  
ATOM   3401  CB  GLU A 223      -1.626 -10.783   2.646  1.00 29.97           C  
ATOM   3402  HB2 GLU A 223      -0.929 -11.163   3.393  1.00 29.97           H  
ATOM   3403  HB3 GLU A 223      -2.319 -11.581   2.380  1.00 29.97           H  
ATOM   3404  O   GLU A 223      -0.236 -12.499   0.495  1.00 29.97           O  
ATOM   3405  CG  GLU A 223      -2.395  -9.595   3.256  1.00 29.97           C  
ATOM   3406  HG2 GLU A 223      -1.669  -8.876   3.634  1.00 29.97           H  
ATOM   3407  HG3 GLU A 223      -2.961  -9.096   2.470  1.00 29.97           H  
ATOM   3408  CD  GLU A 223      -3.383  -9.980   4.373  1.00 29.97           C  
ATOM   3409  OE1 GLU A 223      -3.369  -9.288   5.419  1.00 29.97           O  
ATOM   3410  OE2 GLU A 223      -4.235 -10.865   4.135  1.00 29.97           O  
ATOM   3411  N   ILE A 224       1.462 -11.165   1.154  1.00 34.06           N  
ATOM   3412  H   ILE A 224       1.727 -10.247   1.481  1.00 34.06           H  
ATOM   3413  CA  ILE A 224       2.469 -12.228   1.181  1.00 34.06           C  
ATOM   3414  HA  ILE A 224       2.268 -12.918   0.363  1.00 34.06           H  
ATOM   3415  C   ILE A 224       2.221 -12.979   2.492  1.00 34.06           C  
ATOM   3416  CB  ILE A 224       3.917 -11.703   1.003  1.00 34.06           C  
ATOM   3417  HB  ILE A 224       4.162 -11.060   1.848  1.00 34.06           H  
ATOM   3418  O   ILE A 224       2.928 -12.809   3.485  1.00 34.06           O  
ATOM   3419  CG1 ILE A 224       4.055 -10.880  -0.301  1.00 34.06           C  
ATOM   3420 HG12 ILE A 224       3.826 -11.515  -1.157  1.00 34.06           H  
ATOM   3421 HG13 ILE A 224       3.330 -10.066  -0.289  1.00 34.06           H  
ATOM   3422  CG2 ILE A 224       4.902 -12.891   0.980  1.00 34.06           C  
ATOM   3423 HG21 ILE A 224       4.785 -13.508   1.870  1.00 34.06           H  
ATOM   3424 HG22 ILE A 224       5.932 -12.535   0.966  1.00 34.06           H  
ATOM   3425 HG23 ILE A 224       4.722 -13.514   0.103  1.00 34.06           H  
ATOM   3426  CD1 ILE A 224       5.438 -10.246  -0.509  1.00 34.06           C  
ATOM   3427 HD11 ILE A 224       5.400  -9.579  -1.371  1.00 34.06           H  
ATOM   3428 HD12 ILE A 224       5.721  -9.671   0.372  1.00 34.06           H  
ATOM   3429 HD13 ILE A 224       6.187 -11.014  -0.702  1.00 34.06           H  
ATOM   3430  N   SER A 225       1.120 -13.728   2.501  1.00 27.03           N  
ATOM   3431  H   SER A 225       0.549 -13.724   1.668  1.00 27.03           H  
ATOM   3432  CA  SER A 225       0.790 -14.723   3.494  1.00 27.03           C  
ATOM   3433  HA  SER A 225       0.777 -14.272   4.486  1.00 27.03           H  
ATOM   3434  C   SER A 225       1.890 -15.762   3.413  1.00 27.03           C  
ATOM   3435  CB  SER A 225      -0.586 -15.339   3.207  1.00 27.03           C  
ATOM   3436  HB2 SER A 225      -0.748 -16.181   3.881  1.00 27.03           H  
ATOM   3437  HB3 SER A 225      -1.359 -14.591   3.384  1.00 27.03           H  
ATOM   3438  O   SER A 225       2.039 -16.434   2.393  1.00 27.03           O  
ATOM   3439  OG  SER A 225      -0.673 -15.782   1.865  1.00 27.03           O  
ATOM   3440  HG  SER A 225       0.138 -16.266   1.692  1.00 27.03           H  
ATOM   3441  N   ASP A 226       2.652 -15.839   4.492  1.00 28.27           N  
ATOM   3442  H   ASP A 226       2.398 -15.265   5.284  1.00 28.27           H  
ATOM   3443  CA  ASP A 226       3.560 -16.929   4.784  1.00 28.27           C  
ATOM   3444  HA  ASP A 226       4.066 -16.658   5.711  1.00 28.27           H  
ATOM   3445  C   ASP A 226       4.684 -17.146   3.758  1.00 28.27           C  
ATOM   3446  CB  ASP A 226       2.720 -18.171   5.126  1.00 28.27           C  
ATOM   3447  HB2 ASP A 226       3.383 -18.978   5.440  1.00 28.27           H  
ATOM   3448  HB3 ASP A 226       2.187 -18.508   4.237  1.00 28.27           H  
ATOM   3449  O   ASP A 226       4.730 -18.138   3.032  1.00 28.27           O  
ATOM   3450  CG  ASP A 226       1.709 -17.875   6.247  1.00 28.27           C  
ATOM   3451  OD1 ASP A 226       2.034 -17.035   7.122  1.00 28.27           O  
ATOM   3452  OD2 ASP A 226       0.593 -18.437   6.194  1.00 28.27           O  
ATOM   3453  N   ILE A 227       5.745 -16.336   3.889  1.00 32.15           N  
ATOM   3454  H   ILE A 227       5.621 -15.507   4.451  1.00 32.15           H  
ATOM   3455  CA  ILE A 227       7.103 -16.913   3.833  1.00 32.15           C  
ATOM   3456  HA  ILE A 227       7.120 -17.646   3.027  1.00 32.15           H  
ATOM   3457  C   ILE A 227       7.329 -17.697   5.143  1.00 32.15           C  
ATOM   3458  CB  ILE A 227       8.212 -15.885   3.494  1.00 32.15           C  
ATOM   3459  HB  ILE A 227       8.323 -15.193   4.330  1.00 32.15           H  
ATOM   3460  O   ILE A 227       8.140 -17.341   5.995  1.00 32.15           O  
ATOM   3461  CG1 ILE A 227       7.850 -15.079   2.224  1.00 32.15           C  
ATOM   3462 HG12 ILE A 227       6.929 -14.527   2.414  1.00 32.15           H  
ATOM   3463 HG13 ILE A 227       7.664 -15.767   1.399  1.00 32.15           H  
ATOM   3464  CG2 ILE A 227       9.549 -16.622   3.268  1.00 32.15           C  
ATOM   3465 HG21 ILE A 227       9.488 -17.243   2.374  1.00 32.15           H  
ATOM   3466 HG22 ILE A 227       9.802 -17.256   4.118  1.00 32.15           H  
ATOM   3467 HG23 ILE A 227      10.365 -15.909   3.152  1.00 32.15           H  
ATOM   3468  CD1 ILE A 227       8.906 -14.055   1.782  1.00 32.15           C  
ATOM   3469 HD11 ILE A 227       8.496 -13.440   0.981  1.00 32.15           H  
ATOM   3470 HD12 ILE A 227       9.175 -13.413   2.621  1.00 32.15           H  
ATOM   3471 HD13 ILE A 227       9.795 -14.561   1.404  1.00 32.15           H  
ATOM   3472  N   VAL A 228       6.541 -18.761   5.305  1.00 28.99           N  
ATOM   3473  H   VAL A 228       5.856 -18.921   4.580  1.00 28.99           H  
ATOM   3474  CA  VAL A 228       6.683 -19.827   6.301  1.00 28.99           C  
ATOM   3475  HA  VAL A 228       7.642 -19.730   6.810  1.00 28.99           H  
ATOM   3476  C   VAL A 228       6.684 -21.117   5.485  1.00 28.99           C  
ATOM   3477  CB  VAL A 228       5.562 -19.810   7.370  1.00 28.99           C  
ATOM   3478  HB  VAL A 228       4.597 -20.005   6.902  1.00 28.99           H  
ATOM   3479  O   VAL A 228       5.650 -21.746   5.287  1.00 28.99           O  
ATOM   3480  CG1 VAL A 228       5.801 -20.895   8.429  1.00 28.99           C  
ATOM   3481 HG11 VAL A 228       6.760 -20.736   8.922  1.00 28.99           H  
ATOM   3482 HG12 VAL A 228       5.790 -21.882   7.966  1.00 28.99           H  
ATOM   3483 HG13 VAL A 228       5.003 -20.862   9.172  1.00 28.99           H  
ATOM   3484  CG2 VAL A 228       5.475 -18.466   8.103  1.00 28.99           C  
ATOM   3485 HG21 VAL A 228       6.427 -18.235   8.581  1.00 28.99           H  
ATOM   3486 HG22 VAL A 228       5.227 -17.671   7.399  1.00 28.99           H  
ATOM   3487 HG23 VAL A 228       4.684 -18.504   8.852  1.00 28.99           H  
ATOM   3488  N   GLY A 229       7.837 -21.454   4.903  1.00 27.22           N  
ATOM   3489  H   GLY A 229       8.665 -20.914   5.110  1.00 27.22           H  
ATOM   3490  CA  GLY A 229       7.939 -22.620   4.017  1.00 27.22           C  
ATOM   3491  HA2 GLY A 229       7.049 -22.667   3.390  1.00 27.22           H  
ATOM   3492  HA3 GLY A 229       7.963 -23.523   4.628  1.00 27.22           H  
ATOM   3493  C   GLY A 229       9.145 -22.656   3.080  1.00 27.22           C  
ATOM   3494  O   GLY A 229       9.495 -23.734   2.613  1.00 27.22           O  
ATOM   3495  N   SER A 230       9.824 -21.533   2.829  1.00 28.15           N  
ATOM   3496  H   SER A 230       9.492 -20.646   3.179  1.00 28.15           H  
ATOM   3497  CA  SER A 230      11.165 -21.577   2.239  1.00 28.15           C  
ATOM   3498  HA  SER A 230      11.228 -22.408   1.537  1.00 28.15           H  
ATOM   3499  C   SER A 230      12.182 -21.825   3.348  1.00 28.15           C  
ATOM   3500  CB  SER A 230      11.481 -20.308   1.438  1.00 28.15           C  
ATOM   3501  HB2 SER A 230      10.776 -20.215   0.612  1.00 28.15           H  
ATOM   3502  HB3 SER A 230      12.490 -20.384   1.033  1.00 28.15           H  
ATOM   3503  O   SER A 230      12.587 -20.888   4.042  1.00 28.15           O  
ATOM   3504  OG  SER A 230      11.391 -19.165   2.260  1.00 28.15           O  
ATOM   3505  HG  SER A 230      11.960 -19.336   3.014  1.00 28.15           H  
ATOM   3506  N   GLU A 231      12.588 -23.083   3.516  1.00 26.07           N  
ATOM   3507  H   GLU A 231      12.163 -23.817   2.967  1.00 26.07           H  
ATOM   3508  CA  GLU A 231      13.841 -23.392   4.202  1.00 26.07           C  
ATOM   3509  HA  GLU A 231      13.743 -23.156   5.262  1.00 26.07           H  
ATOM   3510  C   GLU A 231      14.949 -22.526   3.598  1.00 26.07           C  
ATOM   3511  CB  GLU A 231      14.209 -24.879   4.055  1.00 26.07           C  
ATOM   3512  HB2 GLU A 231      14.172 -25.149   3.000  1.00 26.07           H  
ATOM   3513  HB3 GLU A 231      15.228 -25.023   4.415  1.00 26.07           H  
ATOM   3514  O   GLU A 231      15.088 -22.430   2.374  1.00 26.07           O  
ATOM   3515  CG  GLU A 231      13.276 -25.790   4.865  1.00 26.07           C  
ATOM   3516  HG2 GLU A 231      13.327 -25.491   5.912  1.00 26.07           H  
ATOM   3517  HG3 GLU A 231      12.251 -25.643   4.526  1.00 26.07           H  
ATOM   3518  CD  GLU A 231      13.635 -27.279   4.728  1.00 26.07           C  
ATOM   3519  OE1 GLU A 231      13.553 -27.986   5.757  1.00 26.07           O  
ATOM   3520  OE2 GLU A 231      13.949 -27.704   3.593  1.00 26.07           O  
ATOM   3521  N   VAL A 232      15.744 -21.888   4.457  1.00 27.39           N  
ATOM   3522  H   VAL A 232      15.581 -21.995   5.448  1.00 27.39           H  
ATOM   3523  CA  VAL A 232      17.014 -21.317   4.019  1.00 27.39           C  
ATOM   3524  HA  VAL A 232      16.855 -20.726   3.118  1.00 27.39           H  
ATOM   3525  C   VAL A 232      17.898 -22.504   3.672  1.00 27.39           C  
ATOM   3526  CB  VAL A 232      17.648 -20.403   5.088  1.00 27.39           C  
ATOM   3527  HB  VAL A 232      17.787 -20.961   6.014  1.00 27.39           H  
ATOM   3528  O   VAL A 232      18.528 -23.095   4.548  1.00 27.39           O  
ATOM   3529  CG1 VAL A 232      19.007 -19.854   4.629  1.00 27.39           C  
ATOM   3530 HG11 VAL A 232      19.712 -20.670   4.473  1.00 27.39           H  
ATOM   3531 HG12 VAL A 232      18.894 -19.299   3.697  1.00 27.39           H  
ATOM   3532 HG13 VAL A 232      19.417 -19.195   5.394  1.00 27.39           H  
ATOM   3533  CG2 VAL A 232      16.741 -19.200   5.377  1.00 27.39           C  
ATOM   3534 HG21 VAL A 232      15.779 -19.539   5.763  1.00 27.39           H  
ATOM   3535 HG22 VAL A 232      16.576 -18.627   4.464  1.00 27.39           H  
ATOM   3536 HG23 VAL A 232      17.206 -18.559   6.127  1.00 27.39           H  
ATOM   3537  N   VAL A 233      17.925 -22.866   2.388  1.00 25.78           N  
ATOM   3538  H   VAL A 233      17.242 -22.459   1.765  1.00 25.78           H  
ATOM   3539  CA  VAL A 233      18.946 -23.757   1.843  1.00 25.78           C  
ATOM   3540  HA  VAL A 233      18.989 -24.660   2.452  1.00 25.78           H  
ATOM   3541  C   VAL A 233      20.266 -23.013   1.981  1.00 25.78           C  
ATOM   3542  CB  VAL A 233      18.657 -24.181   0.389  1.00 25.78           C  
ATOM   3543  HB  VAL A 233      18.608 -23.300  -0.250  1.00 25.78           H  
ATOM   3544  O   VAL A 233      20.645 -22.202   1.136  1.00 25.78           O  
ATOM   3545  CG1 VAL A 233      19.751 -25.123  -0.138  1.00 25.78           C  
ATOM   3546 HG11 VAL A 233      19.818 -26.010   0.491  1.00 25.78           H  
ATOM   3547 HG12 VAL A 233      20.716 -24.617  -0.145  1.00 25.78           H  
ATOM   3548 HG13 VAL A 233      19.518 -25.423  -1.159  1.00 25.78           H  
ATOM   3549  CG2 VAL A 233      17.320 -24.928   0.290  1.00 25.78           C  
ATOM   3550 HG21 VAL A 233      16.500 -24.278   0.594  1.00 25.78           H  
ATOM   3551 HG22 VAL A 233      17.330 -25.806   0.936  1.00 25.78           H  
ATOM   3552 HG23 VAL A 233      17.145 -25.243  -0.739  1.00 25.78           H  
ATOM   3553  N   VAL A 234      20.945 -23.257   3.100  1.00 26.39           N  
ATOM   3554  H   VAL A 234      20.495 -23.818   3.810  1.00 26.39           H  
ATOM   3555  CA  VAL A 234      22.336 -22.872   3.291  1.00 26.39           C  
ATOM   3556  HA  VAL A 234      22.455 -21.813   3.061  1.00 26.39           H  
ATOM   3557  C   VAL A 234      23.130 -23.691   2.282  1.00 26.39           C  
ATOM   3558  CB  VAL A 234      22.804 -23.116   4.741  1.00 26.39           C  
ATOM   3559  HB  VAL A 234      22.686 -24.170   4.994  1.00 26.39           H  
ATOM   3560  O   VAL A 234      23.427 -24.861   2.511  1.00 26.39           O  
ATOM   3561  CG1 VAL A 234      24.277 -22.724   4.920  1.00 26.39           C  
ATOM   3562 HG11 VAL A 234      24.579 -22.890   5.954  1.00 26.39           H  
ATOM   3563 HG12 VAL A 234      24.424 -21.675   4.665  1.00 26.39           H  
ATOM   3564 HG13 VAL A 234      24.909 -23.342   4.283  1.00 26.39           H  
ATOM   3565  CG2 VAL A 234      21.984 -22.285   5.738  1.00 26.39           C  
ATOM   3566 HG21 VAL A 234      22.354 -22.454   6.750  1.00 26.39           H  
ATOM   3567 HG22 VAL A 234      20.937 -22.588   5.707  1.00 26.39           H  
ATOM   3568 HG23 VAL A 234      22.060 -21.225   5.498  1.00 26.39           H  
ATOM   3569  N   VAL A 235      23.440 -23.080   1.138  1.00 25.68           N  
ATOM   3570  H   VAL A 235      23.033 -22.174   0.958  1.00 25.68           H  
ATOM   3571  CA  VAL A 235      24.363 -23.642   0.150  1.00 25.68           C  
ATOM   3572  HA  VAL A 235      24.127 -24.696   0.006  1.00 25.68           H  
ATOM   3573  C   VAL A 235      25.770 -23.559   0.743  1.00 25.68           C  
ATOM   3574  CB  VAL A 235      24.230 -22.948  -1.224  1.00 25.68           C  
ATOM   3575  HB  VAL A 235      24.454 -21.886  -1.120  1.00 25.68           H  
ATOM   3576  O   VAL A 235      26.531 -22.629   0.485  1.00 25.68           O  
ATOM   3577  CG1 VAL A 235      25.178 -23.561  -2.262  1.00 25.68           C  
ATOM   3578 HG11 VAL A 235      26.217 -23.401  -1.973  1.00 25.68           H  
ATOM   3579 HG12 VAL A 235      25.032 -23.084  -3.232  1.00 25.68           H  
ATOM   3580 HG13 VAL A 235      24.997 -24.631  -2.366  1.00 25.68           H  
ATOM   3581  CG2 VAL A 235      22.805 -23.092  -1.779  1.00 25.68           C  
ATOM   3582 HG21 VAL A 235      22.547 -24.147  -1.876  1.00 25.68           H  
ATOM   3583 HG22 VAL A 235      22.089 -22.603  -1.120  1.00 25.68           H  
ATOM   3584 HG23 VAL A 235      22.743 -22.619  -2.759  1.00 25.68           H  
ATOM   3585  N   SER A 236      26.095 -24.516   1.612  1.00 28.91           N  
ATOM   3586  H   SER A 236      25.382 -25.177   1.885  1.00 28.91           H  
ATOM   3587  CA  SER A 236      27.436 -24.700   2.158  1.00 28.91           C  
ATOM   3588  HA  SER A 236      27.893 -23.722   2.306  1.00 28.91           H  
ATOM   3589  C   SER A 236      28.298 -25.461   1.149  1.00 28.91           C  
ATOM   3590  CB  SER A 236      27.386 -25.386   3.530  1.00 28.91           C  
ATOM   3591  HB2 SER A 236      26.791 -24.784   4.217  1.00 28.91           H  
ATOM   3592  HB3 SER A 236      28.399 -25.468   3.925  1.00 28.91           H  
ATOM   3593  O   SER A 236      28.558 -26.655   1.303  1.00 28.91           O  
ATOM   3594  OG  SER A 236      26.822 -26.677   3.434  1.00 28.91           O  
ATOM   3595  HG  SER A 236      27.329 -27.143   2.766  1.00 28.91           H  
ATOM   3596  N   GLU A 237      28.754 -24.770   0.108  1.00 29.96           N  
ATOM   3597  H   GLU A 237      28.442 -23.818  -0.020  1.00 29.96           H  
ATOM   3598  CA  GLU A 237      29.802 -25.284  -0.776  1.00 29.96           C  
ATOM   3599  HA  GLU A 237      29.748 -26.372  -0.803  1.00 29.96           H  
ATOM   3600  C   GLU A 237      31.188 -24.938  -0.215  1.00 29.96           C  
ATOM   3601  CB  GLU A 237      29.609 -24.808  -2.225  1.00 29.96           C  
ATOM   3602  HB2 GLU A 237      29.405 -23.737  -2.241  1.00 29.96           H  
ATOM   3603  HB3 GLU A 237      30.531 -25.004  -2.771  1.00 29.96           H  
ATOM   3604  O   GLU A 237      31.815 -23.959  -0.615  1.00 29.96           O  
ATOM   3605  CG  GLU A 237      28.470 -25.578  -2.913  1.00 29.96           C  
ATOM   3606  HG2 GLU A 237      28.661 -26.645  -2.805  1.00 29.96           H  
ATOM   3607  HG3 GLU A 237      27.534 -25.357  -2.400  1.00 29.96           H  
ATOM   3608  CD  GLU A 237      28.323 -25.259  -4.411  1.00 29.96           C  
ATOM   3609  OE1 GLU A 237      27.377 -25.816  -5.013  1.00 29.96           O  
ATOM   3610  OE2 GLU A 237      29.152 -24.492  -4.952  1.00 29.96           O  
ATOM   3611  N   ASN A 238      31.660 -25.742   0.744  1.00 32.17           N  
ATOM   3612  H   ASN A 238      30.954 -26.249   1.259  1.00 32.17           H  
ATOM   3613  CA  ASN A 238      32.928 -26.484   0.638  1.00 32.17           C  
ATOM   3614  HA  ASN A 238      32.779 -27.191  -0.177  1.00 32.17           H  
ATOM   3615  C   ASN A 238      33.189 -27.354   1.895  1.00 32.17           C  
ATOM   3616  CB  ASN A 238      34.124 -25.581   0.269  1.00 32.17           C  
ATOM   3617  HB2 ASN A 238      33.971 -24.568   0.638  1.00 32.17           H  
ATOM   3618  HB3 ASN A 238      35.040 -25.957   0.727  1.00 32.17           H  
ATOM   3619  O   ASN A 238      32.590 -27.104   2.942  1.00 32.17           O  
ATOM   3620  CG  ASN A 238      34.343 -25.587  -1.241  1.00 32.17           C  
ATOM   3621  ND2 ASN A 238      34.271 -24.460  -1.898  1.00 32.17           N  
ATOM   3622 HD21 ASN A 238      34.281 -24.548  -2.904  1.00 32.17           H  
ATOM   3623 HD22 ASN A 238      33.741 -23.724  -1.453  1.00 32.17           H  
ATOM   3624  OD1 ASN A 238      34.548 -26.621  -1.854  1.00 32.17           O  
ATOM   3625  N   PRO A 239      33.990 -28.436   1.784  1.00 35.76           N  
ATOM   3626  CA  PRO A 239      33.732 -29.657   2.549  1.00 35.76           C  
ATOM   3627  HA  PRO A 239      32.731 -29.635   2.979  1.00 35.76           H  
ATOM   3628  C   PRO A 239      34.732 -29.930   3.688  1.00 35.76           C  
ATOM   3629  CB  PRO A 239      33.785 -30.745   1.470  1.00 35.76           C  
ATOM   3630  HB2 PRO A 239      32.875 -30.712   0.871  1.00 35.76           H  
ATOM   3631  HB3 PRO A 239      33.932 -31.749   1.869  1.00 35.76           H  
ATOM   3632  O   PRO A 239      35.684 -29.188   3.913  1.00 35.76           O  
ATOM   3633  CG  PRO A 239      34.973 -30.294   0.624  1.00 35.76           C  
ATOM   3634  HG2 PRO A 239      35.905 -30.586   1.108  1.00 35.76           H  
ATOM   3635  HG3 PRO A 239      34.924 -30.694  -0.389  1.00 35.76           H  
ATOM   3636  CD  PRO A 239      34.837 -28.774   0.639  1.00 35.76           C  
ATOM   3637  HD2 PRO A 239      34.365 -28.483  -0.299  1.00 35.76           H  
ATOM   3638  HD3 PRO A 239      35.817 -28.306   0.728  1.00 35.76           H  
ATOM   3639  N   THR A 240      34.529 -31.078   4.346  1.00 28.58           N  
ATOM   3640  H   THR A 240      33.711 -31.605   4.073  1.00 28.58           H  
ATOM   3641  CA  THR A 240      35.387 -31.698   5.375  1.00 28.58           C  
ATOM   3642  HA  THR A 240      34.865 -32.600   5.693  1.00 28.58           H  
ATOM   3643  C   THR A 240      35.562 -30.889   6.663  1.00 28.58           C  
ATOM   3644  CB  THR A 240      36.735 -32.220   4.827  1.00 28.58           C  
ATOM   3645  HB  THR A 240      37.332 -32.589   5.661  1.00 28.58           H  
ATOM   3646  O   THR A 240      36.532 -30.161   6.843  1.00 28.58           O  
ATOM   3647  CG2 THR A 240      36.523 -33.368   3.839  1.00 28.58           C  
ATOM   3648 HG21 THR A 240      37.495 -33.741   3.516  1.00 28.58           H  
ATOM   3649 HG22 THR A 240      35.967 -33.022   2.968  1.00 28.58           H  
ATOM   3650 HG23 THR A 240      35.983 -34.179   4.326  1.00 28.58           H  
ATOM   3651  OG1 THR A 240      37.477 -31.250   4.129  1.00 28.58           O  
ATOM   3652  HG1 THR A 240      37.146 -30.390   4.402  1.00 28.58           H  
ATOM   3653  N   PHE A 241      34.647 -31.119   7.607  1.00 34.82           N  
ATOM   3654  H   PHE A 241      33.848 -31.695   7.384  1.00 34.82           H  
ATOM   3655  CA  PHE A 241      34.917 -30.964   9.035  1.00 34.82           C  
ATOM   3656  HA  PHE A 241      35.996 -30.896   9.177  1.00 34.82           H  
ATOM   3657  C   PHE A 241      34.428 -32.229   9.753  1.00 34.82           C  
ATOM   3658  CB  PHE A 241      34.284 -29.672   9.577  1.00 34.82           C  
ATOM   3659  HB2 PHE A 241      34.080 -28.992   8.750  1.00 34.82           H  
ATOM   3660  HB3 PHE A 241      33.331 -29.895  10.056  1.00 34.82           H  
ATOM   3661  O   PHE A 241      33.273 -32.624   9.579  1.00 34.82           O  
ATOM   3662  CG  PHE A 241      35.198 -28.955  10.549  1.00 34.82           C  
ATOM   3663  CD1 PHE A 241      35.098 -29.184  11.934  1.00 34.82           C  
ATOM   3664  HD1 PHE A 241      34.353 -29.865  12.318  1.00 34.82           H  
ATOM   3665  CD2 PHE A 241      36.196 -28.095  10.051  1.00 34.82           C  
ATOM   3666  HD2 PHE A 241      36.292 -27.944   8.986  1.00 34.82           H  
ATOM   3667  CE1 PHE A 241      35.984 -28.541  12.817  1.00 34.82           C  
ATOM   3668  HE1 PHE A 241      35.909 -28.725  13.879  1.00 34.82           H  
ATOM   3669  CE2 PHE A 241      37.081 -27.453  10.934  1.00 34.82           C  
ATOM   3670  HE2 PHE A 241      37.849 -26.800  10.546  1.00 34.82           H  
ATOM   3671  CZ  PHE A 241      36.974 -27.675  12.319  1.00 34.82           C  
ATOM   3672  HZ  PHE A 241      37.658 -27.189  12.999  1.00 34.82           H  
ATOM   3673  N   ASP A 242      35.322 -32.901  10.479  1.00 32.98           N  
ATOM   3674  H   ASP A 242      36.260 -32.538  10.573  1.00 32.98           H  
ATOM   3675  CA  ASP A 242      35.063 -34.232  11.039  1.00 32.98           C  
ATOM   3676  HA  ASP A 242      34.606 -34.841  10.259  1.00 32.98           H  
ATOM   3677  C   ASP A 242      34.085 -34.193  12.220  1.00 32.98           C  
ATOM   3678  CB  ASP A 242      36.376 -34.919  11.449  1.00 32.98           C  
ATOM   3679  HB2 ASP A 242      36.964 -34.240  12.067  1.00 32.98           H  
ATOM   3680  HB3 ASP A 242      36.139 -35.798  12.049  1.00 32.98           H  
ATOM   3681  O   ASP A 242      34.226 -33.404  13.154  1.00 32.98           O  
ATOM   3682  CG  ASP A 242      37.192 -35.383  10.240  1.00 32.98           C  
ATOM   3683  OD1 ASP A 242      36.588 -36.033   9.357  1.00 32.98           O  
ATOM   3684  OD2 ASP A 242      38.399 -35.058  10.199  1.00 32.98           O  
ATOM   3685  N   PHE A 243      33.110 -35.104  12.199  1.00 35.05           N  
ATOM   3686  H   PHE A 243      33.080 -35.737  11.413  1.00 35.05           H  
ATOM   3687  CA  PHE A 243      32.027 -35.192  13.187  1.00 35.05           C  
ATOM   3688  HA  PHE A 243      31.884 -34.194  13.603  1.00 35.05           H  
ATOM   3689  C   PHE A 243      32.348 -36.081  14.409  1.00 35.05           C  
ATOM   3690  CB  PHE A 243      30.715 -35.574  12.469  1.00 35.05           C  
ATOM   3691  HB2 PHE A 243      30.220 -36.386  13.000  1.00 35.05           H  
ATOM   3692  HB3 PHE A 243      30.932 -35.956  11.471  1.00 35.05           H  
ATOM   3693  O   PHE A 243      31.452 -36.408  15.182  1.00 35.05           O  
ATOM   3694  CG  PHE A 243      29.734 -34.422  12.351  1.00 35.05           C  
ATOM   3695  CD1 PHE A 243      28.815 -34.177  13.389  1.00 35.05           C  
ATOM   3696  HD1 PHE A 243      28.816 -34.808  14.266  1.00 35.05           H  
ATOM   3697  CD2 PHE A 243      29.752 -33.581  11.222  1.00 35.05           C  
ATOM   3698  HD2 PHE A 243      30.478 -33.743  10.439  1.00 35.05           H  
ATOM   3699  CE1 PHE A 243      27.906 -33.109  13.292  1.00 35.05           C  
ATOM   3700  HE1 PHE A 243      27.207 -32.921  14.095  1.00 35.05           H  
ATOM   3701  CE2 PHE A 243      28.839 -32.514  11.123  1.00 35.05           C  
ATOM   3702  HE2 PHE A 243      28.862 -31.866  10.259  1.00 35.05           H  
ATOM   3703  CZ  PHE A 243      27.914 -32.279  12.156  1.00 35.05           C  
ATOM   3704  HZ  PHE A 243      27.222 -31.454  12.084  1.00 35.05           H  
ATOM   3705  N   GLU A 244      33.610 -36.475  14.613  1.00 42.42           N  
ATOM   3706  H   GLU A 244      34.313 -36.177  13.951  1.00 42.42           H  
ATOM   3707  CA  GLU A 244      34.007 -37.444  15.655  1.00 42.42           C  
ATOM   3708  HA  GLU A 244      33.136 -38.055  15.895  1.00 42.42           H  
ATOM   3709  C   GLU A 244      34.420 -36.826  17.012  1.00 42.42           C  
ATOM   3710  CB  GLU A 244      35.071 -38.425  15.111  1.00 42.42           C  
ATOM   3711  HB2 GLU A 244      35.939 -37.867  14.762  1.00 42.42           H  
ATOM   3712  HB3 GLU A 244      35.385 -39.080  15.924  1.00 42.42           H  
ATOM   3713  O   GLU A 244      34.896 -37.550  17.880  1.00 42.42           O  
ATOM   3714  CG  GLU A 244      34.531 -39.319  13.979  1.00 42.42           C  
ATOM   3715  HG2 GLU A 244      34.455 -38.727  13.067  1.00 42.42           H  
ATOM   3716  HG3 GLU A 244      33.526 -39.644  14.247  1.00 42.42           H  
ATOM   3717  CD  GLU A 244      35.400 -40.566  13.717  1.00 42.42           C  
ATOM   3718  OE1 GLU A 244      34.817 -41.592  13.294  1.00 42.42           O  
ATOM   3719  OE2 GLU A 244      36.632 -40.502  13.937  1.00 42.42           O  
ATOM   3720  N   ASN A 245      34.251 -35.513  17.237  1.00 38.29           N  
ATOM   3721  H   ASN A 245      33.835 -34.960  16.501  1.00 38.29           H  
ATOM   3722  CA  ASN A 245      34.791 -34.826  18.430  1.00 38.29           C  
ATOM   3723  HA  ASN A 245      34.948 -35.575  19.207  1.00 38.29           H  
ATOM   3724  C   ASN A 245      33.846 -33.812  19.120  1.00 38.29           C  
ATOM   3725  CB  ASN A 245      36.181 -34.240  18.084  1.00 38.29           C  
ATOM   3726  HB2 ASN A 245      36.182 -33.864  17.061  1.00 38.29           H  
ATOM   3727  HB3 ASN A 245      36.431 -33.406  18.740  1.00 38.29           H  
ATOM   3728  O   ASN A 245      34.303 -32.764  19.571  1.00 38.29           O  
ATOM   3729  CG  ASN A 245      37.305 -35.240  18.286  1.00 38.29           C  
ATOM   3730  ND2 ASN A 245      38.188 -35.379  17.328  1.00 38.29           N  
ATOM   3731 HD21 ASN A 245      38.042 -34.933  16.434  1.00 38.29           H  
ATOM   3732 HD22 ASN A 245      38.853 -36.127  17.465  1.00 38.29           H  
ATOM   3733  OD1 ASN A 245      37.450 -35.863  19.322  1.00 38.29           O  
ATOM   3734  N   PHE A 246      32.545 -34.100  19.259  1.00 34.27           N  
ATOM   3735  H   PHE A 246      32.185 -34.956  18.862  1.00 34.27           H  
ATOM   3736  CA  PHE A 246      31.700 -33.361  20.217  1.00 34.27           C  
ATOM   3737  HA  PHE A 246      32.355 -32.991  21.006  1.00 34.27           H  
ATOM   3738  C   PHE A 246      30.679 -34.262  20.930  1.00 34.27           C  
ATOM   3739  CB  PHE A 246      31.060 -32.115  19.569  1.00 34.27           C  
ATOM   3740  HB2 PHE A 246      29.977 -32.150  19.694  1.00 34.27           H  
ATOM   3741  HB3 PHE A 246      31.257 -32.109  18.497  1.00 34.27           H  
ATOM   3742  O   PHE A 246      29.742 -34.778  20.322  1.00 34.27           O  
ATOM   3743  CG  PHE A 246      31.576 -30.820  20.178  1.00 34.27           C  
ATOM   3744  CD1 PHE A 246      30.976 -30.296  21.340  1.00 34.27           C  
ATOM   3745  HD1 PHE A 246      30.124 -30.794  21.778  1.00 34.27           H  
ATOM   3746  CD2 PHE A 246      32.704 -30.177  19.632  1.00 34.27           C  
ATOM   3747  HD2 PHE A 246      33.183 -30.586  18.755  1.00 34.27           H  
ATOM   3748  CE1 PHE A 246      31.502 -29.142  21.950  1.00 34.27           C  
ATOM   3749  HE1 PHE A 246      31.044 -28.752  22.847  1.00 34.27           H  
ATOM   3750  CE2 PHE A 246      33.238 -29.031  20.248  1.00 34.27           C  
ATOM   3751  HE2 PHE A 246      34.116 -28.559  19.833  1.00 34.27           H  
ATOM   3752  CZ  PHE A 246      32.637 -28.512  21.407  1.00 34.27           C  
ATOM   3753  HZ  PHE A 246      33.049 -27.635  21.884  1.00 34.27           H  
ATOM   3754  N   GLU A 247      30.870 -34.444  22.239  1.00 35.25           N  
ATOM   3755  H   GLU A 247      31.652 -33.983  22.682  1.00 35.25           H  
ATOM   3756  CA  GLU A 247      30.013 -35.265  23.100  1.00 35.25           C  
ATOM   3757  HA  GLU A 247      29.825 -36.211  22.592  1.00 35.25           H  
ATOM   3758  C   GLU A 247      28.676 -34.560  23.416  1.00 35.25           C  
ATOM   3759  CB  GLU A 247      30.728 -35.582  24.425  1.00 35.25           C  
ATOM   3760  HB2 GLU A 247      30.966 -34.643  24.927  1.00 35.25           H  
ATOM   3761  HB3 GLU A 247      30.039 -36.142  25.057  1.00 35.25           H  
ATOM   3762  O   GLU A 247      28.680 -33.423  23.898  1.00 35.25           O  
ATOM   3763  CG  GLU A 247      32.014 -36.408  24.262  1.00 35.25           C  
ATOM   3764  HG2 GLU A 247      31.772 -37.314  23.706  1.00 35.25           H  
ATOM   3765  HG3 GLU A 247      32.738 -35.836  23.682  1.00 35.25           H  
ATOM   3766  CD  GLU A 247      32.634 -36.777  25.621  1.00 35.25           C  
ATOM   3767  OE1 GLU A 247      33.094 -37.934  25.754  1.00 35.25           O  
ATOM   3768  OE2 GLU A 247      32.635 -35.910  26.524  1.00 35.25           O  
ATOM   3769  N   PRO A 248      27.516 -35.217  23.228  1.00 33.98           N  
ATOM   3770  CA  PRO A 248      26.218 -34.648  23.571  1.00 33.98           C  
ATOM   3771  HA  PRO A 248      26.238 -33.561  23.488  1.00 33.98           H  
ATOM   3772  C   PRO A 248      25.818 -35.018  25.010  1.00 33.98           C  
ATOM   3773  CB  PRO A 248      25.275 -35.203  22.498  1.00 33.98           C  
ATOM   3774  HB2 PRO A 248      25.385 -34.618  21.585  1.00 33.98           H  
ATOM   3775  HB3 PRO A 248      24.232 -35.211  22.814  1.00 33.98           H  
ATOM   3776  O   PRO A 248      24.943 -35.853  25.213  1.00 33.98           O  
ATOM   3777  CG  PRO A 248      25.822 -36.613  22.266  1.00 33.98           C  
ATOM   3778  HG2 PRO A 248      25.418 -37.297  23.013  1.00 33.98           H  
ATOM   3779  HG3 PRO A 248      25.594 -36.970  21.262  1.00 33.98           H  
ATOM   3780  CD  PRO A 248      27.331 -36.453  22.478  1.00 33.98           C  
ATOM   3781  HD2 PRO A 248      27.729 -37.306  23.026  1.00 33.98           H  
ATOM   3782  HD3 PRO A 248      27.821 -36.366  21.508  1.00 33.98           H  
ATOM   3783  N   ASN A 249      26.458 -34.413  26.017  1.00 28.62           N  
ATOM   3784  H   ASN A 249      27.229 -33.802  25.787  1.00 28.62           H  
ATOM   3785  CA  ASN A 249      26.071 -34.562  27.430  1.00 28.62           C  
ATOM   3786  HA  ASN A 249      24.992 -34.700  27.491  1.00 28.62           H  
ATOM   3787  C   ASN A 249      26.397 -33.296  28.242  1.00 28.62           C  
ATOM   3788  CB  ASN A 249      26.749 -35.811  28.034  1.00 28.62           C  
ATOM   3789  HB2 ASN A 249      26.872 -35.677  29.109  1.00 28.62           H  
ATOM   3790  HB3 ASN A 249      27.743 -35.937  27.605  1.00 28.62           H  
ATOM   3791  O   ASN A 249      27.452 -33.195  28.864  1.00 28.62           O  
ATOM   3792  CG  ASN A 249      25.935 -37.083  27.870  1.00 28.62           C  
ATOM   3793  ND2 ASN A 249      26.578 -38.194  27.600  1.00 28.62           N  
ATOM   3794 HD21 ASN A 249      25.998 -39.011  27.474  1.00 28.62           H  
ATOM   3795 HD22 ASN A 249      27.575 -38.177  27.444  1.00 28.62           H  
ATOM   3796  OD1 ASN A 249      24.730 -37.119  28.045  1.00 28.62           O  
ATOM   3797  N   SER A 250      25.480 -32.323  28.259  1.00 30.89           N  
ATOM   3798  H   SER A 250      24.650 -32.426  27.693  1.00 30.89           H  
ATOM   3799  CA  SER A 250      25.551 -31.180  29.180  1.00 30.89           C  
ATOM   3800  HA  SER A 250      25.949 -31.530  30.132  1.00 30.89           H  
ATOM   3801  C   SER A 250      24.169 -30.565  29.440  1.00 30.89           C  
ATOM   3802  CB  SER A 250      26.532 -30.124  28.657  1.00 30.89           C  
ATOM   3803  HB2 SER A 250      27.492 -30.593  28.441  1.00 30.89           H  
ATOM   3804  HB3 SER A 250      26.143 -29.682  27.740  1.00 30.89           H  
ATOM   3805  O   SER A 250      23.682 -29.739  28.674  1.00 30.89           O  
ATOM   3806  OG  SER A 250      26.725 -29.117  29.631  1.00 30.89           O  
ATOM   3807  HG  SER A 250      27.278 -28.431  29.249  1.00 30.89           H  
ATOM   3808  N   ILE A 251      23.582 -30.963  30.573  1.00 34.69           N  
ATOM   3809  H   ILE A 251      24.059 -31.696  31.079  1.00 34.69           H  
ATOM   3810  CA  ILE A 251      22.583 -30.205  31.346  1.00 34.69           C  
ATOM   3811  HA  ILE A 251      22.400 -30.810  32.234  1.00 34.69           H  
ATOM   3812  C   ILE A 251      21.193 -30.061  30.688  1.00 34.69           C  
ATOM   3813  CB  ILE A 251      23.191 -28.884  31.893  1.00 34.69           C  
ATOM   3814  HB  ILE A 251      23.291 -28.184  31.064  1.00 34.69           H  
ATOM   3815  O   ILE A 251      20.734 -28.977  30.330  1.00 34.69           O  
ATOM   3816  CG1 ILE A 251      24.593 -29.101  32.532  1.00 34.69           C  
ATOM   3817 HG12 ILE A 251      25.238 -29.677  31.869  1.00 34.69           H  
ATOM   3818 HG13 ILE A 251      24.491 -29.666  33.459  1.00 34.69           H  
ATOM   3819  CG2 ILE A 251      22.269 -28.265  32.966  1.00 34.69           C  
ATOM   3820 HG21 ILE A 251      22.190 -28.927  33.828  1.00 34.69           H  
ATOM   3821 HG22 ILE A 251      22.661 -27.301  33.292  1.00 34.69           H  
ATOM   3822 HG23 ILE A 251      21.271 -28.080  32.568  1.00 34.69           H  
ATOM   3823  CD1 ILE A 251      25.355 -27.803  32.813  1.00 34.69           C  
ATOM   3824 HD11 ILE A 251      24.874 -27.239  33.612  1.00 34.69           H  
ATOM   3825 HD12 ILE A 251      26.371 -28.044  33.125  1.00 34.69           H  
ATOM   3826 HD13 ILE A 251      25.398 -27.195  31.909  1.00 34.69           H  
ATOM   3827  N   LEU A 252      20.457 -31.176  30.686  1.00 27.76           N  
ATOM   3828  H   LEU A 252      20.935 -32.047  30.862  1.00 27.76           H  
ATOM   3829  CA  LEU A 252      19.011 -31.172  30.937  1.00 27.76           C  
ATOM   3830  HA  LEU A 252      18.789 -30.303  31.556  1.00 27.76           H  
ATOM   3831  C   LEU A 252      18.612 -32.411  31.761  1.00 27.76           C  
ATOM   3832  CB  LEU A 252      18.199 -31.037  29.626  1.00 27.76           C  
ATOM   3833  HB2 LEU A 252      18.626 -30.244  29.011  1.00 27.76           H  
ATOM   3834  HB3 LEU A 252      18.288 -31.969  29.067  1.00 27.76           H  
ATOM   3835  O   LEU A 252      17.847 -33.233  31.281  1.00 27.76           O  
ATOM   3836  CG  LEU A 252      16.704 -30.724  29.884  1.00 27.76           C  
ATOM   3837  HG  LEU A 252      16.332 -31.296  30.734  1.00 27.76           H  
ATOM   3838  CD1 LEU A 252      16.483 -29.239  30.186  1.00 27.76           C  
ATOM   3839 HD11 LEU A 252      17.047 -28.953  31.074  1.00 27.76           H  
ATOM   3840 HD12 LEU A 252      16.820 -28.634  29.344  1.00 27.76           H  
ATOM   3841 HD13 LEU A 252      15.425 -29.054  30.369  1.00 27.76           H  
ATOM   3842  CD2 LEU A 252      15.848 -31.091  28.672  1.00 27.76           C  
ATOM   3843 HD21 LEU A 252      15.945 -32.160  28.482  1.00 27.76           H  
ATOM   3844 HD22 LEU A 252      16.184 -30.535  27.796  1.00 27.76           H  
ATOM   3845 HD23 LEU A 252      14.801 -30.867  28.877  1.00 27.76           H  
ATOM   3846  N   GLU A 253      19.162 -32.557  32.975  1.00 31.24           N  
ATOM   3847  H   GLU A 253      19.897 -31.916  33.239  1.00 31.24           H  
ATOM   3848  CA  GLU A 253      18.584 -33.360  34.074  1.00 31.24           C  
ATOM   3849  HA  GLU A 253      17.600 -32.946  34.293  1.00 31.24           H  
ATOM   3850  C   GLU A 253      19.405 -33.212  35.375  1.00 31.24           C  
ATOM   3851  CB  GLU A 253      18.369 -34.854  33.696  1.00 31.24           C  
ATOM   3852  HB2 GLU A 253      18.891 -35.091  32.769  1.00 31.24           H  
ATOM   3853  HB3 GLU A 253      18.763 -35.508  34.474  1.00 31.24           H  
ATOM   3854  O   GLU A 253      20.330 -33.967  35.641  1.00 31.24           O  
ATOM   3855  CG  GLU A 253      16.861 -35.157  33.558  1.00 31.24           C  
ATOM   3856  HG2 GLU A 253      16.382 -34.382  32.960  1.00 31.24           H  
ATOM   3857  HG3 GLU A 253      16.415 -35.101  34.551  1.00 31.24           H  
ATOM   3858  CD  GLU A 253      16.537 -36.532  32.946  1.00 31.24           C  
ATOM   3859  OE1 GLU A 253      15.432 -36.654  32.364  1.00 31.24           O  
ATOM   3860  OE2 GLU A 253      17.337 -37.478  33.126  1.00 31.24           O  
ATOM   3861  N   ASP A 254      19.025 -32.232  36.198  1.00 33.63           N  
ATOM   3862  H   ASP A 254      18.374 -31.548  35.838  1.00 33.63           H  
ATOM   3863  CA  ASP A 254      19.137 -32.257  37.668  1.00 33.63           C  
ATOM   3864  HA  ASP A 254      19.293 -33.279  38.012  1.00 33.63           H  
ATOM   3865  C   ASP A 254      17.761 -31.766  38.161  1.00 33.63           C  
ATOM   3866  CB  ASP A 254      20.292 -31.366  38.181  1.00 33.63           C  
ATOM   3867  HB2 ASP A 254      20.509 -30.591  37.446  1.00 33.63           H  
ATOM   3868  HB3 ASP A 254      19.961 -30.862  39.089  1.00 33.63           H  
ATOM   3869  O   ASP A 254      17.449 -30.578  38.138  1.00 33.63           O  
ATOM   3870  CG  ASP A 254      21.585 -32.115  38.548  1.00 33.63           C  
ATOM   3871  OD1 ASP A 254      21.491 -33.276  39.007  1.00 33.63           O  
ATOM   3872  OD2 ASP A 254      22.657 -31.470  38.467  1.00 33.63           O  
ATOM   3873  N   ILE A 255      16.763 -32.643  38.284  1.00 31.36           N  
ATOM   3874  H   ILE A 255      15.913 -32.277  37.879  1.00 31.36           H  
ATOM   3875  CA  ILE A 255      16.517 -33.503  39.452  1.00 31.36           C  
ATOM   3876  HA  ILE A 255      15.507 -33.885  39.302  1.00 31.36           H  
ATOM   3877  C   ILE A 255      16.435 -32.700  40.763  1.00 31.36           C  
ATOM   3878  CB  ILE A 255      17.385 -34.784  39.515  1.00 31.36           C  
ATOM   3879  HB  ILE A 255      18.425 -34.510  39.695  1.00 31.36           H  
ATOM   3880  O   ILE A 255      17.330 -32.670  41.598  1.00 31.36           O  
ATOM   3881  CG1 ILE A 255      17.278 -35.557  38.176  1.00 31.36           C  
ATOM   3882 HG12 ILE A 255      17.693 -34.942  37.377  1.00 31.36           H  
ATOM   3883 HG13 ILE A 255      16.230 -35.741  37.943  1.00 31.36           H  
ATOM   3884  CG2 ILE A 255      16.900 -35.684  40.676  1.00 31.36           C  
ATOM   3885 HG21 ILE A 255      15.881 -36.023  40.492  1.00 31.36           H  
ATOM   3886 HG22 ILE A 255      17.558 -36.547  40.773  1.00 31.36           H  
ATOM   3887 HG23 ILE A 255      16.944 -35.154  41.628  1.00 31.36           H  
ATOM   3888  CD1 ILE A 255      18.022 -36.898  38.138  1.00 31.36           C  
ATOM   3889 HD11 ILE A 255      19.054 -36.757  38.459  1.00 31.36           H  
ATOM   3890 HD12 ILE A 255      18.020 -37.278  37.117  1.00 31.36           H  
ATOM   3891 HD13 ILE A 255      17.530 -37.630  38.779  1.00 31.36           H  
ATOM   3892  N   THR A 256      15.261 -32.100  40.960  1.00 29.97           N  
ATOM   3893  H   THR A 256      14.704 -32.021  40.121  1.00 29.97           H  
ATOM   3894  CA  THR A 256      14.463 -32.178  42.199  1.00 29.97           C  
ATOM   3895  HA  THR A 256      14.114 -31.173  42.438  1.00 29.97           H  
ATOM   3896  C   THR A 256      15.148 -32.735  43.470  1.00 29.97           C  
ATOM   3897  CB  THR A 256      13.222 -33.061  41.920  1.00 29.97           C  
ATOM   3898  HB  THR A 256      12.689 -33.232  42.856  1.00 29.97           H  
ATOM   3899  O   THR A 256      15.028 -33.932  43.745  1.00 29.97           O  
ATOM   3900  CG2 THR A 256      12.240 -32.436  40.933  1.00 29.97           C  
ATOM   3901 HG21 THR A 256      11.921 -31.459  41.294  1.00 29.97           H  
ATOM   3902 HG22 THR A 256      11.368 -33.083  40.837  1.00 29.97           H  
ATOM   3903 HG23 THR A 256      12.704 -32.327  39.953  1.00 29.97           H  
ATOM   3904  OG1 THR A 256      13.602 -34.304  41.373  1.00 29.97           O  
ATOM   3905  HG1 THR A 256      14.240 -34.673  41.988  1.00 29.97           H  
ATOM   3906  N   ALA A 257      15.714 -31.875  44.331  1.00 30.74           N  
ATOM   3907  H   ALA A 257      15.977 -30.958  43.998  1.00 30.74           H  
ATOM   3908  CA  ALA A 257      15.878 -32.149  45.772  1.00 30.74           C  
ATOM   3909  HA  ALA A 257      14.952 -32.591  46.141  1.00 30.74           H  
ATOM   3910  C   ALA A 257      16.183 -30.888  46.621  1.00 30.74           C  
ATOM   3911  CB  ALA A 257      17.005 -33.173  45.991  1.00 30.74           C  
ATOM   3912  HB1 ALA A 257      17.931 -32.792  45.560  1.00 30.74           H  
ATOM   3913  HB2 ALA A 257      17.155 -33.341  47.058  1.00 30.74           H  
ATOM   3914  HB3 ALA A 257      16.768 -34.126  45.519  1.00 30.74           H  
ATOM   3915  O   ALA A 257      17.115 -30.155  46.323  1.00 30.74           O  
ATOM   3916  N   GLY A 258      15.476 -30.712  47.752  1.00 29.99           N  
ATOM   3917  H   GLY A 258      14.708 -31.348  47.913  1.00 29.99           H  
ATOM   3918  CA  GLY A 258      15.820 -29.762  48.837  1.00 29.99           C  
ATOM   3919  HA2 GLY A 258      15.549 -30.213  49.791  1.00 29.99           H  
ATOM   3920  HA3 GLY A 258      16.898 -29.600  48.841  1.00 29.99           H  
ATOM   3921  C   GLY A 258      15.156 -28.377  48.725  1.00 29.99           C  
ATOM   3922  O   GLY A 258      15.488 -27.601  47.846  1.00 29.99           O  
ATOM   3923  N   ARG A 259      14.104 -28.070  49.504  1.00 30.86           N  
ATOM   3924  H   ARG A 259      13.476 -27.508  48.947  1.00 30.86           H  
ATOM   3925  CA  ARG A 259      14.135 -27.567  50.906  1.00 30.86           C  
ATOM   3926  HA  ARG A 259      13.105 -27.372  51.205  1.00 30.86           H  
ATOM   3927  C   ARG A 259      14.892 -26.231  51.053  1.00 30.86           C  
ATOM   3928  CB  ARG A 259      14.727 -28.572  51.912  1.00 30.86           C  
ATOM   3929  HB2 ARG A 259      15.715 -28.887  51.575  1.00 30.86           H  
ATOM   3930  HB3 ARG A 259      14.871 -28.039  52.852  1.00 30.86           H  
ATOM   3931  O   ARG A 259      16.101 -26.228  50.880  1.00 30.86           O  
ATOM   3932  CG  ARG A 259      13.861 -29.799  52.216  1.00 30.86           C  
ATOM   3933  HG2 ARG A 259      12.891 -29.470  52.587  1.00 30.86           H  
ATOM   3934  HG3 ARG A 259      13.722 -30.397  51.315  1.00 30.86           H  
ATOM   3935  CD  ARG A 259      14.576 -30.626  53.294  1.00 30.86           C  
ATOM   3936  HD2 ARG A 259      14.821 -29.965  54.126  1.00 30.86           H  
ATOM   3937  HD3 ARG A 259      15.503 -31.018  52.877  1.00 30.86           H  
ATOM   3938  NE  ARG A 259      13.745 -31.736  53.794  1.00 30.86           N  
ATOM   3939  HE  ARG A 259      12.873 -31.903  53.312  1.00 30.86           H  
ATOM   3940  NH1 ARG A 259      15.123 -32.354  55.526  1.00 30.86           N  
ATOM   3941 HH11 ARG A 259      15.769 -31.628  55.251  1.00 30.86           H  
ATOM   3942 HH12 ARG A 259      15.320 -32.930  56.333  1.00 30.86           H  
ATOM   3943  NH2 ARG A 259      13.193 -33.428  55.217  1.00 30.86           N  
ATOM   3944 HH21 ARG A 259      12.323 -33.558  54.721  1.00 30.86           H  
ATOM   3945 HH22 ARG A 259      13.405 -33.999  56.023  1.00 30.86           H  
ATOM   3946  CZ  ARG A 259      14.023 -32.498  54.839  1.00 30.86           C  
ATOM   3947  N   GLY A 260      14.278 -25.126  51.482  1.00 30.66           N  
ATOM   3948  H   GLY A 260      14.902 -24.345  51.628  1.00 30.66           H  
ATOM   3949  CA  GLY A 260      12.878 -24.851  51.865  1.00 30.66           C  
ATOM   3950  HA2 GLY A 260      12.468 -25.680  52.441  1.00 30.66           H  
ATOM   3951  HA3 GLY A 260      12.275 -24.695  50.971  1.00 30.66           H  
ATOM   3952  C   GLY A 260      12.795 -23.583  52.741  1.00 30.66           C  
ATOM   3953  O   GLY A 260      13.853 -23.085  53.103  1.00 30.66           O  
ATOM   3954  N   THR A 261      11.574 -23.150  53.117  1.00 31.64           N  
ATOM   3955  H   THR A 261      10.779 -23.609  52.696  1.00 31.64           H  
ATOM   3956  CA  THR A 261      11.224 -22.228  54.245  1.00 31.64           C  
ATOM   3957  HA  THR A 261      10.153 -22.040  54.175  1.00 31.64           H  
ATOM   3958  C   THR A 261      11.889 -20.830  54.284  1.00 31.64           C  
ATOM   3959  CB  THR A 261      11.447 -22.936  55.600  1.00 31.64           C  
ATOM   3960  HB  THR A 261      11.283 -22.227  56.411  1.00 31.64           H  
ATOM   3961  O   THR A 261      13.101 -20.724  54.174  1.00 31.64           O  
ATOM   3962  CG2 THR A 261      10.534 -24.152  55.783  1.00 31.64           C  
ATOM   3963 HG21 THR A 261       9.493 -23.849  55.670  1.00 31.64           H  
ATOM   3964 HG22 THR A 261      10.773 -24.928  55.056  1.00 31.64           H  
ATOM   3965 HG23 THR A 261      10.668 -24.541  56.792  1.00 31.64           H  
ATOM   3966  OG1 THR A 261      12.766 -23.429  55.704  1.00 31.64           O  
ATOM   3967  HG1 THR A 261      13.317 -22.806  55.224  1.00 31.64           H  
ATOM   3968  N   ASP A 262      11.218 -19.700  54.526  1.00 30.97           N  
ATOM   3969  H   ASP A 262      11.798 -18.874  54.491  1.00 30.97           H  
ATOM   3970  CA  ASP A 262       9.807 -19.386  54.818  1.00 30.97           C  
ATOM   3971  HA  ASP A 262       9.143 -19.965  54.176  1.00 30.97           H  
ATOM   3972  C   ASP A 262       9.542 -17.883  54.518  1.00 30.97           C  
ATOM   3973  CB  ASP A 262       9.500 -19.674  56.316  1.00 30.97           C  
ATOM   3974  HB2 ASP A 262      10.400 -19.520  56.911  1.00 30.97           H  
ATOM   3975  HB3 ASP A 262       8.748 -18.979  56.689  1.00 30.97           H  
ATOM   3976  O   ASP A 262      10.457 -17.141  54.169  1.00 30.97           O  
ATOM   3977  CG  ASP A 262       8.925 -21.065  56.583  1.00 30.97           C  
ATOM   3978  OD1 ASP A 262       8.218 -21.581  55.688  1.00 30.97           O  
ATOM   3979  OD2 ASP A 262       9.222 -21.632  57.657  1.00 30.97           O  
ATOM   3980  N   GLU A 263       8.291 -17.452  54.724  1.00 33.64           N  
ATOM   3981  H   GLU A 263       7.649 -18.166  55.037  1.00 33.64           H  
ATOM   3982  CA  GLU A 263       7.817 -16.059  54.881  1.00 33.64           C  
ATOM   3983  HA  GLU A 263       6.789 -16.177  55.222  1.00 33.64           H  
ATOM   3984  C   GLU A 263       7.684 -15.154  53.633  1.00 33.64           C  
ATOM   3985  CB  GLU A 263       8.477 -15.333  56.074  1.00 33.64           C  
ATOM   3986  HB2 GLU A 263       9.515 -15.093  55.846  1.00 33.64           H  
ATOM   3987  HB3 GLU A 263       7.932 -14.401  56.223  1.00 33.64           H  
ATOM   3988  O   GLU A 263       8.569 -14.395  53.253  1.00 33.64           O  
ATOM   3989  CG  GLU A 263       8.415 -16.161  57.374  1.00 33.64           C  
ATOM   3990  HG2 GLU A 263       7.488 -16.734  57.374  1.00 33.64           H  
ATOM   3991  HG3 GLU A 263       9.247 -16.865  57.376  1.00 33.64           H  
ATOM   3992  CD  GLU A 263       8.466 -15.336  58.671  1.00 33.64           C  
ATOM   3993  OE1 GLU A 263       8.002 -15.878  59.702  1.00 33.64           O  
ATOM   3994  OE2 GLU A 263       8.945 -14.179  58.648  1.00 33.64           O  
ATOM   3995  N   GLY A 264       6.444 -15.097  53.130  1.00 27.94           N  
ATOM   3996  H   GLY A 264       5.886 -15.924  53.282  1.00 27.94           H  
ATOM   3997  CA  GLY A 264       5.678 -13.846  53.214  1.00 27.94           C  
ATOM   3998  HA2 GLY A 264       5.987 -13.318  54.116  1.00 27.94           H  
ATOM   3999  HA3 GLY A 264       4.625 -14.098  53.342  1.00 27.94           H  
ATOM   4000  C   GLY A 264       5.786 -12.841  52.064  1.00 27.94           C  
ATOM   4001  O   GLY A 264       6.581 -11.913  52.127  1.00 27.94           O  
ATOM   4002  N   ILE A 265       4.850 -12.939  51.115  1.00 32.34           N  
ATOM   4003  H   ILE A 265       4.500 -13.872  50.950  1.00 32.34           H  
ATOM   4004  CA  ILE A 265       3.867 -11.888  50.770  1.00 32.34           C  
ATOM   4005  HA  ILE A 265       3.465 -11.462  51.689  1.00 32.34           H  
ATOM   4006  C   ILE A 265       2.709 -12.594  50.044  1.00 32.34           C  
ATOM   4007  CB  ILE A 265       4.469 -10.726  49.926  1.00 32.34           C  
ATOM   4008  HB  ILE A 265       5.235 -11.147  49.275  1.00 32.34           H  
ATOM   4009  O   ILE A 265       2.901 -13.188  48.984  1.00 32.34           O  
ATOM   4010  CG1 ILE A 265       5.091  -9.616  50.816  1.00 32.34           C  
ATOM   4011 HG12 ILE A 265       5.237  -9.965  51.838  1.00 32.34           H  
ATOM   4012 HG13 ILE A 265       4.413  -8.767  50.895  1.00 32.34           H  
ATOM   4013  CG2 ILE A 265       3.432 -10.015  49.032  1.00 32.34           C  
ATOM   4014 HG21 ILE A 265       3.882  -9.152  48.541  1.00 32.34           H  
ATOM   4015 HG22 ILE A 265       3.083 -10.680  48.242  1.00 32.34           H  
ATOM   4016 HG23 ILE A 265       2.579  -9.680  49.622  1.00 32.34           H  
ATOM   4017  CD1 ILE A 265       6.434  -9.119  50.264  1.00 32.34           C  
ATOM   4018 HD11 ILE A 265       7.147  -9.942  50.227  1.00 32.34           H  
ATOM   4019 HD12 ILE A 265       6.826  -8.338  50.916  1.00 32.34           H  
ATOM   4020 HD13 ILE A 265       6.296  -8.713  49.262  1.00 32.34           H  
ATOM   4021  N   GLU A 266       1.507 -12.548  50.619  1.00 27.78           N  
ATOM   4022  H   GLU A 266       1.397 -12.051  51.492  1.00 27.78           H  
ATOM   4023  CA  GLU A 266       0.275 -12.864  49.891  1.00 27.78           C  
ATOM   4024  HA  GLU A 266       0.452 -13.661  49.169  1.00 27.78           H  
ATOM   4025  C   GLU A 266      -0.170 -11.607  49.134  1.00 27.78           C  
ATOM   4026  CB  GLU A 266      -0.847 -13.318  50.849  1.00 27.78           C  
ATOM   4027  HB2 GLU A 266      -1.780 -13.344  50.285  1.00 27.78           H  
ATOM   4028  HB3 GLU A 266      -0.950 -12.581  51.646  1.00 27.78           H  
ATOM   4029  O   GLU A 266      -0.696 -10.677  49.744  1.00 27.78           O  
ATOM   4030  CG  GLU A 266      -0.638 -14.707  51.471  1.00 27.78           C  
ATOM   4031  HG2 GLU A 266       0.253 -14.685  52.099  1.00 27.78           H  
ATOM   4032  HG3 GLU A 266      -0.467 -15.423  50.667  1.00 27.78           H  
ATOM   4033  CD  GLU A 266      -1.850 -15.150  52.315  1.00 27.78           C  
ATOM   4034  OE1 GLU A 266      -2.180 -16.357  52.266  1.00 27.78           O  
ATOM   4035  OE2 GLU A 266      -2.431 -14.292  53.019  1.00 27.78           O  
ATOM   4036  N   GLU A 267       0.003 -11.570  47.811  1.00 34.72           N  
ATOM   4037  H   GLU A 267       0.518 -12.311  47.355  1.00 34.72           H  
ATOM   4038  CA  GLU A 267      -0.654 -10.567  46.965  1.00 34.72           C  
ATOM   4039  HA  GLU A 267      -1.172  -9.868  47.621  1.00 34.72           H  
ATOM   4040  C   GLU A 267      -1.775 -11.189  46.123  1.00 34.72           C  
ATOM   4041  CB  GLU A 267       0.333  -9.687  46.169  1.00 34.72           C  
ATOM   4042  HB2 GLU A 267       1.245 -10.243  45.948  1.00 34.72           H  
ATOM   4043  HB3 GLU A 267      -0.137  -9.387  45.233  1.00 34.72           H  
ATOM   4044  O   GLU A 267      -1.567 -11.754  45.055  1.00 34.72           O  
ATOM   4045  CG  GLU A 267       0.653  -8.408  46.973  1.00 34.72           C  
ATOM   4046  HG2 GLU A 267      -0.289  -7.947  47.271  1.00 34.72           H  
ATOM   4047  HG3 GLU A 267       1.183  -8.688  47.884  1.00 34.72           H  
ATOM   4048  CD  GLU A 267       1.471  -7.349  46.215  1.00 34.72           C  
ATOM   4049  OE1 GLU A 267       1.490  -6.195  46.704  1.00 34.72           O  
ATOM   4050  OE2 GLU A 267       2.070  -7.677  45.166  1.00 34.72           O  
ATOM   4051  N   VAL A 268      -2.982 -11.052  46.680  1.00 28.96           N  
ATOM   4052  H   VAL A 268      -2.946 -10.790  47.655  1.00 28.96           H  
ATOM   4053  CA  VAL A 268      -4.234 -10.672  46.005  1.00 28.96           C  
ATOM   4054  HA  VAL A 268      -5.035 -10.946  46.692  1.00 28.96           H  
ATOM   4055  C   VAL A 268      -4.555 -11.377  44.677  1.00 28.96           C  
ATOM   4056  CB  VAL A 268      -4.314  -9.134  45.875  1.00 28.96           C  
ATOM   4057  HB  VAL A 268      -3.541  -8.781  45.192  1.00 28.96           H  
ATOM   4058  O   VAL A 268      -4.119 -10.991  43.595  1.00 28.96           O  
ATOM   4059  CG1 VAL A 268      -5.683  -8.674  45.357  1.00 28.96           C  
ATOM   4060 HG11 VAL A 268      -6.480  -9.045  46.001  1.00 28.96           H  
ATOM   4061 HG12 VAL A 268      -5.720  -7.585  45.321  1.00 28.96           H  
ATOM   4062 HG13 VAL A 268      -5.843  -9.043  44.343  1.00 28.96           H  
ATOM   4063  CG2 VAL A 268      -4.112  -8.449  47.240  1.00 28.96           C  
ATOM   4064 HG21 VAL A 268      -4.826  -8.833  47.968  1.00 28.96           H  
ATOM   4065 HG22 VAL A 268      -4.250  -7.372  47.135  1.00 28.96           H  
ATOM   4066 HG23 VAL A 268      -3.097  -8.608  47.604  1.00 28.96           H  
ATOM   4067  N   SER A 269      -5.479 -12.338  44.772  1.00 28.31           N  
ATOM   4068  H   SER A 269      -5.786 -12.592  45.700  1.00 28.31           H  
ATOM   4069  CA  SER A 269      -6.200 -12.915  43.633  1.00 28.31           C  
ATOM   4070  HA  SER A 269      -5.481 -13.419  42.987  1.00 28.31           H  
ATOM   4071  C   SER A 269      -6.950 -11.855  42.809  1.00 28.31           C  
ATOM   4072  CB  SER A 269      -7.210 -13.947  44.145  1.00 28.31           C  
ATOM   4073  HB2 SER A 269      -7.966 -13.448  44.751  1.00 28.31           H  
ATOM   4074  HB3 SER A 269      -6.695 -14.691  44.753  1.00 28.31           H  
ATOM   4075  O   SER A 269      -7.585 -10.957  43.366  1.00 28.31           O  
ATOM   4076  OG  SER A 269      -7.830 -14.591  43.051  1.00 28.31           O  
ATOM   4077  HG  SER A 269      -8.549 -15.149  43.357  1.00 28.31           H  
ATOM   4078  N   LEU A 270      -6.946 -12.019  41.483  1.00 30.12           N  
ATOM   4079  H   LEU A 270      -6.433 -12.810  41.121  1.00 30.12           H  
ATOM   4080  CA  LEU A 270      -7.782 -11.279  40.537  1.00 30.12           C  
ATOM   4081  HA  LEU A 270      -8.463 -10.627  41.085  1.00 30.12           H  
ATOM   4082  C   LEU A 270      -8.663 -12.253  39.739  1.00 30.12           C  
ATOM   4083  CB  LEU A 270      -6.901 -10.410  39.613  1.00 30.12           C  
ATOM   4084  HB2 LEU A 270      -6.045 -11.006  39.296  1.00 30.12           H  
ATOM   4085  HB3 LEU A 270      -7.471 -10.158  38.719  1.00 30.12           H  
ATOM   4086  O   LEU A 270      -8.292 -12.699  38.654  1.00 30.12           O  
ATOM   4087  CG  LEU A 270      -6.403  -9.095  40.239  1.00 30.12           C  
ATOM   4088  HG  LEU A 270      -5.938  -9.294  41.204  1.00 30.12           H  
ATOM   4089  CD1 LEU A 270      -5.364  -8.454  39.315  1.00 30.12           C  
ATOM   4090 HD11 LEU A 270      -4.994  -7.533  39.764  1.00 30.12           H  
ATOM   4091 HD12 LEU A 270      -5.803  -8.241  38.341  1.00 30.12           H  
ATOM   4092 HD13 LEU A 270      -4.522  -9.136  39.194  1.00 30.12           H  
ATOM   4093  CD2 LEU A 270      -7.539  -8.081  40.418  1.00 30.12           C  
ATOM   4094 HD21 LEU A 270      -8.041  -7.900  39.467  1.00 30.12           H  
ATOM   4095 HD22 LEU A 270      -8.258  -8.458  41.144  1.00 30.12           H  
ATOM   4096 HD23 LEU A 270      -7.133  -7.145  40.803  1.00 30.12           H  
ATOM   4097  N   GLU A 271      -9.860 -12.528  40.255  1.00 28.92           N  
ATOM   4098  H   GLU A 271     -10.088 -12.157  41.166  1.00 28.92           H  
ATOM   4099  CA  GLU A 271     -10.973 -13.066  39.464  1.00 28.92           C  
ATOM   4100  HA  GLU A 271     -10.580 -13.532  38.560  1.00 28.92           H  
ATOM   4101  C   GLU A 271     -11.933 -11.924  39.080  1.00 28.92           C  
ATOM   4102  CB  GLU A 271     -11.748 -14.153  40.223  1.00 28.92           C  
ATOM   4103  HB2 GLU A 271     -12.049 -13.773  41.199  1.00 28.92           H  
ATOM   4104  HB3 GLU A 271     -12.646 -14.380  39.648  1.00 28.92           H  
ATOM   4105  O   GLU A 271     -12.386 -11.190  39.962  1.00 28.92           O  
ATOM   4106  CG  GLU A 271     -10.950 -15.453  40.399  1.00 28.92           C  
ATOM   4107  HG2 GLU A 271     -10.135 -15.276  41.102  1.00 28.92           H  
ATOM   4108  HG3 GLU A 271     -10.514 -15.723  39.437  1.00 28.92           H  
ATOM   4109  CD  GLU A 271     -11.817 -16.621  40.903  1.00 28.92           C  
ATOM   4110  OE1 GLU A 271     -11.390 -17.780  40.693  1.00 28.92           O  
ATOM   4111  OE2 GLU A 271     -12.890 -16.364  41.496  1.00 28.92           O  
ATOM   4112  N   PRO A 272     -12.274 -11.745  37.791  1.00 34.37           N  
ATOM   4113  CA  PRO A 272     -13.330 -10.828  37.382  1.00 34.37           C  
ATOM   4114  HA  PRO A 272     -13.355  -9.962  38.042  1.00 34.37           H  
ATOM   4115  C   PRO A 272     -14.711 -11.509  37.393  1.00 34.37           C  
ATOM   4116  CB  PRO A 272     -12.915 -10.362  35.985  1.00 34.37           C  
ATOM   4117  HB2 PRO A 272     -13.771 -10.072  35.376  1.00 34.37           H  
ATOM   4118  HB3 PRO A 272     -12.214  -9.532  36.076  1.00 34.37           H  
ATOM   4119  O   PRO A 272     -14.880 -12.557  36.780  1.00 34.37           O  
ATOM   4120  CG  PRO A 272     -12.190 -11.578  35.406  1.00 34.37           C  
ATOM   4121  HG2 PRO A 272     -12.915 -12.243  34.936  1.00 34.37           H  
ATOM   4122  HG3 PRO A 272     -11.427 -11.282  34.687  1.00 34.37           H  
ATOM   4123  CD  PRO A 272     -11.579 -12.274  36.627  1.00 34.37           C  
ATOM   4124  HD2 PRO A 272     -11.717 -13.353  36.551  1.00 34.37           H  
ATOM   4125  HD3 PRO A 272     -10.517 -12.035  36.697  1.00 34.37           H  
ATOM   4126  N   GLU A 273     -15.663 -10.858  38.075  1.00 30.25           N  
ATOM   4127  H   GLU A 273     -15.291 -10.139  38.678  1.00 30.25           H  
ATOM   4128  CA  GLU A 273     -17.121 -10.723  37.828  1.00 30.25           C  
ATOM   4129  HA  GLU A 273     -17.606 -10.782  38.802  1.00 30.25           H  
ATOM   4130  C   GLU A 273     -17.829 -11.790  36.932  1.00 30.25           C  
ATOM   4131  CB  GLU A 273     -17.361  -9.295  37.286  1.00 30.25           C  
ATOM   4132  HB2 GLU A 273     -18.434  -9.110  37.256  1.00 30.25           H  
ATOM   4133  HB3 GLU A 273     -16.969  -9.246  36.270  1.00 30.25           H  
ATOM   4134  O   GLU A 273     -17.380 -12.142  35.847  1.00 30.25           O  
ATOM   4135  CG  GLU A 273     -16.721  -8.163  38.121  1.00 30.25           C  
ATOM   4136  HG2 GLU A 273     -17.089  -8.245  39.144  1.00 30.25           H  
ATOM   4137  HG3 GLU A 273     -15.639  -8.286  38.141  1.00 30.25           H  
ATOM   4138  CD  GLU A 273     -17.032  -6.758  37.567  1.00 30.25           C  
ATOM   4139  OE1 GLU A 273     -17.135  -5.819  38.388  1.00 30.25           O  
ATOM   4140  OE2 GLU A 273     -17.168  -6.617  36.328  1.00 30.25           O  
ATOM   4141  N   ILE A 274     -19.053 -12.256  37.217  1.00 34.88           N  
ATOM   4142  H   ILE A 274     -19.225 -13.154  36.788  1.00 34.88           H  
ATOM   4143  CA  ILE A 274     -20.283 -11.457  37.393  1.00 34.88           C  
ATOM   4144  HA  ILE A 274     -20.060 -10.537  37.935  1.00 34.88           H  
ATOM   4145  C   ILE A 274     -21.348 -12.261  38.179  1.00 34.88           C  
ATOM   4146  CB  ILE A 274     -20.870 -11.103  35.985  1.00 34.88           C  
ATOM   4147  HB  ILE A 274     -20.921 -12.032  35.417  1.00 34.88           H  
ATOM   4148  O   ILE A 274     -21.701 -13.370  37.792  1.00 34.88           O  
ATOM   4149  CG1 ILE A 274     -20.030 -10.092  35.161  1.00 34.88           C  
ATOM   4150 HG12 ILE A 274     -20.220  -9.077  35.512  1.00 34.88           H  
ATOM   4151 HG13 ILE A 274     -18.964 -10.281  35.286  1.00 34.88           H  
ATOM   4152  CG2 ILE A 274     -22.305 -10.539  36.075  1.00 34.88           C  
ATOM   4153 HG21 ILE A 274     -22.989 -11.311  36.427  1.00 34.88           H  
ATOM   4154 HG22 ILE A 274     -22.327  -9.684  36.750  1.00 34.88           H  
ATOM   4155 HG23 ILE A 274     -22.662 -10.227  35.093  1.00 34.88           H  
ATOM   4156  CD1 ILE A 274     -20.270 -10.166  33.647  1.00 34.88           C  
ATOM   4157 HD11 ILE A 274     -20.080 -11.179  33.293  1.00 34.88           H  
ATOM   4158 HD12 ILE A 274     -21.291  -9.877  33.399  1.00 34.88           H  
ATOM   4159 HD13 ILE A 274     -19.585  -9.483  33.144  1.00 34.88           H  
ATOM   4160  N   ASN A 275     -21.922 -11.630  39.210  1.00 30.26           N  
ATOM   4161  H   ASN A 275     -21.470 -10.773  39.497  1.00 30.26           H  
ATOM   4162  CA  ASN A 275     -23.250 -11.827  39.825  1.00 30.26           C  
ATOM   4163  HA  ASN A 275     -23.116 -11.685  40.897  1.00 30.26           H  
ATOM   4164  C   ASN A 275     -23.994 -13.175  39.653  1.00 30.26           C  
ATOM   4165  CB  ASN A 275     -24.175 -10.691  39.337  1.00 30.26           C  
ATOM   4166  HB2 ASN A 275     -25.134 -10.770  39.847  1.00 30.26           H  
ATOM   4167  HB3 ASN A 275     -24.353 -10.811  38.268  1.00 30.26           H  
ATOM   4168  O   ASN A 275     -24.688 -13.393  38.658  1.00 30.26           O  
ATOM   4169  CG  ASN A 275     -23.635  -9.299  39.593  1.00 30.26           C  
ATOM   4170  ND2 ASN A 275     -24.105  -8.312  38.871  1.00 30.26           N  
ATOM   4171 HD21 ASN A 275     -24.823  -8.480  38.181  1.00 30.26           H  
ATOM   4172 HD22 ASN A 275     -23.703  -7.405  39.064  1.00 30.26           H  
ATOM   4173  OD1 ASN A 275     -22.781  -9.071  40.428  1.00 30.26           O  
ATOM   4174  N   SER A 276     -24.079 -13.941  40.744  1.00 32.26           N  
ATOM   4175  H   SER A 276     -23.426 -13.785  41.499  1.00 32.26           H  
ATOM   4176  CA  SER A 276     -25.254 -14.769  41.062  1.00 32.26           C  
ATOM   4177  HA  SER A 276     -25.999 -14.674  40.271  1.00 32.26           H  
ATOM   4178  C   SER A 276     -25.883 -14.290  42.372  1.00 32.26           C  
ATOM   4179  CB  SER A 276     -24.890 -16.256  41.161  1.00 32.26           C  
ATOM   4180  HB2 SER A 276     -24.500 -16.607  40.205  1.00 32.26           H  
ATOM   4181  HB3 SER A 276     -25.786 -16.824  41.408  1.00 32.26           H  
ATOM   4182  O   SER A 276     -25.231 -14.326  43.415  1.00 32.26           O  
ATOM   4183  OG  SER A 276     -23.902 -16.444  42.151  1.00 32.26           O  
ATOM   4184  HG  SER A 276     -24.136 -15.901  42.908  1.00 32.26           H  
ATOM   4185  N   ALA A 277     -27.141 -13.863  42.314  1.00 38.85           N  
ATOM   4186  H   ALA A 277     -27.637 -13.918  41.436  1.00 38.85           H  
ATOM   4187  CA  ALA A 277     -27.957 -13.536  43.475  1.00 38.85           C  
ATOM   4188  HA  ALA A 277     -27.485 -13.935  44.374  1.00 38.85           H  
ATOM   4189  C   ALA A 277     -29.335 -14.198  43.332  1.00 38.85           C  
ATOM   4190  CB  ALA A 277     -28.062 -12.012  43.622  1.00 38.85           C  
ATOM   4191  HB1 ALA A 277     -28.663 -11.770  44.498  1.00 38.85           H  
ATOM   4192  HB2 ALA A 277     -28.540 -11.590  42.738  1.00 38.85           H  
ATOM   4193  HB3 ALA A 277     -27.067 -11.582  43.740  1.00 38.85           H  
ATOM   4194  O   ALA A 277     -29.865 -14.268  42.225  1.00 38.85           O  
ATOM   4195  N   GLU A 278     -29.874 -14.619  44.476  1.00 44.06           N  
ATOM   4196  H   GLU A 278     -29.320 -14.480  45.310  1.00 44.06           H  
ATOM   4197  CA  GLU A 278     -31.205 -15.204  44.701  1.00 44.06           C  
ATOM   4198  HA  GLU A 278     -31.279 -15.297  45.785  1.00 44.06           H  
ATOM   4199  C   GLU A 278     -31.399 -16.659  44.231  1.00 44.06           C  
ATOM   4200  CB  GLU A 278     -32.338 -14.207  44.389  1.00 44.06           C  
ATOM   4201  HB2 GLU A 278     -33.293 -14.671  44.635  1.00 44.06           H  
ATOM   4202  HB3 GLU A 278     -32.331 -13.935  43.334  1.00 44.06           H  
ATOM   4203  O   GLU A 278     -31.788 -16.980  43.107  1.00 44.06           O  
ATOM   4204  CG  GLU A 278     -32.142 -12.955  45.274  1.00 44.06           C  
ATOM   4205  HG2 GLU A 278     -31.999 -13.279  46.305  1.00 44.06           H  
ATOM   4206  HG3 GLU A 278     -31.233 -12.438  44.967  1.00 44.06           H  
ATOM   4207  CD  GLU A 278     -33.289 -11.937  45.245  1.00 44.06           C  
ATOM   4208  OE1 GLU A 278     -33.386 -11.174  46.236  1.00 44.06           O  
ATOM   4209  OE2 GLU A 278     -34.011 -11.855  44.226  1.00 44.06           O  
ATOM   4210  N   GLU A 279     -31.132 -17.544  45.196  1.00 40.84           N  
ATOM   4211  H   GLU A 279     -30.761 -17.177  46.060  1.00 40.84           H  
ATOM   4212  CA  GLU A 279     -31.709 -18.880  45.325  1.00 40.84           C  
ATOM   4213  HA  GLU A 279     -31.574 -19.428  44.392  1.00 40.84           H  
ATOM   4214  C   GLU A 279     -33.225 -18.821  45.645  1.00 40.84           C  
ATOM   4215  CB  GLU A 279     -30.969 -19.621  46.471  1.00 40.84           C  
ATOM   4216  HB2 GLU A 279     -31.103 -19.057  47.394  1.00 40.84           H  
ATOM   4217  HB3 GLU A 279     -31.414 -20.607  46.609  1.00 40.84           H  
ATOM   4218  O   GLU A 279     -33.811 -17.760  45.846  1.00 40.84           O  
ATOM   4219  CG  GLU A 279     -29.467 -19.834  46.225  1.00 40.84           C  
ATOM   4220  HG2 GLU A 279     -28.986 -18.871  46.055  1.00 40.84           H  
ATOM   4221  HG3 GLU A 279     -29.345 -20.428  45.319  1.00 40.84           H  
ATOM   4222  CD  GLU A 279     -28.777 -20.529  47.413  1.00 40.84           C  
ATOM   4223  OE1 GLU A 279     -28.317 -21.681  47.225  1.00 40.84           O  
ATOM   4224  OE2 GLU A 279     -28.655 -19.878  48.476  1.00 40.84           O  
ATOM   4225  N   ASP A 280     -33.805 -20.015  45.783  1.00 39.69           N  
ATOM   4226  H   ASP A 280     -33.170 -20.795  45.686  1.00 39.69           H  
ATOM   4227  CA  ASP A 280     -35.018 -20.341  46.542  1.00 39.69           C  
ATOM   4228  HA  ASP A 280     -34.936 -21.426  46.601  1.00 39.69           H  
ATOM   4229  C   ASP A 280     -36.433 -20.190  45.930  1.00 39.69           C  
ATOM   4230  CB  ASP A 280     -34.900 -19.918  48.022  1.00 39.69           C  
ATOM   4231  HB2 ASP A 280     -34.576 -18.880  48.095  1.00 39.69           H  
ATOM   4232  HB3 ASP A 280     -35.885 -19.979  48.484  1.00 39.69           H  
ATOM   4233  O   ASP A 280     -37.117 -19.173  45.975  1.00 39.69           O  
ATOM   4234  CG  ASP A 280     -33.954 -20.817  48.836  1.00 39.69           C  
ATOM   4235  OD1 ASP A 280     -33.616 -21.923  48.344  1.00 39.69           O  
ATOM   4236  OD2 ASP A 280     -33.669 -20.442  49.993  1.00 39.69           O  
ATOM   4237  N   ALA A 281     -36.930 -21.384  45.576  1.00 41.27           N  
ATOM   4238  H   ALA A 281     -36.196 -22.043  45.358  1.00 41.27           H  
ATOM   4239  CA  ALA A 281     -38.092 -22.019  46.213  1.00 41.27           C  
ATOM   4240  HA  ALA A 281     -37.805 -23.071  46.227  1.00 41.27           H  
ATOM   4241  C   ALA A 281     -39.463 -22.008  45.498  1.00 41.27           C  
ATOM   4242  CB  ALA A 281     -38.176 -21.693  47.713  1.00 41.27           C  
ATOM   4243  HB1 ALA A 281     -37.226 -21.913  48.202  1.00 41.27           H  
ATOM   4244  HB2 ALA A 281     -38.420 -20.639  47.851  1.00 41.27           H  
ATOM   4245  HB3 ALA A 281     -38.958 -22.291  48.181  1.00 41.27           H  
ATOM   4246  O   ALA A 281     -40.303 -21.138  45.673  1.00 41.27           O  
ATOM   4247  N   PHE A 282     -39.715 -23.158  44.858  1.00 36.73           N  
ATOM   4248  H   PHE A 282     -38.879 -23.654  44.587  1.00 36.73           H  
ATOM   4249  CA  PHE A 282     -40.882 -24.038  45.061  1.00 36.73           C  
ATOM   4250  HA  PHE A 282     -40.723 -24.840  44.340  1.00 36.73           H  
ATOM   4251  C   PHE A 282     -42.332 -23.555  44.787  1.00 36.73           C  
ATOM   4252  CB  PHE A 282     -40.784 -24.729  46.443  1.00 36.73           C  
ATOM   4253  HB2 PHE A 282     -41.793 -24.911  46.812  1.00 36.73           H  
ATOM   4254  HB3 PHE A 282     -40.321 -24.057  47.165  1.00 36.73           H  
ATOM   4255  O   PHE A 282     -42.878 -22.679  45.442  1.00 36.73           O  
ATOM   4256  CG  PHE A 282     -40.042 -26.059  46.452  1.00 36.73           C  
ATOM   4257  CD1 PHE A 282     -40.755 -27.265  46.608  1.00 36.73           C  
ATOM   4258  HD1 PHE A 282     -41.821 -27.244  46.774  1.00 36.73           H  
ATOM   4259  CD2 PHE A 282     -38.641 -26.108  46.321  1.00 36.73           C  
ATOM   4260  HD2 PHE A 282     -38.067 -25.197  46.244  1.00 36.73           H  
ATOM   4261  CE1 PHE A 282     -40.090 -28.502  46.585  1.00 36.73           C  
ATOM   4262  HE1 PHE A 282     -40.647 -29.419  46.708  1.00 36.73           H  
ATOM   4263  CE2 PHE A 282     -37.970 -27.345  46.311  1.00 36.73           C  
ATOM   4264  HE2 PHE A 282     -36.894 -27.370  46.220  1.00 36.73           H  
ATOM   4265  CZ  PHE A 282     -38.694 -28.543  46.431  1.00 36.73           C  
ATOM   4266  HZ  PHE A 282     -38.174 -29.490  46.429  1.00 36.73           H  
ATOM   4267  N   LEU A 283     -42.999 -24.422  44.004  1.00 38.28           N  
ATOM   4268  H   LEU A 283     -42.403 -25.021  43.450  1.00 38.28           H  
ATOM   4269  CA  LEU A 283     -44.419 -24.822  44.029  1.00 38.28           C  
ATOM   4270  HA  LEU A 283     -44.377 -25.782  43.514  1.00 38.28           H  
ATOM   4271  C   LEU A 283     -45.485 -24.068  43.199  1.00 38.28           C  
ATOM   4272  CB  LEU A 283     -44.887 -25.175  45.462  1.00 38.28           C  
ATOM   4273  HB2 LEU A 283     -45.970 -25.078  45.535  1.00 38.28           H  
ATOM   4274  HB3 LEU A 283     -44.478 -24.455  46.172  1.00 38.28           H  
ATOM   4275  O   LEU A 283     -45.559 -22.852  43.132  1.00 38.28           O  
ATOM   4276  CG  LEU A 283     -44.490 -26.599  45.882  1.00 38.28           C  
ATOM   4277  HG  LEU A 283     -43.481 -26.802  45.523  1.00 38.28           H  
ATOM   4278  CD1 LEU A 283     -44.512 -26.755  47.402  1.00 38.28           C  
ATOM   4279 HD11 LEU A 283     -44.206 -27.762  47.683  1.00 38.28           H  
ATOM   4280 HD12 LEU A 283     -43.830 -26.035  47.854  1.00 38.28           H  
ATOM   4281 HD13 LEU A 283     -45.518 -26.563  47.775  1.00 38.28           H  
ATOM   4282  CD2 LEU A 283     -45.425 -27.655  45.284  1.00 38.28           C  
ATOM   4283 HD21 LEU A 283     -45.120 -28.647  45.618  1.00 38.28           H  
ATOM   4284 HD22 LEU A 283     -46.447 -27.468  45.613  1.00 38.28           H  
ATOM   4285 HD23 LEU A 283     -45.390 -27.626  44.195  1.00 38.28           H  
ATOM   4286  N   GLU A 284     -46.355 -24.915  42.625  1.00 38.41           N  
ATOM   4287  H   GLU A 284     -46.180 -25.886  42.840  1.00 38.41           H  
ATOM   4288  CA  GLU A 284     -47.674 -24.666  42.013  1.00 38.41           C  
ATOM   4289  HA  GLU A 284     -48.051 -25.662  41.782  1.00 38.41           H  
ATOM   4290  C   GLU A 284     -47.761 -23.967  40.635  1.00 38.41           C  
ATOM   4291  CB  GLU A 284     -48.687 -24.169  43.062  1.00 38.41           C  
ATOM   4292  HB2 GLU A 284     -49.635 -23.972  42.563  1.00 38.41           H  
ATOM   4293  HB3 GLU A 284     -48.331 -23.251  43.529  1.00 38.41           H  
ATOM   4294  O   GLU A 284     -48.019 -22.776  40.494  1.00 38.41           O  
ATOM   4295  CG  GLU A 284     -48.905 -25.265  44.128  1.00 38.41           C  
ATOM   4296  HG2 GLU A 284     -47.963 -25.465  44.639  1.00 38.41           H  
ATOM   4297  HG3 GLU A 284     -49.194 -26.184  43.619  1.00 38.41           H  
ATOM   4298  CD  GLU A 284     -49.971 -24.953  45.187  1.00 38.41           C  
ATOM   4299  OE1 GLU A 284     -50.057 -25.766  46.137  1.00 38.41           O  
ATOM   4300  OE2 GLU A 284     -50.727 -23.969  45.027  1.00 38.41           O  
ATOM   4301  N   GLY A 285     -47.747 -24.793  39.577  1.00 33.21           N  
ATOM   4302  H   GLY A 285     -47.455 -25.739  39.779  1.00 33.21           H  
ATOM   4303  CA  GLY A 285     -48.780 -24.673  38.530  1.00 33.21           C  
ATOM   4304  HA2 GLY A 285     -48.442 -25.176  37.624  1.00 33.21           H  
ATOM   4305  HA3 GLY A 285     -48.958 -23.622  38.301  1.00 33.21           H  
ATOM   4306  C   GLY A 285     -50.104 -25.305  39.013  1.00 33.21           C  
ATOM   4307  O   GLY A 285     -50.081 -25.971  40.053  1.00 33.21           O  
ATOM   4308  N   PRO A 286     -51.229 -25.232  38.258  1.00 41.15           N  
ATOM   4309  CA  PRO A 286     -51.240 -25.860  36.927  1.00 41.15           C  
ATOM   4310  HA  PRO A 286     -50.247 -25.859  36.476  1.00 41.15           H  
ATOM   4311  C   PRO A 286     -52.267 -25.318  35.884  1.00 41.15           C  
ATOM   4312  CB  PRO A 286     -51.633 -27.293  37.327  1.00 41.15           C  
ATOM   4313  HB2 PRO A 286     -50.789 -27.776  37.819  1.00 41.15           H  
ATOM   4314  HB3 PRO A 286     -51.952 -27.913  36.489  1.00 41.15           H  
ATOM   4315  O   PRO A 286     -53.061 -24.426  36.151  1.00 41.15           O  
ATOM   4316  CG  PRO A 286     -52.754 -27.067  38.354  1.00 41.15           C  
ATOM   4317  HG2 PRO A 286     -53.731 -27.104  37.873  1.00 41.15           H  
ATOM   4318  HG3 PRO A 286     -52.691 -27.801  39.158  1.00 41.15           H  
ATOM   4319  CD  PRO A 286     -52.490 -25.650  38.877  1.00 41.15           C  
ATOM   4320  HD2 PRO A 286     -53.294 -24.981  38.570  1.00 41.15           H  
ATOM   4321  HD3 PRO A 286     -52.443 -25.648  39.966  1.00 41.15           H  
ATOM   4322  N   LEU A 287     -52.321 -26.024  34.739  1.00 33.62           N  
ATOM   4323  H   LEU A 287     -51.548 -26.661  34.608  1.00 33.62           H  
ATOM   4324  CA  LEU A 287     -53.443 -26.189  33.784  1.00 33.62           C  
ATOM   4325  HA  LEU A 287     -53.139 -27.055  33.195  1.00 33.62           H  
ATOM   4326  C   LEU A 287     -53.762 -25.110  32.718  1.00 33.62           C  
ATOM   4327  CB  LEU A 287     -54.738 -26.622  34.515  1.00 33.62           C  
ATOM   4328  HB2 LEU A 287     -55.591 -26.456  33.857  1.00 33.62           H  
ATOM   4329  HB3 LEU A 287     -54.896 -25.970  35.374  1.00 33.62           H  
ATOM   4330  O   LEU A 287     -54.174 -24.000  33.024  1.00 33.62           O  
ATOM   4331  CG  LEU A 287     -54.773 -28.088  34.975  1.00 33.62           C  
ATOM   4332  HG  LEU A 287     -53.838 -28.346  35.473  1.00 33.62           H  
ATOM   4333  CD1 LEU A 287     -55.919 -28.304  35.962  1.00 33.62           C  
ATOM   4334 HD11 LEU A 287     -55.792 -27.644  36.821  1.00 33.62           H  
ATOM   4335 HD12 LEU A 287     -55.915 -29.335  36.317  1.00 33.62           H  
ATOM   4336 HD13 LEU A 287     -56.875 -28.081  35.488  1.00 33.62           H  
ATOM   4337  CD2 LEU A 287     -54.987 -29.047  33.799  1.00 33.62           C  
ATOM   4338 HD21 LEU A 287     -55.917 -28.808  33.284  1.00 33.62           H  
ATOM   4339 HD22 LEU A 287     -55.035 -30.070  34.172  1.00 33.62           H  
ATOM   4340 HD23 LEU A 287     -54.153 -28.982  33.099  1.00 33.62           H  
ATOM   4341  N   ARG A 288     -53.819 -25.622  31.469  1.00 34.52           N  
ATOM   4342  H   ARG A 288     -53.384 -26.527  31.371  1.00 34.52           H  
ATOM   4343  CA  ARG A 288     -54.491 -25.111  30.246  1.00 34.52           C  
ATOM   4344  HA  ARG A 288     -54.364 -25.893  29.496  1.00 34.52           H  
ATOM   4345  C   ARG A 288     -53.850 -23.864  29.597  1.00 34.52           C  
ATOM   4346  CB  ARG A 288     -56.009 -24.980  30.500  1.00 34.52           C  
ATOM   4347  HB2 ARG A 288     -56.181 -24.314  31.346  1.00 34.52           H  
ATOM   4348  HB3 ARG A 288     -56.483 -24.529  29.628  1.00 34.52           H  
ATOM   4349  O   ARG A 288     -53.348 -22.992  30.280  1.00 34.52           O  
ATOM   4350  CG  ARG A 288     -56.660 -26.350  30.770  1.00 34.52           C  
ATOM   4351  HG2 ARG A 288     -56.154 -26.847  31.597  1.00 34.52           H  
ATOM   4352  HG3 ARG A 288     -56.561 -26.967  29.877  1.00 34.52           H  
ATOM   4353  CD  ARG A 288     -58.143 -26.213  31.124  1.00 34.52           C  
ATOM   4354  HD2 ARG A 288     -58.647 -25.714  30.296  1.00 34.52           H  
ATOM   4355  HD3 ARG A 288     -58.234 -25.591  32.015  1.00 34.52           H  
ATOM   4356  NE  ARG A 288     -58.756 -27.536  31.367  1.00 34.52           N  
ATOM   4357  HE  ARG A 288     -58.142 -28.335  31.302  1.00 34.52           H  
ATOM   4358  NH1 ARG A 288     -60.905 -26.797  31.641  1.00 34.52           N  
ATOM   4359 HH11 ARG A 288     -61.890 -26.968  31.784  1.00 34.52           H  
ATOM   4360 HH12 ARG A 288     -60.577 -25.864  31.435  1.00 34.52           H  
ATOM   4361  NH2 ARG A 288     -60.470 -28.984  31.768  1.00 34.52           N  
ATOM   4362 HH21 ARG A 288     -59.825 -29.759  31.706  1.00 34.52           H  
ATOM   4363 HH22 ARG A 288     -61.454 -29.150  31.925  1.00 34.52           H  
ATOM   4364  CZ  ARG A 288     -60.037 -27.767  31.593  1.00 34.52           C  
ATOM   4365  N   GLU A 289     -53.773 -23.741  28.270  1.00 36.74           N  
ATOM   4366  H   GLU A 289     -53.230 -22.945  27.969  1.00 36.74           H  
ATOM   4367  CA  GLU A 289     -54.537 -24.416  27.212  1.00 36.74           C  
ATOM   4368  HA  GLU A 289     -54.994 -25.317  27.620  1.00 36.74           H  
ATOM   4369  C   GLU A 289     -53.675 -24.867  26.017  1.00 36.74           C  
ATOM   4370  CB  GLU A 289     -55.669 -23.471  26.757  1.00 36.74           C  
ATOM   4371  HB2 GLU A 289     -55.726 -22.642  27.463  1.00 36.74           H  
ATOM   4372  HB3 GLU A 289     -55.437 -23.044  25.781  1.00 36.74           H  
ATOM   4373  O   GLU A 289     -52.607 -24.337  25.718  1.00 36.74           O  
ATOM   4374  CG  GLU A 289     -57.054 -24.133  26.715  1.00 36.74           C  
ATOM   4375  HG2 GLU A 289     -57.099 -24.936  27.450  1.00 36.74           H  
ATOM   4376  HG3 GLU A 289     -57.205 -24.581  25.732  1.00 36.74           H  
ATOM   4377  CD  GLU A 289     -58.170 -23.117  27.016  1.00 36.74           C  
ATOM   4378  OE1 GLU A 289     -59.070 -23.484  27.810  1.00 36.74           O  
ATOM   4379  OE2 GLU A 289     -58.109 -21.990  26.476  1.00 36.74           O  
ATOM   4380  N   GLU A 290     -54.196 -25.890  25.352  1.00 31.62           N  
ATOM   4381  H   GLU A 290     -55.117 -26.183  25.647  1.00 31.62           H  
ATOM   4382  CA  GLU A 290     -53.753 -26.502  24.108  1.00 31.62           C  
ATOM   4383  HA  GLU A 290     -52.773 -26.958  24.246  1.00 31.62           H  
ATOM   4384  C   GLU A 290     -53.722 -25.520  22.923  1.00 31.62           C  
ATOM   4385  CB  GLU A 290     -54.799 -27.578  23.747  1.00 31.62           C  
ATOM   4386  HB2 GLU A 290     -54.480 -28.079  22.833  1.00 31.62           H  
ATOM   4387  HB3 GLU A 290     -55.742 -27.073  23.537  1.00 31.62           H  
ATOM   4388  O   GLU A 290     -54.647 -24.732  22.751  1.00 31.62           O  
ATOM   4389  CG  GLU A 290     -55.049 -28.647  24.825  1.00 31.62           C  
ATOM   4390  HG2 GLU A 290     -54.146 -29.247  24.937  1.00 31.62           H  
ATOM   4391  HG3 GLU A 290     -55.253 -28.171  25.784  1.00 31.62           H  
ATOM   4392  CD  GLU A 290     -56.254 -29.536  24.478  1.00 31.62           C  
ATOM   4393  OE1 GLU A 290     -56.089 -30.775  24.524  1.00 31.62           O  
ATOM   4394  OE2 GLU A 290     -57.337 -28.975  24.200  1.00 31.62           O  
ATOM   4395  N   LEU A 291     -52.752 -25.682  22.010  1.00 33.67           N  
ATOM   4396  H   LEU A 291     -51.943 -26.217  22.291  1.00 33.67           H  
ATOM   4397  CA  LEU A 291     -53.000 -25.540  20.564  1.00 33.67           C  
ATOM   4398  HA  LEU A 291     -53.887 -26.137  20.354  1.00 33.67           H  
ATOM   4399  C   LEU A 291     -51.871 -26.170  19.729  1.00 33.67           C  
ATOM   4400  CB  LEU A 291     -53.329 -24.077  20.169  1.00 33.67           C  
ATOM   4401  HB2 LEU A 291     -53.151 -23.424  21.024  1.00 33.67           H  
ATOM   4402  HB3 LEU A 291     -52.685 -23.726  19.364  1.00 33.67           H  
ATOM   4403  O   LEU A 291     -50.968 -25.507  19.219  1.00 33.67           O  
ATOM   4404  CG  LEU A 291     -54.804 -23.941  19.724  1.00 33.67           C  
ATOM   4405  HG  LEU A 291     -55.457 -24.513  20.382  1.00 33.67           H  
ATOM   4406  CD1 LEU A 291     -55.254 -22.483  19.774  1.00 33.67           C  
ATOM   4407 HD11 LEU A 291     -55.174 -22.128  20.802  1.00 33.67           H  
ATOM   4408 HD12 LEU A 291     -54.625 -21.869  19.131  1.00 33.67           H  
ATOM   4409 HD13 LEU A 291     -56.297 -22.405  19.467  1.00 33.67           H  
ATOM   4410  CD2 LEU A 291     -55.010 -24.457  18.295  1.00 33.67           C  
ATOM   4411 HD21 LEU A 291     -56.062 -24.360  18.025  1.00 33.67           H  
ATOM   4412 HD22 LEU A 291     -54.396 -23.882  17.601  1.00 33.67           H  
ATOM   4413 HD23 LEU A 291     -54.731 -25.509  18.238  1.00 33.67           H  
ATOM   4414  N   GLN A 292     -51.949 -27.491  19.561  1.00 31.35           N  
ATOM   4415  H   GLN A 292     -52.722 -27.973  19.997  1.00 31.35           H  
ATOM   4416  CA  GLN A 292     -51.245 -28.197  18.492  1.00 31.35           C  
ATOM   4417  HA  GLN A 292     -50.318 -27.671  18.265  1.00 31.35           H  
ATOM   4418  C   GLN A 292     -52.091 -28.217  17.206  1.00 31.35           C  
ATOM   4419  CB  GLN A 292     -50.889 -29.632  18.927  1.00 31.35           C  
ATOM   4420  HB2 GLN A 292     -51.685 -30.043  19.548  1.00 31.35           H  
ATOM   4421  HB3 GLN A 292     -50.821 -30.256  18.036  1.00 31.35           H  
ATOM   4422  O   GLN A 292     -53.304 -28.379  17.254  1.00 31.35           O  
ATOM   4423  CG  GLN A 292     -49.547 -29.725  19.672  1.00 31.35           C  
ATOM   4424  HG2 GLN A 292     -49.644 -29.246  20.646  1.00 31.35           H  
ATOM   4425  HG3 GLN A 292     -48.780 -29.196  19.105  1.00 31.35           H  
ATOM   4426  CD  GLN A 292     -49.072 -31.167  19.870  1.00 31.35           C  
ATOM   4427  NE2 GLN A 292     -47.970 -31.379  20.554  1.00 31.35           N  
ATOM   4428 HE21 GLN A 292     -47.477 -30.620  21.001  1.00 31.35           H  
ATOM   4429 HE22 GLN A 292     -47.717 -32.349  20.682  1.00 31.35           H  
ATOM   4430  OE1 GLN A 292     -49.651 -32.128  19.394  1.00 31.35           O  
ATOM   4431  N   VAL A 293     -51.401 -28.142  16.062  1.00 27.78           N  
ATOM   4432  H   VAL A 293     -50.418 -27.939  16.169  1.00 27.78           H  
ATOM   4433  CA  VAL A 293     -51.823 -28.621  14.729  1.00 27.78           C  
ATOM   4434  HA  VAL A 293     -51.040 -28.301  14.042  1.00 27.78           H  
ATOM   4435  C   VAL A 293     -53.143 -28.076  14.150  1.00 27.78           C  
ATOM   4436  CB  VAL A 293     -51.798 -30.169  14.684  1.00 27.78           C  
ATOM   4437  HB  VAL A 293     -52.500 -30.569  15.416  1.00 27.78           H  
ATOM   4438  O   VAL A 293     -54.240 -28.533  14.458  1.00 27.78           O  
ATOM   4439  CG1 VAL A 293     -52.163 -30.727  13.297  1.00 27.78           C  
ATOM   4440 HG11 VAL A 293     -52.048 -31.810  13.298  1.00 27.78           H  
ATOM   4441 HG12 VAL A 293     -53.207 -30.513  13.066  1.00 27.78           H  
ATOM   4442 HG13 VAL A 293     -51.515 -30.299  12.532  1.00 27.78           H  
ATOM   4443  CG2 VAL A 293     -50.395 -30.713  14.998  1.00 27.78           C  
ATOM   4444 HG21 VAL A 293     -50.055 -30.386  15.981  1.00 27.78           H  
ATOM   4445 HG22 VAL A 293     -49.679 -30.377  14.248  1.00 27.78           H  
ATOM   4446 HG23 VAL A 293     -50.417 -31.803  15.008  1.00 27.78           H  
ATOM   4447  N   LYS A 294     -53.011 -27.281  13.078  1.00 31.59           N  
ATOM   4448  H   LYS A 294     -52.112 -26.845  12.929  1.00 31.59           H  
ATOM   4449  CA  LYS A 294     -53.929 -27.357  11.928  1.00 31.59           C  
ATOM   4450  HA  LYS A 294     -54.427 -28.326  11.973  1.00 31.59           H  
ATOM   4451  C   LYS A 294     -53.166 -27.351  10.606  1.00 31.59           C  
ATOM   4452  CB  LYS A 294     -55.031 -26.277  11.989  1.00 31.59           C  
ATOM   4453  HB2 LYS A 294     -55.167 -25.820  11.009  1.00 31.59           H  
ATOM   4454  HB3 LYS A 294     -54.755 -25.495  12.697  1.00 31.59           H  
ATOM   4455  O   LYS A 294     -52.850 -26.304  10.051  1.00 31.59           O  
ATOM   4456  CG  LYS A 294     -56.365 -26.917  12.404  1.00 31.59           C  
ATOM   4457  HG2 LYS A 294     -56.620 -27.706  11.697  1.00 31.59           H  
ATOM   4458  HG3 LYS A 294     -56.257 -27.357  13.396  1.00 31.59           H  
ATOM   4459  CD  LYS A 294     -57.507 -25.901  12.443  1.00 31.59           C  
ATOM   4460  HD2 LYS A 294     -57.238 -25.095  13.127  1.00 31.59           H  
ATOM   4461  HD3 LYS A 294     -57.672 -25.493  11.446  1.00 31.59           H  
ATOM   4462  CE  LYS A 294     -58.769 -26.611  12.945  1.00 31.59           C  
ATOM   4463  HE2 LYS A 294     -58.526 -27.118  13.878  1.00 31.59           H  
ATOM   4464  HE3 LYS A 294     -59.057 -27.371  12.218  1.00 31.59           H  
ATOM   4465  NZ  LYS A 294     -59.880 -25.654  13.169  1.00 31.59           N  
ATOM   4466  HZ1 LYS A 294     -60.116 -25.175  12.312  1.00 31.59           H  
ATOM   4467  HZ2 LYS A 294     -59.609 -24.970  13.860  1.00 31.59           H  
ATOM   4468  HZ3 LYS A 294     -60.696 -26.138  13.516  1.00 31.59           H  
ATOM   4469  N   ALA A 295     -52.934 -28.550  10.081  1.00 26.84           N  
ATOM   4470  H   ALA A 295     -53.201 -29.362  10.618  1.00 26.84           H  
ATOM   4471  CA  ALA A 295     -52.742 -28.748   8.653  1.00 26.84           C  
ATOM   4472  HA  ALA A 295     -52.269 -27.866   8.220  1.00 26.84           H  
ATOM   4473  C   ALA A 295     -54.119 -28.948   7.991  1.00 26.84           C  
ATOM   4474  CB  ALA A 295     -51.801 -29.940   8.433  1.00 26.84           C  
ATOM   4475  HB1 ALA A 295     -52.236 -30.845   8.858  1.00 26.84           H  
ATOM   4476  HB2 ALA A 295     -51.643 -30.091   7.365  1.00 26.84           H  
ATOM   4477  HB3 ALA A 295     -50.839 -29.746   8.909  1.00 26.84           H  
ATOM   4478  O   ALA A 295     -54.845 -29.881   8.327  1.00 26.84           O  
ATOM   4479  N   GLN A 296     -54.465 -28.081   7.042  1.00 35.63           N  
ATOM   4480  H   GLN A 296     -53.861 -27.286   6.891  1.00 35.63           H  
ATOM   4481  CA  GLN A 296     -55.503 -28.278   6.021  1.00 35.63           C  
ATOM   4482  HA  GLN A 296     -55.719 -29.341   5.918  1.00 35.63           H  
ATOM   4483  C   GLN A 296     -54.869 -27.751   4.722  1.00 35.63           C  
ATOM   4484  CB  GLN A 296     -56.797 -27.522   6.394  1.00 35.63           C  
ATOM   4485  HB2 GLN A 296     -57.427 -27.456   5.507  1.00 35.63           H  
ATOM   4486  HB3 GLN A 296     -56.549 -26.509   6.712  1.00 35.63           H  
ATOM   4487  O   GLN A 296     -54.387 -26.625   4.705  1.00 35.63           O  
ATOM   4488  CG  GLN A 296     -57.603 -28.232   7.498  1.00 35.63           C  
ATOM   4489  HG2 GLN A 296     -57.003 -28.293   8.406  1.00 35.63           H  
ATOM   4490  HG3 GLN A 296     -57.823 -29.248   7.169  1.00 35.63           H  
ATOM   4491  CD  GLN A 296     -58.917 -27.533   7.855  1.00 35.63           C  
ATOM   4492  NE2 GLN A 296     -59.914 -28.260   8.311  1.00 35.63           N  
ATOM   4493 HE21 GLN A 296     -60.787 -27.771   8.446  1.00 35.63           H  
ATOM   4494 HE22 GLN A 296     -59.832 -29.266   8.357  1.00 35.63           H  
ATOM   4495  OE1 GLN A 296     -59.078 -26.328   7.777  1.00 35.63           O  
ATOM   4496  N   VAL A 297     -54.656 -28.523   3.652  1.00 29.02           N  
ATOM   4497  H   VAL A 297     -53.930 -28.130   3.069  1.00 29.02           H  
ATOM   4498  CA  VAL A 297     -55.584 -29.414   2.928  1.00 29.02           C  
ATOM   4499  HA  VAL A 297     -55.054 -29.681   2.013  1.00 29.02           H  
ATOM   4500  C   VAL A 297     -56.824 -28.650   2.456  1.00 29.02           C  
ATOM   4501  CB  VAL A 297     -55.893 -30.777   3.591  1.00 29.02           C  
ATOM   4502  HB  VAL A 297     -56.552 -30.640   4.448  1.00 29.02           H  
ATOM   4503  O   VAL A 297     -57.898 -28.744   3.041  1.00 29.02           O  
ATOM   4504  CG1 VAL A 297     -56.587 -31.709   2.583  1.00 29.02           C  
ATOM   4505 HG11 VAL A 297     -55.956 -31.864   1.708  1.00 29.02           H  
ATOM   4506 HG12 VAL A 297     -57.543 -31.286   2.273  1.00 29.02           H  
ATOM   4507 HG13 VAL A 297     -56.784 -32.672   3.054  1.00 29.02           H  
ATOM   4508  CG2 VAL A 297     -54.614 -31.489   4.050  1.00 29.02           C  
ATOM   4509 HG21 VAL A 297     -54.113 -30.903   4.821  1.00 29.02           H  
ATOM   4510 HG22 VAL A 297     -54.864 -32.460   4.477  1.00 29.02           H  
ATOM   4511 HG23 VAL A 297     -53.935 -31.632   3.209  1.00 29.02           H  
ATOM   4512  N   GLY A 298     -56.642 -27.894   1.370  1.00 30.93           N  
ATOM   4513  H   GLY A 298     -55.711 -27.853   0.981  1.00 30.93           H  
ATOM   4514  CA  GLY A 298     -57.702 -27.365   0.506  1.00 30.93           C  
ATOM   4515  HA2 GLY A 298     -58.674 -27.576   0.951  1.00 30.93           H  
ATOM   4516  HA3 GLY A 298     -57.598 -26.284   0.416  1.00 30.93           H  
ATOM   4517  C   GLY A 298     -57.579 -27.988  -0.900  1.00 30.93           C  
ATOM   4518  O   GLY A 298     -56.449 -28.175  -1.357  1.00 30.93           O  
ATOM   4519  N   PRO A 299     -58.680 -28.369  -1.579  1.00 35.75           N  
ATOM   4520  CA  PRO A 299     -58.613 -29.293  -2.714  1.00 35.75           C  
ATOM   4521  HA  PRO A 299     -57.711 -29.900  -2.644  1.00 35.75           H  
ATOM   4522  C   PRO A 299     -58.650 -28.641  -4.110  1.00 35.75           C  
ATOM   4523  CB  PRO A 299     -59.823 -30.208  -2.510  1.00 35.75           C  
ATOM   4524  HB2 PRO A 299     -59.597 -30.954  -1.749  1.00 35.75           H  
ATOM   4525  HB3 PRO A 299     -60.149 -30.691  -3.431  1.00 35.75           H  
ATOM   4526  O   PRO A 299     -59.222 -27.578  -4.317  1.00 35.75           O  
ATOM   4527  CG  PRO A 299     -60.876 -29.235  -1.980  1.00 35.75           C  
ATOM   4528  HG2 PRO A 299     -61.320 -28.682  -2.808  1.00 35.75           H  
ATOM   4529  HG3 PRO A 299     -61.648 -29.748  -1.407  1.00 35.75           H  
ATOM   4530  CD  PRO A 299     -60.057 -28.286  -1.103  1.00 35.75           C  
ATOM   4531  HD2 PRO A 299     -60.122 -28.636  -0.073  1.00 35.75           H  
ATOM   4532  HD3 PRO A 299     -60.439 -27.268  -1.183  1.00 35.75           H  
ATOM   4533  N   ILE A 300     -58.101 -29.384  -5.079  1.00 31.20           N  
ATOM   4534  H   ILE A 300     -57.502 -30.121  -4.735  1.00 31.20           H  
ATOM   4535  CA  ILE A 300     -58.616 -29.621  -6.446  1.00 31.20           C  
ATOM   4536  HA  ILE A 300     -57.746 -29.838  -7.066  1.00 31.20           H  
ATOM   4537  C   ILE A 300     -59.342 -28.435  -7.124  1.00 31.20           C  
ATOM   4538  CB  ILE A 300     -59.484 -30.914  -6.454  1.00 31.20           C  
ATOM   4539  HB  ILE A 300     -60.384 -30.725  -5.869  1.00 31.20           H  
ATOM   4540  O   ILE A 300     -60.558 -28.285  -7.025  1.00 31.20           O  
ATOM   4541  CG1 ILE A 300     -58.732 -32.117  -5.819  1.00 31.20           C  
ATOM   4542 HG12 ILE A 300     -57.870 -32.374  -6.435  1.00 31.20           H  
ATOM   4543 HG13 ILE A 300     -58.363 -31.849  -4.829  1.00 31.20           H  
ATOM   4544  CG2 ILE A 300     -59.910 -31.288  -7.891  1.00 31.20           C  
ATOM   4545 HG21 ILE A 300     -59.034 -31.516  -8.499  1.00 31.20           H  
ATOM   4546 HG22 ILE A 300     -60.471 -30.476  -8.354  1.00 31.20           H  
ATOM   4547 HG23 ILE A 300     -60.573 -32.153  -7.876  1.00 31.20           H  
ATOM   4548  CD1 ILE A 300     -59.589 -33.372  -5.613  1.00 31.20           C  
ATOM   4549 HD11 ILE A 300     -59.854 -33.821  -6.570  1.00 31.20           H  
ATOM   4550 HD12 ILE A 300     -59.021 -34.104  -5.038  1.00 31.20           H  
ATOM   4551 HD13 ILE A 300     -60.495 -33.118  -5.063  1.00 31.20           H  
ATOM   4552  N   GLY A 301     -58.603 -27.685  -7.952  1.00 33.31           N  
ATOM   4553  H   GLY A 301     -57.604 -27.830  -7.951  1.00 33.31           H  
ATOM   4554  CA  GLY A 301     -59.145 -26.761  -8.957  1.00 33.31           C  
ATOM   4555  HA2 GLY A 301     -58.705 -25.775  -8.809  1.00 33.31           H  
ATOM   4556  HA3 GLY A 301     -60.225 -26.665  -8.845  1.00 33.31           H  
ATOM   4557  C   GLY A 301     -58.820 -27.226 -10.382  1.00 33.31           C  
ATOM   4558  O   GLY A 301     -57.672 -27.169 -10.818  1.00 33.31           O  
ATOM   4559  N   SER A 302     -59.821 -27.711 -11.118  1.00 34.97           N  
ATOM   4560  H   SER A 302     -60.748 -27.723 -10.716  1.00 34.97           H  
ATOM   4561  CA  SER A 302     -59.675 -28.291 -12.463  1.00 34.97           C  
ATOM   4562  HA  SER A 302     -58.823 -28.970 -12.447  1.00 34.97           H  
ATOM   4563  C   SER A 302     -59.446 -27.263 -13.589  1.00 34.97           C  
ATOM   4564  CB  SER A 302     -60.927 -29.118 -12.779  1.00 34.97           C  
ATOM   4565  HB2 SER A 302     -60.949 -29.999 -12.137  1.00 34.97           H  
ATOM   4566  HB3 SER A 302     -60.909 -29.439 -13.820  1.00 34.97           H  
ATOM   4567  O   SER A 302     -60.107 -26.228 -13.644  1.00 34.97           O  
ATOM   4568  OG  SER A 302     -62.087 -28.346 -12.533  1.00 34.97           O  
ATOM   4569  HG  SER A 302     -61.991 -27.503 -12.981  1.00 34.97           H  
ATOM   4570  N   ARG A 303     -58.582 -27.610 -14.559  1.00 36.94           N  
ATOM   4571  H   ARG A 303     -58.095 -28.483 -14.416  1.00 36.94           H  
ATOM   4572  CA  ARG A 303     -58.439 -26.958 -15.887  1.00 36.94           C  
ATOM   4573  HA  ARG A 303     -58.384 -25.878 -15.749  1.00 36.94           H  
ATOM   4574  C   ARG A 303     -59.674 -27.251 -16.812  1.00 36.94           C  
ATOM   4575  CB  ARG A 303     -57.125 -27.478 -16.514  1.00 36.94           C  
ATOM   4576  HB2 ARG A 303     -57.029 -27.010 -17.494  1.00 36.94           H  
ATOM   4577  HB3 ARG A 303     -57.225 -28.555 -16.653  1.00 36.94           H  
ATOM   4578  O   ARG A 303     -60.587 -27.946 -16.379  1.00 36.94           O  
ATOM   4579  CG  ARG A 303     -55.763 -27.207 -15.854  1.00 36.94           C  
ATOM   4580  HG2 ARG A 303     -55.727 -27.634 -14.851  1.00 36.94           H  
ATOM   4581  HG3 ARG A 303     -55.592 -26.132 -15.807  1.00 36.94           H  
ATOM   4582  CD  ARG A 303     -54.706 -27.880 -16.760  1.00 36.94           C  
ATOM   4583  HD2 ARG A 303     -54.937 -27.651 -17.800  1.00 36.94           H  
ATOM   4584  HD3 ARG A 303     -54.774 -28.960 -16.626  1.00 36.94           H  
ATOM   4585  NE  ARG A 303     -53.321 -27.441 -16.502  1.00 36.94           N  
ATOM   4586  HE  ARG A 303     -53.174 -26.804 -15.732  1.00 36.94           H  
ATOM   4587  NH1 ARG A 303     -52.311 -28.661 -18.180  1.00 36.94           N  
ATOM   4588 HH11 ARG A 303     -53.190 -29.113 -18.391  1.00 36.94           H  
ATOM   4589 HH12 ARG A 303     -51.474 -28.934 -18.675  1.00 36.94           H  
ATOM   4590  NH2 ARG A 303     -51.080 -27.305 -16.921  1.00 36.94           N  
ATOM   4591 HH21 ARG A 303     -50.264 -27.594 -17.441  1.00 36.94           H  
ATOM   4592 HH22 ARG A 303     -50.965 -26.653 -16.158  1.00 36.94           H  
ATOM   4593  CZ  ARG A 303     -52.251 -27.803 -17.198  1.00 36.94           C  
ATOM   4594  N   PRO A 304     -59.691 -26.904 -18.126  1.00 46.94           N  
ATOM   4595  CA  PRO A 304     -59.808 -25.550 -18.702  1.00 46.94           C  
ATOM   4596  HA  PRO A 304     -60.045 -24.808 -17.939  1.00 46.94           H  
ATOM   4597  C   PRO A 304     -60.823 -25.457 -19.885  1.00 46.94           C  
ATOM   4598  CB  PRO A 304     -58.411 -25.314 -19.281  1.00 46.94           C  
ATOM   4599  HB2 PRO A 304     -58.400 -24.527 -20.034  1.00 46.94           H  
ATOM   4600  HB3 PRO A 304     -57.715 -25.070 -18.478  1.00 46.94           H  
ATOM   4601  O   PRO A 304     -61.047 -26.441 -20.585  1.00 46.94           O  
ATOM   4602  CG  PRO A 304     -58.071 -26.688 -19.887  1.00 46.94           C  
ATOM   4603  HG2 PRO A 304     -57.007 -26.905 -19.794  1.00 46.94           H  
ATOM   4604  HG3 PRO A 304     -58.358 -26.716 -20.939  1.00 46.94           H  
ATOM   4605  CD  PRO A 304     -58.929 -27.693 -19.094  1.00 46.94           C  
ATOM   4606  HD2 PRO A 304     -58.302 -28.446 -18.616  1.00 46.94           H  
ATOM   4607  HD3 PRO A 304     -59.608 -28.218 -19.766  1.00 46.94           H  
ATOM   4608  N   LYS A 305     -61.342 -24.263 -20.229  1.00 39.72           N  
ATOM   4609  H   LYS A 305     -61.153 -23.483 -19.616  1.00 39.72           H  
ATOM   4610  CA  LYS A 305     -61.941 -23.902 -21.554  1.00 39.72           C  
ATOM   4611  HA  LYS A 305     -61.391 -24.428 -22.335  1.00 39.72           H  
ATOM   4612  C   LYS A 305     -61.707 -22.381 -21.782  1.00 39.72           C  
ATOM   4613  CB  LYS A 305     -63.441 -24.323 -21.622  1.00 39.72           C  
ATOM   4614  HB2 LYS A 305     -63.988 -23.862 -20.799  1.00 39.72           H  
ATOM   4615  HB3 LYS A 305     -63.866 -23.965 -22.560  1.00 39.72           H  
ATOM   4616  O   LYS A 305     -61.603 -21.674 -20.791  1.00 39.72           O  
ATOM   4617  CG  LYS A 305     -63.654 -25.852 -21.591  1.00 39.72           C  
ATOM   4618  HG2 LYS A 305     -63.443 -26.190 -20.577  1.00 39.72           H  
ATOM   4619  HG3 LYS A 305     -62.941 -26.302 -22.282  1.00 39.72           H  
ATOM   4620  CD  LYS A 305     -65.041 -26.413 -21.938  1.00 39.72           C  
ATOM   4621  HD2 LYS A 305     -65.330 -26.115 -22.946  1.00 39.72           H  
ATOM   4622  HD3 LYS A 305     -65.766 -26.045 -21.213  1.00 39.72           H  
ATOM   4623  CE  LYS A 305     -64.914 -27.950 -21.844  1.00 39.72           C  
ATOM   4624  HE2 LYS A 305     -64.263 -28.299 -22.645  1.00 39.72           H  
ATOM   4625  HE3 LYS A 305     -64.409 -28.183 -20.907  1.00 39.72           H  
ATOM   4626  NZ  LYS A 305     -66.214 -28.673 -21.881  1.00 39.72           N  
ATOM   4627  HZ1 LYS A 305     -66.054 -29.665 -21.773  1.00 39.72           H  
ATOM   4628  HZ2 LYS A 305     -66.801 -28.389 -21.110  1.00 39.72           H  
ATOM   4629  HZ3 LYS A 305     -66.704 -28.530 -22.752  1.00 39.72           H  
ATOM   4630  N   ARG A 306     -61.620 -21.784 -22.989  1.00 38.57           N  
ATOM   4631  H   ARG A 306     -61.331 -20.819 -22.910  1.00 38.57           H  
ATOM   4632  CA  ARG A 306     -62.126 -22.160 -24.334  1.00 38.57           C  
ATOM   4633  HA  ARG A 306     -61.907 -23.205 -24.553  1.00 38.57           H  
ATOM   4634  C   ARG A 306     -61.539 -21.229 -25.435  1.00 38.57           C  
ATOM   4635  CB  ARG A 306     -63.650 -21.867 -24.281  1.00 38.57           C  
ATOM   4636  HB2 ARG A 306     -63.842 -20.843 -24.600  1.00 38.57           H  
ATOM   4637  HB3 ARG A 306     -63.989 -21.899 -23.246  1.00 38.57           H  
ATOM   4638  O   ARG A 306     -61.547 -20.038 -25.176  1.00 38.57           O  
ATOM   4639  CG  ARG A 306     -64.560 -22.800 -25.085  1.00 38.57           C  
ATOM   4640  HG2 ARG A 306     -64.386 -23.835 -24.791  1.00 38.57           H  
ATOM   4641  HG3 ARG A 306     -64.362 -22.686 -26.151  1.00 38.57           H  
ATOM   4642  CD  ARG A 306     -66.013 -22.401 -24.777  1.00 38.57           C  
ATOM   4643  HD2 ARG A 306     -66.178 -21.385 -25.134  1.00 38.57           H  
ATOM   4644  HD3 ARG A 306     -66.153 -22.407 -23.696  1.00 38.57           H  
ATOM   4645  NE  ARG A 306     -67.006 -23.310 -25.385  1.00 38.57           N  
ATOM   4646  HE  ARG A 306     -66.659 -24.135 -25.853  1.00 38.57           H  
ATOM   4647  NH1 ARG A 306     -68.878 -22.206 -24.619  1.00 38.57           N  
ATOM   4648 HH11 ARG A 306     -69.880 -22.148 -24.510  1.00 38.57           H  
ATOM   4649 HH12 ARG A 306     -68.306 -21.521 -24.146  1.00 38.57           H  
ATOM   4650  NH2 ARG A 306     -69.118 -24.068 -25.813  1.00 38.57           N  
ATOM   4651 HH21 ARG A 306     -68.768 -24.895 -26.275  1.00 38.57           H  
ATOM   4652 HH22 ARG A 306     -70.116 -23.978 -25.686  1.00 38.57           H  
ATOM   4653  CZ  ARG A 306     -68.322 -23.191 -25.268  1.00 38.57           C  
ATOM   4654  N   LYS A 307     -61.271 -21.738 -26.666  1.00 36.98           N  
ATOM   4655  H   LYS A 307     -61.167 -22.742 -26.703  1.00 36.98           H  
ATOM   4656  CA  LYS A 307     -61.203 -21.020 -27.994  1.00 36.98           C  
ATOM   4657  HA  LYS A 307     -60.882 -21.734 -28.751  1.00 36.98           H  
ATOM   4658  C   LYS A 307     -60.179 -19.853 -28.111  1.00 36.98           C  
ATOM   4659  CB  LYS A 307     -62.631 -20.546 -28.347  1.00 36.98           C  
ATOM   4660  HB2 LYS A 307     -62.575 -19.780 -29.120  1.00 36.98           H  
ATOM   4661  HB3 LYS A 307     -63.080 -20.076 -27.472  1.00 36.98           H  
ATOM   4662  O   LYS A 307     -59.998 -19.116 -27.166  1.00 36.98           O  
ATOM   4663  CG  LYS A 307     -63.537 -21.686 -28.848  1.00 36.98           C  
ATOM   4664  HG2 LYS A 307     -63.485 -22.533 -28.164  1.00 36.98           H  
ATOM   4665  HG3 LYS A 307     -63.173 -22.016 -29.820  1.00 36.98           H  
ATOM   4666  CD  LYS A 307     -65.001 -21.229 -28.985  1.00 36.98           C  
ATOM   4667  HD2 LYS A 307     -65.377 -20.913 -28.012  1.00 36.98           H  
ATOM   4668  HD3 LYS A 307     -65.032 -20.378 -29.665  1.00 36.98           H  
ATOM   4669  CE  LYS A 307     -65.877 -22.364 -29.543  1.00 36.98           C  
ATOM   4670  HE2 LYS A 307     -65.933 -23.164 -28.805  1.00 36.98           H  
ATOM   4671  HE3 LYS A 307     -65.384 -22.769 -30.427  1.00 36.98           H  
ATOM   4672  NZ  LYS A 307     -67.241 -21.895 -29.916  1.00 36.98           N  
ATOM   4673  HZ1 LYS A 307     -67.733 -21.494 -29.130  1.00 36.98           H  
ATOM   4674  HZ2 LYS A 307     -67.790 -22.651 -30.300  1.00 36.98           H  
ATOM   4675  HZ3 LYS A 307     -67.184 -21.188 -30.634  1.00 36.98           H  
ATOM   4676  N   ARG A 308     -59.474 -19.538 -29.207  1.00 38.49           N  
ATOM   4677  H   ARG A 308     -58.789 -18.847 -28.939  1.00 38.49           H  
ATOM   4678  CA  ARG A 308     -59.351 -19.851 -30.665  1.00 38.49           C  
ATOM   4679  HA  ARG A 308     -59.662 -20.861 -30.933  1.00 38.49           H  
ATOM   4680  C   ARG A 308     -57.832 -19.667 -30.989  1.00 38.49           C  
ATOM   4681  CB  ARG A 308     -60.133 -18.745 -31.426  1.00 38.49           C  
ATOM   4682  HB2 ARG A 308     -60.248 -17.880 -30.772  1.00 38.49           H  
ATOM   4683  HB3 ARG A 308     -59.527 -18.389 -32.259  1.00 38.49           H  
ATOM   4684  O   ARG A 308     -57.172 -19.032 -30.178  1.00 38.49           O  
ATOM   4685  CG  ARG A 308     -61.510 -19.101 -32.004  1.00 38.49           C  
ATOM   4686  HG2 ARG A 308     -61.377 -19.825 -32.807  1.00 38.49           H  
ATOM   4687  HG3 ARG A 308     -62.145 -19.550 -31.240  1.00 38.49           H  
ATOM   4688  CD  ARG A 308     -62.185 -17.821 -32.541  1.00 38.49           C  
ATOM   4689  HD2 ARG A 308     -62.770 -17.368 -31.740  1.00 38.49           H  
ATOM   4690  HD3 ARG A 308     -61.415 -17.110 -32.843  1.00 38.49           H  
ATOM   4691  NE  ARG A 308     -63.022 -18.091 -33.723  1.00 38.49           N  
ATOM   4692  HE  ARG A 308     -62.649 -18.779 -34.362  1.00 38.49           H  
ATOM   4693  NH1 ARG A 308     -64.487 -16.315 -33.592  1.00 38.49           N  
ATOM   4694 HH11 ARG A 308     -64.013 -15.978 -32.766  1.00 38.49           H  
ATOM   4695 HH12 ARG A 308     -65.199 -15.745 -34.026  1.00 38.49           H  
ATOM   4696  NH2 ARG A 308     -64.546 -17.686 -35.352  1.00 38.49           N  
ATOM   4697 HH21 ARG A 308     -64.131 -18.429 -35.896  1.00 38.49           H  
ATOM   4698 HH22 ARG A 308     -65.271 -17.118 -35.765  1.00 38.49           H  
ATOM   4699  CZ  ARG A 308     -64.011 -17.362 -34.210  1.00 38.49           C  
ATOM   4700  N   GLN A 309     -57.176 -20.065 -32.085  1.00 40.46           N  
ATOM   4701  H   GLN A 309     -56.203 -19.809 -32.000  1.00 40.46           H  
ATOM   4702  CA  GLN A 309     -57.385 -20.864 -33.321  1.00 40.46           C  
ATOM   4703  HA  GLN A 309     -57.961 -21.763 -33.103  1.00 40.46           H  
ATOM   4704  C   GLN A 309     -55.943 -21.298 -33.779  1.00 40.46           C  
ATOM   4705  CB  GLN A 309     -58.105 -19.985 -34.372  1.00 40.46           C  
ATOM   4706  HB2 GLN A 309     -57.421 -19.731 -35.182  1.00 40.46           H  
ATOM   4707  HB3 GLN A 309     -58.393 -19.030 -33.932  1.00 40.46           H  
ATOM   4708  O   GLN A 309     -54.999 -20.974 -33.065  1.00 40.46           O  
ATOM   4709  CG  GLN A 309     -59.365 -20.651 -34.951  1.00 40.46           C  
ATOM   4710  HG2 GLN A 309     -59.082 -21.491 -35.586  1.00 40.46           H  
ATOM   4711  HG3 GLN A 309     -59.969 -21.044 -34.133  1.00 40.46           H  
ATOM   4712  CD  GLN A 309     -60.224 -19.689 -35.769  1.00 40.46           C  
ATOM   4713  NE2 GLN A 309     -59.691 -19.066 -36.796  1.00 40.46           N  
ATOM   4714 HE21 GLN A 309     -60.282 -18.458 -37.345  1.00 40.46           H  
ATOM   4715 HE22 GLN A 309     -58.719 -19.194 -37.039  1.00 40.46           H  
ATOM   4716  OE1 GLN A 309     -61.396 -19.479 -35.476  1.00 40.46           O  
ATOM   4717  N   SER A 310     -55.618 -22.007 -34.870  1.00 44.97           N  
ATOM   4718  H   SER A 310     -54.631 -22.219 -34.889  1.00 44.97           H  
ATOM   4719  CA  SER A 310     -56.357 -22.531 -36.040  1.00 44.97           C  
ATOM   4720  HA  SER A 310     -57.360 -22.811 -35.719  1.00 44.97           H  
ATOM   4721  C   SER A 310     -55.719 -23.865 -36.533  1.00 44.97           C  
ATOM   4722  CB  SER A 310     -56.502 -21.448 -37.154  1.00 44.97           C  
ATOM   4723  HB2 SER A 310     -56.298 -21.829 -38.154  1.00 44.97           H  
ATOM   4724  HB3 SER A 310     -57.544 -21.130 -37.169  1.00 44.97           H  
ATOM   4725  O   SER A 310     -55.359 -24.690 -35.699  1.00 44.97           O  
ATOM   4726  OG  SER A 310     -55.718 -20.288 -36.962  1.00 44.97           O  
ATOM   4727  HG  SER A 310     -54.810 -20.469 -37.217  1.00 44.97           H  
ATOM   4728  N   SER A 311     -55.648 -24.099 -37.849  1.00 41.62           N  
ATOM   4729  H   SER A 311     -55.886 -23.336 -38.467  1.00 41.62           H  
ATOM   4730  CA  SER A 311     -55.379 -25.360 -38.565  1.00 41.62           C  
ATOM   4731  HA  SER A 311     -55.429 -26.188 -37.858  1.00 41.62           H  
ATOM   4732  C   SER A 311     -53.991 -25.436 -39.259  1.00 41.62           C  
ATOM   4733  CB  SER A 311     -56.516 -25.518 -39.589  1.00 41.62           C  
ATOM   4734  HB2 SER A 311     -56.781 -24.550 -40.015  1.00 41.62           H  
ATOM   4735  HB3 SER A 311     -56.221 -26.157 -40.421  1.00 41.62           H  
ATOM   4736  O   SER A 311     -53.272 -24.436 -39.219  1.00 41.62           O  
ATOM   4737  OG  SER A 311     -57.639 -26.089 -38.946  1.00 41.62           O  
ATOM   4738  HG  SER A 311     -58.035 -26.712 -39.559  1.00 41.62           H  
ATOM   4739  N   PRO A 312     -53.605 -26.601 -39.841  1.00 47.95           N  
ATOM   4740  CA  PRO A 312     -52.205 -27.053 -39.937  1.00 47.95           C  
ATOM   4741  HA  PRO A 312     -51.510 -26.280 -39.609  1.00 47.95           H  
ATOM   4742  C   PRO A 312     -51.786 -27.523 -41.366  1.00 47.95           C  
ATOM   4743  CB  PRO A 312     -52.237 -28.199 -38.909  1.00 47.95           C  
ATOM   4744  HB2 PRO A 312     -51.394 -28.886 -38.974  1.00 47.95           H  
ATOM   4745  HB3 PRO A 312     -52.258 -27.769 -37.908  1.00 47.95           H  
ATOM   4746  O   PRO A 312     -52.279 -26.970 -42.340  1.00 47.95           O  
ATOM   4747  CG  PRO A 312     -53.576 -28.896 -39.177  1.00 47.95           C  
ATOM   4748  HG2 PRO A 312     -53.439 -29.778 -39.802  1.00 47.95           H  
ATOM   4749  HG3 PRO A 312     -54.048 -29.176 -38.235  1.00 47.95           H  
ATOM   4750  CD  PRO A 312     -54.395 -27.835 -39.905  1.00 47.95           C  
ATOM   4751  HD2 PRO A 312     -54.541 -28.122 -40.946  1.00 47.95           H  
ATOM   4752  HD3 PRO A 312     -55.364 -27.774 -39.410  1.00 47.95           H  
ATOM   4753  N   GLU A 313     -50.944 -28.574 -41.435  1.00 37.82           N  
ATOM   4754  H   GLU A 313     -50.511 -28.830 -40.559  1.00 37.82           H  
ATOM   4755  CA  GLU A 313     -50.631 -29.507 -42.554  1.00 37.82           C  
ATOM   4756  HA  GLU A 313     -50.515 -30.464 -42.046  1.00 37.82           H  
ATOM   4757  C   GLU A 313     -49.281 -29.367 -43.292  1.00 37.82           C  
ATOM   4758  CB  GLU A 313     -51.808 -29.773 -43.522  1.00 37.82           C  
ATOM   4759  HB2 GLU A 313     -51.476 -30.466 -44.295  1.00 37.82           H  
ATOM   4760  HB3 GLU A 313     -52.114 -28.848 -44.011  1.00 37.82           H  
ATOM   4761  O   GLU A 313     -48.775 -28.272 -43.526  1.00 37.82           O  
ATOM   4762  CG  GLU A 313     -52.989 -30.422 -42.784  1.00 37.82           C  
ATOM   4763  HG2 GLU A 313     -53.326 -29.743 -42.001  1.00 37.82           H  
ATOM   4764  HG3 GLU A 313     -52.637 -31.333 -42.301  1.00 37.82           H  
ATOM   4765  CD  GLU A 313     -54.208 -30.751 -43.658  1.00 37.82           C  
ATOM   4766  OE1 GLU A 313     -55.021 -31.572 -43.173  1.00 37.82           O  
ATOM   4767  OE2 GLU A 313     -54.379 -30.132 -44.730  1.00 37.82           O  
ATOM   4768  N   GLY A 314     -48.727 -30.539 -43.654  1.00 38.08           N  
ATOM   4769  H   GLY A 314     -49.251 -31.374 -43.435  1.00 38.08           H  
ATOM   4770  CA  GLY A 314     -47.595 -30.748 -44.567  1.00 38.08           C  
ATOM   4771  HA2 GLY A 314     -47.920 -31.469 -45.317  1.00 38.08           H  
ATOM   4772  HA3 GLY A 314     -47.387 -29.818 -45.096  1.00 38.08           H  
ATOM   4773  C   GLY A 314     -46.269 -31.217 -43.927  1.00 38.08           C  
ATOM   4774  O   GLY A 314     -45.721 -30.530 -43.072  1.00 38.08           O  
ATOM   4775  N   ASP A 315     -45.641 -32.329 -44.330  1.00 39.11           N  
ATOM   4776  H   ASP A 315     -44.686 -32.404 -44.010  1.00 39.11           H  
ATOM   4777  CA  ASP A 315     -46.197 -33.606 -44.810  1.00 39.11           C  
ATOM   4778  HA  ASP A 315     -47.041 -33.850 -44.164  1.00 39.11           H  
ATOM   4779  C   ASP A 315     -45.148 -34.733 -44.654  1.00 39.11           C  
ATOM   4780  CB  ASP A 315     -46.670 -33.550 -46.280  1.00 39.11           C  
ATOM   4781  HB2 ASP A 315     -46.658 -32.524 -46.648  1.00 39.11           H  
ATOM   4782  HB3 ASP A 315     -45.986 -34.115 -46.912  1.00 39.11           H  
ATOM   4783  O   ASP A 315     -43.951 -34.460 -44.531  1.00 39.11           O  
ATOM   4784  CG  ASP A 315     -48.080 -34.138 -46.428  1.00 39.11           C  
ATOM   4785  OD1 ASP A 315     -48.396 -35.068 -45.647  1.00 39.11           O  
ATOM   4786  OD2 ASP A 315     -48.826 -33.626 -47.287  1.00 39.11           O  
ATOM   4787  N   PHE A 316     -45.572 -36.001 -44.663  1.00 33.23           N  
ATOM   4788  H   PHE A 316     -46.546 -36.143 -44.888  1.00 33.23           H  
ATOM   4789  CA  PHE A 316     -44.661 -37.164 -44.706  1.00 33.23           C  
ATOM   4790  HA  PHE A 316     -43.706 -36.883 -44.261  1.00 33.23           H  
ATOM   4791  C   PHE A 316     -44.366 -37.606 -46.156  1.00 33.23           C  
ATOM   4792  CB  PHE A 316     -45.245 -38.334 -43.885  1.00 33.23           C  
ATOM   4793  HB2 PHE A 316     -46.334 -38.293 -43.923  1.00 33.23           H  
ATOM   4794  HB3 PHE A 316     -44.966 -39.275 -44.359  1.00 33.23           H  
ATOM   4795  O   PHE A 316     -45.147 -37.308 -47.051  1.00 33.23           O  
ATOM   4796  CG  PHE A 316     -44.803 -38.410 -42.431  1.00 33.23           C  
ATOM   4797  CD1 PHE A 316     -43.789 -39.310 -42.043  1.00 33.23           C  
ATOM   4798  HD1 PHE A 316     -43.303 -39.928 -42.783  1.00 33.23           H  
ATOM   4799  CD2 PHE A 316     -45.434 -37.617 -41.456  1.00 33.23           C  
ATOM   4800  HD2 PHE A 316     -46.209 -36.924 -41.748  1.00 33.23           H  
ATOM   4801  CE1 PHE A 316     -43.414 -39.419 -40.690  1.00 33.23           C  
ATOM   4802  HE1 PHE A 316     -42.638 -40.111 -40.398  1.00 33.23           H  
ATOM   4803  CE2 PHE A 316     -45.061 -37.726 -40.103  1.00 33.23           C  
ATOM   4804  HE2 PHE A 316     -45.548 -37.110 -39.361  1.00 33.23           H  
ATOM   4805  CZ  PHE A 316     -44.052 -38.628 -39.719  1.00 33.23           C  
ATOM   4806  HZ  PHE A 316     -43.766 -38.708 -38.681  1.00 33.23           H  
ATOM   4807  N   THR A 317     -43.293 -38.403 -46.334  1.00 40.57           N  
ATOM   4808  H   THR A 317     -42.696 -38.461 -45.521  1.00 40.57           H  
ATOM   4809  CA  THR A 317     -42.798 -39.168 -47.523  1.00 40.57           C  
ATOM   4810  HA  THR A 317     -42.633 -40.185 -47.166  1.00 40.57           H  
ATOM   4811  C   THR A 317     -41.429 -38.682 -48.044  1.00 40.57           C  
ATOM   4812  CB  THR A 317     -43.776 -39.306 -48.716  1.00 40.57           C  
ATOM   4813  HB  THR A 317     -43.261 -39.878 -49.487  1.00 40.57           H  
ATOM   4814  O   THR A 317     -41.104 -37.511 -47.919  1.00 40.57           O  
ATOM   4815  CG2 THR A 317     -45.059 -40.087 -48.421  1.00 40.57           C  
ATOM   4816 HG21 THR A 317     -45.583 -40.273 -49.359  1.00 40.57           H  
ATOM   4817 HG22 THR A 317     -45.729 -39.541 -47.757  1.00 40.57           H  
ATOM   4818 HG23 THR A 317     -44.813 -41.041 -47.953  1.00 40.57           H  
ATOM   4819  OG1 THR A 317     -44.095 -38.085 -49.321  1.00 40.57           O  
ATOM   4820  HG1 THR A 317     -44.568 -37.577 -48.658  1.00 40.57           H  
ATOM   4821  N   ASN A 318     -40.541 -39.502 -48.630  1.00 38.20           N  
ATOM   4822  H   ASN A 318     -39.762 -38.999 -49.031  1.00 38.20           H  
ATOM   4823  CA  ASN A 318     -40.338 -40.960 -48.568  1.00 38.20           C  
ATOM   4824  HA  ASN A 318     -40.489 -41.289 -47.540  1.00 38.20           H  
ATOM   4825  C   ASN A 318     -38.873 -41.301 -48.941  1.00 38.20           C  
ATOM   4826  CB  ASN A 318     -41.291 -41.714 -49.532  1.00 38.20           C  
ATOM   4827  HB2 ASN A 318     -40.727 -42.439 -50.119  1.00 38.20           H  
ATOM   4828  HB3 ASN A 318     -41.717 -41.023 -50.260  1.00 38.20           H  
ATOM   4829  O   ASN A 318     -38.177 -40.499 -49.551  1.00 38.20           O  
ATOM   4830  CG  ASN A 318     -42.390 -42.495 -48.829  1.00 38.20           C  
ATOM   4831  ND2 ASN A 318     -43.427 -42.876 -49.532  1.00 38.20           N  
ATOM   4832 HD21 ASN A 318     -43.530 -42.605 -50.500  1.00 38.20           H  
ATOM   4833 HD22 ASN A 318     -44.138 -43.393 -49.035  1.00 38.20           H  
ATOM   4834  OD1 ASN A 318     -42.321 -42.787 -47.650  1.00 38.20           O  
ATOM   4835  N   HIS A 319     -38.443 -42.517 -48.593  1.00 34.42           N  
ATOM   4836  H   HIS A 319     -39.104 -43.061 -48.056  1.00 34.42           H  
ATOM   4837  CA  HIS A 319     -37.290 -43.286 -49.102  1.00 34.42           C  
ATOM   4838  HA  HIS A 319     -36.712 -43.611 -48.237  1.00 34.42           H  
ATOM   4839  C   HIS A 319     -36.301 -42.654 -50.115  1.00 34.42           C  
ATOM   4840  CB  HIS A 319     -37.860 -44.541 -49.790  1.00 34.42           C  
ATOM   4841  HB2 HIS A 319     -37.036 -45.186 -50.097  1.00 34.42           H  
ATOM   4842  HB3 HIS A 319     -38.397 -44.243 -50.691  1.00 34.42           H  
ATOM   4843  O   HIS A 319     -36.652 -42.401 -51.262  1.00 34.42           O  
ATOM   4844  CG  HIS A 319     -38.797 -45.347 -48.935  1.00 34.42           C  
ATOM   4845  CD2 HIS A 319     -40.158 -45.423 -49.068  1.00 34.42           C  
ATOM   4846  HD2 HIS A 319     -40.759 -44.923 -49.813  1.00 34.42           H  
ATOM   4847  ND1 HIS A 319     -38.444 -46.147 -47.873  1.00 34.42           N  
ATOM   4848  HD1 HIS A 319     -37.510 -46.319 -47.529  1.00 34.42           H  
ATOM   4849  CE1 HIS A 319     -39.567 -46.689 -47.375  1.00 34.42           C  
ATOM   4850  HE1 HIS A 319     -39.617 -47.365 -46.535  1.00 34.42           H  
ATOM   4851  NE2 HIS A 319     -40.633 -46.275 -48.072  1.00 34.42           N  
ATOM   4852  N   THR A 320     -34.999 -42.725 -49.806  1.00 39.81           N  
ATOM   4853  H   THR A 320     -34.751 -42.684 -48.828  1.00 39.81           H  
ATOM   4854  CA  THR A 320     -34.012 -43.405 -50.681  1.00 39.81           C  
ATOM   4855  HA  THR A 320     -34.506 -44.250 -51.160  1.00 39.81           H  
ATOM   4856  C   THR A 320     -32.850 -43.943 -49.836  1.00 39.81           C  
ATOM   4857  CB  THR A 320     -33.444 -42.519 -51.809  1.00 39.81           C  
ATOM   4858  HB  THR A 320     -32.938 -41.652 -51.384  1.00 39.81           H  
ATOM   4859  O   THR A 320     -32.275 -43.222 -49.025  1.00 39.81           O  
ATOM   4860  CG2 THR A 320     -32.483 -43.294 -52.718  1.00 39.81           C  
ATOM   4861 HG21 THR A 320     -31.577 -43.565 -52.177  1.00 39.81           H  
ATOM   4862 HG22 THR A 320     -32.968 -44.189 -53.109  1.00 39.81           H  
ATOM   4863 HG23 THR A 320     -32.195 -42.659 -53.555  1.00 39.81           H  
ATOM   4864  OG1 THR A 320     -34.448 -42.092 -52.689  1.00 39.81           O  
ATOM   4865  HG1 THR A 320     -35.268 -41.983 -52.203  1.00 39.81           H  
ATOM   4866  N   ALA A 321     -32.485 -45.215 -50.018  1.00 35.24           N  
ATOM   4867  H   ALA A 321     -32.951 -45.759 -50.730  1.00 35.24           H  
ATOM   4868  CA  ALA A 321     -31.343 -45.825 -49.337  1.00 35.24           C  
ATOM   4869  HA  ALA A 321     -31.275 -45.418 -48.328  1.00 35.24           H  
ATOM   4870  C   ALA A 321     -30.022 -45.508 -50.071  1.00 35.24           C  
ATOM   4871  CB  ALA A 321     -31.603 -47.332 -49.209  1.00 35.24           C  
ATOM   4872  HB1 ALA A 321     -31.692 -47.783 -50.197  1.00 35.24           H  
ATOM   4873  HB2 ALA A 321     -30.774 -47.801 -48.679  1.00 35.24           H  
ATOM   4874  HB3 ALA A 321     -32.522 -47.504 -48.649  1.00 35.24           H  
ATOM   4875  O   ALA A 321     -29.773 -46.025 -51.160  1.00 35.24           O  
ATOM   4876  N   GLY A 322     -29.166 -44.680 -49.463  1.00 38.80           N  
ATOM   4877  H   GLY A 322     -29.460 -44.255 -48.595  1.00 38.80           H  
ATOM   4878  CA  GLY A 322     -27.812 -44.364 -49.939  1.00 38.80           C  
ATOM   4879  HA2 GLY A 322     -27.759 -44.511 -51.018  1.00 38.80           H  
ATOM   4880  HA3 GLY A 322     -27.593 -43.317 -49.733  1.00 38.80           H  
ATOM   4881  C   GLY A 322     -26.740 -45.220 -49.252  1.00 38.80           C  
ATOM   4882  O   GLY A 322     -26.788 -45.438 -48.043  1.00 38.80           O  
ATOM   4883  N   LYS A 323     -25.778 -45.744 -50.021  1.00 42.91           N  
ATOM   4884  H   LYS A 323     -25.752 -45.457 -50.989  1.00 42.91           H  
ATOM   4885  CA  LYS A 323     -24.795 -46.742 -49.554  1.00 42.91           C  
ATOM   4886  HA  LYS A 323     -25.344 -47.552 -49.075  1.00 42.91           H  
ATOM   4887  C   LYS A 323     -23.812 -46.184 -48.515  1.00 42.91           C  
ATOM   4888  CB  LYS A 323     -24.016 -47.310 -50.754  1.00 42.91           C  
ATOM   4889  HB2 LYS A 323     -23.192 -47.923 -50.388  1.00 42.91           H  
ATOM   4890  HB3 LYS A 323     -23.590 -46.482 -51.321  1.00 42.91           H  
ATOM   4891  O   LYS A 323     -23.287 -45.086 -48.667  1.00 42.91           O  
ATOM   4892  CG  LYS A 323     -24.892 -48.175 -51.675  1.00 42.91           C  
ATOM   4893  HG2 LYS A 323     -25.186 -49.080 -51.143  1.00 42.91           H  
ATOM   4894  HG3 LYS A 323     -25.792 -47.624 -51.951  1.00 42.91           H  
ATOM   4895  CD  LYS A 323     -24.141 -48.552 -52.961  1.00 42.91           C  
ATOM   4896  HD2 LYS A 323     -23.878 -47.638 -53.493  1.00 42.91           H  
ATOM   4897  HD3 LYS A 323     -23.228 -49.089 -52.704  1.00 42.91           H  
ATOM   4898  CE  LYS A 323     -25.027 -49.432 -53.854  1.00 42.91           C  
ATOM   4899  HE2 LYS A 323     -25.986 -48.932 -53.987  1.00 42.91           H  
ATOM   4900  HE3 LYS A 323     -25.213 -50.376 -53.341  1.00 42.91           H  
ATOM   4901  NZ  LYS A 323     -24.405 -49.679 -55.181  1.00 42.91           N  
ATOM   4902  HZ1 LYS A 323     -24.253 -48.809 -55.671  1.00 42.91           H  
ATOM   4903  HZ2 LYS A 323     -23.515 -50.147 -55.082  1.00 42.91           H  
ATOM   4904  HZ3 LYS A 323     -25.004 -50.256 -55.753  1.00 42.91           H  
ATOM   4905  N   ARG A 324     -23.468 -47.015 -47.521  1.00 35.25           N  
ATOM   4906  H   ARG A 324     -23.946 -47.904 -47.484  1.00 35.25           H  
ATOM   4907  CA  ARG A 324     -22.323 -46.798 -46.618  1.00 35.25           C  
ATOM   4908  HA  ARG A 324     -22.453 -45.858 -46.081  1.00 35.25           H  
ATOM   4909  C   ARG A 324     -21.021 -46.710 -47.423  1.00 35.25           C  
ATOM   4910  CB  ARG A 324     -22.190 -47.964 -45.616  1.00 35.25           C  
ATOM   4911  HB2 ARG A 324     -22.230 -48.906 -46.164  1.00 35.25           H  
ATOM   4912  HB3 ARG A 324     -21.208 -47.897 -45.149  1.00 35.25           H  
ATOM   4913  O   ARG A 324     -20.596 -47.714 -47.989  1.00 35.25           O  
ATOM   4914  CG  ARG A 324     -23.234 -47.995 -44.490  1.00 35.25           C  
ATOM   4915  HG2 ARG A 324     -23.125 -47.099 -43.880  1.00 35.25           H  
ATOM   4916  HG3 ARG A 324     -24.239 -48.024 -44.911  1.00 35.25           H  
ATOM   4917  CD  ARG A 324     -23.001 -49.247 -43.624  1.00 35.25           C  
ATOM   4918  HD2 ARG A 324     -23.234 -50.130 -44.219  1.00 35.25           H  
ATOM   4919  HD3 ARG A 324     -21.948 -49.284 -43.342  1.00 35.25           H  
ATOM   4920  NE  ARG A 324     -23.817 -49.242 -42.394  1.00 35.25           N  
ATOM   4921  HE  ARG A 324     -24.361 -48.411 -42.212  1.00 35.25           H  
ATOM   4922  NH1 ARG A 324     -23.219 -51.323 -41.607  1.00 35.25           N  
ATOM   4923 HH11 ARG A 324     -22.693 -51.494 -42.452  1.00 35.25           H  
ATOM   4924 HH12 ARG A 324     -23.295 -52.039 -40.899  1.00 35.25           H  
ATOM   4925  NH2 ARG A 324     -24.567 -50.033 -40.391  1.00 35.25           N  
ATOM   4926 HH21 ARG A 324     -24.603 -50.755 -39.686  1.00 35.25           H  
ATOM   4927 HH22 ARG A 324     -25.081 -49.177 -40.237  1.00 35.25           H  
ATOM   4928  CZ  ARG A 324     -23.864 -50.196 -41.476  1.00 35.25           C  
ATOM   4929  N   VAL A 325     -20.350 -45.564 -47.374  1.00 46.45           N  
ATOM   4930  H   VAL A 325     -20.795 -44.762 -46.952  1.00 46.45           H  
ATOM   4931  CA  VAL A 325     -18.923 -45.432 -47.702  1.00 46.45           C  
ATOM   4932  HA  VAL A 325     -18.541 -46.380 -48.081  1.00 46.45           H  
ATOM   4933  C   VAL A 325     -18.196 -45.106 -46.401  1.00 46.45           C  
ATOM   4934  CB  VAL A 325     -18.679 -44.370 -48.795  1.00 46.45           C  
ATOM   4935  HB  VAL A 325     -19.049 -43.404 -48.451  1.00 46.45           H  
ATOM   4936  O   VAL A 325     -18.547 -44.146 -45.721  1.00 46.45           O  
ATOM   4937  CG1 VAL A 325     -17.186 -44.241 -49.124  1.00 46.45           C  
ATOM   4938 HG11 VAL A 325     -17.048 -43.512 -49.922  1.00 46.45           H
[truncated: 69,831 more chars]
