# Supplementary material for: Widespread Horizontal Gene Transfer Among Animal Viruses
Source: bioRxiv. 2024 Mar 26:2024.03.25.586562. Preprint. [Version 2] doi: 10.1101/2024.03.25.586562 (PMC11071296; doi:10.1101/2024.03.25.586562)
Supplement: Supplement 7 [file media-7.zip › File7_PDB/Mald13693_Cah.pdb]

ATOM      1  N   MET A   1      -9.364 -14.003  19.270  1.00 57.75           N  
ATOM      2  H   MET A   1      -9.104 -14.331  18.350  1.00 57.75           H  
ATOM      3  H2  MET A   1      -8.640 -14.275  19.919  1.00 57.75           H  
ATOM      4  H3  MET A   1      -9.411 -12.994  19.274  1.00 57.75           H  
ATOM      5  CA  MET A   1     -10.663 -14.579  19.702  1.00 57.75           C  
ATOM      6  HA  MET A   1     -11.438 -14.290  18.992  1.00 57.75           H  
ATOM      7  C   MET A   1     -11.108 -13.989  21.036  1.00 57.75           C  
ATOM      8  CB  MET A   1     -10.639 -16.119  19.764  1.00 57.75           C  
ATOM      9  HB2 MET A   1     -11.520 -16.461  20.306  1.00 57.75           H  
ATOM     10  HB3 MET A   1      -9.754 -16.460  20.303  1.00 57.75           H  
ATOM     11  O   MET A   1     -12.277 -14.123  21.367  1.00 57.75           O  
ATOM     12  CG  MET A   1     -10.683 -16.751  18.365  1.00 57.75           C  
ATOM     13  HG2 MET A   1      -9.737 -16.576  17.852  1.00 57.75           H  
ATOM     14  HG3 MET A   1     -11.474 -16.260  17.798  1.00 57.75           H  
ATOM     15  SD  MET A   1     -11.044 -18.527  18.347  1.00 57.75           S  
ATOM     16  CE  MET A   1      -9.422 -19.238  18.743  1.00 57.75           C  
ATOM     17  HE1 MET A   1      -9.001 -18.748  19.621  1.00 57.75           H  
ATOM     18  HE2 MET A   1      -9.539 -20.301  18.954  1.00 57.75           H  
ATOM     19  HE3 MET A   1      -8.749 -19.114  17.895  1.00 57.75           H  
ATOM     20  N   GLU A   2     -10.208 -13.305  21.744  1.00 68.66           N  
ATOM     21  H   GLU A   2      -9.240 -13.234  21.465  1.00 68.66           H  
ATOM     22  CA  GLU A   2     -10.424 -12.693  23.058  1.00 68.66           C  
ATOM     23  HA  GLU A   2     -10.798 -13.438  23.760  1.00 68.66           H  
ATOM     24  C   GLU A   2     -11.473 -11.567  23.032  1.00 68.66           C  
ATOM     25  CB  GLU A   2      -9.033 -12.241  23.547  1.00 68.66           C  
ATOM     26  HB2 GLU A   2      -8.563 -11.665  22.750  1.00 68.66           H  
ATOM     27  HB3 GLU A   2      -9.138 -11.605  24.426  1.00 68.66           H  
ATOM     28  O   GLU A   2     -12.372 -11.567  23.867  1.00 68.66           O  
ATOM     29  CG  GLU A   2      -8.171 -13.475  23.915  1.00 68.66           C  
ATOM     30  HG2 GLU A   2      -8.384 -13.745  24.949  1.00 68.66           H  
ATOM     31  HG3 GLU A   2      -8.477 -14.325  23.305  1.00 68.66           H  
ATOM     32  CD  GLU A   2      -6.655 -13.309  23.727  1.00 68.66           C  
ATOM     33  OE1 GLU A   2      -5.995 -14.371  23.666  1.00 68.66           O  
ATOM     34  OE2 GLU A   2      -6.188 -12.175  23.503  1.00 68.66           O  
ATOM     35  N   ASP A   3     -11.495 -10.735  21.987  1.00 85.38           N  
ATOM     36  H   ASP A   3     -10.607 -10.583  21.530  1.00 85.38           H  
ATOM     37  CA  ASP A   3     -12.370  -9.552  21.933  1.00 85.38           C  
ATOM     38  HA  ASP A   3     -12.117  -8.901  22.770  1.00 85.38           H  
ATOM     39  C   ASP A   3     -13.878  -9.872  22.012  1.00 85.38           C  
ATOM     40  CB  ASP A   3     -12.122  -8.777  20.624  1.00 85.38           C  
ATOM     41  HB2 ASP A   3     -12.581  -7.792  20.709  1.00 85.38           H  
ATOM     42  HB3 ASP A   3     -12.645  -9.321  19.837  1.00 85.38           H  
ATOM     43  O   ASP A   3     -14.658  -9.104  22.566  1.00 85.38           O  
ATOM     44  CG  ASP A   3     -10.669  -8.610  20.159  1.00 85.38           C  
ATOM     45  OD1 ASP A   3      -9.739  -8.934  20.923  1.00 85.38           O  
ATOM     46  OD2 ASP A   3     -10.504  -8.344  18.945  1.00 85.38           O  
ATOM     47  N   LYS A   4     -14.333 -11.014  21.466  1.00 89.30           N  
ATOM     48  H   LYS A   4     -13.642 -11.670  21.131  1.00 89.30           H  
ATOM     49  CA  LYS A   4     -15.766 -11.375  21.504  1.00 89.30           C  
ATOM     50  HA  LYS A   4     -16.359 -10.509  21.208  1.00 89.30           H  
ATOM     51  C   LYS A   4     -16.225 -11.730  22.910  1.00 89.30           C  
ATOM     52  CB  LYS A   4     -16.097 -12.563  20.594  1.00 89.30           C  
ATOM     53  HB2 LYS A   4     -17.077 -12.940  20.886  1.00 89.30           H  
ATOM     54  HB3 LYS A   4     -15.370 -13.360  20.748  1.00 89.30           H  
ATOM     55  O   LYS A   4     -17.325 -11.350  23.303  1.00 89.30           O  
ATOM     56  CG  LYS A   4     -16.160 -12.194  19.114  1.00 89.30           C  
ATOM     57  HG2 LYS A   4     -16.791 -11.313  18.992  1.00 89.30           H  
ATOM     58  HG3 LYS A   4     -15.155 -11.981  18.750  1.00 89.30           H  
ATOM     59  CD  LYS A   4     -16.769 -13.364  18.331  1.00 89.30           C  
ATOM     60  HD2 LYS A   4     -16.118 -14.236  18.399  1.00 89.30           H  
ATOM     61  HD3 LYS A   4     -17.739 -13.613  18.762  1.00 89.30           H  
ATOM     62  CE  LYS A   4     -16.962 -12.965  16.874  1.00 89.30           C  
ATOM     63  HE2 LYS A   4     -17.445 -11.989  16.844  1.00 89.30           H  
ATOM     64  HE3 LYS A   4     -15.995 -12.860  16.381  1.00 89.30           H  
ATOM     65  NZ  LYS A   4     -17.820 -13.911  16.123  1.00 89.30           N  
ATOM     66  HZ1 LYS A   4     -18.770 -13.914  16.467  1.00 89.30           H  
ATOM     67  HZ2 LYS A   4     -17.444 -14.844  16.028  1.00 89.30           H  
ATOM     68  HZ3 LYS A   4     -17.955 -13.509  15.207  1.00 89.30           H  
ATOM     69  N   GLN A   5     -15.415 -12.514  23.619  1.00 88.72           N  
ATOM     70  H   GLN A   5     -14.475 -12.665  23.282  1.00 88.72           H  
ATOM     71  CA  GLN A   5     -15.745 -12.959  24.967  1.00 88.72           C  
ATOM     72  HA  GLN A   5     -16.750 -13.383  24.958  1.00 88.72           H  
ATOM     73  C   GLN A   5     -15.757 -11.761  25.917  1.00 88.72           C  
ATOM     74  CB  GLN A   5     -14.750 -14.043  25.406  1.00 88.72           C  
ATOM     75  HB2 GLN A   5     -13.755 -13.605  25.481  1.00 88.72           H  
ATOM     76  HB3 GLN A   5     -14.717 -14.831  24.653  1.00 88.72           H  
ATOM     77  O   GLN A   5     -16.702 -11.623  26.688  1.00 88.72           O  
ATOM     78  CG  GLN A   5     -15.118 -14.663  26.763  1.00 88.72           C  
ATOM     79  HG2 GLN A   5     -14.320 -15.344  27.059  1.00 88.72           H  
ATOM     80  HG3 GLN A   5     -15.171 -13.881  27.519  1.00 88.72           H  
ATOM     81  CD  GLN A   5     -16.427 -15.451  26.763  1.00 88.72           C  
ATOM     82  NE2 GLN A   5     -16.962 -15.745  27.927  1.00 88.72           N  
ATOM     83 HE21 GLN A   5     -17.780 -16.338  27.912  1.00 88.72           H  
ATOM     84 HE22 GLN A   5     -16.528 -15.397  28.769  1.00 88.72           H  
ATOM     85  OE1 GLN A   5     -16.982 -15.845  25.747  1.00 88.72           O  
ATOM     86  N   GLU A   6     -14.783 -10.860  25.769  1.00 91.17           N  
ATOM     87  H   GLU A   6     -14.017 -11.053  25.139  1.00 91.17           H  
ATOM     88  CA  GLU A   6     -14.719  -9.597  26.506  1.00 91.17           C  
ATOM     89  HA  GLU A   6     -14.672  -9.806  27.575  1.00 91.17           H  
ATOM     90  C   GLU A   6     -15.963  -8.726  26.249  1.00 91.17           C  
ATOM     91  CB  GLU A   6     -13.429  -8.877  26.089  1.00 91.17           C  
ATOM     92  HB2 GLU A   6     -13.523  -8.551  25.053  1.00 91.17           H  
ATOM     93  HB3 GLU A   6     -12.597  -9.578  26.159  1.00 91.17           H  
ATOM     94  O   GLU A   6     -16.593  -8.244  27.188  1.00 91.17           O  
ATOM     95  CG  GLU A   6     -13.130  -7.672  26.987  1.00 91.17           C  
ATOM     96  HG2 GLU A   6     -12.995  -8.023  28.010  1.00 91.17           H  
ATOM     97  HG3 GLU A   6     -13.988  -7.001  26.972  1.00 91.17           H  
ATOM     98  CD  GLU A   6     -11.887  -6.882  26.550  1.00 91.17           C  
ATOM     99  OE1 GLU A   6     -11.647  -5.828  27.183  1.00 91.17           O  
ATOM    100  OE2 GLU A   6     -11.227  -7.286  25.566  1.00 91.17           O  
ATOM    101  N   LEU A   7     -16.406  -8.596  24.991  1.00 90.62           N  
ATOM    102  H   LEU A   7     -15.820  -8.936  24.242  1.00 90.62           H  
ATOM    103  CA  LEU A   7     -17.641  -7.870  24.665  1.00 90.62           C  
ATOM    104  HA  LEU A   7     -17.565  -6.860  25.068  1.00 90.62           H  
ATOM    105  C   LEU A   7     -18.888  -8.496  25.303  1.00 90.62           C  
ATOM    106  CB  LEU A   7     -17.824  -7.815  23.140  1.00 90.62           C  
ATOM    107  HB2 LEU A   7     -17.644  -8.809  22.730  1.00 90.62           H  
ATOM    108  HB3 LEU A   7     -18.859  -7.550  22.920  1.00 90.62           H  
ATOM    109  O   LEU A   7     -19.781  -7.778  25.753  1.00 90.62           O  
ATOM    110  CG  LEU A   7     -16.913  -6.804  22.429  1.00 90.62           C  
ATOM    111  HG  LEU A   7     -15.872  -6.954  22.716  1.00 90.62           H  
ATOM    112  CD1 LEU A   7     -17.054  -7.003  20.921  1.00 90.62           C  
ATOM    113 HD11 LEU A   7     -18.092  -6.872  20.612  1.00 90.62           H  
ATOM    114 HD12 LEU A   7     -16.705  -8.001  20.656  1.00 90.62           H  
ATOM    115 HD13 LEU A   7     -16.424  -6.269  20.420  1.00 90.62           H  
ATOM    116  CD2 LEU A   7     -17.290  -5.357  22.748  1.00 90.62           C  
ATOM    117 HD21 LEU A   7     -18.338  -5.173  22.511  1.00 90.62           H  
ATOM    118 HD22 LEU A   7     -17.116  -5.150  23.804  1.00 90.62           H  
ATOM    119 HD23 LEU A   7     -16.658  -4.679  22.173  1.00 90.62           H  
ATOM    120  N   ILE A   8     -18.978  -9.827  25.337  1.00 92.18           N  
ATOM    121  H   ILE A   8     -18.205 -10.363  24.968  1.00 92.18           H  
ATOM    122  CA  ILE A   8     -20.094 -10.522  25.991  1.00 92.18           C  
ATOM    123  HA  ILE A   8     -21.031 -10.103  25.623  1.00 92.18           H  
ATOM    124  C   ILE A   8     -20.062 -10.276  27.502  1.00 92.18           C  
ATOM    125  CB  ILE A   8     -20.069 -12.030  25.657  1.00 92.18           C  
ATOM    126  HB  ILE A   8     -19.070 -12.415  25.863  1.00 92.18           H  
ATOM    127  O   ILE A   8     -21.114 -10.055  28.100  1.00 92.18           O  
ATOM    128  CG1 ILE A   8     -20.391 -12.257  24.164  1.00 92.18           C  
ATOM    129 HG12 ILE A   8     -19.818 -11.561  23.551  1.00 92.18           H  
ATOM    130 HG13 ILE A   8     -21.447 -12.052  23.987  1.00 92.18           H  
ATOM    131  CG2 ILE A   8     -21.074 -12.812  26.528  1.00 92.18           C  
ATOM    132 HG21 ILE A   8     -21.093 -13.863  26.240  1.00 92.18           H  
ATOM    133 HG22 ILE A   8     -20.767 -12.763  27.573  1.00 92.18           H  
ATOM    134 HG23 ILE A   8     -22.069 -12.380  26.419  1.00 92.18           H  
ATOM    135  CD1 ILE A   8     -20.065 -13.680  23.688  1.00 92.18           C  
ATOM    136 HD11 ILE A   8     -19.045 -13.939  23.969  1.00 92.18           H  
ATOM    137 HD12 ILE A   8     -20.148 -13.734  22.603  1.00 92.18           H  
ATOM    138 HD13 ILE A   8     -20.758 -14.401  24.121  1.00 92.18           H  
ATOM    139  N   GLU A   9     -18.881 -10.312  28.114  1.00 92.55           N  
ATOM    140  H   GLU A   9     -18.051 -10.489  27.566  1.00 92.55           H  
ATOM    141  CA  GLU A   9     -18.683 -10.065  29.542  1.00 92.55           C  
ATOM    142  HA  GLU A   9     -19.313 -10.750  30.111  1.00 92.55           H  
ATOM    143  C   GLU A   9     -19.112  -8.646  29.930  1.00 92.55           C  
ATOM    144  CB  GLU A   9     -17.226 -10.386  29.886  1.00 92.55           C  
ATOM    145  HB2 GLU A   9     -16.560  -9.690  29.375  1.00 92.55           H  
ATOM    146  HB3 GLU A   9     -17.028 -11.392  29.516  1.00 92.55           H  
ATOM    147  O   GLU A   9     -19.969  -8.496  30.798  1.00 92.55           O  
ATOM    148  CG  GLU A   9     -16.933 -10.357  31.391  1.00 92.55           C  
ATOM    149  HG2 GLU A   9     -17.750 -10.861  31.908  1.00 92.55           H  
ATOM    150  HG3 GLU A   9     -16.899  -9.321  31.729  1.00 92.55           H  
ATOM    151  CD  GLU A   9     -15.611 -11.072  31.730  1.00 92.55           C  
ATOM    152  OE1 GLU A   9     -15.472 -11.497  32.898  1.00 92.55           O  
ATOM    153  OE2 GLU A   9     -14.806 -11.314  30.800  1.00 92.55           O  
ATOM    154  N   GLN A  10     -18.684  -7.627  29.179  1.00 90.89           N  
ATOM    155  H   GLN A  10     -17.966  -7.814  28.493  1.00 90.89           H  
ATOM    156  CA  GLN A  10     -19.124  -6.238  29.375  1.00 90.89           C  
ATOM    157  HA  GLN A  10     -18.807  -5.898  30.361  1.00 90.89           H  
ATOM    158  C   GLN A  10     -20.651  -6.084  29.287  1.00 90.89           C  
ATOM    159  CB  GLN A  10     -18.484  -5.353  28.297  1.00 90.89           C  
ATOM    160  HB2 GLN A  10     -18.952  -4.369  28.330  1.00 90.89           H  
ATOM    161  HB3 GLN A  10     -18.674  -5.789  27.317  1.00 90.89           H  
ATOM    162  O   GLN A  10     -21.275  -5.361  30.070  1.00 90.89           O  
ATOM    163  CG  GLN A  10     -16.972  -5.165  28.482  1.00 90.89           C  
ATOM    164  HG2 GLN A  10     -16.478  -6.134  28.556  1.00 90.89           H  
ATOM    165  HG3 GLN A  10     -16.787  -4.630  29.413  1.00 90.89           H  
ATOM    166  CD  GLN A  10     -16.340  -4.382  27.333  1.00 90.89           C  
ATOM    167  NE2 GLN A  10     -15.028  -4.337  27.260  1.00 90.89           N  
ATOM    168 HE21 GLN A  10     -14.452  -4.882  27.885  1.00 90.89           H  
ATOM    169 HE22 GLN A  10     -14.609  -3.884  26.460  1.00 90.89           H  
ATOM    170  OE1 GLN A  10     -17.007  -3.793  26.488  1.00 90.89           O  
ATOM    171  N   VAL A  11     -21.289  -6.770  28.332  1.00 92.88           N  
ATOM    172  H   VAL A  11     -20.735  -7.330  27.700  1.00 92.88           H  
ATOM    173  CA  VAL A  11     -22.753  -6.741  28.196  1.00 92.88           C  
ATOM    174  HA  VAL A  11     -23.075  -5.700  28.224  1.00 92.88           H  
ATOM    175  C   VAL A  11     -23.429  -7.433  29.386  1.00 92.88           C  
ATOM    176  CB  VAL A  11     -23.196  -7.334  26.845  1.00 92.88           C  
ATOM    177  HB  VAL A  11     -22.780  -8.335  26.728  1.00 92.88           H  
ATOM    178  O   VAL A  11     -24.454  -6.943  29.864  1.00 92.88           O  
ATOM    179  CG1 VAL A  11     -24.721  -7.412  26.726  1.00 92.88           C  
ATOM    180 HG11 VAL A  11     -25.156  -6.434  26.929  1.00 92.88           H  
ATOM    181 HG12 VAL A  11     -25.003  -7.743  25.727  1.00 92.88           H  
ATOM    182 HG13 VAL A  11     -25.101  -8.132  27.451  1.00 92.88           H  
ATOM    183  CG2 VAL A  11     -22.741  -6.458  25.669  1.00 92.88           C  
ATOM    184 HG21 VAL A  11     -23.282  -5.512  25.671  1.00 92.88           H  
ATOM    185 HG22 VAL A  11     -21.677  -6.236  25.746  1.00 92.88           H  
ATOM    186 HG23 VAL A  11     -22.916  -6.987  24.731  1.00 92.88           H  
ATOM    187  N   LYS A  12     -22.865  -8.536  29.894  1.00 91.25           N  
ATOM    188  H   LYS A  12     -21.993  -8.847  29.490  1.00 91.25           H  
ATOM    189  CA  LYS A  12     -23.384  -9.256  31.068  1.00 91.25           C  
ATOM    190  HA  LYS A  12     -24.452  -9.431  30.938  1.00 91.25           H  
ATOM    191  C   LYS A  12     -23.250  -8.444  32.357  1.00 91.25           C  
ATOM    192  CB  LYS A  12     -22.673 -10.607  31.218  1.00 91.25           C  
ATOM    193  HB2 LYS A  12     -22.858 -10.988  32.222  1.00 91.25           H  
ATOM    194  HB3 LYS A  12     -21.598 -10.470  31.105  1.00 91.25           H  
ATOM    195  O   LYS A  12     -24.230  -8.350  33.093  1.00 91.25           O  
ATOM    196  CG  LYS A  12     -23.174 -11.650  30.211  1.00 91.25           C  
ATOM    197  HG2 LYS A  12     -23.063 -11.283  29.191  1.00 91.25           H  
ATOM    198  HG3 LYS A  12     -24.229 -11.850  30.399  1.00 91.25           H  
ATOM    199  CD  LYS A  12     -22.371 -12.943  30.385  1.00 91.25           C  
ATOM    200  HD2 LYS A  12     -21.323 -12.738  30.169  1.00 91.25           H  
ATOM    201  HD3 LYS A  12     -22.460 -13.281  31.418  1.00 91.25           H  
ATOM    202  CE  LYS A  12     -22.893 -14.027  29.442  1.00 91.25           C  
ATOM    203  HE2 LYS A  12     -22.793 -13.672  28.416  1.00 91.25           H  
ATOM    204  HE3 LYS A  12     -23.953 -14.183  29.643  1.00 91.25           H  
ATOM    205  NZ  LYS A  12     -22.142 -15.292  29.630  1.00 91.25           N  
ATOM    206  HZ1 LYS A  12     -22.240 -15.615  30.582  1.00 91.25           H  
ATOM    207  HZ2 LYS A  12     -21.160 -15.138  29.451  1.00 91.25           H  
ATOM    208  HZ3 LYS A  12     -22.485 -16.008  29.006  1.00 91.25           H  
ATOM    209  N   GLU A  13     -22.101  -7.821  32.606  1.00 92.40           N  
ATOM    210  H   GLU A  13     -21.321  -7.974  31.983  1.00 92.40           H  
ATOM    211  CA  GLU A  13     -21.881  -6.947  33.772  1.00 92.40           C  
ATOM    212  HA  GLU A  13     -21.987  -7.513  34.697  1.00 92.40           H  
ATOM    213  C   GLU A  13     -22.889  -5.790  33.803  1.00 92.40           C  
ATOM    214  CB  GLU A  13     -20.468  -6.354  33.706  1.00 92.40           C  
ATOM    215  HB2 GLU A  13     -20.315  -5.921  32.718  1.00 92.40           H  
ATOM    216  HB3 GLU A  13     -20.401  -5.556  34.446  1.00 92.40           H  
ATOM    217  O   GLU A  13     -23.514  -5.486  34.826  1.00 92.40           O  
ATOM    218  CG  GLU A  13     -19.360  -7.372  34.002  1.00 92.40           C  
ATOM    219  HG2 GLU A  13     -19.401  -8.184  33.276  1.00 92.40           H  
ATOM    220  HG3 GLU A  13     -19.544  -7.797  34.989  1.00 92.40           H  
ATOM    221  CD  GLU A  13     -17.965  -6.724  33.976  1.00 92.40           C  
ATOM    222  OE1 GLU A  13     -17.031  -7.373  34.488  1.00 92.40           O  
ATOM    223  OE2 GLU A  13     -17.852  -5.576  33.483  1.00 92.40           O  
ATOM    224  N   ARG A  14     -23.123  -5.181  32.635  1.00 91.19           N  
ATOM    225  H   ARG A  14     -22.539  -5.435  31.852  1.00 91.19           H  
ATOM    226  CA  ARG A  14     -24.116  -4.120  32.480  1.00 91.19           C  
ATOM    227  HA  ARG A  14     -23.927  -3.364  33.242  1.00 91.19           H  
ATOM    228  C   ARG A  14     -25.544  -4.620  32.705  1.00 91.19           C  
ATOM    229  CB  ARG A  14     -23.921  -3.497  31.098  1.00 91.19           C  
ATOM    230  HB2 ARG A  14     -22.883  -3.176  31.002  1.00 91.19           H  
ATOM    231  HB3 ARG A  14     -24.134  -4.232  30.322  1.00 91.19           H  
ATOM    232  O   ARG A  14     -26.334  -3.947  33.363  1.00 91.19           O  
ATOM    233  CG  ARG A  14     -24.835  -2.288  30.933  1.00 91.19           C  
ATOM    234  HG2 ARG A  14     -25.876  -2.611  30.918  1.00 91.19           H  
ATOM    235  HG3 ARG A  14     -24.687  -1.601  31.766  1.00 91.19           H  
ATOM    236  CD  ARG A  14     -24.520  -1.568  29.629  1.00 91.19           C  
ATOM    237  HD2 ARG A  14     -24.658  -2.256  28.795  1.00 91.19           H  
ATOM    238  HD3 ARG A  14     -23.486  -1.223  29.656  1.00 91.19           H  
ATOM    239  NE  ARG A  14     -25.432  -0.436  29.506  1.00 91.19           N  
ATOM    240  HE  ARG A  14     -26.160  -0.385  30.205  1.00 91.19           H  
ATOM    241  NH1 ARG A  14     -24.470   0.679  27.753  1.00 91.19           N  
ATOM    242 HH11 ARG A  14     -23.750  -0.029  27.736  1.00 91.19           H  
ATOM    243 HH12 ARG A  14     -24.394   1.519  27.198  1.00 91.19           H  
ATOM    244  NH2 ARG A  14     -26.272   1.509  28.842  1.00 91.19           N  
ATOM    245 HH21 ARG A  14     -26.262   2.370  28.315  1.00 91.19           H  
ATOM    246 HH22 ARG A  14     -26.906   1.363  29.614  1.00 91.19           H  
ATOM    247  CZ  ARG A  14     -25.378   0.580  28.687  1.00 91.19           C  
ATOM    248  N   ALA A  15     -25.878  -5.799  32.189  1.00 92.01           N  
ATOM    249  H   ALA A  15     -25.186  -6.294  31.644  1.00 92.01           H  
ATOM    250  CA  ALA A  15     -27.203  -6.392  32.336  1.00 92.01           C  
ATOM    251  HA  ALA A  15     -27.948  -5.670  32.001  1.00 92.01           H  
ATOM    252  C   ALA A  15     -27.545  -6.762  33.785  1.00 92.01           C  
ATOM    253  CB  ALA A  15     -27.271  -7.613  31.427  1.00 92.01           C  
ATOM    254  HB1 ALA A  15     -28.247  -8.091  31.512  1.00 92.01           H  
ATOM    255  HB2 ALA A  15     -27.108  -7.277  30.403  1.00 92.01           H  
ATOM    256  HB3 ALA A  15     -26.501  -8.334  31.703  1.00 92.01           H  
ATOM    257  O   ALA A  15     -28.699  -6.603  34.182  1.00 92.01           O  
ATOM    258  N   GLN A  16     -26.557  -7.200  34.575  1.00 88.90           N  
ATOM    259  H   GLN A  16     -25.644  -7.349  34.169  1.00 88.90           H  
ATOM    260  CA  GLN A  16     -26.723  -7.449  36.011  1.00 88.90           C  
ATOM    261  HA  GLN A  16     -27.563  -8.125  36.168  1.00 88.90           H  
ATOM    262  C   GLN A  16     -27.029  -6.158  36.777  1.00 88.90           C  
ATOM    263  CB  GLN A  16     -25.449  -8.095  36.575  1.00 88.90           C  
ATOM    264  HB2 GLN A  16     -25.492  -8.068  37.664  1.00 88.90           H  
ATOM    265  HB3 GLN A  16     -24.579  -7.522  36.254  1.00 88.90           H  
ATOM    266  O   GLN A  16     -27.888  -6.156  37.655  1.00 88.90           O  
ATOM    267  CG  GLN A  16     -25.297  -9.558  36.139  1.00 88.90           C  
ATOM    268  HG2 GLN A  16     -25.293  -9.627  35.051  1.00 88.90           H  
ATOM    269  HG3 GLN A  16     -26.150 -10.126  36.511  1.00 88.90           H  
ATOM    270  CD  GLN A  16     -24.018 -10.200  36.665  1.00 88.90           C  
ATOM    271  NE2 GLN A  16     -23.892 -11.506  36.574  1.00 88.90           N  
ATOM    272 HE21 GLN A  16     -23.022 -11.871  36.933  1.00 88.90           H  
ATOM    273 HE22 GLN A  16     -24.631 -12.074  36.185  1.00 88.90           H  
ATOM    274  OE1 GLN A  16     -23.112  -9.567  37.171  1.00 88.90           O  
ATOM    275  N   SER A  17     -26.375  -5.055  36.404  1.00 89.18           N  
ATOM    276  H   SER A  17     -25.658  -5.146  35.699  1.00 89.18           H  
ATOM    277  CA  SER A  17     -26.579  -3.744  37.034  1.00 89.18           C  
ATOM    278  HA  SER A  17     -26.561  -3.865  38.117  1.00 89.18           H  
ATOM    279  C   SER A  17     -27.925  -3.106  36.661  1.00 89.18           C  
ATOM    280  CB  SER A  17     -25.441  -2.797  36.641  1.00 89.18           C  
ATOM    281  HB2 SER A  17     -25.602  -1.837  37.132  1.00 89.18           H  
ATOM    282  HB3 SER A  17     -25.445  -2.647  35.562  1.00 89.18           H  
ATOM    283  O   SER A  17     -28.551  -2.444  37.483  1.00 89.18           O  
ATOM    284  OG  SER A  17     -24.178  -3.303  37.037  1.00 89.18           O  
ATOM    285  HG  SER A  17     -23.884  -3.986  36.430  1.00 89.18           H  
ATOM    286  N   GLU A  18     -28.385  -3.301  35.421  1.00 89.07           N  
ATOM    287  H   GLU A  18     -27.784  -3.791  34.774  1.00 89.07           H  
ATOM    288  CA  GLU A  18     -29.637  -2.727  34.904  1.00 89.07           C  
ATOM    289  HA  GLU A  18     -29.878  -1.833  35.480  1.00 89.07           H  
ATOM    290  C   GLU A  18     -30.864  -3.658  35.041  1.00 89.07           C  
ATOM    291  CB  GLU A  18     -29.450  -2.298  33.435  1.00 89.07           C  
ATOM    292  HB2 GLU A  18     -30.428  -2.011  33.050  1.00 89.07           H  
ATOM    293  HB3 GLU A  18     -29.098  -3.155  32.860  1.00 89.07           H  
ATOM    294  O   GLU A  18     -31.976  -3.253  34.698  1.00 89.07           O  
ATOM    295  CG  GLU A  18     -28.490  -1.110  33.205  1.00 89.07           C  
ATOM    296  HG2 GLU A  18     -28.798  -0.288  33.851  1.00 89.07           H  
ATOM    297  HG3 GLU A  18     -27.480  -1.406  33.488  1.00 89.07           H  
ATOM    298  CD  GLU A  18     -28.489  -0.610  31.740  1.00 89.07           C  
ATOM    299  OE1 GLU A  18     -27.480  -0.017  31.277  1.00 89.07           O  
ATOM    300  OE2 GLU A  18     -29.505  -0.805  31.028  1.00 89.07           O  
ATOM    301  N   GLY A  19     -30.690  -4.904  35.498  1.00 90.28           N  
ATOM    302  H   GLY A  19     -29.754  -5.194  35.741  1.00 90.28           H  
ATOM    303  CA  GLY A  19     -31.779  -5.873  35.686  1.00 90.28           C  
ATOM    304  HA2 GLY A  19     -31.370  -6.759  36.171  1.00 90.28           H  
ATOM    305  HA3 GLY A  19     -32.536  -5.438  36.339  1.00 90.28           H  
ATOM    306  C   GLY A  19     -32.460  -6.318  34.386  1.00 90.28           C  
ATOM    307  O   GLY A  19     -33.687  -6.412  34.321  1.00 90.28           O  
ATOM    308  N   TRP A  20     -31.698  -6.541  33.311  1.00 93.48           N  
ATOM    309  H   TRP A  20     -30.695  -6.516  33.427  1.00 93.48           H  
ATOM    310  CA  TRP A  20     -32.280  -6.978  32.037  1.00 93.48           C  
ATOM    311  HA  TRP A  20     -33.119  -6.323  31.804  1.00 93.48           H  
ATOM    312  C   TRP A  20     -32.832  -8.405  32.127  1.00 93.48           C  
ATOM    313  CB  TRP A  20     -31.256  -6.871  30.903  1.00 93.48           C  
ATOM    314  HB2 TRP A  20     -31.678  -7.343  30.016  1.00 93.48           H  
ATOM    315  HB3 TRP A  20     -30.378  -7.454  31.182  1.00 93.48           H  
ATOM    316  O   TRP A  20     -32.195  -9.288  32.694  1.00 93.48           O  
ATOM    317  CG  TRP A  20     -30.809  -5.494  30.508  1.00 93.48           C  
ATOM    318  CD1 TRP A  20     -31.183  -4.318  31.071  1.00 93.48           C  
ATOM    319  HD1 TRP A  20     -31.827  -4.219  31.931  1.00 93.48           H  
ATOM    320  CD2 TRP A  20     -29.793  -5.153  29.519  1.00 93.48           C  
ATOM    321  CE2 TRP A  20     -29.617  -3.740  29.521  1.00 93.48           C  
ATOM    322  CE3 TRP A  20     -28.959  -5.900  28.661  1.00 93.48           C  
ATOM    323  HE3 TRP A  20     -29.035  -6.977  28.663  1.00 93.48           H  
ATOM    324  NE1 TRP A  20     -30.504  -3.280  30.462  1.00 93.48           N  
ATOM    325  HE1 TRP A  20     -30.399  -2.359  30.864  1.00 93.48           H  
ATOM    326  CH2 TRP A  20     -27.835  -3.867  27.894  1.00 93.48           C  
ATOM    327  HH2 TRP A  20     -27.059  -3.394  27.311  1.00 93.48           H  
ATOM    328  CZ2 TRP A  20     -28.660  -3.095  28.728  1.00 93.48           C  
ATOM    329  HZ2 TRP A  20     -28.528  -2.026  28.815  1.00 93.48           H  
ATOM    330  CZ3 TRP A  20     -27.990  -5.265  27.861  1.00 93.48           C  
ATOM    331  HZ3 TRP A  20     -27.336  -5.868  27.248  1.00 93.48           H  
ATOM    332  N   SER A  21     -33.988  -8.646  31.500  1.00 91.74           N  
ATOM    333  H   SER A  21     -34.479  -7.893  31.039  1.00 91.74           H  
ATOM    334  CA  SER A  21     -34.474 -10.009  31.276  1.00 91.74           C  
ATOM    335  HA  SER A  21     -34.501 -10.524  32.236  1.00 91.74           H  
ATOM    336  C   SER A  21     -33.524 -10.781  30.356  1.00 91.74           C  
ATOM    337  CB  SER A  21     -35.896 -10.004  30.698  1.00 91.74           C  
ATOM    338  HB2 SER A  21     -36.562  -9.494  31.394  1.00 91.74           H  
ATOM    339  HB3 SER A  21     -36.234 -11.034  30.590  1.00 91.74           H  
ATOM    340  O   SER A  21     -32.858 -10.186  29.502  1.00 91.74           O  
ATOM    341  OG  SER A  21     -35.957  -9.361  29.433  1.00 91.74           O  
ATOM    342  HG  SER A  21     -36.785  -9.617  29.020  1.00 91.74           H  
ATOM    343  N   GLU A  22     -33.500 -12.109  30.487  1.00 92.15           N  
ATOM    344  H   GLU A  22     -34.006 -12.542  31.247  1.00 92.15           H  
ATOM    345  CA  GLU A  22     -32.667 -12.995  29.659  1.00 92.15           C  
ATOM    346  HA  GLU A  22     -31.614 -12.795  29.859  1.00 92.15           H  
ATOM    347  C   GLU A  22     -32.898 -12.753  28.158  1.00 92.15           C  
ATOM    348  CB  GLU A  22     -32.955 -14.460  30.023  1.00 92.15           C  
ATOM    349  HB2 GLU A  22     -34.023 -14.647  29.912  1.00 92.15           H  
ATOM    350  HB3 GLU A  22     -32.411 -15.102  29.330  1.00 92.15           H  
ATOM    351  O   GLU A  22     -31.947 -12.541  27.408  1.00 92.15           O  
ATOM    352  CG  GLU A  22     -32.513 -14.796  31.458  1.00 92.15           C  
ATOM    353  HG2 GLU A  22     -31.448 -14.581  31.549  1.00 92.15           H  
ATOM    354  HG3 GLU A  22     -33.045 -14.147  32.153  1.00 92.15           H  
ATOM    355  CD  GLU A  22     -32.775 -16.258  31.855  1.00 92.15           C  
ATOM    356  OE1 GLU A  22     -32.260 -16.651  32.925  1.00 92.15           O  
ATOM    357  OE2 GLU A  22     -33.516 -16.950  31.123  1.00 92.15           O  
ATOM    358  N   GLU A  23     -34.159 -12.621  27.732  1.00 93.98           N  
ATOM    359  H   GLU A  23     -34.898 -12.868  28.375  1.00 93.98           H  
ATOM    360  CA  GLU A  23     -34.508 -12.340  26.333  1.00 93.98           C  
ATOM    361  HA  GLU A  23     -34.109 -13.140  25.709  1.00 93.98           H  
ATOM    362  C   GLU A  23     -33.925 -11.002  25.830  1.00 93.98           C  
ATOM    363  CB  GLU A  23     -36.042 -12.322  26.210  1.00 93.98           C  
ATOM    364  HB2 GLU A  23     -36.458 -13.197  26.710  1.00 93.98           H  
ATOM    365  HB3 GLU A  23     -36.418 -11.427  26.707  1.00 93.98           H  
ATOM    366  O   GLU A  23     -33.486 -10.881  24.681  1.00 93.98           O  
ATOM    367  CG  GLU A  23     -36.496 -12.335  24.741  1.00 93.98           C  
ATOM    368  HG2 GLU A  23     -35.938 -11.578  24.191  1.00 93.98           H  
ATOM    369  HG3 GLU A  23     -36.257 -13.305  24.305  1.00 93.98           H  
ATOM    370  CD  GLU A  23     -37.985 -12.032  24.534  1.00 93.98           C  
ATOM    371  OE1 GLU A  23     -38.344 -11.838  23.344  1.00 93.98           O  
ATOM    372  OE2 GLU A  23     -38.713 -11.801  25.520  1.00 93.98           O  
ATOM    373  N   LYS A  24     -33.905  -9.963  26.679  1.00 92.66           N  
ATOM    374  H   LYS A  24     -34.171 -10.137  27.638  1.00 92.66           H  
ATOM    375  CA  LYS A  24     -33.313  -8.665  26.322  1.00 92.66           C  
ATOM    376  HA  LYS A  24     -33.663  -8.392  25.326  1.00 92.66           H  
ATOM    377  C   LYS A  24     -31.791  -8.776  26.233  1.00 92.66           C  
ATOM    378  CB  LYS A  24     -33.763  -7.587  27.321  1.00 92.66           C  
ATOM    379  HB2 LYS A  24     -34.852  -7.579  27.366  1.00 92.66           H  
ATOM    380  HB3 LYS A  24     -33.384  -7.840  28.312  1.00 92.66           H  
ATOM    381  O   LYS A  24     -31.209  -8.228  25.295  1.00 92.66           O  
ATOM    382  CG  LYS A  24     -33.270  -6.182  26.930  1.00 92.66           C  
ATOM    383  HG2 LYS A  24     -33.702  -5.900  25.969  1.00 92.66           H  
ATOM    384  HG3 LYS A  24     -32.184  -6.187  26.841  1.00 92.66           H  
ATOM    385  CD  LYS A  24     -33.658  -5.146  27.993  1.00 92.66           C  
ATOM    386  HD2 LYS A  24     -33.255  -5.475  28.951  1.00 92.66           H  
ATOM    387  HD3 LYS A  24     -34.743  -5.087  28.071  1.00 92.66           H  
ATOM    388  CE  LYS A  24     -33.079  -3.768  27.646  1.00 92.66           C  
ATOM    389  HE2 LYS A  24     -33.633  -3.352  26.804  1.00 92.66           H  
ATOM    390  HE3 LYS A  24     -32.041  -3.902  27.341  1.00 92.66           H  
ATOM    391  NZ  LYS A  24     -33.123  -2.851  28.813  1.00 92.66           N  
ATOM    392  HZ1 LYS A  24     -32.524  -3.210  29.543  1.00 92.66           H  
ATOM    393  HZ2 LYS A  24     -32.759  -1.937  28.586  1.00 92.66           H  
ATOM    394  HZ3 LYS A  24     -34.055  -2.760  29.191  1.00 92.66           H  
ATOM    395  N   LEU A  25     -31.163  -9.484  27.173  1.00 93.17           N  
ATOM    396  H   LEU A  25     -31.728  -9.935  27.878  1.00 93.17           H  
ATOM    397  CA  LEU A  25     -29.723  -9.733  27.193  1.00 93.17           C  
ATOM    398  HA  LEU A  25     -29.205  -8.775  27.227  1.00 93.17           H  
ATOM    399  C   LEU A  25     -29.263 -10.448  25.915  1.00 93.17           C  
ATOM    400  CB  LEU A  25     -29.388 -10.522  28.476  1.00 93.17           C  
ATOM    401  HB2 LEU A  25     -30.017 -11.411  28.524  1.00 93.17           H  
ATOM    402  HB3 LEU A  25     -29.635  -9.901  29.338  1.00 93.17           H  
ATOM    403  O   LEU A  25     -28.360  -9.961  25.234  1.00 93.17           O  
ATOM    404  CG  LEU A  25     -27.927 -10.986  28.594  1.00 93.17           C  
ATOM    405  HG  LEU A  25     -27.700 -11.687  27.791  1.00 93.17           H  
ATOM    406  CD1 LEU A  25     -26.963  -9.808  28.509  1.00 93.17           C  
ATOM    407 HD11 LEU A  25     -26.962  -9.411  27.494  1.00 93.17           H  
ATOM    408 HD12 LEU A  25     -27.284  -9.029  29.200  1.00 93.17           H  
ATOM    409 HD13 LEU A  25     -25.953 -10.124  28.766  1.00 93.17           H  
ATOM    410  CD2 LEU A  25     -27.709 -11.701  29.924  1.00 93.17           C  
ATOM    411 HD21 LEU A  25     -28.389 -12.550  29.997  1.00 93.17           H  
ATOM    412 HD22 LEU A  25     -26.685 -12.067  29.988  1.00 93.17           H  
ATOM    413 HD23 LEU A  25     -27.903 -11.022  30.754  1.00 93.17           H  
ATOM    414  N   GLU A  26     -29.932 -11.535  25.532  1.00 93.51           N  
ATOM    415  H   GLU A  26     -30.647 -11.902  26.142  1.00 93.51           H  
ATOM    416  CA  GLU A  26     -29.616 -12.300  24.320  1.00 93.51           C  
ATOM    417  HA  GLU A  26     -28.593 -12.673  24.380  1.00 93.51           H  
ATOM    418  C   GLU A  26     -29.725 -11.454  23.045  1.00 93.51           C  
ATOM    419  CB  GLU A  26     -30.563 -13.497  24.212  1.00 93.51           C  
ATOM    420  HB2 GLU A  26     -30.461 -13.926  23.215  1.00 93.51           H  
ATOM    421  HB3 GLU A  26     -31.588 -13.149  24.340  1.00 93.51           H  
ATOM    422  O   GLU A  26     -28.804 -11.435  22.223  1.00 93.51           O  
ATOM    423  CG  GLU A  26     -30.245 -14.588  25.243  1.00 93.51           C  
ATOM    424  HG2 GLU A  26     -30.284 -14.168  26.248  1.00 93.51           H  
ATOM    425  HG3 GLU A  26     -29.226 -14.934  25.069  1.00 93.51           H  
ATOM    426  CD  GLU A  26     -31.210 -15.778  25.145  1.00 93.51           C  
ATOM    427  OE1 GLU A  26     -30.967 -16.754  25.884  1.00 93.51           O  
ATOM    428  OE2 GLU A  26     -32.143 -15.717  24.309  1.00 93.51           O  
ATOM    429  N   LYS A  27     -30.809 -10.675  22.894  1.00 94.59           N  
ATOM    430  H   LYS A  27     -31.538 -10.759  23.588  1.00 94.59           H  
ATOM    431  CA  LYS A  27     -30.996  -9.776  21.740  1.00 94.59           C  
ATOM    432  HA  LYS A  27     -30.942 -10.370  20.828  1.00 94.59           H  
ATOM    433  C   LYS A  27     -29.889  -8.727  21.637  1.00 94.59           C  
ATOM    434  CB  LYS A  27     -32.367  -9.085  21.825  1.00 94.59           C  
ATOM    435  HB2 LYS A  27     -32.512  -8.702  22.835  1.00 94.59           H  
ATOM    436  HB3 LYS A  27     -32.388  -8.244  21.132  1.00 94.59           H  
ATOM    437  O   LYS A  27     -29.482  -8.375  20.527  1.00 94.59           O  
ATOM    438  CG  LYS A  27     -33.517 -10.033  21.461  1.00 94.59           C  
ATOM    439  HG2 LYS A  27     -33.455 -10.930  22.076  1.00 94.59           H  
ATOM    440  HG3 LYS A  27     -33.421 -10.328  20.416  1.00 94.59           H  
ATOM    441  CD  LYS A  27     -34.884  -9.366  21.679  1.00 94.59           C  
ATOM    442  HD2 LYS A  27     -35.008  -8.528  20.992  1.00 94.59           H  
ATOM    443  HD3 LYS A  27     -34.937  -9.012  22.708  1.00 94.59           H  
ATOM    444  CE  LYS A  27     -35.985 -10.410  21.453  1.00 94.59           C  
ATOM    445  HE2 LYS A  27     -35.742 -11.277  22.067  1.00 94.59           H  
ATOM    446  HE3 LYS A  27     -35.981 -10.743  20.416  1.00 94.59           H  
ATOM    447  NZ  LYS A  27     -37.332  -9.933  21.848  1.00 94.59           N  
ATOM    448  HZ1 LYS A  27     -37.318  -9.499  22.759  1.00 94.59           H  
ATOM    449  HZ2 LYS A  27     -37.801  -9.365  21.156  1.00 94.59           H  
ATOM    450  HZ3 LYS A  27     -37.903 -10.741  22.052  1.00 94.59           H  
ATOM    451  N   VAL A  28     -29.418  -8.195  22.765  1.00 93.35           N  
ATOM    452  H   VAL A  28     -29.786  -8.534  23.642  1.00 93.35           H  
ATOM    453  CA  VAL A  28     -28.325  -7.212  22.783  1.00 93.35           C  
ATOM    454  HA  VAL A  28     -28.511  -6.474  22.002  1.00 93.35           H  
ATOM    455  C   VAL A  28     -26.995  -7.877  22.433  1.00 93.35           C  
ATOM    456  CB  VAL A  28     -28.255  -6.454  24.122  1.00 93.35           C  
ATOM    457  HB  VAL A  28     -28.202  -7.164  24.947  1.00 93.35           H  
ATOM    458  O   VAL A  28     -26.299  -7.360  21.559  1.00 93.35           O  
ATOM    459  CG1 VAL A  28     -27.033  -5.526  24.178  1.00 93.35           C  
ATOM    460 HG11 VAL A  28     -27.069  -4.916  25.081  1.00 93.35           H  
ATOM    461 HG12 VAL A  28     -26.115  -6.112  24.212  1.00 93.35           H  
ATOM    462 HG13 VAL A  28     -27.010  -4.872  23.306  1.00 93.35           H  
ATOM    463  CG2 VAL A  28     -29.495  -5.563  24.296  1.00 93.35           C  
ATOM    464 HG21 VAL A  28     -29.502  -4.775  23.544  1.00 93.35           H  
ATOM    465 HG22 VAL A  28     -30.407  -6.153  24.203  1.00 93.35           H  
ATOM    466 HG23 VAL A  28     -29.479  -5.116  25.290  1.00 93.35           H  
ATOM    467  N   ILE A  29     -26.675  -9.029  23.034  1.00 94.37           N  
ATOM    468  H   ILE A  29     -27.304  -9.404  23.730  1.00 94.37           H  
ATOM    469  CA  ILE A  29     -25.457  -9.796  22.727  1.00 94.37           C  
ATOM    470  HA  ILE A  29     -24.586  -9.179  22.949  1.00 94.37           H  
ATOM    471  C   ILE A  29     -25.400 -10.127  21.236  1.00 94.37           C  
ATOM    472  CB  ILE A  29     -25.375 -11.076  23.594  1.00 94.37           C  
ATOM    473  HB  ILE A  29     -26.337 -11.587  23.562  1.00 94.37           H  
ATOM    474  O   ILE A  29     -24.390  -9.857  20.590  1.00 94.37           O  
ATOM    475  CG1 ILE A  29     -25.063 -10.696  25.059  1.00 94.37           C  
ATOM    476 HG12 ILE A  29     -24.056 -10.283  25.122  1.00 94.37           H  
ATOM    477 HG13 ILE A  29     -25.762  -9.926  25.384  1.00 94.37           H  
ATOM    478  CG2 ILE A  29     -24.300 -12.038  23.049  1.00 94.37           C  
ATOM    479 HG21 ILE A  29     -24.160 -12.891  23.712  1.00 94.37           H  
ATOM    480 HG22 ILE A  29     -23.354 -11.511  22.931  1.00 94.37           H  
ATOM    481 HG23 ILE A  29     -24.608 -12.444  22.085  1.00 94.37           H  
ATOM    482  CD1 ILE A  29     -25.184 -11.863  26.047  1.00 94.37           C  
ATOM    483 HD11 ILE A  29     -25.031 -11.491  27.061  1.00 94.37           H  
ATOM    484 HD12 ILE A  29     -24.427 -12.623  25.853  1.00 94.37           H  
ATOM    485 HD13 ILE A  29     -26.176 -12.309  25.974  1.00 94.37           H  
ATOM    486  N   MET A  30     -26.495 -10.627  20.658  1.00 94.65           N  
ATOM    487  H   MET A  30     -27.283 -10.866  21.242  1.00 94.65           H  
ATOM    488  CA  MET A  30     -26.548 -10.955  19.234  1.00 94.65           C  
ATOM    489  HA  MET A  30     -25.783 -11.704  19.028  1.00 94.65           H  
ATOM    490  C   MET A  30     -26.248  -9.732  18.355  1.00 94.65           C  
ATOM    491  CB  MET A  30     -27.917 -11.563  18.909  1.00 94.65           C  
ATOM    492  HB2 MET A  30     -28.110 -12.394  19.588  1.00 94.65           H  
ATOM    493  HB3 MET A  30     -28.691 -10.809  19.056  1.00 94.65           H  
ATOM    494  O   MET A  30     -25.434  -9.826  17.440  1.00 94.65           O  
ATOM    495  CG  MET A  30     -27.966 -12.091  17.471  1.00 94.65           C  
ATOM    496  HG2 MET A  30     -27.761 -11.277  16.776  1.00 94.65           H  
ATOM    497  HG3 MET A  30     -27.184 -12.841  17.354  1.00 94.65           H  
ATOM    498  SD  MET A  30     -29.542 -12.852  17.002  1.00 94.65           S  
ATOM    499  CE  MET A  30     -30.617 -11.396  16.959  1.00 94.65           C  
ATOM    500  HE1 MET A  30     -30.208 -10.660  16.267  1.00 94.65           H  
ATOM    501  HE2 MET A  30     -30.693 -10.964  17.957  1.00 94.65           H  
ATOM    502  HE3 MET A  30     -31.610 -11.697  16.625  1.00 94.65           H  
ATOM    503  N   LYS A  31     -26.833  -8.564  18.656  1.00 93.96           N  
ATOM    504  H   LYS A  31     -27.469  -8.546  19.440  1.00 93.96           H  
ATOM    505  CA  LYS A  31     -26.560  -7.315  17.917  1.00 93.96           C  
ATOM    506  HA  LYS A  31     -26.713  -7.492  16.852  1.00 93.96           H  
ATOM    507  C   LYS A  31     -25.112  -6.846  18.065  1.00 93.96           C  
ATOM    508  CB  LYS A  31     -27.498  -6.200  18.393  1.00 93.96           C  
ATOM    509  HB2 LYS A  31     -27.496  -6.166  19.483  1.00 93.96           H  
ATOM    510  HB3 LYS A  31     -27.126  -5.246  18.020  1.00 93.96           H  
ATOM    511  O   LYS A  31     -24.538  -6.326  17.112  1.00 93.96           O  
ATOM    512  CG  LYS A  31     -28.930  -6.384  17.882  1.00 93.96           C  
ATOM    513  HG2 LYS A  31     -28.930  -6.336  16.793  1.00 93.96           H  
ATOM    514  HG3 LYS A  31     -29.314  -7.358  18.185  1.00 93.96           H  
ATOM    515  CD  LYS A  31     -29.830  -5.277  18.443  1.00 93.96           C  
ATOM    516  HD2 LYS A  31     -29.460  -4.309  18.103  1.00 93.96           H  
ATOM    517  HD3 LYS A  31     -29.804  -5.315  19.532  1.00 93.96           H  
ATOM    518  CE  LYS A  31     -31.265  -5.489  17.956  1.00 93.96           C  
ATOM    519  HE2 LYS A  31     -31.258  -5.530  16.867  1.00 93.96           H  
ATOM    520  HE3 LYS A  31     -31.608  -6.458  18.319  1.00 93.96           H  
ATOM    521  NZ  LYS A  31     -32.172  -4.411  18.424  1.00 93.96           N  
ATOM    522  HZ1 LYS A  31     -32.188  -4.378  19.434  1.00 93.96           H  
ATOM    523  HZ2 LYS A  31     -31.870  -3.515  18.068  1.00 93.96           H  
ATOM    524  HZ3 LYS A  31     -33.111  -4.580  18.093  1.00 93.96           H  
ATOM    525  N   VAL A  32     -24.533  -6.981  19.258  1.00 92.36           N  
ATOM    526  H   VAL A  32     -25.064  -7.415  19.999  1.00 92.36           H  
ATOM    527  CA  VAL A  32     -23.130  -6.626  19.519  1.00 92.36           C  
ATOM    528  HA  VAL A  32     -22.940  -5.618  19.152  1.00 92.36           H  
ATOM    529  C   VAL A  32     -22.197  -7.544  18.733  1.00 92.36           C  
ATOM    530  CB  VAL A  32     -22.830  -6.647  21.031  1.00 92.36           C  
ATOM    531  HB  VAL A  32     -23.194  -7.580  21.462  1.00 92.36           H  
ATOM    532  O   VAL A  32     -21.328  -7.043  18.026  1.00 92.36           O  
ATOM    533  CG1 VAL A  32     -21.333  -6.521  21.338  1.00 92.36           C  
ATOM    534 HG11 VAL A  32     -21.180  -6.436  22.413  1.00 92.36           H  
ATOM    535 HG12 VAL A  32     -20.800  -7.410  21.001  1.00 92.36           H  
ATOM    536 HG13 VAL A  32     -20.909  -5.645  20.847  1.00 92.36           H  
ATOM    537  CG2 VAL A  32     -23.539  -5.471  21.720  1.00 92.36           C  
ATOM    538 HG21 VAL A  32     -23.083  -4.529  21.414  1.00 92.36           H  
ATOM    539 HG22 VAL A  32     -24.603  -5.466  21.484  1.00 92.36           H  
ATOM    540 HG23 VAL A  32     -23.430  -5.574  22.800  1.00 92.36           H  
ATOM    541  N   LEU A  33     -22.424  -8.858  18.774  1.00 92.24           N  
ATOM    542  H   LEU A  33     -23.158  -9.203  19.375  1.00 92.24           H  
ATOM    543  CA  LEU A  33     -21.626  -9.835  18.034  1.00 92.24           C  
ATOM    544  HA  LEU A  33     -20.572  -9.671  18.261  1.00 92.24           H  
ATOM    545  C   LEU A  33     -21.760  -9.669  16.516  1.00 92.24           C  
ATOM    546  CB  LEU A  33     -22.022 -11.255  18.468  1.00 92.24           C  
ATOM    547  HB2 LEU A  33     -21.551 -11.966  17.789  1.00 92.24           H  
ATOM    548  HB3 LEU A  33     -23.102 -11.362  18.361  1.00 92.24           H  
ATOM    549  O   LEU A  33     -20.751  -9.707  15.823  1.00 92.24           O  
ATOM    550  CG  LEU A  33     -21.618 -11.619  19.908  1.00 92.24           C  
ATOM    551  HG  LEU A  33     -22.055 -10.910  20.612  1.00 92.24           H  
ATOM    552  CD1 LEU A  33     -22.153 -13.015  20.227  1.00 92.24           C  
ATOM    553 HD11 LEU A  33     -21.678 -13.758  19.586  1.00 92.24           H  
ATOM    554 HD12 LEU A  33     -23.231 -13.040  20.070  1.00 92.24           H  
ATOM    555 HD13 LEU A  33     -21.953 -13.253  21.271  1.00 92.24           H  
ATOM    556  CD2 LEU A  33     -20.099 -11.620  20.100  1.00 92.24           C  
ATOM    557 HD21 LEU A  33     -19.853 -11.978  21.100  1.00 92.24           H  
ATOM    558 HD22 LEU A  33     -19.705 -10.608  20.012  1.00 92.24           H  
ATOM    559 HD23 LEU A  33     -19.629 -12.264  19.357  1.00 92.24           H  
ATOM    560  N   GLN A  34     -22.967  -9.406  16.004  1.00 92.76           N  
ATOM    561  H   GLN A  34     -23.767  -9.445  16.619  1.00 92.76           H  
ATOM    562  CA  GLN A  34     -23.192  -9.111  14.582  1.00 92.76           C  
ATOM    563  HA  GLN A  34     -22.853  -9.955  13.981  1.00 92.76           H  
ATOM    564  C   GLN A  34     -22.406  -7.879  14.114  1.00 92.76           C  
ATOM    565  CB  GLN A  34     -24.689  -8.875  14.328  1.00 92.76           C  
ATOM    566  HB2 GLN A  34     -25.090  -8.240  15.118  1.00 92.76           H  
ATOM    567  HB3 GLN A  34     -24.809  -8.350  13.380  1.00 92.76           H  
ATOM    568  O   GLN A  34     -21.784  -7.914  13.051  1.00 92.76           O  
ATOM    569  CG  GLN A  34     -25.493 -10.178  14.240  1.00 92.76           C  
ATOM    570  HG2 GLN A  34     -25.172 -10.725  13.353  1.00 92.76           H  
ATOM    571  HG3 GLN A  34     -25.293 -10.807  15.107  1.00 92.76           H  
ATOM    572  CD  GLN A  34     -27.000  -9.943  14.146  1.00 92.76           C  
ATOM    573  NE2 GLN A  34     -27.758 -10.966  13.821  1.00 92.76           N  
ATOM    574 HE21 GLN A  34     -27.343 -11.868  13.634  1.00 92.76           H  
ATOM    575 HE22 GLN A  34     -28.749 -10.794  13.736  1.00 92.76           H  
ATOM    576  OE1 GLN A  34     -27.532  -8.864  14.372  1.00 92.76           O  
ATOM    577  N   ARG A  35     -22.408  -6.793  14.902  1.00 92.69           N  
ATOM    578  H   ARG A  35     -22.948  -6.821  15.755  1.00 92.69           H  
ATOM    579  CA  ARG A  35     -21.610  -5.594  14.596  1.00 92.69           C  
ATOM    580  HA  ARG A  35     -21.797  -5.284  13.567  1.00 92.69           H  
ATOM    581  C   ARG A  35     -20.116  -5.876  14.656  1.00 92.69           C  
ATOM    582  CB  ARG A  35     -21.955  -4.440  15.540  1.00 92.69           C  
ATOM    583  HB2 ARG A  35     -21.980  -4.800  16.569  1.00 92.69           H  
ATOM    584  HB3 ARG A  35     -21.174  -3.684  15.460  1.00 92.69           H  
ATOM    585  O   ARG A  35     -19.406  -5.508  13.729  1.00 92.69           O  
ATOM    586  CG  ARG A  35     -23.290  -3.789  15.164  1.00 92.69           C  
ATOM    587  HG2 ARG A  35     -24.110  -4.495  15.297  1.00 92.69           H  
ATOM    588  HG3 ARG A  35     -23.255  -3.494  14.116  1.00 92.69           H  
ATOM    589  CD  ARG A  35     -23.533  -2.535  16.008  1.00 92.69           C  
ATOM    590  HD2 ARG A  35     -22.671  -1.876  15.909  1.00 92.69           H  
ATOM    591  HD3 ARG A  35     -24.395  -2.010  15.595  1.00 92.69           H  
ATOM    592  NE  ARG A  35     -23.731  -2.868  17.433  1.00 92.69           N  
ATOM    593  HE  ARG A  35     -22.949  -3.332  17.875  1.00 92.69           H  
ATOM    594  NH1 ARG A  35     -25.851  -2.031  17.696  1.00 92.69           N  
ATOM    595 HH11 ARG A  35     -25.817  -1.745  16.728  1.00 92.69           H  
ATOM    596 HH12 ARG A  35     -26.603  -1.740  18.304  1.00 92.69           H  
ATOM    597  NH2 ARG A  35     -24.803  -2.957  19.437  1.00 92.69           N  
ATOM    598 HH21 ARG A  35     -23.985  -3.396  19.833  1.00 92.69           H  
ATOM    599 HH22 ARG A  35     -25.588  -2.734  20.032  1.00 92.69           H  
ATOM    600  CZ  ARG A  35     -24.792  -2.622  18.177  1.00 92.69           C  
ATOM    601  N   PHE A  36     -19.661  -6.576  15.692  1.00 91.92           N  
ATOM    602  H   PHE A  36     -20.305  -6.842  16.423  1.00 91.92           H  
ATOM    603  CA  PHE A  36     -18.261  -6.961  15.826  1.00 91.92           C  
ATOM    604  HA  PHE A  36     -17.644  -6.063  15.864  1.00 91.92           H  
ATOM    605  C   PHE A  36     -17.781  -7.793  14.631  1.00 91.92           C  
ATOM    606  CB  PHE A  36     -18.083  -7.738  17.133  1.00 91.92           C  
ATOM    607  HB2 PHE A  36     -18.758  -8.594  17.146  1.00 91.92           H  
ATOM    608  HB3 PHE A  36     -18.348  -7.093  17.971  1.00 91.92           H  
ATOM    609  O   PHE A  36     -16.727  -7.511  14.064  1.00 91.92           O  
ATOM    610  CG  PHE A  36     -16.667  -8.232  17.316  1.00 91.92           C  
ATOM    611  CD1 PHE A  36     -16.285  -9.489  16.813  1.00 91.92           C  
ATOM    612  HD1 PHE A  36     -17.012 -10.100  16.298  1.00 91.92           H  
ATOM    613  CD2 PHE A  36     -15.706  -7.392  17.902  1.00 91.92           C  
ATOM    614  HD2 PHE A  36     -15.982  -6.404  18.239  1.00 91.92           H  
ATOM    615  CE1 PHE A  36     -14.950  -9.914  16.918  1.00 91.92           C  
ATOM    616  HE1 PHE A  36     -14.656 -10.868  16.505  1.00 91.92           H  
ATOM    617  CE2 PHE A  36     -14.377  -7.826  18.029  1.00 91.92           C  
ATOM    618  HE2 PHE A  36     -13.640  -7.184  18.490  1.00 91.92           H  
ATOM    619  CZ  PHE A  36     -13.998  -9.084  17.534  1.00 91.92           C  
ATOM    620  HZ  PHE A  36     -12.964  -9.388  17.613  1.00 91.92           H  
ATOM    621  N   ASP A  37     -18.561  -8.795  14.221  1.00 92.44           N  
ATOM    622  H   ASP A  37     -19.401  -9.007  14.740  1.00 92.44           H  
ATOM    623  CA  ASP A  37     -18.232  -9.631  13.067  1.00 92.44           C  
ATOM    624  HA  ASP A  37     -17.225 -10.025  13.199  1.00 92.44           H  
ATOM    625  C   ASP A  37     -18.176  -8.817  11.775  1.00 92.44           C  
ATOM    626  CB  ASP A  37     -19.226 -10.804  12.970  1.00 92.44           C  
ATOM    627  HB2 ASP A  37     -20.243 -10.451  13.140  1.00 92.44           H  
ATOM    628  HB3 ASP A  37     -19.175 -11.228  11.966  1.00 92.44           H  
ATOM    629  O   ASP A  37     -17.224  -8.962  11.010  1.00 92.44           O  
ATOM    630  CG  ASP A  37     -18.869 -11.911  13.962  1.00 92.44           C  
ATOM    631  OD1 ASP A  37     -17.662 -12.080  14.252  1.00 92.44           O  
ATOM    632  OD2 ASP A  37     -19.739 -12.664  14.458  1.00 92.44           O  
ATOM    633  N   SER A  38     -19.124  -7.897  11.584  1.00 93.17           N  
ATOM    634  H   SER A  38     -19.853  -7.814  12.278  1.00 93.17           H  
ATOM    635  CA  SER A  38     -19.153  -7.008  10.416  1.00 93.17           C  
ATOM    636  HA  SER A  38     -19.144  -7.617   9.511  1.00 93.17           H  
ATOM    637  C   SER A  38     -17.938  -6.076  10.365  1.00 93.17           C  
ATOM    638  CB  SER A  38     -20.431  -6.164  10.416  1.00 93.17           C  
ATOM    639  HB2 SER A  38     -20.455  -5.560   9.510  1.00 93.17           H  
ATOM    640  HB3 SER A  38     -20.431  -5.496  11.277  1.00 93.17           H  
ATOM    641  O   SER A  38     -17.297  -5.945   9.324  1.00 93.17           O  
ATOM    642  OG  SER A  38     -21.591  -6.977  10.459  1.00 93.17           O  
ATOM    643  HG  SER A  38     -21.601  -7.444  11.297  1.00 93.17           H  
ATOM    644  N   GLU A  39     -17.579  -5.450  11.489  1.00 91.88           N  
ATOM    645  H   GLU A  39     -18.148  -5.575  12.315  1.00 91.88           H  
ATOM    646  CA  GLU A  39     -16.415  -4.561  11.584  1.00 91.88           C  
ATOM    647  HA  GLU A  39     -16.473  -3.794  10.812  1.00 91.88           H  
ATOM    648  C   GLU A  39     -15.098  -5.316  11.391  1.00 91.88           C  
ATOM    649  CB  GLU A  39     -16.379  -3.889  12.962  1.00 91.88           C  
ATOM    650  HB2 GLU A  39     -16.514  -4.644  13.737  1.00 91.88           H  
ATOM    651  HB3 GLU A  39     -15.393  -3.441  13.090  1.00 91.88           H  
ATOM    652  O   GLU A  39     -14.177  -4.823  10.734  1.00 91.88           O  
ATOM    653  CG  GLU A  39     -17.429  -2.783  13.130  1.00 91.88           C  
ATOM    654  HG2 GLU A  39     -18.422  -3.193  12.946  1.00 91.88           H  
ATOM    655  HG3 GLU A  39     -17.242  -2.011  12.384  1.00 91.88           H  
ATOM    656  CD  GLU A  39     -17.382  -2.150  14.531  1.00 91.88           C  
ATOM    657  OE1 GLU A  39     -18.421  -1.580  14.940  1.00 91.88           O  
ATOM    658  OE2 GLU A  39     -16.309  -2.221  15.178  1.00 91.88           O  
ATOM    659  N   LYS A  40     -14.989  -6.524  11.954  1.00 91.15           N  
ATOM    660  H   LYS A  40     -15.766  -6.864  12.503  1.00 91.15           H  
ATOM    661  CA  LYS A  40     -13.810  -7.373  11.791  1.00 91.15           C  
ATOM    662  HA  LYS A  40     -12.924  -6.785  12.031  1.00 91.15           H  
ATOM    663  C   LYS A  40     -13.653  -7.832  10.344  1.00 91.15           C  
ATOM    664  CB  LYS A  40     -13.908  -8.552  12.762  1.00 91.15           C  
ATOM    665  HB2 LYS A  40     -14.055  -8.171  13.772  1.00 91.15           H  
ATOM    666  HB3 LYS A  40     -14.762  -9.175  12.496  1.00 91.15           H  
ATOM    667  O   LYS A  40     -12.541  -7.794   9.820  1.00 91.15           O  
ATOM    668  CG  LYS A  40     -12.622  -9.380  12.720  1.00 91.15           C  
ATOM    669  HG2 LYS A  40     -11.776  -8.747  12.989  1.00 91.15           H  
ATOM    670  HG3 LYS A  40     -12.467  -9.775  11.716  1.00 91.15           H  
ATOM    671  CD  LYS A  40     -12.711 -10.551  13.692  1.00 91.15           C  
ATOM    672  HD2 LYS A  40     -12.845 -10.171  14.705  1.00 91.15           H  
ATOM    673  HD3 LYS A  40     -13.560 -11.178  13.419  1.00 91.15           H  
ATOM    674  CE  LYS A  40     -11.407 -11.339  13.587  1.00 91.15           C  
ATOM    675  HE2 LYS A  40     -11.249 -11.608  12.542  1.00 91.15           H  
ATOM    676  HE3 LYS A  40     -10.585 -10.692  13.892  1.00 91.15           H  
ATOM    677  NZ  LYS A  40     -11.458 -12.551  14.428  1.00 91.15           N  
ATOM    678  HZ1 LYS A  40     -12.225 -13.135  14.125  1.00 91.15           H  
ATOM    679  HZ2 LYS A  40     -10.592 -13.063  14.335  1.00 91.15           H  
ATOM    680  HZ3 LYS A  40     -11.599 -12.277  15.390  1.00 91.15           H  
ATOM    681  N   GLU A  41     -14.743  -8.238   9.697  1.00 91.76           N  
ATOM    682  H   GLU A  41     -15.623  -8.275  10.191  1.00 91.76           H  
ATOM    683  CA  GLU A  41     -14.739  -8.587   8.277  1.00 91.76           C  
ATOM    684  HA  GLU A  41     -13.997  -9.367   8.106  1.00 91.76           H  
ATOM    685  C   GLU A  41     -14.348  -7.377   7.417  1.00 91.76           C  
ATOM    686  CB  GLU A  41     -16.117  -9.130   7.871  1.00 91.76           C  
ATOM    687  HB2 GLU A  41     -16.437  -9.881   8.594  1.00 91.76           H  
ATOM    688  HB3 GLU A  41     -16.837  -8.312   7.866  1.00 91.76           H  
ATOM    689  O   GLU A  41     -13.504  -7.492   6.532  1.00 91.76           O  
ATOM    690  CG  GLU A  41     -16.063  -9.786   6.484  1.00 91.76           C  
ATOM    691  HG2 GLU A  41     -15.505 -10.720   6.557  1.00 91.76           H  
ATOM    692  HG3 GLU A  41     -15.523  -9.132   5.800  1.00 91.76           H  
ATOM    693  CD  GLU A  41     -17.448 -10.055   5.886  1.00 91.76           C  
ATOM    694  OE1 GLU A  41     -17.524 -10.023   4.633  1.00 91.76           O  
ATOM    695  OE2 GLU A  41     -18.423 -10.214   6.650  1.00 91.76           O  
ATOM    696  N   GLU A  42     -14.885  -6.189   7.708  1.00 94.27           N  
ATOM    697  H   GLU A  42     -15.603  -6.141   8.416  1.00 94.27           H  
ATOM    698  CA  GLU A  42     -14.521  -4.964   6.995  1.00 94.27           C  
ATOM    699  HA  GLU A  42     -14.695  -5.130   5.932  1.00 94.27           H  
ATOM    700  C   GLU A  42     -13.034  -4.615   7.152  1.00 94.27           C  
ATOM    701  CB  GLU A  42     -15.419  -3.808   7.458  1.00 94.27           C  
ATOM    702  HB2 GLU A  42     -16.460  -4.123   7.395  1.00 94.27           H  
ATOM    703  HB3 GLU A  42     -15.184  -3.553   8.491  1.00 94.27           H  
ATOM    704  O   GLU A  42     -12.377  -4.292   6.160  1.00 94.27           O  
ATOM    705  CG  GLU A  42     -15.226  -2.574   6.563  1.00 94.27           C  
ATOM    706  HG2 GLU A  42     -15.514  -2.834   5.544  1.00 94.27           H  
ATOM    707  HG3 GLU A  42     -14.170  -2.302   6.553  1.00 94.27           H  
ATOM    708  CD  GLU A  42     -16.023  -1.347   7.018  1.00 94.27           C  
ATOM    709  OE1 GLU A  42     -15.634  -0.239   6.570  1.00 94.27           O  
ATOM    710  OE2 GLU A  42     -16.964  -1.495   7.819  1.00 94.27           O  
ATOM    711  N   LYS A  43     -12.479  -4.718   8.367  1.00 91.94           N  
ATOM    712  H   LYS A  43     -13.081  -4.966   9.139  1.00 91.94           H  
ATOM    713  CA  LYS A  43     -11.040  -4.524   8.610  1.00 91.94           C  
ATOM    714  HA  LYS A  43     -10.743  -3.542   8.242  1.00 91.94           H  
ATOM    715  C   LYS A  43     -10.197  -5.530   7.828  1.00 91.94           C  
ATOM    716  CB  LYS A  43     -10.727  -4.617  10.110  1.00 91.94           C  
ATOM    717  HB2 LYS A  43      -9.654  -4.753  10.238  1.00 91.94           H  
ATOM    718  HB3 LYS A  43     -11.232  -5.486  10.532  1.00 91.94           H  
ATOM    719  O   LYS A  43      -9.237  -5.120   7.183  1.00 91.94           O  
ATOM    720  CG  LYS A  43     -11.142  -3.351  10.873  1.00 91.94           C  
ATOM    721  HG2 LYS A  43     -12.202  -3.151  10.711  1.00 91.94           H  
ATOM    722  HG3 LYS A  43     -10.567  -2.503  10.501  1.00 91.94           H  
ATOM    723  CD  LYS A  43     -10.882  -3.524  12.375  1.00 91.94           C  
ATOM    724  HD2 LYS A  43     -11.435  -4.395  12.725  1.00 91.94           H  
ATOM    725  HD3 LYS A  43      -9.817  -3.686  12.543  1.00 91.94           H  
ATOM    726  CE  LYS A  43     -11.351  -2.284  13.147  1.00 91.94           C  
ATOM    727  HE2 LYS A  43     -10.762  -1.424  12.827  1.00 91.94           H  
ATOM    728  HE3 LYS A  43     -12.392  -2.095  12.883  1.00 91.94           H  
ATOM    729  NZ  LYS A  43     -11.241  -2.473  14.616  1.00 91.94           N  
ATOM    730  HZ1 LYS A  43     -11.586  -1.660  15.107  1.00 91.94           H  
ATOM    731  HZ2 LYS A  43     -10.290  -2.657  14.901  1.00 91.94           H  
ATOM    732  HZ3 LYS A  43     -11.820  -3.247  14.909  1.00 91.94           H  
ATOM    733  N   LEU A  44     -10.585  -6.808   7.830  1.00 94.16           N  
ATOM    734  H   LEU A  44     -11.391  -7.065   8.382  1.00 94.16           H  
ATOM    735  CA  LEU A  44      -9.892  -7.852   7.074  1.00 94.16           C  
ATOM    736  HA  LEU A  44      -8.848  -7.858   7.387  1.00 94.16           H  
ATOM    737  C   LEU A  44      -9.914  -7.566   5.564  1.00 94.16           C  
ATOM    738  CB  LEU A  44     -10.528  -9.212   7.411  1.00 94.16           C  
ATOM    739  HB2 LEU A  44     -10.490  -9.360   8.490  1.00 94.16           H  
ATOM    740  HB3 LEU A  44     -11.576  -9.190   7.113  1.00 94.16           H  
ATOM    741  O   LEU A  44      -8.882  -7.688   4.908  1.00 94.16           O  
ATOM    742  CG  LEU A  44      -9.852 -10.411   6.719  1.00 94.16           C  
ATOM    743  HG  LEU A  44      -9.864 -10.269   5.638  1.00 94.16           H  
ATOM    744  CD1 LEU A  44      -8.406 -10.608   7.179  1.00 94.16           C  
ATOM    745 HD11 LEU A  44      -8.360 -10.695   8.265  1.00 94.16           H  
ATOM    746 HD12 LEU A  44      -7.795  -9.760   6.868  1.00 94.16           H  
ATOM    747 HD13 LEU A  44      -7.991 -11.507   6.725  1.00 94.16           H  
ATOM    748  CD2 LEU A  44     -10.633 -11.687   7.034  1.00 94.16           C  
ATOM    749 HD21 LEU A  44     -11.660 -11.578   6.687  1.00 94.16           H  
ATOM    750 HD22 LEU A  44     -10.631 -11.873   8.108  1.00 94.16           H  
ATOM    751 HD23 LEU A  44     -10.179 -12.532   6.516  1.00 94.16           H  
ATOM    752  N   ARG A  45     -11.054  -7.124   5.013  1.00 92.81           N  
ATOM    753  H   ARG A  45     -11.876  -7.082   5.599  1.00 92.81           H  
ATOM    754  CA  ARG A  45     -11.157  -6.723   3.599  1.00 92.81           C  
ATOM    755  HA  ARG A  45     -10.802  -7.542   2.973  1.00 92.81           H  
ATOM    756  C   ARG A  45     -10.245  -5.541   3.274  1.00 92.81           C  
ATOM    757  CB  ARG A  45     -12.612  -6.404   3.220  1.00 92.81           C  
ATOM    758  HB2 ARG A  45     -12.616  -5.927   2.240  1.00 92.81           H  
ATOM    759  HB3 ARG A  45     -13.034  -5.707   3.943  1.00 92.81           H  
ATOM    760  O   ARG A  45      -9.509  -5.605   2.296  1.00 92.81           O  
ATOM    761  CG  ARG A  45     -13.480  -7.670   3.138  1.00 92.81           C  
ATOM    762  HG2 ARG A  45     -12.991  -8.386   2.477  1.00 92.81           H  
ATOM    763  HG3 ARG A  45     -13.570  -8.132   4.121  1.00 92.81           H  
ATOM    764  CD  ARG A  45     -14.883  -7.396   2.578  1.00 92.81           C  
ATOM    765  HD2 ARG A  45     -15.406  -8.350   2.518  1.00 92.81           H  
ATOM    766  HD3 ARG A  45     -14.786  -7.005   1.565  1.00 92.81           H  
ATOM    767  NE  ARG A  45     -15.654  -6.436   3.395  1.00 92.81           N  
ATOM    768  HE  ARG A  45     -15.154  -5.623   3.726  1.00 92.81           H  
ATOM    769  NH1 ARG A  45     -17.697  -7.510   3.344  1.00 92.81           N  
ATOM    770 HH11 ARG A  45     -17.258  -8.420   3.317  1.00 92.81           H  
ATOM    771 HH12 ARG A  45     -18.644  -7.572   3.688  1.00 92.81           H  
ATOM    772  NH2 ARG A  45     -17.531  -5.512   4.296  1.00 92.81           N  
ATOM    773 HH21 ARG A  45     -18.494  -5.618   4.584  1.00 92.81           H  
ATOM    774 HH22 ARG A  45     -17.002  -4.712   4.613  1.00 92.81           H  
ATOM    775  CZ  ARG A  45     -16.949  -6.494   3.664  1.00 92.81           C  
ATOM    776  N   LYS A  46     -10.237  -4.500   4.114  1.00 94.75           N  
ATOM    777  H   LYS A  46     -10.872  -4.525   4.899  1.00 94.75           H  
ATOM    778  CA  LYS A  46      -9.358  -3.328   3.936  1.00 94.75           C  
ATOM    779  HA  LYS A  46      -9.508  -2.918   2.938  1.00 94.75           H  
ATOM    780  C   LYS A  46      -7.876  -3.692   4.019  1.00 94.75           C  
ATOM    781  CB  LYS A  46      -9.691  -2.252   4.980  1.00 94.75           C  
ATOM    782  HB2 LYS A  46      -8.894  -1.509   4.986  1.00 94.75           H  
ATOM    783  HB3 LYS A  46      -9.744  -2.708   5.969  1.00 94.75           H  
ATOM    784  O   LYS A  46      -7.066  -3.128   3.290  1.00 94.75           O  
ATOM    785  CG  LYS A  46     -11.008  -1.538   4.660  1.00 94.75           C  
ATOM    786  HG2 LYS A  46     -10.916  -1.037   3.696  1.00 94.75           H  
ATOM    787  HG3 LYS A  46     -11.814  -2.269   4.593  1.00 94.75           H  
ATOM    788  CD  LYS A  46     -11.354  -0.503   5.738  1.00 94.75           C  
ATOM    789  HD2 LYS A  46     -10.586   0.270   5.773  1.00 94.75           H  
ATOM    790  HD3 LYS A  46     -11.417  -1.008   6.702  1.00 94.75           H  
ATOM    791  CE  LYS A  46     -12.711   0.112   5.388  1.00 94.75           C  
ATOM    792  HE2 LYS A  46     -13.405  -0.709   5.207  1.00 94.75           H  
ATOM    793  HE3 LYS A  46     -12.635   0.678   4.461  1.00 94.75           H  
ATOM    794  NZ  LYS A  46     -13.267   0.947   6.477  1.00 94.75           N  
ATOM    795  HZ1 LYS A  46     -14.273   0.886   6.411  1.00 94.75           H  
ATOM    796  HZ2 LYS A  46     -12.975   1.913   6.429  1.00 94.75           H  
ATOM    797  HZ3 LYS A  46     -13.082   0.535   7.380  1.00 94.75           H  
ATOM    798  N   GLU A  47      -7.505  -4.623   4.893  1.00 95.65           N  
ATOM    799  H   GLU A  47      -8.199  -5.009   5.517  1.00 95.65           H  
ATOM    800  CA  GLU A  47      -6.127  -5.109   5.003  1.00 95.65           C  
ATOM    801  HA  GLU A  47      -5.456  -4.254   5.087  1.00 95.65           H  
ATOM    802  C   GLU A  47      -5.704  -5.898   3.757  1.00 95.65           C  
ATOM    803  CB  GLU A  47      -5.997  -5.944   6.282  1.00 95.65           C  
ATOM    804  HB2 GLU A  47      -6.357  -5.347   7.120  1.00 95.65           H  
ATOM    805  HB3 GLU A  47      -6.614  -6.839   6.196  1.00 95.65           H  
ATOM    806  O   GLU A  47      -4.630  -5.651   3.207  1.00 95.65           O  
ATOM    807  CG  GLU A  47      -4.541  -6.349   6.555  1.00 95.65           C  
ATOM    808  HG2 GLU A  47      -4.175  -6.945   5.719  1.00 95.65           H  
ATOM    809  HG3 GLU A  47      -3.936  -5.444   6.617  1.00 95.65           H  
ATOM    810  CD  GLU A  47      -4.374  -7.160   7.848  1.00 95.65           C  
ATOM    811  OE1 GLU A  47      -3.225  -7.588   8.095  1.00 95.65           O  
ATOM    812  OE2 GLU A  47      -5.375  -7.350   8.577  1.00 95.65           O  
ATOM    813  N   GLN A  48      -6.568  -6.790   3.264  1.00 93.40           N  
ATOM    814  H   GLN A  48      -7.432  -6.951   3.763  1.00 93.40           H  
ATOM    815  CA  GLN A  48      -6.329  -7.537   2.027  1.00 93.40           C  
ATOM    816  HA  GLN A  48      -5.372  -8.053   2.105  1.00 93.40           H  
ATOM    817  C   GLN A  48      -6.237  -6.614   0.805  1.00 93.40           C  
ATOM    818  CB  GLN A  48      -7.439  -8.578   1.833  1.00 93.40           C  
ATOM    819  HB2 GLN A  48      -7.379  -8.973   0.818  1.00 93.40           H  
ATOM    820  HB3 GLN A  48      -8.411  -8.102   1.958  1.00 93.40           H  
ATOM    821  O   GLN A  48      -5.328  -6.768  -0.007  1.00 93.40           O  
ATOM    822  CG  GLN A  48      -7.302  -9.752   2.813  1.00 93.40           C  
ATOM    823  HG2 GLN A  48      -7.301  -9.388   3.841  1.00 93.40           H  
ATOM    824  HG3 GLN A  48      -6.349 -10.249   2.633  1.00 93.40           H  
ATOM    825  CD  GLN A  48      -8.420 -10.779   2.668  1.00 93.40           C  
ATOM    826  NE2 GLN A  48      -8.282 -11.937   3.277  1.00 93.40           N  
ATOM    827 HE21 GLN A  48      -9.050 -12.582   3.155  1.00 93.40           H  
ATOM    828 HE22 GLN A  48      -7.473 -12.120   3.854  1.00 93.40           H  
ATOM    829  OE1 GLN A  48      -9.432 -10.589   2.014  1.00 93.40           O  
ATOM    830  N   GLU A  49      -7.124  -5.622   0.700  1.00 95.44           N  
ATOM    831  H   GLU A  49      -7.881  -5.582   1.367  1.00 95.44           H  
ATOM    832  CA  GLU A  49      -7.098  -4.609  -0.359  1.00 95.44           C  
ATOM    833  HA  GLU A  49      -7.124  -5.103  -1.331  1.00 95.44           H  
ATOM    834  C   GLU A  49      -5.818  -3.768  -0.299  1.00 95.44           C  
ATOM    835  CB  GLU A  49      -8.347  -3.727  -0.223  1.00 95.44           C  
ATOM    836  HB2 GLU A  49      -9.230  -4.367  -0.251  1.00 95.44           H  
ATOM    837  HB3 GLU A  49      -8.315  -3.219   0.741  1.00 95.44           H  
ATOM    838  O   GLU A  49      -5.142  -3.588  -1.311  1.00 95.44           O  
ATOM    839  CG  GLU A  49      -8.463  -2.685  -1.345  1.00 95.44           C  
ATOM    840  HG2 GLU A  49      -7.578  -2.048  -1.332  1.00 95.44           H  
ATOM    841  HG3 GLU A  49      -8.493  -3.206  -2.301  1.00 95.44           H  
ATOM    842  CD  GLU A  49      -9.704  -1.787  -1.208  1.00 95.44           C  
ATOM    843  OE1 GLU A  49      -9.973  -1.041  -2.175  1.00 95.44           O  
ATOM    844  OE2 GLU A  49     -10.351  -1.809  -0.133  1.00 95.44           O  
ATOM    845  N   ARG A  50      -5.426  -3.305   0.896  1.00 94.25           N  
ATOM    846  H   ARG A  50      -6.029  -3.467   1.689  1.00 94.25           H  
ATOM    847  CA  ARG A  50      -4.176  -2.561   1.085  1.00 94.25           C  
ATOM    848  HA  ARG A  50      -4.200  -1.684   0.438  1.00 94.25           H  
ATOM    849  C   ARG A  50      -2.968  -3.384   0.647  1.00 94.25           C  
ATOM    850  CB  ARG A  50      -4.058  -2.114   2.547  1.00 94.25           C  
ATOM    851  HB2 ARG A  50      -4.900  -1.466   2.789  1.00 94.25           H  
ATOM    852  HB3 ARG A  50      -4.092  -2.988   3.198  1.00 94.25           H  
ATOM    853  O   ARG A  50      -2.108  -2.846  -0.046  1.00 94.25           O  
ATOM    854  CG  ARG A  50      -2.748  -1.354   2.788  1.00 94.25           C  
ATOM    855  HG2 ARG A  50      -2.703  -0.481   2.138  1.00 94.25           H  
ATOM    856  HG3 ARG A  50      -1.901  -2.005   2.568  1.00 94.25           H  
ATOM    857  CD  ARG A  50      -2.636  -0.916   4.245  1.00 94.25           C  
ATOM    858  HD2 ARG A  50      -3.389  -0.153   4.444  1.00 94.25           H  
ATOM    859  HD3 ARG A  50      -2.821  -1.779   4.884  1.00 94.25           H  
ATOM    860  NE  ARG A  50      -1.287  -0.395   4.514  1.00 94.25           N  
ATOM    861  HE  ARG A  50      -0.590  -0.581   3.807  1.00 94.25           H  
ATOM    862  NH1 ARG A  50      -1.649   0.287   6.673  1.00 94.25           N  
ATOM    863 HH11 ARG A  50      -1.289   0.639   7.548  1.00 94.25           H  
ATOM    864 HH12 ARG A  50      -2.586  -0.084   6.609  1.00 94.25           H  
ATOM    865  NH2 ARG A  50       0.376   0.524   5.748  1.00 94.25           N  
ATOM    866 HH21 ARG A  50       0.735   0.875   6.625  1.00 94.25           H  
ATOM    867 HH22 ARG A  50       1.018   0.302   5.001  1.00 94.25           H  
ATOM    868  CZ  ARG A  50      -0.863   0.140   5.641  1.00 94.25           C  
ATOM    869  N   LYS A  51      -2.910  -4.661   1.032  1.00 95.80           N  
ATOM    870  H   LYS A  51      -3.654  -5.015   1.615  1.00 95.80           H  
ATOM    871  CA  LYS A  51      -1.821  -5.563   0.649  1.00 95.80           C  
ATOM    872  HA  LYS A  51      -0.872  -5.104   0.927  1.00 95.80           H  
ATOM    873  C   LYS A  51      -1.769  -5.764  -0.868  1.00 95.80           C  
ATOM    874  CB  LYS A  51      -1.972  -6.882   1.415  1.00 95.80           C  
ATOM    875  HB2 LYS A  51      -2.889  -7.386   1.106  1.00 95.80           H  
ATOM    876  HB3 LYS A  51      -2.030  -6.670   2.482  1.00 95.80           H  
ATOM    877  O   LYS A  51      -0.701  -5.625  -1.454  1.00 95.80           O  
ATOM    878  CG  LYS A  51      -0.769  -7.793   1.153  1.00 95.80           C  
ATOM    879  HG2 LYS A  51       0.145  -7.272   1.437  1.00 95.80           H  
ATOM    880  HG3 LYS A  51      -0.722  -8.033   0.091  1.00 95.80           H  
ATOM    881  CD  LYS A  51      -0.877  -9.094   1.945  1.00 95.80           C  
ATOM    882  HD2 LYS A  51      -0.866  -8.877   3.013  1.00 95.80           H  
ATOM    883  HD3 LYS A  51      -1.803  -9.603   1.676  1.00 95.80           H  
ATOM    884  CE  LYS A  51       0.326  -9.953   1.558  1.00 95.80           C  
ATOM    885  HE2 LYS A  51       0.315 -10.082   0.476  1.00 95.80           H  
ATOM    886  HE3 LYS A  51       1.241  -9.412   1.801  1.00 95.80           H  
ATOM    887  NZ  LYS A  51       0.297 -11.273   2.219  1.00 95.80           N  
ATOM    888  HZ1 LYS A  51      -0.538 -11.765   1.936  1.00 95.80           H  
ATOM    889  HZ2 LYS A  51       1.102 -11.800   1.912  1.00 95.80           H  
ATOM    890  HZ3 LYS A  51       0.316 -11.162   3.223  1.00 95.80           H  
ATOM    891  N   ALA A  52      -2.913  -6.003  -1.510  1.00 95.34           N  
ATOM    892  H   ALA A  52      -3.762  -6.105  -0.972  1.00 95.34           H  
ATOM    893  CA  ALA A  52      -2.991  -6.152  -2.963  1.00 95.34           C  
ATOM    894  HA  ALA A  52      -2.331  -6.965  -3.268  1.00 95.34           H  
ATOM    895  C   ALA A  52      -2.526  -4.884  -3.704  1.00 95.34           C  
ATOM    896  CB  ALA A  52      -4.431  -6.528  -3.331  1.00 95.34           C  
ATOM    897  HB1 ALA A  52      -4.714  -7.453  -2.829  1.00 95.34           H  
ATOM    898  HB2 ALA A  52      -5.116  -5.734  -3.034  1.00 95.34           H  
ATOM    899  HB3 ALA A  52      -4.501  -6.674  -4.409  1.00 95.34           H  
ATOM    900  O   ALA A  52      -1.742  -4.967  -4.649  1.00 95.34           O  
ATOM    901  N   LEU A  53      -2.943  -3.703  -3.237  1.00 96.06           N  
ATOM    902  H   LEU A  53      -3.618  -3.701  -2.486  1.00 96.06           H  
ATOM    903  CA  LEU A  53      -2.520  -2.420  -3.806  1.00 96.06           C  
ATOM    904  HA  LEU A  53      -2.681  -2.445  -4.884  1.00 96.06           H  
ATOM    905  C   LEU A  53      -1.027  -2.134  -3.592  1.00 96.06           C  
ATOM    906  CB  LEU A  53      -3.358  -1.293  -3.177  1.00 96.06           C  
ATOM    907  HB2 LEU A  53      -2.895  -0.337  -3.420  1.00 96.06           H  
ATOM    908  HB3 LEU A  53      -3.329  -1.410  -2.093  1.00 96.06           H  
ATOM    909  O   LEU A  53      -0.396  -1.493  -4.432  1.00 96.06           O  
ATOM    910  CG  LEU A  53      -4.826  -1.245  -3.638  1.00 96.06           C  
ATOM    911  HG  LEU A  53      -5.298  -2.218  -3.505  1.00 96.06           H  
ATOM    912  CD1 LEU A  53      -5.573  -0.211  -2.791  1.00 96.06           C  
ATOM    913 HD11 LEU A  53      -5.521  -0.500  -1.741  1.00 96.06           H  
ATOM    914 HD12 LEU A  53      -6.623  -0.204  -3.081  1.00 96.06           H  
ATOM    915 HD13 LEU A  53      -5.149   0.783  -2.931  1.00 96.06           H  
ATOM    916  CD2 LEU A  53      -4.947  -0.832  -5.106  1.00 96.06           C  
ATOM    917 HD21 LEU A  53      -6.001  -0.746  -5.372  1.00 96.06           H  
ATOM    918 HD22 LEU A  53      -4.512  -1.597  -5.750  1.00 96.06           H  
ATOM    919 HD23 LEU A  53      -4.447   0.120  -5.286  1.00 96.06           H  
ATOM    920  N   GLU A  54      -0.455  -2.552  -2.463  1.00 95.82           N  
ATOM    921  H   GLU A  54      -1.023  -3.041  -1.786  1.00 95.82           H  
ATOM    922  CA  GLU A  54       0.975  -2.402  -2.179  1.00 95.82           C  
ATOM    923  HA  GLU A  54       1.268  -1.375  -2.397  1.00 95.82           H  
ATOM    924  C   GLU A  54       1.822  -3.302  -3.086  1.00 95.82           C  
ATOM    925  CB  GLU A  54       1.216  -2.648  -0.682  1.00 95.82           C  
ATOM    926  HB2 GLU A  54       0.970  -3.679  -0.428  1.00 95.82           H  
ATOM    927  HB3 GLU A  54       0.545  -1.985  -0.135  1.00 95.82           H  
ATOM    928  O   GLU A  54       2.767  -2.818  -3.713  1.00 95.82           O  
ATOM    929  CG  GLU A  54       2.659  -2.345  -0.253  1.00 95.82           C  
ATOM    930  HG2 GLU A  54       2.941  -1.376  -0.665  1.00 95.82           H  
ATOM    931  HG3 GLU A  54       3.320  -3.099  -0.680  1.00 95.82           H  
ATOM    932  CD  GLU A  54       2.849  -2.298   1.276  1.00 95.82           C  
ATOM    933  OE1 GLU A  54       4.001  -2.055   1.699  1.00 95.82           O  
ATOM    934  OE2 GLU A  54       1.846  -2.382   2.028  1.00 95.82           O  
ATOM    935  N   GLU A  55       1.422  -4.565  -3.253  1.00 95.86           N  
ATOM    936  H   GLU A  55       0.643  -4.902  -2.706  1.00 95.86           H  
ATOM    937  CA  GLU A  55       2.063  -5.503  -4.180  1.00 95.86           C  
ATOM    938  HA  GLU A  55       3.121  -5.586  -3.927  1.00 95.86           H  
ATOM    939  C   GLU A  55       1.980  -5.008  -5.635  1.00 95.86           C  
ATOM    940  CB  GLU A  55       1.413  -6.893  -4.044  1.00 95.86           C  
ATOM    941  HB2 GLU A  55       0.330  -6.790  -4.114  1.00 95.86           H  
ATOM    942  HB3 GLU A  55       1.754  -7.513  -4.873  1.00 95.86           H  
ATOM    943  O   GLU A  55       2.974  -5.039  -6.365  1.00 95.86           O  
ATOM    944  CG  GLU A  55       1.780  -7.605  -2.726  1.00 95.86           C  
ATOM    945  HG2 GLU A  55       1.530  -6.959  -1.884  1.00 95.86           H  
ATOM    946  HG3 GLU A  55       2.858  -7.761  -2.712  1.00 95.86           H  
ATOM    947  CD  GLU A  55       1.079  -8.966  -2.537  1.00 95.86           C  
ATOM    948  OE1 GLU A  55       1.167  -9.522  -1.412  1.00 95.86           O  
ATOM    949  OE2 GLU A  55       0.474  -9.478  -3.507  1.00 95.86           O  
ATOM    950  N   GLU A  56       0.830  -4.483  -6.067  1.00 97.30           N  
ATOM    951  H   GLU A  56       0.024  -4.525  -5.459  1.00 97.30           H  
ATOM    952  CA  GLU A  56       0.668  -3.911  -7.408  1.00 97.30           C  
ATOM    953  HA  GLU A  56       0.966  -4.660  -8.141  1.00 97.30           H  
ATOM    954  C   GLU A  56       1.565  -2.683  -7.623  1.00 97.30           C  
ATOM    955  CB  GLU A  56      -0.812  -3.581  -7.645  1.00 97.30           C  
ATOM    956  HB2 GLU A  56      -1.128  -2.805  -6.948  1.00 97.30           H  
ATOM    957  HB3 GLU A  56      -1.399  -4.481  -7.464  1.00 97.30           H  
ATOM    958  O   GLU A  56       2.263  -2.586  -8.638  1.00 97.30           O  
ATOM    959  CG  GLU A  56      -1.056  -3.113  -9.087  1.00 97.30           C  
ATOM    960  HG2 GLU A  56      -0.513  -2.182  -9.250  1.00 97.30           H  
ATOM    961  HG3 GLU A  56      -0.652  -3.862  -9.768  1.00 97.30           H  
ATOM    962  CD  GLU A  56      -2.537  -2.877  -9.418  1.00 97.30           C  
ATOM    963  OE1 GLU A  56      -2.805  -2.599 -10.608  1.00 97.30           O  
ATOM    964  OE2 GLU A  56      -3.378  -2.942  -8.494  1.00 97.30           O  
ATOM    965  N   LYS A  57       1.629  -1.770  -6.645  1.00 96.81           N  
ATOM    966  H   LYS A  57       1.055  -1.919  -5.828  1.00 96.81           H  
ATOM    967  CA  LYS A  57       2.533  -0.609  -6.696  1.00 96.81           C  
ATOM    968  HA  LYS A  57       2.321  -0.038  -7.599  1.00 96.81           H  
ATOM    969  C   LYS A  57       3.997  -1.026  -6.788  1.00 96.81           C  
ATOM    970  CB  LYS A  57       2.318   0.273  -5.462  1.00 96.81           C  
ATOM    971  HB2 LYS A  57       2.238  -0.359  -4.577  1.00 96.81           H  
ATOM    972  HB3 LYS A  57       3.179   0.928  -5.333  1.00 96.81           H  
ATOM    973  O   LYS A  57       4.753  -0.404  -7.536  1.00 96.81           O  
ATOM    974  CG  LYS A  57       1.067   1.144  -5.605  1.00 96.81           C  
ATOM    975  HG2 LYS A  57       1.231   1.883  -6.389  1.00 96.81           H  
ATOM    976  HG3 LYS A  57       0.210   0.529  -5.880  1.00 96.81           H  
ATOM    977  CD  LYS A  57       0.784   1.854  -4.280  1.00 96.81           C  
ATOM    978  HD2 LYS A  57       0.653   1.100  -3.503  1.00 96.81           H  
ATOM    979  HD3 LYS A  57       1.627   2.495  -4.021  1.00 96.81           H  
ATOM    980  CE  LYS A  57      -0.494   2.682  -4.407  1.00 96.81           C  
ATOM    981  HE2 LYS A  57      -0.349   3.442  -5.174  1.00 96.81           H  
ATOM    982  HE3 LYS A  57      -1.292   2.018  -4.740  1.00 96.81           H  
ATOM    983  NZ  LYS A  57      -0.856   3.302  -3.111  1.00 96.81           N  
ATOM    984  HZ1 LYS A  57      -1.708   3.836  -3.203  1.00 96.81           H  
ATOM    985  HZ2 LYS A  57      -0.111   3.896  -2.775  1.00 96.81           H  
ATOM    986  HZ3 LYS A  57      -1.018   2.572  -2.431  1.00 96.81           H  
ATOM    987  N   GLU A  58       4.406  -2.065  -6.065  1.00 96.42           N  
ATOM    988  H   GLU A  58       3.750  -2.507  -5.436  1.00 96.42           H  
ATOM    989  CA  GLU A  58       5.773  -2.582  -6.125  1.00 96.42           C  
ATOM    990  HA  GLU A  58       6.464  -1.755  -5.963  1.00 96.42           H  
ATOM    991  C   GLU A  58       6.093  -3.194  -7.498  1.00 96.42           C  
ATOM    992  CB  GLU A  58       5.987  -3.610  -5.008  1.00 96.42           C  
ATOM    993  HB2 GLU A  58       5.483  -4.538  -5.278  1.00 96.42           H  
ATOM    994  HB3 GLU A  58       5.565  -3.232  -4.077  1.00 96.42           H  
ATOM    995  O   GLU A  58       7.181  -2.976  -8.040  1.00 96.42           O  
ATOM    996  CG  GLU A  58       7.486  -3.869  -4.798  1.00 96.42           C  
ATOM    997  HG2 GLU A  58       7.962  -4.019  -5.767  1.00 96.42           H  
ATOM    998  HG3 GLU A  58       7.938  -2.989  -4.340  1.00 96.42           H  
ATOM    999  CD  GLU A  58       7.770  -5.107  -3.942  1.00 96.42           C  
ATOM   1000  OE1 GLU A  58       8.875  -5.662  -4.135  1.00 96.42           O  
ATOM   1001  OE2 GLU A  58       6.872  -5.545  -3.197  1.00 96.42           O  
ATOM   1002  N   ARG A  59       5.143  -3.919  -8.106  1.00 97.38           N  
ATOM   1003  H   ARG A  59       4.279  -4.077  -7.609  1.00 97.38           H  
ATOM   1004  CA  ARG A  59       5.296  -4.442  -9.476  1.00 97.38           C  
ATOM   1005  HA  ARG A  59       6.224  -5.010  -9.542  1.00 97.38           H  
ATOM   1006  C   ARG A  59       5.449  -3.312 -10.493  1.00 97.38           C  
ATOM   1007  CB  ARG A  59       4.125  -5.363  -9.843  1.00 97.38           C  
ATOM   1008  HB2 ARG A  59       4.189  -5.596 -10.906  1.00 97.38           H  
ATOM   1009  HB3 ARG A  59       3.180  -4.853  -9.661  1.00 97.38           H  
ATOM   1010  O   ARG A  59       6.403  -3.332 -11.265  1.00 97.38           O  
ATOM   1011  CG  ARG A  59       4.165  -6.675  -9.046  1.00 97.38           C  
ATOM   1012  HG2 ARG A  59       5.128  -7.165  -9.190  1.00 97.38           H  
ATOM   1013  HG3 ARG A  59       4.059  -6.465  -7.982  1.00 97.38           H  
ATOM   1014  CD  ARG A  59       3.040  -7.622  -9.471  1.00 97.38           C  
ATOM   1015  HD2 ARG A  59       2.119  -7.051  -9.589  1.00 97.38           H  
ATOM   1016  HD3 ARG A  59       2.892  -8.353  -8.676  1.00 97.38           H  
ATOM   1017  NE  ARG A  59       3.386  -8.330 -10.719  1.00 97.38           N  
ATOM   1018  HE  ARG A  59       4.332  -8.215 -11.054  1.00 97.38           H  
ATOM   1019  NH1 ARG A  59       1.320  -9.225 -11.155  1.00 97.38           N  
ATOM   1020 HH11 ARG A  59       0.952  -8.726 -10.357  1.00 97.38           H  
ATOM   1021 HH12 ARG A  59       0.702  -9.773 -11.736  1.00 97.38           H  
ATOM   1022  NH2 ARG A  59       3.041  -9.708 -12.493  1.00 97.38           N  
ATOM   1023 HH21 ARG A  59       3.996  -9.564 -12.789  1.00 97.38           H  
ATOM   1024 HH22 ARG A  59       2.411 -10.247 -13.071  1.00 97.38           H  
ATOM   1025  CZ  ARG A  59       2.582  -9.082 -11.446  1.00 97.38           C  
ATOM   1026  N   ILE A  60       4.589  -2.294 -10.430  1.00 97.42           N  
ATOM   1027  H   ILE A  60       3.820  -2.369  -9.779  1.00 97.42           H  
ATOM   1028  CA  ILE A  60       4.656  -1.122 -11.317  1.00 97.42           C  
ATOM   1029  HA  ILE A  60       4.623  -1.464 -12.351  1.00 97.42           H  
ATOM   1030  C   ILE A  60       5.978  -0.366 -11.136  1.00 97.42           C  
ATOM   1031  CB  ILE A  60       3.442  -0.195 -11.065  1.00 97.42           C  
ATOM   1032  HB  ILE A  60       3.381   0.005  -9.995  1.00 97.42           H  
ATOM   1033  O   ILE A  60       6.553   0.119 -12.110  1.00 97.42           O  
ATOM   1034  CG1 ILE A  60       2.135  -0.888 -11.514  1.00 97.42           C  
ATOM   1035 HG12 ILE A  60       2.105  -1.908 -11.132  1.00 97.42           H  
ATOM   1036 HG13 ILE A  60       2.112  -0.950 -12.602  1.00 97.42           H  
ATOM   1037  CG2 ILE A  60       3.596   1.156 -11.800  1.00 97.42           C  
ATOM   1038 HG21 ILE A  60       3.731   0.970 -12.866  1.00 97.42           H  
ATOM   1039 HG22 ILE A  60       2.709   1.771 -11.649  1.00 97.42           H  
ATOM   1040 HG23 ILE A  60       4.453   1.703 -11.410  1.00 97.42           H  
ATOM   1041  CD1 ILE A  60       0.861  -0.186 -11.025  1.00 97.42           C  
ATOM   1042 HD11 ILE A  60      -0.003  -0.795 -11.288  1.00 97.42           H  
ATOM   1043 HD12 ILE A  60       0.892  -0.071  -9.941  1.00 97.42           H  
ATOM   1044 HD13 ILE A  60       0.745   0.790 -11.497  1.00 97.42           H  
ATOM   1045  N   LYS A  61       6.479  -0.241  -9.900  1.00 97.87           N  
ATOM   1046  H   LYS A  61       5.950  -0.619  -9.127  1.00 97.87           H  
ATOM   1047  CA  LYS A  61       7.757   0.430  -9.633  1.00 97.87           C  
ATOM   1048  HA  LYS A  61       7.733   1.418 -10.093  1.00 97.87           H  
ATOM   1049  C   LYS A  61       8.924  -0.307 -10.292  1.00 97.87           C  
ATOM   1050  CB  LYS A  61       7.952   0.599  -8.121  1.00 97.87           C  
ATOM   1051  HB2 LYS A  61       8.019  -0.380  -7.648  1.00 97.87           H  
ATOM   1052  HB3 LYS A  61       7.095   1.130  -7.707  1.00 97.87           H  
ATOM   1053  O   LYS A  61       9.714   0.334 -10.978  1.00 97.87           O  
ATOM   1054  CG  LYS A  61       9.228   1.399  -7.828  1.00 97.87           C  
ATOM   1055  HG2 LYS A  61       9.171   2.370  -8.321  1.00 97.87           H  
ATOM   1056  HG3 LYS A  61      10.089   0.858  -8.219  1.00 97.87           H  
ATOM   1057  CD  LYS A  61       9.429   1.605  -6.325  1.00 97.87           C  
ATOM   1058  HD2 LYS A  61       8.634   2.235  -5.926  1.00 97.87           H  
ATOM   1059  HD3 LYS A  61       9.417   0.635  -5.828  1.00 97.87           H  
ATOM   1060  CE  LYS A  61      10.793   2.268  -6.132  1.00 97.87           C  
ATOM   1061  HE2 LYS A  61      11.536   1.649  -6.636  1.00 97.87           H  
ATOM   1062  HE3 LYS A  61      10.804   3.237  -6.631  1.00 97.87           H  
ATOM   1063  NZ  LYS A  61      11.160   2.394  -4.705  1.00 97.87           N  
ATOM   1064  HZ1 LYS A  61      11.181   1.475  -4.285  1.00 97.87           H  
ATOM   1065  HZ2 LYS A  61      10.508   2.985  -4.210  1.00 97.87           H  
ATOM   1066  HZ3 LYS A  61      12.092   2.779  -4.647  1.00 97.87           H  
ATOM   1067  N   ARG A  62       8.996  -1.633 -10.140  1.00 96.03           N  
ATOM   1068  H   ARG A  62       8.289  -2.087  -9.580  1.00 96.03           H  
ATOM   1069  CA  ARG A  62      10.036  -2.454 -10.782  1.00 96.03           C  
ATOM   1070  HA  ARG A  62      11.018  -2.069 -10.508  1.00 96.03           H  
ATOM   1071  C   ARG A  62       9.983  -2.352 -12.303  1.00 96.03           C  
ATOM   1072  CB  ARG A  62       9.918  -3.912 -10.323  1.00 96.03           C  
ATOM   1073  HB2 ARG A  62      10.520  -4.534 -10.987  1.00 96.03           H  
ATOM   1074  HB3 ARG A  62       8.881  -4.244 -10.386  1.00 96.03           H  
ATOM   1075  O   ARG A  62      11.002  -2.076 -12.923  1.00 96.03           O  
ATOM   1076  CG  ARG A  62      10.448  -4.076  -8.893  1.00 96.03           C  
ATOM   1077  HG2 ARG A  62      11.471  -3.703  -8.862  1.00 96.03           H  
ATOM   1078  HG3 ARG A  62       9.850  -3.494  -8.192  1.00 96.03           H  
ATOM   1079  CD  ARG A  62      10.468  -5.547  -8.470  1.00 96.03           C  
ATOM   1080  HD2 ARG A  62      10.883  -6.145  -9.280  1.00 96.03           H  
ATOM   1081  HD3 ARG A  62      11.122  -5.635  -7.602  1.00 96.03           H  
ATOM   1082  NE  ARG A  62       9.131  -6.040  -8.095  1.00 96.03           N  
ATOM   1083  HE  ARG A  62       8.417  -5.339  -7.959  1.00 96.03           H  
ATOM   1084  NH1 ARG A  62       9.737  -8.233  -7.771  1.00 96.03           N  
ATOM   1085 HH11 ARG A  62       9.528  -9.142  -7.384  1.00 96.03           H  
ATOM   1086 HH12 ARG A  62      10.658  -8.011  -8.123  1.00 96.03           H  
ATOM   1087  NH2 ARG A  62       7.695  -7.549  -7.183  1.00 96.03           N  
ATOM   1088 HH21 ARG A  62       7.121  -6.772  -6.887  1.00 96.03           H  
ATOM   1089 HH22 ARG A  62       7.570  -8.415  -6.678  1.00 96.03           H  
ATOM   1090  CZ  ARG A  62       8.859  -7.269  -7.693  1.00 96.03           C  
ATOM   1091  N   GLU A  63       8.792  -2.459 -12.885  1.00 97.04           N  
ATOM   1092  H   GLU A  63       7.994  -2.718 -12.323  1.00 97.04           H  
ATOM   1093  CA  GLU A  63       8.608  -2.336 -14.334  1.00 97.04           C  
ATOM   1094  HA  GLU A  63       9.225  -3.083 -14.834  1.00 97.04           H  
ATOM   1095  C   GLU A  63       9.032  -0.951 -14.857  1.00 97.04           C  
ATOM   1096  CB  GLU A  63       7.134  -2.627 -14.644  1.00 97.04           C  
ATOM   1097  HB2 GLU A  63       6.514  -1.850 -14.197  1.00 97.04           H  
ATOM   1098  HB3 GLU A  63       6.874  -3.584 -14.192  1.00 97.04           H  
ATOM   1099  O   GLU A  63       9.692  -0.838 -15.890  1.00 97.04           O  
ATOM   1100  CG  GLU A  63       6.851  -2.702 -16.150  1.00 97.04           C  
ATOM   1101  HG2 GLU A  63       7.495  -3.463 -16.591  1.00 97.04           H  
ATOM   1102  HG3 GLU A  63       7.099  -1.743 -16.604  1.00 97.04           H  
ATOM   1103  CD  GLU A  63       5.384  -3.032 -16.469  1.00 97.04           C  
ATOM   1104  OE1 GLU A  63       5.036  -2.953 -17.669  1.00 97.04           O  
ATOM   1105  OE2 GLU A  63       4.610  -3.327 -15.528  1.00 97.04           O  
ATOM   1106  N   LYS A  64       8.719   0.126 -14.123  1.00 97.97           N  
ATOM   1107  H   LYS A  64       8.167  -0.015 -13.289  1.00 97.97           H  
ATOM   1108  CA  LYS A  64       9.169   1.483 -14.474  1.00 97.97           C  
ATOM   1109  HA  LYS A  64       8.895   1.680 -15.511  1.00 97.97           H  
ATOM   1110  C   LYS A  64      10.688   1.628 -14.423  1.00 97.97           C  
ATOM   1111  CB  LYS A  64       8.507   2.524 -13.567  1.00 97.97           C  
ATOM   1112  HB2 LYS A  64       8.535   2.182 -12.532  1.00 97.97           H  
ATOM   1113  HB3 LYS A  64       9.071   3.455 -13.633  1.00 97.97           H  
ATOM   1114  O   LYS A  64      11.251   2.215 -15.344  1.00 97.97           O  
ATOM   1115  CG  LYS A  64       7.063   2.804 -13.995  1.00 97.97           C  
ATOM   1116  HG2 LYS A  64       6.476   1.886 -13.966  1.00 97.97           H  
ATOM   1117  HG3 LYS A  64       7.061   3.187 -15.016  1.00 97.97           H  
ATOM   1118  CD  LYS A  64       6.441   3.845 -13.063  1.00 97.97           C  
ATOM   1119  HD2 LYS A  64       6.440   3.452 -12.046  1.00 97.97           H  
ATOM   1120  HD3 LYS A  64       7.036   4.757 -13.098  1.00 97.97           H  
ATOM   1121  CE  LYS A  64       5.009   4.134 -13.512  1.00 97.97           C  
ATOM   1122  HE2 LYS A  64       4.441   3.205 -13.463  1.00 97.97           H  
ATOM   1123  HE3 LYS A  64       5.030   4.454 -14.554  1.00 97.97           H  
ATOM   1124  NZ  LYS A  64       4.380   5.173 -12.663  1.00 97.97           N  
ATOM   1125  HZ1 LYS A  64       4.910   6.031 -12.708  1.00 97.97           H  
ATOM   1126  HZ2 LYS A  64       4.352   4.856 -11.705  1.00 97.97           H  
ATOM   1127  HZ3 LYS A  64       3.433   5.347 -12.970  1.00 97.97           H  
ATOM   1128  N   GLU A  65      11.339   1.097 -13.390  1.00 96.71           N  
ATOM   1129  H   GLU A  65      10.806   0.630 -12.670  1.00 96.71           H  
ATOM   1130  CA  GLU A  65      12.802   1.121 -13.267  1.00 96.71           C  
ATOM   1131  HA  GLU A  65      13.157   2.148 -13.354  1.00 96.71           H  
ATOM   1132  C   GLU A  65      13.481   0.314 -14.389  1.00 96.71           C  
ATOM   1133  CB  GLU A  65      13.219   0.572 -11.890  1.00 96.71           C  
ATOM   1134  HB2 GLU A  65      12.716  -0.379 -11.718  1.00 96.71           H  
ATOM   1135  HB3 GLU A  65      14.294   0.392 -11.901  1.00 96.71           H  
ATOM   1136  O   GLU A  65      14.503   0.739 -14.930  1.00 96.71           O  
ATOM   1137  CG  GLU A  65      12.908   1.536 -10.728  1.00 96.71           C  
ATOM   1138  HG2 GLU A  65      13.505   2.438 -10.862  1.00 96.71           H  
ATOM   1139  HG3 GLU A  65      11.859   1.829 -10.772  1.00 96.71           H  
ATOM   1140  CD  GLU A  65      13.203   0.941  -9.337  1.00 96.71           C  
ATOM   1141  OE1 GLU A  65      12.833   1.597  -8.330  1.00 96.71           O  
ATOM   1142  OE2 GLU A  65      13.797  -0.160  -9.259  1.00 96.71           O  
ATOM   1143  N   GLU A  66      12.906  -0.822 -14.793  1.00 97.01           N  
ATOM   1144  H   GLU A  66      12.102  -1.166 -14.289  1.00 97.01           H  
ATOM   1145  CA  GLU A  66      13.387  -1.604 -15.940  1.00 97.01           C  
ATOM   1146  HA  GLU A  66      14.453  -1.798 -15.820  1.00 97.01           H  
ATOM   1147  C   GLU A  66      13.229  -0.839 -17.263  1.00 97.01           C  
ATOM   1148  CB  GLU A  66      12.658  -2.956 -16.002  1.00 97.01           C  
ATOM   1149  HB2 GLU A  66      11.582  -2.796 -15.942  1.00 97.01           H  
ATOM   1150  HB3 GLU A  66      12.884  -3.431 -16.957  1.00 97.01           H  
ATOM   1151  O   GLU A  66      14.173  -0.763 -18.056  1.00 97.01           O  
ATOM   1152  CG  GLU A  66      13.114  -3.897 -14.879  1.00 97.01           C  
ATOM   1153  HG2 GLU A  66      12.917  -3.446 -13.906  1.00 97.01           H  
ATOM   1154  HG3 GLU A  66      14.193  -4.026 -14.958  1.00 97.01           H  
ATOM   1155  CD  GLU A  66      12.421  -5.264 -14.957  1.00 97.01           C  
ATOM   1156  OE1 GLU A  66      13.162  -6.271 -15.029  1.00 97.01           O  
ATOM   1157  OE2 GLU A  66      11.171  -5.300 -14.921  1.00 97.01           O  
ATOM   1158  N   LEU A  67      12.075  -0.203 -17.485  1.00 96.99           N  
ATOM   1159  H   LEU A  67      11.330  -0.329 -16.815  1.00 96.99           H  
ATOM   1160  CA  LEU A  67      11.831   0.619 -18.673  1.00 96.99           C  
ATOM   1161  HA  LEU A  67      12.053   0.023 -19.558  1.00 96.99           H  
ATOM   1162  C   LEU A  67      12.745   1.847 -18.737  1.00 96.99           C  
ATOM   1163  CB  LEU A  67      10.358   1.062 -18.696  1.00 96.99           C  
ATOM   1164  HB2 LEU A  67      10.250   1.881 -19.406  1.00 96.99           H  
ATOM   1165  HB3 LEU A  67      10.098   1.443 -17.708  1.00 96.99           H  
ATOM   1166  O   LEU A  67      13.179   2.234 -19.823  1.00 96.99           O  
ATOM   1167  CG  LEU A  67       9.362  -0.044 -19.086  1.00 96.99           C  
ATOM   1168  HG  LEU A  67       9.502  -0.922 -18.454  1.00 96.99           H  
ATOM   1169  CD1 LEU A  67       7.939   0.485 -18.900  1.00 96.99           C  
ATOM   1170 HD11 LEU A  67       7.756   1.347 -19.542  1.00 96.99           H  
ATOM   1171 HD12 LEU A  67       7.792   0.755 -17.854  1.00 96.99           H  
ATOM   1172 HD13 LEU A  67       7.229  -0.307 -19.135  1.00 96.99           H  
ATOM   1173  CD2 LEU A  67       9.525  -0.462 -20.551  1.00 96.99           C  
ATOM   1174 HD21 LEU A  67       8.749  -1.185 -20.802  1.00 96.99           H  
ATOM   1175 HD22 LEU A  67       9.444   0.403 -21.210  1.00 96.99           H  
ATOM   1176 HD23 LEU A  67      10.488  -0.952 -20.694  1.00 96.99           H  
ATOM   1177  N   GLU A  68      13.039   2.475 -17.601  1.00 96.09           N  
ATOM   1178  H   GLU A  68      12.620   2.145 -16.744  1.00 96.09           H  
ATOM   1179  CA  GLU A  68      13.959   3.610 -17.527  1.00 96.09           C  
ATOM   1180  HA  GLU A  68      13.648   4.362 -18.253  1.00 96.09           H  
ATOM   1181  C   GLU A  68      15.389   3.199 -17.897  1.00 96.09           C  
ATOM   1182  CB  GLU A  68      13.865   4.241 -16.134  1.00 96.09           C  
ATOM   1183  HB2 GLU A  68      12.818   4.475 -15.941  1.00 96.09           H  
ATOM   1184  HB3 GLU A  68      14.213   3.530 -15.384  1.00 96.09           H  
ATOM   1185  O   GLU A  68      16.016   3.861 -18.728  1.00 96.09           O  
ATOM   1186  CG  GLU A  68      14.681   5.537 -16.038  1.00 96.09           C  
ATOM   1187  HG2 GLU A  68      14.420   6.170 -16.887  1.00 96.09           H  
ATOM   1188  HG3 GLU A  68      15.742   5.296 -16.108  1.00 96.09           H  
ATOM   1189  CD  GLU A  68      14.423   6.316 -14.739  1.00 96.09           C  
ATOM   1190  OE1 GLU A  68      14.866   7.484 -14.687  1.00 96.09           O  
ATOM   1191  OE2 GLU A  68      13.756   5.770 -13.831  1.00 96.09           O  
ATOM   1192  N   LYS A  69      15.867   2.052 -17.393  1.00 97.60           N  
ATOM   1193  H   LYS A  69      15.300   1.557 -16.720  1.00 97.60           H  
ATOM   1194  CA  LYS A  69      17.169   1.484 -17.784  1.00 97.60           C  
ATOM   1195  HA  LYS A  69      17.953   2.214 -17.580  1.00 97.60           H  
ATOM   1196  C   LYS A  69      17.239   1.199 -19.283  1.00 97.60           C  
ATOM   1197  CB  LYS A  69      17.454   0.207 -16.983  1.00 97.60           C  
ATOM   1198  HB2 LYS A  69      18.302  -0.312 -17.429  1.00 97.60           H  
ATOM   1199  HB3 LYS A  69      16.586  -0.451 -17.033  1.00 97.60           H  
ATOM   1200  O   LYS A  69      18.185   1.626 -19.940  1.00 97.60           O  
ATOM   1201  CG  LYS A  69      17.791   0.514 -15.519  1.00 97.60           C  
ATOM   1202  HG2 LYS A  69      18.742   1.044 -15.471  1.00 97.60           H  
ATOM   1203  HG3 LYS A  69      17.019   1.147 -15.083  1.00 97.60           H  
ATOM   1204  CD  LYS A  69      17.889  -0.790 -14.722  1.00 97.60           C  
ATOM   1205  HD2 LYS A  69      16.958  -1.343 -14.841  1.00 97.60           H  
ATOM   1206  HD3 LYS A  69      18.716  -1.388 -15.104  1.00 97.60           H  
ATOM   1207  CE  LYS A  69      18.102  -0.469 -13.241  1.00 97.60           C  
ATOM   1208  HE2 LYS A  69      19.049   0.057 -13.125  1.00 97.60           H  
ATOM   1209  HE3 LYS A  69      17.304   0.202 -12.924  1.00 97.60           H  
ATOM   1210  NZ  LYS A  69      18.077  -1.702 -12.418  1.00 97.60           N  
ATOM   1211  HZ1 LYS A  69      18.810  -2.338 -12.699  1.00 97.60           H  
ATOM   1212  HZ2 LYS A  69      18.175  -1.472 -11.440  1.00 97.60           H  
ATOM   1213  HZ3 LYS A  69      17.185  -2.162 -12.532  1.00 97.60           H  
ATOM   1214  N   MET A  70      16.214   0.560 -19.853  1.00 96.08           N  
ATOM   1215  H   MET A  70      15.474   0.217 -19.257  1.00 96.08           H  
ATOM   1216  CA  MET A  70      16.170   0.292 -21.297  1.00 96.08           C  
ATOM   1217  HA  MET A  70      17.059  -0.274 -21.576  1.00 96.08           H  
ATOM   1218  C   MET A  70      16.178   1.580 -22.131  1.00 96.08           C  
ATOM   1219  CB  MET A  70      14.929  -0.533 -21.656  1.00 96.08           C  
ATOM   1220  HB2 MET A  70      14.831  -0.555 -22.741  1.00 96.08           H  
ATOM   1221  HB3 MET A  70      14.037  -0.063 -21.241  1.00 96.08           H  
ATOM   1222  O   MET A  70      16.832   1.639 -23.173  1.00 96.08           O  
ATOM   1223  CG  MET A  70      15.016  -1.978 -21.167  1.00 96.08           C  
ATOM   1224  HG2 MET A  70      15.008  -1.991 -20.077  1.00 96.08           H  
ATOM   1225  HG3 MET A  70      15.954  -2.417 -21.508  1.00 96.08           H  
ATOM   1226  SD  MET A  70      13.646  -2.995 -21.778  1.00 96.08           S  
ATOM   1227  CE  MET A  70      13.957  -4.505 -20.825  1.00 96.08           C  
ATOM   1228  HE1 MET A  70      14.949  -4.892 -21.058  1.00 96.08           H  
ATOM   1229  HE2 MET A  70      13.897  -4.283 -19.760  1.00 96.08           H  
ATOM   1230  HE3 MET A  70      13.206  -5.255 -21.074  1.00 96.08           H  
ATOM   1231  N   LYS A  71      15.474   2.630 -21.687  1.00 97.30           N  
ATOM   1232  H   LYS A  71      14.952   2.525 -20.829  1.00 97.30           H  
ATOM   1233  CA  LYS A  71      15.487   3.937 -22.363  1.00 97.30           C  
ATOM   1234  HA  LYS A  71      15.251   3.797 -23.418  1.00 97.30           H  
ATOM   1235  C   LYS A  71      16.873   4.577 -22.330  1.00 97.30           C  
ATOM   1236  CB  LYS A  71      14.451   4.874 -21.734  1.00 97.30           C  
ATOM   1237  HB2 LYS A  71      14.671   5.898 -22.035  1.00 97.30           H  
ATOM   1238  HB3 LYS A  71      14.524   4.819 -20.648  1.00 97.30           H  
ATOM   1239  O   LYS A  71      17.324   5.046 -23.373  1.00 97.30           O  
ATOM   1240  CG  LYS A  71      13.024   4.538 -22.182  1.00 97.30           C  
ATOM   1241  HG2 LYS A  71      12.809   3.484 -22.004  1.00 97.30           H  
ATOM   1242  HG3 LYS A  71      12.925   4.738 -23.249  1.00 97.30           H  
ATOM   1243  CD  LYS A  71      12.035   5.404 -21.401  1.00 97.30           C  
ATOM   1244  HD2 LYS A  71      12.243   6.456 -21.599  1.00 97.30           H  
ATOM   1245  HD3 LYS A  71      12.166   5.210 -20.336  1.00 97.30           H  
ATOM   1246  CE  LYS A  71      10.600   5.068 -21.805  1.00 97.30           C  
ATOM   1247  HE2 LYS A  71      10.482   5.257 -22.872  1.00 97.30           H  
ATOM   1248  HE3 LYS A  71      10.436   4.005 -21.629  1.00 97.30           H  
ATOM   1249  NZ  LYS A  71       9.635   5.874 -21.021  1.00 97.30           N  
ATOM   1250  HZ1 LYS A  71       9.743   5.664 -20.039  1.00 97.30           H  
ATOM   1251  HZ2 LYS A  71       9.810   6.861 -21.150  1.00 97.30           H  
ATOM   1252  HZ3 LYS A  71       8.685   5.660 -21.291  1.00 97.30           H  
ATOM   1253  N   ALA A  72      17.549   4.559 -21.182  1.00 96.97           N  
ATOM   1254  H   ALA A  72      17.110   4.163 -20.363  1.00 96.97           H  
ATOM   1255  CA  ALA A  72      18.902   5.093 -21.047  1.00 96.97           C  
ATOM   1256  HA  ALA A  72      18.900   6.139 -21.357  1.00 96.97           H  
ATOM   1257  C   ALA A  72      19.901   4.352 -21.954  1.00 96.97           C  
ATOM   1258  CB  ALA A  72      19.303   5.033 -19.570  1.00 96.97           C  
ATOM   1259  HB1 ALA A  72      18.591   5.597 -18.967  1.00 96.97           H  
ATOM   1260  HB2 ALA A  72      19.322   3.999 -19.225  1.00 96.97           H  
ATOM   1261  HB3 ALA A  72      20.296   5.465 -19.444  1.00 96.97           H  
ATOM   1262  O   ALA A  72      20.646   4.989 -22.697  1.00 96.97           O  
ATOM   1263  N   GLU A  73      19.850   3.015 -21.988  1.00 95.85           N  
ATOM   1264  H   GLU A  73      19.260   2.536 -21.324  1.00 95.85           H  
ATOM   1265  CA  GLU A  73      20.703   2.214 -22.876  1.00 95.85           C  
ATOM   1266  HA  GLU A  73      21.751   2.424 -22.665  1.00 95.85           H  
ATOM   1267  C   GLU A  73      20.455   2.501 -24.366  1.00 95.85           C  
ATOM   1268  CB  GLU A  73      20.429   0.722 -22.665  1.00 95.85           C  
ATOM   1269  HB2 GLU A  73      20.904   0.192 -23.491  1.00 95.85           H  
ATOM   1270  HB3 GLU A  73      19.356   0.542 -22.720  1.00 95.85           H  
ATOM   1271  O   GLU A  73      21.379   2.469 -25.184  1.00 95.85           O  
ATOM   1272  CG  GLU A  73      20.977   0.140 -21.356  1.00 95.85           C  
ATOM   1273  HG2 GLU A  73      22.047   0.342 -21.308  1.00 95.85           H  
ATOM   1274  HG3 GLU A  73      20.498   0.628 -20.508  1.00 95.85           H  
ATOM   1275  CD  GLU A  73      20.750  -1.380 -21.288  1.00 95.85           C  
ATOM   1276  OE1 GLU A  73      20.938  -1.944 -20.189  1.00 95.85           O  
ATOM   1277  OE2 GLU A  73      20.440  -1.983 -22.352  1.00 95.85           O  
ATOM   1278  N   LEU A  74      19.199   2.743 -24.755  1.00 96.14           N  
ATOM   1279  H   LEU A  74      18.471   2.722 -24.055  1.00 96.14           H  
ATOM   1280  CA  LEU A  74      18.858   3.087 -26.135  1.00 96.14           C  
ATOM   1281  HA  LEU A  74      19.373   2.395 -26.802  1.00 96.14           H  
ATOM   1282  C   LEU A  74      19.359   4.480 -26.519  1.00 96.14           C  
ATOM   1283  CB  LEU A  74      17.340   2.974 -26.351  1.00 96.14           C  
ATOM   1284  HB2 LEU A  74      16.834   3.475 -25.526  1.00 96.14           H  
ATOM   1285  HB3 LEU A  74      17.078   3.504 -27.267  1.00 96.14           H  
ATOM   1286  O   LEU A  74      19.820   4.655 -27.649  1.00 96.14           O  
ATOM   1287  CG  LEU A  74      16.819   1.531 -26.464  1.00 96.14           C  
ATOM   1288  HG  LEU A  74      17.116   0.951 -25.591  1.00 96.14           H  
ATOM   1289  CD1 LEU A  74      15.292   1.560 -26.551  1.00 96.14           C  
ATOM   1290 HD11 LEU A  74      14.894   2.033 -25.654  1.00 96.14           H  
ATOM   1291 HD12 LEU A  74      14.967   2.113 -27.432  1.00 96.14           H  
ATOM   1292 HD13 LEU A  74      14.908   0.540 -26.593  1.00 96.14           H  
ATOM   1293  CD2 LEU A  74      17.348   0.817 -27.715  1.00 96.14           C  
ATOM   1294 HD21 LEU A  74      18.424   0.667 -27.630  1.00 96.14           H  
ATOM   1295 HD22 LEU A  74      16.873  -0.160 -27.796  1.00 96.14           H  
ATOM   1296 HD23 LEU A  74      17.122   1.406 -28.604  1.00 96.14           H  
ATOM   1297  N   GLU A  75      19.288   5.444 -25.605  1.00 95.91           N  
ATOM   1298  H   GLU A  75      18.889   5.235 -24.701  1.00 95.91           H  
ATOM   1299  CA  GLU A  75      19.788   6.798 -25.834  1.00 95.91           C  
ATOM   1300  HA  GLU A  75      19.395   7.148 -26.788  1.00 95.91           H  
ATOM   1301  C   GLU A  75      21.319   6.818 -25.954  1.00 95.91           C  
ATOM   1302  CB  GLU A  75      19.265   7.722 -24.722  1.00 95.91           C  
ATOM   1303  HB2 GLU A  75      19.801   7.509 -23.797  1.00 95.91           H  
ATOM   1304  HB3 GLU A  75      18.209   7.519 -24.549  1.00 95.91           H  
ATOM   1305  O   GLU A  75      21.855   7.373 -26.913  1.00 95.91           O  
ATOM   1306  CG  GLU A  75      19.424   9.210 -25.063  1.00 95.91           C  
ATOM   1307  HG2 GLU A  75      19.100   9.788 -24.198  1.00 95.91           H  
ATOM   1308  HG3 GLU A  75      20.481   9.423 -25.224  1.00 95.91           H  
ATOM   1309  CD  GLU A  75      18.610   9.664 -26.294  1.00 95.91           C  
ATOM   1310  OE1 GLU A  75      18.858  10.798 -26.747  1.00 95.91           O  
ATOM   1311  OE2 GLU A  75      17.742   8.899 -26.800  1.00 95.91           O  
ATOM   1312  N   GLU A  76      22.033   6.094 -25.087  1.00 96.03           N  
ATOM   1313  H   GLU A  76      21.559   5.672 -24.301  1.00 96.03           H  
ATOM   1314  CA  GLU A  76      23.491   5.935 -25.187  1.00 96.03           C  
ATOM   1315  HA  GLU A  76      23.957   6.918 -25.122  1.00 96.03           H  
ATOM   1316  C   GLU A  76      23.903   5.303 -26.530  1.00 96.03           C  
ATOM   1317  CB  GLU A  76      23.980   5.083 -24.006  1.00 96.03           C  
ATOM   1318  HB2 GLU A  76      23.621   4.062 -24.136  1.00 96.03           H  
ATOM   1319  HB3 GLU A  76      23.567   5.485 -23.081  1.00 96.03           H  
ATOM   1320  O   GLU A  76      24.810   5.782 -27.219  1.00 96.03           O  
ATOM   1321  CG  GLU A  76      25.514   5.086 -23.902  1.00 96.03           C  
ATOM   1322  HG2 GLU A  76      25.846   6.096 -23.662  1.00 96.03           H  
ATOM   1323  HG3 GLU A  76      25.935   4.818 -24.871  1.00 96.03           H  
ATOM   1324  CD  GLU A  76      26.061   4.101 -22.858  1.00 96.03           C  
ATOM   1325  OE1 GLU A  76      27.292   3.872 -22.898  1.00 96.03           O  
ATOM   1326  OE2 GLU A  76      25.257   3.525 -22.093  1.00 96.03           O  
ATOM   1327  N   LYS A  77      23.184   4.260 -26.974  1.00 96.92           N  
ATOM   1328  H   LYS A  77      22.468   3.901 -26.358  1.00 96.92           H  
ATOM   1329  CA  LYS A  77      23.415   3.622 -28.283  1.00 96.92           C  
ATOM   1330  HA  LYS A  77      24.467   3.343 -28.345  1.00 96.92           H  
ATOM   1331  C   LYS A  77      23.161   4.572 -29.456  1.00 96.92           C  
ATOM   1332  CB  LYS A  77      22.539   2.366 -28.417  1.00 96.92           C  
ATOM   1333  HB2 LYS A  77      21.529   2.602 -28.081  1.00 96.92           H  
ATOM   1334  HB3 LYS A  77      22.489   2.069 -29.464  1.00 96.92           H  
ATOM   1335  O   LYS A  77      23.820   4.427 -30.490  1.00 96.92           O  
ATOM   1336  CG  LYS A  77      23.092   1.181 -27.611  1.00 96.92           C  
ATOM   1337  HG2 LYS A  77      23.334   1.512 -26.601  1.00 96.92           H  
ATOM   1338  HG3 LYS A  77      24.009   0.825 -28.081  1.00 96.92           H  
ATOM   1339  CD  LYS A  77      22.075   0.032 -27.529  1.00 96.92           C  
ATOM   1340  HD2 LYS A  77      21.151   0.426 -27.104  1.00 96.92           H  
ATOM   1341  HD3 LYS A  77      21.875  -0.371 -28.522  1.00 96.92           H  
ATOM   1342  CE  LYS A  77      22.622  -1.066 -26.604  1.00 96.92           C  
ATOM   1343  HE2 LYS A  77      23.079  -0.573 -25.747  1.00 96.92           H  
ATOM   1344  HE3 LYS A  77      23.406  -1.622 -27.119  1.00 96.92           H  
ATOM   1345  NZ  LYS A  77      21.565  -1.982 -26.097  1.00 96.92           N  
ATOM   1346  HZ1 LYS A  77      21.085  -2.490 -26.826  1.00 96.92           H  
ATOM   1347  HZ2 LYS A  77      21.946  -2.632 -25.425  1.00 96.92           H  
ATOM   1348  HZ3 LYS A  77      20.892  -1.464 -25.550  1.00 96.92           H  
ATOM   1349  N   LYS A  78      22.203   5.499 -29.346  1.00 96.83           N  
ATOM   1350  H   LYS A  78      21.724   5.579 -28.461  1.00 96.83           H  
ATOM   1351  CA  LYS A  78      21.945   6.513 -30.381  1.00 96.83           C  
ATOM   1352  HA  LYS A  78      21.924   6.042 -31.364  1.00 96.83           H  
ATOM   1353  C   LYS A  78      23.067   7.543 -30.434  1.00 96.83           C  
ATOM   1354  CB  LYS A  78      20.609   7.215 -30.142  1.00 96.83           C  
ATOM   1355  HB2 LYS A  78      20.593   8.136 -30.725  1.00 96.83           H  
ATOM   1356  HB3 LYS A  78      20.531   7.495 -29.091  1.00 96.83           H  
ATOM   1357  O   LYS A  78      23.607   7.737 -31.522  1.00 96.83           O  
ATOM   1358  CG  LYS A  78      19.396   6.372 -30.551  1.00 96.83           C  
ATOM   1359  HG2 LYS A  78      19.409   6.197 -31.627  1.00 96.83           H  
ATOM   1360  HG3 LYS A  78      19.396   5.416 -30.027  1.00 96.83           H  
ATOM   1361  CD  LYS A  78      18.163   7.185 -30.165  1.00 96.83           C  
ATOM   1362  HD2 LYS A  78      18.176   8.133 -30.703  1.00 96.83           H  
ATOM   1363  HD3 LYS A  78      18.227   7.408 -29.100  1.00 96.83           H  
ATOM   1364  CE  LYS A  78      16.845   6.469 -30.428  1.00 96.83           C  
ATOM   1365  HE2 LYS A  78      16.710   6.325 -31.500  1.00 96.83           H  
ATOM   1366  HE3 LYS A  78      16.874   5.500 -29.929  1.00 96.83           H  
ATOM   1367  NZ  LYS A  78      15.765   7.306 -29.855  1.00 96.83           N  
ATOM   1368  HZ1 LYS A  78      14.860   6.859 -29.889  1.00 96.83           H  
ATOM   1369  HZ2 LYS A  78      15.733   8.210 -30.304  1.00 96.83           H  
ATOM   1370  HZ3 LYS A  78      15.992   7.511 -28.893  1.00 96.83           H  
ATOM   1371  N   ASN A  79      23.471   8.092 -29.290  1.00 95.08           N  
ATOM   1372  H   ASN A  79      22.938   7.909 -28.453  1.00 95.08           H  
ATOM   1373  CA  ASN A  79      24.556   9.075 -29.205  1.00 95.08           C  
ATOM   1374  HA  ASN A  79      24.303   9.940 -29.817  1.00 95.08           H  
ATOM   1375  C   ASN A  79      25.864   8.504 -29.766  1.00 95.08           C  
ATOM   1376  CB  ASN A  79      24.691   9.540 -27.743  1.00 95.08           C  
ATOM   1377  HB2 ASN A  79      24.800   8.679 -27.084  1.00 95.08           H  
ATOM   1378  HB3 ASN A  79      25.578  10.165 -27.646  1.00 95.08           H  
ATOM   1379  O   ASN A  79      26.468   9.096 -30.658  1.00 95.08           O  
ATOM   1380  CG  ASN A  79      23.497  10.367 -27.293  1.00 95.08           C  
ATOM   1381  ND2 ASN A  79      23.339  10.593 -26.012  1.00 95.08           N  
ATOM   1382 HD21 ASN A  79      22.497  11.098 -25.772  1.00 95.08           H  
ATOM   1383 HD22 ASN A  79      24.002  10.250 -25.332  1.00 95.08           H  
ATOM   1384  OD1 ASN A  79      22.684  10.809 -28.082  1.00 95.08           O  
ATOM   1385  N   LYS A  80      26.217   7.266 -29.396  1.00 96.48           N  
ATOM   1386  H   LYS A  80      25.715   6.846 -28.627  1.00 96.48           H  
ATOM   1387  CA  LYS A  80      27.396   6.577 -29.944  1.00 96.48           C  
ATOM   1388  HA  LYS A  80      28.268   7.200 -29.741  1.00 96.48           H  
ATOM   1389  C   LYS A  80      27.334   6.382 -31.465  1.00 96.48           C  
ATOM   1390  CB  LYS A  80      27.549   5.246 -29.202  1.00 96.48           C  
ATOM   1391  HB2 LYS A  80      27.523   5.452 -28.132  1.00 96.48           H  
ATOM   1392  HB3 LYS A  80      26.714   4.589 -29.445  1.00 96.48           H  
ATOM   1393  O   LYS A  80      28.349   6.464 -32.154  1.00 96.48           O  
ATOM   1394  CG  LYS A  80      28.874   4.549 -29.535  1.00 96.48           C  
ATOM   1395  HG2 LYS A  80      28.875   4.214 -30.572  1.00 96.48           H  
ATOM   1396  HG3 LYS A  80      29.694   5.252 -29.385  1.00 96.48           H  
ATOM   1397  CD  LYS A  80      29.065   3.347 -28.607  1.00 96.48           C  
ATOM   1398  HD2 LYS A  80      28.972   3.691 -27.577  1.00 96.48           H  
ATOM   1399  HD3 LYS A  80      28.291   2.606 -28.804  1.00 96.48           H  
ATOM   1400  CE  LYS A  80      30.452   2.736 -28.808  1.00 96.48           C  
ATOM   1401  HE2 LYS A  80      31.183   3.543 -28.763  1.00 96.48           H  
ATOM   1402  HE3 LYS A  80      30.505   2.283 -29.799  1.00 96.48           H  
ATOM   1403  NZ  LYS A  80      30.738   1.742 -27.744  1.00 96.48           N  
ATOM   1404  HZ1 LYS A  80      30.672   2.196 -26.845  1.00 96.48           H  
ATOM   1405  HZ2 LYS A  80      31.675   1.374 -27.830  1.00 96.48           H  
ATOM   1406  HZ3 LYS A  80      30.066   0.989 -27.752  1.00 96.48           H  
ATOM   1407  N   LYS A  81      26.148   6.107 -32.024  1.00 96.13           N  
ATOM   1408  H   LYS A  81      25.341   6.103 -31.416  1.00 96.13           H  
ATOM   1409  CA  LYS A  81      25.959   5.999 -33.485  1.00 96.13           C  
ATOM   1410  HA  LYS A  81      26.766   5.395 -33.900  1.00 96.13           H  
ATOM   1411  C   LYS A  81      26.058   7.354 -34.187  1.00 96.13           C  
ATOM   1412  CB  LYS A  81      24.609   5.346 -33.810  1.00 96.13           C  
ATOM   1413  HB2 LYS A  81      24.344   5.589 -34.839  1.00 96.13           H  
ATOM   1414  HB3 LYS A  81      23.836   5.753 -33.158  1.00 96.13           H  
ATOM   1415  O   LYS A  81      26.444   7.389 -35.356  1.00 96.13           O  
ATOM   1416  CG  LYS A  81      24.646   3.819 -33.682  1.00 96.13           C  
ATOM   1417  HG2 LYS A  81      25.394   3.422 -34.367  1.00 96.13           H  
ATOM   1418  HG3 LYS A  81      24.918   3.536 -32.665  1.00 96.13           H  
ATOM   1419  CD  LYS A  81      23.272   3.237 -34.036  1.00 96.13           C  
ATOM   1420  HD2 LYS A  81      23.003   3.542 -35.047  1.00 96.13           H  
ATOM   1421  HD3 LYS A  81      22.535   3.626 -33.333  1.00 96.13           H  
ATOM   1422  CE  LYS A  81      23.315   1.710 -33.947  1.00 96.13           C  
ATOM   1423  HE2 LYS A  81      23.588   1.439 -32.927  1.00 96.13           H  
ATOM   1424  HE3 LYS A  81      24.102   1.345 -34.608  1.00 96.13           H  
ATOM   1425  NZ  LYS A  81      22.010   1.101 -34.309  1.00 96.13           N  
ATOM   1426  HZ1 LYS A  81      22.057   0.096 -34.222  1.00 96.13           H  
ATOM   1427  HZ2 LYS A  81      21.289   1.437 -33.687  1.00 96.13           H  
ATOM   1428  HZ3 LYS A  81      21.756   1.331 -35.259  1.00 96.13           H  
ATOM   1429  N   GLU A  82      25.667   8.438 -33.529  1.00 94.41           N  
ATOM   1430  H   GLU A  82      25.340   8.346 -32.577  1.00 94.41           H  
ATOM   1431  CA  GLU A  82      25.778   9.796 -34.061  1.00 94.41           C  
ATOM   1432  HA  GLU A  82      25.433   9.795 -35.095  1.00 94.41           H  
ATOM   1433  C   GLU A  82      27.239  10.264 -34.092  1.00 94.41           C  
ATOM   1434  CB  GLU A  82      24.844  10.725 -33.276  1.00 94.41           C  
ATOM   1435  HB2 GLU A  82      23.849  10.281 -33.306  1.00 94.41           H  
ATOM   1436  HB3 GLU A  82      25.168  10.800 -32.238  1.00 94.41           H  
ATOM   1437  O   GLU A  82      27.716  10.653 -35.161  1.00 94.41           O  
ATOM   1438  CG  GLU A  82      24.792  12.124 -33.905  1.00 94.41           C  
ATOM   1439  HG2 GLU A  82      24.711  12.008 -34.986  1.00 94.41           H  
ATOM   1440  HG3 GLU A  82      25.726  12.644 -33.694  1.00 94.41           H  
ATOM   1441  CD  GLU A  82      23.604  12.969 -33.420  1.00 94.41           C  
ATOM   1442  OE1 GLU A  82      23.384  14.024 -34.056  1.00 94.41           O  
ATOM   1443  OE2 GLU A  82      22.851  12.496 -32.542  1.00 94.41           O  
ATOM   1444  N   GLU A  83      27.982  10.066 -32.999  1.00 92.68           N  
ATOM   1445  H   GLU A  83      27.515   9.794 -32.146  1.00 92.68           H  
ATOM   1446  CA  GLU A  83      29.429  10.326 -32.911  1.00 92.68           C  
ATOM   1447  HA  GLU A  83      29.621  11.391 -33.038  1.00 92.68           H  
ATOM   1448  C   GLU A  83      30.204   9.572 -34.003  1.00 92.68           C  
ATOM   1449  CB  GLU A  83      29.940   9.892 -31.528  1.00 92.68           C  
ATOM   1450  HB2 GLU A  83      31.030   9.907 -31.535  1.00 92.68           H  
ATOM   1451  HB3 GLU A  83      29.611   8.869 -31.350  1.00 92.68           H  
ATOM   1452  O   GLU A  83      30.954  10.166 -34.781  1.00 92.68           O  
ATOM   1453  CG  GLU A  83      29.452  10.802 -30.388  1.00 92.68           C  
ATOM   1454  HG2 GLU A  83      29.879  11.794 -30.537  1.00 92.68           H  
ATOM   1455  HG3 GLU A  83      28.367  10.897 -30.437  1.00 92.68           H  
ATOM   1456  CD  GLU A  83      29.841  10.276 -28.995  1.00 92.68           C  
ATOM   1457  OE1 GLU A  83      29.759  11.076 -28.037  1.00 92.68           O  
ATOM   1458  OE2 GLU A  83      30.181   9.072 -28.883  1.00 92.68           O  
ATOM   1459  N   GLN A  84      29.936   8.270 -34.171  1.00 92.91           N  
ATOM   1460  H   GLN A  84      29.351   7.821 -33.481  1.00 92.91           H  
ATOM   1461  CA  GLN A  84      30.567   7.461 -35.222  1.00 92.91           C  
ATOM   1462  HA  GLN A  84      31.647   7.483 -35.077  1.00 92.91           H  
ATOM   1463  C   GLN A  84      30.286   7.985 -36.640  1.00 92.91           C  
ATOM   1464  CB  GLN A  84      30.071   6.012 -35.120  1.00 92.91           C  
ATOM   1465  HB2 GLN A  84      30.305   5.490 -36.047  1.00 92.91           H  
ATOM   1466  HB3 GLN A  84      28.989   6.005 -34.986  1.00 92.91           H  
ATOM   1467  O   GLN A  84      31.144   7.888 -37.528  1.00 92.91           O  
ATOM   1468  CG  GLN A  84      30.746   5.257 -33.971  1.00 92.91           C  
ATOM   1469  HG2 GLN A  84      30.581   5.775 -33.026  1.00 92.91           H  
ATOM   1470  HG3 GLN A  84      31.821   5.242 -34.149  1.00 92.91           H  
ATOM   1471  CD  GLN A  84      30.259   3.817 -33.839  1.00 92.91           C  
ATOM   1472  NE2 GLN A  84      30.910   3.030 -33.010  1.00 92.91           N  
ATOM   1473 HE21 GLN A  84      30.636   2.058 -33.010  1.00 92.91           H  
ATOM   1474 HE22 GLN A  84      31.710   3.402 -32.519  1.00 92.91           H  
ATOM   1475  OE1 GLN A  84      29.331   3.346 -34.484  1.00 92.91           O  
ATOM   1476  N   LYS A  85      29.090   8.535 -36.894  1.00 94.05           N  
ATOM   1477  H   LYS A  85      28.465   8.667 -36.112  1.00 94.05           H  
ATOM   1478  CA  LYS A  85      28.743   9.124 -38.198  1.00 94.05           C  
ATOM   1479  HA  LYS A  85      29.056   8.440 -38.987  1.00 94.05           H  
ATOM   1480  C   LYS A  85      29.497  10.430 -38.442  1.00 94.05           C  
ATOM   1481  CB  LYS A  85      27.229   9.355 -38.299  1.00 94.05           C  
ATOM   1482  HB2 LYS A  85      26.867   9.796 -37.370  1.00 94.05           H  
ATOM   1483  HB3 LYS A  85      27.037  10.068 -39.101  1.00 94.05           H  
ATOM   1484  O   LYS A  85      29.906  10.675 -39.581  1.00 94.05           O  
ATOM   1485  CG  LYS A  85      26.443   8.074 -38.605  1.00 94.05           C  
ATOM   1486  HG2 LYS A  85      26.682   7.300 -37.875  1.00 94.05           H  
ATOM   1487  HG3 LYS A  85      26.714   7.714 -39.597  1.00 94.05           H  
ATOM   1488  CD  LYS A  85      24.944   8.388 -38.561  1.00 94.05           C  
ATOM   1489  HD2 LYS A  85      24.722   9.176 -39.281  1.00 94.05           H  
ATOM   1490  HD3 LYS A  85      24.696   8.746 -37.562  1.00 94.05           H  
ATOM   1491  CE  LYS A  85      24.106   7.148 -38.876  1.00 94.05           C  
ATOM   1492  HE2 LYS A  85      24.352   6.381 -38.142  1.00 94.05           H  
ATOM   1493  HE3 LYS A  85      24.381   6.776 -39.863  1.00 94.05           H  
ATOM   1494  NZ  LYS A  85      22.658   7.472 -38.822  1.00 94.05           N  
ATOM   1495  HZ1 LYS A  85      22.092   6.654 -39.001  1.00 94.05           H  
ATOM   1496  HZ2 LYS A  85      22.422   8.190 -39.492  1.00 94.05           H  
ATOM   1497  HZ3 LYS A  85      22.425   7.827 -37.906  1.00 94.05           H  
ATOM   1498  N   GLU A  86      29.682  11.259 -37.421  1.00 91.10           N  
ATOM   1499  H   GLU A  86      29.321  11.008 -36.512  1.00 91.10           H  
ATOM   1500  CA  GLU A  86      30.419  12.521 -37.531  1.00 91.10           C  
ATOM   1501  HA  GLU A  86      30.059  13.055 -38.410  1.00 91.10           H  
ATOM   1502  C   GLU A  86      31.926  12.292 -37.725  1.00 91.10           C  
ATOM   1503  CB  GLU A  86      30.114  13.395 -36.309  1.00 91.10           C  
ATOM   1504  HB2 GLU A  86      30.575  12.966 -35.419  1.00 91.10           H  
ATOM   1505  HB3 GLU A  86      29.033  13.435 -36.174  1.00 91.10           H  
ATOM   1506  O   GLU A  86      32.536  12.861 -38.642  1.00 91.10           O  
ATOM   1507  CG  GLU A  86      30.641  14.815 -36.551  1.00 91.10           C  
ATOM   1508  HG2 GLU A  86      31.727  14.780 -36.640  1.00 91.10           H  
ATOM   1509  HG3 GLU A  86      30.245  15.171 -37.502  1.00 91.10           H  
ATOM   1510  CD  GLU A  86      30.265  15.816 -35.454  1.00 91.10           C  
ATOM   1511  OE1 GLU A  86      30.622  16.998 -35.665  1.00 91.10           O  
ATOM   1512  OE2 GLU A  86      29.616  15.409 -34.472  1.00 91.10           O  
ATOM   1513  N   GLU A  87      32.513  11.369 -36.960  1.00 87.13           N  
ATOM   1514  H   GLU A  87      31.991  10.987 -36.185  1.00 87.13           H  
ATOM   1515  CA  GLU A  87      33.907  10.948 -37.119  1.00 87.13           C  
ATOM   1516  HA  GLU A  87      34.566  11.803 -36.971  1.00 87.13           H  
ATOM   1517  C   GLU A  87      34.161  10.379 -38.518  1.00 87.13           C  
ATOM   1518  CB  GLU A  87      34.255   9.877 -36.084  1.00 87.13           C  
ATOM   1519  HB2 GLU A  87      35.218   9.445 -36.357  1.00 87.13           H  
ATOM   1520  HB3 GLU A  87      33.500   9.091 -36.119  1.00 87.13           H  
ATOM   1521  O   GLU A  87      35.106  10.782 -39.203  1.00 87.13           O  
ATOM   1522  CG  GLU A  87      34.366  10.434 -34.660  1.00 87.13           C  
ATOM   1523  HG2 GLU A  87      35.106  11.234 -34.666  1.00 87.13           H  
ATOM   1524  HG3 GLU A  87      33.411  10.861 -34.353  1.00 87.13           H  
ATOM   1525  CD  GLU A  87      34.796   9.350 -33.660  1.00 87.13           C  
ATOM   1526  OE1 GLU A  87      35.232   9.739 -32.559  1.00 87.13           O  
ATOM   1527  OE2 GLU A  87      34.774   8.152 -34.038  1.00 87.13           O  
ATOM   1528  N   SER A  88      33.269   9.508 -39.001  1.00 91.38           N  
ATOM   1529  H   SER A  88      32.540   9.196 -38.376  1.00 91.38           H  
ATOM   1530  CA  SER A  88      33.377   8.904 -40.335  1.00 91.38           C  
ATOM   1531  HA  SER A  88      34.328   8.376 -40.400  1.00 91.38           H  
ATOM   1532  C   SER A  88      33.344   9.951 -41.453  1.00 91.38           C  
ATOM   1533  CB  SER A  88      32.253   7.890 -40.557  1.00 91.38           C  
ATOM   1534  HB2 SER A  88      32.303   7.524 -41.582  1.00 91.38           H  
ATOM   1535  HB3 SER A  88      31.285   8.365 -40.398  1.00 91.38           H  
ATOM   1536  O   SER A  88      34.136   9.874 -42.400  1.00 91.38           O  
ATOM   1537  OG  SER A  88      32.396   6.795 -39.683  1.00 91.38           O  
ATOM   1538  HG  SER A  88      32.078   7.058 -38.816  1.00 91.38           H  
ATOM   1539  N   LYS A  89      32.477  10.971 -41.346  1.00 91.67           N  
ATOM   1540  H   LYS A  89      31.881  10.996 -40.532  1.00 91.67           H  
ATOM   1541  CA  LYS A  89      32.430  12.096 -42.300  1.00 91.67           C  
ATOM   1542  HA  LYS A  89      32.330  11.706 -43.313  1.00 91.67           H  
ATOM   1543  C   LYS A  89      33.724  12.908 -42.270  1.00 91.67           C  
ATOM   1544  CB  LYS A  89      31.234  13.008 -41.984  1.00 91.67           C  
ATOM   1545  HB2 LYS A  89      31.376  13.961 -42.494  1.00 91.67           H  
ATOM   1546  HB3 LYS A  89      31.208  13.204 -40.912  1.00 91.67           H  
ATOM   1547  O   LYS A  89      34.256  13.253 -43.329  1.00 91.67           O  
ATOM   1548  CG  LYS A  89      29.887  12.425 -42.434  1.00 91.67           C  
ATOM   1549  HG2 LYS A  89      29.745  11.431 -42.009  1.00 91.67           H  
ATOM   1550  HG3 LYS A  89      29.871  12.346 -43.521  1.00 91.67           H  
ATOM   1551  CD  LYS A  89      28.757  13.354 -41.968  1.00 91.67           C  
ATOM   1552  HD2 LYS A  89      28.813  13.444 -40.883  1.00 91.67           H  
ATOM   1553  HD3 LYS A  89      28.902  14.341 -42.405  1.00 91.67           H  
ATOM   1554  CE  LYS A  89      27.373  12.821 -42.350  1.00 91.67           C  
ATOM   1555  HE2 LYS A  89      27.265  11.821 -41.928  1.00 91.67           H  
ATOM   1556  HE3 LYS A  89      27.309  12.744 -43.435  1.00 91.67           H  
ATOM   1557  NZ  LYS A  89      26.302  13.711 -41.827  1.00 91.67           N  
ATOM   1558  HZ1 LYS A  89      25.381  13.366 -42.055  1.00 91.67           H  
ATOM   1559  HZ2 LYS A  89      26.363  13.778 -40.821  1.00 91.67           H  
ATOM   1560  HZ3 LYS A  89      26.393  14.650 -42.188  1.00 91.67           H  
ATOM   1561  N   THR A  90      34.257  13.174 -41.080  1.00 89.05           N  
ATOM   1562  H   THR A  90      33.747  12.892 -40.255  1.00 89.05           H  
ATOM   1563  CA  THR A  90      35.510  13.918 -40.899  1.00 89.05           C  
ATOM   1564  HA  THR A  90      35.433  14.860 -41.443  1.00 89.05           H  
ATOM   1565  C   THR A  90      36.707  13.155 -41.468  1.00 89.05           C  
ATOM   1566  CB  THR A  90      35.711  14.263 -39.417  1.00 89.05           C  
ATOM   1567  HB  THR A  90      35.732  13.359 -38.809  1.00 89.05           H  
ATOM   1568  O   THR A  90      37.514  13.729 -42.205  1.00 89.05           O  
ATOM   1569  CG2 THR A  90      36.988  15.075 -39.183  1.00 89.05           C  
ATOM   1570 HG21 THR A  90      37.864  14.458 -39.384  1.00 89.05           H  
ATOM   1571 HG22 THR A  90      37.015  15.393 -38.141  1.00 89.05           H  
ATOM   1572 HG23 THR A  90      36.992  15.956 -39.825  1.00 89.05           H  
ATOM   1573  OG1 THR A  90      34.640  15.080 -39.022  1.00 89.05           O  
ATOM   1574  HG1 THR A  90      34.006  14.557 -38.526  1.00 89.05           H  
ATOM   1575  N   VAL A  91      36.802  11.847 -41.215  1.00 88.63           N  
ATOM   1576  H   VAL A  91      36.131  11.436 -40.582  1.00 88.63           H  
ATOM   1577  CA  VAL A  91      37.859  10.981 -41.763  1.00 88.63           C  
ATOM   1578  HA  VAL A  91      38.827  11.418 -41.520  1.00 88.63           H  
ATOM   1579  C   VAL A  91      37.771  10.906 -43.289  1.00 88.63           C  
ATOM   1580  CB  VAL A  91      37.801   9.577 -41.126  1.00 88.63           C  
ATOM   1581  HB  VAL A  91      36.789   9.180 -41.219  1.00 88.63           H  
ATOM   1582  O   VAL A  91      38.787  11.067 -43.970  1.00 88.63           O  
ATOM   1583  CG1 VAL A  91      38.774   8.596 -41.800  1.00 88.63           C  
ATOM   1584 HG11 VAL A  91      39.784   9.007 -41.789  1.00 88.63           H  
ATOM   1585 HG12 VAL A  91      38.765   7.652 -41.255  1.00 88.63           H  
ATOM   1586 HG13 VAL A  91      38.461   8.399 -42.826  1.00 88.63           H  
ATOM   1587  CG2 VAL A  91      38.184   9.637 -39.643  1.00 88.63           C  
ATOM   1588 HG21 VAL A  91      38.043   8.659 -39.184  1.00 88.63           H  
ATOM   1589 HG22 VAL A  91      37.555  10.345 -39.103  1.00 88.63           H  
ATOM   1590 HG23 VAL A  91      39.225   9.939 -39.526  1.00 88.63           H  
ATOM   1591  N   ALA A  92      36.572  10.726 -43.851  1.00 89.65           N  
ATOM   1592  H   ALA A  92      35.771  10.571 -43.255  1.00 89.65           H  
ATOM   1593  CA  ALA A  92      36.374  10.711 -45.300  1.00 89.65           C  
ATOM   1594  HA  ALA A  92      37.011   9.938 -45.729  1.00 89.65           H  
ATOM   1595  C   ALA A  92      36.771  12.050 -45.949  1.00 89.65           C  
ATOM   1596  CB  ALA A  92      34.915  10.348 -45.595  1.00 89.65           C  
ATOM   1597  HB1 ALA A  92      34.756  10.302 -46.673  1.00 89.65           H  
ATOM   1598  HB2 ALA A  92      34.247  11.093 -45.164  1.00 89.65           H  
ATOM   1599  HB3 ALA A  92      34.682   9.375 -45.162  1.00 89.65           H  
ATOM   1600  O   ALA A  92      37.433  12.053 -46.990  1.00 89.65           O  
ATOM   1601  N   LYS A  93      36.436  13.187 -45.321  1.00 92.09           N  
ATOM   1602  H   LYS A  93      35.868  13.116 -44.489  1.00 92.09           H  
ATOM   1603  CA  LYS A  93      36.825  14.528 -45.789  1.00 92.09           C  
ATOM   1604  HA  LYS A  93      36.509  14.631 -46.827  1.00 92.09           H  
ATOM   1605  C   LYS A  93      38.347  14.716 -45.782  1.00 92.09           C  
ATOM   1606  CB  LYS A  93      36.090  15.590 -44.952  1.00 92.09           C  
ATOM   1607  HB2 LYS A  93      36.455  15.562 -43.926  1.00 92.09           H  
ATOM   1608  HB3 LYS A  93      35.028  15.344 -44.940  1.00 92.09           H  
ATOM   1609  O   LYS A  93      38.890  15.156 -46.793  1.00 92.09           O  
ATOM   1610  CG  LYS A  93      36.247  17.017 -45.509  1.00 92.09           C  
ATOM   1611  HG2 LYS A  93      35.906  17.039 -46.544  1.00 92.09           H  
ATOM   1612  HG3 LYS A  93      37.296  17.310 -45.475  1.00 92.09           H  
ATOM   1613  CD  LYS A  93      35.417  18.013 -44.681  1.00 92.09           C  
ATOM   1614  HD2 LYS A  93      35.765  17.985 -43.648  1.00 92.09           H  
ATOM   1615  HD3 LYS A  93      34.371  17.709 -44.703  1.00 92.09           H  
ATOM   1616  CE  LYS A  93      35.544  19.445 -45.223  1.00 92.09           C  
ATOM   1617  HE2 LYS A  93      35.201  19.459 -46.257  1.00 92.09           H  
ATOM   1618  HE3 LYS A  93      36.598  19.724 -45.215  1.00 92.09           H  
ATOM   1619  NZ  LYS A  93      34.756  20.413 -44.411  1.00 92.09           N  
ATOM   1620  HZ1 LYS A  93      34.852  21.353 -44.765  1.00 92.09           H  
ATOM   1621  HZ2 LYS A  93      33.773  20.179 -44.410  1.00 92.09           H  
ATOM   1622  HZ3 LYS A  93      35.068  20.418 -43.450  1.00 92.09           H  
ATOM   1623  N   LYS A  94      39.041  14.305 -44.710  1.00 91.37           N  
ATOM   1624  H   LYS A  94      38.515  13.974 -43.914  1.00 91.37           H  
ATOM   1625  CA  LYS A  94      40.516  14.348 -44.616  1.00 91.37           C  
ATOM   1626  HA  LYS A  94      40.854  15.367 -44.805  1.00 91.37           H  
ATOM   1627  C   LYS A  94      41.191  13.476 -45.684  1.00 91.37           C  
ATOM   1628  CB  LYS A  94      40.977  13.933 -43.205  1.00 91.37           C  
ATOM   1629  HB2 LYS A  94      42.053  13.756 -43.231  1.00 91.37           H  
ATOM   1630  HB3 LYS A  94      40.488  13.000 -42.923  1.00 91.37           H  
ATOM   1631  O   LYS A  94      42.123  13.931 -46.344  1.00 91.37           O  
ATOM   1632  CG  LYS A  94      40.702  15.001 -42.131  1.00 91.37           C  
ATOM   1633  HG2 LYS A  94      41.239  15.913 -42.394  1.00 91.37           H  
ATOM   1634  HG3 LYS A  94      39.636  15.228 -42.099  1.00 91.37           H  
ATOM   1635  CD  LYS A  94      41.162  14.531 -40.738  1.00 91.37           C  
ATOM   1636  HD2 LYS A  94      40.616  13.626 -40.474  1.00 91.37           H  
ATOM   1637  HD3 LYS A  94      42.228  14.308 -40.771  1.00 91.37           H  
ATOM   1638  CE  LYS A  94      40.897  15.614 -39.678  1.00 91.37           C  
ATOM   1639  HE2 LYS A  94      39.832  15.845 -39.677  1.00 91.37           H  
ATOM   1640  HE3 LYS A  94      41.428  16.521 -39.968  1.00 91.37           H  
ATOM   1641  NZ  LYS A  94      41.322  15.198 -38.312  1.00 91.37           N  
ATOM   1642  HZ1 LYS A  94      41.126  15.927 -37.641  1.00 91.37           H  
ATOM   1643  HZ2 LYS A  94      42.313  15.007 -38.274  1.00 91.37           H  
ATOM   1644  HZ3 LYS A  94      40.821  14.376 -38.006  1.00 91.37           H  
ATOM   1645  N   LYS A  95      40.694  12.250 -45.914  1.00 92.50           N  
ATOM   1646  H   LYS A  95      39.949  11.926 -45.314  1.00 92.50           H  
ATOM   1647  CA  LYS A  95      41.199  11.361 -46.981  1.00 92.50           C  
ATOM   1648  HA  LYS A  95      42.276  11.244 -46.864  1.00 92.50           H  
ATOM   1649  C   LYS A  95      41.009  11.977 -48.374  1.00 92.50           C  
ATOM   1650  CB  LYS A  95      40.542   9.970 -46.899  1.00 92.50           C  
ATOM   1651  HB2 LYS A  95      40.762   9.434 -47.822  1.00 92.50           H  
ATOM   1652  HB3 LYS A  95      39.461  10.080 -46.821  1.00 92.50           H  
ATOM   1653  O   LYS A  95      41.950  11.980 -49.161  1.00 92.50           O  
ATOM   1654  CG  LYS A  95      41.063   9.125 -45.723  1.00 92.50           C  
ATOM   1655  HG2 LYS A  95      42.146   9.034 -45.804  1.00 92.50           H  
ATOM   1656  HG3 LYS A  95      40.826   9.618 -44.780  1.00 92.50           H  
ATOM   1657  CD  LYS A  95      40.442   7.717 -45.731  1.00 92.50           C  
ATOM   1658  HD2 LYS A  95      39.359   7.805 -45.646  1.00 92.50           H  
ATOM   1659  HD3 LYS A  95      40.685   7.229 -46.676  1.00 92.50           H  
ATOM   1660  CE  LYS A  95      40.983   6.872 -44.566  1.00 92.50           C  
ATOM   1661  HE2 LYS A  95      40.715   7.361 -43.629  1.00 92.50           H  
ATOM   1662  HE3 LYS A  95      42.071   6.852 -44.629  1.00 92.50           H  
ATOM   1663  NZ  LYS A  95      40.455   5.480 -44.581  1.00 92.50           N  
ATOM   1664  HZ1 LYS A  95      40.712   5.002 -45.432  1.00 92.50           H  
ATOM   1665  HZ2 LYS A  95      40.830   4.950 -43.808  1.00 92.50           H  
ATOM   1666  HZ3 LYS A  95      39.448   5.470 -44.497  1.00 92.50           H  
ATOM   1667  N   ARG A  96      39.833  12.555 -48.658  1.00 92.61           N  
ATOM   1668  H   ARG A  96      39.103  12.501 -47.962  1.00 92.61           H  
ATOM   1669  CA  ARG A  96      39.549  13.242 -49.934  1.00 92.61           C  
ATOM   1670  HA  ARG A  96      39.770  12.569 -50.762  1.00 92.61           H  
ATOM   1671  C   ARG A  96      40.451  14.460 -50.162  1.00 92.61           C  
ATOM   1672  CB  ARG A  96      38.069  13.656 -50.009  1.00 92.61           C  
ATOM   1673  HB2 ARG A  96      37.788  14.159 -49.084  1.00 92.61           H  
ATOM   1674  HB3 ARG A  96      37.949  14.366 -50.828  1.00 92.61           H  
ATOM   1675  O   ARG A  96      40.941  14.639 -51.270  1.00 92.61           O  
ATOM   1676  CG  ARG A  96      37.120  12.476 -50.267  1.00 92.61           C  
ATOM   1677  HG2 ARG A  96      37.361  12.019 -51.227  1.00 92.61           H  
ATOM   1678  HG3 ARG A  96      37.238  11.725 -49.485  1.00 92.61           H  
ATOM   1679  CD  ARG A  96      35.668  12.975 -50.290  1.00 92.61           C  
ATOM   1680  HD2 ARG A  96      35.544  13.638 -51.147  1.00 92.61           H  
ATOM   1681  HD3 ARG A  96      35.480  13.539 -49.377  1.00 92.61           H  
ATOM   1682  NE  ARG A  96      34.698  11.866 -50.371  1.00 92.61           N  
ATOM   1683  HE  ARG A  96      35.071  10.930 -50.300  1.00 92.61           H  
ATOM   1684  NH1 ARG A  96      32.803  13.133 -50.683  1.00 92.61           N  
ATOM   1685 HH11 ARG A  96      31.807  13.186 -50.846  1.00 92.61           H  
ATOM   1686 HH12 ARG A  96      33.371  13.965 -50.743  1.00 92.61           H  
ATOM   1687  NH2 ARG A  96      32.632  10.916 -50.538  1.00 92.61           N  
ATOM   1688 HH21 ARG A  96      31.639  11.000 -50.702  1.00 92.61           H  
ATOM   1689 HH22 ARG A  96      33.040   9.994 -50.476  1.00 92.61           H  
ATOM   1690  CZ  ARG A  96      33.389  11.977 -50.529  1.00 92.61           C  
ATOM   1691  N   GLN A  97      40.695  15.274 -49.133  1.00 91.58           N  
ATOM   1692  H   GLN A  97      40.233  15.092 -48.253  1.00 91.58           H  
ATOM   1693  CA  GLN A  97      41.605  16.424 -49.221  1.00 91.58           C  
ATOM   1694  HA  GLN A  97      41.301  17.064 -50.050  1.00 91.58           H  
ATOM   1695  C   GLN A  97      43.047  15.994 -49.504  1.00 91.58           C  
ATOM   1696  CB  GLN A  97      41.549  17.235 -47.920  1.00 91.58           C  
ATOM   1697  HB2 GLN A  97      42.398  17.918 -47.888  1.00 91.58           H  
ATOM   1698  HB3 GLN A  97      41.626  16.556 -47.072  1.00 91.58           H  
ATOM   1699  O   GLN A  97      43.689  16.594 -50.357  1.00 91.58           O  
ATOM   1700  CG  GLN A  97      40.266  18.071 -47.811  1.00 91.58           C  
ATOM   1701  HG2 GLN A  97      39.389  17.441 -47.954  1.00 91.58           H  
ATOM   1702  HG3 GLN A  97      40.274  18.824 -48.599  1.00 91.58           H  
ATOM   1703  CD  GLN A  97      40.142  18.763 -46.457  1.00 91.58           C  
ATOM   1704  NE2 GLN A  97      39.523  19.922 -46.392  1.00 91.58           N  
ATOM   1705 HE21 GLN A  97      39.311  20.422 -47.244  1.00 91.58           H  
ATOM   1706 HE22 GLN A  97      39.632  20.398 -45.509  1.00 91.58           H  
ATOM   1707  OE1 GLN A  97      40.565  18.276 -45.424  1.00 91.58           O  
ATOM   1708  N   LYS A  98      43.531  14.932 -48.845  1.00 93.47           N  
ATOM   1709  H   LYS A  98      42.962  14.513 -48.123  1.00 93.47           H  
ATOM   1710  CA  LYS A  98      44.881  14.403 -49.073  1.00 93.47           C  
ATOM   1711  HA  LYS A  98      45.590  15.224 -48.969  1.00 93.47           H  
ATOM   1712  C   LYS A  98      45.067  13.883 -50.501  1.00 93.47           C  
ATOM   1713  CB  LYS A  98      45.208  13.336 -48.016  1.00 93.47           C  
ATOM   1714  HB2 LYS A  98      45.016  13.754 -47.028  1.00 93.47           H  
ATOM   1715  HB3 LYS A  98      44.565  12.468 -48.159  1.00 93.47           H  
ATOM   1716  O   LYS A  98      46.076  14.199 -51.107  1.00 93.47           O  
ATOM   1717  CG  LYS A  98      46.681  12.905 -48.093  1.00 93.47           C  
ATOM   1718  HG2 LYS A  98      47.313  13.790 -48.018  1.00 93.47           H  
ATOM   1719  HG3 LYS A  98      46.869  12.424 -49.053  1.00 93.47           H  
ATOM   1720  CD  LYS A  98      47.056  11.929 -46.970  1.00 93.47           C  
ATOM   1721  HD2 LYS A  98      46.877  12.404 -46.005  1.00 93.47           H  
ATOM   1722  HD3 LYS A  98      46.446  11.030 -47.055  1.00 93.47           H  
ATOM   1723  CE  LYS A  98      48.542  11.570 -47.107  1.00 93.47           C  
ATOM   1724  HE2 LYS A  98      49.123  12.492 -47.085  1.00 93.47           H  
ATOM   1725  HE3 LYS A  98      48.700  11.118 -48.086  1.00 93.47           H  
ATOM   1726  NZ  LYS A  98      49.014  10.649 -46.040  1.00 93.47           N  
ATOM   1727  HZ1 LYS A  98      48.516   9.771 -46.072  1.00 93.47           H  
ATOM   1728  HZ2 LYS A  98      48.912  11.071 -45.128  1.00 93.47           H  
ATOM   1729  HZ3 LYS A  98      49.995  10.451 -46.177  1.00 93.47           H  
ATOM   1730  N   ILE A  99      44.095  13.143 -51.045  1.00 93.13           N  
ATOM   1731  H   ILE A  99      43.299  12.897 -50.473  1.00 93.13           H  
ATOM   1732  CA  ILE A  99      44.147  12.649 -52.436  1.00 93.13           C  
ATOM   1733  HA  ILE A  99      45.086  12.117 -52.587  1.00 93.13           H  
ATOM   1734  C   ILE A  99      44.153  13.805 -53.442  1.00 93.13           C  
ATOM   1735  CB  ILE A  99      42.985  11.664 -52.715  1.00 93.13           C  
ATOM   1736  HB  ILE A  99      42.053  12.140 -52.409  1.00 93.13           H  
ATOM   1737  O   ILE A  99      44.826  13.706 -54.449  1.00 93.13           O  
ATOM   1738  CG1 ILE A  99      43.178  10.370 -51.891  1.00 93.13           C  
ATOM   1739 HG12 ILE A  99      44.014   9.802 -52.301  1.00 93.13           H  
ATOM   1740 HG13 ILE A  99      43.430  10.623 -50.861  1.00 93.13           H  
ATOM   1741  CG2 ILE A  99      42.872  11.309 -54.212  1.00 93.13           C  
ATOM   1742 HG21 ILE A  99      43.818  10.907 -54.574  1.00 93.13           H  
ATOM   1743 HG22 ILE A  99      42.629  12.192 -54.803  1.00 93.13           H  
ATOM   1744 HG23 ILE A  99      42.083  10.578 -54.390  1.00 93.13           H  
ATOM   1745  CD1 ILE A  99      41.935   9.471 -51.848  1.00 93.13           C  
ATOM   1746 HD11 ILE A  99      41.729   9.047 -52.831  1.00 93.13           H  
ATOM   1747 HD12 ILE A  99      41.073  10.045 -51.507  1.00 93.13           H  
ATOM   1748 HD13 ILE A  99      42.112   8.651 -51.152  1.00 93.13           H  
ATOM   1749  N   LYS A 100      43.443  14.910 -53.176  1.00 93.29           N  
ATOM   1750  H   LYS A 100      42.887  14.932 -52.333  1.00 93.29           H  
ATOM   1751  CA  LYS A 100      43.433  16.085 -54.066  1.00 93.29           C  
ATOM   1752  HA  LYS A 100      43.295  15.735 -55.089  1.00 93.29           H  
ATOM   1753  C   LYS A 100      44.768  16.854 -54.085  1.00 93.29           C  
ATOM   1754  CB  LYS A 100      42.250  16.987 -53.666  1.00 93.29           C  
ATOM   1755  HB2 LYS A 100      41.357  16.369 -53.571  1.00 93.29           H  
ATOM   1756  HB3 LYS A 100      42.460  17.444 -52.699  1.00 93.29           H  
ATOM   1757  O   LYS A 100      44.986  17.644 -54.995  1.00 93.29           O  
ATOM   1758  CG  LYS A 100      41.966  18.089 -54.699  1.00 93.29           C  
ATOM   1759  HG2 LYS A 100      42.827  18.752 -54.775  1.00 93.29           H  
ATOM   1760  HG3 LYS A 100      41.790  17.627 -55.671  1.00 93.29           H  
ATOM   1761  CD  LYS A 100      40.759  18.953 -54.323  1.00 93.29           C  
ATOM   1762  HD2 LYS A 100      39.865  18.332 -54.271  1.00 93.29           H  
ATOM   1763  HD3 LYS A 100      40.944  19.424 -53.357  1.00 93.29           H  
ATOM   1764  CE  LYS A 100      40.604  20.023 -55.412  1.00 93.29           C  
ATOM   1765  HE2 LYS A 100      41.552  20.553 -55.505  1.00 93.29           H  
ATOM   1766  HE3 LYS A 100      40.426  19.522 -56.363  1.00 93.29           H  
ATOM   1767  NZ  LYS A 100      39.512  20.984 -55.122  1.00 93.29           N  
ATOM   1768  HZ1 LYS A 100      38.623  20.508 -55.061  1.00 93.29           H  
ATOM   1769  HZ2 LYS A 100      39.458  21.662 -55.868  1.00 93.29           H  
ATOM   1770  HZ3 LYS A 100      39.701  21.482 -54.264  1.00 93.29           H  
ATOM   1771  N   LEU A 101      45.599  16.692 -53.052  1.00 92.07           N  
ATOM   1772  H   LEU A 101      45.364  15.994 -52.361  1.00 92.07           H  
ATOM   1773  CA  LEU A 101      46.908  17.349 -52.930  1.00 92.07           C  
ATOM   1774  HA  LEU A 101      46.903  18.286 -53.487  1.00 92.07           H  
ATOM   1775  C   LEU A 101      48.059  16.525 -53.523  1.00 92.07           C  
ATOM   1776  CB  LEU A 101      47.199  17.632 -51.443  1.00 92.07           C  
ATOM   1777  HB2 LEU A 101      48.243  17.928 -51.345  1.00 92.07           H  
ATOM   1778  HB3 LEU A 101      47.075  16.702 -50.888  1.00 92.07           H  
ATOM   1779  O   LEU A 101      49.141  17.078 -53.701  1.00 92.07           O  
ATOM   1780  CG  LEU A 101      46.337  18.726 -50.798  1.00 92.07           C  
ATOM   1781  HG  LEU A 101      45.280  18.505 -50.947  1.00 92.07           H  
ATOM   1782  CD1 LEU A 101      46.618  18.767 -49.293  1.00 92.07           C  
ATOM   1783 HD11 LEU A 101      46.378  17.799 -48.852  1.00 92.07           H  
ATOM   1784 HD12 LEU A 101      47.671  18.992 -49.121  1.00 92.07           H  
ATOM   1785 HD13 LEU A 101      46.004  19.535 -48.824  1.00 92.07           H  
ATOM   1786  CD2 LEU A 101      46.622  20.113 -51.376  1.00 92.07           C  
ATOM   1787 HD21 LEU A 101      46.350  20.140 -52.431  1.00 92.07           H  
ATOM   1788 HD22 LEU A 101      46.041  20.868 -50.846  1.00 92.07           H  
ATOM   1789 HD23 LEU A 101      47.684  20.344 -51.282  1.00 92.07           H  
ATOM   1790  N   ILE A 102      47.838  15.228 -53.754  1.00 89.20           N  
ATOM   1791  H   ILE A 102      46.880  14.911 -53.741  1.00 89.20           H  
ATOM   1792  CA  ILE A 102      48.773  14.327 -54.444  1.00 89.20           C  
ATOM   1793  HA  ILE A 102      49.800  14.665 -54.304  1.00 89.20           H  
ATOM   1794  C   ILE A 102      48.502  14.437 -55.941  1.00 89.20           C  
ATOM   1795  CB  ILE A 102      48.617  12.882 -53.921  1.00 89.20           C  
ATOM   1796  HB  ILE A 102      47.578  12.586 -54.064  1.00 89.20           H  
ATOM   1797  O   ILE A 102      49.490  14.564 -56.691  1.00 89.20           O  
ATOM   1798  CG1 ILE A 102      48.976  12.792 -52.420  1.00 89.20           C  
ATOM   1799 HG12 ILE A 102      50.046  12.962 -52.297  1.00 89.20           H  
ATOM   1800 HG13 ILE A 102      48.456  13.578 -51.872  1.00 89.20           H  
ATOM   1801  CG2 ILE A 102      49.515  11.932 -54.734  1.00 89.20           C  
ATOM   1802 HG21 ILE A 102      49.224  11.955 -55.784  1.00 89.20           H  
ATOM   1803 HG22 ILE A 102      49.418  10.901 -54.392  1.00 89.20           H  
ATOM   1804 HG23 ILE A 102      50.554  12.253 -54.666  1.00 89.20           H  
ATOM   1805  CD1 ILE A 102      48.600  11.453 -51.770  1.00 89.20           C  
ATOM   1806 HD11 ILE A 102      47.542  11.247 -51.935  1.00 89.20           H  
ATOM   1807 HD12 ILE A 102      48.786  11.512 -50.697  1.00 89.20           H  
ATOM   1808 HD13 ILE A 102      49.201  10.643 -52.182  1.00 89.20           H  
ATOM   1809  OXT ILE A 102      47.302  14.366 -56.283  1.00 89.20           O  
TER    1810      ILE A 102                                                       
END   
