# Supplementary material for: Widespread Horizontal Gene Transfer Among Animal Viruses
Source: bioRxiv. 2024 Mar 26:2024.03.25.586562. Preprint. [Version 2] doi: 10.1101/2024.03.25.586562 (PMC11071296; doi:10.1101/2024.03.25.586562)
Supplement: Supplement 7 [file media-7.zip › File7_PDB/Polyoma5252_sT.pdb]

ATOM      1  N   LYS A   1     -36.547  16.772  30.815  1.00 50.73           N  
ATOM      2  H   LYS A   1     -35.545  16.813  30.698  1.00 50.73           H  
ATOM      3  H2  LYS A   1     -36.894  17.685  31.074  1.00 50.73           H  
ATOM      4  H3  LYS A   1     -36.746  16.123  31.562  1.00 50.73           H  
ATOM      5  CA  LYS A   1     -37.170  16.309  29.551  1.00 50.73           C  
ATOM      6  HA  LYS A   1     -38.245  16.186  29.684  1.00 50.73           H  
ATOM      7  C   LYS A   1     -36.593  14.934  29.235  1.00 50.73           C  
ATOM      8  CB  LYS A   1     -36.928  17.297  28.381  1.00 50.73           C  
ATOM      9  HB2 LYS A   1     -35.877  17.586  28.357  1.00 50.73           H  
ATOM     10  HB3 LYS A   1     -37.151  16.776  27.450  1.00 50.73           H  
ATOM     11  O   LYS A   1     -35.449  14.870  28.810  1.00 50.73           O  
ATOM     12  CG  LYS A   1     -37.811  18.560  28.436  1.00 50.73           C  
ATOM     13  HG2 LYS A   1     -37.587  19.120  29.344  1.00 50.73           H  
ATOM     14  HG3 LYS A   1     -38.856  18.253  28.464  1.00 50.73           H  
ATOM     15  CD  LYS A   1     -37.591  19.474  27.212  1.00 50.73           C  
ATOM     16  HD2 LYS A   1     -36.566  19.846  27.223  1.00 50.73           H  
ATOM     17  HD3 LYS A   1     -37.741  18.890  26.303  1.00 50.73           H  
ATOM     18  CE  LYS A   1     -38.574  20.659  27.213  1.00 50.73           C  
ATOM     19  HE2 LYS A   1     -38.445  21.221  28.138  1.00 50.73           H  
ATOM     20  HE3 LYS A   1     -39.590  20.266  27.207  1.00 50.73           H  
ATOM     21  NZ  LYS A   1     -38.378  21.561  26.044  1.00 50.73           N  
ATOM     22  HZ1 LYS A   1     -38.529  21.064  25.178  1.00 50.73           H  
ATOM     23  HZ2 LYS A   1     -37.448  21.954  26.034  1.00 50.73           H  
ATOM     24  HZ3 LYS A   1     -39.039  22.324  26.073  1.00 50.73           H  
ATOM     25  N   GLN A   2     -37.322  13.868  29.559  1.00 45.11           N  
ATOM     26  H   GLN A   2     -38.270  13.987  29.887  1.00 45.11           H  
ATOM     27  CA  GLN A   2     -37.011  12.497  29.141  1.00 45.11           C  
ATOM     28  HA  GLN A   2     -35.934  12.332  29.131  1.00 45.11           H  
ATOM     29  C   GLN A   2     -37.547  12.314  27.718  1.00 45.11           C  
ATOM     30  CB  GLN A   2     -37.681  11.504  30.117  1.00 45.11           C  
ATOM     31  HB2 GLN A   2     -38.135  10.688  29.555  1.00 45.11           H  
ATOM     32  HB3 GLN A   2     -38.487  12.013  30.646  1.00 45.11           H  
ATOM     33  O   GLN A   2     -38.683  12.700  27.456  1.00 45.11           O  
ATOM     34  CG  GLN A   2     -36.692  10.885  31.120  1.00 45.11           C  
ATOM     35  HG2 GLN A   2     -36.099  10.126  30.610  1.00 45.11           H  
ATOM     36  HG3 GLN A   2     -36.015  11.657  31.488  1.00 45.11           H  
ATOM     37  CD  GLN A   2     -37.381  10.264  32.336  1.00 45.11           C  
ATOM     38  NE2 GLN A   2     -36.814   9.242  32.939  1.00 45.11           N  
ATOM     39 HE21 GLN A   2     -36.026   8.763  32.528  1.00 45.11           H  
ATOM     40 HE22 GLN A   2     -37.343   8.842  33.700  1.00 45.11           H  
ATOM     41  OE1 GLN A   2     -38.401  10.733  32.807  1.00 45.11           O  
ATOM     42  N   TYR A   3     -36.719  11.794  26.814  1.00 56.56           N  
ATOM     43  H   TYR A   3     -35.816  11.459  27.118  1.00 56.56           H  
ATOM     44  CA  TYR A   3     -37.146  11.329  25.496  1.00 56.56           C  
ATOM     45  HA  TYR A   3     -38.170  11.642  25.292  1.00 56.56           H  
ATOM     46  C   TYR A   3     -37.120   9.803  25.525  1.00 56.56           C  
ATOM     47  CB  TYR A   3     -36.245  11.895  24.387  1.00 56.56           C  
ATOM     48  HB2 TYR A   3     -35.222  11.989  24.751  1.00 56.56           H  
ATOM     49  HB3 TYR A   3     -36.222  11.180  23.565  1.00 56.56           H  
ATOM     50  O   TYR A   3     -36.057   9.216  25.714  1.00 56.56           O  
ATOM     51  CG  TYR A   3     -36.720  13.220  23.820  1.00 56.56           C  
ATOM     52  CD1 TYR A   3     -37.658  13.222  22.769  1.00 56.56           C  
ATOM     53  HD1 TYR A   3     -38.042  12.289  22.385  1.00 56.56           H  
ATOM     54  CD2 TYR A   3     -36.223  14.438  24.322  1.00 56.56           C  
ATOM     55  HD2 TYR A   3     -35.496  14.425  25.121  1.00 56.56           H  
ATOM     56  CE1 TYR A   3     -38.098  14.439  22.215  1.00 56.56           C  
ATOM     57  HE1 TYR A   3     -38.815  14.444  21.407  1.00 56.56           H  
ATOM     58  CE2 TYR A   3     -36.650  15.659  23.760  1.00 56.56           C  
ATOM     59  HE2 TYR A   3     -36.243  16.592  24.124  1.00 56.56           H  
ATOM     60  OH  TYR A   3     -37.993  16.831  22.148  1.00 56.56           O  
ATOM     61  HH  TYR A   3     -37.446  17.569  22.425  1.00 56.56           H  
ATOM     62  CZ  TYR A   3     -37.590  15.658  22.704  1.00 56.56           C  
ATOM     63  N   ASP A   4     -38.296   9.208  25.372  1.00 52.80           N  
ATOM     64  H   ASP A   4     -39.112   9.782  25.218  1.00 52.80           H  
ATOM     65  CA  ASP A   4     -38.521   7.778  25.186  1.00 52.80           C  
ATOM     66  HA  ASP A   4     -37.636   7.226  25.501  1.00 52.80           H  
ATOM     67  C   ASP A   4     -38.756   7.553  23.683  1.00 52.80           C  
ATOM     68  CB  ASP A   4     -39.735   7.352  26.047  1.00 52.80           C  
ATOM     69  HB2 ASP A   4     -40.618   7.254  25.416  1.00 52.80           H  
ATOM     70  HB3 ASP A   4     -39.948   8.131  26.779  1.00 52.80           H  
ATOM     71  O   ASP A   4     -39.561   8.268  23.080  1.00 52.80           O  
ATOM     72  CG  ASP A   4     -39.523   6.044  26.814  1.00 52.80           C  
ATOM     73  OD1 ASP A   4     -38.676   5.239  26.368  1.00 52.80           O  
ATOM     74  OD2 ASP A   4     -40.184   5.895  27.864  1.00 52.80           O  
ATOM     75  N   PHE A   5     -38.023   6.631  23.056  1.00 58.28           N  
ATOM     76  H   PHE A   5     -37.461   6.015  23.626  1.00 58.28           H  
ATOM     77  CA  PHE A   5     -38.227   6.248  21.653  1.00 58.28           C  
ATOM     78  HA  PHE A   5     -38.913   6.954  21.184  1.00 58.28           H  
ATOM     79  C   PHE A   5     -38.851   4.848  21.626  1.00 58.28           C  
ATOM     80  CB  PHE A   5     -36.914   6.298  20.849  1.00 58.28           C  
ATOM     81  HB2 PHE A   5     -36.856   5.414  20.214  1.00 58.28           H  
ATOM     82  HB3 PHE A   5     -36.063   6.248  21.529  1.00 58.28           H  
ATOM     83  O   PHE A   5     -38.207   3.905  22.093  1.00 58.28           O  
ATOM     84  CG  PHE A   5     -36.776   7.512  19.946  1.00 58.28           C  
ATOM     85  CD1 PHE A   5     -37.298   7.481  18.637  1.00 58.28           C  
ATOM     86  HD1 PHE A   5     -37.805   6.597  18.280  1.00 58.28           H  
ATOM     87  CD2 PHE A   5     -36.125   8.671  20.407  1.00 58.28           C  
ATOM     88  HD2 PHE A   5     -35.738   8.701  21.415  1.00 58.28           H  
ATOM     89  CE1 PHE A   5     -37.163   8.599  17.794  1.00 58.28           C  
ATOM     90  HE1 PHE A   5     -37.571   8.568  16.794  1.00 58.28           H  
ATOM     91  CE2 PHE A   5     -35.988   9.789  19.563  1.00 58.28           C  
ATOM     92  HE2 PHE A   5     -35.493  10.679  19.923  1.00 58.28           H  
ATOM     93  CZ  PHE A   5     -36.506   9.753  18.256  1.00 58.28           C  
ATOM     94  HZ  PHE A   5     -36.408  10.611  17.608  1.00 58.28           H  
ATOM     95  N   PRO A   6     -40.073   4.680  21.091  1.00 53.70           N  
ATOM     96  CA  PRO A   6     -40.703   3.375  21.005  1.00 53.70           C  
ATOM     97  HA  PRO A   6     -40.604   2.856  21.958  1.00 53.70           H  
ATOM     98  C   PRO A   6     -40.040   2.535  19.908  1.00 53.70           C  
ATOM     99  CB  PRO A   6     -42.186   3.649  20.746  1.00 53.70           C  
ATOM    100  HB2 PRO A   6     -42.661   2.852  20.174  1.00 53.70           H  
ATOM    101  HB3 PRO A   6     -42.700   3.791  21.698  1.00 53.70           H  
ATOM    102  O   PRO A   6     -39.764   3.009  18.805  1.00 53.70           O  
ATOM    103  CG  PRO A   6     -42.170   4.969  19.977  1.00 53.70           C  
ATOM    104  HG2 PRO A   6     -42.035   4.767  18.915  1.00 53.70           H  
ATOM    105  HG3 PRO A   6     -43.083   5.542  20.141  1.00 53.70           H  
ATOM    106  CD  PRO A   6     -40.940   5.699  20.516  1.00 53.70           C  
ATOM    107  HD2 PRO A   6     -41.242   6.398  21.296  1.00 53.70           H  
ATOM    108  HD3 PRO A   6     -40.439   6.229  19.705  1.00 53.70           H  
ATOM    109  N   ALA A   7     -39.795   1.268  20.235  1.00 40.79           N  
ATOM    110  H   ALA A   7     -40.033   0.975  21.173  1.00 40.79           H  
ATOM    111  CA  ALA A   7     -39.402   0.227  19.303  1.00 40.79           C  
ATOM    112  HA  ALA A   7     -38.626   0.610  18.641  1.00 40.79           H  
ATOM    113  C   ALA A   7     -40.613  -0.175  18.444  1.00 40.79           C  
ATOM    114  CB  ALA A   7     -38.823  -0.944  20.112  1.00 40.79           C  
ATOM    115  HB1 ALA A   7     -39.574  -1.332  20.801  1.00 40.79           H  
ATOM    116  HB2 ALA A   7     -37.954  -0.608  20.678  1.00 40.79           H  
ATOM    117  HB3 ALA A   7     -38.521  -1.742  19.433  1.00 40.79           H  
ATOM    118  O   ALA A   7     -41.367  -1.080  18.787  1.00 40.79           O  
ATOM    119  N   GLU A   8     -40.782   0.502  17.317  1.00 50.52           N  
ATOM    120  H   GLU A   8     -40.192   1.304  17.151  1.00 50.52           H  
ATOM    121  CA  GLU A   8     -41.547   0.025  16.168  1.00 50.52           C  
ATOM    122  HA  GLU A   8     -41.972  -0.957  16.375  1.00 50.52           H  
ATOM    123  C   GLU A   8     -40.561  -0.080  15.002  1.00 50.52           C  
ATOM    124  CB  GLU A   8     -42.675   1.005  15.795  1.00 50.52           C  
ATOM    125  HB2 GLU A   8     -43.092   0.691  14.839  1.00 50.52           H  
ATOM    126  HB3 GLU A   8     -42.258   2.004  15.666  1.00 50.52           H  
ATOM    127  O   GLU A   8     -39.656   0.736  14.873  1.00 50.52           O  
ATOM    128  CG  GLU A   8     -43.820   1.063  16.813  1.00 50.52           C  
ATOM    129  HG2 GLU A   8     -44.070   0.046  17.113  1.00 50.52           H  
ATOM    130  HG3 GLU A   8     -43.491   1.607  17.699  1.00 50.52           H  
ATOM    131  CD  GLU A   8     -45.063   1.741  16.212  1.00 50.52           C  
ATOM    132  OE1 GLU A   8     -46.160   1.154  16.349  1.00 50.52           O  
ATOM    133  OE2 GLU A   8     -44.911   2.831  15.615  1.00 50.52           O  
ATOM    134  N   ALA A   9     -40.639  -0.991  14.057  1.00 42.39           N  
ATOM    135  H   ALA A   9     -40.047  -0.751  13.275  1.00 42.39           H  
ATOM    136  CA  ALA A   9     -41.340  -2.241  13.859  1.00 42.39           C  
ATOM    137  HA  ALA A   9     -41.066  -2.968  14.624  1.00 42.39           H  
ATOM    138  C   ALA A   9     -40.823  -2.675  12.476  1.00 42.39           C  
ATOM    139  CB  ALA A   9     -42.864  -2.035  13.804  1.00 42.39           C  
ATOM    140  HB1 ALA A   9     -43.256  -1.749  14.780  1.00 42.39           H  
ATOM    141  HB2 ALA A   9     -43.357  -2.959  13.502  1.00 42.39           H  
ATOM    142  HB3 ALA A   9     -43.105  -1.256  13.081  1.00 42.39           H  
ATOM    143  O   ALA A   9     -40.562  -1.829  11.624  1.00 42.39           O  
ATOM    144  N   SER A  10     -40.734  -3.981  12.234  1.00 39.03           N  
ATOM    145  H   SER A  10     -40.861  -4.597  13.024  1.00 39.03           H  
ATOM    146  CA  SER A  10     -41.031  -4.552  10.915  1.00 39.03           C  
ATOM    147  HA  SER A  10     -40.814  -5.620  10.956  1.00 39.03           H  
ATOM    148  C   SER A  10     -40.267  -3.987   9.701  1.00 39.03           C  
ATOM    149  CB  SER A  10     -42.549  -4.424  10.718  1.00 39.03           C  
ATOM    150  HB2 SER A  10     -42.864  -3.399  10.914  1.00 39.03           H  
ATOM    151  HB3 SER A  10     -43.065  -5.089  11.410  1.00 39.03           H  
ATOM    152  O   SER A  10     -40.725  -3.067   9.025  1.00 39.03           O  
ATOM    153  OG  SER A  10     -42.919  -4.737   9.400  1.00 39.03           O  
ATOM    154  HG  SER A  10     -42.586  -4.025   8.849  1.00 39.03           H  
ATOM    155  N   GLY A  11     -39.185  -4.661   9.310  1.00 38.55           N  
ATOM    156  H   GLY A  11     -38.824  -5.393   9.905  1.00 38.55           H  
ATOM    157  CA  GLY A  11     -38.674  -4.529   7.944  1.00 38.55           C  
ATOM    158  HA2 GLY A  11     -39.248  -5.183   7.288  1.00 38.55           H  
ATOM    159  HA3 GLY A  11     -38.807  -3.504   7.596  1.00 38.55           H  
ATOM    160  C   GLY A  11     -37.203  -4.867   7.784  1.00 38.55           C  
ATOM    161  O   GLY A  11     -36.451  -4.065   7.247  1.00 38.55           O  
ATOM    162  N   SER A  12     -36.771  -6.039   8.251  1.00 41.81           N  
ATOM    163  H   SER A  12     -37.427  -6.677   8.679  1.00 41.81           H  
ATOM    164  CA  SER A  12     -35.465  -6.592   7.889  1.00 41.81           C  
ATOM    165  HA  SER A  12     -34.697  -5.832   8.036  1.00 41.81           H  
ATOM    166  C   SER A  12     -35.469  -6.984   6.406  1.00 41.81           C  
ATOM    167  CB  SER A  12     -35.134  -7.785   8.796  1.00 41.81           C  
ATOM    168  HB2 SER A  12     -34.201  -8.244   8.470  1.00 41.81           H  
ATOM    169  HB3 SER A  12     -35.016  -7.435   9.821  1.00 41.81           H  
ATOM    170  O   SER A  12     -35.678  -8.148   6.060  1.00 41.81           O  
ATOM    171  OG  SER A  12     -36.181  -8.736   8.744  1.00 41.81           O  
ATOM    172  HG  SER A  12     -36.212  -9.057   7.840  1.00 41.81           H  
ATOM    173  N   SER A  13     -35.274  -6.015   5.513  1.00 50.72           N  
ATOM    174  H   SER A  13     -35.226  -5.056   5.825  1.00 50.72           H  
ATOM    175  CA  SER A  13     -34.874  -6.284   4.136  1.00 50.72           C  
ATOM    176  HA  SER A  13     -35.459  -7.120   3.752  1.00 50.72           H  
ATOM    177  C   SER A  13     -33.403  -6.704   4.144  1.00 50.72           C  
ATOM    178  CB  SER A  13     -35.158  -5.091   3.216  1.00 50.72           C  
ATOM    179  HB2 SER A  13     -36.224  -5.073   2.987  1.00 50.72           H  
ATOM    180  HB3 SER A  13     -34.605  -5.214   2.285  1.00 50.72           H  
ATOM    181  O   SER A  13     -32.485  -5.890   4.201  1.00 50.72           O  
ATOM    182  OG  SER A  13     -34.811  -3.861   3.820  1.00 50.72           O  
ATOM    183  HG  SER A  13     -34.800  -3.174   3.150  1.00 50.72           H  
ATOM    184  N   ASN A  14     -33.196  -8.020   4.138  1.00 51.79           N  
ATOM    185  H   ASN A  14     -34.011  -8.611   4.220  1.00 51.79           H  
ATOM    186  CA  ASN A  14     -31.927  -8.673   3.837  1.00 51.79           C  
ATOM    187  HA  ASN A  14     -31.200  -8.453   4.619  1.00 51.79           H  
ATOM    188  C   ASN A  14     -31.376  -8.138   2.502  1.00 51.79           C  
ATOM    189  CB  ASN A  14     -32.195 -10.196   3.756  1.00 51.79           C  
ATOM    190  HB2 ASN A  14     -33.230 -10.382   3.468  1.00 51.79           H  
ATOM    191  HB3 ASN A  14     -31.580 -10.627   2.966  1.00 51.79           H  
ATOM    192  O   ASN A  14     -31.845  -8.528   1.435  1.00 51.79           O  
ATOM    193  CG  ASN A  14     -31.874 -10.970   5.020  1.00 51.79           C  
ATOM    194  ND2 ASN A  14     -32.389 -12.171   5.150  1.00 51.79           N  
ATOM    195 HD21 ASN A  14     -32.947 -12.576   4.412  1.00 51.79           H  
ATOM    196 HD22 ASN A  14     -32.128 -12.679   5.983  1.00 51.79           H  
ATOM    197  OD1 ASN A  14     -31.142 -10.538   5.890  1.00 51.79           O  
ATOM    198  N   LEU A  15     -30.381  -7.251   2.551  1.00 56.99           N  
ATOM    199  H   LEU A  15     -30.104  -6.897   3.455  1.00 56.99           H  
ATOM    200  CA  LEU A  15     -29.604  -6.835   1.382  1.00 56.99           C  
ATOM    201  HA  LEU A  15     -30.244  -6.828   0.500  1.00 56.99           H  
ATOM    202  C   LEU A  15     -28.504  -7.877   1.121  1.00 56.99           C  
ATOM    203  CB  LEU A  15     -29.046  -5.411   1.591  1.00 56.99           C  
ATOM    204  HB2 LEU A  15     -28.337  -5.198   0.792  1.00 56.99           H  
ATOM    205  HB3 LEU A  15     -28.491  -5.396   2.530  1.00 56.99           H  
ATOM    206  O   LEU A  15     -27.338  -7.649   1.430  1.00 56.99           O  
ATOM    207  CG  LEU A  15     -30.097  -4.285   1.615  1.00 56.99           C  
ATOM    208  HG  LEU A  15     -30.870  -4.517   2.347  1.00 56.99           H  
ATOM    209  CD1 LEU A  15     -29.428  -2.971   2.026  1.00 56.99           C  
ATOM    210 HD11 LEU A  15     -28.981  -3.084   3.014  1.00 56.99           H  
ATOM    211 HD12 LEU A  15     -28.652  -2.707   1.307  1.00 56.99           H  
ATOM    212 HD13 LEU A  15     -30.173  -2.177   2.068  1.00 56.99           H  
ATOM    213  CD2 LEU A  15     -30.753  -4.069   0.248  1.00 56.99           C  
ATOM    214 HD21 LEU A  15     -31.441  -3.226   0.297  1.00 56.99           H  
ATOM    215 HD22 LEU A  15     -29.993  -3.875  -0.509  1.00 56.99           H  
ATOM    216 HD23 LEU A  15     -31.320  -4.956  -0.035  1.00 56.99           H  
ATOM    217  N   PHE A  16     -28.887  -9.044   0.598  1.00 51.08           N  
ATOM    218  H   PHE A  16     -29.868  -9.169   0.391  1.00 51.08           H  
ATOM    219  CA  PHE A  16     -27.946  -9.985  -0.014  1.00 51.08           C  
ATOM    220  HA  PHE A  16     -26.963  -9.880   0.445  1.00 51.08           H  
ATOM    221  C   PHE A  16     -27.810  -9.636  -1.502  1.00 51.08           C  
ATOM    222  CB  PHE A  16     -28.404 -11.441   0.197  1.00 51.08           C  
ATOM    223  HB2 PHE A  16     -29.491 -11.497   0.149  1.00 51.08           H  
ATOM    224  HB3 PHE A  16     -28.023 -12.042  -0.628  1.00 51.08           H  
ATOM    225  O   PHE A  16     -28.782  -9.730  -2.247  1.00 51.08           O  
ATOM    226  CG  PHE A  16     -27.911 -12.076   1.487  1.00 51.08           C  
ATOM    227  CD1 PHE A  16     -26.701 -12.796   1.499  1.00 51.08           C  
ATOM    228  HD1 PHE A  16     -26.126 -12.902   0.591  1.00 51.08           H  
ATOM    229  CD2 PHE A  16     -28.653 -11.954   2.676  1.00 51.08           C  
ATOM    230  HD2 PHE A  16     -29.574 -11.390   2.671  1.00 51.08           H  
ATOM    231  CE1 PHE A  16     -26.242 -13.391   2.688  1.00 51.08           C  
ATOM    232  HE1 PHE A  16     -25.316 -13.947   2.686  1.00 51.08           H  
ATOM    233  CE2 PHE A  16     -28.198 -12.551   3.867  1.00 51.08           C  
ATOM    234  HE2 PHE A  16     -28.772 -12.447   4.776  1.00 51.08           H  
ATOM    235  CZ  PHE A  16     -26.991 -13.271   3.872  1.00 51.08           C  
ATOM    236  HZ  PHE A  16     -26.638 -13.731   4.783  1.00 51.08           H  
ATOM    237  N   CYS A  17     -26.612  -9.231  -1.927  1.00 49.64           N  
ATOM    238  H   CYS A  17     -25.865  -9.148  -1.253  1.00 49.64           H  
ATOM    239  CA  CYS A  17     -26.234  -9.162  -3.338  1.00 49.64           C  
ATOM    240  HA  CYS A  17     -27.119  -9.175  -3.973  1.00 49.64           H  
ATOM    241  C   CYS A  17     -25.391 -10.402  -3.658  1.00 49.64           C  
ATOM    242  CB  CYS A  17     -25.451  -7.868  -3.625  1.00 49.64           C  
ATOM    243  HB2 CYS A  17     -25.018  -7.944  -4.622  1.00 49.64           H  
ATOM    244  HB3 CYS A  17     -24.634  -7.768  -2.910  1.00 49.64           H  
ATOM    245  O   CYS A  17     -24.250 -10.493  -3.211  1.00 49.64           O  
ATOM    246  SG  CYS A  17     -26.528  -6.404  -3.566  1.00 49.64           S  
ATOM    247  HG  CYS A  17     -25.609  -5.529  -3.984  1.00 49.64           H  
ATOM    248  N   GLU A  18     -25.944 -11.355  -4.411  1.00 57.02           N  
ATOM    249  H   GLU A  18     -26.899 -11.251  -4.722  1.00 57.02           H  
ATOM    250  CA  GLU A  18     -25.138 -12.373  -5.092  1.00 57.02           C  
ATOM    251  HA  GLU A  18     -24.393 -12.781  -4.408  1.00 57.02           H  
ATOM    252  C   GLU A  18     -24.401 -11.705  -6.259  1.00 57.02           C  
ATOM    253  CB  GLU A  18     -26.006 -13.532  -5.615  1.00 57.02           C  
ATOM    254  HB2 GLU A  18     -26.910 -13.133  -6.075  1.00 57.02           H  
ATOM    255  HB3 GLU A  18     -25.434 -14.053  -6.383  1.00 57.02           H  
ATOM    256  O   GLU A  18     -25.018 -11.294  -7.242  1.00 57.02           O  
ATOM    257  CG  GLU A  18     -26.376 -14.565  -4.541  1.00 57.02           C  
ATOM    258  HG2 GLU A  18     -27.077 -14.112  -3.840  1.00 57.02           H  
ATOM    259  HG3 GLU A  18     -25.474 -14.832  -3.991  1.00 57.02           H  
ATOM    260  CD  GLU A  18     -26.997 -15.836  -5.151  1.00 57.02           C  
ATOM    261  OE1 GLU A  18     -26.791 -16.919  -4.558  1.00 57.02           O  
ATOM    262  OE2 GLU A  18     -27.689 -15.717  -6.188  1.00 57.02           O  
ATOM    263  N   GLU A  19     -23.079 -11.571  -6.157  1.00 49.62           N  
ATOM    264  H   GLU A  19     -22.616 -11.871  -5.311  1.00 49.62           H  
ATOM    265  CA  GLU A  19     -22.244 -11.213  -7.301  1.00 49.62           C  
ATOM    266  HA  GLU A  19     -22.790 -10.500  -7.919  1.00 49.62           H  
ATOM    267  C   GLU A  19     -21.997 -12.480  -8.126  1.00 49.62           C  
ATOM    268  CB  GLU A  19     -20.955 -10.512  -6.841  1.00 49.62           C  
ATOM    269  HB2 GLU A  19     -20.277 -11.236  -6.389  1.00 49.62           H  
ATOM    270  HB3 GLU A  19     -21.226  -9.772  -6.088  1.00 49.62           H  
ATOM    271  O   GLU A  19     -21.317 -13.413  -7.700  1.00 49.62           O  
ATOM    272  CG  GLU A  19     -20.255  -9.792  -8.008  1.00 49.62           C  
ATOM    273  HG2 GLU A  19     -19.962 -10.536  -8.748  1.00 49.62           H  
ATOM    274  HG3 GLU A  19     -20.968  -9.116  -8.480  1.00 49.62           H  
ATOM    275  CD  GLU A  19     -19.021  -8.981  -7.569  1.00 49.62           C  
ATOM    276  OE1 GLU A  19     -18.107  -8.819  -8.410  1.00 49.62           O  
ATOM    277  OE2 GLU A  19     -19.008  -8.481  -6.420  1.00 49.62           O  
ATOM    278  N   THR A  20     -22.617 -12.542  -9.301  1.00 58.69           N  
ATOM    279  H   THR A  20     -23.207 -11.771  -9.580  1.00 58.69           H  
ATOM    280  CA  THR A  20     -22.436 -13.640 -10.249  1.00 58.69           C  
ATOM    281  HA  THR A  20     -22.453 -14.583  -9.703  1.00 58.69           H  
ATOM    282  C   THR A  20     -21.072 -13.474 -10.915  1.00 58.69           C  
ATOM    283  CB  THR A  20     -23.566 -13.656 -11.297  1.00 58.69           C  
ATOM    284  HB  THR A  20     -23.313 -12.997 -12.127  1.00 58.69           H  
ATOM    285  O   THR A  20     -20.882 -12.565 -11.724  1.00 58.69           O  
ATOM    286  CG2 THR A  20     -23.821 -15.060 -11.843  1.00 58.69           C  
ATOM    287 HG21 THR A  20     -24.110 -15.734 -11.037  1.00 58.69           H  
ATOM    288 HG22 THR A  20     -22.916 -15.432 -12.325  1.00 58.69           H  
ATOM    289 HG23 THR A  20     -24.618 -15.019 -12.585  1.00 58.69           H  
ATOM    290  OG1 THR A  20     -24.778 -13.191 -10.741  1.00 58.69           O  
ATOM    291  HG1 THR A  20     -24.788 -13.426  -9.810  1.00 58.69           H  
ATOM    292  N   LEU A  21     -20.112 -14.342 -10.581  1.00 60.23           N  
ATOM    293  H   LEU A  21     -20.298 -15.002  -9.840  1.00 60.23           H  
ATOM    294  CA  LEU A  21     -18.839 -14.433 -11.295  1.00 60.23           C  
ATOM    295  HA  LEU A  21     -18.425 -13.433 -11.423  1.00 60.23           H  
ATOM    296  C   LEU A  21     -19.104 -15.007 -12.692  1.00 60.23           C  
ATOM    297  CB  LEU A  21     -17.829 -15.293 -10.507  1.00 60.23           C  
ATOM    298  HB2 LEU A  21     -16.962 -15.470 -11.143  1.00 60.23           H  
ATOM    299  HB3 LEU A  21     -18.286 -16.260 -10.300  1.00 60.23           H  
ATOM    300  O   LEU A  21     -19.174 -16.222 -12.877  1.00 60.23           O  
ATOM    301  CG  LEU A  21     -17.337 -14.686  -9.180  1.00 60.23           C  
ATOM    302  HG  LEU A  21     -18.191 -14.488  -8.532  1.00 60.23           H  
ATOM    303  CD1 LEU A  21     -16.419 -15.689  -8.477  1.00 60.23           C  
ATOM    304 HD11 LEU A  21     -16.962 -16.616  -8.294  1.00 60.23           H  
ATOM    305 HD12 LEU A  21     -16.094 -15.279  -7.521  1.00 60.23           H  
ATOM    306 HD13 LEU A  21     -15.548 -15.896  -9.098  1.00 60.23           H  
ATOM    307  CD2 LEU A  21     -16.552 -13.388  -9.382  1.00 60.23           C  
ATOM    308 HD21 LEU A  21     -17.212 -12.608  -9.763  1.00 60.23           H  
ATOM    309 HD22 LEU A  21     -16.157 -13.043  -8.426  1.00 60.23           H  
ATOM    310 HD23 LEU A  21     -15.730 -13.545 -10.081  1.00 60.23           H  
ATOM    311  N   TYR A  22     -19.272 -14.132 -13.681  1.00 54.21           N  
ATOM    312  H   TYR A  22     -19.305 -13.148 -13.453  1.00 54.21           H  
ATOM    313  CA  TYR A  22     -19.181 -14.533 -15.079  1.00 54.21           C  
ATOM    314  HA  TYR A  22     -19.852 -15.374 -15.251  1.00 54.21           H  
ATOM    315  C   TYR A  22     -17.747 -15.006 -15.342  1.00 54.21           C  
ATOM    316  CB  TYR A  22     -19.612 -13.390 -16.010  1.00 54.21           C  
ATOM    317  HB2 TYR A  22     -19.136 -13.534 -16.979  1.00 54.21           H  
ATOM    318  HB3 TYR A  22     -19.257 -12.436 -15.618  1.00 54.21           H  
ATOM    319  O   TYR A  22     -16.801 -14.222 -15.286  1.00 54.21           O  
ATOM    320  CG  TYR A  22     -21.113 -13.335 -16.232  1.00 54.21           C  
ATOM    321  CD1 TYR A  22     -21.683 -14.069 -17.291  1.00 54.21           C  
ATOM    322  HD1 TYR A  22     -21.051 -14.651 -17.945  1.00 54.21           H  
ATOM    323  CD2 TYR A  22     -21.939 -12.583 -15.373  1.00 54.21           C  
ATOM    324  HD2 TYR A  22     -21.504 -12.042 -14.546  1.00 54.21           H  
ATOM    325  CE1 TYR A  22     -23.076 -14.046 -17.499  1.00 54.21           C  
ATOM    326  HE1 TYR A  22     -23.520 -14.607 -18.308  1.00 54.21           H  
ATOM    327  CE2 TYR A  22     -23.334 -12.558 -15.578  1.00 54.21           C  
ATOM    328  HE2 TYR A  22     -23.963 -11.990 -14.909  1.00 54.21           H  
ATOM    329  OH  TYR A  22     -25.247 -13.275 -16.842  1.00 54.21           O  
ATOM    330  HH  TYR A  22     -25.693 -12.770 -16.158  1.00 54.21           H  
ATOM    331  CZ  TYR A  22     -23.902 -13.290 -16.644  1.00 54.21           C  
ATOM    332  N   SER A  23     -17.601 -16.311 -15.580  1.00 48.56           N  
ATOM    333  H   SER A  23     -18.432 -16.885 -15.564  1.00 48.56           H  
ATOM    334  CA  SER A  23     -16.368 -16.913 -16.086  1.00 48.56           C  
ATOM    335  HA  SER A  23     -15.545 -16.715 -15.400  1.00 48.56           H  
ATOM    336  C   SER A  23     -16.046 -16.296 -17.446  1.00 48.56           C  
ATOM    337  CB  SER A  23     -16.537 -18.431 -16.236  1.00 48.56           C  
ATOM    338  HB2 SER A  23     -15.690 -18.834 -16.792  1.00 48.56           H  
ATOM    339  HB3 SER A  23     -17.451 -18.651 -16.788  1.00 48.56           H  
ATOM    340  O   SER A  23     -16.810 -16.479 -18.392  1.00 48.56           O  
ATOM    341  OG  SER A  23     -16.576 -19.048 -14.964  1.00 48.56           O  
ATOM    342  HG  SER A  23     -17.187 -18.560 -14.406  1.00 48.56           H  
ATOM    343  N   SER A  24     -14.940 -15.552 -17.525  1.00 51.66           N  
ATOM    344  H   SER A  24     -14.393 -15.416 -16.687  1.00 51.66           H  
ATOM    345  CA  SER A  24     -14.297 -15.228 -18.801  1.00 51.66           C  
ATOM    346  HA  SER A  24     -15.064 -15.095 -19.565  1.00 51.66           H  
ATOM    347  C   SER A  24     -13.425 -16.423 -19.163  1.00 51.66           C  
ATOM    348  CB  SER A  24     -13.474 -13.932 -18.736  1.00 51.66           C  
ATOM    349  HB2 SER A  24     -13.864 -13.315 -17.926  1.00 51.66           H  
ATOM    350  HB3 SER A  24     -12.426 -14.147 -18.530  1.00 51.66           H  
ATOM    351  O   SER A  24     -12.436 -16.704 -18.488  1.00 51.66           O  
ATOM    352  OG  SER A  24     -13.588 -13.182 -19.935  1.00 51.66           O  
ATOM    353  HG  SER A  24     -12.983 -13.476 -20.621  1.00 51.66           H  
ATOM    354  N   ASP A  25     -13.883 -17.160 -20.163  1.00 50.47           N  
ATOM    355  H   ASP A  25     -14.715 -16.835 -20.635  1.00 50.47           H  
ATOM    356  CA  ASP A  25     -13.199 -18.260 -20.825  1.00 50.47           C  
ATOM    357  HA  ASP A  25     -12.620 -18.845 -20.111  1.00 50.47           H  
ATOM    358  C   ASP A  25     -12.264 -17.659 -21.883  1.00 50.47           C  
ATOM    359  CB  ASP A  25     -14.311 -19.142 -21.435  1.00 50.47           C  
ATOM    360  HB2 ASP A  25     -14.862 -18.568 -22.180  1.00 50.47           H  
ATOM    361  HB3 ASP A  25     -15.015 -19.396 -20.642  1.00 50.47           H  
ATOM    362  O   ASP A  25     -12.741 -17.217 -22.924  1.00 50.47           O  
ATOM    363  CG  ASP A  25     -13.844 -20.458 -22.061  1.00 50.47           C  
ATOM    364  OD1 ASP A  25     -12.731 -20.911 -21.715  1.00 50.47           O  
ATOM    365  OD2 ASP A  25     -14.659 -21.048 -22.809  1.00 50.47           O  
ATOM    366  N   GLU A  26     -10.964 -17.551 -21.592  1.00 59.50           N  
ATOM    367  H   GLU A  26     -10.653 -17.812 -20.668  1.00 59.50           H  
ATOM    368  CA  GLU A  26      -9.928 -17.332 -22.610  1.00 59.50           C  
ATOM    369  HA  GLU A  26     -10.124 -18.053 -23.404  1.00 59.50           H  
ATOM    370  C   GLU A  26      -8.513 -17.639 -22.071  1.00 59.50           C  
ATOM    371  CB  GLU A  26     -10.028 -15.942 -23.292  1.00 59.50           C  
ATOM    372  HB2 GLU A  26      -9.186 -15.816 -23.973  1.00 59.50           H  
ATOM    373  HB3 GLU A  26     -10.914 -15.936 -23.928  1.00 59.50           H  
ATOM    374  O   GLU A  26      -8.045 -17.041 -21.103  1.00 59.50           O  
ATOM    375  CG  GLU A  26     -10.096 -14.717 -22.369  1.00 59.50           C  
ATOM    376  HG2 GLU A  26      -9.084 -14.427 -22.087  1.00 59.50           H  
ATOM    377  HG3 GLU A  26     -10.628 -14.970 -21.452  1.00 59.50           H  
ATOM    378  CD  GLU A  26     -10.814 -13.528 -23.036  1.00 59.50           C  
ATOM    379  OE1 GLU A  26     -11.892 -13.143 -22.517  1.00 59.50           O  
ATOM    380  OE2 GLU A  26     -10.258 -12.947 -24.001  1.00 59.50           O  
ATOM    381  N   GLU A  27      -7.849 -18.562 -22.780  1.00 53.75           N  
ATOM    382  H   GLU A  27      -8.374 -18.957 -23.547  1.00 53.75           H  
ATOM    383  CA  GLU A  27      -6.410 -18.880 -22.813  1.00 53.75           C  
ATOM    384  HA  GLU A  27      -6.282 -19.445 -23.737  1.00 53.75           H  
ATOM    385  C   GLU A  27      -5.847 -19.831 -21.726  1.00 53.75           C  
ATOM    386  CB  GLU A  27      -5.566 -17.622 -23.077  1.00 53.75           C  
ATOM    387  HB2 GLU A  27      -5.572 -17.009 -22.176  1.00 53.75           H  
ATOM    388  HB3 GLU A  27      -4.533 -17.919 -23.258  1.00 53.75           H  
ATOM    389  O   GLU A  27      -5.205 -19.453 -20.746  1.00 53.75           O  
ATOM    390  CG  GLU A  27      -6.044 -16.742 -24.254  1.00 53.75           C  
ATOM    391  HG2 GLU A  27      -5.569 -15.768 -24.137  1.00 53.75           H  
ATOM    392  HG3 GLU A  27      -7.117 -16.558 -24.201  1.00 53.75           H  
ATOM    393  CD  GLU A  27      -5.673 -17.284 -25.641  1.00 53.75           C  
ATOM    394  OE1 GLU A  27      -6.529 -17.938 -26.282  1.00 53.75           O  
ATOM    395  OE2 GLU A  27      -4.529 -17.005 -26.069  1.00 53.75           O  
ATOM    396  N   ASP A  28      -6.027 -21.126 -22.006  1.00 53.39           N  
ATOM    397  H   ASP A  28      -6.617 -21.323 -22.801  1.00 53.39           H  
ATOM    398  CA  ASP A  28      -5.237 -22.269 -21.537  1.00 53.39           C  
ATOM    399  HA  ASP A  28      -5.380 -22.405 -20.465  1.00 53.39           H  
ATOM    400  C   ASP A  28      -3.730 -22.077 -21.828  1.00 53.39           C  
ATOM    401  CB  ASP A  28      -5.804 -23.500 -22.282  1.00 53.39           C  
ATOM    402  HB2 ASP A  28      -6.854 -23.611 -22.012  1.00 53.39           H  
ATOM    403  HB3 ASP A  28      -5.763 -23.310 -23.355  1.00 53.39           H  
ATOM    404  O   ASP A  28      -3.283 -22.171 -22.971  1.00 53.39           O  
ATOM    405  CG  ASP A  28      -5.102 -24.836 -22.003  1.00 53.39           C  
ATOM    406  OD1 ASP A  28      -4.453 -24.958 -20.936  1.00 53.39           O  
ATOM    407  OD2 ASP A  28      -5.246 -25.751 -22.846  1.00 53.39           O  
ATOM    408  N   VAL A  29      -2.924 -21.818 -20.791  1.00 58.21           N  
ATOM    409  H   VAL A  29      -3.359 -21.657 -19.894  1.00 58.21           H  
ATOM    410  CA  VAL A  29      -1.455 -21.913 -20.863  1.00 58.21           C  
ATOM    411  HA  VAL A  29      -1.189 -22.307 -21.843  1.00 58.21           H  
ATOM    412  C   VAL A  29      -0.981 -22.934 -19.832  1.00 58.21           C  
ATOM    413  CB  VAL A  29      -0.740 -20.550 -20.744  1.00 58.21           C  
ATOM    414  HB  VAL A  29      -0.861 -20.158 -19.734  1.00 58.21           H  
ATOM    415  O   VAL A  29      -0.697 -22.624 -18.675  1.00 58.21           O  
ATOM    416  CG1 VAL A  29       0.762 -20.709 -21.044  1.00 58.21           C  
ATOM    417 HG11 VAL A  29       0.901 -21.097 -22.053  1.00 58.21           H  
ATOM    418 HG12 VAL A  29       1.255 -19.741 -20.960  1.00 58.21           H  
ATOM    419 HG13 VAL A  29       1.217 -21.392 -20.326  1.00 58.21           H  
ATOM    420  CG2 VAL A  29      -1.291 -19.516 -21.733  1.00 58.21           C  
ATOM    421 HG21 VAL A  29      -2.334 -19.299 -21.500  1.00 58.21           H  
ATOM    422 HG22 VAL A  29      -1.241 -19.903 -22.751  1.00 58.21           H  
ATOM    423 HG23 VAL A  29      -0.727 -18.586 -21.666  1.00 58.21           H  
ATOM    424  N   SER A  30      -0.911 -24.187 -20.273  1.00 51.09           N  
ATOM    425  H   SER A  30      -1.338 -24.365 -21.171  1.00 51.09           H  
ATOM    426  CA  SER A  30      -0.385 -25.333 -19.531  1.00 51.09           C  
ATOM    427  HA  SER A  30      -1.051 -25.530 -18.691  1.00 51.09           H  
ATOM    428  C   SER A  30       1.059 -25.093 -19.033  1.00 51.09           C  
ATOM    429  CB  SER A  30      -0.450 -26.537 -20.478  1.00 51.09           C  
ATOM    430  HB2 SER A  30       0.193 -26.364 -21.341  1.00 51.09           H  
ATOM    431  HB3 SER A  30      -1.476 -26.646 -20.830  1.00 51.09           H  
ATOM    432  O   SER A  30       1.960 -24.897 -19.855  1.00 51.09           O  
ATOM    433  OG  SER A  30      -0.070 -27.735 -19.836  1.00 51.09           O  
ATOM    434  HG  SER A  30       0.890 -27.761 -19.807  1.00 51.09           H  
ATOM    435  N   PRO A  31       1.351 -25.165 -17.717  1.00 59.90           N  
ATOM    436  CA  PRO A  31       2.717 -25.070 -17.218  1.00 59.90           C  
ATOM    437  HA  PRO A  31       3.280 -24.331 -17.787  1.00 59.90           H  
ATOM    438  C   PRO A  31       3.403 -26.440 -17.347  1.00 59.90           C  
ATOM    439  CB  PRO A  31       2.578 -24.574 -15.777  1.00 59.90           C  
ATOM    440  HB2 PRO A  31       3.403 -24.904 -15.146  1.00 59.90           H  
ATOM    441  HB3 PRO A  31       2.512 -23.486 -15.777  1.00 59.90           H  
ATOM    442  O   PRO A  31       3.101 -27.381 -16.614  1.00 59.90           O  
ATOM    443  CG  PRO A  31       1.239 -25.160 -15.322  1.00 59.90           C  
ATOM    444  HG2 PRO A  31       1.398 -26.151 -14.897  1.00 59.90           H  
ATOM    445  HG3 PRO A  31       0.748 -24.513 -14.595  1.00 59.90           H  
ATOM    446  CD  PRO A  31       0.415 -25.285 -16.608  1.00 59.90           C  
ATOM    447  HD2 PRO A  31      -0.310 -24.473 -16.657  1.00 59.90           H  
ATOM    448  HD3 PRO A  31      -0.098 -26.247 -16.636  1.00 59.90           H  
ATOM    449  N   GLY A  32       4.328 -26.575 -18.299  1.00 50.85           N  
ATOM    450  H   GLY A  32       4.482 -25.793 -18.919  1.00 50.85           H  
ATOM    451  CA  GLY A  32       5.221 -27.738 -18.386  1.00 50.85           C  
ATOM    452  HA2 GLY A  32       4.608 -28.639 -18.418  1.00 50.85           H  
ATOM    453  HA3 GLY A  32       5.807 -27.684 -19.304  1.00 50.85           H  
ATOM    454  C   GLY A  32       6.189 -27.822 -17.188  1.00 50.85           C  
ATOM    455  O   GLY A  32       6.495 -26.799 -16.572  1.00 50.85           O  
ATOM    456  N   PRO A  33       6.681 -29.023 -16.825  1.00 46.52           N  
ATOM    457  CA  PRO A  33       7.366 -29.265 -15.558  1.00 46.52           C  
ATOM    458  HA  PRO A  33       6.778 -28.844 -14.742  1.00 46.52           H  
ATOM    459  C   PRO A  33       8.764 -28.635 -15.542  1.00 46.52           C  
ATOM    460  CB  PRO A  33       7.405 -30.789 -15.406  1.00 46.52           C  
ATOM    461  HB2 PRO A  33       8.275 -31.128 -14.842  1.00 46.52           H  
ATOM    462  HB3 PRO A  33       6.487 -31.127 -14.925  1.00 46.52           H  
ATOM    463  O   PRO A  33       9.640 -28.998 -16.325  1.00 46.52           O  
ATOM    464  CG  PRO A  33       7.433 -31.286 -16.852  1.00 46.52           C  
ATOM    465  HG2 PRO A  33       8.457 -31.273 -17.226  1.00 46.52           H  
ATOM    466  HG3 PRO A  33       7.008 -32.285 -16.944  1.00 46.52           H  
ATOM    467  CD  PRO A  33       6.601 -30.248 -17.603  1.00 46.52           C  
ATOM    468  HD2 PRO A  33       5.564 -30.580 -17.650  1.00 46.52           H  
ATOM    469  HD3 PRO A  33       6.995 -30.102 -18.609  1.00 46.52           H  
ATOM    470  N   SER A  34       8.986 -27.709 -14.610  1.00 55.04           N  
ATOM    471  H   SER A  34       8.209 -27.422 -14.031  1.00 55.04           H  
ATOM    472  CA  SER A  34      10.292 -27.093 -14.383  1.00 55.04           C  
ATOM    473  HA  SER A  34      10.740 -26.864 -15.350  1.00 55.04           H  
ATOM    474  C   SER A  34      11.209 -28.070 -13.635  1.00 55.04           C  
ATOM    475  CB  SER A  34      10.103 -25.766 -13.639  1.00 55.04           C  
ATOM    476  HB2 SER A  34       9.235 -25.252 -14.052  1.00 55.04           H  
ATOM    477  HB3 SER A  34       9.934 -25.946 -12.577  1.00 55.04           H  
ATOM    478  O   SER A  34      11.019 -28.333 -12.446  1.00 55.04           O  
ATOM    479  OG  SER A  34      11.231 -24.939 -13.822  1.00 55.04           O  
ATOM    480  HG  SER A  34      11.012 -24.042 -13.559  1.00 55.04           H  
ATOM    481  N   GLN A  35      12.188 -28.646 -14.339  1.00 48.73           N  
ATOM    482  H   GLN A  35      12.252 -28.423 -15.322  1.00 48.73           H  
ATOM    483  CA  GLN A  35      13.303 -29.374 -13.730  1.00 48.73           C  
ATOM    484  HA  GLN A  35      12.915 -30.112 -13.027  1.00 48.73           H  
ATOM    485  C   GLN A  35      14.178 -28.379 -12.962  1.00 48.73           C  
ATOM    486  CB  GLN A  35      14.140 -30.094 -14.802  1.00 48.73           C  
ATOM    487  HB2 GLN A  35      15.113 -30.337 -14.376  1.00 48.73           H  
ATOM    488  HB3 GLN A  35      14.299 -29.424 -15.647  1.00 48.73           H  
ATOM    489  O   GLN A  35      14.799 -27.500 -13.554  1.00 48.73           O  
ATOM    490  CG  GLN A  35      13.507 -31.406 -15.288  1.00 48.73           C  
ATOM    491  HG2 GLN A  35      12.528 -31.201 -15.722  1.00 48.73           H  
ATOM    492  HG3 GLN A  35      13.373 -32.071 -14.435  1.00 48.73           H  
ATOM    493  CD  GLN A  35      14.364 -32.114 -16.338  1.00 48.73           C  
ATOM    494  NE2 GLN A  35      14.201 -33.407 -16.519  1.00 48.73           N  
ATOM    495 HE21 GLN A  35      14.792 -33.819 -17.227  1.00 48.73           H  
ATOM    496 HE22 GLN A  35      13.525 -33.927 -15.978  1.00 48.73           H  
ATOM    497  OE1 GLN A  35      15.189 -31.539 -17.023  1.00 48.73           O  
ATOM    498  N   ARG A  36      14.224 -28.518 -11.638  1.00 51.34           N  
ATOM    499  H   ARG A  36      13.669 -29.256 -11.229  1.00 51.34           H  
ATOM    500  CA  ARG A  36      15.075 -27.733 -10.739  1.00 51.34           C  
ATOM    501  HA  ARG A  36      15.220 -26.734 -11.150  1.00 51.34           H  
ATOM    502  C   ARG A  36      16.436 -28.436 -10.611  1.00 51.34           C  
ATOM    503  CB  ARG A  36      14.327 -27.632  -9.395  1.00 51.34           C  
ATOM    504  HB2 ARG A  36      14.314 -28.609  -8.912  1.00 51.34           H  
ATOM    505  HB3 ARG A  36      13.295 -27.354  -9.606  1.00 51.34           H  
ATOM    506  O   ARG A  36      16.449 -29.547 -10.087  1.00 51.34           O  
ATOM    507  CG  ARG A  36      14.895 -26.592  -8.422  1.00 51.34           C  
ATOM    508  HG2 ARG A  36      15.932 -26.825  -8.182  1.00 51.34           H  
ATOM    509  HG3 ARG A  36      14.845 -25.608  -8.889  1.00 51.34           H  
ATOM    510  CD  ARG A  36      14.051 -26.605  -7.138  1.00 51.34           C  
ATOM    511  HD2 ARG A  36      14.246 -27.538  -6.609  1.00 51.34           H  
ATOM    512  HD3 ARG A  36      12.997 -26.570  -7.413  1.00 51.34           H  
ATOM    513  NE  ARG A  36      14.355 -25.460  -6.260  1.00 51.34           N  
ATOM    514  HE  ARG A  36      15.136 -24.880  -6.534  1.00 51.34           H  
ATOM    515  NH1 ARG A  36      12.805 -25.928  -4.633  1.00 51.34           N  
ATOM    516 HH11 ARG A  36      12.601 -26.794  -5.111  1.00 51.34           H  
ATOM    517 HH12 ARG A  36      12.393 -25.733  -3.731  1.00 51.34           H  
ATOM    518  NH2 ARG A  36      14.088 -24.110  -4.448  1.00 51.34           N  
ATOM    519 HH21 ARG A  36      14.850 -23.534  -4.776  1.00 51.34           H  
ATOM    520 HH22 ARG A  36      13.667 -23.926  -3.549  1.00 51.34           H  
ATOM    521  CZ  ARG A  36      13.749 -25.172  -5.124  1.00 51.34           C  
ATOM    522  N   PRO A  37      17.566 -27.857 -11.056  1.00 51.84           N  
ATOM    523  CA  PRO A  37      18.876 -28.372 -10.689  1.00 51.84           C  
ATOM    524  HA  PRO A  37      18.863 -29.461 -10.699  1.00 51.84           H  
ATOM    525  C   PRO A  37      19.227 -27.871  -9.284  1.00 51.84           C  
ATOM    526  CB  PRO A  37      19.865 -27.886 -11.758  1.00 51.84           C  
ATOM    527  HB2 PRO A  37      20.577 -27.181 -11.327  1.00 51.84           H  
ATOM    528  HB3 PRO A  37      20.398 -28.721 -12.212  1.00 51.84           H  
ATOM    529  O   PRO A  37      19.198 -26.672  -9.010  1.00 51.84           O  
ATOM    530  CG  PRO A  37      18.993 -27.166 -12.790  1.00 51.84           C  
ATOM    531  HG2 PRO A  37      19.496 -26.295 -13.208  1.00 51.84           H  
ATOM    532  HG3 PRO A  37      18.714 -27.863 -13.581  1.00 51.84           H  
ATOM    533  CD  PRO A  37      17.744 -26.772 -12.002  1.00 51.84           C  
ATOM    534  HD2 PRO A  37      17.924 -25.843 -11.460  1.00 51.84           H  
ATOM    535  HD3 PRO A  37      16.894 -26.659 -12.675  1.00 51.84           H  
ATOM    536  N   GLU A  38      19.523 -28.820  -8.405  1.00 45.90           N  
ATOM    537  H   GLU A  38      19.434 -29.778  -8.713  1.00 45.90           H  
ATOM    538  CA  GLU A  38      20.179 -28.646  -7.111  1.00 45.90           C  
ATOM    539  HA  GLU A  38      19.524 -28.128  -6.410  1.00 45.90           H  
ATOM    540  C   GLU A  38      21.490 -27.857  -7.299  1.00 45.90           C  
ATOM    541  CB  GLU A  38      20.508 -30.051  -6.566  1.00 45.90           C  
ATOM    542  HB2 GLU A  38      21.171 -30.534  -7.284  1.00 45.90           H  
ATOM    543  HB3 GLU A  38      21.075 -29.952  -5.640  1.00 45.90           H  
ATOM    544  O   GLU A  38      22.387 -28.303  -8.014  1.00 45.90           O  
ATOM    545  CG  GLU A  38      19.311 -31.009  -6.364  1.00 45.90           C  
ATOM    546  HG2 GLU A  38      18.571 -30.860  -7.150  1.00 45.90           H  
ATOM    547  HG3 GLU A  38      19.683 -32.026  -6.482  1.00 45.90           H  
ATOM    548  CD  GLU A  38      18.649 -30.915  -4.984  1.00 45.90           C  
ATOM    549  OE1 GLU A  38      17.397 -30.966  -4.934  1.00 45.90           O  
ATOM    550  OE2 GLU A  38      19.390 -30.808  -3.988  1.00 45.90           O  
ATOM    551  N   ALA A  39      21.606 -26.683  -6.682  1.00 48.10           N  
ATOM    552  H   ALA A  39      20.818 -26.330  -6.158  1.00 48.10           H  
ATOM    553  CA  ALA A  39      22.877 -25.978  -6.538  1.00 48.10           C  
ATOM    554  HA  ALA A  39      23.682 -26.711  -6.487  1.00 48.10           H  
ATOM    555  C   ALA A  39      22.866 -25.218  -5.210  1.00 48.10           C  
ATOM    556  CB  ALA A  39      23.156 -25.089  -7.754  1.00 48.10           C  
ATOM    557  HB1 ALA A  39      23.205 -25.702  -8.654  1.00 48.10           H  
ATOM    558  HB2 ALA A  39      22.363 -24.349  -7.864  1.00 48.10           H  
ATOM    559  HB3 ALA A  39      24.108 -24.577  -7.617  1.00 48.10           H  
ATOM    560  O   ALA A  39      22.438 -24.069  -5.098  1.00 48.10           O  
ATOM    561  N   GLU A  40      23.286 -25.944  -4.187  1.00 42.50           N  
ATOM    562  H   GLU A  40      23.539 -26.902  -4.382  1.00 42.50           H  
ATOM    563  CA  GLU A  40      23.804 -25.435  -2.930  1.00 42.50           C  
ATOM    564  HA  GLU A  40      23.051 -24.841  -2.414  1.00 42.50           H  
ATOM    565  C   GLU A  40      25.049 -24.584  -3.245  1.00 42.50           C  
ATOM    566  CB  GLU A  40      24.214 -26.658  -2.068  1.00 42.50           C  
ATOM    567  HB2 GLU A  40      24.437 -26.312  -1.058  1.00 42.50           H  
ATOM    568  HB3 GLU A  40      25.126 -27.082  -2.488  1.00 42.50           H  
ATOM    569  O   GLU A  40      25.990 -25.124  -3.810  1.00 42.50           O  
ATOM    570  CG  GLU A  40      23.168 -27.794  -1.995  1.00 42.50           C  
ATOM    571  HG2 GLU A  40      22.276 -27.402  -1.506  1.00 42.50           H  
ATOM    572  HG3 GLU A  40      22.887 -28.112  -2.999  1.00 42.50           H  
ATOM    573  CD  GLU A  40      23.670 -29.045  -1.248  1.00 42.50           C  
ATOM    574  OE1 GLU A  40      22.808 -29.766  -0.699  1.00 42.50           O  
ATOM    575  OE2 GLU A  40      24.899 -29.280  -1.215  1.00 42.50           O  
ATOM    576  N   ASP A  41      25.053 -23.278  -2.956  1.00 48.79           N  
ATOM    577  H   ASP A  41      24.150 -22.836  -2.858  1.00 48.79           H  
ATOM    578  CA  ASP A  41      26.165 -22.593  -2.270  1.00 48.79           C  
ATOM    579  HA  ASP A  41      26.241 -23.084  -1.300  1.00 48.79           H  
ATOM    580  C   ASP A  41      25.839 -21.101  -2.042  1.00 48.79           C  
ATOM    581  CB  ASP A  41      27.564 -22.695  -2.938  1.00 48.79           C  
ATOM    582  HB2 ASP A  41      27.687 -23.603  -3.530  1.00 48.79           H  
ATOM    583  HB3 ASP A  41      27.699 -21.862  -3.628  1.00 48.79           H  
ATOM    584  O   ASP A  41      25.568 -20.325  -2.955  1.00 48.79           O  
ATOM    585  CG  ASP A  41      28.713 -22.690  -1.916  1.00 48.79           C  
ATOM    586  OD1 ASP A  41      28.444 -22.448  -0.716  1.00 48.79           O  
ATOM    587  OD2 ASP A  41      29.874 -22.893  -2.330  1.00 48.79           O  
ATOM    588  N   THR A  42      25.837 -20.739  -0.767  1.00 39.25           N  
ATOM    589  H   THR A  42      26.071 -21.507  -0.155  1.00 39.25           H  
ATOM    590  CA  THR A  42      26.136 -19.449  -0.138  1.00 39.25           C  
ATOM    591  HA  THR A  42      25.318 -19.255   0.556  1.00 39.25           H  
ATOM    592  C   THR A  42      26.305 -18.195  -1.019  1.00 39.25           C  
ATOM    593  CB  THR A  42      27.422 -19.654   0.697  1.00 39.25           C  
ATOM    594  HB  THR A  42      28.311 -19.356   0.142  1.00 39.25           H  
ATOM    595  O   THR A  42      27.312 -18.009  -1.695  1.00 39.25           O  
ATOM    596  CG2 THR A  42      27.339 -18.889   2.013  1.00 39.25           C  
ATOM    597 HG21 THR A  42      26.501 -19.253   2.607  1.00 39.25           H  
ATOM    598 HG22 THR A  42      28.265 -19.038   2.568  1.00 39.25           H  
ATOM    599 HG23 THR A  42      27.215 -17.825   1.813  1.00 39.25           H  
ATOM    600  OG1 THR A  42      27.582 -20.982   1.133  1.00 39.25           O  
ATOM    601  HG1 THR A  42      27.990 -21.500   0.436  1.00 39.25           H  
ATOM    602  N   GLY A  43      25.410 -17.211  -0.862  1.00 41.82           N  
ATOM    603  H   GLY A  43      24.533 -17.424  -0.408  1.00 41.82           H  
ATOM    604  CA  GLY A  43      25.694 -15.826  -1.253  1.00 41.82           C  
ATOM    605  HA2 GLY A  43      26.289 -15.355  -0.471  1.00 41.82           H  
ATOM    606  HA3 GLY A  43      26.288 -15.822  -2.168  1.00 41.82           H  
ATOM    607  C   GLY A  43      24.450 -14.992  -1.526  1.00 41.82           C  
ATOM    608  O   GLY A  43      23.604 -15.365  -2.329  1.00 41.82           O  
ATOM    609  N   TYR A  44      24.354 -13.820  -0.897  1.00 46.76           N  
ATOM    610  H   TYR A  44      25.091 -13.579  -0.250  1.00 46.76           H  
ATOM    611  CA  TYR A  44      23.495 -12.725  -1.356  1.00 46.76           C  
ATOM    612  HA  TYR A  44      22.464 -13.069  -1.444  1.00 46.76           H  
ATOM    613  C   TYR A  44      23.980 -12.288  -2.749  1.00 46.76           C  
ATOM    614  CB  TYR A  44      23.558 -11.566  -0.345  1.00 46.76           C  
ATOM    615  HB2 TYR A  44      23.350 -10.636  -0.874  1.00 46.76           H  
ATOM    616  HB3 TYR A  44      24.570 -11.475   0.050  1.00 46.76           H  
ATOM    617  O   TYR A  44      24.761 -11.351  -2.889  1.00 46.76           O  
ATOM    618  CG  TYR A  44      22.578 -11.648   0.807  1.00 46.76           C  
ATOM    619  CD1 TYR A  44      21.420 -10.846   0.779  1.00 46.76           C  
ATOM    620  HD1 TYR A  44      21.223 -10.208  -0.070  1.00 46.76           H  
ATOM    621  CD2 TYR A  44      22.832 -12.477   1.918  1.00 46.76           C  
ATOM    622  HD2 TYR A  44      23.719 -13.092   1.940  1.00 46.76           H  
ATOM    623  CE1 TYR A  44      20.522 -10.861   1.861  1.00 46.76           C  
ATOM    624  HE1 TYR A  44      19.634 -10.247   1.850  1.00 46.76           H  
ATOM    625  CE2 TYR A  44      21.931 -12.500   3.002  1.00 46.76           C  
ATOM    626  HE2 TYR A  44      22.127 -13.136   3.852  1.00 46.76           H  
ATOM    627  OH  TYR A  44      19.907 -11.689   4.018  1.00 46.76           O  
ATOM    628  HH  TYR A  44      20.174 -12.311   4.699  1.00 46.76           H  
ATOM    629  CZ  TYR A  44      20.777 -11.686   2.974  1.00 46.76           C  
ATOM    630  N   GLY A  45      23.592 -13.033  -3.778  1.00 34.60           N  
ATOM    631  H   GLY A  45      23.076 -13.877  -3.571  1.00 34.60           H  
ATOM    632  CA  GLY A  45      24.101 -12.901  -5.130  1.00 34.60           C  
ATOM    633  HA2 GLY A  45      24.584 -11.934  -5.274  1.00 34.60           H  
ATOM    634  HA3 GLY A  45      24.834 -13.686  -5.315  1.00 34.60           H  
ATOM    635  C   GLY A  45      22.968 -13.065  -6.126  1.00 34.60           C  
ATOM    636  O   GLY A  45      22.475 -14.161  -6.344  1.00 34.60           O  
ATOM    637  N   SER A  46      22.615 -11.952  -6.765  1.00 46.41           N  
ATOM    638  H   SER A  46      23.063 -11.097  -6.465  1.00 46.41           H  
ATOM    639  CA  SER A  46      21.904 -11.912  -8.042  1.00 46.41           C  
ATOM    640  HA  SER A  46      21.922 -10.873  -8.369  1.00 46.41           H  
ATOM    641  C   SER A  46      20.424 -12.322  -8.025  1.00 46.41           C  
ATOM    642  CB  SER A  46      22.724 -12.689  -9.082  1.00 46.41           C  
ATOM    643  HB2 SER A  46      23.787 -12.590  -8.860  1.00 46.41           H  
ATOM    644  HB3 SER A  46      22.462 -13.747  -9.061  1.00 46.41           H  
ATOM    645  O   SER A  46      20.032 -13.382  -8.507  1.00 46.41           O  
ATOM    646  OG  SER A  46      22.495 -12.147 -10.361  1.00 46.41           O  
ATOM    647  HG  SER A  46      22.929 -12.710 -11.007  1.00 46.41           H  
ATOM    648  N   PHE A  47      19.552 -11.395  -7.611  1.00 46.19           N  
ATOM    649  H   PHE A  47      19.919 -10.551  -7.195  1.00 46.19           H  
ATOM    650  CA  PHE A  47      18.224 -11.308  -8.230  1.00 46.19           C  
ATOM    651  HA  PHE A  47      17.799 -12.309  -8.310  1.00 46.19           H  
ATOM    652  C   PHE A  47      18.403 -10.767  -9.658  1.00 46.19           C  
ATOM    653  CB  PHE A  47      17.262 -10.466  -7.372  1.00 46.19           C  
ATOM    654  HB2 PHE A  47      17.171 -10.935  -6.393  1.00 46.19           H  
ATOM    655  HB3 PHE A  47      17.699  -9.479  -7.218  1.00 46.19           H  
ATOM    656  O   PHE A  47      18.137  -9.603  -9.941  1.00 46.19           O  
ATOM    657  CG  PHE A  47      15.861 -10.297  -7.953  1.00 46.19           C  
ATOM    658  CD1 PHE A  47      15.499  -9.098  -8.600  1.00 46.19           C  
ATOM    659  HD1 PHE A  47      16.226  -8.307  -8.714  1.00 46.19           H  
ATOM    660  CD2 PHE A  47      14.909 -11.328  -7.831  1.00 46.19           C  
ATOM    661  HD2 PHE A  47      15.177 -12.255  -7.346  1.00 46.19           H  
ATOM    662  CE1 PHE A  47      14.198  -8.921  -9.101  1.00 46.19           C  
ATOM    663  HE1 PHE A  47      13.931  -8.000  -9.598  1.00 46.19           H  
ATOM    664  CE2 PHE A  47      13.604 -11.150  -8.327  1.00 46.19           C  
ATOM    665  HE2 PHE A  47      12.876 -11.942  -8.228  1.00 46.19           H  
ATOM    666  CZ  PHE A  47      13.243  -9.940  -8.947  1.00 46.19           C  
ATOM    667  HZ  PHE A  47      12.242  -9.805  -9.328  1.00 46.19           H  
ATOM    668  N   ASN A  48      18.895 -11.608 -10.566  1.00 47.87           N  
ATOM    669  H   ASN A  48      19.200 -12.518 -10.252  1.00 47.87           H  
ATOM    670  CA  ASN A  48      18.717 -11.396 -11.996  1.00 47.87           C  
ATOM    671  HA  ASN A  48      18.678 -10.329 -12.215  1.00 47.87           H  
ATOM    672  C   ASN A  48      17.343 -11.963 -12.359  1.00 47.87           C  
ATOM    673  CB  ASN A  48      19.881 -12.017 -12.799  1.00 47.87           C  
ATOM    674  HB2 ASN A  48      20.271 -12.891 -12.278  1.00 47.87           H  
ATOM    675  HB3 ASN A  48      19.508 -12.349 -13.768  1.00 47.87           H  
ATOM    676  O   ASN A  48      17.236 -13.026 -12.965  1.00 47.87           O  
ATOM    677  CG  ASN A  48      21.016 -11.053 -13.096  1.00 47.87           C  
ATOM    678  ND2 ASN A  48      22.030 -11.519 -13.789  1.00 47.87           N  
ATOM    679 HD21 ASN A  48      22.760 -10.853 -13.997  1.00 47.87           H  
ATOM    680 HD22 ASN A  48      22.035 -12.478 -14.108  1.00 47.87           H  
ATOM    681  OD1 ASN A  48      21.010  -9.880 -12.775  1.00 47.87           O  
ATOM    682  N   ALA A  49      16.272 -11.261 -11.979  1.00 53.72           N  
ATOM    683  H   ALA A  49      16.407 -10.415 -11.445  1.00 53.72           H  
ATOM    684  CA  ALA A  49      15.036 -11.414 -12.730  1.00 53.72           C  
ATOM    685  HA  ALA A  49      14.767 -12.468 -12.791  1.00 53.72           H  
ATOM    686  C   ALA A  49      15.329 -10.898 -14.135  1.00 53.72           C  
ATOM    687  CB  ALA A  49      13.885 -10.666 -12.061  1.00 53.72           C  
ATOM    688  HB1 ALA A  49      14.179  -9.641 -11.838  1.00 53.72           H  
ATOM    689  HB2 ALA A  49      13.022 -10.652 -12.726  1.00 53.72           H  
ATOM    690  HB3 ALA A  49      13.613 -11.198 -11.150  1.00 53.72           H  
ATOM    691  O   ALA A  49      15.427  -9.693 -14.367  1.00 53.72           O  
ATOM    692  N   THR A  50      15.553 -11.821 -15.064  1.00 49.08           N  
ATOM    693  H   THR A  50      15.651 -12.787 -14.785  1.00 49.08           H  
ATOM    694  CA  THR A  50      15.610 -11.513 -16.485  1.00 49.08           C  
ATOM    695  HA  THR A  50      16.323 -10.705 -16.650  1.00 49.08           H  
ATOM    696  C   THR A  50      14.217 -11.030 -16.886  1.00 49.08           C  
ATOM    697  CB  THR A  50      16.058 -12.742 -17.299  1.00 49.08           C  
ATOM    698  HB  THR A  50      15.231 -13.444 -17.408  1.00 49.08           H  
ATOM    699  O   THR A  50      13.354 -11.824 -17.258  1.00 49.08           O  
ATOM    700  CG2 THR A  50      16.582 -12.341 -18.674  1.00 49.08           C  
ATOM    701 HG21 THR A  50      17.501 -11.763 -18.580  1.00 49.08           H  
ATOM    702 HG22 THR A  50      16.773 -13.238 -19.263  1.00 49.08           H  
ATOM    703 HG23 THR A  50      15.840 -11.736 -19.196  1.00 49.08           H  
ATOM    704  OG1 THR A  50      17.119 -13.406 -16.647  1.00 49.08           O  
ATOM    705  HG1 THR A  50      17.902 -12.855 -16.719  1.00 49.08           H  
ATOM    706  N   PHE A  51      13.963  -9.726 -16.751  1.00 52.87           N  
ATOM    707  H   PHE A  51      14.645  -9.156 -16.270  1.00 52.87           H  
ATOM    708  CA  PHE A  51      12.801  -9.069 -17.339  1.00 52.87           C  
ATOM    709  HA  PHE A  51      11.897  -9.617 -17.073  1.00 52.87           H  
ATOM    710  C   PHE A  51      12.977  -9.140 -18.857  1.00 52.87           C  
ATOM    711  CB  PHE A  51      12.662  -7.629 -16.822  1.00 52.87           C  
ATOM    712  HB2 PHE A  51      13.612  -7.109 -16.943  1.00 52.87           H  
ATOM    713  HB3 PHE A  51      11.931  -7.112 -17.443  1.00 52.87           H  
ATOM    714  O   PHE A  51      13.590  -8.272 -19.471  1.00 52.87           O  
ATOM    715  CG  PHE A  51      12.205  -7.523 -15.379  1.00 52.87           C  
ATOM    716  CD1 PHE A  51      10.835  -7.623 -15.066  1.00 52.87           C  
ATOM    717  HD1 PHE A  51      10.113  -7.783 -15.853  1.00 52.87           H  
ATOM    718  CD2 PHE A  51      13.140  -7.315 -14.348  1.00 52.87           C  
ATOM    719  HD2 PHE A  51      14.194  -7.250 -14.578  1.00 52.87           H  
ATOM    720  CE1 PHE A  51      10.405  -7.514 -13.731  1.00 52.87           C  
ATOM    721  HE1 PHE A  51       9.354  -7.596 -13.497  1.00 52.87           H  
ATOM    722  CE2 PHE A  51      12.710  -7.204 -13.014  1.00 52.87           C  
ATOM    723  HE2 PHE A  51      13.436  -7.050 -12.229  1.00 52.87           H  
ATOM    724  CZ  PHE A  51      11.342  -7.302 -12.705  1.00 52.87           C  
ATOM    725  HZ  PHE A  51      11.013  -7.221 -11.679  1.00 52.87           H  
ATOM    726  N   SER A  52      12.529 -10.255 -19.429  1.00 54.43           N  
ATOM    727  H   SER A  52      12.134 -10.963 -18.826  1.00 54.43           H  
ATOM    728  CA  SER A  52      12.702 -10.579 -20.848  1.00 54.43           C  
ATOM    729  HA  SER A  52      13.641 -10.150 -21.197  1.00 54.43           H  
ATOM    730  C   SER A  52      11.588  -9.991 -21.713  1.00 54.43           C  
ATOM    731  CB  SER A  52      12.777 -12.094 -21.061  1.00 54.43           C  
ATOM    732  HB2 SER A  52      13.146 -12.296 -22.066  1.00 54.43           H  
ATOM    733  HB3 SER A  52      11.777 -12.518 -20.971  1.00 54.43           H  
ATOM    734  O   SER A  52      11.715  -9.988 -22.930  1.00 54.43           O  
ATOM    735  OG  SER A  52      13.624 -12.720 -20.110  1.00 54.43           O  
ATOM    736  HG  SER A  52      13.255 -12.613 -19.230  1.00 54.43           H  
ATOM    737  N   ASP A  53      10.535  -9.447 -21.097  1.00 63.93           N  
ATOM    738  H   ASP A  53      10.487  -9.483 -20.089  1.00 63.93           H  
ATOM    739  CA  ASP A  53       9.451  -8.765 -21.791  1.00 63.93           C  
ATOM    740  HA  ASP A  53       9.555  -8.911 -22.866  1.00 63.93           H  
ATOM    741  C   ASP A  53       9.530  -7.263 -21.537  1.00 63.93           C  
ATOM    742  CB  ASP A  53       8.090  -9.347 -21.382  1.00 63.93           C  
ATOM    743  HB2 ASP A  53       8.062  -9.487 -20.301  1.00 63.93           H  
ATOM    744  HB3 ASP A  53       7.312  -8.632 -21.647  1.00 63.93           H  
ATOM    745  O   ASP A  53       9.278  -6.764 -20.436  1.00 63.93           O  
ATOM    746  CG  ASP A  53       7.769 -10.662 -22.098  1.00 63.93           C  
ATOM    747  OD1 ASP A  53       8.208 -10.823 -23.257  1.00 63.93           O  
ATOM    748  OD2 ASP A  53       7.048 -11.474 -21.480  1.00 63.93           O  
ATOM    749  N   SER A  54       9.868  -6.517 -22.587  1.00 73.72           N  
ATOM    750  H   SER A  54      10.085  -6.982 -23.456  1.00 73.72           H  
ATOM    751  CA  SER A  54       9.643  -5.079 -22.610  1.00 73.72           C  
ATOM    752  HA  SER A  54      10.142  -4.624 -21.754  1.00 73.72           H  
ATOM    753  C   SER A  54       8.139  -4.820 -22.513  1.00 73.72           C  
ATOM    754  CB  SER A  54      10.223  -4.471 -23.891  1.00 73.72           C  
ATOM    755  HB2 SER A  54       9.977  -3.409 -23.928  1.00 73.72           H  
ATOM    756  HB3 SER A  54      11.307  -4.580 -23.886  1.00 73.72           H  
ATOM    757  O   SER A  54       7.388  -5.138 -23.435  1.00 73.72           O  
ATOM    758  OG  SER A  54       9.696  -5.116 -25.035  1.00 73.72           O  
ATOM    759  HG  SER A  54       8.776  -5.319 -24.852  1.00 73.72           H  
ATOM    760  N   VAL A  55       7.689  -4.230 -21.408  1.00 75.08           N  
ATOM    761  H   VAL A  55       8.334  -4.097 -20.642  1.00 75.08           H  
ATOM    762  CA  VAL A  55       6.301  -3.780 -21.257  1.00 75.08           C  
ATOM    763  HA  VAL A  55       5.638  -4.607 -21.508  1.00 75.08           H  
ATOM    764  C   VAL A  55       6.056  -2.639 -22.244  1.00 75.08           C  
ATOM    765  CB  VAL A  55       6.016  -3.349 -19.805  1.00 75.08           C  
ATOM    766  HB  VAL A  55       6.679  -2.528 -19.534  1.00 75.08           H  
ATOM    767  O   VAL A  55       6.805  -1.661 -22.273  1.00 75.08           O  
ATOM    768  CG1 VAL A  55       4.568  -2.892 -19.606  1.00 75.08           C  
ATOM    769 HG11 VAL A  55       3.893  -3.693 -19.906  1.00 75.08           H  
ATOM    770 HG12 VAL A  55       4.381  -1.997 -20.200  1.00 75.08           H  
ATOM    771 HG13 VAL A  55       4.397  -2.646 -18.558  1.00 75.08           H  
ATOM    772  CG2 VAL A  55       6.255  -4.510 -18.830  1.00 75.08           C  
ATOM    773 HG21 VAL A  55       6.031  -4.197 -17.810  1.00 75.08           H  
ATOM    774 HG22 VAL A  55       5.623  -5.358 -19.094  1.00 75.08           H  
ATOM    775 HG23 VAL A  55       7.296  -4.830 -18.864  1.00 75.08           H  
ATOM    776  N   SER A  56       5.003  -2.738 -23.055  1.00 85.66           N  
ATOM    777  H   SER A  56       4.430  -3.568 -22.998  1.00 85.66           H  
ATOM    778  CA  SER A  56       4.635  -1.640 -23.954  1.00 85.66           C  
ATOM    779  HA  SER A  56       5.507  -1.404 -24.565  1.00 85.66           H  
ATOM    780  C   SER A  56       4.263  -0.387 -23.151  1.00 85.66           C  
ATOM    781  CB  SER A  56       3.497  -2.040 -24.899  1.00 85.66           C  
ATOM    782  HB2 SER A  56       3.774  -2.943 -25.443  1.00 85.66           H  
ATOM    783  HB3 SER A  56       3.325  -1.238 -25.616  1.00 85.66           H  
ATOM    784  O   SER A  56       3.671  -0.474 -22.072  1.00 85.66           O  
ATOM    785  OG  SER A  56       2.313  -2.271 -24.166  1.00 85.66           O  
ATOM    786  HG  SER A  56       2.472  -3.080 -23.673  1.00 85.66           H  
ATOM    787  N   ALA A  57       4.527   0.802 -23.701  1.00 85.69           N  
ATOM    788  H   ALA A  57       5.088   0.840 -24.540  1.00 85.69           H  
ATOM    789  CA  ALA A  57       4.132   2.063 -23.062  1.00 85.69           C  
ATOM    790  HA  ALA A  57       4.678   2.168 -22.125  1.00 85.69           H  
ATOM    791  C   ALA A  57       2.624   2.105 -22.732  1.00 85.69           C  
ATOM    792  CB  ALA A  57       4.527   3.217 -23.992  1.00 85.69           C  
ATOM    793  HB1 ALA A  57       3.998   3.138 -24.942  1.00 85.69           H  
ATOM    794  HB2 ALA A  57       4.272   4.165 -23.520  1.00 85.69           H  
ATOM    795  HB3 ALA A  57       5.602   3.197 -24.171  1.00 85.69           H  
ATOM    796  O   ALA A  57       2.216   2.653 -21.709  1.00 85.69           O  
ATOM    797  N   LEU A  58       1.792   1.462 -23.563  1.00 87.40           N  
ATOM    798  H   LEU A  58       2.192   0.993 -24.363  1.00 87.40           H  
ATOM    799  CA  LEU A  58       0.355   1.339 -23.330  1.00 87.40           C  
ATOM    800  HA  LEU A  58      -0.034   2.338 -23.134  1.00 87.40           H  
ATOM    801  C   LEU A  58       0.032   0.471 -22.104  1.00 87.40           C  
ATOM    802  CB  LEU A  58      -0.305   0.785 -24.606  1.00 87.40           C  
ATOM    803  HB2 LEU A  58       0.090  -0.213 -24.799  1.00 87.40           H  
ATOM    804  HB3 LEU A  58      -0.037   1.422 -25.449  1.00 87.40           H  
ATOM    805  O   LEU A  58      -0.796   0.865 -21.281  1.00 87.40           O  
ATOM    806  CG  LEU A  58      -1.841   0.698 -24.522  1.00 87.40           C  
ATOM    807  HG  LEU A  58      -2.129   0.062 -23.685  1.00 87.40           H  
ATOM    808  CD1 LEU A  58      -2.487   2.076 -24.342  1.00 87.40           C  
ATOM    809 HD11 LEU A  58      -2.154   2.750 -25.131  1.00 87.40           H  
ATOM    810 HD12 LEU A  58      -2.227   2.486 -23.366  1.00 87.40           H  
ATOM    811 HD13 LEU A  58      -3.571   1.976 -24.391  1.00 87.40           H  
ATOM    812  CD2 LEU A  58      -2.389   0.071 -25.801  1.00 87.40           C  
ATOM    813 HD21 LEU A  58      -3.472  -0.034 -25.729  1.00 87.40           H  
ATOM    814 HD22 LEU A  58      -2.144   0.691 -26.663  1.00 87.40           H  
ATOM    815 HD23 LEU A  58      -1.957  -0.920 -25.940  1.00 87.40           H  
ATOM    816  N   GLN A  59       0.693  -0.680 -21.950  1.00 88.17           N  
ATOM    817  H   GLN A  59       1.395  -0.934 -22.631  1.00 88.17           H  
ATOM    818  CA  GLN A  59       0.537  -1.536 -20.769  1.00 88.17           C  
ATOM    819  HA  GLN A  59      -0.514  -1.791 -20.638  1.00 88.17           H  
ATOM    820  C   GLN A  59       1.003  -0.819 -19.500  1.00 88.17           C  
ATOM    821  CB  GLN A  59       1.345  -2.825 -20.945  1.00 88.17           C  
ATOM    822  HB2 GLN A  59       2.330  -2.551 -21.323  1.00 88.17           H  
ATOM    823  HB3 GLN A  59       1.477  -3.299 -19.973  1.00 88.17           H  
ATOM    824  O   GLN A  59       0.300  -0.865 -18.489  1.00 88.17           O  
ATOM    825  CG  GLN A  59       0.692  -3.854 -21.880  1.00 88.17           C  
ATOM    826  HG2 GLN A  59       0.309  -3.366 -22.776  1.00 88.17           H  
ATOM    827  HG3 GLN A  59      -0.147  -4.320 -21.363  1.00 88.17           H  
ATOM    828  CD  GLN A  59       1.689  -4.929 -22.307  1.00 88.17           C  
ATOM    829  NE2 GLN A  59       1.266  -6.147 -22.549  1.00 88.17           N  
ATOM    830 HE21 GLN A  59       0.298  -6.418 -22.446  1.00 88.17           H  
ATOM    831 HE22 GLN A  59       1.968  -6.818 -22.825  1.00 88.17           H  
ATOM    832  OE1 GLN A  59       2.866  -4.658 -22.482  1.00 88.17           O  
ATOM    833  N   PHE A  60       2.129  -0.102 -19.566  1.00 86.26           N  
ATOM    834  H   PHE A  60       2.675  -0.131 -20.415  1.00 86.26           H  
ATOM    835  CA  PHE A  60       2.622   0.691 -18.442  1.00 86.26           C  
ATOM    836  HA  PHE A  60       2.752   0.035 -17.582  1.00 86.26           H  
ATOM    837  C   PHE A  60       1.613   1.777 -18.038  1.00 86.26           C  
ATOM    838  CB  PHE A  60       3.991   1.287 -18.791  1.00 86.26           C  
ATOM    839  HB2 PHE A  60       3.894   1.985 -19.622  1.00 86.26           H  
ATOM    840  HB3 PHE A  60       4.663   0.487 -19.102  1.00 86.26           H  
ATOM    841  O   PHE A  60       1.202   1.856 -16.879  1.00 86.26           O  
ATOM    842  CG  PHE A  60       4.591   2.002 -17.602  1.00 86.26           C  
ATOM    843  CD1 PHE A  60       4.241   3.335 -17.337  1.00 86.26           C  
ATOM    844  HD1 PHE A  60       3.611   3.888 -18.018  1.00 86.26           H  
ATOM    845  CD2 PHE A  60       5.404   1.302 -16.691  1.00 86.26           C  
ATOM    846  HD2 PHE A  60       5.669   0.273 -16.883  1.00 86.26           H  
ATOM    847  CE1 PHE A  60       4.672   3.939 -16.146  1.00 86.26           C  
ATOM    848  HE1 PHE A  60       4.352   4.941 -15.900  1.00 86.26           H  
ATOM    849  CE2 PHE A  60       5.890   1.940 -15.536  1.00 86.26           C  
ATOM    850  HE2 PHE A  60       6.539   1.409 -14.855  1.00 86.26           H  
ATOM    851  CZ  PHE A  60       5.528   3.267 -15.266  1.00 86.26           C  
ATOM    852  HZ  PHE A  60       5.886   3.766 -14.378  1.00 86.26           H  
ATOM    853  N   LYS A  61       1.108   2.555 -19.004  1.00 86.72           N  
ATOM    854  H   LYS A  61       1.502   2.470 -19.931  1.00 86.72           H  
ATOM    855  CA  LYS A  61       0.077   3.576 -18.766  1.00 86.72           C  
ATOM    856  HA  LYS A  61       0.467   4.298 -18.049  1.00 86.72           H  
ATOM    857  C   LYS A  61      -1.200   2.987 -18.165  1.00 86.72           C  
ATOM    858  CB  LYS A  61      -0.199   4.294 -20.093  1.00 86.72           C  
ATOM    859  HB2 LYS A  61       0.736   4.737 -20.439  1.00 86.72           H  
ATOM    860  HB3 LYS A  61      -0.537   3.578 -20.842  1.00 86.72           H  
ATOM    861  O   LYS A  61      -1.792   3.569 -17.249  1.00 86.72           O  
ATOM    862  CG  LYS A  61      -1.251   5.400 -19.938  1.00 86.72           C  
ATOM    863  HG2 LYS A  61      -2.232   4.961 -19.755  1.00 86.72           H  
ATOM    864  HG3 LYS A  61      -0.978   6.036 -19.096  1.00 86.72           H  
ATOM    865  CD  LYS A  61      -1.304   6.251 -21.208  1.00 86.72           C  
ATOM    866  HD2 LYS A  61      -1.604   5.641 -22.060  1.00 86.72           H  
ATOM    867  HD3 LYS A  61      -0.304   6.645 -21.388  1.00 86.72           H  
ATOM    868  CE  LYS A  61      -2.280   7.414 -21.018  1.00 86.72           C  
ATOM    869  HE2 LYS A  61      -2.232   7.733 -19.977  1.00 86.72           H  
ATOM    870  HE3 LYS A  61      -3.295   7.076 -21.229  1.00 86.72           H  
ATOM    871  NZ  LYS A  61      -1.895   8.558 -21.879  1.00 86.72           N  
ATOM    872  HZ1 LYS A  61      -0.990   8.898 -21.590  1.00 86.72           H  
ATOM    873  HZ2 LYS A  61      -1.826   8.296 -22.852  1.00 86.72           H  
ATOM    874  HZ3 LYS A  61      -2.530   9.336 -21.771  1.00 86.72           H  
ATOM    875  N   HIS A  62      -1.630   1.826 -18.655  1.00 90.10           N  
ATOM    876  H   HIS A  62      -1.124   1.414 -19.426  1.00 90.10           H  
ATOM    877  CA  HIS A  62      -2.787   1.122 -18.112  1.00 90.10           C  
ATOM    878  HA  HIS A  62      -3.633   1.809 -18.109  1.00 90.10           H  
ATOM    879  C   HIS A  62      -2.550   0.672 -16.663  1.00 90.10           C  
ATOM    880  CB  HIS A  62      -3.129  -0.058 -19.025  1.00 90.10           C  
ATOM    881  HB2 HIS A  62      -3.284   0.312 -20.039  1.00 90.10           H  
ATOM    882  HB3 HIS A  62      -2.288  -0.752 -19.048  1.00 90.10           H  
ATOM    883  O   HIS A  62      -3.439   0.838 -15.825  1.00 90.10           O  
ATOM    884  CG  HIS A  62      -4.367  -0.808 -18.609  1.00 90.10           C  
ATOM    885  CD2 HIS A  62      -5.584  -0.270 -18.284  1.00 90.10           C  
ATOM    886  HD2 HIS A  62      -5.819   0.783 -18.230  1.00 90.10           H  
ATOM    887  ND1 HIS A  62      -4.516  -2.173 -18.624  1.00 90.10           N  
ATOM    888  HD1 HIS A  62      -3.841  -2.822 -19.003  1.00 90.10           H  
ATOM    889  CE1 HIS A  62      -5.806  -2.445 -18.377  1.00 90.10           C  
ATOM    890  HE1 HIS A  62      -6.260  -3.420 -18.470  1.00 90.10           H  
ATOM    891  NE2 HIS A  62      -6.485  -1.322 -18.100  1.00 90.10           N  
ATOM    892  N   ALA A  63      -1.350   0.180 -16.342  1.00 89.47           N  
ATOM    893  H   ALA A  63      -0.657   0.064 -17.068  1.00 89.47           H  
ATOM    894  CA  ALA A  63      -0.964  -0.185 -14.982  1.00 89.47           C  
ATOM    895  HA  ALA A  63      -1.697  -0.893 -14.595  1.00 89.47           H  
ATOM    896  C   ALA A  63      -0.965   1.032 -14.042  1.00 89.47           C  
ATOM    897  CB  ALA A  63       0.395  -0.894 -15.017  1.00 89.47           C  
ATOM    898  HB1 ALA A  63       0.656  -1.234 -14.015  1.00 89.47           H  
ATOM    899  HB2 ALA A  63       0.351  -1.756 -15.682  1.00 89.47           H  
ATOM    900  HB3 ALA A  63       1.173  -0.215 -15.367  1.00 89.47           H  
ATOM    901  O   ALA A  63      -1.620   0.985 -13.000  1.00 89.47           O  
ATOM    902  N   CYS A  64      -0.350   2.153 -14.433  1.00 88.80           N  
ATOM    903  H   CYS A  64       0.229   2.127 -15.260  1.00 88.80           H  
ATOM    904  CA  CYS A  64      -0.395   3.398 -13.655  1.00 88.80           C  
ATOM    905  HA  CYS A  64       0.057   3.230 -12.677  1.00 88.80           H  
ATOM    906  C   CYS A  64      -1.830   3.875 -13.415  1.00 88.80           C  
ATOM    907  CB  CYS A  64       0.397   4.484 -14.388  1.00 88.80           C  
ATOM    908  HB2 CYS A  64       0.206   5.459 -13.940  1.00 88.80           H  
ATOM    909  HB3 CYS A  64       0.115   4.514 -15.441  1.00 88.80           H  
ATOM    910  O   CYS A  64      -2.192   4.232 -12.294  1.00 88.80           O  
ATOM    911  SG  CYS A  64       2.154   4.111 -14.243  1.00 88.80           S  
ATOM    912  HG  CYS A  64       2.317   4.391 -12.946  1.00 88.80           H  
ATOM    913  N   THR A  65      -2.677   3.812 -14.444  1.00 89.32           N  
ATOM    914  H   THR A  65      -2.308   3.526 -15.340  1.00 89.32           H  
ATOM    915  CA  THR A  65      -4.095   4.180 -14.329  1.00 89.32           C  
ATOM    916  HA  THR A  65      -4.161   5.203 -13.959  1.00 89.32           H  
ATOM    917  C   THR A  65      -4.829   3.274 -13.338  1.00 89.32           C  
ATOM    918  CB  THR A  65      -4.790   4.118 -15.696  1.00 89.32           C  
ATOM    919  HB  THR A  65      -4.766   3.097 -16.075  1.00 89.32           H  
ATOM    920  O   THR A  65      -5.597   3.762 -12.508  1.00 89.32           O  
ATOM    921  CG2 THR A  65      -6.246   4.586 -15.622  1.00 89.32           C  
ATOM    922 HG21 THR A  65      -6.835   3.885 -15.031  1.00 89.32           H  
ATOM    923 HG22 THR A  65      -6.290   5.577 -15.171  1.00 89.32           H  
ATOM    924 HG23 THR A  65      -6.657   4.634 -16.630  1.00 89.32           H  
ATOM    925  OG1 THR A  65      -4.143   4.957 -16.622  1.00 89.32           O  
ATOM    926  HG1 THR A  65      -3.272   4.597 -16.803  1.00 89.32           H  
ATOM    927  N   LYS A  66      -4.599   1.956 -13.395  1.00 92.31           N  
ATOM    928  H   LYS A  66      -3.951   1.614 -14.091  1.00 92.31           H  
ATOM    929  CA  LYS A  66      -5.187   0.986 -12.457  1.00 92.31           C  
ATOM    930  HA  LYS A  66      -6.272   1.088 -12.456  1.00 92.31           H  
ATOM    931  C   LYS A  66      -4.743   1.250 -11.018  1.00 92.31           C  
ATOM    932  CB  LYS A  66      -4.816  -0.445 -12.877  1.00 92.31           C  
ATOM    933  HB2 LYS A  66      -4.941  -1.103 -12.017  1.00 92.31           H  
ATOM    934  HB3 LYS A  66      -3.769  -0.485 -13.178  1.00 92.31           H  
ATOM    935  O   LYS A  66      -5.589   1.268 -10.127  1.00 92.31           O  
ATOM    936  CG  LYS A  66      -5.702  -0.979 -14.011  1.00 92.31           C  
ATOM    937  HG2 LYS A  66      -6.731  -1.024 -13.655  1.00 92.31           H  
ATOM    938  HG3 LYS A  66      -5.659  -0.314 -14.874  1.00 92.31           H  
ATOM    939  CD  LYS A  66      -5.242  -2.385 -14.424  1.00 92.31           C  
ATOM    940  HD2 LYS A  66      -4.316  -2.299 -14.993  1.00 92.31           H  
ATOM    941  HD3 LYS A  66      -5.055  -2.983 -13.532  1.00 92.31           H  
ATOM    942  CE  LYS A  66      -6.316  -3.080 -15.267  1.00 92.31           C  
ATOM    943  HE2 LYS A  66      -6.564  -2.439 -16.113  1.00 92.31           H  
ATOM    944  HE3 LYS A  66      -7.219  -3.174 -14.663  1.00 92.31           H  
ATOM    945  NZ  LYS A  66      -5.885  -4.427 -15.728  1.00 92.31           N  
ATOM    946  HZ1 LYS A  66      -5.693  -5.031 -14.942  1.00 92.31           H  
ATOM    947  HZ2 LYS A  66      -5.047  -4.370 -16.290  1.00 92.31           H  
ATOM    948  HZ3 LYS A  66      -6.611  -4.871 -16.271  1.00 92.31           H  
ATOM    949  N   ILE A  67      -3.455   1.513 -10.801  1.00 91.99           N  
ATOM    950  H   ILE A  67      -2.820   1.464 -11.585  1.00 91.99           H  
ATOM    951  CA  ILE A  67      -2.903   1.824  -9.476  1.00 91.99           C  
ATOM    952  HA  ILE A  67      -3.192   1.034  -8.783  1.00 91.99           H  
ATOM    953  C   ILE A  67      -3.506   3.124  -8.931  1.00 91.99           C  
ATOM    954  CB  ILE A  67      -1.359   1.860  -9.536  1.00 91.99           C  
ATOM    955  HB  ILE A  67      -1.055   2.510 -10.356  1.00 91.99           H  
ATOM    956  O   ILE A  67      -3.959   3.149  -7.788  1.00 91.99           O  
ATOM    957  CG1 ILE A  67      -0.829   0.430  -9.800  1.00 91.99           C  
ATOM    958 HG12 ILE A  67      -1.351  -0.009 -10.651  1.00 91.99           H  
ATOM    959 HG13 ILE A  67      -1.034  -0.200  -8.934  1.00 91.99           H  
ATOM    960  CG2 ILE A  67      -0.756   2.415  -8.231  1.00 91.99           C  
ATOM    961 HG21 ILE A  67      -1.078   3.441  -8.055  1.00 91.99           H  
ATOM    962 HG22 ILE A  67      -1.051   1.790  -7.388  1.00 91.99           H  
ATOM    963 HG23 ILE A  67       0.332   2.432  -8.292  1.00 91.99           H  
ATOM    964  CD1 ILE A  67       0.669   0.370 -10.110  1.00 91.99           C  
ATOM    965 HD11 ILE A  67       0.928  -0.633 -10.449  1.00 91.99           H  
ATOM    966 HD12 ILE A  67       0.921   1.086 -10.893  1.00 91.99           H  
ATOM    967 HD13 ILE A  67       1.242   0.586  -9.208  1.00 91.99           H  
ATOM    968  N   GLY A  68      -3.608   4.173  -9.753  1.00 90.72           N  
ATOM    969  H   GLY A  68      -3.177   4.117 -10.665  1.00 90.72           H  
ATOM    970  CA  GLY A  68      -4.245   5.431  -9.356  1.00 90.72           C  
ATOM    971  HA2 GLY A  68      -4.172   6.139 -10.181  1.00 90.72           H  
ATOM    972  HA3 GLY A  68      -3.720   5.846  -8.495  1.00 90.72           H  
ATOM    973  C   GLY A  68      -5.725   5.262  -8.990  1.00 90.72           C  
ATOM    974  O   GLY A  68      -6.176   5.773  -7.963  1.00 90.72           O  
ATOM    975  N   LYS A  69      -6.482   4.482  -9.776  1.00 93.05           N  
ATOM    976  H   LYS A  69      -6.057   4.095 -10.607  1.00 93.05           H  
ATOM    977  CA  LYS A  69      -7.884   4.143  -9.465  1.00 93.05           C  
ATOM    978  HA  LYS A  69      -8.453   5.063  -9.330  1.00 93.05           H  
ATOM    979  C   LYS A  69      -8.008   3.377  -8.148  1.00 93.05           C  
ATOM    980  CB  LYS A  69      -8.509   3.320 -10.601  1.00 93.05           C  
ATOM    981  HB2 LYS A  69      -7.825   2.522 -10.890  1.00 93.05           H  
ATOM    982  HB3 LYS A  69      -9.426   2.860 -10.233  1.00 93.05           H  
ATOM    983  O   LYS A  69      -8.874   3.709  -7.340  1.00 93.05           O  
ATOM    984  CG  LYS A  69      -8.863   4.171 -11.827  1.00 93.05           C  
ATOM    985  HG2 LYS A  69      -7.974   4.678 -12.204  1.00 93.05           H  
ATOM    986  HG3 LYS A  69      -9.598   4.922 -11.541  1.00 93.05           H  
ATOM    987  CD  LYS A  69      -9.451   3.277 -12.928  1.00 93.05           C  
ATOM    988  HD2 LYS A  69     -10.335   2.772 -12.540  1.00 93.05           H  
ATOM    989  HD3 LYS A  69      -8.709   2.531 -13.212  1.00 93.05           H  
ATOM    990  CE  LYS A  69      -9.833   4.114 -14.154  1.00 93.05           C  
ATOM    991  HE2 LYS A  69     -10.532   4.889 -13.837  1.00 93.05           H  
ATOM    992  HE3 LYS A  69      -8.938   4.610 -14.530  1.00 93.05           H  
ATOM    993  NZ  LYS A  69     -10.449   3.276 -15.216  1.00 93.05           N  
ATOM    994  HZ1 LYS A  69     -11.287   2.828 -14.874  1.00 93.05           H  
ATOM    995  HZ2 LYS A  69      -9.810   2.558 -15.524  1.00 93.05           H  
ATOM    996  HZ3 LYS A  69     -10.700   3.841 -16.015  1.00 93.05           H  
ATOM    997  N   LEU A  70      -7.142   2.389  -7.920  1.00 94.32           N  
ATOM    998  H   LEU A  70      -6.472   2.160  -8.640  1.00 94.32           H  
ATOM    999  CA  LEU A  70      -7.113   1.619  -6.677  1.00 94.32           C  
ATOM   1000  HA  LEU A  70      -8.093   1.165  -6.526  1.00 94.32           H  
ATOM   1001  C   LEU A  70      -6.831   2.524  -5.475  1.00 94.32           C  
ATOM   1002  CB  LEU A  70      -6.057   0.506  -6.802  1.00 94.32           C  
ATOM   1003  HB2 LEU A  70      -5.099   0.955  -7.064  1.00 94.32           H  
ATOM   1004  HB3 LEU A  70      -6.344  -0.163  -7.613  1.00 94.32           H  
ATOM   1005  O   LEU A  70      -7.545   2.468  -4.476  1.00 94.32           O  
ATOM   1006  CG  LEU A  70      -5.861  -0.318  -5.515  1.00 94.32           C  
ATOM   1007  HG  LEU A  70      -5.565   0.339  -4.698  1.00 94.32           H  
ATOM   1008  CD1 LEU A  70      -7.133  -1.066  -5.114  1.00 94.32           C  
ATOM   1009 HD11 LEU A  70      -6.931  -1.693  -4.245  1.00 94.32           H  
ATOM   1010 HD12 LEU A  70      -7.919  -0.360  -4.845  1.00 94.32           H  
ATOM   1011 HD13 LEU A  70      -7.474  -1.698  -5.934  1.00 94.32           H  
ATOM   1012  CD2 LEU A  70      -4.736  -1.330  -5.721  1.00 94.32           C  
ATOM   1013 HD21 LEU A  70      -3.814  -0.811  -5.981  1.00 94.32           H  
ATOM   1014 HD22 LEU A  70      -4.997  -2.024  -6.521  1.00 94.32           H  
ATOM   1015 HD23 LEU A  70      -4.573  -1.892  -4.802  1.00 94.32           H  
ATOM   1016  N   GLN A  71      -5.824   3.387  -5.582  1.00 93.88           N  
ATOM   1017  H   GLN A  71      -5.257   3.375  -6.418  1.00 93.88           H  
ATOM   1018  CA  GLN A  71      -5.465   4.315  -4.517  1.00 93.88           C  
ATOM   1019  HA  GLN A  71      -5.202   3.742  -3.628  1.00 93.88           H  
ATOM   1020  C   GLN A  71      -6.629   5.251  -4.167  1.00 93.88           C  
ATOM   1021  CB  GLN A  71      -4.249   5.112  -4.975  1.00 93.88           C  
ATOM   1022  HB2 GLN A  71      -3.490   4.433  -5.364  1.00 93.88           H  
ATOM   1023  HB3 GLN A  71      -4.547   5.792  -5.773  1.00 93.88           H  
ATOM   1024  O   GLN A  71      -6.956   5.423  -2.992  1.00 93.88           O  
ATOM   1025  CG  GLN A  71      -3.650   5.899  -3.809  1.00 93.88           C  
ATOM   1026  HG2 GLN A  71      -4.416   6.492  -3.310  1.00 93.88           H  
ATOM   1027  HG3 GLN A  71      -3.223   5.202  -3.088  1.00 93.88           H  
ATOM   1028  CD  GLN A  71      -2.564   6.843  -4.273  1.00 93.88           C  
ATOM   1029  NE2 GLN A  71      -1.901   7.497  -3.348  1.00 93.88           N  
ATOM   1030 HE21 GLN A  71      -1.263   8.200  -3.693  1.00 93.88           H  
ATOM   1031 HE22 GLN A  71      -2.034   7.276  -2.372  1.00 93.88           H  
ATOM   1032  OE1 GLN A  71      -2.336   7.050  -5.455  1.00 93.88           O  
ATOM   1033  N   TYR A  72      -7.291   5.814  -5.180  1.00 93.30           N  
ATOM   1034  H   TYR A  72      -6.956   5.657  -6.120  1.00 93.30           H  
ATOM   1035  CA  TYR A  72      -8.466   6.662  -4.993  1.00 93.30           C  
ATOM   1036  HA  TYR A  72      -8.202   7.491  -4.338  1.00 93.30           H  
ATOM   1037  C   TYR A  72      -9.627   5.905  -4.329  1.00 93.30           C  
ATOM   1038  CB  TYR A  72      -8.877   7.232  -6.355  1.00 93.30           C  
ATOM   1039  HB2 TYR A  72      -8.049   7.815  -6.759  1.00 93.30           H  
ATOM   1040  HB3 TYR A  72      -9.068   6.412  -7.047  1.00 93.30           H  
ATOM   1041  O   TYR A  72     -10.227   6.401  -3.373  1.00 93.30           O  
ATOM   1042  CG  TYR A  72     -10.101   8.117  -6.281  1.00 93.30           C  
ATOM   1043  CD1 TYR A  72     -11.351   7.630  -6.708  1.00 93.30           C  
ATOM   1044  HD1 TYR A  72     -11.434   6.632  -7.111  1.00 93.30           H  
ATOM   1045  CD2 TYR A  72      -9.989   9.416  -5.749  1.00 93.30           C  
ATOM   1046  HD2 TYR A  72      -9.029   9.780  -5.416  1.00 93.30           H  
ATOM   1047  CE1 TYR A  72     -12.490   8.449  -6.610  1.00 93.30           C  
ATOM   1048  HE1 TYR A  72     -13.454   8.092  -6.941  1.00 93.30           H  
ATOM   1049  CE2 TYR A  72     -11.131  10.228  -5.626  1.00 93.30           C  
ATOM   1050  HE2 TYR A  72     -11.049  11.212  -5.187  1.00 93.30           H  
ATOM   1051  OH  TYR A  72     -13.506  10.479  -5.868  1.00 93.30           O  
ATOM   1052  HH  TYR A  72     -13.309  11.334  -5.478  1.00 93.30           H  
ATOM   1053  CZ  TYR A  72     -12.383   9.740  -6.052  1.00 93.30           C  
ATOM   1054  N   ALA A  73      -9.914   4.680  -4.781  1.00 95.32           N  
ATOM   1055  H   ALA A  73      -9.392   4.314  -5.564  1.00 95.32           H  
ATOM   1056  CA  ALA A  73     -10.954   3.838  -4.195  1.00 95.32           C  
ATOM   1057  HA  ALA A  73     -11.902   4.374  -4.239  1.00 95.32           H  
ATOM   1058  C   ALA A  73     -10.673   3.519  -2.716  1.00 95.32           C  
ATOM   1059  CB  ALA A  73     -11.082   2.563  -5.037  1.00 95.32           C  
ATOM   1060  HB1 ALA A  73     -11.879   1.938  -4.635  1.00 95.32           H  
ATOM   1061  HB2 ALA A  73     -10.148   2.002  -5.018  1.00 95.32           H  
ATOM   1062  HB3 ALA A  73     -11.322   2.822  -6.068  1.00 95.32           H  
ATOM   1063  O   ALA A  73     -11.572   3.637  -1.882  1.00 95.32           O  
ATOM   1064  N   LEU A  74      -9.423   3.193  -2.370  1.00 95.37           N  
ATOM   1065  H   LEU A  74      -8.736   3.095  -3.105  1.00 95.37           H  
ATOM   1066  CA  LEU A  74      -9.009   2.940  -0.988  1.00 95.37           C  
ATOM   1067  HA  LEU A  74      -9.670   2.187  -0.557  1.00 95.37           H  
ATOM   1068  C   LEU A  74      -9.151   4.187  -0.110  1.00 95.37           C  
ATOM   1069  CB  LEU A  74      -7.560   2.420  -0.967  1.00 95.37           C  
ATOM   1070  HB2 LEU A  74      -7.184   2.465   0.055  1.00 95.37           H  
ATOM   1071  HB3 LEU A  74      -6.943   3.081  -1.575  1.00 95.37           H  
ATOM   1072  O   LEU A  74      -9.683   4.096   0.995  1.00 95.37           O  
ATOM   1073  CG  LEU A  74      -7.403   0.975  -1.473  1.00 95.37           C  
ATOM   1074  HG  LEU A  74      -7.862   0.871  -2.457  1.00 95.37           H  
ATOM   1075  CD1 LEU A  74      -5.920   0.622  -1.587  1.00 95.37           C  
ATOM   1076 HD11 LEU A  74      -5.411   1.358  -2.211  1.00 95.37           H  
ATOM   1077 HD12 LEU A  74      -5.465   0.585  -0.597  1.00 95.37           H  
ATOM   1078 HD13 LEU A  74      -5.819  -0.356  -2.058  1.00 95.37           H  
ATOM   1079  CD2 LEU A  74      -8.046  -0.036  -0.521  1.00 95.37           C  
ATOM   1080 HD21 LEU A  74      -9.129   0.093  -0.505  1.00 95.37           H  
ATOM   1081 HD22 LEU A  74      -7.649   0.086   0.486  1.00 95.37           H  
ATOM   1082 HD23 LEU A  74      -7.840  -1.048  -0.871  1.00 95.37           H  
ATOM   1083  N   LEU A  75      -8.743   5.361  -0.597  1.00 94.44           N  
ATOM   1084  H   LEU A  75      -8.306   5.377  -1.508  1.00 94.44           H  
ATOM   1085  CA  LEU A  75      -8.921   6.624   0.127  1.00 94.44           C  
ATOM   1086  HA  LEU A  75      -8.445   6.541   1.104  1.00 94.44           H  
ATOM   1087  C   LEU A  75     -10.397   6.933   0.397  1.00 94.44           C  
ATOM   1088  CB  LEU A  75      -8.276   7.767  -0.672  1.00 94.44           C  
ATOM   1089  HB2 LEU A  75      -8.560   7.668  -1.720  1.00 94.44           H  
ATOM   1090  HB3 LEU A  75      -8.676   8.717  -0.317  1.00 94.44           H  
ATOM   1091  O   LEU A  75     -10.752   7.302   1.520  1.00 94.44           O  
ATOM   1092  CG  LEU A  75      -6.745   7.818  -0.566  1.00 94.44           C  
ATOM   1093  HG  LEU A  75      -6.320   6.851  -0.838  1.00 94.44           H  
ATOM   1094  CD1 LEU A  75      -6.213   8.880  -1.528  1.00 94.44           C  
ATOM   1095 HD11 LEU A  75      -6.507   8.623  -2.546  1.00 94.44           H  
ATOM   1096 HD12 LEU A  75      -6.613   9.861  -1.272  1.00 94.44           H  
ATOM   1097 HD13 LEU A  75      -5.125   8.906  -1.487  1.00 94.44           H  
ATOM   1098  CD2 LEU A  75      -6.303   8.179   0.859  1.00 94.44           C  
ATOM   1099 HD21 LEU A  75      -6.455   7.327   1.521  1.00 94.44           H  
ATOM   1100 HD22 LEU A  75      -6.874   9.036   1.219  1.00 94.44           H  
ATOM   1101 HD23 LEU A  75      -5.245   8.441   0.867  1.00 94.44           H  
ATOM   1102  N   ASN A  76     -11.260   6.739  -0.601  1.00 94.30           N  
ATOM   1103  H   ASN A  76     -10.898   6.476  -1.506  1.00 94.30           H  
ATOM   1104  CA  ASN A  76     -12.702   6.903  -0.440  1.00 94.30           C  
ATOM   1105  HA  ASN A  76     -12.909   7.902  -0.055  1.00 94.30           H  
ATOM   1106  C   ASN A  76     -13.276   5.911   0.573  1.00 94.30           C  
ATOM   1107  CB  ASN A  76     -13.385   6.738  -1.802  1.00 94.30           C  
ATOM   1108  HB2 ASN A  76     -12.968   5.878  -2.326  1.00 94.30           H  
ATOM   1109  HB3 ASN A  76     -14.449   6.559  -1.650  1.00 94.30           H  
ATOM   1110  O   ASN A  76     -14.052   6.309   1.442  1.00 94.30           O  
ATOM   1111  CG  ASN A  76     -13.264   7.964  -2.681  1.00 94.30           C  
ATOM   1112  ND2 ASN A  76     -13.658   7.828  -3.920  1.00 94.30           N  
ATOM   1113 HD21 ASN A  76     -13.934   6.924  -4.276  1.00 94.30           H  
ATOM   1114 HD22 ASN A  76     -13.563   8.638  -4.516  1.00 94.30           H  
ATOM   1115  OD1 ASN A  76     -12.894   9.050  -2.269  1.00 94.30           O  
ATOM   1116  N   TYR A  77     -12.858   4.646   0.507  1.00 93.50           N  
ATOM   1117  H   TYR A  77     -12.245   4.375  -0.249  1.00 93.50           H  
ATOM   1118  CA  TYR A  77     -13.259   3.621   1.465  1.00 93.50           C  
ATOM   1119  HA  TYR A  77     -14.346   3.545   1.462  1.00 93.50           H  
ATOM   1120  C   TYR A  77     -12.831   3.980   2.894  1.00 93.50           C  
ATOM   1121  CB  TYR A  77     -12.683   2.270   1.033  1.00 93.50           C  
ATOM   1122  HB2 TYR A  77     -13.115   1.991   0.071  1.00 93.50           H  
ATOM   1123  HB3 TYR A  77     -11.605   2.360   0.896  1.00 93.50           H  
ATOM   1124  O   TYR A  77     -13.653   3.952   3.809  1.00 93.50           O  
ATOM   1125  CG  TYR A  77     -12.964   1.168   2.030  1.00 93.50           C  
ATOM   1126  CD1 TYR A  77     -11.914   0.613   2.789  1.00 93.50           C  
ATOM   1127  HD1 TYR A  77     -10.900   0.952   2.636  1.00 93.50           H  
ATOM   1128  CD2 TYR A  77     -14.286   0.722   2.218  1.00 93.50           C  
ATOM   1129  HD2 TYR A  77     -15.091   1.142   1.634  1.00 93.50           H  
ATOM   1130  CE1 TYR A  77     -12.185  -0.411   3.716  1.00 93.50           C  
ATOM   1131  HE1 TYR A  77     -11.377  -0.869   4.267  1.00 93.50           H  
ATOM   1132  CE2 TYR A  77     -14.562  -0.281   3.165  1.00 93.50           C  
ATOM   1133  HE2 TYR A  77     -15.570  -0.637   3.315  1.00 93.50           H  
ATOM   1134  OH  TYR A  77     -13.783  -1.842   4.800  1.00 93.50           O  
ATOM   1135  HH  TYR A  77     -12.999  -2.324   5.075  1.00 93.50           H  
ATOM   1136  CZ  TYR A  77     -13.512  -0.857   3.906  1.00 93.50           C  
ATOM   1137  N   PHE A  78     -11.581   4.407   3.100  1.00 93.30           N  
ATOM   1138  H   PHE A  78     -10.930   4.394   2.329  1.00 93.30           H  
ATOM   1139  CA  PHE A  78     -11.119   4.850   4.417  1.00 93.30           C  
ATOM   1140  HA  PHE A  78     -11.319   4.059   5.140  1.00 93.30           H  
ATOM   1141  C   PHE A  78     -11.884   6.077   4.913  1.00 93.30           C  
ATOM   1142  CB  PHE A  78      -9.613   5.137   4.399  1.00 93.30           C  
ATOM   1143  HB2 PHE A  78      -9.429   5.945   3.690  1.00 93.30           H  
ATOM   1144  HB3 PHE A  78      -9.323   5.495   5.387  1.00 93.30           H  
ATOM   1145  O   PHE A  78     -12.250   6.118   6.084  1.00 93.30           O  
ATOM   1146  CG  PHE A  78      -8.715   3.964   4.053  1.00 93.30           C  
ATOM   1147  CD1 PHE A  78      -8.965   2.674   4.559  1.00 93.30           C  
ATOM   1148  HD1 PHE A  78      -9.814   2.498   5.202  1.00 93.30           H  
ATOM   1149  CD2 PHE A  78      -7.607   4.167   3.217  1.00 93.30           C  
ATOM   1150  HD2 PHE A  78      -7.412   5.142   2.795  1.00 93.30           H  
ATOM   1151  CE1 PHE A  78      -8.130   1.593   4.228  1.00 93.30           C  
ATOM   1152  HE1 PHE A  78      -8.338   0.606   4.614  1.00 93.30           H  
ATOM   1153  CE2 PHE A  78      -6.785   3.086   2.870  1.00 93.30           C  
ATOM   1154  HE2 PHE A  78      -5.980   3.245   2.167  1.00 93.30           H  
ATOM   1155  CZ  PHE A  78      -7.036   1.803   3.377  1.00 93.30           C  
ATOM   1156  HZ  PHE A  78      -6.393   0.982   3.094  1.00 93.30           H  
ATOM   1157  N   SER A  79     -12.176   7.048   4.040  1.00 90.95           N  
ATOM   1158  H   SER A  79     -11.834   6.961   3.094  1.00 90.95           H  
ATOM   1159  CA  SER A  79     -12.981   8.221   4.400  1.00 90.95           C  
ATOM   1160  HA  SER A  79     -12.510   8.717   5.249  1.00 90.95           H  
ATOM   1161  C   SER A  79     -14.401   7.831   4.810  1.00 90.95           C  
ATOM   1162  CB  SER A  79     -13.046   9.202   3.225  1.00 90.95           C  
ATOM   1163  HB2 SER A  79     -12.044   9.369   2.831  1.00 90.95           H  
ATOM   1164  HB3 SER A  79     -13.668   8.788   2.432  1.00 90.95           H  
ATOM   1165  O   SER A  79     -14.913   8.324   5.815  1.00 90.95           O  
ATOM   1166  OG  SER A  79     -13.585  10.440   3.663  1.00 90.95           O  
ATOM   1167  HG  SER A  79     -12.861  10.924   4.066  1.00 90.95           H  
ATOM   1168  N   TYR A  80     -15.025   6.915   4.067  1.00 90.48           N  
ATOM   1169  H   TYR A  80     -14.557   6.554   3.248  1.00 90.48           H  
ATOM   1170  CA  TYR A  80     -16.343   6.381   4.387  1.00 90.48           C  
ATOM   1171  HA  TYR A  80     -17.055   7.204   4.450  1.00 90.48           H  
ATOM   1172  C   TYR A  80     -16.341   5.675   5.747  1.00 90.48           C  
ATOM   1173  CB  TYR A  80     -16.792   5.441   3.262  1.00 90.48           C  
ATOM   1174  HB2 TYR A  80     -16.027   4.684   3.090  1.00 90.48           H  
ATOM   1175  HB3 TYR A  80     -16.896   6.014   2.341  1.00 90.48           H  
ATOM   1176  O   TYR A  80     -17.147   6.013   6.613  1.00 90.48           O  
ATOM   1177  CG  TYR A  80     -18.103   4.747   3.562  1.00 90.48           C  
ATOM   1178  CD1 TYR A  80     -18.104   3.442   4.093  1.00 90.48           C  
ATOM   1179  HD1 TYR A  80     -17.174   2.919   4.264  1.00 90.48           H  
ATOM   1180  CD2 TYR A  80     -19.320   5.419   3.340  1.00 90.48           C  
ATOM   1181  HD2 TYR A  80     -19.317   6.415   2.921  1.00 90.48           H  
ATOM   1182  CE1 TYR A  80     -19.322   2.809   4.399  1.00 90.48           C  
ATOM   1183  HE1 TYR A  80     -19.334   1.805   4.797  1.00 90.48           H  
ATOM   1184  CE2 TYR A  80     -20.542   4.783   3.634  1.00 90.48           C  
ATOM   1185  HE2 TYR A  80     -21.478   5.285   3.439  1.00 90.48           H  
ATOM   1186  OH  TYR A  80     -21.711   2.851   4.454  1.00 90.48           O  
ATOM   1187  HH  TYR A  80     -22.485   3.325   4.140  1.00 90.48           H  
ATOM   1188  CZ  TYR A  80     -20.541   3.472   4.160  1.00 90.48           C  
ATOM   1189  N   MET A  81     -15.397   4.759   5.972  1.00 88.71           N  
ATOM   1190  H   MET A  81     -14.767   4.526   5.218  1.00 88.71           H  
ATOM   1191  CA  MET A  81     -15.290   4.008   7.225  1.00 88.71           C  
ATOM   1192  HA  MET A  81     -16.255   3.553   7.449  1.00 88.71           H  
ATOM   1193  C   MET A  81     -14.934   4.895   8.421  1.00 88.71           C  
ATOM   1194  CB  MET A  81     -14.242   2.902   7.067  1.00 88.71           C  
ATOM   1195  HB2 MET A  81     -13.321   3.350   6.694  1.00 88.71           H  
ATOM   1196  HB3 MET A  81     -14.036   2.459   8.042  1.00 88.71           H  
ATOM   1197  O   MET A  81     -15.451   4.681   9.513  1.00 88.71           O  
ATOM   1198  CG  MET A  81     -14.689   1.790   6.110  1.00 88.71           C  
ATOM   1199  HG2 MET A  81     -13.897   1.043   6.047  1.00 88.71           H  
ATOM   1200  HG3 MET A  81     -14.818   2.210   5.112  1.00 88.71           H  
ATOM   1201  SD  MET A  81     -16.235   0.951   6.554  1.00 88.71           S  
ATOM   1202  CE  MET A  81     -15.723   0.077   8.055  1.00 88.71           C  
ATOM   1203  HE1 MET A  81     -15.477   0.799   8.834  1.00 88.71           H  
ATOM   1204  HE2 MET A  81     -14.856  -0.546   7.837  1.00 88.71           H  
ATOM   1205  HE3 MET A  81     -16.541  -0.556   8.399  1.00 88.71           H  
ATOM   1206  N   ASP A  82     -14.098   5.919   8.234  1.00 85.55           N  
ATOM   1207  H   ASP A  82     -13.657   6.026   7.332  1.00 85.55           H  
ATOM   1208  CA  ASP A  82     -13.733   6.855   9.303  1.00 85.55           C  
ATOM   1209  HA  ASP A  82     -13.463   6.276  10.187  1.00 85.55           H  
ATOM   1210  C   ASP A  82     -14.910   7.760   9.729  1.00 85.55           C  
ATOM   1211  CB  ASP A  82     -12.504   7.694   8.887  1.00 85.55           C  
ATOM   1212  HB2 ASP A  82     -12.661   8.094   7.885  1.00 85.55           H  
ATOM   1213  HB3 ASP A  82     -12.429   8.544   9.565  1.00 85.55           H  
ATOM   1214  O   ASP A  82     -14.895   8.274  10.853  1.00 85.55           O  
ATOM   1215  CG  ASP A  82     -11.150   6.954   8.950  1.00 85.55           C  
ATOM   1216  OD1 ASP A  82     -11.018   5.902   9.627  1.00 85.55           O  
ATOM   1217  OD2 ASP A  82     -10.132   7.477   8.436  1.00 85.55           O  
ATOM   1218  N   ARG A  83     -15.925   7.941   8.864  1.00 86.57           N  
ATOM   1219  H   ARG A  83     -15.836   7.506   7.957  1.00 86.57           H  
ATOM   1220  CA  ARG A  83     -17.195   8.626   9.185  1.00 86.57           C  
ATOM   1221  HA  ARG A  83     -16.997   9.469   9.848  1.00 86.57           H  
ATOM   1222  C   ARG A  83     -18.180   7.730   9.933  1.00 86.57           C  
ATOM   1223  CB  ARG A  83     -17.876   9.130   7.904  1.00 86.57           C  
ATOM   1224  HB2 ARG A  83     -17.967   8.304   7.199  1.00 86.57           H  
ATOM   1225  HB3 ARG A  83     -18.884   9.467   8.148  1.00 86.57           H  
ATOM   1226  O   ARG A  83     -19.019   8.248  10.668  1.00 86.57           O  
ATOM   1227  CG  ARG A  83     -17.140  10.295   7.237  1.00 86.57           C  
ATOM   1228  HG2 ARG A  83     -17.222  11.183   7.864  1.00 86.57           H  
ATOM   1229  HG3 ARG A  83     -16.084  10.056   7.114  1.00 86.57           H  
ATOM   1230  CD  ARG A  83     -17.774  10.565   5.868  1.00 86.57           C  
ATOM   1231  HD2 ARG A  83     -17.764   9.639   5.294  1.00 86.57           H  
ATOM   1232  HD3 ARG A  83     -18.807  10.879   6.018  1.00 86.57           H  
ATOM   1233  NE  ARG A  83     -17.033  11.594   5.119  1.00 86.57           N  
ATOM   1234  HE  ARG A  83     -16.089  11.776   5.427  1.00 86.57           H  
ATOM   1235  NH1 ARG A  83     -18.575  11.917   3.447  1.00 86.57           N  
ATOM   1236 HH11 ARG A  83     -19.173  11.226   3.878  1.00 86.57           H  
ATOM   1237 HH12 ARG A  83     -18.848  12.360   2.582  1.00 86.57           H  
ATOM   1238  NH2 ARG A  83     -16.657  13.052   3.414  1.00 86.57           N  
ATOM   1239 HH21 ARG A  83     -15.726  13.219   3.769  1.00 86.57           H  
ATOM   1240 HH22 ARG A  83     -16.944  13.477   2.545  1.00 86.57           H  
ATOM   1241  CZ  ARG A  83     -17.424  12.181   4.004  1.00 86.57           C  
ATOM   1242  N   GLN A  84     -18.098   6.414   9.744  1.00 83.07           N  
ATOM   1243  H   GLN A  84     -17.360   6.054   9.156  1.00 83.07           H  
ATOM   1244  CA  GLN A  84     -18.900   5.468  10.516  1.00 83.07           C  
ATOM   1245  HA  GLN A  84     -19.933   5.814  10.509  1.00 83.07           H  
ATOM   1246  C   GLN A  84     -18.448   5.462  11.982  1.00 83.07           C  
ATOM   1247  CB  GLN A  84     -18.861   4.061   9.887  1.00 83.07           C  
ATOM   1248  HB2 GLN A  84     -17.834   3.694   9.883  1.00 83.07           H  
ATOM   1249  HB3 GLN A  84     -19.449   3.382  10.504  1.00 83.07           H  
ATOM   1250  O   GLN A  84     -17.344   5.897  12.329  1.00 83.07           O  
ATOM   1251  CG  GLN A  84     -19.412   4.007   8.450  1.00 83.07           C  
ATOM   1252  HG2 GLN A  84     -19.378   2.977   8.095  1.00 83.07           H  
ATOM   1253  HG3 GLN A  84     -18.769   4.596   7.795  1.00 83.07           H  
ATOM   1254  CD  GLN A  84     -20.847   4.510   8.324  1.00 83.07           C  
ATOM   1255  NE2 GLN A  84     -21.225   5.046   7.185  1.00 83.07           N  
ATOM   1256 HE21 GLN A  84     -20.603   5.017   6.390  1.00 83.07           H  
ATOM   1257 HE22 GLN A  84     -22.203   5.288   7.117  1.00 83.07           H  
ATOM   1258  OE1 GLN A  84     -21.646   4.450   9.244  1.00 83.07           O  
ATOM   1259  N   ARG A  85     -19.310   4.982  12.886  1.00 67.96           N  
ATOM   1260  H   ARG A  85     -20.173   4.579  12.550  1.00 67.96           H  
ATOM   1261  CA  ARG A  85     -18.937   4.845  14.300  1.00 67.96           C  
ATOM   1262  HA  ARG A  85     -18.660   5.829  14.677  1.00 67.96           H  
ATOM   1263  C   ARG A  85     -17.701   3.941  14.394  1.00 67.96           C  
ATOM   1264  CB  ARG A  85     -20.111   4.300  15.134  1.00 67.96           C  
ATOM   1265  HB2 ARG A  85     -20.483   3.380  14.683  1.00 67.96           H  
ATOM   1266  HB3 ARG A  85     -19.739   4.062  16.130  1.00 67.96           H  
ATOM   1267  O   ARG A  85     -17.755   2.778  14.027  1.00 67.96           O  
ATOM   1268  CG  ARG A  85     -21.260   5.314  15.266  1.00 67.96           C  
ATOM   1269  HG2 ARG A  85     -20.870   6.252  15.661  1.00 67.96           H  
ATOM   1270  HG3 ARG A  85     -21.702   5.497  14.287  1.00 67.96           H  
ATOM   1271  CD  ARG A  85     -22.340   4.781  16.219  1.00 67.96           C  
ATOM   1272  HD2 ARG A  85     -21.881   4.572  17.185  1.00 67.96           H  
ATOM   1273  HD3 ARG A  85     -22.732   3.848  15.814  1.00 67.96           H  
ATOM   1274  NE  ARG A  85     -23.446   5.746  16.393  1.00 67.96           N  
ATOM   1275  HE  ARG A  85     -23.464   6.541  15.770  1.00 67.96           H  
ATOM   1276  NH1 ARG A  85     -24.561   4.618  18.056  1.00 67.96           N  
ATOM   1277 HH11 ARG A  85     -25.357   4.525  18.671  1.00 67.96           H  
ATOM   1278 HH12 ARG A  85     -23.868   3.884  18.022  1.00 67.96           H  
ATOM   1279  NH2 ARG A  85     -25.392   6.534  17.282  1.00 67.96           N  
ATOM   1280 HH21 ARG A  85     -26.177   6.418  17.907  1.00 67.96           H  
ATOM   1281 HH22 ARG A  85     -25.378   7.314  16.641  1.00 67.96           H  
ATOM   1282  CZ  ARG A  85     -24.455   5.629  17.240  1.00 67.96           C  
ATOM   1283  N   LYS A  86     -16.590   4.474  14.917  1.00 72.56           N  
ATOM   1284  H   LYS A  86     -16.613   5.472  15.066  1.00 72.56           H  
ATOM   1285  CA  LYS A  86     -15.277   3.791  15.008  1.00 72.56           C  
ATOM   1286  HA  LYS A  86     -15.023   3.413  14.018  1.00 72.56           H  
ATOM   1287  C   LYS A  86     -15.258   2.567  15.936  1.00 72.56           C  
ATOM   1288  CB  LYS A  86     -14.204   4.801  15.451  1.00 72.56           C  
ATOM   1289  HB2 LYS A  86     -14.487   5.225  16.415  1.00 72.56           H  
ATOM   1290  HB3 LYS A  86     -13.256   4.278  15.574  1.00 72.56           H  
ATOM   1291  O   LYS A  86     -14.241   1.882  16.040  1.00 72.56           O  
ATOM   1292  CG  LYS A  86     -13.998   5.930  14.431  1.00 72.56           C  
ATOM   1293  HG2 LYS A  86     -13.690   5.499  13.479  1.00 72.56           H  
ATOM   1294  HG3 LYS A  86     -14.933   6.470  14.283  1.00 72.56           H  
ATOM   1295  CD  LYS A  86     -12.930   6.917  14.914  1.00 72.56           C  
ATOM   1296  HD2 LYS A  86     -11.987   6.390  15.063  1.00 72.56           H  
ATOM   1297  HD3 LYS A  86     -13.252   7.363  15.855  1.00 72.56           H  
ATOM   1298  CE  LYS A  86     -12.756   8.007  13.851  1.00 72.56           C  
ATOM   1299  HE2 LYS A  86     -12.418   7.541  12.925  1.00 72.56           H  
ATOM   1300  HE3 LYS A  86     -13.730   8.447  13.638  1.00 72.56           H  
ATOM   1301  NZ  LYS A  86     -11.800   9.057  14.282  1.00 72.56           N  
ATOM   1302  HZ1 LYS A  86     -12.135   9.517  15.116  1.00 72.56           H  
ATOM   1303  HZ2 LYS A  86     -11.717   9.748  13.551  1.00 72.56           H  
ATOM   1304  HZ3 LYS A  86     -10.888   8.659  14.457  1.00 72.56           H  
ATOM   1305  N   GLN A  87     -16.352   2.320  16.650  1.00 68.39           N  
ATOM   1306  H   GLN A  87     -17.192   2.813  16.380  1.00 68.39           H  
ATOM   1307  CA  GLN A  87     -16.532   1.131  17.469  1.00 68.39           C  
ATOM   1308  HA  GLN A  87     -15.610   0.920  18.013  1.00 68.39           H  
ATOM   1309  C   GLN A  87     -16.817  -0.047  16.526  1.00 68.39           C  
ATOM   1310  CB  GLN A  87     -17.653   1.386  18.493  1.00 68.39           C  
ATOM   1311  HB2 GLN A  87     -18.559   1.682  17.963  1.00 68.39           H  
ATOM   1312  HB3 GLN A  87     -17.857   0.462  19.034  1.00 68.39           H  
ATOM   1313  O   GLN A  87     -17.671   0.067  15.656  1.00 68.39           O  
ATOM   1314  CG  GLN A  87     -17.261   2.483  19.507  1.00 68.39           C  
ATOM   1315  HG2 GLN A  87     -16.983   3.396  18.980  1.00 68.39           H  
ATOM   1316  HG3 GLN A  87     -16.394   2.142  20.073  1.00 68.39           H  
ATOM   1317  CD  GLN A  87     -18.372   2.845  20.490  1.00 68.39           C  
ATOM   1318  NE2 GLN A  87     -18.075   3.601  21.526  1.00 68.39           N  
ATOM   1319 HE21 GLN A  87     -18.838   3.773  22.165  1.00 68.39           H  
ATOM   1320 HE22 GLN A  87     -17.123   3.867  21.731  1.00 68.39           H  
ATOM   1321  OE1 GLN A  87     -19.529   2.501  20.339  1.00 68.39           O  
ATOM   1322  N   CYS A  88     -16.081  -1.149  16.687  1.00 69.06           N  
ATOM   1323  H   CYS A  88     -15.458  -1.184  17.482  1.00 69.06           H  
ATOM   1324  CA  CYS A  88     -16.196  -2.375  15.879  1.00 69.06           C  
ATOM   1325  HA  CYS A  88     -15.606  -3.131  16.398  1.00 69.06           H  
ATOM   1326  C   CYS A  88     -15.584  -2.337  14.463  1.00 69.06           C  
ATOM   1327  CB  CYS A  88     -17.640  -2.913  15.894  1.00 69.06           C  
ATOM   1328  HB2 CYS A  88     -18.268  -2.295  15.253  1.00 69.06           H  
ATOM   1329  HB3 CYS A  88     -17.649  -3.925  15.489  1.00 69.06           H  
ATOM   1330  O   CYS A  88     -16.002  -3.104  13.602  1.00 69.06           O  
ATOM   1331  SG  CYS A  88     -18.320  -2.927  17.581  1.00 69.06           S  
ATOM   1332  HG  CYS A  88     -19.503  -3.464  17.267  1.00 69.06           H  
ATOM   1333  N   LEU A  89     -14.555  -1.513  14.209  1.00 81.39           N  
ATOM   1334  H   LEU A  89     -14.277  -0.837  14.906  1.00 81.39           H  
ATOM   1335  CA  LEU A  89     -13.763  -1.675  12.979  1.00 81.39           C  
ATOM   1336  HA  LEU A  89     -14.439  -1.617  12.126  1.00 81.39           H  
ATOM   1337  C   LEU A  89     -13.108  -3.062  12.951  1.00 81.39           C  
ATOM   1338  CB  LEU A  89     -12.687  -0.586  12.844  1.00 81.39           C  
ATOM   1339  HB2 LEU A  89     -12.012  -0.870  12.036  1.00 81.39           H  
ATOM   1340  HB3 LEU A  89     -12.109  -0.556  13.767  1.00 81.39           H  
ATOM   1341  O   LEU A  89     -12.327  -3.384  13.852  1.00 81.39           O  
ATOM   1342  CG  LEU A  89     -13.232   0.820  12.544  1.00 81.39           C  
ATOM   1343  HG  LEU A  89     -13.964   1.099  13.301  1.00 81.39           H  
ATOM   1344  CD1 LEU A  89     -12.072   1.814  12.608  1.00 81.39           C  
ATOM   1345 HD11 LEU A  89     -11.692   1.863  13.629  1.00 81.39           H  
ATOM   1346 HD12 LEU A  89     -11.277   1.496  11.935  1.00 81.39           H  
ATOM   1347 HD13 LEU A  89     -12.424   2.803  12.315  1.00 81.39           H  
ATOM   1348  CD2 LEU A  89     -13.885   0.915  11.166  1.00 81.39           C  
ATOM   1349 HD21 LEU A  89     -14.781   0.295  11.132  1.00 81.39           H  
ATOM   1350 HD22 LEU A  89     -13.191   0.592  10.389  1.00 81.39           H  
ATOM   1351 HD23 LEU A  89     -14.189   1.943  10.968  1.00 81.39           H  
ATOM   1352  N   ALA A  90     -13.409  -3.822  11.899  1.00 85.34           N  
ATOM   1353  H   ALA A  90     -14.118  -3.494  11.259  1.00 85.34           H  
ATOM   1354  CA  ALA A  90     -12.859  -5.145  11.640  1.00 85.34           C  
ATOM   1355  HA  ALA A  90     -13.139  -5.799  12.466  1.00 85.34           H  
ATOM   1356  C   ALA A  90     -11.319  -5.110  11.558  1.00 85.34           C  
ATOM   1357  CB  ALA A  90     -13.529  -5.678  10.366  1.00 85.34           C  
ATOM   1358  HB1 ALA A  90     -14.601  -5.478  10.387  1.00 85.34           H  
ATOM   1359  HB2 ALA A  90     -13.409  -6.760  10.316  1.00 85.34           H  
ATOM   1360  HB3 ALA A  90     -13.089  -5.222   9.480  1.00 85.34           H  
ATOM   1361  O   ALA A  90     -10.721  -4.071  11.239  1.00 85.34           O  
ATOM   1362  N   ASN A  91     -10.656  -6.224  11.869  1.00 89.51           N  
ATOM   1363  H   ASN A  91     -11.170  -7.092  11.914  1.00 89.51           H  
ATOM   1364  CA  ASN A  91      -9.190  -6.278  11.856  1.00 89.51           C  
ATOM   1365  HA  ASN A  91      -8.797  -5.450  12.446  1.00 89.51           H  
ATOM   1366  C   ASN A  91      -8.641  -6.086  10.437  1.00 89.51           C  
ATOM   1367  CB  ASN A  91      -8.717  -7.598  12.479  1.00 89.51           C  
ATOM   1368  HB2 ASN A  91      -7.685  -7.786  12.181  1.00 89.51           H  
ATOM   1369  HB3 ASN A  91      -9.319  -8.421  12.094  1.00 89.51           H  
ATOM   1370  O   ASN A  91      -7.663  -5.365  10.252  1.00 89.51           O  
ATOM   1371  CG  ASN A  91      -8.752  -7.588  13.997  1.00 89.51           C  
ATOM   1372  ND2 ASN A  91      -8.819  -8.753  14.596  1.00 89.51           N  
ATOM   1373 HD21 ASN A  91      -8.839  -8.772  15.606  1.00 89.51           H  
ATOM   1374 HD22 ASN A  91      -8.852  -9.594  14.037  1.00 89.51           H  
ATOM   1375  OD1 ASN A  91      -8.688  -6.556  14.661  1.00 89.51           O  
ATOM   1376  N   GLU A  92      -9.355  -6.595   9.443  1.00 90.01           N  
ATOM   1377  H   GLU A  92     -10.154  -7.159   9.694  1.00 90.01           H  
ATOM   1378  CA  GLU A  92      -9.086  -6.482   8.013  1.00 90.01           C  
ATOM   1379  HA  GLU A  92      -8.137  -6.966   7.781  1.00 90.01           H  
ATOM   1380  C   GLU A  92      -9.006  -5.013   7.580  1.00 90.01           C  
ATOM   1381  CB  GLU A  92     -10.208  -7.184   7.221  1.00 90.01           C  
ATOM   1382  HB2 GLU A  92      -9.963  -7.087   6.163  1.00 90.01           H  
ATOM   1383  HB3 GLU A  92     -11.153  -6.664   7.378  1.00 90.01           H  
ATOM   1384  O   GLU A  92      -8.113  -4.626   6.830  1.00 90.01           O  
ATOM   1385  CG  GLU A  92     -10.394  -8.688   7.513  1.00 90.01           C  
ATOM   1386  HG2 GLU A  92      -9.412  -9.160   7.540  1.00 90.01           H  
ATOM   1387  HG3 GLU A  92     -10.940  -9.117   6.673  1.00 90.01           H  
ATOM   1388  CD  GLU A  92     -11.169  -9.027   8.805  1.00 90.01           C  
ATOM   1389  OE1 GLU A  92     -11.316 -10.226   9.103  1.00 90.01           O  
ATOM   1390  OE2 GLU A  92     -11.580  -8.091   9.539  1.00 90.01           O  
ATOM   1391  N   TYR A  93      -9.874  -4.143   8.116  1.00 90.72           N  
ATOM   1392  H   TYR A  93     -10.562  -4.506   8.761  1.00 90.72           H  
ATOM   1393  CA  TYR A  93      -9.791  -2.699   7.868  1.00 90.72           C  
ATOM   1394  HA  TYR A  93      -9.820  -2.523   6.792  1.00 90.72           H  
ATOM   1395  C   TYR A  93      -8.479  -2.111   8.398  1.00 90.72           C  
ATOM   1396  CB  TYR A  93     -10.983  -1.978   8.518  1.00 90.72           C  
ATOM   1397  HB2 TYR A  93     -11.069  -2.280   9.562  1.00 90.72           H  
ATOM   1398  HB3 TYR A  93     -11.900  -2.285   8.014  1.00 90.72           H  
ATOM   1399  O   TYR A  93      -7.842  -1.282   7.742  1.00 90.72           O  
ATOM   1400  CG  TYR A  93     -10.869  -0.465   8.474  1.00 90.72           C  
ATOM   1401  CD1 TYR A  93     -10.326   0.254   9.561  1.00 90.72           C  
ATOM   1402  HD1 TYR A  93     -10.005  -0.282  10.442  1.00 90.72           H  
ATOM   1403  CD2 TYR A  93     -11.276   0.221   7.321  1.00 90.72           C  
ATOM   1404  HD2 TYR A  93     -11.714  -0.322   6.497  1.00 90.72           H  
ATOM   1405  CE1 TYR A  93     -10.193   1.658   9.490  1.00 90.72           C  
ATOM   1406  HE1 TYR A  93      -9.773   2.213  10.315  1.00 90.72           H  
ATOM   1407  CE2 TYR A  93     -11.137   1.616   7.246  1.00 90.72           C  
ATOM   1408  HE2 TYR A  93     -11.491   2.136   6.368  1.00 90.72           H  
ATOM   1409  OH  TYR A  93     -10.444   3.693   8.209  1.00 90.72           O  
ATOM   1410  HH  TYR A  93     -10.834   4.211   8.918  1.00 90.72           H  
ATOM   1411  CZ  TYR A  93     -10.598   2.345   8.325  1.00 90.72           C  
ATOM   1412  N   ARG A  94      -8.067  -2.522   9.602  1.00 89.81           N  
ATOM   1413  H   ARG A  94      -8.562  -3.299  10.018  1.00 89.81           H  
ATOM   1414  CA  ARG A  94      -6.846  -2.018  10.248  1.00 89.81           C  
ATOM   1415  HA  ARG A  94      -6.838  -0.929  10.191  1.00 89.81           H  
ATOM   1416  C   ARG A  94      -5.602  -2.496   9.511  1.00 89.81           C  
ATOM   1417  CB  ARG A  94      -6.790  -2.457  11.717  1.00 89.81           C  
ATOM   1418  HB2 ARG A  94      -5.864  -2.085  12.155  1.00 89.81           H  
ATOM   1419  HB3 ARG A  94      -6.768  -3.546  11.769  1.00 89.81           H  
ATOM   1420  O   ARG A  94      -4.677  -1.706   9.319  1.00 89.81           O  
ATOM   1421  CG  ARG A  94      -7.971  -1.938  12.543  1.00 89.81           C  
ATOM   1422  HG2 ARG A  94      -8.911  -2.278  12.107  1.00 89.81           H  
ATOM   1423  HG3 ARG A  94      -7.957  -0.849  12.563  1.00 89.81           H  
ATOM   1424  CD  ARG A  94      -7.863  -2.489  13.965  1.00 89.81           C  
ATOM   1425  HD2 ARG A  94      -7.850  -3.578  13.912  1.00 89.81           H  
ATOM   1426  HD3 ARG A  94      -6.931  -2.144  14.412  1.00 89.81           H  
ATOM   1427  NE  ARG A  94      -9.001  -2.061  14.792  1.00 89.81           N  
ATOM   1428  HE  ARG A  94      -9.795  -1.667  14.307  1.00 89.81           H  
ATOM   1429  NH1 ARG A  94      -8.335  -3.107  16.721  1.00 89.81           N  
ATOM   1430 HH11 ARG A  94      -8.546  -3.412  17.661  1.00 89.81           H  
ATOM   1431 HH12 ARG A  94      -7.665  -3.635  16.181  1.00 89.81           H  
ATOM   1432  NH2 ARG A  94     -10.220  -1.909  16.701  1.00 89.81           N  
ATOM   1433 HH21 ARG A  94     -10.978  -1.511  16.166  1.00 89.81           H  
ATOM   1434 HH22 ARG A  94     -10.381  -2.201  17.655  1.00 89.81           H  
ATOM   1435  CZ  ARG A  94      -9.175  -2.356  16.065  1.00 89.81           C  
ATOM   1436  N   GLU A  95      -5.594  -3.753   9.087  1.00 93.69           N  
ATOM   1437  H   GLU A  95      -6.381  -4.344   9.317  1.00 93.69           H  
ATOM   1438  CA  GLU A  95      -4.535  -4.346   8.274  1.00 93.69           C  
ATOM   1439  HA  GLU A  95      -3.570  -4.204   8.762  1.00 93.69           H  
ATOM   1440  C   GLU A  95      -4.447  -3.675   6.908  1.00 93.69           C  
ATOM   1441  CB  GLU A  95      -4.776  -5.848   8.123  1.00 93.69           C  
ATOM   1442  HB2 GLU A  95      -4.095  -6.237   7.366  1.00 93.69           H  
ATOM   1443  HB3 GLU A  95      -5.804  -6.023   7.807  1.00 93.69           H  
ATOM   1444  O   GLU A  95      -3.368  -3.224   6.530  1.00 93.69           O  
ATOM   1445  CG  GLU A  95      -4.497  -6.561   9.452  1.00 93.69           C  
ATOM   1446  HG2 GLU A  95      -5.127  -6.138  10.235  1.00 93.69           H  
ATOM   1447  HG3 GLU A  95      -3.461  -6.371   9.733  1.00 93.69           H  
ATOM   1448  CD  GLU A  95      -4.730  -8.072   9.386  1.00 93.69           C  
ATOM   1449  OE1 GLU A  95      -4.506  -8.693  10.448  1.00 93.69           O  
ATOM   1450  OE2 GLU A  95      -5.101  -8.567   8.302  1.00 93.69           O  
ATOM   1451  N   LEU A  96      -5.578  -3.475   6.229  1.00 94.50           N  
ATOM   1452  H   LEU A  96      -6.423  -3.920   6.558  1.00 94.50           H  
ATOM   1453  CA  LEU A  96      -5.631  -2.772   4.950  1.00 94.50           C  
ATOM   1454  HA  LEU A  96      -4.977  -3.297   4.253  1.00 94.50           H  
ATOM   1455  C   LEU A  96      -5.129  -1.328   5.074  1.00 94.50           C  
ATOM   1456  CB  LEU A  96      -7.075  -2.832   4.423  1.00 94.50           C  
ATOM   1457  HB2 LEU A  96      -7.733  -2.347   5.144  1.00 94.50           H  
ATOM   1458  HB3 LEU A  96      -7.374  -3.878   4.347  1.00 94.50           H  
ATOM   1459  O   LEU A  96      -4.331  -0.872   4.256  1.00 94.50           O  
ATOM   1460  CG  LEU A  96      -7.273  -2.171   3.050  1.00 94.50           C  
ATOM   1461  HG  LEU A  96      -6.980  -1.123   3.108  1.00 94.50           H  
ATOM   1462  CD1 LEU A  96      -6.449  -2.845   1.954  1.00 94.50           C  
ATOM   1463 HD11 LEU A  96      -6.690  -2.407   0.986  1.00 94.50           H  
ATOM   1464 HD12 LEU A  96      -5.384  -2.704   2.135  1.00 94.50           H  
ATOM   1465 HD13 LEU A  96      -6.673  -3.912   1.922  1.00 94.50           H  
ATOM   1466  CD2 LEU A  96      -8.751  -2.219   2.673  1.00 94.50           C  
ATOM   1467 HD21 LEU A  96      -8.909  -1.727   1.713  1.00 94.50           H  
ATOM   1468 HD22 LEU A  96      -9.343  -1.710   3.433  1.00 94.50           H  
ATOM   1469 HD23 LEU A  96      -9.080  -3.255   2.594  1.00 94.50           H  
ATOM   1470  N   LYS A  97      -5.530  -0.605   6.127  1.00 92.94           N  
ATOM   1471  H   LYS A  97      -6.220  -1.016   6.739  1.00 92.94           H  
ATOM   1472  CA  LYS A  97      -5.050   0.763   6.383  1.00 92.94           C  
ATOM   1473  HA  LYS A  97      -5.183   1.338   5.467  1.00 92.94           H  
ATOM   1474  C   LYS A  97      -3.553   0.795   6.704  1.00 92.94           C  
ATOM   1475  CB  LYS A  97      -5.907   1.399   7.489  1.00 92.94           C  
ATOM   1476  HB2 LYS A  97      -6.951   1.198   7.248  1.00 92.94           H  
ATOM   1477  HB3 LYS A  97      -5.684   0.931   8.448  1.00 92.94           H  
ATOM   1478  O   LYS A  97      -2.876   1.758   6.344  1.00 92.94           O  
ATOM   1479  CG  LYS A  97      -5.726   2.926   7.590  1.00 92.94           C  
ATOM   1480  HG2 LYS A  97      -5.821   3.354   6.592  1.00 92.94           H  
ATOM   1481  HG3 LYS A  97      -4.740   3.165   7.987  1.00 92.94           H  
ATOM   1482  CD  LYS A  97      -6.816   3.535   8.491  1.00 92.94           C  
ATOM   1483  HD2 LYS A  97      -7.770   3.109   8.182  1.00 92.94           H  
ATOM   1484  HD3 LYS A  97      -6.639   3.254   9.530  1.00 92.94           H  
ATOM   1485  CE  LYS A  97      -6.920   5.066   8.359  1.00 92.94           C  
ATOM   1486  HE2 LYS A  97      -6.088   5.546   8.876  1.00 92.94           H  
ATOM   1487  HE3 LYS A  97      -6.853   5.310   7.299  1.00 92.94           H  
ATOM   1488  NZ  LYS A  97      -8.228   5.566   8.870  1.00 92.94           N  
ATOM   1489  HZ1 LYS A  97      -8.369   5.483   9.866  1.00 92.94           H  
ATOM   1490  HZ2 LYS A  97      -8.470   6.511   8.606  1.00 92.94           H  
ATOM   1491  HZ3 LYS A  97      -8.999   5.066   8.452  1.00 92.94           H  
ATOM   1492  N   ARG A  98      -3.022  -0.238   7.368  1.00 94.78           N  
ATOM   1493  H   ARG A  98      -3.640  -0.991   7.633  1.00 94.78           H  
ATOM   1494  CA  ARG A  98      -1.580  -0.393   7.617  1.00 94.78           C  
ATOM   1495  HA  ARG A  98      -1.180   0.550   7.992  1.00 94.78           H  
ATOM   1496  C   ARG A  98      -0.828  -0.679   6.317  1.00 94.78           C  
ATOM   1497  CB  ARG A  98      -1.349  -1.484   8.676  1.00 94.78           C  
ATOM   1498  HB2 ARG A  98      -1.922  -1.233   9.569  1.00 94.78           H  
ATOM   1499  HB3 ARG A  98      -1.709  -2.441   8.299  1.00 94.78           H  
ATOM   1500  O   ARG A  98       0.158  -0.000   6.053  1.00 94.78           O  
ATOM   1501  CG  ARG A  98       0.135  -1.626   9.055  1.00 94.78           C  
ATOM   1502  HG2 ARG A  98       0.718  -1.843   8.161  1.00 94.78           H  
ATOM   1503  HG3 ARG A  98       0.499  -0.693   9.486  1.00 94.78           H  
ATOM   1504  CD  ARG A  98       0.358  -2.776  10.044  1.00 94.78           C  
ATOM   1505  HD2 ARG A  98      -0.069  -3.682   9.613  1.00 94.78           H  
ATOM   1506  HD3 ARG A  98       1.431  -2.933  10.153  1.00 94.78           H  
ATOM   1507  NE  ARG A  98      -0.223  -2.500  11.376  1.00 94.78           N  
ATOM   1508  HE  ARG A  98      -0.221  -1.537  11.679  1.00 94.78           H  
ATOM   1509  NH1 ARG A  98      -0.709  -4.674  11.955  1.00 94.78           N  
ATOM   1510 HH11 ARG A  98      -0.389  -4.998  11.054  1.00 94.78           H  
ATOM   1511 HH12 ARG A  98      -1.101  -5.355  12.590  1.00 94.78           H  
ATOM   1512  NH2 ARG A  98      -1.124  -3.033  13.400  1.00 94.78           N  
ATOM   1513 HH21 ARG A  98      -1.067  -2.068  13.693  1.00 94.78           H  
ATOM   1514 HH22 ARG A  98      -1.439  -3.746  14.042  1.00 94.78           H  
ATOM   1515  CZ  ARG A  98      -0.681  -3.401  12.229  1.00 94.78           C  
ATOM   1516  N   ALA A  99      -1.321  -1.606   5.499  1.00 94.84           N  
ATOM   1517  H   ALA A  99      -2.128  -2.136   5.798  1.00 94.84           H  
ATOM   1518  CA  ALA A  99      -0.749  -1.936   4.198  1.00 94.84           C  
ATOM   1519  HA  ALA A  99       0.281  -2.263   4.334  1.00 94.84           H  
ATOM   1520  C   ALA A  99      -0.729  -0.708   3.279  1.00 94.84           C  
ATOM   1521  CB  ALA A  99      -1.547  -3.096   3.590  1.00 94.84           C  
ATOM   1522  HB1 ALA A  99      -1.112  -3.375   2.630  1.00 94.84           H  
ATOM   1523  HB2 ALA A  99      -2.587  -2.809   3.437  1.00 94.84           H  
ATOM   1524  HB3 ALA A  99      -1.511  -3.960   4.254  1.00 94.84           H  
ATOM   1525  O   ALA A  99       0.323  -0.359   2.757  1.00 94.84           O  
ATOM   1526  N   TYR A 100      -1.844   0.027   3.187  1.00 95.46           N  
ATOM   1527  H   TYR A 100      -2.688  -0.338   3.605  1.00 95.46           H  
ATOM   1528  CA  TYR A 100      -1.934   1.266   2.410  1.00 95.46           C  
ATOM   1529  HA  TYR A 100      -1.786   1.033   1.356  1.00 95.46           H  
ATOM   1530  C   TYR A 100      -0.867   2.295   2.805  1.00 95.46           C  
ATOM   1531  CB  TYR A 100      -3.330   1.876   2.589  1.00 95.46           C  
ATOM   1532  HB2 TYR A 100      -4.071   1.169   2.216  1.00 95.46           H  
ATOM   1533  HB3 TYR A 100      -3.526   2.033   3.649  1.00 95.46           H  
ATOM   1534  O   TYR A 100      -0.285   2.939   1.939  1.00 95.46           O  
ATOM   1535  CG  TYR A 100      -3.495   3.196   1.858  1.00 95.46           C  
ATOM   1536  CD1 TYR A 100      -3.204   4.415   2.503  1.00 95.46           C  
ATOM   1537  HD1 TYR A 100      -2.875   4.414   3.531  1.00 95.46           H  
ATOM   1538  CD2 TYR A 100      -3.919   3.198   0.518  1.00 95.46           C  
ATOM   1539  HD2 TYR A 100      -4.145   2.267   0.019  1.00 95.46           H  
ATOM   1540  CE1 TYR A 100      -3.273   5.626   1.786  1.00 95.46           C  
ATOM   1541  HE1 TYR A 100      -2.995   6.556   2.259  1.00 95.46           H  
ATOM   1542  CE2 TYR A 100      -4.017   4.406  -0.193  1.00 95.46           C  
ATOM   1543  HE2 TYR A 100      -4.322   4.408  -1.229  1.00 95.46           H  
ATOM   1544  OH  TYR A 100      -3.636   6.762  -0.302  1.00 95.46           O  
ATOM   1545  HH  TYR A 100      -3.328   7.513   0.212  1.00 95.46           H  
ATOM   1546  CZ  TYR A 100      -3.655   5.616   0.426  1.00 95.46           C  
ATOM   1547  N   LYS A 101      -0.587   2.453   4.105  1.00 93.90           N  
ATOM   1548  H   LYS A 101      -1.081   1.874   4.769  1.00 93.90           H  
ATOM   1549  CA  LYS A 101       0.459   3.368   4.592  1.00 93.90           C  
ATOM   1550  HA  LYS A 101       0.378   4.322   4.072  1.00 93.90           H  
ATOM   1551  C   LYS A 101       1.880   2.879   4.305  1.00 93.90           C  
ATOM   1552  CB  LYS A 101       0.300   3.585   6.099  1.00 93.90           C  
ATOM   1553  HB2 LYS A 101       1.200   4.070   6.477  1.00 93.90           H  
ATOM   1554  HB3 LYS A 101       0.201   2.620   6.595  1.00 93.90           H  
ATOM   1555  O   LYS A 101       2.787   3.701   4.274  1.00 93.90           O  
ATOM   1556  CG  LYS A 101      -0.899   4.475   6.437  1.00 93.90           C  
ATOM   1557  HG2 LYS A 101      -0.755   5.456   5.985  1.00 93.90           H  
ATOM   1558  HG3 LYS A 101      -1.821   4.041   6.050  1.00 93.90           H  
ATOM   1559  CD  LYS A 101      -0.984   4.618   7.957  1.00 93.90           C  
ATOM   1560  HD2 LYS A 101      -0.041   5.028   8.319  1.00 93.90           H  
ATOM   1561  HD3 LYS A 101      -1.142   3.636   8.403  1.00 93.90           H  
ATOM   1562  CE  LYS A 101      -2.131   5.552   8.338  1.00 93.90           C  
ATOM   1563  HE2 LYS A 101      -2.038   6.462   7.745  1.00 93.90           H  
ATOM   1564  HE3 LYS A 101      -3.073   5.071   8.077  1.00 93.90           H  
ATOM   1565  NZ  LYS A 101      -2.073   5.880   9.784  1.00 93.90           N  
ATOM   1566  HZ1 LYS A 101      -2.151   5.041  10.341  1.00 93.90           H  
ATOM   1567  HZ2 LYS A 101      -1.184   6.311   9.994  1.00 93.90           H  
ATOM   1568  HZ3 LYS A 101      -2.801   6.532  10.036  1.00 93.90           H  
ATOM   1569  N   GLY A 102       2.072   1.571   4.145  1.00 93.79           N  
ATOM   1570  H   GLY A 102       1.271   0.957   4.192  1.00 93.79           H  
ATOM   1571  CA  GLY A 102       3.359   0.975   3.791  1.00 93.79           C  
ATOM   1572  HA2 GLY A 102       4.158   1.455   4.356  1.00 93.79           H  
ATOM   1573  HA3 GLY A 102       3.339  -0.084   4.048  1.00 93.79           H  
ATOM   1574  C   GLY A 102       3.696   1.086   2.303  1.00 93.79           C  
ATOM   1575  O   GLY A 102       4.860   0.944   1.941  1.00 93.79           O  
ATOM   1576  N   VAL A 103       2.707   1.355   1.443  1.00 92.12           N  
ATOM   1577  H   VAL A 103       1.765   1.454   1.795  1.00 92.12           H  
ATOM   1578  CA  VAL A 103       2.938   1.546   0.008  1.00 92.12           C  
ATOM   1579  HA  VAL A 103       3.600   0.745  -0.323  1.00 92.12           H  
ATOM   1580  C   VAL A 103       3.607   2.906  -0.229  1.00 92.12           C  
ATOM   1581  CB  VAL A 103       1.643   1.419  -0.810  1.00 92.12           C  
ATOM   1582  HB  VAL A 103       0.923   2.154  -0.449  1.00 92.12           H  
ATOM   1583  O   VAL A 103       3.063   3.937   0.182  1.00 92.12           O  
ATOM   1584  CG1 VAL A 103       1.899   1.645  -2.304  1.00 92.12           C  
ATOM   1585 HG11 VAL A 103       0.976   1.496  -2.865  1.00 92.12           H  
ATOM   1586 HG12 VAL A 103       2.232   2.667  -2.485  1.00 92.12           H  
ATOM   1587 HG13 VAL A 103       2.649   0.941  -2.665  1.00 92.12           H  
ATOM   1588  CG2 VAL A 103       1.016   0.028  -0.672  1.00 92.12           C  
ATOM   1589 HG21 VAL A 103       0.107  -0.029  -1.271  1.00 92.12           H  
ATOM   1590 HG22 VAL A 103       0.753  -0.167   0.367  1.00 92.12           H  
ATOM   1591 HG23 VAL A 103       1.717  -0.736  -1.010  1.00 92.12           H  
ATOM   1592  N   PRO A 104       4.757   2.954  -0.921  1.00 91.33           N  
ATOM   1593  CA  PRO A 104       5.478   4.194  -1.165  1.00 91.33           C  
ATOM   1594  HA  PRO A 104       5.413   4.848  -0.295  1.00 91.33           H  
ATOM   1595  C   PRO A 104       4.871   4.933  -2.371  1.00 91.33           C  
ATOM   1596  CB  PRO A 104       6.926   3.727  -1.312  1.00 91.33           C  
ATOM   1597  HB2 PRO A 104       7.561   4.451  -1.823  1.00 91.33           H  
ATOM   1598  HB3 PRO A 104       7.340   3.535  -0.323  1.00 91.33           H  
ATOM   1599  O   PRO A 104       5.450   4.992  -3.454  1.00 91.33           O  
ATOM   1600  CG  PRO A 104       6.791   2.404  -2.060  1.00 91.33           C  
ATOM   1601  HG2 PRO A 104       6.617   2.583  -3.121  1.00 91.33           H  
ATOM   1602  HG3 PRO A 104       7.662   1.764  -1.912  1.00 91.33           H  
ATOM   1603  CD  PRO A 104       5.539   1.818  -1.409  1.00 91.33           C  
ATOM   1604  HD2 PRO A 104       4.979   1.232  -2.138  1.00 91.33           H  
ATOM   1605  HD3 PRO A 104       5.833   1.191  -0.567  1.00 91.33           H  
ATOM   1606  N   TRP A 105       3.667   5.488  -2.183  1.00 89.46           N  
ATOM   1607  H   TRP A 105       3.226   5.319  -1.291  1.00 89.46           H  
ATOM   1608  CA  TRP A 105       2.845   6.085  -3.248  1.00 89.46           C  
ATOM   1609  HA  TRP A 105       2.537   5.287  -3.923  1.00 89.46           H  
ATOM   1610  C   TRP A 105       3.564   7.142  -4.097  1.00 89.46           C  
ATOM   1611  CB  TRP A 105       1.569   6.683  -2.646  1.00 89.46           C  
ATOM   1612  HB2 TRP A 105       1.012   7.173  -3.445  1.00 89.46           H  
ATOM   1613  HB3 TRP A 105       1.841   7.446  -1.917  1.00 89.46           H  
ATOM   1614  O   TRP A 105       3.264   7.280  -5.280  1.00 89.46           O  
ATOM   1615  CG  TRP A 105       0.655   5.686  -2.004  1.00 89.46           C  
ATOM   1616  CD1 TRP A 105       0.479   5.518  -0.675  1.00 89.46           C  
ATOM   1617  HD1 TRP A 105       0.998   6.072   0.093  1.00 89.46           H  
ATOM   1618  CD2 TRP A 105      -0.151   4.650  -2.647  1.00 89.46           C  
ATOM   1619  CE2 TRP A 105      -0.793   3.884  -1.628  1.00 89.46           C  
ATOM   1620  CE3 TRP A 105      -0.375   4.253  -3.983  1.00 89.46           C  
ATOM   1621  HE3 TRP A 105       0.084   4.812  -4.785  1.00 89.46           H  
ATOM   1622  NE1 TRP A 105      -0.382   4.464  -0.449  1.00 89.46           N  
ATOM   1623  HE1 TRP A 105      -0.509   4.048   0.462  1.00 89.46           H  
ATOM   1624  CH2 TRP A 105      -1.799   2.402  -3.256  1.00 89.46           C  
ATOM   1625  HH2 TRP A 105      -2.407   1.543  -3.499  1.00 89.46           H  
ATOM   1626  CZ2 TRP A 105      -1.590   2.767  -1.916  1.00 89.46           C  
ATOM   1627  HZ2 TRP A 105      -2.013   2.181  -1.114  1.00 89.46           H  
ATOM   1628  CZ3 TRP A 105      -1.193   3.146  -4.283  1.00 89.46           C  
ATOM   1629  HZ3 TRP A 105      -1.353   2.866  -5.314  1.00 89.46           H  
ATOM   1630  N   THR A 106       4.530   7.857  -3.514  1.00 86.87           N  
ATOM   1631  H   THR A 106       4.802   7.622  -2.570  1.00 86.87           H  
ATOM   1632  CA  THR A 106       5.333   8.883  -4.197  1.00 86.87           C  
ATOM   1633  HA  THR A 106       4.676   9.672  -4.563  1.00 86.87           H  
ATOM   1634  C   THR A 106       6.071   8.339  -5.416  1.00 86.87           C  
ATOM   1635  CB  THR A 106       6.339   9.526  -3.233  1.00 86.87           C  
ATOM   1636  HB  THR A 106       6.980  10.214  -3.784  1.00 86.87           H  
ATOM   1637  O   THR A 106       6.069   8.992  -6.455  1.00 86.87           O  
ATOM   1638  CG2 THR A 106       5.620  10.293  -2.120  1.00 86.87           C  
ATOM   1639 HG21 THR A 106       4.929  11.013  -2.557  1.00 86.87           H  
ATOM   1640 HG22 THR A 106       6.359  10.832  -1.528  1.00 86.87           H  
ATOM   1641 HG23 THR A 106       5.076   9.606  -1.472  1.00 86.87           H  
ATOM   1642  OG1 THR A 106       7.127   8.533  -2.611  1.00 86.87           O  
ATOM   1643  HG1 THR A 106       8.011   8.641  -2.969  1.00 86.87           H  
ATOM   1644  N   TYR A 107       6.590   7.109  -5.347  1.00 83.99           N  
ATOM   1645  H   TYR A 107       6.498   6.587  -4.486  1.00 83.99           H  
ATOM   1646  CA  TYR A 107       7.291   6.485  -6.471  1.00 83.99           C  
ATOM   1647  HA  TYR A 107       8.101   7.140  -6.793  1.00 83.99           H  
ATOM   1648  C   TYR A 107       6.373   6.265  -7.671  1.00 83.99           C  
ATOM   1649  CB  TYR A 107       7.888   5.139  -6.050  1.00 83.99           C  
ATOM   1650  HB2 TYR A 107       8.144   4.578  -6.948  1.00 83.99           H  
ATOM   1651  HB3 TYR A 107       7.141   4.554  -5.513  1.00 83.99           H  
ATOM   1652  O   TYR A 107       6.813   6.401  -8.809  1.00 83.99           O  
ATOM   1653  CG  TYR A 107       9.140   5.258  -5.212  1.00 83.99           C  
ATOM   1654  CD1 TYR A 107      10.406   5.200  -5.822  1.00 83.99           C  
ATOM   1655  HD1 TYR A 107      10.490   5.099  -6.894  1.00 83.99           H  
ATOM   1656  CD2 TYR A 107       9.039   5.446  -3.826  1.00 83.99           C  
ATOM   1657  HD2 TYR A 107       8.058   5.595  -3.400  1.00 83.99           H  
ATOM   1658  CE1 TYR A 107      11.568   5.286  -5.034  1.00 83.99           C  
ATOM   1659  HE1 TYR A 107      12.545   5.254  -5.494  1.00 83.99           H  
ATOM   1660  CE2 TYR A 107      10.196   5.504  -3.026  1.00 83.99           C  
ATOM   1661  HE2 TYR A 107      10.113   5.650  -1.959  1.00 83.99           H  
ATOM   1662  OH  TYR A 107      12.593   5.490  -2.880  1.00 83.99           O  
ATOM   1663  HH  TYR A 107      12.394   5.644  -1.954  1.00 83.99           H  
ATOM   1664  CZ  TYR A 107      11.467   5.422  -3.636  1.00 83.99           C  
ATOM   1665  N   PHE A 108       5.092   5.954  -7.448  1.00 81.42           N  
ATOM   1666  H   PHE A 108       4.750   5.906  -6.499  1.00 81.42           H  
ATOM   1667  CA  PHE A 108       4.156   5.815  -8.561  1.00 81.42           C  
ATOM   1668  HA  PHE A 108       4.606   5.169  -9.314  1.00 81.42           H  
ATOM   1669  C   PHE A 108       3.908   7.157  -9.234  1.00 81.42           C  
ATOM   1670  CB  PHE A 108       2.842   5.174  -8.111  1.00 81.42           C  
ATOM   1671  HB2 PHE A 108       2.146   5.180  -8.950  1.00 81.42           H  
ATOM   1672  HB3 PHE A 108       2.397   5.772  -7.315  1.00 81.42           H  
ATOM   1673  O   PHE A 108       3.883   7.201 -10.456  1.00 81.42           O  
ATOM   1674  CG  PHE A 108       3.010   3.743  -7.654  1.00 81.42           C  
ATOM   1675  CD1 PHE A 108       3.320   2.735  -8.583  1.00 81.42           C  
ATOM   1676  HD1 PHE A 108       3.428   2.976  -9.630  1.00 81.42           H  
ATOM   1677  CD2 PHE A 108       2.893   3.421  -6.294  1.00 81.42           C  
ATOM   1678  HD2 PHE A 108       2.657   4.199  -5.583  1.00 81.42           H  
ATOM   1679  CE1 PHE A 108       3.518   1.413  -8.146  1.00 81.42           C  
ATOM   1680  HE1 PHE A 108       3.775   0.643  -8.858  1.00 81.42           H  
ATOM   1681  CE2 PHE A 108       3.085   2.102  -5.855  1.00 81.42           C  
ATOM   1682  HE2 PHE A 108       3.005   1.863  -4.805  1.00 81.42           H  
ATOM   1683  CZ  PHE A 108       3.395   1.095  -6.783  1.00 81.42           C  
ATOM   1684  HZ  PHE A 108       3.556   0.081  -6.449  1.00 81.42           H  
ATOM   1685  N   TYR A 109       3.781   8.246  -8.474  1.00 76.46           N  
ATOM   1686  H   TYR A 109       3.847   8.158  -7.470  1.00 76.46           H  
ATOM   1687  CA  TYR A 109       3.563   9.568  -9.057  1.00 76.46           C  
ATOM   1688  HA  TYR A 109       2.725   9.501  -9.750  1.00 76.46           H  
ATOM   1689  C   TYR A 109       4.761  10.040  -9.874  1.00 76.46           C  
ATOM   1690  CB  TYR A 109       3.199  10.574  -7.968  1.00 76.46           C  
ATOM   1691  HB2 TYR A 109       4.024  10.646  -7.259  1.00 76.46           H  
ATOM   1692  HB3 TYR A 109       3.075  11.554  -8.430  1.00 76.46           H  
ATOM   1693  O   TYR A 109       4.580  10.403 -11.034  1.00 76.46           O  
ATOM   1694  CG  TYR A 109       1.918  10.237  -7.235  1.00 76.46           C  
ATOM   1695  CD1 TYR A 109       0.735   9.975  -7.956  1.00 76.46           C  
ATOM   1696  HD1 TYR A 109       0.739   9.991  -9.036  1.00 76.46           H  
ATOM   1697  CD2 TYR A 109       1.907  10.223  -5.830  1.00 76.46           C  
ATOM   1698  HD2 TYR A 109       2.813  10.438  -5.283  1.00 76.46           H  
ATOM   1699  CE1 TYR A 109      -0.463   9.711  -7.270  1.00 76.46           C  
ATOM   1700  HE1 TYR A 109      -1.375   9.525  -7.817  1.00 76.46           H  
ATOM   1701  CE2 TYR A 109       0.708   9.991  -5.138  1.00 76.46           C  
ATOM   1702  HE2 TYR A 109       0.682  10.026  -4.059  1.00 76.46           H  
ATOM   1703  OH  TYR A 109      -1.638   9.622  -5.190  1.00 76.46           O  
ATOM   1704  HH  TYR A 109      -2.252   9.096  -5.707  1.00 76.46           H  
ATOM   1705  CZ  TYR A 109      -0.475   9.756  -5.862  1.00 76.46           C  
ATOM   1706  N   GLU A 110       5.965   9.930  -9.314  1.00 78.18           N  
ATOM   1707  H   GLU A 110       6.026   9.611  -8.357  1.00 78.18           H  
ATOM   1708  CA  GLU A 110       7.219  10.325  -9.969  1.00 78.18           C  
ATOM   1709  HA  GLU A 110       7.189  11.387 -10.213  1.00 78.18           H  
ATOM   1710  C   GLU A 110       7.461   9.569 -11.283  1.00 78.18           C  
ATOM   1711  CB  GLU A 110       8.381  10.066  -8.996  1.00 78.18           C  
ATOM   1712  HB2 GLU A 110       9.325  10.166  -9.532  1.00 78.18           H  
ATOM   1713  HB3 GLU A 110       8.301   9.045  -8.623  1.00 78.18           H  
ATOM   1714  O   GLU A 110       7.968  10.142 -12.244  1.00 78.18           O  
ATOM   1715  CG  GLU A 110       8.383  11.054  -7.815  1.00 78.18           C  
ATOM   1716  HG2 GLU A 110       7.377  11.129  -7.403  1.00 78.18           H  
ATOM   1717  HG3 GLU A 110       8.657  12.040  -8.189  1.00 78.18           H  
ATOM   1718  CD  GLU A 110       9.346  10.650  -6.686  1.00 78.18           C  
ATOM   1719  OE1 GLU A 110       9.180  11.199  -5.570  1.00 78.18           O  
ATOM   1720  OE2 GLU A 110      10.213   9.777  -6.915  1.00 78.18           O  
ATOM   1721  N   ASN A 111       7.044   8.302 -11.356  1.00 72.32           N  
ATOM   1722  H   ASN A 111       6.646   7.888 -10.525  1.00 72.32           H  
ATOM   1723  CA  ASN A 111       7.238   7.456 -12.535  1.00 72.32           C  
ATOM   1724  HA  ASN A 111       8.011   7.898 -13.163  1.00 72.32           H  
ATOM   1725  C   ASN A 111       5.992   7.350 -13.430  1.00 72.32           C  
ATOM   1726  CB  ASN A 111       7.760   6.081 -12.086  1.00 72.32           C  
ATOM   1727  HB2 ASN A 111       7.063   5.626 -11.382  1.00 72.32           H  
ATOM   1728  HB3 ASN A 111       7.844   5.429 -12.955  1.00 72.32           H  
ATOM   1729  O   ASN A 111       6.030   6.656 -14.438  1.00 72.32           O  
ATOM   1730  CG  ASN A 111       9.141   6.179 -11.465  1.00 72.32           C  
ATOM   1731  ND2 ASN A 111       9.242   6.250 -10.161  1.00 72.32           N  
ATOM   1732 HD21 ASN A 111       8.405   6.322  -9.601  1.00 72.32           H  
ATOM   1733 HD22 ASN A 111      10.162   6.455  -9.797  1.00 72.32           H  
ATOM   1734  OD1 ASN A 111      10.148   6.207 -12.145  1.00 72.32           O  
ATOM   1735  N   SER A 112       4.876   8.001 -13.090  1.00 67.43           N  
ATOM   1736  H   SER A 112       4.892   8.541 -12.236  1.00 67.43           H  
ATOM   1737  CA  SER A 112       3.618   7.906 -13.859  1.00 67.43           C  
ATOM   1738  HA  SER A 112       3.610   6.947 -14.376  1.00 67.43           H  
ATOM   1739  C   SER A 112       3.462   8.962 -14.953  1.00 67.43           C  
ATOM   1740  CB  SER A 112       2.387   7.910 -12.950  1.00 67.43           C  
ATOM   1741  HB2 SER A 112       2.425   7.055 -12.276  1.00 67.43           H  
ATOM   1742  HB3 SER A 112       1.493   7.788 -13.562  1.00 67.43           H  
ATOM   1743  O   SER A 112       2.431   8.985 -15.626  1.00 67.43           O  
ATOM   1744  OG  SER A 112       2.268   9.117 -12.216  1.00 67.43           O  
ATOM   1745  HG  SER A 112       3.134   9.397 -11.911  1.00 67.43           H  
ATOM   1746  N   HIS A 113       4.457   9.830 -15.148  1.00 60.84           N  
ATOM   1747  H   HIS A 113       5.281   9.753 -14.570  1.00 60.84           H  
ATOM   1748  CA  HIS A 113       4.438  10.868 -16.176  1.00 60.84           C  
ATOM   1749  HA  HIS A 113       3.461  11.351 -16.162  1.00 60.84           H  
ATOM   1750  C   HIS A 113       4.618  10.264 -17.585  1.00 60.84           C  
ATOM   1751  CB  HIS A 113       5.491  11.938 -15.832  1.00 60.84           C  
ATOM   1752  HB2 HIS A 113       5.522  12.670 -16.639  1.00 60.84           H  
ATOM   1753  HB3 HIS A 113       6.472  11.468 -15.772  1.00 60.84           H  
ATOM   1754  O   HIS A 113       5.718  10.273 -18.132  1.00 60.84           O  
ATOM   1755  CG  HIS A 113       5.216  12.676 -14.541  1.00 60.84           C  
ATOM   1756  CD2 HIS A 113       6.002  12.697 -13.418  1.00 60.84           C  
ATOM   1757  HD2 HIS A 113       6.940  12.178 -13.290  1.00 60.84           H  
ATOM   1758  ND1 HIS A 113       4.127  13.478 -14.283  1.00 60.84           N  
ATOM   1759  HD1 HIS A 113       3.359  13.654 -14.916  1.00 60.84           H  
ATOM   1760  CE1 HIS A 113       4.252  13.965 -13.038  1.00 60.84           C  
ATOM   1761  HE1 HIS A 113       3.546  14.622 -12.552  1.00 60.84           H  
ATOM   1762  NE2 HIS A 113       5.384  13.528 -12.474  1.00 60.84           N  
ATOM   1763  N   PHE A 114       3.523   9.741 -18.152  1.00 49.51           N  
ATOM   1764  H   PHE A 114       2.682   9.706 -17.593  1.00 49.51           H  
ATOM   1765  CA  PHE A 114       3.392   9.293 -19.547  1.00 49.51           C  
ATOM   1766  HA  PHE A 114       4.291   9.567 -20.099  1.00 49.51           H  
ATOM   1767  C   PHE A 114       2.226   9.982 -20.263  1.00 49.51           C  
ATOM   1768  CB  PHE A 114       3.226   7.767 -19.625  1.00 49.51           C  
ATOM   1769  HB2 PHE A 114       2.925   7.508 -20.640  1.00 49.51           H  
ATOM   1770  HB3 PHE A 114       2.417   7.464 -18.960  1.00 49.51           H  
ATOM   1771  O   PHE A 114       1.072   9.905 -19.770  1.00 49.51           O  
ATOM   1772  CG  PHE A 114       4.468   6.974 -19.289  1.00 49.51           C  
ATOM   1773  CD1 PHE A 114       5.347   6.558 -20.306  1.00 49.51           C  
ATOM   1774  HD1 PHE A 114       5.137   6.818 -21.332  1.00 49.51           H  
ATOM   1775  CD2 PHE A 114       4.770   6.680 -17.953  1.00 49.51           C  
ATOM   1776  HD2 PHE A 114       4.136   7.046 -17.160  1.00 49.51           H  
ATOM   1777  CE1 PHE A 114       6.493   5.803 -19.995  1.00 49.51           C  
ATOM   1778  HE1 PHE A 114       7.159   5.477 -20.781  1.00 49.51           H  
ATOM   1779  CE2 PHE A 114       5.958   5.992 -17.651  1.00 49.51           C  
ATOM   1780  HE2 PHE A 114       6.267   5.845 -16.626  1.00 49.51           H  
ATOM   1781  CZ  PHE A 114       6.789   5.503 -18.661  1.00 49.51           C  
ATOM   1782  HZ  PHE A 114       7.686   4.958 -18.407  1.00 49.51           H  
ATOM   1783  OXT PHE A 114       2.478  10.491 -21.372  1.00 49.51           O  
TER    1784      PHE A 114                                                       
END   
