# Supplementary material for: Widespread Horizontal Gene Transfer Among Animal Viruses
Source: bioRxiv. 2024 Mar 26:2024.03.25.586562. Preprint. [Version 2] doi: 10.1101/2024.03.25.586562 (PMC11071296; doi:10.1101/2024.03.25.586562)
Supplement: Supplement 7 [file media-7.zip › File7_PDB/Mega182742_Cah.pdb]

ATOM      1  N   MET A   1       9.925 -16.769  23.619  1.00 71.53           N  
ATOM      2  H   MET A   1      10.315 -17.679  23.419  1.00 71.53           H  
ATOM      3  H2  MET A   1       9.389 -16.447  22.826  1.00 71.53           H  
ATOM      4  H3  MET A   1      10.670 -16.106  23.777  1.00 71.53           H  
ATOM      5  CA  MET A   1       9.065 -16.814  24.823  1.00 71.53           C  
ATOM      6  HA  MET A   1       8.179 -17.411  24.608  1.00 71.53           H  
ATOM      7  C   MET A   1       8.633 -15.388  25.099  1.00 71.53           C  
ATOM      8  CB  MET A   1       9.802 -17.426  26.032  1.00 71.53           C  
ATOM      9  HB2 MET A   1      10.707 -17.928  25.689  1.00 71.53           H  
ATOM     10  HB3 MET A   1      10.100 -16.645  26.732  1.00 71.53           H  
ATOM     11  O   MET A   1       9.485 -14.508  25.038  1.00 71.53           O  
ATOM     12  CG  MET A   1       8.948 -18.462  26.769  1.00 71.53           C  
ATOM     13  HG2 MET A   1       8.080 -17.964  27.202  1.00 71.53           H  
ATOM     14  HG3 MET A   1       8.600 -19.212  26.058  1.00 71.53           H  
ATOM     15  SD  MET A   1       9.857 -19.308  28.089  1.00 71.53           S  
ATOM     16  CE  MET A   1       8.529 -20.308  28.819  1.00 71.53           C  
ATOM     17  HE1 MET A   1       7.724 -19.659  29.165  1.00 71.53           H  
ATOM     18  HE2 MET A   1       8.140 -21.005  28.077  1.00 71.53           H  
ATOM     19  HE3 MET A   1       8.921 -20.870  29.666  1.00 71.53           H  
ATOM     20  N   ILE A   2       7.341 -15.144  25.305  1.00 80.26           N  
ATOM     21  H   ILE A   2       6.677 -15.901  25.369  1.00 80.26           H  
ATOM     22  CA  ILE A   2       6.835 -13.794  25.587  1.00 80.26           C  
ATOM     23  HA  ILE A   2       7.223 -13.104  24.838  1.00 80.26           H  
ATOM     24  C   ILE A   2       7.348 -13.369  26.958  1.00 80.26           C  
ATOM     25  CB  ILE A   2       5.296 -13.750  25.538  1.00 80.26           C  
ATOM     26  HB  ILE A   2       4.904 -14.342  26.365  1.00 80.26           H  
ATOM     27  O   ILE A   2       7.330 -14.178  27.889  1.00 80.26           O  
ATOM     28  CG1 ILE A   2       4.817 -14.392  24.220  1.00 80.26           C  
ATOM     29 HG12 ILE A   2       5.049 -15.457  24.220  1.00 80.26           H  
ATOM     30 HG13 ILE A   2       5.312 -13.926  23.368  1.00 80.26           H  
ATOM     31  CG2 ILE A   2       4.783 -12.304  25.705  1.00 80.26           C  
ATOM     32 HG21 ILE A   2       3.695 -12.287  25.767  1.00 80.26           H  
ATOM     33 HG22 ILE A   2       5.142 -11.866  26.636  1.00 80.26           H  
ATOM     34 HG23 ILE A   2       5.098 -11.684  24.865  1.00 80.26           H  
ATOM     35  CD1 ILE A   2       3.316 -14.265  24.056  1.00 80.26           C  
ATOM     36 HD11 ILE A   2       3.116 -13.252  23.706  1.00 80.26           H  
ATOM     37 HD12 ILE A   2       2.951 -14.984  23.322  1.00 80.26           H  
ATOM     38 HD13 ILE A   2       2.805 -14.456  24.999  1.00 80.26           H  
ATOM     39  N   ARG A   3       7.831 -12.130  27.077  1.00 84.48           N  
ATOM     40  H   ARG A   3       7.746 -11.485  26.305  1.00 84.48           H  
ATOM     41  CA  ARG A   3       8.261 -11.625  28.378  1.00 84.48           C  
ATOM     42  HA  ARG A   3       8.984 -12.334  28.782  1.00 84.48           H  
ATOM     43  C   ARG A   3       7.035 -11.542  29.318  1.00 84.48           C  
ATOM     44  CB  ARG A   3       8.969 -10.276  28.264  1.00 84.48           C  
ATOM     45  HB2 ARG A   3       9.294 -10.028  29.274  1.00 84.48           H  
ATOM     46  HB3 ARG A   3       8.258  -9.534  27.901  1.00 84.48           H  
ATOM     47  O   ARG A   3       5.985 -11.068  28.879  1.00 84.48           O  
ATOM     48  CG  ARG A   3      10.236 -10.213  27.409  1.00 84.48           C  
ATOM     49  HG2 ARG A   3      10.005 -10.433  26.367  1.00 84.48           H  
ATOM     50  HG3 ARG A   3      10.948 -10.950  27.779  1.00 84.48           H  
ATOM     51  CD  ARG A   3      10.858  -8.809  27.530  1.00 84.48           C  
ATOM     52  HD2 ARG A   3      10.911  -8.525  28.581  1.00 84.48           H  
ATOM     53  HD3 ARG A   3      11.876  -8.849  27.142  1.00 84.48           H  
ATOM     54  NE  ARG A   3      10.106  -7.801  26.757  1.00 84.48           N  
ATOM     55  HE  ARG A   3       9.779  -8.075  25.842  1.00 84.48           H  
ATOM     56  NH1 ARG A   3      10.070  -6.021  28.254  1.00 84.48           N  
ATOM     57 HH11 ARG A   3       9.660  -5.107  28.384  1.00 84.48           H  
ATOM     58 HH12 ARG A   3       9.885  -6.582  29.073  1.00 84.48           H  
ATOM     59  NH2 ARG A   3       9.266  -5.774  26.227  1.00 84.48           N  
ATOM     60 HH21 ARG A   3       8.903  -6.135  25.356  1.00 84.48           H  
ATOM     61 HH22 ARG A   3       8.794  -4.970  26.614  1.00 84.48           H  
ATOM     62  CZ  ARG A   3       9.835  -6.550  27.094  1.00 84.48           C  
ATOM     63  N   PRO A   4       7.122 -12.031  30.571  1.00 85.30           N  
ATOM     64  CA  PRO A   4       5.967 -12.096  31.475  1.00 85.30           C  
ATOM     65  HA  PRO A   4       5.216 -12.752  31.035  1.00 85.30           H  
ATOM     66  C   PRO A   4       5.307 -10.743  31.785  1.00 85.30           C  
ATOM     67  CB  PRO A   4       6.502 -12.733  32.762  1.00 85.30           C  
ATOM     68  HB2 PRO A   4       6.877 -11.963  33.436  1.00 85.30           H  
ATOM     69  HB3 PRO A   4       5.740 -13.333  33.259  1.00 85.30           H  
ATOM     70  O   PRO A   4       4.105 -10.686  32.029  1.00 85.30           O  
ATOM     71  CG  PRO A   4       7.670 -13.589  32.282  1.00 85.30           C  
ATOM     72  HG2 PRO A   4       7.294 -14.536  31.895  1.00 85.30           H  
ATOM     73  HG3 PRO A   4       8.403 -13.757  33.071  1.00 85.30           H  
ATOM     74  CD  PRO A   4       8.248 -12.763  31.139  1.00 85.30           C  
ATOM     75  HD2 PRO A   4       8.704 -13.446  30.421  1.00 85.30           H  
ATOM     76  HD3 PRO A   4       8.985 -12.058  31.522  1.00 85.30           H  
ATOM     77  N   ASP A   5       6.084  -9.661  31.762  1.00 92.27           N  
ATOM     78  H   ASP A   5       7.020  -9.749  31.395  1.00 92.27           H  
ATOM     79  CA  ASP A   5       5.617  -8.279  31.909  1.00 92.27           C  
ATOM     80  HA  ASP A   5       5.061  -8.195  32.843  1.00 92.27           H  
ATOM     81  C   ASP A   5       4.650  -7.875  30.787  1.00 92.27           C  
ATOM     82  CB  ASP A   5       6.828  -7.315  31.994  1.00 92.27           C  
ATOM     83  HB2 ASP A   5       6.453  -6.293  32.059  1.00 92.27           H  
ATOM     84  HB3 ASP A   5       7.367  -7.527  32.917  1.00 92.27           H  
ATOM     85  O   ASP A   5       3.577  -7.356  31.079  1.00 92.27           O  
ATOM     86  CG  ASP A   5       7.830  -7.403  30.827  1.00 92.27           C  
ATOM     87  OD1 ASP A   5       7.830  -8.437  30.129  1.00 92.27           O  
ATOM     88  OD2 ASP A   5       8.682  -6.507  30.652  1.00 92.27           O  
ATOM     89  N   VAL A   6       4.968  -8.190  29.527  1.00 94.00           N  
ATOM     90  H   VAL A   6       5.882  -8.592  29.371  1.00 94.00           H  
ATOM     91  CA  VAL A   6       4.126  -7.842  28.367  1.00 94.00           C  
ATOM     92  HA  VAL A   6       3.978  -6.762  28.359  1.00 94.00           H  
ATOM     93  C   VAL A   6       2.748  -8.489  28.469  1.00 94.00           C  
ATOM     94  CB  VAL A   6       4.800  -8.248  27.041  1.00 94.00           C  
ATOM     95  HB  VAL A   6       4.973  -9.325  27.036  1.00 94.00           H  
ATOM     96  O   VAL A   6       1.735  -7.815  28.283  1.00 94.00           O  
ATOM     97  CG1 VAL A   6       3.939  -7.900  25.816  1.00 94.00           C  
ATOM     98 HG11 VAL A   6       3.009  -8.469  25.826  1.00 94.00           H  
ATOM     99 HG12 VAL A   6       4.477  -8.139  24.899  1.00 94.00           H  
ATOM    100 HG13 VAL A   6       3.702  -6.836  25.823  1.00 94.00           H  
ATOM    101  CG2 VAL A   6       6.151  -7.544  26.881  1.00 94.00           C  
ATOM    102 HG21 VAL A   6       6.005  -6.466  26.943  1.00 94.00           H  
ATOM    103 HG22 VAL A   6       6.827  -7.833  27.686  1.00 94.00           H  
ATOM    104 HG23 VAL A   6       6.603  -7.803  25.924  1.00 94.00           H  
ATOM    105  N   LEU A   7       2.700  -9.785  28.799  1.00 94.27           N  
ATOM    106  H   LEU A   7       3.571 -10.261  28.990  1.00 94.27           H  
ATOM    107  CA  LEU A   7       1.434 -10.503  28.953  1.00 94.27           C  
ATOM    108  HA  LEU A   7       0.861 -10.378  28.034  1.00 94.27           H  
ATOM    109  C   LEU A   7       0.605  -9.925  30.104  1.00 94.27           C  
ATOM    110  CB  LEU A   7       1.700 -12.000  29.165  1.00 94.27           C  
ATOM    111  HB2 LEU A   7       2.312 -12.125  30.058  1.00 94.27           H  
ATOM    112  HB3 LEU A   7       2.257 -12.384  28.311  1.00 94.27           H  
ATOM    113  O   LEU A   7      -0.583  -9.662  29.943  1.00 94.27           O  
ATOM    114  CG  LEU A   7       0.402 -12.820  29.334  1.00 94.27           C  
ATOM    115  HG  LEU A   7      -0.179 -12.439  30.174  1.00 94.27           H  
ATOM    116  CD1 LEU A   7      -0.456 -12.795  28.070  1.00 94.27           C  
ATOM    117 HD11 LEU A   7      -1.322 -13.443  28.204  1.00 94.27           H  
ATOM    118 HD12 LEU A   7       0.117 -13.158  27.217  1.00 94.27           H  
ATOM    119 HD13 LEU A   7      -0.827 -11.788  27.876  1.00 94.27           H  
ATOM    120  CD2 LEU A   7       0.781 -14.262  29.641  1.00 94.27           C  
ATOM    121 HD21 LEU A   7       1.422 -14.641  28.845  1.00 94.27           H  
ATOM    122 HD22 LEU A   7      -0.119 -14.875  29.701  1.00 94.27           H  
ATOM    123 HD23 LEU A   7       1.302 -14.317  30.597  1.00 94.27           H  
ATOM    124  N   LYS A   8       1.238  -9.685  31.254  1.00 95.88           N  
ATOM    125  H   LYS A   8       2.223  -9.901  31.322  1.00 95.88           H  
ATOM    126  CA  LYS A   8       0.555  -9.115  32.415  1.00 95.88           C  
ATOM    127  HA  LYS A   8      -0.293  -9.751  32.668  1.00 95.88           H  
ATOM    128  C   LYS A   8      -0.009  -7.725  32.112  1.00 95.88           C  
ATOM    129  CB  LYS A   8       1.540  -9.091  33.586  1.00 95.88           C  
ATOM    130  HB2 LYS A   8       1.915 -10.100  33.758  1.00 95.88           H  
ATOM    131  HB3 LYS A   8       2.381  -8.443  33.337  1.00 95.88           H  
ATOM    132  O   LYS A   8      -1.144  -7.438  32.479  1.00 95.88           O  
ATOM    133  CG  LYS A   8       0.863  -8.586  34.863  1.00 95.88           C  
ATOM    134  HG2 LYS A   8       0.055  -9.263  35.140  1.00 95.88           H  
ATOM    135  HG3 LYS A   8       0.451  -7.591  34.696  1.00 95.88           H  
ATOM    136  CD  LYS A   8       1.877  -8.498  36.001  1.00 95.88           C  
ATOM    137  HD2 LYS A   8       2.263  -9.493  36.225  1.00 95.88           H  
ATOM    138  HD3 LYS A   8       2.696  -7.846  35.696  1.00 95.88           H  
ATOM    139  CE  LYS A   8       1.169  -7.910  37.221  1.00 95.88           C  
ATOM    140  HE2 LYS A   8       0.376  -8.592  37.528  1.00 95.88           H  
ATOM    141  HE3 LYS A   8       0.700  -6.972  36.922  1.00 95.88           H  
ATOM    142  NZ  LYS A   8       2.118  -7.672  38.331  1.00 95.88           N  
ATOM    143  HZ1 LYS A   8       2.552  -8.539  38.614  1.00 95.88           H  
ATOM    144  HZ2 LYS A   8       2.833  -7.024  38.031  1.00 95.88           H  
ATOM    145  HZ3 LYS A   8       1.632  -7.268  39.119  1.00 95.88           H  
ATOM    146  N   ASN A   9       0.763  -6.870  31.442  1.00 97.12           N  
ATOM    147  H   ASN A   9       1.702  -7.151  31.201  1.00 97.12           H  
ATOM    148  CA  ASN A   9       0.339  -5.509  31.117  1.00 97.12           C  
ATOM    149  HA  ASN A   9       0.009  -5.010  32.028  1.00 97.12           H  
ATOM    150  C   ASN A   9      -0.858  -5.515  30.161  1.00 97.12           C  
ATOM    151  CB  ASN A   9       1.523  -4.722  30.532  1.00 97.12           C  
ATOM    152  HB2 ASN A   9       1.947  -5.265  29.688  1.00 97.12           H  
ATOM    153  HB3 ASN A   9       1.162  -3.758  30.173  1.00 97.12           H  
ATOM    154  O   ASN A   9      -1.827  -4.798  30.407  1.00 97.12           O  
ATOM    155  CG  ASN A   9       2.626  -4.427  31.535  1.00 97.12           C  
ATOM    156  ND2 ASN A   9       3.770  -3.988  31.060  1.00 97.12           N  
ATOM    157 HD21 ASN A   9       3.913  -3.848  30.070  1.00 97.12           H  
ATOM    158 HD22 ASN A   9       4.501  -3.781  31.726  1.00 97.12           H  
ATOM    159  OD1 ASN A   9       2.479  -4.567  32.743  1.00 97.12           O  
ATOM    160  N   ILE A  10      -0.836  -6.354  29.116  1.00 97.56           N  
ATOM    161  H   ILE A  10      -0.020  -6.925  28.944  1.00 97.56           H  
ATOM    162  CA  ILE A  10      -1.979  -6.431  28.200  1.00 97.56           C  
ATOM    163  HA  ILE A  10      -2.254  -5.400  27.976  1.00 97.56           H  
ATOM    164  C   ILE A  10      -3.213  -7.047  28.867  1.00 97.56           C  
ATOM    165  CB  ILE A  10      -1.627  -7.106  26.856  1.00 97.56           C  
ATOM    166  HB  ILE A  10      -0.687  -6.686  26.498  1.00 97.56           H  
ATOM    167  O   ILE A  10      -4.315  -6.586  28.605  1.00 97.56           O  
ATOM    168  CG1 ILE A  10      -2.716  -6.797  25.806  1.00 97.56           C  
ATOM    169 HG12 ILE A  10      -2.667  -7.520  24.991  1.00 97.56           H  
ATOM    170 HG13 ILE A  10      -3.712  -6.906  26.235  1.00 97.56           H  
ATOM    171  CG2 ILE A  10      -1.432  -8.624  26.961  1.00 97.56           C  
ATOM    172 HG21 ILE A  10      -2.340  -9.117  27.308  1.00 97.56           H  
ATOM    173 HG22 ILE A  10      -1.161  -9.031  25.987  1.00 97.56           H  
ATOM    174 HG23 ILE A  10      -0.613  -8.824  27.652  1.00 97.56           H  
ATOM    175  CD1 ILE A  10      -2.589  -5.380  25.233  1.00 97.56           C  
ATOM    176 HD11 ILE A  10      -2.719  -4.635  26.018  1.00 97.56           H  
ATOM    177 HD12 ILE A  10      -3.354  -5.227  24.471  1.00 97.56           H  
ATOM    178 HD13 ILE A  10      -1.607  -5.241  24.781  1.00 97.56           H  
ATOM    179  N   GLN A  11      -3.056  -8.025  29.765  1.00 96.95           N  
ATOM    180  H   GLN A  11      -2.132  -8.401  29.925  1.00 96.95           H  
ATOM    181  CA  GLN A  11      -4.179  -8.569  30.537  1.00 96.95           C  
ATOM    182  HA  GLN A  11      -4.946  -8.943  29.859  1.00 96.95           H  
ATOM    183  C   GLN A  11      -4.831  -7.499  31.422  1.00 96.95           C  
ATOM    184  CB  GLN A  11      -3.687  -9.716  31.424  1.00 96.95           C  
ATOM    185  HB2 GLN A  11      -4.441  -9.923  32.184  1.00 96.95           H  
ATOM    186  HB3 GLN A  11      -2.781  -9.392  31.934  1.00 96.95           H  
ATOM    187  O   GLN A  11      -6.052  -7.407  31.471  1.00 96.95           O  
ATOM    188  CG  GLN A  11      -3.419 -11.026  30.669  1.00 96.95           C  
ATOM    189  HG2 GLN A  11      -2.806 -10.847  29.786  1.00 96.95           H  
ATOM    190  HG3 GLN A  11      -4.372 -11.442  30.340  1.00 96.95           H  
ATOM    191  CD  GLN A  11      -2.712 -12.044  31.562  1.00 96.95           C  
ATOM    192  NE2 GLN A  11      -2.798 -13.319  31.281  1.00 96.95           N  
ATOM    193 HE21 GLN A  11      -2.276 -13.948  31.874  1.00 96.95           H  
ATOM    194 HE22 GLN A  11      -3.189 -13.662  30.415  1.00 96.95           H  
ATOM    195  OE1 GLN A  11      -2.051 -11.732  32.543  1.00 96.95           O  
ATOM    196  N   LEU A  12      -4.034  -6.673  32.109  1.00 97.56           N  
ATOM    197  H   LEU A  12      -3.034  -6.796  32.040  1.00 97.56           H  
ATOM    198  CA  LEU A  12      -4.560  -5.585  32.940  1.00 97.56           C  
ATOM    199  HA  LEU A  12      -5.295  -5.991  33.636  1.00 97.56           H  
ATOM    200  C   LEU A  12      -5.309  -4.545  32.102  1.00 97.56           C  
ATOM    201  CB  LEU A  12      -3.414  -4.925  33.723  1.00 97.56           C  
ATOM    202  HB2 LEU A  12      -3.776  -3.988  34.145  1.00 97.56           H  
ATOM    203  HB3 LEU A  12      -2.611  -4.684  33.027  1.00 97.56           H  
ATOM    204  O   LEU A  12      -6.426  -4.177  32.452  1.00 97.56           O  
ATOM    205  CG  LEU A  12      -2.855  -5.788  34.866  1.00 97.56           C  
ATOM    206  HG  LEU A  12      -2.589  -6.778  34.496  1.00 97.56           H  
ATOM    207  CD1 LEU A  12      -1.594  -5.131  35.432  1.00 97.56           C  
ATOM    208 HD11 LEU A  12      -1.832  -4.131  35.793  1.00 97.56           H  
ATOM    209 HD12 LEU A  12      -1.198  -5.735  36.248  1.00 97.56           H  
ATOM    210 HD13 LEU A  12      -0.845  -5.056  34.643  1.00 97.56           H  
ATOM    211  CD2 LEU A  12      -3.857  -5.959  36.010  1.00 97.56           C  
ATOM    212 HD21 LEU A  12      -4.198  -4.983  36.356  1.00 97.56           H  
ATOM    213 HD22 LEU A  12      -4.718  -6.533  35.668  1.00 97.56           H  
ATOM    214 HD23 LEU A  12      -3.394  -6.497  36.838  1.00 97.56           H  
ATOM    215  N   PHE A  13      -4.721  -4.130  30.979  1.00 98.20           N  
ATOM    216  H   PHE A  13      -3.791  -4.460  30.765  1.00 98.20           H  
ATOM    217  CA  PHE A  13      -5.364  -3.210  30.043  1.00 98.20           C  
ATOM    218  HA  PHE A  13      -5.626  -2.291  30.566  1.00 98.20           H  
ATOM    219  C   PHE A  13      -6.661  -3.791  29.464  1.00 98.20           C  
ATOM    220  CB  PHE A  13      -4.363  -2.893  28.928  1.00 98.20           C  
ATOM    221  HB2 PHE A  13      -3.520  -2.350  29.356  1.00 98.20           H  
ATOM    222  HB3 PHE A  13      -3.982  -3.827  28.515  1.00 98.20           H  
ATOM    223  O   PHE A  13      -7.685  -3.120  29.416  1.00 98.20           O  
ATOM    224  CG  PHE A  13      -4.948  -2.063  27.808  1.00 98.20           C  
ATOM    225  CD1 PHE A  13      -5.002  -2.575  26.497  1.00 98.20           C  
ATOM    226  HD1 PHE A  13      -4.660  -3.578  26.291  1.00 98.20           H  
ATOM    227  CD2 PHE A  13      -5.475  -0.790  28.088  1.00 98.20           C  
ATOM    228  HD2 PHE A  13      -5.491  -0.413  29.100  1.00 98.20           H  
ATOM    229  CE1 PHE A  13      -5.514  -1.786  25.455  1.00 98.20           C  
ATOM    230  HE1 PHE A  13      -5.560  -2.172  24.447  1.00 98.20           H  
ATOM    231  CE2 PHE A  13      -6.001  -0.009  27.048  1.00 98.20           C  
ATOM    232  HE2 PHE A  13      -6.420   0.962  27.266  1.00 98.20           H  
ATOM    233  CZ  PHE A  13      -5.983  -0.493  25.730  1.00 98.20           C  
ATOM    234  HZ  PHE A  13      -6.375   0.116  24.929  1.00 98.20           H  
ATOM    235  N   HIS A  14      -6.643  -5.062  29.060  1.00 98.40           N  
ATOM    236  H   HIS A  14      -5.776  -5.576  29.122  1.00 98.40           H  
ATOM    237  CA  HIS A  14      -7.825  -5.761  28.564  1.00 98.40           C  
ATOM    238  HA  HIS A  14      -8.231  -5.215  27.712  1.00 98.40           H  
ATOM    239  C   HIS A  14      -8.943  -5.800  29.613  1.00 98.40           C  
ATOM    240  CB  HIS A  14      -7.407  -7.161  28.098  1.00 98.40           C  
ATOM    241  HB2 HIS A  14      -6.812  -7.634  28.879  1.00 98.40           H  
ATOM    242  HB3 HIS A  14      -6.785  -7.068  27.207  1.00 98.40           H  
ATOM    243  O   HIS A  14     -10.073  -5.451  29.283  1.00 98.40           O  
ATOM    244  CG  HIS A  14      -8.567  -8.066  27.805  1.00 98.40           C  
ATOM    245  CD2 HIS A  14      -9.463  -7.936  26.785  1.00 98.40           C  
ATOM    246  HD2 HIS A  14      -9.457  -7.172  26.022  1.00 98.40           H  
ATOM    247  ND1 HIS A  14      -8.954  -9.122  28.623  1.00 98.40           N  
ATOM    248  CE1 HIS A  14     -10.098  -9.585  28.111  1.00 98.40           C  
ATOM    249  HE1 HIS A  14     -10.680 -10.386  28.543  1.00 98.40           H  
ATOM    250  NE2 HIS A  14     -10.416  -8.908  26.995  1.00 98.40           N  
ATOM    251  HE2 HIS A  14     -11.260  -9.052  26.459  1.00 98.40           H  
ATOM    252  N   ASN A  15      -8.629  -6.123  30.871  1.00 98.06           N  
ATOM    253  H   ASN A  15      -7.686  -6.427  31.068  1.00 98.06           H  
ATOM    254  CA  ASN A  15      -9.611  -6.136  31.957  1.00 98.06           C  
ATOM    255  HA  ASN A  15     -10.426  -6.807  31.684  1.00 98.06           H  
ATOM    256  C   ASN A  15     -10.238  -4.752  32.198  1.00 98.06           C  
ATOM    257  CB  ASN A  15      -8.949  -6.662  33.239  1.00 98.06           C  
ATOM    258  HB2 ASN A  15      -8.040  -6.092  33.433  1.00 98.06           H  
ATOM    259  HB3 ASN A  15      -9.631  -6.503  34.075  1.00 98.06           H  
ATOM    260  O   ASN A  15     -11.458  -4.663  32.311  1.00 98.06           O  
ATOM    261  CG  ASN A  15      -8.620  -8.143  33.202  1.00 98.06           C  
ATOM    262  ND2 ASN A  15      -7.689  -8.575  34.020  1.00 98.06           N  
ATOM    263 HD21 ASN A  15      -7.456  -9.552  33.920  1.00 98.06           H  
ATOM    264 HD22 ASN A  15      -7.180  -7.906  34.580  1.00 98.06           H  
ATOM    265  OD1 ASN A  15      -9.200  -8.951  32.498  1.00 98.06           O  
ATOM    266  N   GLU A  16      -9.436  -3.680  32.211  1.00 98.22           N  
ATOM    267  H   GLU A  16      -8.440  -3.816  32.113  1.00 98.22           H  
ATOM    268  CA  GLU A  16      -9.933  -2.297  32.322  1.00 98.22           C  
ATOM    269  HA  GLU A  16     -10.436  -2.168  33.281  1.00 98.22           H  
ATOM    270  C   GLU A  16     -10.959  -1.991  31.218  1.00 98.22           C  
ATOM    271  CB  GLU A  16      -8.734  -1.324  32.250  1.00 98.22           C  
ATOM    272  HB2 GLU A  16      -8.043  -1.563  33.058  1.00 98.22           H  
ATOM    273  HB3 GLU A  16      -8.216  -1.476  31.303  1.00 98.22           H  
ATOM    274  O   GLU A  16     -12.051  -1.483  31.477  1.00 98.22           O  
ATOM    275  CG  GLU A  16      -9.125   0.162  32.356  1.00 98.22           C  
ATOM    276  HG2 GLU A  16      -9.866   0.388  31.589  1.00 98.22           H  
ATOM    277  HG3 GLU A  16      -9.586   0.329  33.329  1.00 98.22           H  
ATOM    278  CD  GLU A  16      -7.945   1.143  32.174  1.00 98.22           C  
ATOM    279  OE1 GLU A  16      -8.199   2.366  32.260  1.00 98.22           O  
ATOM    280  OE2 GLU A  16      -6.795   0.708  31.919  1.00 98.22           O  
ATOM    281  N   LEU A  17     -10.649  -2.364  29.974  1.00 98.24           N  
ATOM    282  H   LEU A  17      -9.745  -2.784  29.813  1.00 98.24           H  
ATOM    283  CA  LEU A  17     -11.551  -2.136  28.849  1.00 98.24           C  
ATOM    284  HA  LEU A  17     -11.887  -1.100  28.880  1.00 98.24           H  
ATOM    285  C   LEU A  17     -12.818  -2.990  28.905  1.00 98.24           C  
ATOM    286  CB  LEU A  17     -10.806  -2.388  27.538  1.00 98.24           C  
ATOM    287  HB2 LEU A  17     -11.532  -2.308  26.729  1.00 98.24           H  
ATOM    288  HB3 LEU A  17     -10.408  -3.403  27.538  1.00 98.24           H  
ATOM    289  O   LEU A  17     -13.878  -2.513  28.503  1.00 98.24           O  
ATOM    290  CG  LEU A  17      -9.663  -1.402  27.262  1.00 98.24           C  
ATOM    291  HG  LEU A  17      -8.853  -1.529  27.981  1.00 98.24           H  
ATOM    292  CD1 LEU A  17      -9.129  -1.722  25.876  1.00 98.24           C  
ATOM    293 HD11 LEU A  17      -9.941  -1.864  25.163  1.00 98.24           H  
ATOM    294 HD12 LEU A  17      -8.525  -2.626  25.959  1.00 98.24           H  
ATOM    295 HD13 LEU A  17      -8.485  -0.909  25.540  1.00 98.24           H  
ATOM    296  CD2 LEU A  17     -10.104   0.057  27.323  1.00 98.24           C  
ATOM    297 HD21 LEU A  17      -9.347   0.698  26.872  1.00 98.24           H  
ATOM    298 HD22 LEU A  17     -11.058   0.179  26.810  1.00 98.24           H  
ATOM    299 HD23 LEU A  17     -10.219   0.350  28.367  1.00 98.24           H  
ATOM    300  N   VAL A  18     -12.732  -4.229  29.394  1.00 98.29           N  
ATOM    301  H   VAL A  18     -11.825  -4.557  29.692  1.00 98.29           H  
ATOM    302  CA  VAL A  18     -13.899  -5.102  29.593  1.00 98.29           C  
ATOM    303  HA  VAL A  18     -14.454  -5.168  28.658  1.00 98.29           H  
ATOM    304  C   VAL A  18     -14.844  -4.502  30.633  1.00 98.29           C  
ATOM    305  CB  VAL A  18     -13.458  -6.524  29.994  1.00 98.29           C  
ATOM    306  HB  VAL A  18     -12.735  -6.459  30.807  1.00 98.29           H  
ATOM    307  O   VAL A  18     -16.050  -4.453  30.391  1.00 98.29           O  
ATOM    308  CG1 VAL A  18     -14.626  -7.404  30.464  1.00 98.29           C  
ATOM    309 HG11 VAL A  18     -14.278  -8.427  30.607  1.00 98.29           H  
ATOM    310 HG12 VAL A  18     -15.003  -7.040  31.420  1.00 98.29           H  
ATOM    311 HG13 VAL A  18     -15.432  -7.393  29.730  1.00 98.29           H  
ATOM    312  CG2 VAL A  18     -12.796  -7.245  28.813  1.00 98.29           C  
ATOM    313 HG21 VAL A  18     -13.529  -7.501  28.049  1.00 98.29           H  
ATOM    314 HG22 VAL A  18     -12.025  -6.621  28.362  1.00 98.29           H  
ATOM    315 HG23 VAL A  18     -12.325  -8.158  29.178  1.00 98.29           H  
ATOM    316  N   GLU A  19     -14.316  -3.997  31.751  1.00 97.88           N  
ATOM    317  H   GLU A  19     -13.319  -4.065  31.895  1.00 97.88           H  
ATOM    318  CA  GLU A  19     -15.114  -3.331  32.788  1.00 97.88           C  
ATOM    319  HA  GLU A  19     -15.881  -4.016  33.149  1.00 97.88           H  
ATOM    320  C   GLU A  19     -15.844  -2.100  32.233  1.00 97.88           C  
ATOM    321  CB  GLU A  19     -14.221  -2.930  33.974  1.00 97.88           C  
ATOM    322  HB2 GLU A  19     -14.790  -2.257  34.617  1.00 97.88           H  
ATOM    323  HB3 GLU A  19     -13.345  -2.397  33.607  1.00 97.88           H  
ATOM    324  O   GLU A  19     -17.054  -1.956  32.424  1.00 97.88           O  
ATOM    325  CG  GLU A  19     -13.778  -4.138  34.816  1.00 97.88           C  
ATOM    326  HG2 GLU A  19     -13.257  -4.853  34.180  1.00 97.88           H  
ATOM    327  HG3 GLU A  19     -14.672  -4.633  35.197  1.00 97.88           H  
ATOM    328  CD  GLU A  19     -12.873  -3.763  36.005  1.00 97.88           C  
ATOM    329  OE1 GLU A  19     -12.431  -4.705  36.705  1.00 97.88           O  
ATOM    330  OE2 GLU A  19     -12.658  -2.554  36.251  1.00 97.88           O  
ATOM    331  N   ILE A  20     -15.146  -1.250  31.470  1.00 97.72           N  
ATOM    332  H   ILE A  20     -14.152  -1.401  31.381  1.00 97.72           H  
ATOM    333  CA  ILE A  20     -15.760  -0.086  30.817  1.00 97.72           C  
ATOM    334  HA  ILE A  20     -16.270   0.508  31.575  1.00 97.72           H  
ATOM    335  C   ILE A  20     -16.815  -0.534  29.798  1.00 97.72           C  
ATOM    336  CB  ILE A  20     -14.680   0.797  30.153  1.00 97.72           C  
ATOM    337  HB  ILE A  20     -14.109   0.179  29.461  1.00 97.72           H  
ATOM    338  O   ILE A  20     -17.923   0.008  29.768  1.00 97.72           O  
ATOM    339  CG1 ILE A  20     -13.714   1.394  31.203  1.00 97.72           C  
ATOM    340 HG12 ILE A  20     -14.224   2.175  31.767  1.00 97.72           H  
ATOM    341 HG13 ILE A  20     -13.416   0.626  31.916  1.00 97.72           H  
ATOM    342  CG2 ILE A  20     -15.336   1.945  29.360  1.00 97.72           C  
ATOM    343 HG21 ILE A  20     -15.918   2.577  30.031  1.00 97.72           H  
ATOM    344 HG22 ILE A  20     -14.563   2.539  28.873  1.00 97.72           H  
ATOM    345 HG23 ILE A  20     -15.988   1.561  28.576  1.00 97.72           H  
ATOM    346  CD1 ILE A  20     -12.430   1.972  30.593  1.00 97.72           C  
ATOM    347 HD11 ILE A  20     -12.648   2.837  29.967  1.00 97.72           H  
ATOM    348 HD12 ILE A  20     -11.926   1.210  29.998  1.00 97.72           H  
ATOM    349 HD13 ILE A  20     -11.761   2.286  31.395  1.00 97.72           H  
ATOM    350  N   TYR A  21     -16.501  -1.529  28.966  1.00 97.21           N  
ATOM    351  H   TYR A  21     -15.584  -1.945  29.046  1.00 97.21           H  
ATOM    352  CA  TYR A  21     -17.385  -2.011  27.906  1.00 97.21           C  
ATOM    353  HA  TYR A  21     -17.631  -1.169  27.258  1.00 97.21           H  
ATOM    354  C   TYR A  21     -18.704  -2.573  28.448  1.00 97.21           C  
ATOM    355  CB  TYR A  21     -16.647  -3.069  27.075  1.00 97.21           C  
ATOM    356  HB2 TYR A  21     -15.739  -2.623  26.669  1.00 97.21           H  
ATOM    357  HB3 TYR A  21     -16.350  -3.893  27.724  1.00 97.21           H  
ATOM    358  O   TYR A  21     -19.762  -2.311  27.870  1.00 97.21           O  
ATOM    359  CG  TYR A  21     -17.462  -3.610  25.917  1.00 97.21           C  
ATOM    360  CD1 TYR A  21     -17.859  -4.961  25.882  1.00 97.21           C  
ATOM    361  HD1 TYR A  21     -17.586  -5.624  26.690  1.00 97.21           H  
ATOM    362  CD2 TYR A  21     -17.828  -2.746  24.871  1.00 97.21           C  
ATOM    363  HD2 TYR A  21     -17.514  -1.713  24.894  1.00 97.21           H  
ATOM    364  CE1 TYR A  21     -18.608  -5.451  24.793  1.00 97.21           C  
ATOM    365  HE1 TYR A  21     -18.902  -6.490  24.762  1.00 97.21           H  
ATOM    366  CE2 TYR A  21     -18.602  -3.220  23.799  1.00 97.21           C  
ATOM    367  HE2 TYR A  21     -18.884  -2.566  22.987  1.00 97.21           H  
ATOM    368  OH  TYR A  21     -19.732  -4.991  22.699  1.00 97.21           O  
ATOM    369  HH  TYR A  21     -19.696  -5.938  22.545  1.00 97.21           H  
ATOM    370  CZ  TYR A  21     -18.989  -4.572  23.754  1.00 97.21           C  
ATOM    371  N   LEU A  22     -18.646  -3.298  29.568  1.00 96.78           N  
ATOM    372  H   LEU A  22     -17.736  -3.467  29.974  1.00 96.78           H  
ATOM    373  CA  LEU A  22     -19.801  -3.911  30.227  1.00 96.78           C  
ATOM    374  HA  LEU A  22     -20.538  -4.182  29.472  1.00 96.78           H  
ATOM    375  C   LEU A  22     -20.539  -2.977  31.194  1.00 96.78           C  
ATOM    376  CB  LEU A  22     -19.339  -5.187  30.952  1.00 96.78           C  
ATOM    377  HB2 LEU A  22     -20.171  -5.570  31.544  1.00 96.78           H  
ATOM    378  HB3 LEU A  22     -18.540  -4.921  31.644  1.00 96.78           H  
ATOM    379  O   LEU A  22     -21.586  -3.360  31.709  1.00 96.78           O  
ATOM    380  CG  LEU A  22     -18.850  -6.316  30.029  1.00 96.78           C  
ATOM    381  HG  LEU A  22     -18.000  -5.982  29.435  1.00 96.78           H  
ATOM    382  CD1 LEU A  22     -18.404  -7.496  30.894  1.00 96.78           C  
ATOM    383 HD11 LEU A  22     -17.609  -7.168  31.563  1.00 96.78           H  
ATOM    384 HD12 LEU A  22     -18.020  -8.301  30.267  1.00 96.78           H  
ATOM    385 HD13 LEU A  22     -19.242  -7.865  31.486  1.00 96.78           H  
ATOM    386  CD2 LEU A  22     -19.953  -6.791  29.077  1.00 96.78           C  
ATOM    387 HD21 LEU A  22     -19.643  -7.698  28.558  1.00 96.78           H  
ATOM    388 HD22 LEU A  22     -20.864  -6.999  29.639  1.00 96.78           H  
ATOM    389 HD23 LEU A  22     -20.153  -6.022  28.330  1.00 96.78           H  
ATOM    390  N   SER A  23     -20.023  -1.774  31.447  1.00 96.56           N  
ATOM    391  H   SER A  23     -19.119  -1.543  31.059  1.00 96.56           H  
ATOM    392  CA  SER A  23     -20.673  -0.825  32.352  1.00 96.56           C  
ATOM    393  HA  SER A  23     -20.861  -1.354  33.286  1.00 96.56           H  
ATOM    394  C   SER A  23     -22.032  -0.334  31.828  1.00 96.56           C  
ATOM    395  CB  SER A  23     -19.740   0.344  32.679  1.00 96.56           C  
ATOM    396  HB2 SER A  23     -18.782  -0.038  33.030  1.00 96.56           H  
ATOM    397  HB3 SER A  23     -20.187   0.937  33.478  1.00 96.56           H  
ATOM    398  O   SER A  23     -22.258  -0.205  30.621  1.00 96.56           O  
ATOM    399  OG  SER A  23     -19.535   1.177  31.559  1.00 96.56           O  
ATOM    400  HG  SER A  23     -18.976   0.709  30.934  1.00 96.56           H  
ATOM    401  N   ASP A  24     -22.926   0.008  32.758  1.00 93.46           N  
ATOM    402  H   ASP A  24     -22.717  -0.215  33.720  1.00 93.46           H  
ATOM    403  CA  ASP A  24     -24.294   0.469  32.467  1.00 93.46           C  
ATOM    404  HA  ASP A  24     -24.683  -0.122  31.638  1.00 93.46           H  
ATOM    405  C   ASP A  24     -24.379   1.944  32.019  1.00 93.46           C  
ATOM    406  CB  ASP A  24     -25.190   0.208  33.692  1.00 93.46           C  
ATOM    407  HB2 ASP A  24     -24.723   0.647  34.574  1.00 93.46           H  
ATOM    408  HB3 ASP A  24     -26.152   0.700  33.548  1.00 93.46           H  
ATOM    409  O   ASP A  24     -25.469   2.509  31.895  1.00 93.46           O  
ATOM    410  CG  ASP A  24     -25.482  -1.274  33.939  1.00 93.46           C  
ATOM    411  OD1 ASP A  24     -25.625  -2.020  32.945  1.00 93.46           O  
ATOM    412  OD2 ASP A  24     -25.617  -1.629  35.131  1.00 93.46           O  
ATOM    413  N   VAL A  25     -23.242   2.602  31.775  1.00 92.91           N  
ATOM    414  H   VAL A  25     -22.381   2.075  31.805  1.00 92.91           H  
ATOM    415  CA  VAL A  25     -23.210   3.988  31.283  1.00 92.91           C  
ATOM    416  HA  VAL A  25     -23.984   4.539  31.818  1.00 92.91           H  
ATOM    417  C   VAL A  25     -23.577   4.065  29.797  1.00 92.91           C  
ATOM    418  CB  VAL A  25     -21.878   4.697  31.595  1.00 92.91           C  
ATOM    419  HB  VAL A  25     -21.974   5.745  31.315  1.00 92.91           H  
ATOM    420  O   VAL A  25     -23.559   3.075  29.050  1.00 92.91           O  
ATOM    421  CG1 VAL A  25     -21.560   4.666  33.094  1.00 92.91           C  
ATOM    422 HG11 VAL A  25     -21.348   3.647  33.415  1.00 92.91           H  
ATOM    423 HG12 VAL A  25     -20.687   5.287  33.295  1.00 92.91           H  
ATOM    424 HG13 VAL A  25     -22.407   5.054  33.660  1.00 92.91           H  
ATOM    425  CG2 VAL A  25     -20.713   4.106  30.804  1.00 92.91           C  
ATOM    426 HG21 VAL A  25     -19.772   4.227  31.341  1.00 92.91           H  
ATOM    427 HG22 VAL A  25     -20.643   4.616  29.843  1.00 92.91           H  
ATOM    428 HG23 VAL A  25     -20.879   3.042  30.635  1.00 92.91           H  
ATOM    429  N   ASP A  26     -23.928   5.268  29.341  1.00 92.33           N  
ATOM    430  H   ASP A  26     -23.854   6.076  29.942  1.00 92.33           H  
ATOM    431  CA  ASP A  26     -24.337   5.465  27.956  1.00 92.33           C  
ATOM    432  HA  ASP A  26     -25.155   4.769  27.772  1.00 92.33           H  
ATOM    433  C   ASP A  26     -23.214   5.119  26.959  1.00 92.33           C  
ATOM    434  CB  ASP A  26     -24.901   6.874  27.746  1.00 92.33           C  
ATOM    435  HB2 ASP A  26     -25.455   6.889  26.807  1.00 92.33           H  
ATOM    436  HB3 ASP A  26     -25.600   7.114  28.547  1.00 92.33           H  
ATOM    437  O   ASP A  26     -22.021   5.093  27.272  1.00 92.33           O  
ATOM    438  CG  ASP A  26     -23.792   7.918  27.681  1.00 92.33           C  
ATOM    439  OD1 ASP A  26     -23.232   8.078  26.570  1.00 92.33           O  
ATOM    440  OD2 ASP A  26     -23.512   8.526  28.733  1.00 92.33           O  
ATOM    441  N   GLN A  27     -23.613   4.815  25.725  1.00 90.51           N  
ATOM    442  H   GLN A  27     -24.593   4.918  25.502  1.00 90.51           H  
ATOM    443  CA  GLN A  27     -22.707   4.298  24.697  1.00 90.51           C  
ATOM    444  HA  GLN A  27     -22.210   3.406  25.077  1.00 90.51           H  
ATOM    445  C   GLN A  27     -21.601   5.285  24.302  1.00 90.51           C  
ATOM    446  CB  GLN A  27     -23.526   3.926  23.453  1.00 90.51           C  
ATOM    447  HB2 GLN A  27     -24.139   4.778  23.157  1.00 90.51           H  
ATOM    448  HB3 GLN A  27     -22.841   3.696  22.637  1.00 90.51           H  
ATOM    449  O   GLN A  27     -20.500   4.850  23.960  1.00 90.51           O  
ATOM    450  CG  GLN A  27     -24.416   2.699  23.696  1.00 90.51           C  
ATOM    451  HG2 GLN A  27     -25.072   2.869  24.549  1.00 90.51           H  
ATOM    452  HG3 GLN A  27     -23.772   1.849  23.922  1.00 90.51           H  
ATOM    453  CD  GLN A  27     -25.289   2.351  22.495  1.00 90.51           C  
ATOM    454  NE2 GLN A  27     -25.545   1.085  22.253  1.00 90.51           N  
ATOM    455 HE21 GLN A  27     -25.096   0.360  22.793  1.00 90.51           H  
ATOM    456 HE22 GLN A  27     -26.079   0.890  21.418  1.00 90.51           H  
ATOM    457  OE1 GLN A  27     -25.771   3.195  21.757  1.00 90.51           O  
ATOM    458  N   LEU A  28     -21.873   6.593  24.331  1.00 90.47           N  
ATOM    459  H   LEU A  28     -22.714   6.910  24.792  1.00 90.47           H  
ATOM    460  CA  LEU A  28     -20.870   7.602  23.998  1.00 90.47           C  
ATOM    461  HA  LEU A  28     -20.328   7.275  23.110  1.00 90.47           H  
ATOM    462  C   LEU A  28     -19.860   7.734  25.137  1.00 90.47           C  
ATOM    463  CB  LEU A  28     -21.567   8.936  23.687  1.00 90.47           C  
ATOM    464  HB2 LEU A  28     -22.166   9.228  24.550  1.00 90.47           H  
ATOM    465  HB3 LEU A  28     -22.238   8.790  22.841  1.00 90.47           H  
ATOM    466  O   LEU A  28     -18.662   7.837  24.876  1.00 90.47           O  
ATOM    467  CG  LEU A  28     -20.596  10.088  23.365  1.00 90.47           C  
ATOM    468  HG  LEU A  28     -19.924  10.254  24.207  1.00 90.47           H  
ATOM    469  CD1 LEU A  28     -19.760   9.820  22.111  1.00 90.47           C  
ATOM    470 HD11 LEU A  28     -19.105   8.964  22.277  1.00 90.47           H  
ATOM    471 HD12 LEU A  28     -19.135  10.686  21.892  1.00 90.47           H  
ATOM    472 HD13 LEU A  28     -20.412   9.612  21.263  1.00 90.47           H  
ATOM    473  CD2 LEU A  28     -21.389  11.376  23.144  1.00 90.47           C  
ATOM    474 HD21 LEU A  28     -22.073  11.252  22.305  1.00 90.47           H  
ATOM    475 HD22 LEU A  28     -20.704  12.200  22.943  1.00 90.47           H  
ATOM    476 HD23 LEU A  28     -21.959  11.605  24.045  1.00 90.47           H  
ATOM    477  N   HIS A  29     -20.329   7.677  26.385  1.00 93.02           N  
ATOM    478  H   HIS A  29     -21.327   7.656  26.536  1.00 93.02           H  
ATOM    479  CA  HIS A  29     -19.447   7.661  27.544  1.00 93.02           C  
ATOM    480  HA  HIS A  29     -18.805   8.540  27.492  1.00 93.02           H  
ATOM    481  C   HIS A  29     -18.530   6.435  27.531  1.00 93.02           C  
ATOM    482  CB  HIS A  29     -20.268   7.758  28.828  1.00 93.02           C  
ATOM    483  HB2 HIS A  29     -20.804   6.827  29.013  1.00 93.02           H  
ATOM    484  HB3 HIS A  29     -21.002   8.555  28.708  1.00 93.02           H  
ATOM    485  O   HIS A  29     -17.321   6.600  27.652  1.00 93.02           O  
ATOM    486  CG  HIS A  29     -19.418   8.113  30.016  1.00 93.02           C  
ATOM    487  CD2 HIS A  29     -18.839   7.262  30.919  1.00 93.02           C  
ATOM    488  HD2 HIS A  29     -18.890   6.183  30.907  1.00 93.02           H  
ATOM    489  ND1 HIS A  29     -19.044   9.388  30.367  1.00 93.02           N  
ATOM    490  HD1 HIS A  29     -19.338  10.235  29.901  1.00 93.02           H  
ATOM    491  CE1 HIS A  29     -18.268   9.310  31.459  1.00 93.02           C  
ATOM    492  HE1 HIS A  29     -17.824  10.149  31.974  1.00 93.02           H  
ATOM    493  NE2 HIS A  29     -18.133   8.036  31.846  1.00 93.02           N  
ATOM    494  N   ARG A  30     -19.059   5.232  27.253  1.00 95.46           N  
ATOM    495  H   ARG A  30     -20.064   5.160  27.188  1.00 95.46           H  
ATOM    496  CA  ARG A  30     -18.226   4.024  27.093  1.00 95.46           C  
ATOM    497  HA  ARG A  30     -17.672   3.859  28.018  1.00 95.46           H  
ATOM    498  C   ARG A  30     -17.159   4.188  26.016  1.00 95.46           C  
ATOM    499  CB  ARG A  30     -19.077   2.781  26.798  1.00 95.46           C  
ATOM    500  HB2 ARG A  30     -18.414   1.980  26.471  1.00 95.46           H  
ATOM    501  HB3 ARG A  30     -19.791   2.989  26.001  1.00 95.46           H  
ATOM    502  O   ARG A  30     -16.000   3.880  26.270  1.00 95.46           O  
ATOM    503  CG  ARG A  30     -19.808   2.312  28.055  1.00 95.46           C  
ATOM    504  HG2 ARG A  30     -20.581   3.037  28.310  1.00 95.46           H  
ATOM    505  HG3 ARG A  30     -19.094   2.246  28.876  1.00 95.46           H  
ATOM    506  CD  ARG A  30     -20.455   0.943  27.870  1.00 95.46           C  
ATOM    507  HD2 ARG A  30     -20.593   0.497  28.855  1.00 95.46           H  
ATOM    508  HD3 ARG A  30     -19.788   0.298  27.299  1.00 95.46           H  
ATOM    509  NE  ARG A  30     -21.768   1.067  27.223  1.00 95.46           N  
ATOM    510  HE  ARG A  30     -22.285   1.897  27.474  1.00 95.46           H  
ATOM    511  NH1 ARG A  30     -21.972  -1.144  26.609  1.00 95.46           N  
ATOM    512 HH11 ARG A  30     -21.109  -1.358  27.090  1.00 95.46           H  
ATOM    513 HH12 ARG A  30     -22.524  -1.928  26.293  1.00 95.46           H  
ATOM    514  NH2 ARG A  30     -23.658   0.271  26.274  1.00 95.46           N  
ATOM    515 HH21 ARG A  30     -24.088   1.118  26.618  1.00 95.46           H  
ATOM    516 HH22 ARG A  30     -24.223  -0.548  26.104  1.00 95.46           H  
ATOM    517  CZ  ARG A  30     -22.444   0.067  26.698  1.00 95.46           C  
ATOM    518  N   LEU A  31     -17.519   4.704  24.836  1.00 95.10           N  
ATOM    519  H   LEU A  31     -18.491   4.932  24.686  1.00 95.10           H  
ATOM    520  CA  LEU A  31     -16.542   4.966  23.774  1.00 95.10           C  
ATOM    521  HA  LEU A  31     -16.033   4.032  23.536  1.00 95.10           H  
ATOM    522  C   LEU A  31     -15.460   5.953  24.229  1.00 95.10           C  
ATOM    523  CB  LEU A  31     -17.265   5.469  22.511  1.00 95.10           C  
ATOM    524  HB2 LEU A  31     -17.945   4.694  22.159  1.00 95.10           H  
ATOM    525  HB3 LEU A  31     -17.859   6.344  22.774  1.00 95.10           H  
ATOM    526  O   LEU A  31     -14.281   5.713  23.978  1.00 95.10           O  
ATOM    527  CG  LEU A  31     -16.303   5.862  21.369  1.00 95.10           C  
ATOM    528  HG  LEU A  31     -15.641   6.661  21.704  1.00 95.10           H  
ATOM    529  CD1 LEU A  31     -15.456   4.692  20.861  1.00 95.10           C  
ATOM    530 HD11 LEU A  31     -14.835   5.031  20.031  1.00 95.10           H  
ATOM    531 HD12 LEU A  31     -16.093   3.874  20.526  1.00 95.10           H  
ATOM    532 HD13 LEU A  31     -14.792   4.338  21.649  1.00 95.10           H  
ATOM    533  CD2 LEU A  31     -17.100   6.391  20.183  1.00 95.10           C  
ATOM    534 HD21 LEU A  31     -17.745   7.207  20.507  1.00 95.10           H  
ATOM    535 HD22 LEU A  31     -16.415   6.766  19.422  1.00 95.10           H  
ATOM    536 HD23 LEU A  31     -17.699   5.580  19.768  1.00 95.10           H  
ATOM    537  N   LYS A  32     -15.846   7.042  24.904  1.00 94.69           N  
ATOM    538  H   LYS A  32     -16.831   7.169  25.091  1.00 94.69           H  
ATOM    539  CA  LYS A  32     -14.898   8.034  25.420  1.00 94.69           C  
ATOM    540  HA  LYS A  32     -14.246   8.348  24.605  1.00 94.69           H  
ATOM    541  C   LYS A  32     -13.947   7.422  26.441  1.00 94.69           C  
ATOM    542  CB  LYS A  32     -15.649   9.266  25.949  1.00 94.69           C  
ATOM    543  HB2 LYS A  32     -16.189   9.009  26.860  1.00 94.69           H  
ATOM    544  HB3 LYS A  32     -16.368   9.590  25.196  1.00 94.69           H  
ATOM    545  O   LYS A  32     -12.742   7.563  26.276  1.00 94.69           O  
ATOM    546  CG  LYS A  32     -14.674  10.420  26.231  1.00 94.69           C  
ATOM    547  HG2 LYS A  32     -14.091  10.616  25.331  1.00 94.69           H  
ATOM    548  HG3 LYS A  32     -13.995  10.124  27.030  1.00 94.69           H  
ATOM    549  CD  LYS A  32     -15.396  11.712  26.642  1.00 94.69           C  
ATOM    550  HD2 LYS A  32     -15.941  11.540  27.570  1.00 94.69           H  
ATOM    551  HD3 LYS A  32     -16.094  11.995  25.854  1.00 94.69           H  
ATOM    552  CE  LYS A  32     -14.362  12.829  26.848  1.00 94.69           C  
ATOM    553  HE2 LYS A  32     -13.710  12.857  25.975  1.00 94.69           H  
ATOM    554  HE3 LYS A  32     -13.733  12.569  27.699  1.00 94.69           H  
ATOM    555  NZ  LYS A  32     -14.992  14.163  27.046  1.00 94.69           N  
ATOM    556  HZ1 LYS A  32     -15.483  14.213  27.928  1.00 94.69           H  
ATOM    557  HZ2 LYS A  32     -15.606  14.412  26.284  1.00 94.69           H  
ATOM    558  HZ3 LYS A  32     -14.307  14.905  27.020  1.00 94.69           H  
ATOM    559  N   SER A  33     -14.465   6.673  27.409  1.00 96.06           N  
ATOM    560  H   SER A  33     -15.469   6.626  27.507  1.00 96.06           H  
ATOM    561  CA  SER A  33     -13.654   6.008  28.429  1.00 96.06           C  
ATOM    562  HA  SER A  33     -13.031   6.753  28.925  1.00 96.06           H  
ATOM    563  C   SER A  33     -12.716   4.950  27.838  1.00 96.06           C  
ATOM    564  CB  SER A  33     -14.574   5.374  29.471  1.00 96.06           C  
ATOM    565  HB2 SER A  33     -13.982   4.854  30.224  1.00 96.06           H  
ATOM    566  HB3 SER A  33     -15.234   4.664  28.972  1.00 96.06           H  
ATOM    567  O   SER A  33     -11.544   4.918  28.197  1.00 96.06           O  
ATOM    568  OG  SER A  33     -15.373   6.359  30.093  1.00 96.06           O  
ATOM    569  HG  SER A  33     -14.804   6.970  30.567  1.00 96.06           H  
ATOM    570  N   VAL A  34     -13.177   4.130  26.883  1.00 97.36           N  
ATOM    571  H   VAL A  34     -14.154   4.171  26.631  1.00 97.36           H  
ATOM    572  CA  VAL A  34     -12.302   3.174  26.175  1.00 97.36           C  
ATOM    573  HA  VAL A  34     -11.791   2.555  26.913  1.00 97.36           H  
ATOM    574  C   VAL A  34     -11.210   3.911  25.396  1.00 97.36           C  
ATOM    575  CB  VAL A  34     -13.120   2.246  25.249  1.00 97.36           C  
ATOM    576  HB  VAL A  34     -13.802   2.852  24.652  1.00 97.36           H  
ATOM    577  O   VAL A  34     -10.048   3.511  25.440  1.00 97.36           O  
ATOM    578  CG1 VAL A  34     -12.267   1.418  24.276  1.00 97.36           C  
ATOM    579 HG11 VAL A  34     -11.652   2.067  23.653  1.00 97.36           H  
ATOM    580 HG12 VAL A  34     -11.612   0.734  24.814  1.00 97.36           H  
ATOM    581 HG13 VAL A  34     -12.918   0.843  23.616  1.00 97.36           H  
ATOM    582  CG2 VAL A  34     -13.939   1.248  26.079  1.00 97.36           C  
ATOM    583 HG21 VAL A  34     -14.402   0.502  25.433  1.00 97.36           H  
ATOM    584 HG22 VAL A  34     -13.302   0.734  26.799  1.00 97.36           H  
ATOM    585 HG23 VAL A  34     -14.727   1.773  26.618  1.00 97.36           H  
ATOM    586  N   ALA A  35     -11.549   5.001  24.705  1.00 96.20           N  
ATOM    587  H   ALA A  35     -12.514   5.297  24.691  1.00 96.20           H  
ATOM    588  CA  ALA A  35     -10.572   5.771  23.945  1.00 96.20           C  
ATOM    589  HA  ALA A  35     -10.026   5.077  23.305  1.00 96.20           H  
ATOM    590  C   ALA A  35      -9.531   6.462  24.843  1.00 96.20           C  
ATOM    591  CB  ALA A  35     -11.320   6.761  23.054  1.00 96.20           C  
ATOM    592  HB1 ALA A  35     -11.965   6.211  22.369  1.00 96.20           H  
ATOM    593  HB2 ALA A  35     -11.928   7.428  23.666  1.00 96.20           H  
ATOM    594  HB3 ALA A  35     -10.596   7.344  22.486  1.00 96.20           H  
ATOM    595  O   ALA A  35      -8.343   6.427  24.530  1.00 96.20           O  
ATOM    596  N   GLU A  36      -9.953   7.028  25.976  1.00 96.03           N  
ATOM    597  H   GLU A  36     -10.944   7.044  26.168  1.00 96.03           H  
ATOM    598  CA  GLU A  36      -9.056   7.587  26.995  1.00 96.03           C  
ATOM    599  HA  GLU A  36      -8.419   8.345  26.540  1.00 96.03           H  
ATOM    600  C   GLU A  36      -8.127   6.507  27.567  1.00 96.03           C  
ATOM    601  CB  GLU A  36      -9.881   8.245  28.119  1.00 96.03           C  
ATOM    602  HB2 GLU A  36     -10.667   7.556  28.431  1.00 96.03           H  
ATOM    603  HB3 GLU A  36      -9.229   8.434  28.971  1.00 96.03           H  
ATOM    604  O   GLU A  36      -6.916   6.723  27.656  1.00 96.03           O  
ATOM    605  CG  GLU A  36     -10.502   9.585  27.682  1.00 96.03           C  
ATOM    606  HG2 GLU A  36     -11.034   9.440  26.742  1.00 96.03           H  
ATOM    607  HG3 GLU A  36      -9.695  10.292  27.493  1.00 96.03           H  
ATOM    608  CD  GLU A  36     -11.488  10.201  28.694  1.00 96.03           C  
ATOM    609  OE1 GLU A  36     -12.044  11.282  28.368  1.00 96.03           O  
ATOM    610  OE2 GLU A  36     -11.713   9.607  29.771  1.00 96.03           O  
ATOM    611  N   ALA A  37      -8.658   5.319  27.874  1.00 97.26           N  
ATOM    612  H   ALA A  37      -9.660   5.204  27.823  1.00 97.26           H  
ATOM    613  CA  ALA A  37      -7.867   4.188  28.348  1.00 97.26           C  
ATOM    614  HA  ALA A  37      -7.322   4.495  29.241  1.00 97.26           H  
ATOM    615  C   ALA A  37      -6.827   3.733  27.308  1.00 97.26           C  
ATOM    616  CB  ALA A  37      -8.817   3.058  28.755  1.00 97.26           C  
ATOM    617  HB1 ALA A  37      -9.455   2.781  27.916  1.00 97.26           H  
ATOM    618  HB2 ALA A  37      -8.245   2.192  29.087  1.00 97.26           H  
ATOM    619  HB3 ALA A  37      -9.445   3.388  29.583  1.00 97.26           H  
ATOM    620  O   ALA A  37      -5.672   3.505  27.671  1.00 97.26           O  
ATOM    621  N   TYR A  38      -7.180   3.666  26.018  1.00 97.16           N  
ATOM    622  H   TYR A  38      -8.147   3.835  25.782  1.00 97.16           H  
ATOM    623  CA  TYR A  38      -6.221   3.389  24.936  1.00 97.16           C  
ATOM    624  HA  TYR A  38      -5.726   2.439  25.137  1.00 97.16           H  
ATOM    625  C   TYR A  38      -5.121   4.448  24.848  1.00 97.16           C  
ATOM    626  CB  TYR A  38      -6.931   3.299  23.577  1.00 97.16           C  
ATOM    627  HB2 TYR A  38      -6.325   3.804  22.825  1.00 97.16           H  
ATOM    628  HB3 TYR A  38      -7.880   3.833  23.618  1.00 97.16           H  
ATOM    629  O   TYR A  38      -3.947   4.098  24.731  1.00 97.16           O  
ATOM    630  CG  TYR A  38      -7.170   1.885  23.096  1.00 97.16           C  
ATOM    631  CD1 TYR A  38      -6.256   1.263  22.218  1.00 97.16           C  
ATOM    632  HD1 TYR A  38      -5.367   1.790  21.907  1.00 97.16           H  
ATOM    633  CD2 TYR A  38      -8.326   1.200  23.508  1.00 97.16           C  
ATOM    634  HD2 TYR A  38      -9.025   1.669  24.185  1.00 97.16           H  
ATOM    635  CE1 TYR A  38      -6.505  -0.044  21.747  1.00 97.16           C  
ATOM    636  HE1 TYR A  38      -5.812  -0.527  21.074  1.00 97.16           H  
ATOM    637  CE2 TYR A  38      -8.588  -0.088  23.017  1.00 97.16           C  
ATOM    638  HE2 TYR A  38      -9.492  -0.608  23.299  1.00 97.16           H  
ATOM    639  OH  TYR A  38      -7.961  -1.977  21.728  1.00 97.16           O  
ATOM    640  HH  TYR A  38      -7.386  -2.326  21.043  1.00 97.16           H  
ATOM    641  CZ  TYR A  38      -7.675  -0.721  22.154  1.00 97.16           C  
ATOM    642  N   SER A  39      -5.474   5.734  24.906  1.00 94.78           N  
ATOM    643  H   SER A  39      -6.453   5.975  24.955  1.00 94.78           H  
ATOM    644  CA  SER A  39      -4.488   6.816  24.840  1.00 94.78           C  
ATOM    645  HA  SER A  39      -3.888   6.677  23.941  1.00 94.78           H  
ATOM    646  C   SER A  39      -3.521   6.779  26.028  1.00 94.78           C  
ATOM    647  CB  SER A  39      -5.191   8.173  24.744  1.00 94.78           C  
ATOM    648  HB2 SER A  39      -4.462   8.968  24.904  1.00 94.78           H  
ATOM    649  HB3 SER A  39      -5.967   8.247  25.506  1.00 94.78           H  
ATOM    650  O   SER A  39      -2.305   6.882  25.830  1.00 94.78           O  
ATOM    651  OG  SER A  39      -5.757   8.330  23.456  1.00 94.78           O  
ATOM    652  HG  SER A  39      -5.052   8.226  22.813  1.00 94.78           H  
ATOM    653  N   ASN A  40      -4.037   6.545  27.240  1.00 95.59           N  
ATOM    654  H   ASN A  40      -5.042   6.480  27.321  1.00 95.59           H  
ATOM    655  CA  ASN A  40      -3.247   6.438  28.470  1.00 95.59           C  
ATOM    656  HA  ASN A  40      -2.585   7.301  28.542  1.00 95.59           H  
ATOM    657  C   ASN A  40      -2.351   5.189  28.498  1.00 95.59           C  
ATOM    658  CB  ASN A  40      -4.208   6.453  29.672  1.00 95.59           C  
ATOM    659  HB2 ASN A  40      -4.971   5.686  29.537  1.00 95.59           H  
ATOM    660  HB3 ASN A  40      -3.653   6.218  30.580  1.00 95.59           H  
ATOM    661  O   ASN A  40      -1.240   5.244  29.023  1.00 95.59           O  
ATOM    662  CG  ASN A  40      -4.880   7.797  29.894  1.00 95.59           C  
ATOM    663  ND2 ASN A  40      -5.984   7.811  30.603  1.00 95.59           N  
ATOM    664 HD21 ASN A  40      -6.464   8.697  30.675  1.00 95.59           H  
ATOM    665 HD22 ASN A  40      -6.413   6.940  30.880  1.00 95.59           H  
ATOM    666  OD1 ASN A  40      -4.409   8.844  29.477  1.00 95.59           O  
ATOM    667  N   ASN A  41      -2.800   4.083  27.895  1.00 97.07           N  
ATOM    668  H   ASN A  41      -3.745   4.096  27.540  1.00 97.07           H  
ATOM    669  CA  ASN A  41      -2.083   2.804  27.841  1.00 97.07           C  
ATOM    670  HA  ASN A  41      -1.253   2.839  28.546  1.00 97.07           H  
ATOM    671  C   ASN A  41      -1.448   2.514  26.464  1.00 97.07           C  
ATOM    672  CB  ASN A  41      -3.018   1.678  28.306  1.00 97.07           C  
ATOM    673  HB2 ASN A  41      -3.916   1.672  27.688  1.00 97.07           H  
ATOM    674  HB3 ASN A  41      -2.527   0.715  28.169  1.00 97.07           H  
ATOM    675  O   ASN A  41      -1.134   1.364  26.146  1.00 97.07           O  
ATOM    676  CG  ASN A  41      -3.387   1.767  29.774  1.00 97.07           C  
ATOM    677  ND2 ASN A  41      -4.591   2.194  30.082  1.00 97.07           N  
ATOM    678 HD21 ASN A  41      -5.218   2.485  29.345  1.00 97.07           H  
ATOM    679 HD22 ASN A  41      -4.968   1.979  30.994  1.00 97.07           H  
ATOM    680  OD1 ASN A  41      -2.588   1.420  30.629  1.00 97.07           O  
ATOM    681  N   SER A  42      -1.228   3.540  25.637  1.00 97.19           N  
ATOM    682  H   SER A  42      -1.580   4.445  25.916  1.00 97.19           H  
ATOM    683  CA  SER A  42      -0.672   3.399  24.280  1.00 97.19           C  
ATOM    684  HA  SER A  42      -1.380   2.827  23.680  1.00 97.19           H  
ATOM    685  C   SER A  42       0.662   2.642  24.257  1.00 97.19           C  
ATOM    686  CB  SER A  42      -0.511   4.781  23.633  1.00 97.19           C  
ATOM    687  HB2 SER A  42       0.054   4.687  22.705  1.00 97.19           H  
ATOM    688  HB3 SER A  42      -1.498   5.180  23.401  1.00 97.19           H  
ATOM    689  O   SER A  42       0.878   1.783  23.399  1.00 97.19           O  
ATOM    690  OG  SER A  42       0.148   5.682  24.507  1.00 97.19           O  
ATOM    691  HG  SER A  42      -0.529   6.153  24.998  1.00 97.19           H  
ATOM    692  N   SER A  43       1.525   2.872  25.250  1.00 96.94           N  
ATOM    693  H   SER A  43       1.266   3.557  25.946  1.00 96.94           H  
ATOM    694  CA  SER A  43       2.797   2.159  25.418  1.00 96.94           C  
ATOM    695  HA  SER A  43       3.404   2.328  24.528  1.00 96.94           H  
ATOM    696  C   SER A  43       2.625   0.644  25.572  1.00 96.94           C  
ATOM    697  CB  SER A  43       3.556   2.717  26.625  1.00 96.94           C  
ATOM    698  HB2 SER A  43       4.469   2.142  26.776  1.00 96.94           H  
ATOM    699  HB3 SER A  43       3.817   3.758  26.435  1.00 96.94           H  
ATOM    700  O   SER A  43       3.404  -0.102  24.983  1.00 96.94           O  
ATOM    701  OG  SER A  43       2.746   2.642  27.782  1.00 96.94           O  
ATOM    702  HG  SER A  43       3.238   2.934  28.553  1.00 96.94           H  
ATOM    703  N   THR A  44       1.592   0.181  26.283  1.00 97.61           N  
ATOM    704  H   THR A  44       0.996   0.851  26.748  1.00 97.61           H  
ATOM    705  CA  THR A  44       1.275  -1.248  26.453  1.00 97.61           C  
ATOM    706  HA  THR A  44       2.150  -1.761  26.851  1.00 97.61           H  
ATOM    707  C   THR A  44       0.916  -1.894  25.116  1.00 97.61           C  
ATOM    708  CB  THR A  44       0.113  -1.429  27.448  1.00 97.61           C  
ATOM    709  HB  THR A  44      -0.767  -0.895  27.089  1.00 97.61           H  
ATOM    710  O   THR A  44       1.421  -2.968  24.783  1.00 97.61           O  
ATOM    711  CG2 THR A  44      -0.268  -2.894  27.663  1.00 97.61           C  
ATOM    712 HG21 THR A  44      -0.984  -2.970  28.481  1.00 97.61           H  
ATOM    713 HG22 THR A  44      -0.735  -3.293  26.762  1.00 97.61           H  
ATOM    714 HG23 THR A  44       0.621  -3.480  27.894  1.00 97.61           H  
ATOM    715  OG1 THR A  44       0.482  -0.906  28.704  1.00 97.61           O  
ATOM    716  HG1 THR A  44      -0.321  -0.705  29.190  1.00 97.61           H  
ATOM    717  N   VAL A  45       0.088  -1.224  24.307  1.00 98.03           N  
ATOM    718  H   VAL A  45      -0.274  -0.336  24.625  1.00 98.03           H  
ATOM    719  CA  VAL A  45      -0.312  -1.722  22.980  1.00 98.03           C  
ATOM    720  HA  VAL A  45      -0.668  -2.747  23.092  1.00 98.03           H  
ATOM    721  C   VAL A  45       0.886  -1.760  22.025  1.00 98.03           C  
ATOM    722  CB  VAL A  45      -1.463  -0.880  22.389  1.00 98.03           C  
ATOM    723  HB  VAL A  45      -1.123   0.143  22.227  1.00 98.03           H  
ATOM    724  O   VAL A  45       1.087  -2.743  21.310  1.00 98.03           O  
ATOM    725  CG1 VAL A  45      -1.926  -1.464  21.048  1.00 98.03           C  
ATOM    726 HG11 VAL A  45      -2.824  -0.950  20.703  1.00 98.03           H  
ATOM    727 HG12 VAL A  45      -2.160  -2.522  21.169  1.00 98.03           H  
ATOM    728 HG13 VAL A  45      -1.151  -1.347  20.291  1.00 98.03           H  
ATOM    729  CG2 VAL A  45      -2.676  -0.848  23.330  1.00 98.03           C  
ATOM    730 HG21 VAL A  45      -3.489  -0.284  22.873  1.00 98.03           H  
ATOM    731 HG22 VAL A  45      -2.421  -0.356  24.268  1.00 98.03           H  
ATOM    732 HG23 VAL A  45      -3.019  -1.861  23.541  1.00 98.03           H  
ATOM    733  N   ILE A  46       1.728  -0.723  22.048  1.00 97.93           N  
ATOM    734  H   ILE A  46       1.496   0.060  22.642  1.00 97.93           H  
ATOM    735  CA  ILE A  46       2.948  -0.641  21.233  1.00 97.93           C  
ATOM    736  HA  ILE A  46       2.688  -0.847  20.194  1.00 97.93           H  
ATOM    737  C   ILE A  46       3.974  -1.703  21.660  1.00 97.93           C  
ATOM    738  CB  ILE A  46       3.528   0.790  21.308  1.00 97.93           C  
ATOM    739  HB  ILE A  46       3.629   1.065  22.358  1.00 97.93           H  
ATOM    740  O   ILE A  46       4.614  -2.328  20.811  1.00 97.93           O  
ATOM    741  CG1 ILE A  46       2.566   1.789  20.625  1.00 97.93           C  
ATOM    742 HG12 ILE A  46       2.578   1.630  19.546  1.00 97.93           H  
ATOM    743 HG13 ILE A  46       1.544   1.612  20.959  1.00 97.93           H  
ATOM    744  CG2 ILE A  46       4.921   0.869  20.653  1.00 97.93           C  
ATOM    745 HG21 ILE A  46       5.283   1.897  20.658  1.00 97.93           H  
ATOM    746 HG22 ILE A  46       5.634   0.270  21.218  1.00 97.93           H  
ATOM    747 HG23 ILE A  46       4.866   0.513  19.624  1.00 97.93           H  
ATOM    748  CD1 ILE A  46       2.888   3.258  20.915  1.00 97.93           C  
ATOM    749 HD11 ILE A  46       2.071   3.872  20.537  1.00 97.93           H  
ATOM    750 HD12 ILE A  46       3.809   3.562  20.418  1.00 97.93           H  
ATOM    751 HD13 ILE A  46       2.975   3.418  21.989  1.00 97.93           H  
ATOM    752  N   GLU A  47       4.134  -1.947  22.961  1.00 97.21           N  
ATOM    753  H   GLU A  47       3.622  -1.388  23.629  1.00 97.21           H  
ATOM    754  CA  GLU A  47       5.024  -2.986  23.482  1.00 97.21           C  
ATOM    755  HA  GLU A  47       6.016  -2.834  23.056  1.00 97.21           H  
ATOM    756  C   GLU A  47       4.559  -4.386  23.061  1.00 97.21           C  
ATOM    757  CB  GLU A  47       5.142  -2.859  25.009  1.00 97.21           C  
ATOM    758  HB2 GLU A  47       4.169  -3.030  25.469  1.00 97.21           H  
ATOM    759  HB3 GLU A  47       5.483  -1.852  25.252  1.00 97.21           H  
ATOM    760  O   GLU A  47       5.384  -5.200  22.622  1.00 97.21           O  
ATOM    761  CG  GLU A  47       6.160  -3.867  25.557  1.00 97.21           C  
ATOM    762  HG2 GLU A  47       5.782  -4.876  25.388  1.00 97.21           H  
ATOM    763  HG3 GLU A  47       7.085  -3.766  24.991  1.00 97.21           H  
ATOM    764  CD  GLU A  47       6.465  -3.696  27.052  1.00 97.21           C  
ATOM    765  OE1 GLU A  47       7.617  -4.047  27.415  1.00 97.21           O  
ATOM    766  OE2 GLU A  47       5.573  -3.280  27.818  1.00 97.21           O  
ATOM    767  N   LEU A  48       3.248  -4.652  23.112  1.00 97.59           N  
ATOM    768  H   LEU A  48       2.630  -3.966  23.521  1.00 97.59           H  
ATOM    769  CA  LEU A  48       2.674  -5.886  22.582  1.00 97.59           C  
ATOM    770  HA  LEU A  48       3.158  -6.722  23.086  1.00 97.59           H  
ATOM    771  C   LEU A  48       2.951  -6.020  21.082  1.00 97.59           C  
ATOM    772  CB  LEU A  48       1.166  -5.943  22.874  1.00 97.59           C  
ATOM    773  HB2 LEU A  48       0.689  -5.056  22.457  1.00 97.59           H  
ATOM    774  HB3 LEU A  48       1.008  -5.932  23.952  1.00 97.59           H  
ATOM    775  O   LEU A  48       3.467  -7.054  20.656  1.00 97.59           O  
ATOM    776  CG  LEU A  48       0.496  -7.193  22.268  1.00 97.59           C  
ATOM    777  HG  LEU A  48       0.676  -7.233  21.194  1.00 97.59           H  
ATOM    778  CD1 LEU A  48       1.013  -8.485  22.905  1.00 97.59           C  
ATOM    779 HD11 LEU A  48       0.467  -9.331  22.487  1.00 97.59           H  
ATOM    780 HD12 LEU A  48       0.858  -8.458  23.984  1.00 97.59           H  
ATOM    781 HD13 LEU A  48       2.073  -8.620  22.691  1.00 97.59           H  
ATOM    782  CD2 LEU A  48      -1.006  -7.132  22.474  1.00 97.59           C  
ATOM    783 HD21 LEU A  48      -1.494  -7.956  21.953  1.00 97.59           H  
ATOM    784 HD22 LEU A  48      -1.206  -7.211  23.543  1.00 97.59           H  
ATOM    785 HD23 LEU A  48      -1.397  -6.184  22.103  1.00 97.59           H  
ATOM    786  N   TYR A  49       2.665  -4.979  20.294  1.00 97.67           N  
ATOM    787  H   TYR A  49       2.228  -4.169  20.710  1.00 97.67           H  
ATOM    788  CA  TYR A  49       2.922  -4.975  18.855  1.00 97.67           C  
ATOM    789  HA  TYR A  49       2.307  -5.743  18.387  1.00 97.67           H  
ATOM    790  C   TYR A  49       4.386  -5.310  18.554  1.00 97.67           C  
ATOM    791  CB  TYR A  49       2.537  -3.618  18.252  1.00 97.67           C  
ATOM    792  HB2 TYR A  49       1.458  -3.488  18.337  1.00 97.67           H  
ATOM    793  HB3 TYR A  49       3.006  -2.823  18.831  1.00 97.67           H  
ATOM    794  O   TYR A  49       4.657  -6.230  17.788  1.00 97.67           O  
ATOM    795  CG  TYR A  49       2.952  -3.463  16.800  1.00 97.67           C  
ATOM    796  CD1 TYR A  49       4.246  -3.005  16.484  1.00 97.67           C  
ATOM    797  HD1 TYR A  49       4.927  -2.717  17.271  1.00 97.67           H  
ATOM    798  CD2 TYR A  49       2.053  -3.780  15.766  1.00 97.67           C  
ATOM    799  HD2 TYR A  49       1.055  -4.121  16.000  1.00 97.67           H  
ATOM    800  CE1 TYR A  49       4.655  -2.904  15.146  1.00 97.67           C  
ATOM    801  HE1 TYR A  49       5.650  -2.551  14.920  1.00 97.67           H  
ATOM    802  CE2 TYR A  49       2.452  -3.669  14.422  1.00 97.67           C  
ATOM    803  HE2 TYR A  49       1.770  -3.914  13.622  1.00 97.67           H  
ATOM    804  OH  TYR A  49       4.167  -3.148  12.833  1.00 97.67           O  
ATOM    805  HH  TYR A  49       5.018  -2.706  12.792  1.00 97.67           H  
ATOM    806  CZ  TYR A  49       3.757  -3.243  14.117  1.00 97.67           C  
ATOM    807  N   ASN A  50       5.342  -4.628  19.191  1.00 96.78           N  
ATOM    808  H   ASN A  50       5.059  -3.889  19.818  1.00 96.78           H  
ATOM    809  CA  ASN A  50       6.769  -4.859  18.955  1.00 96.78           C  
ATOM    810  HA  ASN A  50       6.975  -4.753  17.890  1.00 96.78           H  
ATOM    811  C   ASN A  50       7.192  -6.279  19.349  1.00 96.78           C  
ATOM    812  CB  ASN A  50       7.574  -3.805  19.731  1.00 96.78           C  
ATOM    813  HB2 ASN A  50       7.218  -3.757  20.760  1.00 96.78           H  
ATOM    814  HB3 ASN A  50       8.626  -4.090  19.745  1.00 96.78           H  
ATOM    815  O   ASN A  50       7.941  -6.935  18.620  1.00 96.78           O  
ATOM    816  CG  ASN A  50       7.491  -2.431  19.093  1.00 96.78           C  
ATOM    817  ND2 ASN A  50       7.499  -1.385  19.881  1.00 96.78           N  
ATOM    818 HD21 ASN A  50       7.373  -1.507  20.875  1.00 96.78           H  
ATOM    819 HD22 ASN A  50       7.343  -0.494  19.431  1.00 96.78           H  
ATOM    820  OD1 ASN A  50       7.453  -2.281  17.884  1.00 96.78           O  
ATOM    821  N   THR A  51       6.673  -6.778  20.474  1.00 96.04           N  
ATOM    822  H   THR A  51       6.053  -6.193  21.015  1.00 96.04           H  
ATOM    823  CA  THR A  51       6.949  -8.138  20.948  1.00 96.04           C  
ATOM    824  HA  THR A  51       8.029  -8.272  21.005  1.00 96.04           H  
ATOM    825  C   THR A  51       6.412  -9.179  19.966  1.00 96.04           C  
ATOM    826  CB  THR A  51       6.369  -8.354  22.356  1.00 96.04           C  
ATOM    827  HB  THR A  51       5.283  -8.261  22.332  1.00 96.04           H  
ATOM    828  O   THR A  51       7.124 -10.123  19.631  1.00 96.04           O  
ATOM    829  CG2 THR A  51       6.748  -9.713  22.947  1.00 96.04           C  
ATOM    830 HG21 THR A  51       7.833  -9.810  22.982  1.00 96.04           H  
ATOM    831 HG22 THR A  51       6.347  -9.785  23.958  1.00 96.04           H  
ATOM    832 HG23 THR A  51       6.335 -10.522  22.346  1.00 96.04           H  
ATOM    833  OG1 THR A  51       6.901  -7.390  23.238  1.00 96.04           O  
ATOM    834  HG1 THR A  51       6.380  -6.592  23.120  1.00 96.04           H  
ATOM    835  N   MET A  52       5.192  -8.997  19.453  1.00 95.69           N  
ATOM    836  H   MET A  52       4.653  -8.200  19.761  1.00 95.69           H  
ATOM    837  CA  MET A  52       4.576  -9.908  18.482  1.00 95.69           C  
ATOM    838  HA  MET A  52       4.740 -10.938  18.800  1.00 95.69           H  
ATOM    839  C   MET A  52       5.209  -9.792  17.095  1.00 95.69           C  
ATOM    840  CB  MET A  52       3.061  -9.657  18.415  1.00 95.69           C  
ATOM    841  HB2 MET A  52       2.644 -10.241  17.595  1.00 95.69           H  
ATOM    842  HB3 MET A  52       2.877  -8.602  18.214  1.00 95.69           H  
ATOM    843  O   MET A  52       5.412 -10.800  16.420  1.00 95.69           O  
ATOM    844  CG  MET A  52       2.319 -10.049  19.699  1.00 95.69           C  
ATOM    845  HG2 MET A  52       1.256  -9.865  19.540  1.00 95.69           H  
ATOM    846  HG3 MET A  52       2.639  -9.404  20.518  1.00 95.69           H  
ATOM    847  SD  MET A  52       2.517 -11.780  20.207  1.00 95.69           S  
ATOM    848  CE  MET A  52       3.833 -11.612  21.438  1.00 95.69           C  
ATOM    849  HE1 MET A  52       3.485 -10.992  22.264  1.00 95.69           H  
ATOM    850  HE2 MET A  52       4.096 -12.603  21.808  1.00 95.69           H  
ATOM    851  HE3 MET A  52       4.715 -11.164  20.980  1.00 95.69           H  
ATOM    852  N   ALA A  53       5.596  -8.587  16.673  1.00 95.23           N  
ATOM    853  H   ALA A  53       5.375  -7.786  17.247  1.00 95.23           H  
ATOM    854  CA  ALA A  53       6.253  -8.346  15.394  1.00 95.23           C  
ATOM    855  HA  ALA A  53       5.582  -8.693  14.608  1.00 95.23           H  
ATOM    856  C   ALA A  53       7.586  -9.103  15.262  1.00 95.23           C  
ATOM    857  CB  ALA A  53       6.456  -6.838  15.212  1.00 95.23           C  
ATOM    858  HB1 ALA A  53       7.125  -6.455  15.982  1.00 95.23           H  
ATOM    859  HB2 ALA A  53       6.884  -6.636  14.230  1.00 95.23           H  
ATOM    860  HB3 ALA A  53       5.500  -6.320  15.291  1.00 95.23           H  
ATOM    861  O   ALA A  53       7.930  -9.541  14.158  1.00 95.23           O  
ATOM    862  N   ALA A  54       8.300  -9.271  16.380  1.00 94.39           N  
ATOM    863  H   ALA A  54       7.961  -8.829  17.222  1.00 94.39           H  
ATOM    864  CA  ALA A  54       9.561 -10.000  16.479  1.00 94.39           C  
ATOM    865  HA  ALA A  54      10.064  -9.971  15.512  1.00 94.39           H  
ATOM    866  C   ALA A  54       9.400 -11.490  16.846  1.00 94.39           C  
ATOM    867  CB  ALA A  54      10.442  -9.260  17.494  1.00 94.39           C  
ATOM    868  HB1 ALA A  54      10.570  -8.221  17.189  1.00 94.39           H  
ATOM    869  HB2 ALA A  54       9.975  -9.287  18.478  1.00 94.39           H  
ATOM    870  HB3 ALA A  54      11.420  -9.737  17.551  1.00 94.39           H  
ATOM    871  O   ALA A  54      10.397 -12.202  16.922  1.00 94.39           O  
ATOM    872  N   HIS A  55       8.180 -11.978  17.097  1.00 94.10           N  
ATOM    873  H   HIS A  55       7.374 -11.377  16.999  1.00 94.10           H  
ATOM    874  CA  HIS A  55       7.972 -13.337  17.593  1.00 94.10           C  
ATOM    875  HA  HIS A  55       8.804 -13.575  18.255  1.00 94.10           H  
ATOM    876  C   HIS A  55       7.963 -14.380  16.460  1.00 94.10           C  
ATOM    877  CB  HIS A  55       6.689 -13.386  18.441  1.00 94.10           C  
ATOM    878  HB2 HIS A  55       6.640 -12.502  19.076  1.00 94.10           H  
ATOM    879  HB3 HIS A  55       5.813 -13.379  17.792  1.00 94.10           H  
ATOM    880  O   HIS A  55       7.129 -14.315  15.555  1.00 94.10           O  
ATOM    881  CG  HIS A  55       6.653 -14.592  19.340  1.00 94.10           C  
ATOM    882  CD2 HIS A  55       7.082 -14.655  20.638  1.00 94.10           C  
ATOM    883  HD2 HIS A  55       7.469 -13.822  21.207  1.00 94.10           H  
ATOM    884  ND1 HIS A  55       6.268 -15.857  18.978  1.00 94.10           N  
ATOM    885  HD1 HIS A  55       5.731 -16.083  18.152  1.00 94.10           H  
ATOM    886  CE1 HIS A  55       6.496 -16.670  20.022  1.00 94.10           C  
ATOM    887  HE1 HIS A  55       6.268 -17.725  20.037  1.00 94.10           H  
ATOM    888  NE2 HIS A  55       7.006 -15.990  21.064  1.00 94.10           N  
ATOM    889  N   ASP A  56       8.813 -15.410  16.550  1.00 91.31           N  
ATOM    890  H   ASP A  56       9.572 -15.324  17.211  1.00 91.31           H  
ATOM    891  CA  ASP A  56       8.975 -16.439  15.501  1.00 91.31           C  
ATOM    892  HA  ASP A  56       9.331 -15.961  14.589  1.00 91.31           H  
ATOM    893  C   ASP A  56       7.670 -17.183  15.165  1.00 91.31           C  
ATOM    894  CB  ASP A  56      10.025 -17.470  15.950  1.00 91.31           C  
ATOM    895  HB2 ASP A  56       9.687 -17.936  16.875  1.00 91.31           H  
ATOM    896  HB3 ASP A  56      10.097 -18.248  15.190  1.00 91.31           H  
ATOM    897  O   ASP A  56       7.378 -17.481  14.005  1.00 91.31           O  
ATOM    898  CG  ASP A  56      11.419 -16.876  16.157  1.00 91.31           C  
ATOM    899  OD1 ASP A  56      11.755 -15.916  15.434  1.00 91.31           O  
ATOM    900  OD2 ASP A  56      12.111 -17.385  17.066  1.00 91.31           O  
ATOM    901  N   LYS A  57       6.840 -17.445  16.183  1.00 91.53           N  
ATOM    902  H   LYS A  57       7.163 -17.181  17.103  1.00 91.53           H  
ATOM    903  CA  LYS A  57       5.544 -18.125  16.016  1.00 91.53           C  
ATOM    904  HA  LYS A  57       5.658 -18.863  15.221  1.00 91.53           H  
ATOM    905  C   LYS A  57       4.409 -17.220  15.521  1.00 91.53           C  
ATOM    906  CB  LYS A  57       5.130 -18.894  17.281  1.00 91.53           C  
ATOM    907  HB2 LYS A  57       5.026 -18.201  18.115  1.00 91.53           H  
ATOM    908  HB3 LYS A  57       4.148 -19.333  17.103  1.00 91.53           H  
ATOM    909  O   LYS A  57       3.328 -17.734  15.275  1.00 91.53           O  
ATOM    910  CG  LYS A  57       6.091 -20.034  17.657  1.00 91.53           C  
ATOM    911  HG2 LYS A  57       7.058 -19.627  17.950  1.00 91.53           H  
ATOM    912  HG3 LYS A  57       6.223 -20.692  16.798  1.00 91.53           H  
ATOM    913  CD  LYS A  57       5.490 -20.835  18.821  1.00 91.53           C  
ATOM    914  HD2 LYS A  57       4.491 -21.165  18.536  1.00 91.53           H  
ATOM    915  HD3 LYS A  57       5.398 -20.183  19.690  1.00 91.53           H  
ATOM    916  CE  LYS A  57       6.326 -22.063  19.196  1.00 91.53           C  
ATOM    917  HE2 LYS A  57       7.311 -21.737  19.529  1.00 91.53           H  
ATOM    918  HE3 LYS A  57       6.454 -22.678  18.305  1.00 91.53           H  
ATOM    919  NZ  LYS A  57       5.643 -22.848  20.260  1.00 91.53           N  
ATOM    920  HZ1 LYS A  57       4.731 -23.149  19.948  1.00 91.53           H  
ATOM    921  HZ2 LYS A  57       6.168 -23.672  20.518  1.00 91.53           H  
ATOM    922  HZ3 LYS A  57       5.480 -22.292  21.087  1.00 91.53           H  
ATOM    923  N   ARG A  58       4.618 -15.910  15.314  1.00 92.68           N  
ATOM    924  H   ARG A  58       5.540 -15.527  15.465  1.00 92.68           H  
ATOM    925  CA  ARG A  58       3.549 -15.008  14.829  1.00 92.68           C  
ATOM    926  HA  ARG A  58       2.748 -14.966  15.566  1.00 92.68           H  
ATOM    927  C   ARG A  58       2.914 -15.516  13.532  1.00 92.68           C  
ATOM    928  CB  ARG A  58       4.110 -13.592  14.622  1.00 92.68           C  
ATOM    929  HB2 ARG A  58       4.883 -13.637  13.854  1.00 92.68           H  
ATOM    930  HB3 ARG A  58       4.575 -13.249  15.546  1.00 92.68           H  
ATOM    931  O   ARG A  58       1.718 -15.391  13.334  1.00 92.68           O  
ATOM    932  CG  ARG A  58       3.021 -12.573  14.219  1.00 92.68           C  
ATOM    933  HG2 ARG A  58       2.471 -12.281  15.114  1.00 92.68           H  
ATOM    934  HG3 ARG A  58       2.305 -12.999  13.517  1.00 92.68           H  
ATOM    935  CD  ARG A  58       3.592 -11.318  13.557  1.00 92.68           C  
ATOM    936  HD2 ARG A  58       2.767 -10.629  13.376  1.00 92.68           H  
ATOM    937  HD3 ARG A  58       4.295 -10.853  14.249  1.00 92.68           H  
ATOM    938  NE  ARG A  58       4.233 -11.615  12.259  1.00 92.68           N  
ATOM    939  HE  ARG A  58       3.812 -12.360  11.722  1.00 92.68           H  
ATOM    940  NH1 ARG A  58       5.749  -9.916  12.317  1.00 92.68           N  
ATOM    941 HH11 ARG A  58       6.743  -9.760  12.402  1.00 92.68           H  
ATOM    942 HH12 ARG A  58       5.166  -9.509  13.034  1.00 92.68           H  
ATOM    943  NH2 ARG A  58       5.944 -11.493  10.756  1.00 92.68           N  
ATOM    944 HH21 ARG A  58       5.641 -12.370  10.355  1.00 92.68           H  
ATOM    945 HH22 ARG A  58       6.805 -11.051  10.467  1.00 92.68           H  
ATOM    946  CZ  ARG A  58       5.300 -11.010  11.779  1.00 92.68           C  
ATOM    947  N   SER A  59       3.721 -16.096  12.645  1.00 88.36           N  
ATOM    948  H   SER A  59       4.685 -16.235  12.912  1.00 88.36           H  
ATOM    949  CA  SER A  59       3.271 -16.558  11.325  1.00 88.36           C  
ATOM    950  HA  SER A  59       2.802 -15.719  10.812  1.00 88.36           H  
ATOM    951  C   SER A  59       2.222 -17.678  11.351  1.00 88.36           C  
ATOM    952  CB  SER A  59       4.475 -17.011  10.496  1.00 88.36           C  
ATOM    953  HB2 SER A  59       4.125 -17.339   9.517  1.00 88.36           H  
ATOM    954  HB3 SER A  59       5.158 -16.173  10.357  1.00 88.36           H  
ATOM    955  O   SER A  59       1.538 -17.857  10.346  1.00 88.36           O  
ATOM    956  OG  SER A  59       5.163 -18.081  11.119  1.00 88.36           O  
ATOM    957  HG  SER A  59       5.848 -17.762  11.712  1.00 88.36           H  
ATOM    958  N   VAL A  60       2.099 -18.410  12.464  1.00 89.92           N  
ATOM    959  H   VAL A  60       2.673 -18.185  13.264  1.00 89.92           H  
ATOM    960  CA  VAL A  60       1.086 -19.464  12.647  1.00 89.92           C  
ATOM    961  HA  VAL A  60       0.666 -19.720  11.675  1.00 89.92           H  
ATOM    962  C   VAL A  60      -0.111 -19.006  13.483  1.00 89.92           C  
ATOM    963  CB  VAL A  60       1.690 -20.760  13.224  1.00 89.92           C  
ATOM    964  HB  VAL A  60       0.894 -21.501  13.305  1.00 89.92           H  
ATOM    965  O   VAL A  60      -1.072 -19.757  13.593  1.00 89.92           O  
ATOM    966  CG1 VAL A  60       2.756 -21.339  12.283  1.00 89.92           C  
ATOM    967 HG11 VAL A  60       2.318 -21.498  11.298  1.00 89.92           H  
ATOM    968 HG12 VAL A  60       3.601 -20.656  12.191  1.00 89.92           H  
ATOM    969 HG13 VAL A  60       3.105 -22.296  12.671  1.00 89.92           H  
ATOM    970  CG2 VAL A  60       2.325 -20.600  14.611  1.00 89.92           C  
ATOM    971 HG21 VAL A  60       2.508 -21.586  15.036  1.00 89.92           H  
ATOM    972 HG22 VAL A  60       3.274 -20.070  14.529  1.00 89.92           H  
ATOM    973 HG23 VAL A  60       1.650 -20.060  15.276  1.00 89.92           H  
ATOM    974  N   MET A  61      -0.060 -17.799  14.053  1.00 92.61           N  
ATOM    975  H   MET A  61       0.711 -17.182  13.837  1.00 92.61           H  
ATOM    976  CA  MET A  61      -1.168 -17.235  14.823  1.00 92.61           C  
ATOM    977  HA  MET A  61      -1.541 -18.000  15.505  1.00 92.61           H  
ATOM    978  C   MET A  61      -2.308 -16.841  13.882  1.00 92.61           C  
ATOM    979  CB  MET A  61      -0.705 -16.021  15.649  1.00 92.61           C  
ATOM    980  HB2 MET A  61      -0.296 -15.264  14.979  1.00 92.61           H  
ATOM    981  HB3 MET A  61      -1.571 -15.587  16.150  1.00 92.61           H  
ATOM    982  O   MET A  61      -2.066 -16.240  12.829  1.00 92.61           O  
ATOM    983  CG  MET A  61       0.354 -16.382  16.702  1.00 92.61           C  
ATOM    984  HG2 MET A  61      -0.053 -17.123  17.390  1.00 92.61           H  
ATOM    985  HG3 MET A  61       1.194 -16.850  16.188  1.00 92.61           H  
ATOM    986  SD  MET A  61       1.013 -14.992  17.675  1.00 92.61           S  
ATOM    987  CE  MET A  61      -0.431 -14.598  18.697  1.00 92.61           C  
ATOM    988  HE1 MET A  61      -1.264 -14.295  18.062  1.00 92.61           H  
ATOM    989  HE2 MET A  61      -0.193 -13.787  19.385  1.00 92.61           H  
ATOM    990  HE3 MET A  61      -0.701 -15.483  19.274  1.00 92.61           H  
ATOM    991  N   GLN A  62      -3.548 -17.143  14.268  1.00 89.27           N  
ATOM    992  H   GLN A  62      -3.678 -17.615  15.151  1.00 89.27           H  
ATOM    993  CA  GLN A  62      -4.735 -16.784  13.492  1.00 89.27           C  
ATOM    994  HA  GLN A  62      -4.472 -15.974  12.812  1.00 89.27           H  
ATOM    995  C   GLN A  62      -5.842 -16.269  14.408  1.00 89.27           C  
ATOM    996  CB  GLN A  62      -5.196 -17.971  12.631  1.00 89.27           C  
ATOM    997  HB2 GLN A  62      -5.541 -18.784  13.271  1.00 89.27           H  
ATOM    998  HB3 GLN A  62      -4.352 -18.326  12.040  1.00 89.27           H  
ATOM    999  O   GLN A  62      -6.512 -17.027  15.101  1.00 89.27           O  
ATOM   1000  CG  GLN A  62      -6.325 -17.541  11.679  1.00 89.27           C  
ATOM   1001  HG2 GLN A  62      -5.989 -16.686  11.092  1.00 89.27           H  
ATOM   1002  HG3 GLN A  62      -7.194 -17.233  12.261  1.00 89.27           H  
ATOM   1003  CD  GLN A  62      -6.771 -18.635  10.714  1.00 89.27           C  
ATOM   1004  NE2 GLN A  62      -7.703 -18.335   9.836  1.00 89.27           N  
ATOM   1005 HE21 GLN A  62      -8.044 -19.113   9.290  1.00 89.27           H  
ATOM   1006 HE22 GLN A  62      -8.178 -17.445   9.893  1.00 89.27           H  
ATOM   1007  OE1 GLN A  62      -6.308 -19.761  10.698  1.00 89.27           O  
ATOM   1008  N   ILE A  63      -6.070 -14.960  14.358  1.00 94.64           N  
ATOM   1009  H   ILE A  63      -5.502 -14.384  13.753  1.00 94.64           H  
ATOM   1010  CA  ILE A  63      -7.100 -14.314  15.167  1.00 94.64           C  
ATOM   1011  HA  ILE A  63      -7.067 -14.747  16.167  1.00 94.64           H  
ATOM   1012  C   ILE A  63      -8.477 -14.612  14.568  1.00 94.64           C  
ATOM   1013  CB  ILE A  63      -6.820 -12.805  15.306  1.00 94.64           C  
ATOM   1014  HB  ILE A  63      -6.839 -12.345  14.318  1.00 94.64           H  
ATOM   1015  O   ILE A  63      -8.745 -14.290  13.408  1.00 94.64           O  
ATOM   1016  CG1 ILE A  63      -5.417 -12.605  15.930  1.00 94.64           C  
ATOM   1017 HG12 ILE A  63      -5.375 -13.119  16.890  1.00 94.64           H  
ATOM   1018 HG13 ILE A  63      -4.655 -13.037  15.281  1.00 94.64           H  
ATOM   1019  CG2 ILE A  63      -7.904 -12.152  16.181  1.00 94.64           C  
ATOM   1020 HG21 ILE A  63      -7.785 -11.068  16.197  1.00 94.64           H  
ATOM   1021 HG22 ILE A  63      -8.902 -12.350  15.792  1.00 94.64           H  
ATOM   1022 HG23 ILE A  63      -7.818 -12.531  17.199  1.00 94.64           H  
ATOM   1023  CD1 ILE A  63      -5.040 -11.144  16.149  1.00 94.64           C  
ATOM   1024 HD11 ILE A  63      -5.064 -10.601  15.204  1.00 94.64           H  
ATOM   1025 HD12 ILE A  63      -4.041 -11.096  16.583  1.00 94.64           H  
ATOM   1026 HD13 ILE A  63      -5.738 -10.692  16.853  1.00 94.64           H  
ATOM   1027  N   ASN A  64      -9.358 -15.210  15.371  1.00 95.03           N  
ATOM   1028  H   ASN A  64      -9.060 -15.483  16.296  1.00 95.03           H  
ATOM   1029  CA  ASN A  64     -10.748 -15.436  14.995  1.00 95.03           C  
ATOM   1030  HA  ASN A  64     -10.812 -15.489  13.909  1.00 95.03           H  
ATOM   1031  C   ASN A  64     -11.635 -14.264  15.447  1.00 95.03           C  
ATOM   1032  CB  ASN A  64     -11.223 -16.799  15.527  1.00 95.03           C  
ATOM   1033  HB2 ASN A  64     -10.535 -17.577  15.198  1.00 95.03           H  
ATOM   1034  HB3 ASN A  64     -11.244 -16.787  16.617  1.00 95.03           H  
ATOM   1035  O   ASN A  64     -12.074 -14.200  16.594  1.00 95.03           O  
ATOM   1036  CG  ASN A  64     -12.613 -17.134  15.012  1.00 95.03           C  
ATOM   1037  ND2 ASN A  64     -13.108 -18.318  15.278  1.00 95.03           N  
ATOM   1038 HD21 ASN A  64     -14.037 -18.493  14.925  1.00 95.03           H  
ATOM   1039 HD22 ASN A  64     -12.598 -18.974  15.852  1.00 95.03           H  
ATOM   1040  OD1 ASN A  64     -13.268 -16.342  14.355  1.00 95.03           O  
ATOM   1041  N   TYR A  65     -11.924 -13.354  14.517  1.00 95.13           N  
ATOM   1042  H   TYR A  65     -11.481 -13.449  13.614  1.00 95.13           H  
ATOM   1043  CA  TYR A  65     -12.779 -12.181  14.740  1.00 95.13           C  
ATOM   1044  HA  TYR A  65     -12.513 -11.740  15.701  1.00 95.13           H  
ATOM   1045  C   TYR A  65     -14.287 -12.501  14.801  1.00 95.13           C  
ATOM   1046  CB  TYR A  65     -12.488 -11.149  13.641  1.00 95.13           C  
ATOM   1047  HB2 TYR A  65     -12.762 -11.572  12.674  1.00 95.13           H  
ATOM   1048  HB3 TYR A  65     -13.117 -10.274  13.803  1.00 95.13           H  
ATOM   1049  O   TYR A  65     -15.094 -11.617  15.101  1.00 95.13           O  
ATOM   1050  CG  TYR A  65     -11.045 -10.686  13.595  1.00 95.13           C  
ATOM   1051  CD1 TYR A  65     -10.599  -9.741  14.536  1.00 95.13           C  
ATOM   1052  HD1 TYR A  65     -11.288  -9.345  15.267  1.00 95.13           H  
ATOM   1053  CD2 TYR A  65     -10.150 -11.199  12.635  1.00 95.13           C  
ATOM   1054  HD2 TYR A  65     -10.479 -11.944  11.925  1.00 95.13           H  
ATOM   1055  CE1 TYR A  65      -9.270  -9.286  14.511  1.00 95.13           C  
ATOM   1056  HE1 TYR A  65      -8.948  -8.537  15.219  1.00 95.13           H  
ATOM   1057  CE2 TYR A  65      -8.810 -10.763  12.618  1.00 95.13           C  
ATOM   1058  HE2 TYR A  65      -8.110 -11.162  11.898  1.00 95.13           H  
ATOM   1059  OH  TYR A  65      -7.090  -9.366  13.548  1.00 95.13           O  
ATOM   1060  HH  TYR A  65      -6.983  -8.674  14.204  1.00 95.13           H  
ATOM   1061  CZ  TYR A  65      -8.374  -9.800  13.554  1.00 95.13           C  
ATOM   1062  N   GLU A  66     -14.693 -13.739  14.500  1.00 93.47           N  
ATOM   1063  H   GLU A  66     -14.006 -14.445  14.279  1.00 93.47           H  
ATOM   1064  CA  GLU A  66     -16.100 -14.165  14.495  1.00 93.47           C  
ATOM   1065  HA  GLU A  66     -16.731 -13.314  14.240  1.00 93.47           H  
ATOM   1066  C   GLU A  66     -16.583 -14.656  15.867  1.00 93.47           C  
ATOM   1067  CB  GLU A  66     -16.341 -15.240  13.421  1.00 93.47           C  
ATOM   1068  HB2 GLU A  66     -15.750 -16.125  13.655  1.00 93.47           H  
ATOM   1069  HB3 GLU A  66     -17.395 -15.518  13.445  1.00 93.47           H  
ATOM   1070  O   GLU A  66     -17.791 -14.755  16.074  1.00 93.47           O  
ATOM   1071  CG  GLU A  66     -16.005 -14.748  12.002  1.00 93.47           C  
ATOM   1072  HG2 GLU A  66     -16.571 -13.836  11.812  1.00 93.47           H  
ATOM   1073  HG3 GLU A  66     -14.945 -14.499  11.950  1.00 93.47           H  
ATOM   1074  CD  GLU A  66     -16.320 -15.776  10.900  1.00 93.47           C  
ATOM   1075  OE1 GLU A  66     -16.284 -15.365   9.715  1.00 93.47           O  
ATOM   1076  OE2 GLU A  66     -16.583 -16.956  11.222  1.00 93.47           O  
ATOM   1077  N   LEU A  67     -15.670 -14.918  16.812  1.00 95.30           N  
ATOM   1078  H   LEU A  67     -14.695 -14.770  16.594  1.00 95.30           H  
ATOM   1079  CA  LEU A  67     -16.032 -15.305  18.177  1.00 95.30           C  
ATOM   1080  HA  LEU A  67     -16.677 -16.181  18.122  1.00 95.30           H  
ATOM   1081  C   LEU A  67     -16.842 -14.197  18.862  1.00 95.30           C  
ATOM   1082  CB  LEU A  67     -14.778 -15.656  18.998  1.00 95.30           C  
ATOM   1083  HB2 LEU A  67     -14.097 -14.806  18.960  1.00 95.30           H  
ATOM   1084  HB3 LEU A  67     -15.077 -15.802  20.036  1.00 95.30           H  
ATOM   1085  O   LEU A  67     -16.525 -13.006  18.756  1.00 95.30           O  
ATOM   1086  CG  LEU A  67     -14.032 -16.917  18.534  1.00 95.30           C  
ATOM   1087  HG  LEU A  67     -13.801 -16.825  17.473  1.00 95.30           H  
ATOM   1088  CD1 LEU A  67     -12.713 -17.061  19.294  1.00 95.30           C  
ATOM   1089 HD11 LEU A  67     -12.905 -17.124  20.366  1.00 95.30           H  
ATOM   1090 HD12 LEU A  67     -12.081 -16.196  19.094  1.00 95.30           H  
ATOM   1091 HD13 LEU A  67     -12.188 -17.961  18.973  1.00 95.30           H  
ATOM   1092  CD2 LEU A  67     -14.849 -18.193  18.756  1.00 95.30           C  
ATOM   1093 HD21 LEU A  67     -14.258 -19.065  18.476  1.00 95.30           H  
ATOM   1094 HD22 LEU A  67     -15.131 -18.275  19.806  1.00 95.30           H  
ATOM   1095 HD23 LEU A  67     -15.749 -18.174  18.141  1.00 95.30           H  
ATOM   1096  N   ASP A  68     -17.895 -14.601  19.571  1.00 96.13           N  
ATOM   1097  H   ASP A  68     -18.105 -15.586  19.645  1.00 96.13           H  
ATOM   1098  CA  ASP A  68     -18.678 -13.688  20.391  1.00 96.13           C  
ATOM   1099  HA  ASP A  68     -18.857 -12.786  19.806  1.00 96.13           H  
ATOM   1100  C   ASP A  68     -17.904 -13.272  21.653  1.00 96.13           C  
ATOM   1101  CB  ASP A  68     -20.049 -14.294  20.713  1.00 96.13           C  
ATOM   1102  HB2 ASP A  68     -20.686 -13.520  21.140  1.00 96.13           H  
ATOM   1103  HB3 ASP A  68     -20.518 -14.649  19.796  1.00 96.13           H  
ATOM   1104  O   ASP A  68     -16.946 -13.919  22.086  1.00 96.13           O  
ATOM   1105  CG  ASP A  68     -19.911 -15.437  21.708  1.00 96.13           C  
ATOM   1106  OD1 ASP A  68     -19.883 -15.136  22.918  1.00 96.13           O  
ATOM   1107  OD2 ASP A  68     -19.736 -16.589  21.254  1.00 96.13           O  
ATOM   1108  N   PHE A  69     -18.320 -12.148  22.234  1.00 96.81           N  
ATOM   1109  H   PHE A  69     -19.144 -11.691  21.873  1.00 96.81           H  
ATOM   1110  CA  PHE A  69     -17.603 -11.526  23.340  1.00 96.81           C  
ATOM   1111  HA  PHE A  69     -16.570 -11.364  23.033  1.00 96.81           H  
ATOM   1112  C   PHE A  69     -17.561 -12.402  24.603  1.00 96.81           C  
ATOM   1113  CB  PHE A  69     -18.247 -10.164  23.617  1.00 96.81           C  
ATOM   1114  HB2 PHE A  69     -18.248  -9.578  22.699  1.00 96.81           H  
ATOM   1115  HB3 PHE A  69     -19.285 -10.312  23.918  1.00 96.81           H  
ATOM   1116  O   PHE A  69     -16.528 -12.435  25.272  1.00 96.81           O  
ATOM   1117  CG  PHE A  69     -17.526  -9.375  24.685  1.00 96.81           C  
ATOM   1118  CD1 PHE A  69     -18.014  -9.357  26.005  1.00 96.81           C  
ATOM   1119  HD1 PHE A  69     -18.911  -9.901  26.262  1.00 96.81           H  
ATOM   1120  CD2 PHE A  69     -16.337  -8.695  24.366  1.00 96.81           C  
ATOM   1121  HD2 PHE A  69     -15.949  -8.718  23.358  1.00 96.81           H  
ATOM   1122  CE1 PHE A  69     -17.319  -8.648  26.998  1.00 96.81           C  
ATOM   1123  HE1 PHE A  69     -17.678  -8.648  28.017  1.00 96.81           H  
ATOM   1124  CE2 PHE A  69     -15.649  -7.985  25.362  1.00 96.81           C  
ATOM   1125  HE2 PHE A  69     -14.729  -7.471  25.124  1.00 96.81           H  
ATOM   1126  CZ  PHE A  69     -16.146  -7.951  26.674  1.00 96.81           C  
ATOM   1127  HZ  PHE A  69     -15.627  -7.389  27.436  1.00 96.81           H  
ATOM   1128  N   GLU A  70     -18.642 -13.122  24.919  1.00 96.65           N  
ATOM   1129  H   GLU A  70     -19.377 -13.225  24.234  1.00 96.65           H  
ATOM   1130  CA  GLU A  70     -18.731 -13.976  26.111  1.00 96.65           C  
ATOM   1131  HA  GLU A  70     -18.385 -13.415  26.979  1.00 96.65           H  
ATOM   1132  C   GLU A  70     -17.826 -15.206  25.970  1.00 96.65           C  
ATOM   1133  CB  GLU A  70     -20.201 -14.370  26.345  1.00 96.65           C  
ATOM   1134  HB2 GLU A  70     -20.798 -13.459  26.387  1.00 96.65           H  
ATOM   1135  HB3 GLU A  70     -20.552 -14.980  25.512  1.00 96.65           H  
ATOM   1136  O   GLU A  70     -17.049 -15.521  26.878  1.00 96.65           O  
ATOM   1137  CG  GLU A  70     -20.392 -15.147  27.657  1.00 96.65           C  
ATOM   1138  HG2 GLU A  70     -20.025 -14.531  28.478  1.00 96.65           H  
ATOM   1139  HG3 GLU A  70     -19.786 -16.052  27.623  1.00 96.65           H  
ATOM   1140  CD  GLU A  70     -21.850 -15.547  27.942  1.00 96.65           C  
ATOM   1141  OE1 GLU A  70     -22.045 -16.246  28.963  1.00 96.65           O  
ATOM   1142  OE2 GLU A  70     -22.755 -15.163  27.166  1.00 96.65           O  
ATOM   1143  N   SER A  71     -17.847 -15.848  24.798  1.00 97.11           N  
ATOM   1144  H   SER A  71     -18.547 -15.582  24.120  1.00 97.11           H  
ATOM   1145  CA  SER A  71     -16.927 -16.932  24.452  1.00 97.11           C  
ATOM   1146  HA  SER A  71     -17.084 -17.764  25.139  1.00 97.11           H  
ATOM   1147  C   SER A  71     -15.469 -16.492  24.571  1.00 97.11           C  
ATOM   1148  CB  SER A  71     -17.193 -17.429  23.030  1.00 97.11           C  
ATOM   1149  HB2 SER A  71     -17.180 -16.590  22.334  1.00 97.11           H  
ATOM   1150  HB3 SER A  71     -16.411 -18.134  22.746  1.00 97.11           H  
ATOM   1151  O   SER A  71     -14.668 -17.207  25.174  1.00 97.11           O  
ATOM   1152  OG  SER A  71     -18.439 -18.087  22.968  1.00 97.11           O  
ATOM   1153  HG  SER A  71     -19.015 -17.552  22.418  1.00 97.11           H  
ATOM   1154  N   LEU A  72     -15.125 -15.297  24.074  1.00 97.64           N  
ATOM   1155  H   LEU A  72     -15.829 -14.760  23.588  1.00 97.64           H  
ATOM   1156  CA  LEU A  72     -13.772 -14.748  24.198  1.00 97.64           C  
ATOM   1157  HA  LEU A  72     -13.074 -15.462  23.762  1.00 97.64           H  
ATOM   1158  C   LEU A  72     -13.347 -14.586  25.663  1.00 97.64           C  
ATOM   1159  CB  LEU A  72     -13.671 -13.414  23.436  1.00 97.64           C  
ATOM   1160  HB2 LEU A  72     -14.542 -12.805  23.676  1.00 97.64           H  
ATOM   1161  HB3 LEU A  72     -12.788 -12.874  23.777  1.00 97.64           H  
ATOM   1162  O   LEU A  72     -12.256 -15.032  26.014  1.00 97.64           O  
ATOM   1163  CG  LEU A  72     -13.579 -13.589  21.911  1.00 97.64           C  
ATOM   1164  HG  LEU A  72     -14.342 -14.292  21.576  1.00 97.64           H  
ATOM   1165  CD1 LEU A  72     -13.816 -12.252  21.209  1.00 97.64           C  
ATOM   1166 HD11 LEU A  72     -13.779 -12.394  20.129  1.00 97.64           H  
ATOM   1167 HD12 LEU A  72     -14.806 -11.877  21.469  1.00 97.64           H  
ATOM   1168 HD13 LEU A  72     -13.052 -11.536  21.512  1.00 97.64           H  
ATOM   1169  CD2 LEU A  72     -12.202 -14.109  21.492  1.00 97.64           C  
ATOM   1170 HD21 LEU A  72     -12.050 -15.121  21.868  1.00 97.64           H  
ATOM   1171 HD22 LEU A  72     -11.422 -13.460  21.889  1.00 97.64           H  
ATOM   1172 HD23 LEU A  72     -12.135 -14.135  20.404  1.00 97.64           H  
ATOM   1173  N   GLN A  73     -14.194 -14.030  26.539  1.00 97.88           N  
ATOM   1174  H   GLN A  73     -15.094 -13.707  26.212  1.00 97.88           H  
ATOM   1175  CA  GLN A  73     -13.839 -13.874  27.960  1.00 97.88           C  
ATOM   1176  HA  GLN A  73     -12.903 -13.318  28.028  1.00 97.88           H  
ATOM   1177  C   GLN A  73     -13.593 -15.227  28.641  1.00 97.88           C  
ATOM   1178  CB  GLN A  73     -14.924 -13.110  28.744  1.00 97.88           C  
ATOM   1179  HB2 GLN A  73     -14.592 -13.052  29.780  1.00 97.88           H  
ATOM   1180  HB3 GLN A  73     -15.852 -13.682  28.731  1.00 97.88           H  
ATOM   1181  O   GLN A  73     -12.631 -15.391  29.397  1.00 97.88           O  
ATOM   1182  CG  GLN A  73     -15.229 -11.677  28.283  1.00 97.88           C  
ATOM   1183  HG2 GLN A  73     -15.998 -11.703  27.511  1.00 97.88           H  
ATOM   1184  HG3 GLN A  73     -15.645 -11.116  29.120  1.00 97.88           H  
ATOM   1185  CD  GLN A  73     -14.007 -10.936  27.767  1.00 97.88           C  
ATOM   1186  NE2 GLN A  73     -13.969 -10.651  26.485  1.00 97.88           N  
ATOM   1187 HE21 GLN A  73     -14.769 -10.886  25.915  1.00 97.88           H  
ATOM   1188 HE22 GLN A  73     -13.190 -10.124  26.116  1.00 97.88           H  
ATOM   1189  OE1 GLN A  73     -13.071 -10.652  28.493  1.00 97.88           O  
ATOM   1190  N   ASN A  74     -14.436 -16.219  28.342  1.00 97.00           N  
ATOM   1191  H   ASN A  74     -15.212 -16.018  27.728  1.00 97.00           H  
ATOM   1192  CA  ASN A  74     -14.287 -17.570  28.876  1.00 97.00           C  
ATOM   1193  HA  ASN A  74     -14.203 -17.511  29.961  1.00 97.00           H  
ATOM   1194  C   ASN A  74     -13.003 -18.246  28.378  1.00 97.00           C  
ATOM   1195  CB  ASN A  74     -15.539 -18.385  28.513  1.00 97.00           C  
ATOM   1196  HB2 ASN A  74     -15.342 -19.446  28.670  1.00 97.00           H  
ATOM   1197  HB3 ASN A  74     -15.782 -18.237  27.460  1.00 97.00           H  
ATOM   1198  O   ASN A  74     -12.316 -18.903  29.163  1.00 97.00           O  
ATOM   1199  CG  ASN A  74     -16.737 -18.021  29.371  1.00 97.00           C  
ATOM   1200  ND2 ASN A  74     -17.930 -18.104  28.831  1.00 97.00           N  
ATOM   1201 HD21 ASN A  74     -18.024 -18.205  27.831  1.00 97.00           H  
ATOM   1202 HD22 ASN A  74     -18.705 -17.757  29.377  1.00 97.00           H  
ATOM   1203  OD1 ASN A  74     -16.613 -17.708  30.545  1.00 97.00           O  
ATOM   1204  N   MET A  75     -12.653 -18.078  27.102  1.00 97.09           N  
ATOM   1205  H   MET A  75     -13.264 -17.546  26.498  1.00 97.09           H  
ATOM   1206  CA  MET A  75     -11.420 -18.624  26.534  1.00 97.09           C  
ATOM   1207  HA  MET A  75     -11.353 -19.684  26.778  1.00 97.09           H  
ATOM   1208  C   MET A  75     -10.179 -17.957  27.139  1.00 97.09           C  
ATOM   1209  CB  MET A  75     -11.443 -18.491  25.006  1.00 97.09           C  
ATOM   1210  HB2 MET A  75     -10.451 -18.722  24.619  1.00 97.09           H  
ATOM   1211  HB3 MET A  75     -11.695 -17.469  24.725  1.00 97.09           H  
ATOM   1212  O   MET A  75      -9.283 -18.661  27.593  1.00 97.09           O  
ATOM   1213  CG  MET A  75     -12.434 -19.466  24.363  1.00 97.09           C  
ATOM   1214  HG2 MET A  75     -13.423 -19.320  24.796  1.00 97.09           H  
ATOM   1215  HG3 MET A  75     -12.112 -20.483  24.586  1.00 97.09           H  
ATOM   1216  SD  MET A  75     -12.562 -19.287  22.564  1.00 97.09           S  
ATOM   1217  CE  MET A  75     -13.761 -20.596  22.213  1.00 97.09           C  
ATOM   1218  HE1 MET A  75     -13.961 -20.624  21.142  1.00 97.09           H  
ATOM   1219  HE2 MET A  75     -14.689 -20.391  22.747  1.00 97.09           H  
ATOM   1220  HE3 MET A  75     -13.357 -21.556  22.534  1.00 97.09           H  
ATOM   1221  N   ILE A  76     -10.155 -16.624  27.260  1.00 96.89           N  
ATOM   1222  H   ILE A  76     -10.927 -16.097  26.879  1.00 96.89           H  
ATOM   1223  CA  ILE A  76      -9.027 -15.881  27.856  1.00 96.89           C  
ATOM   1224  HA  ILE A  76      -8.130 -16.081  27.270  1.00 96.89           H  
ATOM   1225  C   ILE A  76      -8.742 -16.352  29.285  1.00 96.89           C  
ATOM   1226  CB  ILE A  76      -9.305 -14.357  27.826  1.00 96.89           C  
ATOM   1227  HB  ILE A  76     -10.292 -14.177  28.252  1.00 96.89           H  
ATOM   1228  O   ILE A  76      -7.582 -16.552  29.649  1.00 96.89           O  
ATOM   1229  CG1 ILE A  76      -9.287 -13.851  26.371  1.00 96.89           C  
ATOM   1230 HG12 ILE A  76      -9.854 -14.542  25.747  1.00 96.89           H  
ATOM   1231 HG13 ILE A  76      -8.260 -13.836  26.005  1.00 96.89           H  
ATOM   1232  CG2 ILE A  76      -8.270 -13.559  28.645  1.00 96.89           C  
ATOM   1233 HG21 ILE A  76      -8.469 -12.490  28.573  1.00 96.89           H  
ATOM   1234 HG22 ILE A  76      -8.326 -13.819  29.702  1.00 96.89           H  
ATOM   1235 HG23 ILE A  76      -7.263 -13.757  28.277  1.00 96.89           H  
ATOM   1236  CD1 ILE A  76      -9.903 -12.462  26.180  1.00 96.89           C  
ATOM   1237 HD11 ILE A  76     -10.027 -12.268  25.115  1.00 96.89           H  
ATOM   1238 HD12 ILE A  76     -10.880 -12.413  26.661  1.00 96.89           H  
ATOM   1239 HD13 ILE A  76      -9.244 -11.700  26.597  1.00 96.89           H  
ATOM   1240  N   LYS A  77      -9.788 -16.555  30.095  1.00 95.29           N  
ATOM   1241  H   LYS A  77     -10.706 -16.338  29.734  1.00 95.29           H  
ATOM   1242  CA  LYS A  77      -9.655 -16.964  31.500  1.00 95.29           C  
ATOM   1243  HA  LYS A  77      -8.962 -16.284  31.995  1.00 95.29           H  
ATOM   1244  C   LYS A  77      -9.078 -18.371  31.674  1.00 95.29           C  
ATOM   1245  CB  LYS A  77     -11.037 -16.842  32.155  1.00 95.29           C  
ATOM   1246  HB2 LYS A  77     -11.731 -17.518  31.656  1.00 95.29           H  
ATOM   1247  HB3 LYS A  77     -11.396 -15.822  32.020  1.00 95.29           H  
ATOM   1248  O   LYS A  77      -8.405 -18.625  32.670  1.00 95.29           O  
ATOM   1249  CG  LYS A  77     -11.005 -17.165  33.655  1.00 95.29           C  
ATOM   1250  HG2 LYS A  77     -10.280 -16.521  34.152  1.00 95.29           H  
ATOM   1251  HG3 LYS A  77     -10.724 -18.207  33.804  1.00 95.29           H  
ATOM   1252  CD  LYS A  77     -12.388 -16.946  34.267  1.00 95.29           C  
ATOM   1253  HD2 LYS A  77     -13.113 -17.562  33.734  1.00 95.29           H  
ATOM   1254  HD3 LYS A  77     -12.663 -15.897  34.159  1.00 95.29           H  
ATOM   1255  CE  LYS A  77     -12.363 -17.336  35.745  1.00 95.29           C  
ATOM   1256  HE2 LYS A  77     -11.616 -16.726  36.252  1.00 95.29           H  
ATOM   1257  HE3 LYS A  77     -12.058 -18.379  35.820  1.00 95.29           H  
ATOM   1258  NZ  LYS A  77     -13.700 -17.138  36.352  1.00 95.29           N  
ATOM   1259  HZ1 LYS A  77     -13.976 -16.171  36.267  1.00 95.29           H  
ATOM   1260  HZ2 LYS A  77     -13.695 -17.396  37.329  1.00 95.29           H  
ATOM   1261  HZ3 LYS A  77     -14.385 -17.697  35.863  1.00 95.29           H  
ATOM   1262  N   ASN A  78      -9.382 -19.279  30.749  1.00 95.38           N  
ATOM   1263  H   ASN A  78      -9.897 -18.976  29.935  1.00 95.38           H  
ATOM   1264  CA  ASN A  78      -9.039 -20.698  30.867  1.00 95.38           C  
ATOM   1265  HA  ASN A  78      -8.764 -20.917  31.899  1.00 95.38           H  
ATOM   1266  C   ASN A  78      -7.821 -21.107  30.022  1.00 95.38           C  
ATOM   1267  CB  ASN A  78     -10.286 -21.530  30.531  1.00 95.38           C  
ATOM   1268  HB2 ASN A  78     -10.605 -21.298  29.515  1.00 95.38           H  
ATOM   1269  HB3 ASN A  78     -10.029 -22.588  30.568  1.00 95.38           H  
ATOM   1270  O   ASN A  78      -7.363 -22.243  30.146  1.00 95.38           O  
ATOM   1271  CG  ASN A  78     -11.435 -21.306  31.501  1.00 95.38           C  
ATOM   1272  ND2 ASN A  78     -12.605 -20.993  31.004  1.00 95.38           N  
ATOM   1273 HD21 ASN A  78     -12.629 -20.628  30.063  1.00 95.38           H  
ATOM   1274 HD22 ASN A  78     -13.350 -20.817  31.663  1.00 95.38           H  
ATOM   1275  OD1 ASN A  78     -11.315 -21.401  32.712  1.00 95.38           O  
ATOM   1276  N   GLU A  79      -7.302 -20.217  29.173  1.00 95.33           N  
ATOM   1277  H   GLU A  79      -7.752 -19.320  29.062  1.00 95.33           H  
ATOM   1278  CA  GLU A  79      -6.162 -20.505  28.303  1.00 95.33           C  
ATOM   1279  HA  GLU A  79      -6.293 -21.520  27.927  1.00 95.33           H  
ATOM   1280  C   GLU A  79      -4.831 -20.461  29.067  1.00 95.33           C  
ATOM   1281  CB  GLU A  79      -6.178 -19.559  27.090  1.00 95.33           C  
ATOM   1282  HB2 GLU A  79      -6.060 -18.529  27.426  1.00 95.33           H  
ATOM   1283  HB3 GLU A  79      -7.142 -19.648  26.589  1.00 95.33           H  
ATOM   1284  O   GLU A  79      -4.526 -19.499  29.775  1.00 95.33           O  
ATOM   1285  CG  GLU A  79      -5.089 -19.880  26.062  1.00 95.33           C  
ATOM   1286  HG2 GLU A  79      -5.233 -19.237  25.194  1.00 95.33           H  
ATOM   1287  HG3 GLU A  79      -4.116 -19.650  26.497  1.00 95.33           H  
ATOM   1288  CD  GLU A  79      -5.137 -21.351  25.633  1.00 95.33           C  
ATOM   1289  OE1 GLU A  79      -4.278 -22.121  26.130  1.00 95.33           O  
ATOM   1290  OE2 GLU A  79      -6.078 -21.719  24.899  1.00 95.33           O  
ATOM   1291  N   ALA A  80      -4.029 -21.514  28.901  1.00 93.16           N  
ATOM   1292  H   ALA A  80      -4.279 -22.169  28.174  1.00 93.16           H  
ATOM   1293  CA  ALA A  80      -2.725 -21.664  29.540  1.00 93.16           C  
ATOM   1294  HA  ALA A  80      -2.663 -20.986  30.391  1.00 93.16           H  
ATOM   1295  C   ALA A  80      -1.563 -21.307  28.598  1.00 93.16           C  
ATOM   1296  CB  ALA A  80      -2.609 -23.101  30.063  1.00 93.16           C  
ATOM   1297  HB1 ALA A  80      -1.658 -23.224  30.580  1.00 93.16           H  
ATOM   1298  HB2 ALA A  80      -2.662 -23.801  29.229  1.00 93.16           H  
ATOM   1299  HB3 ALA A  80      -3.425 -23.303  30.757  1.00 93.16           H  
ATOM   1300  O   ALA A  80      -0.477 -20.966  29.072  1.00 93.16           O  
ATOM   1301  N   ASP A  81      -1.756 -21.391  27.276  1.00 92.98           N  
ATOM   1302  H   ASP A  81      -2.663 -21.657  26.921  1.00 92.98           H  
ATOM   1303  CA  ASP A  81      -0.758 -20.943  26.309  1.00 92.98           C  
ATOM   1304  HA  ASP A  81       0.226 -21.202  26.699  1.00 92.98           H  
ATOM   1305  C   ASP A  81      -0.815 -19.417  26.150  1.00 92.98           C  
ATOM   1306  CB  ASP A  81      -0.890 -21.682  24.967  1.00 92.98           C  
ATOM   1307  HB2 ASP A  81      -1.831 -21.411  24.487  1.00 92.98           H  
ATOM   1308  HB3 ASP A  81      -0.901 -22.756  25.155  1.00 92.98           H  
ATOM   1309  O   ASP A  81      -1.773 -18.843  25.636  1.00 92.98           O  
ATOM   1310  CG  ASP A  81       0.285 -21.346  24.034  1.00 92.98           C  
ATOM   1311  OD1 ASP A  81       0.457 -20.153  23.693  1.00 92.98           O  
ATOM   1312  OD2 ASP A  81       1.090 -22.251  23.709  1.00 92.98           O  
ATOM   1313  N   ASN A  82       0.263 -18.750  26.560  1.00 92.60           N  
ATOM   1314  H   ASN A  82       0.929 -19.269  27.115  1.00 92.60           H  
ATOM   1315  CA  ASN A  82       0.371 -17.292  26.520  1.00 92.60           C  
ATOM   1316  HA  ASN A  82      -0.390 -16.868  27.175  1.00 92.60           H  
ATOM   1317  C   ASN A  82       0.163 -16.682  25.120  1.00 92.60           C  
ATOM   1318  CB  ASN A  82       1.768 -16.896  27.030  1.00 92.60           C  
ATOM   1319  HB2 ASN A  82       1.890 -15.822  26.895  1.00 92.60           H  
ATOM   1320  HB3 ASN A  82       2.523 -17.404  26.430  1.00 92.60           H  
ATOM   1321  O   ASN A  82      -0.297 -15.546  25.024  1.00 92.60           O  
ATOM   1322  CG  ASN A  82       2.018 -17.206  28.496  1.00 92.60           C  
ATOM   1323  ND2 ASN A  82       3.224 -16.996  28.968  1.00 92.60           N  
ATOM   1324 HD21 ASN A  82       3.305 -17.175  29.959  1.00 92.60           H  
ATOM   1325 HD22 ASN A  82       3.936 -16.557  28.403  1.00 92.60           H  
ATOM   1326  OD1 ASN A  82       1.170 -17.617  29.257  1.00 92.60           O  
ATOM   1327  N   LEU A  83       0.547 -17.373  24.038  1.00 92.74           N  
ATOM   1328  H   LEU A  83       0.720 -18.362  24.143  1.00 92.74           H  
ATOM   1329  CA  LEU A  83       0.341 -16.866  22.675  1.00 92.74           C  
ATOM   1330  HA  LEU A  83       0.610 -15.811  22.634  1.00 92.74           H  
ATOM   1331  C   LEU A  83      -1.131 -16.955  22.296  1.00 92.74           C  
ATOM   1332  CB  LEU A  83       1.181 -17.648  21.650  1.00 92.74           C  
ATOM   1333  HB2 LEU A  83       1.023 -18.715  21.804  1.00 92.74           H  
ATOM   1334  HB3 LEU A  83       0.815 -17.421  20.649  1.00 92.74           H  
ATOM   1335  O   LEU A  83      -1.681 -15.970  21.815  1.00 92.74           O  
ATOM   1336  CG  LEU A  83       2.677 -17.329  21.704  1.00 92.74           C  
ATOM   1337  HG  LEU A  83       3.002 -17.242  22.741  1.00 92.74           H  
ATOM   1338  CD1 LEU A  83       3.482 -18.453  21.049  1.00 92.74           C  
ATOM   1339 HD11 LEU A  83       4.545 -18.259  21.193  1.00 92.74           H  
ATOM   1340 HD12 LEU A  83       3.223 -19.391  21.541  1.00 92.74           H  
ATOM   1341 HD13 LEU A  83       3.224 -18.523  19.992  1.00 92.74           H  
ATOM   1342  CD2 LEU A  83       2.998 -16.032  20.950  1.00 92.74           C  
ATOM   1343 HD21 LEU A  83       4.023 -15.721  21.151  1.00 92.74           H  
ATOM   1344 HD22 LEU A  83       2.856 -16.178  19.879  1.00 92.74           H  
ATOM   1345 HD23 LEU A  83       2.315 -15.238  21.252  1.00 92.74           H  
ATOM   1346  N   VAL A  84      -1.762 -18.100  22.558  1.00 93.95           N  
ATOM   1347  H   VAL A  84      -1.244 -18.847  22.998  1.00 93.95           H  
ATOM   1348  CA  VAL A  84      -3.189 -18.313  22.274  1.00 93.95           C  
ATOM   1349  HA  VAL A  84      -3.382 -18.094  21.224  1.00 93.95           H  
ATOM   1350  C   VAL A  84      -4.044 -17.353  23.107  1.00 93.95           C  
ATOM   1351  CB  VAL A  84      -3.575 -19.780  22.534  1.00 93.95           C  
ATOM   1352  HB  VAL A  84      -3.435 -20.006  23.591  1.00 93.95           H  
ATOM   1353  O   VAL A  84      -4.972 -16.729  22.598  1.00 93.95           O  
ATOM   1354  CG1 VAL A  84      -5.033 -20.033  22.162  1.00 93.95           C  
ATOM   1355 HG11 VAL A  84      -5.291 -21.077  22.341  1.00 93.95           H  
ATOM   1356 HG12 VAL A  84      -5.674 -19.417  22.792  1.00 93.95           H  
ATOM   1357 HG13 VAL A  84      -5.210 -19.781  21.116  1.00 93.95           H  
ATOM   1358  CG2 VAL A  84      -2.722 -20.751  21.704  1.00 93.95           C  
ATOM   1359 HG21 VAL A  84      -2.847 -20.534  20.643  1.00 93.95           H  
ATOM   1360 HG22 VAL A  84      -3.040 -21.774  21.906  1.00 93.95           H  
ATOM   1361 HG23 VAL A  84      -1.669 -20.661  21.971  1.00 93.95           H  
ATOM   1362  N   GLN A  85      -3.665 -17.114  24.363  1.00 95.08           N  
ATOM   1363  H   GLN A  85      -2.942 -17.691  24.768  1.00 95.08           H  
ATOM   1364  CA  GLN A  85      -4.338 -16.128  25.202  1.00 95.08           C  
ATOM   1365  HA  GLN A  85      -5.394 -16.395  25.248  1.00 95.08           H  
ATOM   1366  C   GLN A  85      -4.240 -14.709  24.617  1.00 95.08           C  
ATOM   1367  CB  GLN A  85      -3.754 -16.194  26.614  1.00 95.08           C  
ATOM   1368  HB2 GLN A  85      -3.703 -17.233  26.939  1.00 95.08           H  
ATOM   1369  HB3 GLN A  85      -2.745 -15.780  26.612  1.00 95.08           H  
ATOM   1370  O   GLN A  85      -5.223 -13.971  24.638  1.00 95.08           O  
ATOM   1371  CG  GLN A  85      -4.638 -15.425  27.600  1.00 95.08           C  
ATOM   1372  HG2 GLN A  85      -5.636 -15.863  27.603  1.00 95.08           H  
ATOM   1373  HG3 GLN A  85      -4.718 -14.378  27.305  1.00 95.08           H  
ATOM   1374  CD  GLN A  85      -4.057 -15.478  29.000  1.00 95.08           C  
ATOM   1375  NE2 GLN A  85      -4.822 -15.851  29.997  1.00 95.08           N  
ATOM   1376 HE21 GLN A  85      -5.754 -16.197  29.815  1.00 95.08           H  
ATOM   1377 HE22 GLN A  85      -4.366 -16.064  30.873  1.00 95.08           H  
ATOM   1378  OE1 GLN A  85      -2.908 -15.139  29.228  1.00 95.08           O  
ATOM   1379  N   ILE A  86      -3.090 -14.326  24.047  1.00 95.75           N  
ATOM   1380  H   ILE A  86      -2.318 -14.977  24.037  1.00 95.75           H  
ATOM   1381  CA  ILE A  86      -2.944 -13.039  23.350  1.00 95.75           C  
ATOM   1382  HA  ILE A  86      -3.307 -12.252  24.011  1.00 95.75           H  
ATOM   1383  C   ILE A  86      -3.819 -12.976  22.097  1.00 95.75           C  
ATOM   1384  CB  ILE A  86      -1.463 -12.743  23.040  1.00 95.75           C  
ATOM   1385  HB  ILE A  86      -0.999 -13.659  22.672  1.00 95.75           H  
ATOM   1386  O   ILE A  86      -4.406 -11.927  21.849  1.00 95.75           O  
ATOM   1387  CG1 ILE A  86      -0.776 -12.319  24.353  1.00 95.75           C  
ATOM   1388 HG12 ILE A  86      -1.008 -13.048  25.129  1.00 95.75           H  
ATOM   1389 HG13 ILE A  86      -1.149 -11.348  24.679  1.00 95.75           H  
ATOM   1390  CG2 ILE A  86      -1.264 -11.655  21.964  1.00 95.75           C  
ATOM   1391 HG21 ILE A  86      -1.700 -11.976  21.019  1.00 95.75           H  
ATOM   1392 HG22 ILE A  86      -0.203 -11.488  21.778  1.00 95.75           H  
ATOM   1393 HG23 ILE A  86      -1.737 -10.726  22.281  1.00 95.75           H  
ATOM   1394  CD1 ILE A  86       0.737 -12.259  24.201  1.00 95.75           C  
ATOM   1395 HD11 ILE A  86       1.041 -11.354  23.674  1.00 95.75           H  
ATOM   1396 HD12 ILE A  86       1.030 -13.137  23.625  1.00 95.75           H  
ATOM   1397 HD13 ILE A  86       1.207 -12.273  25.184  1.00 95.75           H  
ATOM   1398  N   GLU A  87      -3.956 -14.059  21.326  1.00 95.98           N  
ATOM   1399  H   GLU A  87      -3.464 -14.905  21.575  1.00 95.98           H  
ATOM   1400  CA  GLU A  87      -4.875 -14.092  20.175  1.00 95.98           C  
ATOM   1401  HA  GLU A  87      -4.568 -13.340  19.448  1.00 95.98           H  
ATOM   1402  C   GLU A  87      -6.303 -13.749  20.603  1.00 95.98           C  
ATOM   1403  CB  GLU A  87      -4.890 -15.466  19.484  1.00 95.98           C  
ATOM   1404  HB2 GLU A  87      -5.645 -15.451  18.698  1.00 95.98           H  
ATOM   1405  HB3 GLU A  87      -5.167 -16.239  20.201  1.00 95.98           H  
ATOM   1406  O   GLU A  87      -6.945 -12.886  19.997  1.00 95.98           O  
ATOM   1407  CG  GLU A  87      -3.544 -15.812  18.848  1.00 95.98           C  
ATOM   1408  HG2 GLU A  87      -2.771 -15.705  19.608  1.00 95.98           H  
ATOM   1409  HG3 GLU A  87      -3.350 -15.092  18.053  1.00 95.98           H  
ATOM   1410  CD  GLU A  87      -3.459 -17.233  18.276  1.00 95.98           C  
ATOM   1411  OE1 GLU A  87      -2.396 -17.538  17.691  1.00 95.98           O  
ATOM   1412  OE2 GLU A  87      -4.438 -17.999  18.369  1.00 95.98           O  
ATOM   1413  N   PHE A  88      -6.774 -14.370  21.688  1.00 97.44           N  
ATOM   1414  H   PHE A  88      -6.212 -15.096  22.110  1.00 97.44           H  
ATOM   1415  CA  PHE A  88      -8.101 -14.103  22.231  1.00 97.44           C  
ATOM   1416  HA  PHE A  88      -8.828 -14.175  21.422  1.00 97.44           H  
ATOM   1417  C   PHE A  88      -8.231 -12.686  22.795  1.00 97.44           C  
ATOM   1418  CB  PHE A  88      -8.452 -15.144  23.296  1.00 97.44           C  
ATOM   1419  HB2 PHE A  88      -9.458 -14.918  23.650  1.00 97.44           H  
ATOM   1420  HB3 PHE A  88      -7.753 -15.038  24.126  1.00 97.44           H  
ATOM   1421  O   PHE A  88      -9.248 -12.033  22.558  1.00 97.44           O  
ATOM   1422  CG  PHE A  88      -8.461 -16.593  22.856  1.00 97.44           C  
ATOM   1423  CD1 PHE A  88      -8.943 -16.957  21.582  1.00 97.44           C  
ATOM   1424  HD1 PHE A  88      -9.291 -16.208  20.887  1.00 97.44           H  
ATOM   1425  CD2 PHE A  88      -8.037 -17.592  23.752  1.00 97.44           C  
ATOM   1426  HD2 PHE A  88      -7.671 -17.329  24.734  1.00 97.44           H  
ATOM   1427  CE1 PHE A  88      -8.975 -18.308  21.200  1.00 97.44           C  
ATOM   1428  HE1 PHE A  88      -9.325 -18.585  20.217  1.00 97.44           H  
ATOM   1429  CE2 PHE A  88      -8.092 -18.945  23.376  1.00 97.44           C  
ATOM   1430  HE2 PHE A  88      -7.756 -19.712  24.058  1.00 97.44           H  
ATOM   1431  CZ  PHE A  88      -8.550 -19.301  22.097  1.00 97.44           C  
ATOM   1432  HZ  PHE A  88      -8.563 -20.341  21.806  1.00 97.44           H  
ATOM   1433  N   ILE A  89      -7.202 -12.167  23.475  1.00 97.88           N  
ATOM   1434  H   ILE A  89      -6.410 -12.761  23.674  1.00 97.88           H  
ATOM   1435  CA  ILE A  89      -7.190 -10.775  23.945  1.00 97.88           C  
ATOM   1436  HA  ILE A  89      -8.067 -10.615  24.572  1.00 97.88           H  
ATOM   1437  C   ILE A  89      -7.325  -9.815  22.758  1.00 97.88           C  
ATOM   1438  CB  ILE A  89      -5.938 -10.483  24.804  1.00 97.88           C  
ATOM   1439  HB  ILE A  89      -5.061 -10.876  24.290  1.00 97.88           H  
ATOM   1440  O   ILE A  89      -8.172  -8.926  22.797  1.00 97.88           O  
ATOM   1441  CG1 ILE A  89      -6.072 -11.176  26.181  1.00 97.88           C  
ATOM   1442 HG12 ILE A  89      -6.845 -10.676  26.764  1.00 97.88           H  
ATOM   1443 HG13 ILE A  89      -6.392 -12.208  26.039  1.00 97.88           H  
ATOM   1444  CG2 ILE A  89      -5.740  -8.968  24.999  1.00 97.88           C  
ATOM   1445 HG21 ILE A  89      -6.659  -8.524  25.383  1.00 97.88           H  
ATOM   1446 HG22 ILE A  89      -4.933  -8.776  25.706  1.00 97.88           H  
ATOM   1447 HG23 ILE A  89      -5.476  -8.488  24.057  1.00 97.88           H  
ATOM   1448  CD1 ILE A  89      -4.773 -11.203  27.000  1.00 97.88           C  
ATOM   1449 HD11 ILE A  89      -4.918 -11.840  27.873  1.00 97.88           H  
ATOM   1450 HD12 ILE A  89      -3.960 -11.609  26.400  1.00 97.88           H  
ATOM   1451 HD13 ILE A  89      -4.516 -10.202  27.347  1.00 97.88           H  
ATOM   1452  N   ILE A  90      -6.568 -10.003  21.673  1.00 97.73           N  
ATOM   1453  H   ILE A  90      -5.913 -10.772  21.670  1.00 97.73           H  
ATOM   1454  CA  ILE A  90      -6.642  -9.116  20.501  1.00 97.73           C  
ATOM   1455  HA  ILE A  90      -6.524  -8.091  20.850  1.00 97.73           H  
ATOM   1456  C   ILE A  90      -8.024  -9.194  19.835  1.00 97.73           C  
ATOM   1457  CB  ILE A  90      -5.502  -9.405  19.501  1.00 97.73           C  
ATOM   1458  HB  ILE A  90      -5.566 -10.446  19.185  1.00 97.73           H  
ATOM   1459  O   ILE A  90      -8.577  -8.153  19.478  1.00 97.73           O  
ATOM   1460  CG1 ILE A  90      -4.129  -9.160  20.164  1.00 97.73           C  
ATOM   1461 HG12 ILE A  90      -4.020  -8.091  20.352  1.00 97.73           H  
ATOM   1462 HG13 ILE A  90      -4.078  -9.645  21.139  1.00 97.73           H  
ATOM   1463  CG2 ILE A  90      -5.641  -8.478  18.272  1.00 97.73           C  
ATOM   1464 HG21 ILE A  90      -6.567  -8.683  17.734  1.00 97.73           H  
ATOM   1465 HG22 ILE A  90      -5.647  -7.435  18.589  1.00 97.73           H  
ATOM   1466 HG23 ILE A  90      -4.817  -8.625  17.573  1.00 97.73           H  
ATOM   1467  CD1 ILE A  90      -2.937  -9.656  19.340  1.00 97.73           C  
ATOM   1468 HD11 ILE A  90      -2.022  -9.538  19.922  1.00 97.73           H  
ATOM   1469 HD12 ILE A  90      -2.844  -9.063  18.430  1.00 97.73           H  
ATOM   1470 HD13 ILE A  90      -3.068 -10.708  19.089  1.00 97.73           H  
ATOM   1471  N   ALA A  91      -8.614 -10.388  19.716  1.00 97.93           N  
ATOM   1472  H   ALA A  91      -8.108 -11.213  20.008  1.00 97.93           H  
ATOM   1473  CA  ALA A  91      -9.989 -10.548  19.231  1.00 97.93           C  
ATOM   1474  HA  ALA A  91     -10.067 -10.102  18.240  1.00 97.93           H  
ATOM   1475  C   ALA A  91     -11.016  -9.846  20.142  1.00 97.93           C  
ATOM   1476  CB  ALA A  91     -10.304 -12.044  19.118  1.00 97.93           C  
ATOM   1477  HB1 ALA A  91     -10.179 -12.525  20.088  1.00 97.93           H  
ATOM   1478  HB2 ALA A  91      -9.638 -12.525  18.402  1.00 97.93           H  
ATOM   1479  HB3 ALA A  91     -11.332 -12.179  18.780  1.00 97.93           H  
ATOM   1480  O   ALA A  91     -11.953  -9.212  19.653  1.00 97.93           O  
ATOM   1481  N   SER A  92     -10.830  -9.904  21.464  1.00 98.46           N  
ATOM   1482  H   SER A  92     -10.074 -10.473  21.817  1.00 98.46           H  
ATOM   1483  CA  SER A  92     -11.693  -9.207  22.423  1.00 98.46           C  
ATOM   1484  HA  SER A  92     -12.732  -9.462  22.216  1.00 98.46           H  
ATOM   1485  C   SER A  92     -11.563  -7.690  22.307  1.00 98.46           C  
ATOM   1486  CB  SER A  92     -11.370  -9.652  23.849  1.00 98.46           C  
ATOM   1487  HB2 SER A  92     -10.348  -9.372  24.103  1.00 98.46           H  
ATOM   1488  HB3 SER A  92     -11.467 -10.735  23.923  1.00 98.46           H  
ATOM   1489  O   SER A  92     -12.577  -6.995  22.322  1.00 98.46           O  
ATOM   1490  OG  SER A  92     -12.270  -9.038  24.758  1.00 98.46           O  
ATOM   1491  HG  SER A  92     -12.419  -8.130  24.483  1.00 98.46           H  
ATOM   1492  N   LEU A  93     -10.341  -7.171  22.173  1.00 98.42           N  
ATOM   1493  H   LEU A  93      -9.550  -7.799  22.206  1.00 98.42           H  
ATOM   1494  CA  LEU A  93     -10.084  -5.746  21.962  1.00 98.42           C  
ATOM   1495  HA  LEU A  93     -10.534  -5.169  22.770  1.00 98.42           H  
ATOM   1496  C   LEU A  93     -10.728  -5.253  20.661  1.00 98.42           C  
ATOM   1497  CB  LEU A  93      -8.567  -5.504  21.937  1.00 98.42           C  
ATOM   1498  HB2 LEU A  93      -8.399  -4.484  21.592  1.00 98.42           H  
ATOM   1499  HB3 LEU A  93      -8.114  -6.173  21.205  1.00 98.42           H  
ATOM   1500  O   LEU A  93     -11.389  -4.215  20.654  1.00 98.42           O  
ATOM   1501  CG  LEU A  93      -7.840  -5.675  23.282  1.00 98.42           C  
ATOM   1502  HG  LEU A  93      -7.990  -6.682  23.673  1.00 98.42           H  
ATOM   1503  CD1 LEU A  93      -6.340  -5.450  23.081  1.00 98.42           C  
ATOM   1504 HD11 LEU A  93      -6.163  -4.437  22.720  1.00 98.42           H  
ATOM   1505 HD12 LEU A  93      -5.821  -5.594  24.028  1.00 98.42           H  
ATOM   1506 HD13 LEU A  93      -5.956  -6.167  22.356  1.00 98.42           H  
ATOM   1507  CD2 LEU A  93      -8.335  -4.697  24.338  1.00 98.42           C  
ATOM   1508 HD21 LEU A  93      -9.368  -4.914  24.610  1.00 98.42           H  
ATOM   1509 HD22 LEU A  93      -7.720  -4.778  25.234  1.00 98.42           H  
ATOM   1510 HD23 LEU A  93      -8.268  -3.682  23.946  1.00 98.42           H  
ATOM   1511  N   HIS A  94     -10.618  -6.042  19.587  1.00 98.05           N  
ATOM   1512  H   HIS A  94     -10.033  -6.862  19.651  1.00 98.05           H  
ATOM   1513  CA  HIS A  94     -11.301  -5.776  18.325  1.00 98.05           C  
ATOM   1514  HA  HIS A  94     -10.922  -4.845  17.904  1.00 98.05           H  
ATOM   1515  C   HIS A  94     -12.813  -5.614  18.533  1.00 98.05           C  
ATOM   1516  CB  HIS A  94     -10.998  -6.908  17.336  1.00 98.05           C  
ATOM   1517  HB2 HIS A  94      -9.928  -6.926  17.129  1.00 98.05           H  
ATOM   1518  HB3 HIS A  94     -11.259  -7.871  17.774  1.00 98.05           H  
ATOM   1519  O   HIS A  94     -13.387  -4.625  18.079  1.00 98.05           O  
ATOM   1520  CG  HIS A  94     -11.753  -6.773  16.044  1.00 98.05           C  
ATOM   1521  CD2 HIS A  94     -13.038  -7.171  15.803  1.00 98.05           C  
ATOM   1522  HD2 HIS A  94     -13.694  -7.651  16.513  1.00 98.05           H  
ATOM   1523  ND1 HIS A  94     -11.277  -6.214  14.888  1.00 98.05           N  
ATOM   1524  HD1 HIS A  94     -10.371  -5.777  14.794  1.00 98.05           H  
ATOM   1525  CE1 HIS A  94     -12.251  -6.263  13.968  1.00 98.05           C  
ATOM   1526  HE1 HIS A  94     -12.175  -5.866  12.967  1.00 98.05           H  
ATOM   1527  NE2 HIS A  94     -13.347  -6.847  14.484  1.00 98.05           N  
ATOM   1528  N   LYS A  95     -13.467  -6.540  19.252  1.00 97.57           N  
ATOM   1529  H   LYS A  95     -12.946  -7.327  19.612  1.00 97.57           H  
ATOM   1530  CA  LYS A  95     -14.911  -6.438  19.528  1.00 97.57           C  
ATOM   1531  HA  LYS A  95     -15.439  -6.308  18.584  1.00 97.57           H  
ATOM   1532  C   LYS A  95     -15.266  -5.172  20.292  1.00 97.57           C  
ATOM   1533  CB  LYS A  95     -15.443  -7.683  20.259  1.00 97.57           C  
ATOM   1534  HB2 LYS A  95     -14.802  -7.909  21.111  1.00 97.57           H  
ATOM   1535  HB3 LYS A  95     -16.440  -7.465  20.643  1.00 97.57           H  
ATOM   1536  O   LYS A  95     -16.121  -4.428  19.824  1.00 97.57           O  
ATOM   1537  CG  LYS A  95     -15.542  -8.925  19.365  1.00 97.57           C  
ATOM   1538  HG2 LYS A  95     -14.549  -9.182  18.998  1.00 97.57           H  
ATOM   1539  HG3 LYS A  95     -15.906  -9.756  19.969  1.00 97.57           H  
ATOM   1540  CD  LYS A  95     -16.486  -8.726  18.168  1.00 97.57           C  
ATOM   1541  HD2 LYS A  95     -16.111  -7.931  17.524  1.00 97.57           H  
ATOM   1542  HD3 LYS A  95     -17.488  -8.473  18.516  1.00 97.57           H  
ATOM   1543  CE  LYS A  95     -16.514 -10.023  17.366  1.00 97.57           C  
ATOM   1544  HE2 LYS A  95     -15.490 -10.382  17.259  1.00 97.57           H  
ATOM   1545  HE3 LYS A  95     -17.055 -10.787  17.923  1.00 97.57           H  
ATOM   1546  NZ  LYS A  95     -17.097  -9.836  16.019  1.00 97.57           N  
ATOM   1547  HZ1 LYS A  95     -16.649  -9.067  15.543  1.00 97.57           H  
ATOM   1548  HZ2 LYS A  95     -18.097  -9.704  16.071  1.00 97.57           H  
ATOM   1549  HZ3 LYS A  95     -16.872 -10.665  15.487  1.00 97.57           H  
ATOM   1550  N   ILE A  96     -14.567  -4.884  21.389  1.00 98.02           N  
ATOM   1551  H   ILE A  96     -13.850  -5.533  21.680  1.00 98.02           H  
ATOM   1552  CA  ILE A  96     -14.816  -3.682  22.201  1.00 98.02           C  
ATOM   1553  HA  ILE A  96     -15.832  -3.729  22.593  1.00 98.02           H  
ATOM   1554  C   ILE A  96     -14.724  -2.419  21.336  1.00 98.02           C  
ATOM   1555  CB  ILE A  96     -13.834  -3.625  23.395  1.00 98.02           C  
ATOM   1556  HB  ILE A  96     -12.817  -3.726  23.015  1.00 98.02           H  
ATOM   1557  O   ILE A  96     -15.653  -1.611  21.308  1.00 98.02           O  
ATOM   1558  CG1 ILE A  96     -14.110  -4.787  24.374  1.00 98.02           C  
ATOM   1559 HG12 ILE A  96     -14.199  -5.718  23.813  1.00 98.02           H  
ATOM   1560 HG13 ILE A  96     -15.061  -4.621  24.879  1.00 98.02           H  
ATOM   1561  CG2 ILE A  96     -13.941  -2.273  24.126  1.00 98.02           C  
ATOM   1562 HG21 ILE A  96     -13.599  -1.462  23.483  1.00 98.02           H  
ATOM   1563 HG22 ILE A  96     -13.313  -2.260  25.017  1.00 98.02           H  
ATOM   1564 HG23 ILE A  96     -14.973  -2.086  24.420  1.00 98.02           H  
ATOM   1565  CD1 ILE A  96     -13.014  -4.991  25.429  1.00 98.02           C  
ATOM   1566 HD11 ILE A  96     -12.999  -4.157  26.131  1.00 98.02           H  
ATOM   1567 HD12 ILE A  96     -13.214  -5.902  25.992  1.00 98.02           H  
ATOM   1568 HD13 ILE A  96     -12.041  -5.082  24.945  1.00 98.02           H  
ATOM   1569  N   VAL A  97     -13.624  -2.262  20.594  1.00 97.62           N  
ATOM   1570  H   VAL A  97     -12.906  -2.970  20.643  1.00 97.62           H  
ATOM   1571  CA  VAL A  97     -13.374  -1.069  19.775  1.00 97.62           C  
ATOM   1572  HA  VAL A  97     -13.481  -0.185  20.405  1.00 97.62           H  
ATOM   1573  C   VAL A  97     -14.407  -0.939  18.659  1.00 97.62           C  
ATOM   1574  CB  VAL A  97     -11.938  -1.088  19.215  1.00 97.62           C  
ATOM   1575  HB  VAL A  97     -11.740  -2.057  18.758  1.00 97.62           H  
ATOM   1576  O   VAL A  97     -15.030   0.116  18.519  1.00 97.62           O  
ATOM   1577  CG1 VAL A  97     -11.705  -0.005  18.153  1.00 97.62           C  
ATOM   1578 HG11 VAL A  97     -10.647   0.039  17.895  1.00 97.62           H  
ATOM   1579 HG12 VAL A  97     -12.265  -0.240  17.248  1.00 97.62           H  
ATOM   1580 HG13 VAL A  97     -12.027   0.961  18.543  1.00 97.62           H  
ATOM   1581  CG2 VAL A  97     -10.929  -0.857  20.345  1.00 97.62           C  
ATOM   1582 HG21 VAL A  97      -9.913  -0.893  19.952  1.00 97.62           H  
ATOM   1583 HG22 VAL A  97     -11.096   0.113  20.814  1.00 97.62           H  
ATOM   1584 HG23 VAL A  97     -11.022  -1.635  21.104  1.00 97.62           H  
ATOM   1585  N   TYR A  98     -14.605  -1.995  17.866  1.00 97.23           N  
ATOM   1586  H   TYR A  98     -14.123  -2.861  18.061  1.00 97.23           H  
ATOM   1587  CA  TYR A  98     -15.471  -1.922  16.695  1.00 97.23           C  
ATOM   1588  HA  TYR A  98     -15.214  -1.023  16.134  1.00 97.23           H  
ATOM   1589  C   TYR A  98     -16.947  -1.800  17.079  1.00 97.23           C  
ATOM   1590  CB  TYR A  98     -15.248  -3.104  15.752  1.00 97.23           C  
ATOM   1591  HB2 TYR A  98     -16.139  -3.162  15.126  1.00 97.23           H  
ATOM   1592  HB3 TYR A  98     -15.180  -4.034  16.318  1.00 97.23           H  
ATOM   1593  O   TYR A  98     -17.660  -1.037  16.433  1.00 97.23           O  
ATOM   1594  CG  TYR A  98     -14.066  -2.978  14.809  1.00 97.23           C  
ATOM   1595  CD1 TYR A  98     -14.288  -2.857  13.422  1.00 97.23           C  
ATOM   1596  HD1 TYR A  98     -15.295  -2.836  13.032  1.00 97.23           H  
ATOM   1597  CD2 TYR A  98     -12.746  -3.017  15.297  1.00 97.23           C  
ATOM   1598  HD2 TYR A  98     -12.558  -3.123  16.355  1.00 97.23           H  
ATOM   1599  CE1 TYR A  98     -13.198  -2.808  12.531  1.00 97.23           C  
ATOM   1600  HE1 TYR A  98     -13.359  -2.758  11.464  1.00 97.23           H  
ATOM   1601  CE2 TYR A  98     -11.655  -2.981  14.409  1.00 97.23           C  
ATOM   1602  HE2 TYR A  98     -10.647  -3.071  14.785  1.00 97.23           H  
ATOM   1603  OH  TYR A  98     -10.821  -2.941  12.168  1.00 97.23           O  
ATOM   1604  HH  TYR A  98     -10.030  -3.225  12.634  1.00 97.23           H  
ATOM   1605  CZ  TYR A  98     -11.879  -2.892  13.021  1.00 97.23           C  
ATOM   1606  N   ASP A  99     -17.419  -2.488  18.121  1.00 96.24           N  
ATOM   1607  H   ASP A  99     -16.805  -3.101  18.638  1.00 96.24           H  
ATOM   1608  CA  ASP A  99     -18.823  -2.415  18.539  1.00 96.24           C  
ATOM   1609  HA  ASP A  99     -19.456  -2.596  17.670  1.00 96.24           H  
ATOM   1610  C   ASP A  99     -19.173  -1.010  19.054  1.00 96.24           C  
ATOM   1611  CB  ASP A  99     -19.136  -3.513  19.576  1.00 96.24           C  
ATOM   1612  HB2 ASP A  99     -20.150  -3.354  19.943  1.00 96.24           H  
ATOM   1613  HB3 ASP A  99     -18.460  -3.415  20.425  1.00 96.24           H  
ATOM   1614  O   ASP A  99     -20.213  -0.449  18.690  1.00 96.24           O  
ATOM   1615  CG  ASP A  99     -19.062  -4.944  19.003  1.00 96.24           C  
ATOM   1616  OD1 ASP A  99     -18.948  -5.093  17.754  1.00 96.24           O  
ATOM   1617  OD2 ASP A  99     -19.168  -5.905  19.796  1.00 96.24           O  
ATOM   1618  N   LEU A 100     -18.271  -0.379  19.815  1.00 96.13           N  
ATOM   1619  H   LEU A 100     -17.430  -0.874  20.075  1.00 96.13           H  
ATOM   1620  CA  LEU A 100     -18.477   0.980  20.313  1.00 96.13           C  
ATOM   1621  HA  LEU A 100     -19.485   1.051  20.721  1.00 96.13           H  
ATOM   1622  C   LEU A 100     -18.397   2.029  19.198  1.00 96.13           C  
ATOM   1623  CB  LEU A 100     -17.468   1.284  21.433  1.00 96.13           C  
ATOM   1624  HB2 LEU A 100     -17.519   2.348  21.666  1.00 96.13           H  
ATOM   1625  HB3 LEU A 100     -16.464   1.071  21.066  1.00 96.13           H  
ATOM   1626  O   LEU A 100     -19.285   2.875  19.088  1.00 96.13           O  
ATOM   1627  CG  LEU A 100     -17.700   0.504  22.739  1.00 96.13           C  
ATOM   1628  HG  LEU A 100     -17.701  -0.567  22.539  1.00 96.13           H  
ATOM   1629  CD1 LEU A 100     -16.564   0.827  23.706  1.00 96.13           C  
ATOM   1630 HD11 LEU A 100     -15.618   0.513  23.267  1.00 96.13           H  
ATOM   1631 HD12 LEU A 100     -16.530   1.896  23.915  1.00 96.13           H  
ATOM   1632 HD13 LEU A 100     -16.702   0.296  24.648  1.00 96.13           H  
ATOM   1633  CD2 LEU A 100     -19.024   0.876  23.416  1.00 96.13           C  
ATOM   1634 HD21 LEU A 100     -19.078   1.953  23.572  1.00 96.13           H  
ATOM   1635 HD22 LEU A 100     -19.095   0.370  24.379  1.00 96.13           H  
ATOM   1636 HD23 LEU A 100     -19.864   0.548  22.803  1.00 96.13           H  
ATOM   1637  N   ILE A 101     -17.376   2.000  18.340  1.00 95.11           N  
ATOM   1638  H   ILE A 101     -16.670   1.286  18.449  1.00 95.11           H  
ATOM   1639  CA  ILE A 101     -17.155   3.087  17.371  1.00 95.11           C  
ATOM   1640  HA  ILE A 101     -17.285   4.024  17.913  1.00 95.11           H  
ATOM   1641  C   ILE A 101     -18.176   3.107  16.222  1.00 95.11           C  
ATOM   1642  CB  ILE A 101     -15.700   3.047  16.878  1.00 95.11           C  
ATOM   1643  HB  ILE A 101     -15.066   2.897  17.751  1.00 95.11           H  
ATOM   1644  O   ILE A 101     -18.485   4.170  15.680  1.00 95.11           O  
ATOM   1645  CG1 ILE A 101     -15.312   4.395  16.237  1.00 95.11           C  
ATOM   1646 HG12 ILE A 101     -15.756   5.210  16.809  1.00 95.11           H  
ATOM   1647 HG13 ILE A 101     -15.702   4.448  15.221  1.00 95.11           H  
ATOM   1648  CG2 ILE A 101     -15.482   1.873  15.911  1.00 95.11           C  
ATOM   1649 HG21 ILE A 101     -15.980   0.982  16.294  1.00 95.11           H  
ATOM   1650 HG22 ILE A 101     -14.417   1.650  15.845  1.00 95.11           H  
ATOM   1651 HG23 ILE A 101     -15.890   2.097  14.925  1.00 95.11           H  
ATOM   1652  CD1 ILE A 101     -13.802   4.631  16.213  1.00 95.11           C  
ATOM   1653 HD11 ILE A 101     -13.612   5.568  15.689  1.00 95.11           H  
ATOM   1654 HD12 ILE A 101     -13.282   3.813  15.714  1.00 95.11           H  
ATOM   1655 HD13 ILE A 101     -13.428   4.720  17.233  1.00 95.11           H  
ATOM   1656  N   VAL A 102     -18.755   1.953  15.869  1.00 95.64           N  
ATOM   1657  H   VAL A 102     -18.435   1.107  16.318  1.00 95.64           H  
ATOM   1658  CA  VAL A 102     -19.780   1.842  14.811  1.00 95.64           C  
ATOM   1659  HA  VAL A 102     -19.627   2.659  14.106  1.00 95.64           H  
ATOM   1660  C   VAL A 102     -21.210   1.990  15.332  1.00 95.64           C  
ATOM   1661  CB  VAL A 102     -19.632   0.543  14.010  1.00 95.64           C  
ATOM   1662  HB  VAL A 102     -20.286   0.619  13.141  1.00 95.64           H  
ATOM   1663  O   VAL A 102     -22.175   1.894  14.563  1.00 95.64           O  
ATOM   1664  CG1 VAL A 102     -18.211   0.393  13.456  1.00 95.64           C  
ATOM   1665 HG11 VAL A 102     -18.179  -0.436  12.749  1.00 95.64           H  
ATOM   1666 HG12 VAL A 102     -17.496   0.199  14.256  1.00 95.64           H  
ATOM   1667 HG13 VAL A 102     -17.919   1.304  12.932  1.00 95.64           H  
ATOM   1668  CG2 VAL A 102     -20.120  -0.683  14.796  1.00 95.64           C  
ATOM   1669 HG21 VAL A 102     -19.592  -1.581  14.476  1.00 95.64           H  
ATOM   1670 HG22 VAL A 102     -21.190  -0.819  14.638  1.00 95.64           H  
ATOM   1671 HG23 VAL A 102     -19.959  -0.548  15.866  1.00 95.64           H  
ATOM   1672  N   THR A 103     -21.368   2.223  16.633  1.00 94.54           N  
ATOM   1673  H   THR A 103     -20.543   2.272  17.214  1.00 94.54           H  
ATOM   1674  CA  THR A 103     -22.667   2.464  17.254  1.00 94.54           C  
ATOM   1675  HA  THR A 103     -23.336   1.658  16.953  1.00 94.54           H  
ATOM   1676  C   THR A 103     -23.265   3.784  16.763  1.00 94.54           C  
ATOM   1677  CB  THR A 103     -22.543   2.392  18.777  1.00 94.54           C  
ATOM   1678  HB  THR A 103     -21.686   2.972  19.120  1.00 94.54           H  
ATOM   1679  O   THR A 103     -22.578   4.787  16.553  1.00 94.54           O  
ATOM   1680  CG2 THR A 103     -23.781   2.883  19.505  1.00 94.54           C  
ATOM   1681 HG21 THR A 103     -23.944   3.947  19.333  1.00 94.54           H  
ATOM   1682 HG22 THR A 103     -24.660   2.306  19.218  1.00 94.54           H  
ATOM   1683 HG23 THR A 103     -23.585   2.752  20.569  1.00 94.54           H  
ATOM   1684  OG1 THR A 103     -22.427   1.044  19.163  1.00 94.54           O  
ATOM   1685  HG1 THR A 103     -21.559   0.690  18.956  1.00 94.54           H  
ATOM   1686  N   LYS A 104     -24.582   3.793  16.526  1.00 91.95           N  
ATOM   1687  H   LYS A 104     -25.109   2.984  16.821  1.00 91.95           H  
ATOM   1688  CA  LYS A 104     -25.295   4.976  16.025  1.00 91.95           C  
ATOM   1689  HA  LYS A 104     -24.856   5.261  15.069  1.00 91.95           H  
ATOM   1690  C   LYS A 104     -25.114   6.151  16.993  1.00 91.95           C  
ATOM   1691  CB  LYS A 104     -26.777   4.632  15.824  1.00 91.95           C  
ATOM   1692  HB2 LYS A 104     -27.217   4.383  16.790  1.00 91.95           H  
ATOM   1693  HB3 LYS A 104     -26.854   3.759  15.176  1.00 91.95           H  
ATOM   1694  O   LYS A 104     -25.463   6.041  18.157  1.00 91.95           O  
ATOM   1695  CG  LYS A 104     -27.556   5.794  15.190  1.00 91.95           C  
ATOM   1696  HG2 LYS A 104     -27.147   6.009  14.203  1.00 91.95           H  
ATOM   1697  HG3 LYS A 104     -27.465   6.683  15.814  1.00 91.95           H  
ATOM   1698  CD  LYS A 104     -29.041   5.438  15.065  1.00 91.95           C  
ATOM   1699  HD2 LYS A 104     -29.426   5.202  16.057  1.00 91.95           H  
ATOM   1700  HD3 LYS A 104     -29.153   4.565  14.423  1.00 91.95           H  
ATOM   1701  CE  LYS A 104     -29.819   6.623  14.483  1.00 91.95           C  
ATOM   1702  HE2 LYS A 104     -29.608   7.501  15.093  1.00 91.95           H  
ATOM   1703  HE3 LYS A 104     -29.458   6.822  13.474  1.00 91.95           H  
ATOM   1704  NZ  LYS A 104     -31.279   6.356  14.476  1.00 91.95           N  
ATOM   1705  HZ1 LYS A 104     -31.601   6.190  15.419  1.00 91.95           H  
ATOM   1706  HZ2 LYS A 104     -31.788   7.150  14.114  1.00 91.95           H  
ATOM   1707  HZ3 LYS A 104     -31.499   5.539  13.923  1.00 91.95           H  
ATOM   1708  N   GLY A 105     -24.641   7.282  16.471  1.00 88.54           N  
ATOM   1709  H   GLY A 105     -24.325   7.264  15.512  1.00 88.54           H  
ATOM   1710  CA  GLY A 105     -24.325   8.482  17.256  1.00 88.54           C  
ATOM   1711  HA2 GLY A 105     -24.755   8.402  18.255  1.00 88.54           H  
ATOM   1712  HA3 GLY A 105     -24.751   9.359  16.769  1.00 88.54           H  
ATOM   1713  C   GLY A 105     -22.823   8.719  17.427  1.00 88.54           C  
ATOM   1714  O   GLY A 105     -22.422   9.864  17.609  1.00 88.54           O  
ATOM   1715  N   ASN A 106     -21.999   7.679  17.262  1.00 90.66           N  
ATOM   1716  H   ASN A 106     -22.385   6.751  17.165  1.00 90.66           H  
ATOM   1717  CA  ASN A 106     -20.548   7.776  17.440  1.00 90.66           C  
ATOM   1718  HA  ASN A 106     -20.332   8.591  18.131  1.00 90.66           H  
ATOM   1719  C   ASN A 106     -19.790   8.129  16.148  1.00 90.66           C  
ATOM   1720  CB  ASN A 106     -20.056   6.480  18.105  1.00 90.66           C  
ATOM   1721  HB2 ASN A 106     -18.966   6.494  18.123  1.00 90.66           H  
ATOM   1722  HB3 ASN A 106     -20.359   5.609  17.524  1.00 90.66           H  
ATOM   1723  O   ASN A 106     -18.658   8.592  16.214  1.00 90.66           O  
ATOM   1724  CG  ASN A 106     -20.555   6.340  19.540  1.00 90.66           C  
ATOM   1725  ND2 ASN A 106     -20.397   5.197  20.158  1.00 90.66           N  
ATOM   1726 HD21 ASN A 106     -19.937   4.418  19.710  1.00 90.66           H  
ATOM   1727 HD22 ASN A 106     -20.649   5.168  21.136  1.00 90.66           H  
ATOM   1728  OD1 ASN A 106     -21.101   7.255  20.133  1.00 90.66           O  
ATOM   1729  N   TYR A 107     -20.431   7.999  14.984  1.00 91.63           N  
ATOM   1730  H   TYR A 107     -21.372   7.633  15.014  1.00 91.63           H  
ATOM   1731  CA  TYR A 107     -19.900   8.387  13.673  1.00 91.63           C  
ATOM   1732  HA  TYR A 107     -18.881   8.755  13.793  1.00 91.63           H  
ATOM   1733  C   TYR A 107     -20.730   9.513  13.040  1.00 91.63           C  
ATOM   1734  CB  TYR A 107     -19.838   7.153  12.765  1.00 91.63           C  
ATOM   1735  HB2 TYR A 107     -19.143   6.437  13.204  1.00 91.63           H  
ATOM   1736  HB3 TYR A 107     -19.431   7.437  11.795  1.00 91.63           H  
ATOM   1737  O   TYR A 107     -21.897   9.718  13.378  1.00 91.63           O  
ATOM   1738  CG  TYR A 107     -21.184   6.482  12.565  1.00 91.63           C  
ATOM   1739  CD1 TYR A 107     -21.566   5.426  13.411  1.00 91.63           C  
ATOM   1740  HD1 TYR A 107     -20.900   5.090  14.192  1.00 91.63           H  
ATOM   1741  CD2 TYR A 107     -22.070   6.939  11.570  1.00 91.63           C  
ATOM   1742  HD2 TYR A 107     -21.782   7.772  10.947  1.00 91.63           H  
ATOM   1743  CE1 TYR A 107     -22.809   4.796  13.226  1.00 91.63           C  
ATOM   1744  HE1 TYR A 107     -23.084   3.978  13.874  1.00 91.63           H  
ATOM   1745  CE2 TYR A 107     -23.330   6.330  11.406  1.00 91.63           C  
ATOM   1746  HE2 TYR A 107     -24.017   6.693  10.656  1.00 91.63           H  
ATOM   1747  OH  TYR A 107     -24.866   4.579  12.043  1.00 91.63           O  
ATOM   1748  HH  TYR A 107     -24.913   3.878  12.696  1.00 91.63           H  
ATOM   1749  CZ  TYR A 107     -23.684   5.231  12.215  1.00 91.63           C  
ATOM   1750  N   TYR A 108     -20.146  10.232  12.077  1.00 91.06           N  
ATOM   1751  H   TYR A 108     -19.224   9.957  11.770  1.00 91.06           H  
ATOM   1752  CA  TYR A 108     -20.810  11.336  11.378  1.00 91.06           C  
ATOM   1753  HA  TYR A 108     -21.419  11.887  12.095  1.00 91.06           H  
ATOM   1754  C   TYR A 108     -21.754  10.850  10.271  1.00 91.06           C  
ATOM   1755  CB  TYR A 108     -19.754  12.296  10.813  1.00 91.06           C  
ATOM   1756  HB2 TYR A 108     -19.116  11.765  10.106  1.00 91.06           H  
ATOM   1757  HB3 TYR A 108     -19.120  12.645  11.628  1.00 91.06           H  
ATOM   1758  O   TYR A 108     -22.920  11.241  10.224  1.00 91.06           O  
ATOM   1759  CG  TYR A 108     -20.364  13.495  10.117  1.00 91.06           C  
ATOM   1760  CD1 TYR A 108     -20.531  13.497   8.719  1.00 91.06           C  
ATOM   1761  HD1 TYR A 108     -20.178  12.662   8.132  1.00 91.06           H  
ATOM   1762  CD2 TYR A 108     -20.812  14.591  10.879  1.00 91.06           C  
ATOM   1763  HD2 TYR A 108     -20.708  14.576  11.953  1.00 91.06           H  
ATOM   1764  CE1 TYR A 108     -21.151  14.587   8.082  1.00 91.06           C  
ATOM   1765  HE1 TYR A 108     -21.273  14.599   7.009  1.00 91.06           H  
ATOM   1766  CE2 TYR A 108     -21.397  15.702  10.242  1.00 91.06           C  
ATOM   1767  HE2 TYR A 108     -21.734  16.545  10.827  1.00 91.06           H  
ATOM   1768  OH  TYR A 108     -22.141  16.764   8.219  1.00 91.06           O  
ATOM   1769  HH  TYR A 108     -22.308  17.483   8.833  1.00 91.06           H  
ATOM   1770  CZ  TYR A 108     -21.571  15.698   8.840  1.00 91.06           C  
ATOM   1771  N   ILE A 109     -21.265   9.987   9.376  1.00 93.39           N  
ATOM   1772  H   ILE A 109     -20.310   9.675   9.479  1.00 93.39           H  
ATOM   1773  CA  ILE A 109     -22.072   9.391   8.305  1.00 93.39           C  
ATOM   1774  HA  ILE A 109     -23.108   9.397   8.643  1.00 93.39           H  
ATOM   1775  C   ILE A 109     -21.696   7.925   8.096  1.00 93.39           C  
ATOM   1776  CB  ILE A 109     -22.019  10.238   7.006  1.00 93.39           C  
ATOM   1777  HB  ILE A 109     -22.287  11.259   7.279  1.00 93.39           H  
ATOM   1778  O   ILE A 109     -20.552   7.528   8.301  1.00 93.39           O  
ATOM   1779  CG1 ILE A 109     -23.068   9.750   5.983  1.00 93.39           C  
ATOM   1780 HG12 ILE A 109     -24.023   9.623   6.493  1.00 93.39           H  
ATOM   1781 HG13 ILE A 109     -22.765   8.787   5.572  1.00 93.39           H  
ATOM   1782  CG2 ILE A 109     -20.625  10.280   6.367  1.00 93.39           C  
ATOM   1783 HG21 ILE A 109     -20.622  10.893   5.465  1.00 93.39           H  
ATOM   1784 HG22 ILE A 109     -19.925  10.749   7.060  1.00 93.39           H  
ATOM   1785 HG23 ILE A 109     -20.286   9.277   6.110  1.00 93.39           H  
ATOM   1786  CD1 ILE A 109     -23.292  10.714   4.812  1.00 93.39           C  
ATOM   1787 HD11 ILE A 109     -22.409  10.746   4.173  1.00 93.39           H  
ATOM   1788 HD12 ILE A 109     -24.133  10.364   4.214  1.00 93.39           H  
ATOM   1789 HD13 ILE A 109     -23.510  11.715   5.186  1.00 93.39           H  
ATOM   1790  N   LYS A 110     -22.689   7.127   7.695  1.00 96.01           N  
ATOM   1791  H   LYS A 110     -23.586   7.553   7.514  1.00 96.01           H  
ATOM   1792  CA  LYS A 110     -22.525   5.727   7.308  1.00 96.01           C  
ATOM   1793  HA  LYS A 110     -21.492   5.430   7.493  1.00 96.01           H  
ATOM   1794  C   LYS A 110     -22.808   5.567   5.820  1.00 96.01           C  
ATOM   1795  CB  LYS A 110     -23.430   4.844   8.172  1.00 96.01           C  
ATOM   1796  HB2 LYS A 110     -24.474   5.094   7.983  1.00 96.01           H  
ATOM   1797  HB3 LYS A 110     -23.197   5.040   9.218  1.00 96.01           H  
ATOM   1798  O   LYS A 110     -23.879   5.975   5.364  1.00 96.01           O  
ATOM   1799  CG  LYS A 110     -23.187   3.352   7.926  1.00 96.01           C  
ATOM   1800  HG2 LYS A 110     -23.370   3.111   6.879  1.00 96.01           H  
ATOM   1801  HG3 LYS A 110     -22.145   3.128   8.154  1.00 96.01           H  
ATOM   1802  CD  LYS A 110     -24.081   2.480   8.817  1.00 96.01           C  
ATOM   1803  HD2 LYS A 110     -24.062   2.856   9.840  1.00 96.01           H  
ATOM   1804  HD3 LYS A 110     -23.664   1.473   8.824  1.00 96.01           H  
ATOM   1805  CE  LYS A 110     -25.518   2.447   8.284  1.00 96.01           C  
ATOM   1806  HE2 LYS A 110     -25.471   2.256   7.212  1.00 96.01           H  
ATOM   1807  HE3 LYS A 110     -25.975   3.426   8.435  1.00 96.01           H  
ATOM   1808  NZ  LYS A 110     -26.317   1.382   8.937  1.00 96.01           N  
ATOM   1809  HZ1 LYS A 110     -27.208   1.274   8.472  1.00 96.01           H  
ATOM   1810  HZ2 LYS A 110     -25.832   0.499   8.860  1.00 96.01           H  
ATOM   1811  HZ3 LYS A 110     -26.453   1.576   9.919  1.00 96.01           H  
ATOM   1812  N   LEU A 111     -21.891   4.938   5.095  1.00 95.97           N  
ATOM   1813  H   LEU A 111     -21.051   4.627   5.562  1.00 95.97           H  
ATOM   1814  CA  LEU A 111     -22.029   4.621   3.674  1.00 95.97           C  
ATOM   1815  HA  LEU A 111     -22.975   5.020   3.308  1.00 95.97           H  
ATOM   1816  C   LEU A 111     -22.074   3.107   3.474  1.00 95.97           C  
ATOM   1817  CB  LEU A 111     -20.909   5.282   2.854  1.00 95.97           C  
ATOM   1818  HB2 LEU A 111     -21.090   5.104   1.794  1.00 95.97           H  
ATOM   1819  HB3 LEU A 111     -19.964   4.797   3.100  1.00 95.97           H  
ATOM   1820  O   LEU A 111     -21.524   2.342   4.265  1.00 95.97           O  
ATOM   1821  CG  LEU A 111     -20.759   6.794   3.087  1.00 95.97           C  
ATOM   1822  HG  LEU A 111     -20.669   7.011   4.151  1.00 95.97           H  
ATOM   1823  CD1 LEU A 111     -19.496   7.285   2.413  1.00 95.97           C  
ATOM   1824 HD11 LEU A 111     -18.626   6.780   2.834  1.00 95.97           H  
ATOM   1825 HD12 LEU A 111     -19.383   8.357   2.574  1.00 95.97           H  
ATOM   1826 HD13 LEU A 111     -19.529   7.085   1.342  1.00 95.97           H  
ATOM   1827  CD2 LEU A 111     -21.944   7.577   2.521  1.00 95.97           C  
ATOM   1828 HD21 LEU A 111     -22.860   7.297   3.041  1.00 95.97           H  
ATOM   1829 HD22 LEU A 111     -21.771   8.644   2.663  1.00 95.97           H  
ATOM   1830 HD23 LEU A 111     -22.044   7.367   1.456  1.00 95.97           H  
ATOM   1831  N   TYR A 112     -22.769   2.685   2.422  1.00 96.47           N  
ATOM   1832  H   TYR A 112     -23.039   3.371   1.732  1.00 96.47           H  
ATOM   1833  CA  TYR A 112     -22.930   1.278   2.063  1.00 96.47           C  
ATOM   1834  HA  TYR A 112     -22.596   0.628   2.873  1.00 96.47           H  
ATOM   1835  C   TYR A 112     -22.071   1.017   0.835  1.00 96.47           C  
ATOM   1836  CB  TYR A 112     -24.405   0.970   1.759  1.00 96.47           C  
ATOM   1837  HB2 TYR A 112     -24.474  -0.064   1.420  1.00 96.47           H  
ATOM   1838  HB3 TYR A 112     -24.727   1.601   0.930  1.00 96.47           H  
ATOM   1839  O   TYR A 112     -22.360   1.575  -0.220  1.00 96.47           O  
ATOM   1840  CG  TYR A 112     -25.372   1.170   2.911  1.00 96.47           C  
ATOM   1841  CD1 TYR A 112     -25.771   0.068   3.689  1.00 96.47           C  
ATOM   1842  HD1 TYR A 112     -25.392  -0.918   3.461  1.00 96.47           H  
ATOM   1843  CD2 TYR A 112     -25.862   2.456   3.213  1.00 96.47           C  
ATOM   1844  HD2 TYR A 112     -25.527   3.304   2.633  1.00 96.47           H  
ATOM   1845  CE1 TYR A 112     -26.613   0.254   4.803  1.00 96.47           C  
ATOM   1846  HE1 TYR A 112     -26.891  -0.593   5.412  1.00 96.47           H  
ATOM   1847  CE2 TYR A 112     -26.720   2.646   4.313  1.00 96.47           C  
ATOM   1848  HE2 TYR A 112     -27.047   3.643   4.568  1.00 96.47           H  
ATOM   1849  OH  TYR A 112     -27.865   1.742   6.217  1.00 96.47           O  
ATOM   1850  HH  TYR A 112     -28.247   2.623   6.207  1.00 96.47           H  
ATOM   1851  CZ  TYR A 112     -27.081   1.545   5.122  1.00 96.47           C  
ATOM   1852  N   GLY A 113     -21.058   0.165   0.949  1.00 96.09           N  
ATOM   1853  H   GLY A 113     -20.885  -0.272   1.843  1.00 96.09           H  
ATOM   1854  CA  GLY A 113     -20.081  -0.096  -0.103  1.00 96.09           C  
ATOM   1855  HA2 GLY A 113     -19.466  -0.946   0.191  1.00 96.09           H  
ATOM   1856  HA3 GLY A 113     -19.438   0.775  -0.223  1.00 96.09           H  
ATOM   1857  C   GLY A 113     -20.729  -0.403  -1.449  1.00 96.09           C  
ATOM   1858  O   GLY A 113     -20.403   0.260  -2.423  1.00 96.09           O  
ATOM   1859  N   LYS A 114     -21.717  -1.310  -1.512  1.00 95.38           N  
ATOM   1860  H   LYS A 114     -21.926  -1.851  -0.685  1.00 95.38           H  
ATOM   1861  CA  LYS A 114     -22.424  -1.642  -2.769  1.00 95.38           C  
ATOM   1862  HA  LYS A 114     -21.688  -1.905  -3.529  1.00 95.38           H  
ATOM   1863  C   LYS A 114     -23.223  -0.487  -3.383  1.00 95.38           C  
ATOM   1864  CB  LYS A 114     -23.355  -2.846  -2.565  1.00 95.38           C  
ATOM   1865  HB2 LYS A 114     -23.984  -2.949  -3.449  1.00 95.38           H  
ATOM   1866  HB3 LYS A 114     -24.002  -2.680  -1.703  1.00 95.38           H  
ATOM   1867  O   LYS A 114     -23.639  -0.558  -4.534  1.00 95.38           O  
ATOM   1868  CG  LYS A 114     -22.580  -4.154  -2.389  1.00 95.38           C  
ATOM   1869  HG2 LYS A 114     -21.810  -4.228  -3.156  1.00 95.38           H  
ATOM   1870  HG3 LYS A 114     -22.102  -4.161  -1.409  1.00 95.38           H  
ATOM   1871  CD  LYS A 114     -23.524  -5.355  -2.531  1.00 95.38           C  
ATOM   1872  HD2 LYS A 114     -23.850  -5.443  -3.568  1.00 95.38           H  
ATOM   1873  HD3 LYS A 114     -24.405  -5.218  -1.905  1.00 95.38           H  
ATOM   1874  CE  LYS A 114     -22.766  -6.619  -2.128  1.00 95.38           C  
ATOM   1875  HE2 LYS A 114     -22.166  -6.955  -2.973  1.00 95.38           H  
ATOM   1876  HE3 LYS A 114     -22.081  -6.365  -1.319  1.00 95.38           H  
ATOM   1877  NZ  LYS A 114     -23.672  -7.693  -1.675  1.00 95.38           N  
ATOM   1878  HZ1 LYS A 114     -23.122  -8.524  -1.507  1.00 95.38           H  
ATOM   1879  HZ2 LYS A 114     -24.123  -7.407  -0.817  1.00 95.38           H  
ATOM   1880  HZ3 LYS A 114     -24.372  -7.891  -2.375  1.00 95.38           H  
ATOM   1881  N   LYS A 115     -23.491   0.581  -2.626  1.00 95.19           N  
ATOM   1882  H   LYS A 115     -23.069   0.618  -1.709  1.00 95.19           H  
ATOM   1883  CA  LYS A 115     -24.076   1.813  -3.181  1.00 95.19           C  
ATOM   1884  HA  LYS A 115     -24.726   1.552  -4.016  1.00 95.19           H  
ATOM   1885  C   LYS A 115     -23.013   2.728  -3.774  1.00 95.19           C  
ATOM   1886  CB  LYS A 115     -24.906   2.566  -2.135  1.00 95.19           C  
ATOM   1887  HB2 LYS A 115     -24.286   2.821  -1.275  1.00 95.19           H  
ATOM   1888  HB3 LYS A 115     -25.252   3.497  -2.583  1.00 95.19           H  
ATOM   1889  O   LYS A 115     -23.346   3.490  -4.677  1.00 95.19           O  
ATOM   1890  CG  LYS A 115     -26.126   1.754  -1.687  1.00 95.19           C  
ATOM   1891  HG2 LYS A 115     -25.796   0.858  -1.161  1.00 95.19           H  
ATOM   1892  HG3 LYS A 115     -26.701   1.456  -2.564  1.00 95.19           H  
ATOM   1893  CD  LYS A 115     -27.015   2.593  -0.764  1.00 95.19           C  
ATOM   1894  HD2 LYS A 115     -26.434   2.916   0.100  1.00 95.19           H  
ATOM   1895  HD3 LYS A 115     -27.371   3.469  -1.305  1.00 95.19           H  
ATOM   1896  CE  LYS A 115     -28.202   1.739  -0.313  1.00 95.19           C  
ATOM   1897  HE2 LYS A 115     -27.814   0.817   0.121  1.00 95.19           H  
ATOM   1898  HE3 LYS A 115     -28.789   1.466  -1.189  1.00 95.19           H  
ATOM   1899  NZ  LYS A 115     -29.040   2.451   0.679  1.00 95.19           N  
ATOM   1900  HZ1 LYS A 115     -28.490   2.648   1.503  1.00 95.19           H  
ATOM   1901  HZ2 LYS A 115     -29.818   1.867   0.951  1.00 95.19           H  
ATOM   1902  HZ3 LYS A 115     -29.392   3.315   0.293  1.00 95.19           H  
ATOM   1903  N   GLU A 116     -21.777   2.642  -3.295  1.00 95.00           N  
ATOM   1904  H   GLU A 116     -21.576   1.943  -2.593  1.00 95.00           H  
ATOM   1905  CA  GLU A 116     -20.660   3.490  -3.720  1.00 95.00           C  
ATOM   1906  HA  GLU A 116     -21.047   4.407  -4.163  1.00 95.00           H  
ATOM   1907  C   GLU A 116     -19.797   2.844  -4.814  1.00 95.00           C  
ATOM   1908  CB  GLU A 116     -19.809   3.876  -2.492  1.00 95.00           C  
ATOM   1909  HB2 GLU A 116     -19.057   4.598  -2.811  1.00 95.00           H  
ATOM   1910  HB3 GLU A 116     -19.282   2.991  -2.136  1.00 95.00           H  
ATOM   1911  O   GLU A 116     -19.286   3.554  -5.671  1.00 95.00           O  
ATOM   1912  CG  GLU A 116     -20.590   4.478  -1.301  1.00 95.00           C  
ATOM   1913  HG2 GLU A 116     -19.874   4.848  -0.567  1.00 95.00           H  
ATOM   1914  HG3 GLU A 116     -21.161   3.686  -0.815  1.00 95.00           H  
ATOM   1915  CD  GLU A 116     -21.547   5.619  -1.679  1.00 95.00           C  
ATOM   1916  OE1 GLU A 116     -22.573   5.849  -0.985  1.00 95.00           O  
ATOM   1917  OE2 GLU A 116     -21.324   6.296  -2.703  1.00 95.00           O  
ATOM   1918  N   MET A 117     -19.675   1.514  -4.825  1.00 95.61           N  
ATOM   1919  H   MET A 117     -20.124   0.990  -4.087  1.00 95.61           H  
ATOM   1920  CA  MET A 117     -18.892   0.731  -5.785  1.00 95.61           C  
ATOM   1921  HA  MET A 117     -18.608   1.357  -6.632  1.00 95.61           H  
ATOM   1922  C   MET A 117     -19.698  -0.451  -6.329  1.00 95.61           C  
ATOM   1923  CB  MET A 117     -17.621   0.208  -5.107  1.00 95.61           C  
ATOM   1924  HB2 MET A 117     -17.898  -0.339  -4.206  1.00 95.61           H  
ATOM   1925  HB3 MET A 117     -17.112  -0.479  -5.783  1.00 95.61           H  
ATOM   1926  O   MET A 117     -20.507  -1.038  -5.612  1.00 95.61           O  
ATOM   1927  CG  MET A 117     -16.642   1.325  -4.743  1.00 95.61           C  
ATOM   1928  HG2 MET A 117     -16.315   1.803  -5.666  1.00 95.61           H  
ATOM   1929  HG3 MET A 117     -17.139   2.074  -4.126  1.00 95.61           H  
ATOM   1930  SD  MET A 117     -15.188   0.713  -3.855  1.00 95.61           S  
ATOM   1931  CE  MET A 117     -15.844   0.694  -2.167  1.00 95.61           C  
ATOM   1932  HE1 MET A 117     -15.730   1.685  -1.728  1.00 95.61           H  
ATOM   1933  HE2 MET A 117     -16.901   0.429  -2.177  1.00 95.61           H  
ATOM   1934  HE3 MET A 117     -15.283  -0.025  -1.571  1.00 95.61           H  
ATOM   1935  N   ASP A 118     -19.453  -0.814  -7.586  1.00 94.80           N  
ATOM   1936  H   ASP A 118     -18.771  -0.286  -8.111  1.00 94.80           H  
ATOM   1937  CA  ASP A 118     -20.167  -1.881  -8.308  1.00 94.80           C  
ATOM   1938  HA  ASP A 118     -21.176  -1.969  -7.903  1.00 94.80           H  
ATOM   1939  C   ASP A 118     -19.493  -3.260  -8.167  1.00 94.80           C  
ATOM   1940  CB  ASP A 118     -20.278  -1.456  -9.781  1.00 94.80           C  
ATOM   1941  HB2 ASP A 118     -20.459  -0.382  -9.829  1.00 94.80           H  
ATOM   1942  HB3 ASP A 118     -19.332  -1.653 -10.286  1.00 94.80           H  
ATOM   1943  O   ASP A 118     -20.083  -4.292  -8.463  1.00 94.80           O  
ATOM   1944  CG  ASP A 118     -21.431  -2.140 -10.521  1.00 94.80           C  
ATOM   1945  OD1 ASP A 118     -22.582  -1.991 -10.043  1.00 94.80           O  
ATOM   1946  OD2 ASP A 118     -21.197  -2.653 -11.635  1.00 94.80           O  
ATOM   1947  N   VAL A 119     -18.249  -3.294  -7.679  1.00 93.25           N  
ATOM   1948  H   VAL A 119     -17.821  -2.402  -7.477  1.00 93.25           H  
ATOM   1949  CA  VAL A 119     -17.391  -4.498  -7.698  1.00 93.25           C  
ATOM   1950  HA  VAL A 119     -17.763  -5.171  -8.471  1.00 93.25           H  
ATOM   1951  C   VAL A 119     -17.392  -5.304  -6.402  1.00 93.25           C  
ATOM   1952  CB  VAL A 119     -15.944  -4.136  -8.056  1.00 93.25           C  
ATOM   1953  HB  VAL A 119     -15.368  -5.054  -8.175  1.00 93.25           H  
ATOM   1954  O   VAL A 119     -16.626  -6.257  -6.270  1.00 93.25           O  
ATOM   1955  CG1 VAL A 119     -15.899  -3.403  -9.395  1.00 93.25           C  
ATOM   1956 HG11 VAL A 119     -16.278  -4.054 -10.183  1.00 93.25           H  
ATOM   1957 HG12 VAL A 119     -16.522  -2.509  -9.370  1.00 93.25           H  
ATOM   1958 HG13 VAL A 119     -14.879  -3.102  -9.634  1.00 93.25           H  
ATOM   1959  CG2 VAL A 119     -15.272  -3.302  -6.955  1.00 93.25           C  
ATOM   1960 HG21 VAL A 119     -15.336  -3.806  -5.990  1.00 93.25           H  
ATOM   1961 HG22 VAL A 119     -14.211  -3.201  -7.183  1.00 93.25           H  
ATOM   1962 HG23 VAL A 119     -15.752  -2.327  -6.870  1.00 93.25           H  
ATOM   1963  N   LEU A 120     -18.146  -4.868  -5.395  1.00 92.70           N  
ATOM   1964  H   LEU A 120     -18.818  -4.138  -5.584  1.00 92.70           H  
ATOM   1965  CA  LEU A 120     -18.084  -5.464  -4.067  1.00 92.70           C  
ATOM   1966  HA  LEU A 120     -17.067  -5.806  -3.878  1.00 92.70           H  
ATOM   1967  C   LEU A 120     -18.990  -6.689  -3.966  1.00 92.70           C  
ATOM   1968  CB  LEU A 120     -18.452  -4.424  -3.002  1.00 92.70           C  
ATOM   1969  HB2 LEU A 120     -18.543  -4.944  -2.049  1.00 92.70           H  
ATOM   1970  HB3 LEU A 120     -19.427  -4.004  -3.249  1.00 92.70           H  
ATOM   1971  O   LEU A 120     -20.214  -6.565  -3.970  1.00 92.70           O  
ATOM   1972  CG  LEU A 120     -17.448  -3.277  -2.830  1.00 92.70           C  
ATOM   1973  HG  LEU A 120     -17.376  -2.701  -3.753  1.00 92.70           H  
ATOM   1974  CD1 LEU A 120     -17.967  -2.377  -1.719  1.00 92.70           C  
ATOM   1975 HD11 LEU A 120     -17.237  -1.601  -1.491  1.00 92.70           H  
ATOM   1976 HD12 LEU A 120     -18.886  -1.923  -2.090  1.00 92.70           H  
ATOM   1977 HD13 LEU A 120     -18.161  -2.959  -0.818  1.00 92.70           H  
ATOM   1978  CD2 LEU A 120     -16.062  -3.754  -2.429  1.00 92.70           C  
ATOM   1979 HD21 LEU A 120     -16.119  -4.387  -1.543  1.00 92.70           H  
ATOM   1980 HD22 LEU A 120     -15.606  -4.303  -3.253  1.00 92.70           H  
ATOM   1981 HD23 LEU A 120     -15.439  -2.885  -2.219  1.00 92.70           H  
ATOM   1982  N   ASP A 121     -18.388  -7.856  -3.749  1.00 88.40           N  
ATOM   1983  H   ASP A 121     -17.410  -7.933  -3.991  1.00 88.40           H  
ATOM   1984  CA  ASP A 121     -19.134  -9.091  -3.474  1.00 88.40           C  
ATOM   1985  HA  ASP A 121     -19.873  -9.248  -4.260  1.00 88.40           H  
ATOM   1986  C   ASP A 121     -19.868  -9.017  -2.121  1.00 88.40           C  
ATOM   1987  CB  ASP A 121     -18.166 -10.285  -3.471  1.00 88.40           C  
ATOM   1988  HB2 ASP A 121     -17.424 -10.140  -2.685  1.00 88.40           H  
ATOM   1989  HB3 ASP A 121     -18.731 -11.186  -3.232  1.00 88.40           H  
ATOM   1990  O   ASP A 121     -21.040  -9.387  -1.986  1.00 88.40           O  
ATOM   1991  CG  ASP A 121     -17.446 -10.507  -4.805  1.00 88.40           C  
ATOM   1992  OD1 ASP A 121     -18.069 -10.251  -5.855  1.00 88.40           O  
ATOM   1993  OD2 ASP A 121     -16.274 -10.937  -4.736  1.00 88.40           O  
ATOM   1994  N   LYS A 122     -19.179  -8.491  -1.099  1.00 90.22           N  
ATOM   1995  H   LYS A 122     -18.270  -8.111  -1.323  1.00 90.22           H  
ATOM   1996  CA  LYS A 122     -19.677  -8.358   0.277  1.00 90.22           C  
ATOM   1997  HA  LYS A 122     -20.554  -8.995   0.390  1.00 90.22           H  
ATOM   1998  C   LYS A 122     -20.124  -6.927   0.574  1.00 90.22           C  
ATOM   1999  CB  LYS A 122     -18.622  -8.834   1.288  1.00 90.22           C  
ATOM   2000  HB2 LYS A 122     -17.722  -8.229   1.176  1.00 90.22           H  
ATOM   2001  HB3 LYS A 122     -19.014  -8.673   2.292  1.00 90.22           H  
ATOM   2002  O   LYS A 122     -19.546  -5.963   0.079  1.00 90.22           O  
ATOM   2003  CG  LYS A 122     -18.262 -10.323   1.135  1.00 90.22           C  
ATOM   2004  HG2 LYS A 122     -17.789 -10.488   0.167  1.00 90.22           H  
ATOM   2005  HG3 LYS A 122     -19.170 -10.923   1.192  1.00 90.22           H  
ATOM   2006  CD  LYS A 122     -17.297 -10.756   2.249  1.00 90.22           C  
ATOM   2007  HD2 LYS A 122     -17.796 -10.626   3.209  1.00 90.22           H  
ATOM   2008  HD3 LYS A 122     -16.415 -10.116   2.218  1.00 90.22           H  
ATOM   2009  CE  LYS A 122     -16.862 -12.219   2.107  1.00 90.22           C  
ATOM   2010  HE2 LYS A 122     -17.751 -12.849   2.093  1.00 90.22           H  
ATOM   2011  HE3 LYS A 122     -16.352 -12.340   1.151  1.00 90.22           H  
ATOM   2012  NZ  LYS A 122     -15.966 -12.625   3.224  1.00 90.22           N  
ATOM   2013  HZ1 LYS A 122     -15.681 -13.590   3.133  1.00 90.22           H  
ATOM   2014  HZ2 LYS A 122     -15.136 -12.050   3.254  1.00 90.22           H  
ATOM   2015  HZ3 LYS A 122     -16.432 -12.529   4.115  1.00 90.22           H  
ATOM   2016  N   ASP A 123     -21.143  -6.792   1.417  1.00 90.61           N  
ATOM   2017  H   ASP A 123     -21.560  -7.619   1.820  1.00 90.61           H  
ATOM   2018  CA  ASP A 123     -21.655  -5.493   1.859  1.00 90.61           C  
ATOM   2019  HA  ASP A 123     -21.636  -4.803   1.016  1.00 90.61           H  
ATOM   2020  C   ASP A 123     -20.760  -4.881   2.940  1.00 90.61           C  
ATOM   2021  CB  ASP A 123     -23.116  -5.628   2.310  1.00 90.61           C  
ATOM   2022  HB2 ASP A 123     -23.248  -6.533   2.904  1.00 90.61           H  
ATOM   2023  HB3 ASP A 123     -23.385  -4.770   2.927  1.00 90.61           H  
ATOM   2024  O   ASP A 123     -20.956  -5.092   4.134  1.00 90.61           O  
ATOM   2025  CG  ASP A 123     -24.030  -5.639   1.091  1.00 90.61           C  
ATOM   2026  OD1 ASP A 123     -24.031  -4.616   0.380  1.00 90.61           O  
ATOM   2027  OD2 ASP A 123     -24.650  -6.682   0.788  1.00 90.61           O  
ATOM   2028  N   ILE A 124     -19.761  -4.120   2.498  1.00 95.63           N  
ATOM   2029  H   ILE A 124     -19.605  -4.071   1.501  1.00 95.63           H  
ATOM   2030  CA  ILE A 124     -18.876  -3.359   3.382  1.00 95.63           C  
ATOM   2031  HA  ILE A 124     -18.691  -3.953   4.276  1.00 95.63           H  
ATOM   2032  C   ILE A 124     -19.575  -2.080   3.823  1.00 95.63           C  
ATOM   2033  CB  ILE A 124     -17.514  -3.098   2.716  1.00 95.63           C  
ATOM   2034  HB  ILE A 124     -17.679  -2.588   1.767  1.00 95.63           H  
ATOM   2035  O   ILE A 124     -20.220  -1.395   3.030  1.00 95.63           O  
ATOM   2036  CG1 ILE A 124     -16.871  -4.472   2.451  1.00 95.63           C  
ATOM   2037 HG12 ILE A 124     -17.548  -5.112   1.885  1.00 95.63           H  
ATOM   2038 HG13 ILE A 124     -16.649  -4.961   3.400  1.00 95.63           H  
ATOM   2039  CG2 ILE A 124     -16.590  -2.221   3.586  1.00 95.63           C  
ATOM   2040 HG21 ILE A 124     -15.658  -2.014   3.060  1.00 95.63           H  
ATOM   2041 HG22 ILE A 124     -16.357  -2.720   4.526  1.00 95.63           H  
ATOM   2042 HG23 ILE A 124     -17.048  -1.254   3.795  1.00 95.63           H  
ATOM   2043  CD1 ILE A 124     -15.596  -4.373   1.641  1.00 95.63           C  
ATOM   2044 HD11 ILE A 124     -15.305  -5.380   1.339  1.00 95.63           H  
ATOM   2045 HD12 ILE A 124     -14.802  -3.939   2.247  1.00 95.63           H  
ATOM   2046 HD13 ILE A 124     -15.766  -3.761   0.755  1.00 95.63           H  
ATOM   2047  N   MET A 125     -19.440  -1.752   5.098  1.00 97.69           N  
ATOM   2048  H   MET A 125     -18.853  -2.343   5.669  1.00 97.69           H  
ATOM   2049  CA  MET A 125     -19.999  -0.564   5.718  1.00 97.69           C  
ATOM   2050  HA  MET A 125     -20.676  -0.064   5.025  1.00 97.69           H  
ATOM   2051  C   MET A 125     -18.876   0.405   6.055  1.00 97.69           C  
ATOM   2052  CB  MET A 125     -20.779  -0.979   6.972  1.00 97.69           C  
ATOM   2053  HB2 MET A 125     -20.119  -1.535   7.639  1.00 97.69           H  
ATOM   2054  HB3 MET A 125     -21.110  -0.086   7.503  1.00 97.69           H  
ATOM   2055  O   MET A 125     -17.959   0.040   6.779  1.00 97.69           O  
ATOM   2056  CG  MET A 125     -21.992  -1.861   6.645  1.00 97.69           C  
ATOM   2057  HG2 MET A 125     -21.630  -2.831   6.305  1.00 97.69           H  
ATOM   2058  HG3 MET A 125     -22.550  -2.026   7.566  1.00 97.69           H  
ATOM   2059  SD  MET A 125     -23.133  -1.223   5.379  1.00 97.69           S  
ATOM   2060  CE  MET A 125     -23.485   0.411   6.060  1.00 97.69           C  
ATOM   2061  HE1 MET A 125     -22.553   0.942   6.251  1.00 97.69           H  
ATOM   2062  HE2 MET A 125     -24.057   1.002   5.345  1.00 97.69           H  
ATOM   2063  HE3 MET A 125     -24.047   0.288   6.986  1.00 97.69           H  
ATOM   2064  N   TYR A 126     -18.973   1.644   5.576  1.00 97.79           N  
ATOM   2065  H   TYR A 126     -19.770   1.884   5.003  1.00 97.79           H  
ATOM   2066  CA  TYR A 126     -18.000   2.692   5.883  1.00 97.79           C  
ATOM   2067  HA  TYR A 126     -17.097   2.238   6.292  1.00 97.79           H  
ATOM   2068  C   TYR A 126     -18.569   3.647   6.924  1.00 97.79           C  
ATOM   2069  CB  TYR A 126     -17.573   3.438   4.620  1.00 97.79           C  
ATOM   2070  HB2 TYR A 126     -16.905   4.253   4.901  1.00 97.79           H  
ATOM   2071  HB3 TYR A 126     -18.453   3.882   4.154  1.00 97.79           H  
ATOM   2072  O   TYR A 126     -19.623   4.252   6.708  1.00 97.79           O  
ATOM   2073  CG  TYR A 126     -16.870   2.561   3.614  1.00 97.79           C  
ATOM   2074  CD1 TYR A 126     -15.470   2.445   3.660  1.00 97.79           C  
ATOM   2075  HD1 TYR A 126     -14.893   2.995   4.388  1.00 97.79           H  
ATOM   2076  CD2 TYR A 126     -17.613   1.835   2.660  1.00 97.79           C  
ATOM   2077  HD2 TYR A 126     -18.690   1.919   2.630  1.00 97.79           H  
ATOM   2078  CE1 TYR A 126     -14.810   1.591   2.762  1.00 97.79           C  
ATOM   2079  HE1 TYR A 126     -13.736   1.494   2.807  1.00 97.79           H  
ATOM   2080  CE2 TYR A 126     -16.948   0.995   1.748  1.00 97.79           C  
ATOM   2081  HE2 TYR A 126     -17.493   0.418   1.015  1.00 97.79           H  
ATOM   2082  OH  TYR A 126     -14.929   0.001   0.964  1.00 97.79           O  
ATOM   2083  HH  TYR A 126     -14.024  -0.148   1.247  1.00 97.79           H  
ATOM   2084  CZ  TYR A 126     -15.547   0.864   1.804  1.00 97.79           C  
ATOM   2085  N   TYR A 127     -17.863   3.794   8.039  1.00 97.02           N  
ATOM   2086  H   TYR A 127     -17.039   3.221   8.151  1.00 97.02           H  
ATOM   2087  CA  TYR A 127     -18.210   4.688   9.137  1.00 97.02           C  
ATOM   2088  HA  TYR A 127     -19.222   5.070   9.000  1.00 97.02           H  
ATOM   2089  C   TYR A 127     -17.248   5.871   9.142  1.00 97.02           C  
ATOM   2090  CB  TYR A 127     -18.187   3.911  10.455  1.00 97.02           C  
ATOM   2091  HB2 TYR A 127     -17.196   3.482  10.603  1.00 97.02           H  
ATOM   2092  HB3 TYR A 127     -18.370   4.602  11.278  1.00 97.02           H  
ATOM   2093  O   TYR A 127     -16.072   5.738   9.482  1.00 97.02           O  
ATOM   2094  CG  TYR A 127     -19.214   2.799  10.507  1.00 97.02           C  
ATOM   2095  CD1 TYR A 127     -20.487   3.047  11.048  1.00 97.02           C  
ATOM   2096  HD1 TYR A 127     -20.716   4.033  11.424  1.00 97.02           H  
ATOM   2097  CD2 TYR A 127     -18.897   1.519  10.015  1.00 97.02           C  
ATOM   2098  HD2 TYR A 127     -17.919   1.323   9.599  1.00 97.02           H  
ATOM   2099  CE1 TYR A 127     -21.430   2.010  11.148  1.00 97.02           C  
ATOM   2100  HE1 TYR A 127     -22.374   2.188  11.642  1.00 97.02           H  
ATOM   2101  CE2 TYR A 127     -19.850   0.487  10.073  1.00 97.02           C  
ATOM   2102  HE2 TYR A 127     -19.597  -0.500   9.715  1.00 97.02           H  
ATOM   2103  OH  TYR A 127     -22.004  -0.287  10.791  1.00 97.02           O  
ATOM   2104  HH  TYR A 127     -22.575  -0.133  11.546  1.00 97.02           H  
ATOM   2105  CZ  TYR A 127     -21.110   0.726  10.655  1.00 97.02           C  
ATOM   2106  N   VAL A 128     -17.750   7.036   8.737  1.00 95.13           N  
ATOM   2107  H   VAL A 128     -18.726   7.083   8.482  1.00 95.13           H  
ATOM   2108  CA  VAL A 128     -16.945   8.252   8.632  1.00 95.13           C  
ATOM   2109  HA  VAL A 128     -15.919   7.969   8.398  1.00 95.13           H  
ATOM   2110  C   VAL A 128     -16.963   8.983   9.968  1.00 95.13           C  
ATOM   2111  CB  VAL A 128     -17.422   9.164   7.497  1.00 95.13           C  
ATOM   2112  HB  VAL A 128     -18.415   9.519   7.773  1.00 95.13           H  
ATOM   2113  O   VAL A 128     -18.013   9.422  10.444  1.00 95.13           O  
ATOM   2114  CG1 VAL A 128     -16.499  10.377   7.320  1.00 95.13           C  
ATOM   2115 HG11 VAL A 128     -15.485  10.044   7.098  1.00 95.13           H  
ATOM   2116 HG12 VAL A 128     -16.485  10.986   8.224  1.00 95.13           H  
ATOM   2117 HG13 VAL A 128     -16.853  10.995   6.495  1.00 95.13           H  
ATOM   2118  CG2 VAL A 128     -17.522   8.434   6.149  1.00 95.13           C  
ATOM   2119 HG21 VAL A 128     -17.857   9.125   5.375  1.00 95.13           H  
ATOM   2120 HG22 VAL A 128     -18.235   7.612   6.208  1.00 95.13           H  
ATOM   2121 HG23 VAL A 128     -16.548   8.040   5.860  1.00 95.13           H  
ATOM   2122  N   ASN A 129     -15.785   9.145  10.549  1.00 92.74           N  
ATOM   2123  H   ASN A 129     -14.980   8.768  10.068  1.00 92.74           H  
ATOM   2124  CA  ASN A 129     -15.517   9.889  11.763  1.00 92.74           C  
ATOM   2125  HA  ASN A 129     -16.455  10.133  12.262  1.00 92.74           H  
ATOM   2126  C   ASN A 129     -14.808  11.196  11.409  1.00 92.74           C  
ATOM   2127  CB  ASN A 129     -14.692   9.006  12.707  1.00 92.74           C  
ATOM   2128  HB2 ASN A 129     -14.240   9.617  13.489  1.00 92.74           H  
ATOM   2129  HB3 ASN A 129     -13.892   8.502  12.165  1.00 92.74           H  
ATOM   2130  O   ASN A 129     -13.838  11.208  10.659  1.00 92.74           O  
ATOM   2131  CG  ASN A 129     -15.587   7.994  13.384  1.00 92.74           C  
ATOM   2132  ND2 ASN A 129     -15.668   6.777  12.902  1.00 92.74           N  
ATOM   2133 HD21 ASN A 129     -15.106   6.493  12.113  1.00 92.74           H  
ATOM   2134 HD22 ASN A 129     -16.236   6.128  13.429  1.00 92.74           H  
ATOM   2135  OD1 ASN A 129     -16.288   8.335  14.315  1.00 92.74           O  
ATOM   2136  N   MET A 130     -15.287  12.307  11.963  1.00 86.83           N  
ATOM   2137  H   MET A 130     -16.049  12.228  12.621  1.00 86.83           H  
ATOM   2138  CA  MET A 130     -14.636  13.608  11.800  1.00 86.83           C  
ATOM   2139  HA  MET A 130     -13.831  13.548  11.068  1.00 86.83           H  
ATOM   2140  C   MET A 130     -14.044  14.051  13.120  1.00 86.83           C  
ATOM   2141  CB  MET A 130     -15.623  14.673  11.324  1.00 86.83           C  
ATOM   2142  HB2 MET A 130     -16.447  14.764  12.032  1.00 86.83           H  
ATOM   2143  HB3 MET A 130     -15.089  15.622  11.292  1.00 86.83           H  
ATOM   2144  O   MET A 130     -14.801  14.202  14.081  1.00 86.83           O  
ATOM   2145  CG  MET A 130     -16.183  14.394   9.934  1.00 86.83           C  
ATOM   2146  HG2 MET A 130     -15.406  13.941   9.318  1.00 86.83           H  
ATOM   2147  HG3 MET A 130     -17.014  13.692  10.008  1.00 86.83           H  
ATOM   2148  SD  MET A 130     -16.734  15.904   9.107  1.00 86.83           S  
ATOM   2149  CE  MET A 130     -17.863  16.608  10.336  1.00 86.83           C  
ATOM   2150  HE1 MET A 130     -17.300  16.938  11.209  1.00 86.83           H  
ATOM   2151  HE2 MET A 130     -18.383  17.461   9.902  1.00 86.83           H  
ATOM   2152  HE3 MET A 130     -18.589  15.850  10.632  1.00 86.83           H  
ATOM   2153  N   SER A 131     -12.745  14.341  13.149  1.00 74.37           N  
ATOM   2154  H   SER A 131     -12.196  14.212  12.311  1.00 74.37           H  
ATOM   2155  CA  SER A 131     -12.094  14.932  14.318  1.00 74.37           C  
ATOM   2156  HA  SER A 131     -12.605  14.535  15.196  1.00 74.37           H  
ATOM   2157  C   SER A 131     -12.289  16.448  14.350  1.00 74.37           C  
ATOM   2158  CB  SER A 131     -10.633  14.510  14.451  1.00 74.37           C  
ATOM   2159  HB2 SER A 131     -10.516  13.466  14.163  1.00 74.37           H  
ATOM   2160  HB3 SER A 131      -9.981  15.144  13.850  1.00 74.37           H  
ATOM   2161  O   SER A 131     -11.361  17.241  14.228  1.00 74.37           O  
ATOM   2162  OG  SER A 131     -10.352  14.637  15.822  1.00 74.37           O  
ATOM   2163  HG  SER A 131      -9.408  14.737  15.966  1.00 74.37           H  
ATOM   2164  N   ASN A 132     -13.552  16.864  14.440  1.00 66.08           N  
ATOM   2165  H   ASN A 132     -14.271  16.160  14.535  1.00 66.08           H  
ATOM   2166  CA  ASN A 132     -13.944  18.269  14.481  1.00 66.08           C  
ATOM   2167  HA  ASN A 132     -13.244  18.834  13.865  1.00 66.08           H  
ATOM   2168  C   ASN A 132     -13.854  18.880  15.891  1.00 66.08           C  
ATOM   2169  CB  ASN A 132     -15.339  18.423  13.852  1.00 66.08           C  
ATOM   2170  HB2 ASN A 132     -15.336  17.986  12.853  1.00 66.08           H  
ATOM   2171  HB3 ASN A 132     -15.539  19.488  13.739  1.00 66.08           H  
ATOM   2172  O   ASN A 132     -14.263  20.016  16.080  1.00 66.08           O  
ATOM   2173  CG  ASN A 132     -16.477  17.804  14.653  1.00 66.08           C  
ATOM   2174  ND2 ASN A 132     -17.667  18.330  14.496  1.00 66.08           N  
ATOM   2175 HD21 ASN A 132     -18.396  18.019  15.123  1.00 66.08           H  
ATOM   2176 HD22 ASN A 132     -17.753  19.174  13.948  1.00 66.08           H  
ATOM   2177  OD1 ASN A 132     -16.361  16.822  15.376  1.00 66.08           O  
ATOM   2178  N   ILE A 133     -13.388  18.131  16.890  1.00 66.57           N  
ATOM   2179  H   ILE A 133     -13.032  17.214  16.660  1.00 66.57           H  
ATOM   2180  CA  ILE A 133     -13.152  18.571  18.271  1.00 66.57           C  
ATOM   2181  HA  ILE A 133     -12.880  19.626  18.275  1.00 66.57           H  
ATOM   2182  C   ILE A 133     -11.966  17.744  18.776  1.00 66.57           C  
ATOM   2183  CB  ILE A 133     -14.403  18.357  19.170  1.00 66.57           C  
ATOM   2184  HB  ILE A 133     -14.596  17.287  19.236  1.00 66.57           H  
ATOM   2185  O   ILE A 133     -11.912  16.552  18.477  1.00 66.57           O  
ATOM   2186  CG1 ILE A 133     -15.668  19.035  18.586  1.00 66.57           C  
ATOM   2187 HG12 ILE A 133     -15.873  18.611  17.603  1.00 66.57           H  
ATOM   2188 HG13 ILE A 133     -15.487  20.104  18.472  1.00 66.57           H  
ATOM   2189  CG2 ILE A 133     -14.139  18.884  20.595  1.00 66.57           C  
ATOM   2190 HG21 ILE A 133     -13.993  19.964  20.583  1.00 66.57           H  
ATOM   2191 HG22 ILE A 133     -13.266  18.404  21.038  1.00 66.57           H  
ATOM   2192 HG23 ILE A 133     -14.977  18.643  21.250  1.00 66.57           H  
ATOM   2193  CD1 ILE A 133     -16.957  18.841  19.389  1.00 66.57           C  
ATOM   2194 HD11 ILE A 133     -17.113  17.781  19.590  1.00 66.57           H  
ATOM   2195 HD12 ILE A 133     -17.801  19.222  18.814  1.00 66.57           H  
ATOM   2196 HD13 ILE A 133     -16.908  19.388  20.331  1.00 66.57           H  
ATOM   2197  N   ASN A 134     -11.049  18.336  19.549  1.00 64.52           N  
ATOM   2198  H   ASN A 134     -11.105  19.333  19.698  1.00 64.52           H  
ATOM   2199  CA  ASN A 134      -9.874  17.632  20.090  1.00 64.52           C  
ATOM   2200  HA  ASN A 134      -9.211  17.368  19.266  1.00 64.52           H  
ATOM   2201  C   ASN A 134     -10.244  16.317  20.803  1.00 64.52           C  
ATOM   2202  CB  ASN A 134      -9.116  18.559  21.058  1.00 64.52           C  
ATOM   2203  HB2 ASN A 134      -9.791  18.917  21.836  1.00 64.52           H  
ATOM   2204  HB3 ASN A 134      -8.330  17.980  21.543  1.00 64.52           H  
ATOM   2205  O   ASN A 134      -9.520  15.335  20.684  1.00 64.52           O  
ATOM   2206  CG  ASN A 134      -8.446  19.752  20.397  1.00 64.52           C  
ATOM   2207  ND2 ASN A 134      -7.822  20.601  21.177  1.00 64.52           N  
ATOM   2208 HD21 ASN A 134      -7.676  20.369  22.149  1.00 64.52           H  
ATOM   2209 HD22 ASN A 134      -7.303  21.332  20.712  1.00 64.52           H  
ATOM   2210  OD1 ASN A 134      -8.503  19.969  19.198  1.00 64.52           O  
ATOM   2211  N   GLU A 135     -11.415  16.258  21.448  1.00 69.18           N  
ATOM   2212  H   GLU A 135     -11.957  17.106  21.532  1.00 69.18           H  
ATOM   2213  CA  GLU A 135     -11.957  15.048  22.088  1.00 69.18           C  
ATOM   2214  HA  GLU A 135     -11.277  14.721  22.875  1.00 69.18           H  
ATOM   2215  C   GLU A 135     -12.152  13.854  21.139  1.00 69.18           C  
ATOM   2216  CB  GLU A 135     -13.322  15.361  22.715  1.00 69.18           C  
ATOM   2217  HB2 GLU A 135     -13.712  14.445  23.159  1.00 69.18           H  
ATOM   2218  HB3 GLU A 135     -14.006  15.677  21.927  1.00 69.18           H  
ATOM   2219  O   GLU A 135     -12.325  12.734  21.597  1.00 69.18           O  
ATOM   2220  CG  GLU A 135     -13.280  16.434  23.809  1.00 69.18           C  
ATOM   2221  HG2 GLU A 135     -12.480  16.191  24.508  1.00 69.18           H  
ATOM   2222  HG3 GLU A 135     -13.063  17.404  23.361  1.00 69.18           H  
ATOM   2223  CD  GLU A 135     -14.618  16.499  24.558  1.00 69.18           C  
ATOM   2224  OE1 GLU A 135     -14.590  16.623  25.802  1.00 69.18           O  
ATOM   2225  OE2 GLU A 135     -15.674  16.334  23.911  1.00 69.18           O  
ATOM   2226  N   LYS A 136     -12.138  14.052  19.819  1.00 79.05           N  
ATOM   2227  H   LYS A 136     -11.989  14.991  19.480  1.00 79.05           H  
ATOM   2228  CA  LYS A 136     -12.230  12.961  18.839  1.00 79.05           C  
ATOM   2229  HA  LYS A 136     -12.676  12.087  19.312  1.00 79.05           H  
ATOM   2230  C   LYS A 136     -10.872  12.487  18.332  1.00 79.05           C  
ATOM   2231  CB  LYS A 136     -13.136  13.388  17.693  1.00 79.05           C  
ATOM   2232  HB2 LYS A 136     -13.060  12.651  16.894  1.00 79.05           H  
ATOM   2233  HB3 LYS A 136     -12.803  14.355  17.317  1.00 79.05           H  
ATOM   2234  O   LYS A 136     -10.804  11.432  17.700  1.00 79.05           O  
ATOM   2235  CG  LYS A 136     -14.595  13.484  18.153  1.00 79.05           C  
ATOM   2236  HG2 LYS A 136     -14.715  14.287  18.879  1.00 79.05           H  
ATOM   2237  HG3 LYS A 136     -14.910  12.538  18.594  1.00 79.05           H  
ATOM   2238  CD  LYS A 136     -15.429  13.774  16.918  1.00 79.05           C  
ATOM   2239  HD2 LYS A 136     -15.094  14.728  16.512  1.00 79.05           H  
ATOM   2240  HD3 LYS A 136     -15.258  12.976  16.195  1.00 79.05           H  
ATOM   2241  CE  LYS A 136     -16.919  13.851  17.207  1.00 79.05           C  
ATOM   2242  HE2 LYS A 136     -17.087  14.573  18.006  1.00 79.05           H  
ATOM   2243  HE3 LYS A 136     -17.266  12.874  17.544  1.00 79.05           H  
ATOM   2244  NZ  LYS A 136     -17.607  14.267  15.969  1.00 79.05           N  
ATOM   2245  HZ1 LYS A 136     -17.242  15.169  15.697  1.00 79.05           H  
ATOM   2246  HZ2 LYS A 136     -17.382  13.614  15.233  1.00 79.05           H  
ATOM   2247  HZ3 LYS A 136     -18.605  14.313  16.115  1.00 79.05           H  
ATOM   2248  N   ASN A 137      -9.787  13.194  18.657  1.00 90.65           N  
ATOM   2249  H   ASN A 137      -9.895  14.025  19.221  1.00 90.65           H  
ATOM   2250  CA  ASN A 137      -8.438  12.718  18.357  1.00 90.65           C  
ATOM   2251  HA  ASN A 137      -8.376  12.473  17.296  1.00 90.65           H  
ATOM   2252  C   ASN A 137      -8.128  11.426  19.127  1.00 90.65           C  
ATOM   2253  CB  ASN A 137      -7.402  13.810  18.665  1.00 90.65           C  
ATOM   2254  HB2 ASN A 137      -6.406  13.375  18.579  1.00 90.65           H  
ATOM   2255  HB3 ASN A 137      -7.517  14.154  19.693  1.00 90.65           H  
ATOM   2256  O   ASN A 137      -7.453  10.557  18.583  1.00 90.65           O  
ATOM   2257  CG  ASN A 137      -7.435  14.994  17.716  1.00 90.65           C  
ATOM   2258  ND2 ASN A 137      -6.881  16.109  18.126  1.00 90.65           N  
ATOM   2259 HD21 ASN A 137      -6.453  16.159  19.040  1.00 90.65           H  
ATOM   2260 HD22 ASN A 137      -6.786  16.874  17.474  1.00 90.65           H  
ATOM   2261  OD1 ASN A 137      -7.902  14.922  16.588  1.00 90.65           O  
ATOM   2262  N   ILE A 138      -8.681  11.243  20.333  1.00 93.18           N  
ATOM   2263  H   ILE A 138      -9.187  12.003  20.765  1.00 93.18           H  
ATOM   2264  CA  ILE A 138      -8.536   9.987  21.087  1.00 93.18           C  
ATOM   2265  HA  ILE A 138      -7.481   9.714  21.084  1.00 93.18           H  
ATOM   2266  C   ILE A 138      -9.276   8.816  20.422  1.00 93.18           C  
ATOM   2267  CB  ILE A 138      -8.940  10.145  22.569  1.00 93.18           C  
ATOM   2268  HB  ILE A 138      -8.850   9.168  23.045  1.00 93.18           H  
ATOM   2269  O   ILE A 138      -8.808   7.686  20.494  1.00 93.18           O  
ATOM   2270  CG1 ILE A 138     -10.385  10.647  22.728  1.00 93.18           C  
ATOM   2271 HG12 ILE A 138     -11.048  10.123  22.040  1.00 93.18           H  
ATOM   2272 HG13 ILE A 138     -10.388  11.710  22.487  1.00 93.18           H  
ATOM   2273  CG2 ILE A 138      -7.966  11.108  23.272  1.00 93.18           C  
ATOM   2274 HG21 ILE A 138      -8.065  12.124  22.890  1.00 93.18           H  
ATOM   2275 HG22 ILE A 138      -6.941  10.770  23.121  1.00 93.18           H  
ATOM   2276 HG23 ILE A 138      -8.154  11.110  24.345  1.00 93.18           H  
ATOM   2277  CD1 ILE A 138     -10.964  10.480  24.133  1.00 93.18           C  
ATOM   2278 HD11 ILE A 138     -10.925   9.430  24.424  1.00 93.18           H  
ATOM   2279 HD12 ILE A 138     -10.404  11.078  24.852  1.00 93.18           H  
ATOM   2280 HD13 ILE A 138     -12.002  10.812  24.136  1.00 93.18           H  
ATOM   2281  N   PHE A 139     -10.373   9.055  19.688  1.00 95.05           N  
ATOM   2282  H   PHE A 139     -10.734   9.997  19.638  1.00 95.05           H  
ATOM   2283  CA  PHE A 139     -11.044   7.991  18.921  1.00 95.05           C  
ATOM   2284  HA  PHE A 139     -11.201   7.127  19.567  1.00 95.05           H  
ATOM   2285  C   PHE A 139     -10.166   7.528  17.760  1.00 95.05           C  
ATOM   2286  CB  PHE A 139     -12.406   8.457  18.377  1.00 95.05           C  
ATOM   2287  HB2 PHE A 139     -12.243   9.269  17.668  1.00 95.05           H  
ATOM   2288  HB3 PHE A 139     -12.841   7.628  17.819  1.00 95.05           H  
ATOM   2289  O   PHE A 139     -10.056   6.331  17.498  1.00 95.05           O  
ATOM   2290  CG  PHE A 139     -13.445   8.914  19.384  1.00 95.05           C  
ATOM   2291  CD1 PHE A 139     -13.277   8.705  20.765  1.00 95.05           C  
ATOM   2292  HD1 PHE A 139     -12.398   8.211  21.152  1.00 95.05           H  
ATOM   2293  CD2 PHE A 139     -14.618   9.542  18.923  1.00 95.05           C  
ATOM   2294  HD2 PHE A 139     -14.773   9.677  17.863  1.00 95.05           H  
ATOM   2295  CE1 PHE A 139     -14.245   9.151  21.672  1.00 95.05           C  
ATOM   2296  HE1 PHE A 139     -14.081   9.015  22.731  1.00 95.05           H  
ATOM   2297  CE2 PHE A 139     -15.603   9.964  19.835  1.00 95.05           C  
ATOM   2298  HE2 PHE A 139     -16.515  10.419  19.478  1.00 95.05           H  
ATOM   2299  CZ  PHE A 139     -15.414   9.773  21.214  1.00 95.05           C  
ATOM   2300  HZ  PHE A 139     -16.165  10.094  21.921  1.00 95.05           H  
ATOM   2301  N   PHE A 140      -9.511   8.481  17.091  1.00 95.40           N  
ATOM   2302  H   PHE A 140      -9.646   9.442  17.370  1.00 95.40           H  
ATOM   2303  CA  PHE A 140      -8.507   8.181  16.076  1.00 95.40           C  
ATOM   2304  HA  PHE A 140      -8.944   7.519  15.328  1.00 95.40           H  
ATOM   2305  C   PHE A 140      -7.312   7.430  16.678  1.00 95.40           C  
ATOM   2306  CB  PHE A 140      -8.083   9.484  15.388  1.00 95.40           C  
ATOM   2307  HB2 PHE A 140      -7.805  10.222  16.141  1.00 95.40           H  
ATOM   2308  HB3 PHE A 140      -8.935   9.888  14.840  1.00 95.40           H  
ATOM   2309  O   PHE A 140      -6.882   6.430  16.110  1.00 95.40           O  
ATOM   2310  CG  PHE A 140      -6.928   9.315  14.426  1.00 95.40           C  
ATOM   2311  CD1 PHE A 140      -5.689   9.933  14.685  1.00 95.40           C  
ATOM   2312  HD1 PHE A 140      -5.555  10.531  15.574  1.00 95.40           H  
ATOM   2313  CD2 PHE A 140      -7.086   8.515  13.280  1.00 95.40           C  
ATOM   2314  HD2 PHE A 140      -8.028   8.022  13.088  1.00 95.40           H  
ATOM   2315  CE1 PHE A 140      -4.617   9.761  13.792  1.00 95.40           C  
ATOM   2316  HE1 PHE A 140      -3.664  10.228  13.992  1.00 95.40           H  
ATOM   2317  CE2 PHE A 140      -6.016   8.348  12.387  1.00 95.40           C  
ATOM   2318  HE2 PHE A 140      -6.145   7.751  11.496  1.00 95.40           H  
ATOM   2319  CZ  PHE A 140      -4.784   8.973  12.641  1.00 95.40           C  
ATOM   2320  HZ  PHE A 140      -3.966   8.857  11.945  1.00 95.40           H  
ATOM   2321  N   HIS A 141      -6.816   7.856  17.843  1.00 96.20           N  
ATOM   2322  H   HIS A 141      -7.196   8.701  18.246  1.00 96.20           H  
ATOM   2323  CA  HIS A 141      -5.690   7.216  18.530  1.00 96.20           C  
ATOM   2324  HA  HIS A 141      -4.853   7.165  17.833  1.00 96.20           H  
ATOM   2325  C   HIS A 141      -5.999   5.782  18.973  1.00 96.20           C  
ATOM   2326  CB  HIS A 141      -5.272   8.079  19.723  1.00 96.20           C  
ATOM   2327  HB2 HIS A 141      -5.182   9.115  19.395  1.00 96.20           H  
ATOM   2328  HB3 HIS A 141      -6.048   8.037  20.487  1.00 96.20           H  
ATOM   2329  O   HIS A 141      -5.228   4.870  18.691  1.00 96.20           O  
ATOM   2330  CG  HIS A 141      -3.962   7.689  20.359  1.00 96.20           C  
ATOM   2331  CD2 HIS A 141      -2.923   7.025  19.772  1.00 96.20           C  
ATOM   2332  HD2 HIS A 141      -2.887   6.621  18.771  1.00 96.20           H  
ATOM   2333  ND1 HIS A 141      -3.585   8.062  21.649  1.00 96.20           N  
ATOM   2334  CE1 HIS A 141      -2.330   7.621  21.810  1.00 96.20           C  
ATOM   2335  HE1 HIS A 141      -1.735   7.754  22.701  1.00 96.20           H  
ATOM   2336  NE2 HIS A 141      -1.911   6.997  20.703  1.00 96.20           N  
ATOM   2337  HE2 HIS A 141      -0.974   6.638  20.589  1.00 96.20           H  
ATOM   2338  N   MET A 142      -7.159   5.555  19.587  1.00 97.19           N  
ATOM   2339  H   MET A 142      -7.727   6.348  19.848  1.00 97.19           H  
ATOM   2340  CA  MET A 142      -7.654   4.219  19.920  1.00 97.19           C  
ATOM   2341  HA  MET A 142      -6.995   3.753  20.653  1.00 97.19           H  
ATOM   2342  C   MET A 142      -7.691   3.324  18.680  1.00 97.19           C  
ATOM   2343  CB  MET A 142      -9.060   4.373  20.516  1.00 97.19           C  
ATOM   2344  HB2 MET A 142      -8.992   4.961  21.430  1.00 97.19           H  
ATOM   2345  HB3 MET A 142      -9.678   4.927  19.809  1.00 97.19           H  
ATOM   2346  O   MET A 142      -7.138   2.222  18.674  1.00 97.19           O  
ATOM   2347  CG  MET A 142      -9.743   3.036  20.829  1.00 97.19           C  
ATOM   2348  HG2 MET A 142      -9.595   2.332  20.011  1.00 97.19           H  
ATOM   2349  HG3 MET A 142      -9.272   2.617  21.718  1.00 97.19           H  
ATOM   2350  SD  MET A 142     -11.523   3.140  21.136  1.00 97.19           S  
ATOM   2351  CE  MET A 142     -12.109   3.636  19.500  1.00 97.19           C  
ATOM   2352  HE1 MET A 142     -11.558   3.099  18.727  1.00 97.19           H  
ATOM   2353  HE2 MET A 142     -13.171   3.408  19.414  1.00 97.19           H  
ATOM   2354  HE3 MET A 142     -11.957   4.707  19.367  1.00 97.19           H  
ATOM   2355  N   PHE A 143      -8.325   3.808  17.609  1.00 97.47           N  
ATOM   2356  H   PHE A 143      -8.749   4.724  17.655  1.00 97.47           H  
ATOM   2357  CA  PHE A 143      -8.534   2.991  16.426  1.00 97.47           C  
ATOM   2358  HA  PHE A 143      -8.910   2.023  16.755  1.00 97.47           H  
ATOM   2359  C   PHE A 143      -7.232   2.715  15.665  1.00 97.47           C  
ATOM   2360  CB  PHE A 143      -9.603   3.625  15.537  1.00 97.47           C  
ATOM   2361  HB2 PHE A 143     -10.456   3.916  16.151  1.00 97.47           H  
ATOM   2362  HB3 PHE A 143      -9.205   4.520  15.060  1.00 97.47           H  
ATOM   2363  O   PHE A 143      -7.015   1.581  15.247  1.00 97.47           O  
ATOM   2364  CG  PHE A 143     -10.080   2.643  14.494  1.00 97.47           C  
ATOM   2365  CD1 PHE A 143      -9.491   2.628  13.219  1.00 97.47           C  
ATOM   2366  HD1 PHE A 143      -8.721   3.340  12.960  1.00 97.47           H  
ATOM   2367  CD2 PHE A 143     -11.027   1.660  14.842  1.00 97.47           C  
ATOM   2368  HD2 PHE A 143     -11.460   1.654  15.832  1.00 97.47           H  
ATOM   2369  CE1 PHE A 143      -9.853   1.628  12.306  1.00 97.47           C  
ATOM   2370  HE1 PHE A 143      -9.333   1.558  11.363  1.00 97.47           H  
ATOM   2371  CE2 PHE A 143     -11.402   0.674  13.912  1.00 97.47           C  
ATOM   2372  HE2 PHE A 143     -12.119  -0.086  14.182  1.00 97.47           H  
ATOM   2373  CZ  PHE A 143     -10.812   0.660  12.638  1.00 97.47           C  
ATOM   2374  HZ  PHE A 143     -11.061  -0.121  11.935  1.00 97.47           H  
ATOM   2375  N   LEU A 144      -6.330   3.696  15.526  1.00 97.43           N  
ATOM   2376  H   LEU A 144      -6.543   4.613  15.890  1.00 97.43           H  
ATOM   2377  CA  LEU A 144      -5.047   3.478  14.847  1.00 97.43           C  
ATOM   2378  HA  LEU A 144      -5.273   3.029  13.880  1.00 97.43           H  
ATOM   2379  C   LEU A 144      -4.176   2.463  15.598  1.00 97.43           C  
ATOM   2380  CB  LEU A 144      -4.332   4.818  14.563  1.00 97.43           C  
ATOM   2381  HB2 LEU A 144      -3.609   4.656  13.764  1.00 97.43           H  
ATOM   2382  HB3 LEU A 144      -5.080   5.509  14.174  1.00 97.43           H  
ATOM   2383  O   LEU A 144      -3.513   1.651  14.957  1.00 97.43           O  
ATOM   2384  CG  LEU A 144      -3.593   5.490  15.741  1.00 97.43           C  
ATOM   2385  HG  LEU A 144      -4.174   5.346  16.652  1.00 97.43           H  
ATOM   2386  CD1 LEU A 144      -2.164   4.979  15.972  1.00 97.43           C  
ATOM   2387 HD11 LEU A 144      -1.551   5.166  15.091  1.00 97.43           H  
ATOM   2388 HD12 LEU A 144      -2.141   3.912  16.192  1.00 97.43           H  
ATOM   2389 HD13 LEU A 144      -1.726   5.499  16.824  1.00 97.43           H  
ATOM   2390  CD2 LEU A 144      -3.467   6.993  15.496  1.00 97.43           C  
ATOM   2391 HD21 LEU A 144      -2.934   7.176  14.564  1.00 97.43           H  
ATOM   2392 HD22 LEU A 144      -2.932   7.470  16.318  1.00 97.43           H  
ATOM   2393 HD23 LEU A 144      -4.464   7.429  15.427  1.00 97.43           H  
ATOM   2394  N   LEU A 145      -4.194   2.469  16.937  1.00 98.27           N  
ATOM   2395  H   LEU A 145      -4.756   3.160  17.414  1.00 98.27           H  
ATOM   2396  CA  LEU A 145      -3.436   1.512  17.745  1.00 98.27           C  
ATOM   2397  HA  LEU A 145      -2.402   1.488  17.400  1.00 98.27           H  
ATOM   2398  C   LEU A 145      -3.987   0.093  17.575  1.00 98.27           C  
ATOM   2399  CB  LEU A 145      -3.475   1.937  19.223  1.00 98.27           C  
ATOM   2400  HB2 LEU A 145      -3.139   1.100  19.835  1.00 98.27           H  
ATOM   2401  HB3 LEU A 145      -4.509   2.146  19.495  1.00 98.27           H  
ATOM   2402  O   LEU A 145      -3.219  -0.838  17.325  1.00 98.27           O  
ATOM   2403  CG  LEU A 145      -2.609   3.157  19.581  1.00 98.27           C  
ATOM   2404  HG  LEU A 145      -2.854   3.998  18.932  1.00 98.27           H  
ATOM   2405  CD1 LEU A 145      -2.897   3.542  21.031  1.00 98.27           C  
ATOM   2406 HD11 LEU A 145      -2.268   4.384  21.319  1.00 98.27           H  
ATOM   2407 HD12 LEU A 145      -2.701   2.702  21.698  1.00 98.27           H  
ATOM   2408 HD13 LEU A 145      -3.939   3.848  21.129  1.00 98.27           H  
ATOM   2409  CD2 LEU A 145      -1.111   2.872  19.445  1.00 98.27           C  
ATOM   2410 HD21 LEU A 145      -0.545   3.743  19.777  1.00 98.27           H  
ATOM   2411 HD22 LEU A 145      -0.835   2.017  20.062  1.00 98.27           H  
ATOM   2412 HD23 LEU A 145      -0.856   2.676  18.404  1.00 98.27           H  
ATOM   2413  N   GLN A 146      -5.313  -0.062  17.643  1.00 98.01           N  
ATOM   2414  H   GLN A 146      -5.886   0.738  17.871  1.00 98.01           H  
ATOM   2415  CA  GLN A 146      -5.968  -1.351  17.423  1.00 98.01           C  
ATOM   2416  HA  GLN A 146      -5.530  -2.070  18.115  1.00 98.01           H  
ATOM   2417  C   GLN A 146      -5.715  -1.875  16.001  1.00 98.01           C  
ATOM   2418  CB  GLN A 146      -7.471  -1.211  17.727  1.00 98.01           C  
ATOM   2419  HB2 GLN A 146      -7.915  -0.486  17.045  1.00 98.01           H  
ATOM   2420  HB3 GLN A 146      -7.595  -0.837  18.743  1.00 98.01           H  
ATOM   2421  O   GLN A 146      -5.307  -3.022  15.818  1.00 98.01           O  
ATOM   2422  CG  GLN A 146      -8.228  -2.542  17.592  1.00 98.01           C  
ATOM   2423  HG2 GLN A 146      -8.186  -2.876  16.555  1.00 98.01           H  
ATOM   2424  HG3 GLN A 146      -9.277  -2.385  17.842  1.00 98.01           H  
ATOM   2425  CD  GLN A 146      -7.683  -3.641  18.499  1.00 98.01           C  
ATOM   2426  NE2 GLN A 146      -7.806  -4.886  18.103  1.00 98.01           N  
ATOM   2427 HE21 GLN A 146      -8.235  -5.079  17.209  1.00 98.01           H  
ATOM   2428 HE22 GLN A 146      -7.523  -5.624  18.731  1.00 98.01           H  
ATOM   2429  OE1 GLN A 146      -7.135  -3.397  19.566  1.00 98.01           O  
ATOM   2430  N   TYR A 147      -5.874  -1.018  14.993  1.00 98.09           N  
ATOM   2431  H   TYR A 147      -6.224  -0.093  15.199  1.00 98.09           H  
ATOM   2432  CA  TYR A 147      -5.647  -1.374  13.595  1.00 98.09           C  
ATOM   2433  HA  TYR A 147      -6.267  -2.239  13.356  1.00 98.09           H  
ATOM   2434  C   TYR A 147      -4.182  -1.753  13.328  1.00 98.09           C  
ATOM   2435  CB  TYR A 147      -6.088  -0.197  12.717  1.00 98.09           C  
ATOM   2436  HB2 TYR A 147      -7.049   0.171  13.076  1.00 98.09           H  
ATOM   2437  HB3 TYR A 147      -5.371   0.620  12.804  1.00 98.09           H  
ATOM   2438  O   TYR A 147      -3.892  -2.724  12.626  1.00 98.09           O  
ATOM   2439  CG  TYR A 147      -6.272  -0.574  11.267  1.00 98.09           C  
ATOM   2440  CD1 TYR A 147      -5.278  -0.287  10.309  1.00 98.09           C  
ATOM   2441  HD1 TYR A 147      -4.369   0.213  10.611  1.00 98.09           H  
ATOM   2442  CD2 TYR A 147      -7.458  -1.228  10.888  1.00 98.09           C  
ATOM   2443  HD2 TYR A 147      -8.209  -1.457  11.629  1.00 98.09           H  
ATOM   2444  CE1 TYR A 147      -5.487  -0.634   8.957  1.00 98.09           C  
ATOM   2445  HE1 TYR A 147      -4.739  -0.410   8.211  1.00 98.09           H  
ATOM   2446  CE2 TYR A 147      -7.660  -1.593   9.548  1.00 98.09           C  
ATOM   2447  HE2 TYR A 147      -8.567  -2.100   9.251  1.00 98.09           H  
ATOM   2448  OH  TYR A 147      -6.906  -1.653   7.298  1.00 98.09           O  
ATOM   2449  HH  TYR A 147      -6.302  -1.253   6.668  1.00 98.09           H  
ATOM   2450  CZ  TYR A 147      -6.680  -1.294   8.583  1.00 98.09           C  
ATOM   2451  N   ALA A 148      -3.226  -1.032  13.922  1.00 98.13           N  
ATOM   2452  H   ALA A 148      -3.489  -0.230  14.477  1.00 98.13           H  
ATOM   2453  CA  ALA A 148      -1.812  -1.377  13.830  1.00 98.13           C  
ATOM   2454  HA  ALA A 148      -1.532  -1.423  12.778  1.00 98.13           H  
ATOM   2455  C   ALA A 148      -1.511  -2.749  14.445  1.00 98.13           C  
ATOM   2456  CB  ALA A 148      -0.982  -0.284  14.500  1.00 98.13           C  
ATOM   2457  HB1 ALA A 148      -1.226  -0.221  15.560  1.00 98.13           H  
ATOM   2458  HB2 ALA A 148       0.077  -0.519  14.385  1.00 98.13           H  
ATOM   2459  HB3 ALA A 148      -1.186   0.678  14.030  1.00 98.13           H  
ATOM   2460  O   ALA A 148      -0.773  -3.532  13.844  1.00 98.13           O  
ATOM   2461  N   LEU A 149      -2.106  -3.076  15.595  1.00 97.43           N  
ATOM   2462  H   LEU A 149      -2.702  -2.395  16.043  1.00 97.43           H  
ATOM   2463  CA  LEU A 149      -1.965  -4.390  16.220  1.00 97.43           C  
ATOM   2464  HA  LEU A 149      -0.903  -4.584  16.376  1.00 97.43           H  
ATOM   2465  C   LEU A 149      -2.497  -5.511  15.316  1.00 97.43           C  
ATOM   2466  CB  LEU A 149      -2.649  -4.349  17.594  1.00 97.43           C  
ATOM   2467  HB2 LEU A 149      -3.715  -4.168  17.458  1.00 97.43           H  
ATOM   2468  HB3 LEU A 149      -2.241  -3.509  18.157  1.00 97.43           H  
ATOM   2469  O   LEU A 149      -1.808  -6.506  15.091  1.00 97.43           O  
ATOM   2470  CG  LEU A 149      -2.480  -5.628  18.429  1.00 97.43           C  
ATOM   2471  HG  LEU A 149      -2.941  -6.471  17.915  1.00 97.43           H  
ATOM   2472  CD1 LEU A 149      -1.012  -5.965  18.718  1.00 97.43           C  
ATOM   2473 HD11 LEU A 149      -0.966  -6.834  19.374  1.00 97.43           H  
ATOM   2474 HD12 LEU A 149      -0.494  -6.214  17.792  1.00 97.43           H  
ATOM   2475 HD13 LEU A 149      -0.525  -5.120  19.205  1.00 97.43           H  
ATOM   2476  CD2 LEU A 149      -3.195  -5.413  19.760  1.00 97.43           C  
ATOM   2477 HD21 LEU A 149      -3.006  -6.249  20.434  1.00 97.43           H  
ATOM   2478 HD22 LEU A 149      -4.268  -5.321  19.593  1.00 97.43           H  
ATOM   2479 HD23 LEU A 149      -2.833  -4.503  20.239  1.00 97.43           H  
ATOM   2480  N   GLU A 150      -3.674  -5.316  14.724  1.00 97.23           N  
ATOM   2481  H   GLU A 150      -4.196  -4.488  14.974  1.00 97.23           H  
ATOM   2482  CA  GLU A 150      -4.307  -6.271  13.805  1.00 97.23           C  
ATOM   2483  HA  GLU A 150      -4.380  -7.241  14.297  1.00 97.23           H  
ATOM   2484  C   GLU A 150      -3.509  -6.483  12.509  1.00 97.23           C  
ATOM   2485  CB  GLU A 150      -5.727  -5.783  13.482  1.00 97.23           C  
ATOM   2486  HB2 GLU A 150      -5.680  -4.739  13.172  1.00 97.23           H  
ATOM   2487  HB3 GLU A 150      -6.134  -6.372  12.660  1.00 97.23           H  
ATOM   2488  O   GLU A 150      -3.517  -7.586  11.952  1.00 97.23           O  
ATOM   2489  CG  GLU A 150      -6.652  -5.930  14.696  1.00 97.23           C  
ATOM   2490  HG2 GLU A 150      -6.820  -6.992  14.872  1.00 97.23           H  
ATOM   2491  HG3 GLU A 150      -6.160  -5.534  15.584  1.00 97.23           H  
ATOM   2492  CD  GLU A 150      -8.006  -5.222  14.539  1.00 97.23           C  
ATOM   2493  OE1 GLU A 150      -8.776  -5.299  15.520  1.00 97.23           O  
ATOM   2494  OE2 GLU A 150      -8.310  -4.606  13.492  1.00 97.23           O  
ATOM   2495  N   SER A 151      -2.754  -5.478  12.053  1.00 96.88           N  
ATOM   2496  H   SER A 151      -2.859  -4.579  12.502  1.00 96.88           H  
ATOM   2497  CA  SER A 151      -1.921  -5.584  10.843  1.00 96.88           C  
ATOM   2498  HA  SER A 151      -2.582  -5.804  10.004  1.00 96.88           H  
ATOM   2499  C   SER A 151      -0.883  -6.711  10.897  1.00 96.88           C  
ATOM   2500  CB  SER A 151      -1.225  -4.254  10.544  1.00 96.88           C  
ATOM   2501  HB2 SER A 151      -1.952  -3.450  10.657  1.00 96.88           H  
ATOM   2502  HB3 SER A 151      -0.882  -4.270   9.510  1.00 96.88           H  
ATOM   2503  O   SER A 151      -0.479  -7.235   9.862  1.00 96.88           O  
ATOM   2504  OG  SER A 151      -0.109  -4.002  11.382  1.00 96.88           O  
ATOM   2505  HG  SER A 151      -0.422  -3.930  12.286  1.00 96.88           H  
ATOM   2506  N   LEU A 152      -0.476  -7.142  12.095  1.00 96.38           N  
ATOM   2507  H   LEU A 152      -0.877  -6.712  12.916  1.00 96.38           H  
ATOM   2508  CA  LEU A 152       0.485  -8.232  12.275  1.00 96.38           C  
ATOM   2509  HA  LEU A 152       1.353  -8.048  11.642  1.00 96.38           H  
ATOM   2510  C   LEU A 152      -0.055  -9.607  11.864  1.00 96.38           C  
ATOM   2511  CB  LEU A 152       0.896  -8.261  13.754  1.00 96.38           C  
ATOM   2512  HB2 LEU A 152      -0.009  -8.272  14.361  1.00 96.38           H  
ATOM   2513  HB3 LEU A 152       1.424  -9.192  13.963  1.00 96.38           H  
ATOM   2514  O   LEU A 152       0.741 -10.499  11.553  1.00 96.38           O  
ATOM   2515  CG  LEU A 152       1.767  -7.086  14.212  1.00 96.38           C  
ATOM   2516  HG  LEU A 152       1.199  -6.160  14.124  1.00 96.38           H  
ATOM   2517  CD1 LEU A 152       2.144  -7.303  15.674  1.00 96.38           C  
ATOM   2518 HD11 LEU A 152       2.708  -8.229  15.788  1.00 96.38           H  
ATOM   2519 HD12 LEU A 152       2.747  -6.465  16.022  1.00 96.38           H  
ATOM   2520 HD13 LEU A 152       1.237  -7.353  16.277  1.00 96.38           H  
ATOM   2521  CD2 LEU A 152       3.061  -6.969  13.399  1.00 96.38           C  
ATOM   2522 HD21 LEU A 152       3.693  -6.197  13.838  1.00 96.38           H  
ATOM   2523 HD22 LEU A 152       2.822  -6.653  12.384  1.00 96.38           H  
ATOM   2524 HD23 LEU A 152       3.589  -7.922  13.386  1.00 96.38           H  
ATOM   2525  N   PHE A 153      -1.377  -9.775  11.878  1.00 95.48           N  
ATOM   2526  H   PHE A 153      -1.945  -8.982  12.139  1.00 95.48           H  
ATOM   2527  CA  PHE A 153      -2.052 -11.071  11.751  1.00 95.48           C  
ATOM   2528  HA  PHE A 153      -1.310 -11.866  11.680  1.00 95.48           H  
ATOM   2529  C   PHE A 153      -2.924 -11.166  10.496  1.00 95.48           C  
ATOM   2530  CB  PHE A 153      -2.873 -11.313  13.023  1.00 95.48           C  
ATOM   2531  HB2 PHE A 153      -3.273 -12.327  13.002  1.00 95.48           H  
ATOM   2532  HB3 PHE A 153      -3.719 -10.626  13.031  1.00 95.48           H  
ATOM   2533  O   PHE A 153      -3.385 -12.247  10.136  1.00 95.48           O  
ATOM   2534  CG  PHE A 153      -2.067 -11.125  14.294  1.00 95.48           C  
ATOM   2535  CD1 PHE A 153      -1.175 -12.125  14.723  1.00 95.48           C  
ATOM   2536  HD1 PHE A 153      -1.092 -13.049  14.171  1.00 95.48           H  
ATOM   2537  CD2 PHE A 153      -2.169  -9.923  15.019  1.00 95.48           C  
ATOM   2538  HD2 PHE A 153      -2.834  -9.140  14.685  1.00 95.48           H  
ATOM   2539  CE1 PHE A 153      -0.412 -11.932  15.889  1.00 95.48           C  
ATOM   2540  HE1 PHE A 153       0.247 -12.714  16.236  1.00 95.48           H  
ATOM   2541  CE2 PHE A 153      -1.401  -9.730  16.178  1.00 95.48           C  
ATOM   2542  HE2 PHE A 153      -1.474  -8.796  16.716  1.00 95.48           H  
ATOM   2543  CZ  PHE A 153      -0.531 -10.739  16.622  1.00 95.48           C  
ATOM   2544  HZ  PHE A 153       0.037 -10.602  17.531  1.00 95.48           H  
ATOM   2545  N   ASN A 154      -3.119 -10.049   9.796  1.00 93.92           N  
ATOM   2546  H   ASN A 154      -2.694  -9.195  10.130  1.00 93.92           H  
ATOM   2547  CA  ASN A 154      -3.944  -9.976   8.600  1.00 93.92           C  
ATOM   2548  HA  ASN A 154      -4.499 -10.907   8.482  1.00 93.92           H  
ATOM   2549  C   ASN A 154      -3.081  -9.785   7.351  1.00 93.92           C  
ATOM   2550  CB  ASN A 154      -4.975  -8.861   8.772  1.00 93.92           C  
ATOM   2551  HB2 ASN A 154      -5.464  -8.681   7.814  1.00 93.92           H  
ATOM   2552  HB3 ASN A 154      -4.478  -7.942   9.084  1.00 93.92           H  
ATOM   2553  O   ASN A 154      -2.286  -8.852   7.247  1.00 93.92           O  
ATOM   2554  CG  ASN A 154      -6.042  -9.230   9.780  1.00 93.92           C  
ATOM   2555  ND2 ASN A 154      -5.858  -8.871  11.021  1.00 93.92           N  
ATOM   2556 HD21 ASN A 154      -5.035  -8.356  11.297  1.00 93.92           H  
ATOM   2557 HD22 ASN A 154      -6.593  -9.055  11.688  1.00 93.92           H  
ATOM   2558  OD1 ASN A 154      -7.042  -9.838   9.436  1.00 93.92           O  
ATOM   2559  N   LYS A 155      -3.264 -10.661   6.360  1.00 88.85           N  
ATOM   2560  H   LYS A 155      -3.998 -11.346   6.477  1.00 88.85           H  
ATOM   2561  CA  LYS A 155      -2.647 -10.493   5.037  1.00 88.85           C  
ATOM   2562  HA  LYS A 155      -1.633 -10.118   5.175  1.00 88.85           H  
ATOM   2563  C   LYS A 155      -3.414  -9.440   4.241  1.00 88.85           C  
ATOM   2564  CB  LYS A 155      -2.593 -11.830   4.286  1.00 88.85           C  
ATOM   2565  HB2 LYS A 155      -2.256 -11.649   3.265  1.00 88.85           H  
ATOM   2566  HB3 LYS A 155      -3.594 -12.260   4.245  1.00 88.85           H  
ATOM   2567  O   LYS A 155      -4.624  -9.315   4.393  1.00 88.85           O  
ATOM   2568  CG  LYS A 155      -1.627 -12.821   4.951  1.00 88.85           C  
ATOM   2569  HG2 LYS A 155      -1.939 -13.002   5.980  1.00 88.85           H  
ATOM   2570  HG3 LYS A 155      -0.624 -12.394   4.956  1.00 88.85           H  
ATOM   2571  CD  LYS A 155      -1.606 -14.155   4.196  1.00 88.85           C  
ATOM   2572  HD2 LYS A 155      -1.276 -13.991   3.170  1.00 88.85           H  
ATOM   2573  HD3 LYS A 155      -2.616 -14.567   4.187  1.00 88.85           H  
ATOM   2574  CE  LYS A 155      -0.659 -15.128   4.907  1.00 88.85           C  
ATOM   2575  HE2 LYS A 155      -0.943 -15.173   5.958  1.00 88.85           H  
ATOM   2576  HE3 LYS A 155       0.355 -14.733   4.855  1.00 88.85           H  
ATOM   2577  NZ  LYS A 155      -0.722 -16.487   4.315  1.00 88.85           N  
ATOM   2578  HZ1 LYS A 155      -1.660 -16.853   4.401  1.00 88.85           H  
ATOM   2579  HZ2 LYS A 155      -0.465 -16.472   3.339  1.00 88.85           H  
ATOM   2580  HZ3 LYS A 155      -0.108 -17.114   4.815  1.00 88.85           H  
ATOM   2581  N   TYR A 156      -2.715  -8.742   3.344  1.00 88.69           N  
ATOM   2582  H   TYR A 156      -1.723  -8.918   3.268  1.00 88.69           H  
ATOM   2583  CA  TYR A 156      -3.319  -7.737   2.458  1.00 88.69           C  
ATOM   2584  HA  TYR A 156      -2.507  -7.224   1.943  1.00 88.69           H  
ATOM   2585  C   TYR A 156      -4.074  -6.655   3.247  1.00 88.69           C  
ATOM   2586  CB  TYR A 156      -4.173  -8.427   1.382  1.00 88.69           C  
ATOM   2587  HB2 TYR A 156      -5.119  -8.746   1.820  1.00 88.69           H  
ATOM   2588  HB3 TYR A 156      -4.402  -7.709   0.595  1.00 88.69           H  
ATOM   2589  O   TYR A 156      -5.248  -6.373   3.010  1.00 88.69           O  
ATOM   2590  CG  TYR A 156      -3.512  -9.612   0.718  1.00 88.69           C  
ATOM   2591  CD1 TYR A 156      -2.422  -9.409  -0.149  1.00 88.69           C  
ATOM   2592  HD1 TYR A 156      -2.069  -8.406  -0.341  1.00 88.69           H  
ATOM   2593  CD2 TYR A 156      -3.992 -10.912   0.966  1.00 88.69           C  
ATOM   2594  HD2 TYR A 156      -4.835 -11.057   1.624  1.00 88.69           H  
ATOM   2595  CE1 TYR A 156      -1.809 -10.509  -0.777  1.00 88.69           C  
ATOM   2596  HE1 TYR A 156      -0.979 -10.353  -1.450  1.00 88.69           H  
ATOM   2597  CE2 TYR A 156      -3.381 -12.014   0.341  1.00 88.69           C  
ATOM   2598  HE2 TYR A 156      -3.753 -13.014   0.506  1.00 88.69           H  
ATOM   2599  OH  TYR A 156      -1.708 -12.880  -1.136  1.00 88.69           O  
ATOM   2600  HH  TYR A 156      -1.035 -12.606  -1.764  1.00 88.69           H  
ATOM   2601  CZ  TYR A 156      -2.293 -11.813  -0.533  1.00 88.69           C  
ATOM   2602  N   PHE A 157      -3.387  -6.084   4.233  1.00 94.76           N  
ATOM   2603  H   PHE A 157      -2.437  -6.379   4.406  1.00 94.76           H  
ATOM   2604  CA  PHE A 157      -3.909  -5.023   5.080  1.00 94.76           C  
ATOM   2605  HA  PHE A 157      -4.993  -5.119   5.141  1.00 94.76           H  
ATOM   2606  C   PHE A 157      -3.572  -3.663   4.468  1.00 94.76           C  
ATOM   2607  CB  PHE A 157      -3.323  -5.204   6.484  1.00 94.76           C  
ATOM   2608  HB2 PHE A 157      -3.053  -6.249   6.636  1.00 94.76           H  
ATOM   2609  HB3 PHE A 157      -2.404  -4.626   6.584  1.00 94.76           H  
ATOM   2610  O   PHE A 157      -2.408  -3.408   4.149  1.00 94.76           O  
ATOM   2611  CG  PHE A 157      -4.285  -4.850   7.587  1.00 94.76           C  
ATOM   2612  CD1 PHE A 157      -3.999  -3.800   8.471  1.00 94.76           C  
ATOM   2613  HD1 PHE A 157      -3.121  -3.186   8.332  1.00 94.76           H  
ATOM   2614  CD2 PHE A 157      -5.435  -5.637   7.778  1.00 94.76           C  
ATOM   2615  HD2 PHE A 157      -5.652  -6.447   7.097  1.00 94.76           H  
ATOM   2616  CE1 PHE A 157      -4.828  -3.586   9.580  1.00 94.76           C  
ATOM   2617  HE1 PHE A 157      -4.589  -2.813  10.296  1.00 94.76           H  
ATOM   2618  CE2 PHE A 157      -6.274  -5.404   8.878  1.00 94.76           C  
ATOM   2619  HE2 PHE A 157      -7.127  -6.041   9.059  1.00 94.76           H  
ATOM   2620  CZ  PHE A 157      -5.966  -4.379   9.786  1.00 94.76           C  
ATOM   2621  HZ  PHE A 157      -6.583  -4.212  10.656  1.00 94.76           H  
ATOM   2622  N   TYR A 158      -4.571  -2.799   4.283  1.00 97.21           N  
ATOM   2623  H   TYR A 158      -5.491  -3.023   4.634  1.00 97.21           H  
ATOM   2624  CA  TYR A 158      -4.400  -1.520   3.588  1.00 97.21           C  
ATOM   2625  HA  TYR A 158      -3.340  -1.367   3.381  1.00 97.21           H  
ATOM   2626  C   TYR A 158      -4.866  -0.352   4.438  1.00 97.21           C  
ATOM   2627  CB  TYR A 158      -5.129  -1.504   2.237  1.00 97.21           C  
ATOM   2628  HB2 TYR A 158      -4.979  -0.533   1.767  1.00 97.21           H  
ATOM   2629  HB3 TYR A 158      -6.199  -1.622   2.408  1.00 97.21           H  
ATOM   2630  O   TYR A 158      -5.797  -0.477   5.229  1.00 97.21           O  
ATOM   2631  CG  TYR A 158      -4.653  -2.574   1.285  1.00 97.21           C  
ATOM   2632  CD1 TYR A 158      -3.533  -2.366   0.460  1.00 97.21           C  
ATOM   2633  HD1 TYR A 158      -3.039  -1.406   0.473  1.00 97.21           H  
ATOM   2634  CD2 TYR A 158      -5.299  -3.813   1.284  1.00 97.21           C  
ATOM   2635  HD2 TYR A 158      -6.125  -3.995   1.955  1.00 97.21           H  
ATOM   2636  CE1 TYR A 158      -3.046  -3.404  -0.359  1.00 97.21           C  
ATOM   2637  HE1 TYR A 158      -2.176  -3.238  -0.979  1.00 97.21           H  
ATOM   2638  CE2 TYR A 158      -4.815  -4.846   0.477  1.00 97.21           C  
ATOM   2639  HE2 TYR A 158      -5.286  -5.814   0.567  1.00 97.21           H  
ATOM   2640  OH  TYR A 158      -3.197  -5.688  -1.087  1.00 97.21           O  
ATOM   2641  HH  TYR A 158      -2.377  -5.414  -1.502  1.00 97.21           H  
ATOM   2642  CZ  TYR A 158      -3.690  -4.659  -0.347  1.00 97.21           C  
ATOM   2643  N   VAL A 159      -4.244   0.798   4.223  1.00 98.21           N  
ATOM   2644  H   VAL A 159      -3.453   0.808   3.595  1.00 98.21           H  
ATOM   2645  CA  VAL A 159      -4.760   2.088   4.664  1.00 98.21           C  
ATOM   2646  HA  VAL A 159      -5.794   1.955   4.983  1.00 98.21           H  
ATOM   2647  C   VAL A 159      -4.767   3.028   3.463  1.00 98.21           C  
ATOM   2648  CB  VAL A 159      -3.988   2.607   5.890  1.00 98.21           C  
ATOM   2649  HB  VAL A 159      -4.053   1.845   6.667  1.00 98.21           H  
ATOM   2650  O   VAL A 159      -3.735   3.231   2.824  1.00 98.21           O  
ATOM   2651  CG1 VAL A 159      -2.504   2.870   5.624  1.00 98.21           C  
ATOM   2652 HG11 VAL A 159      -2.005   3.117   6.561  1.00 98.21           H  
ATOM   2653 HG12 VAL A 159      -2.034   1.982   5.199  1.00 98.21           H  
ATOM   2654 HG13 VAL A 159      -2.406   3.711   4.938  1.00 98.21           H  
ATOM   2655  CG2 VAL A 159      -4.627   3.879   6.444  1.00 98.21           C  
ATOM   2656 HG21 VAL A 159      -4.113   4.187   7.355  1.00 98.21           H  
ATOM   2657 HG22 VAL A 159      -5.674   3.692   6.685  1.00 98.21           H  
ATOM   2658 HG23 VAL A 159      -4.572   4.685   5.712  1.00 98.21           H  
ATOM   2659  N   GLY A 160      -5.945   3.532   3.106  1.00 98.41           N  
ATOM   2660  H   GLY A 160      -6.736   3.341   3.703  1.00 98.41           H  
ATOM   2661  CA  GLY A 160      -6.101   4.568   2.089  1.00 98.41           C  
ATOM   2662  HA2 GLY A 160      -7.121   4.562   1.705  1.00 98.41           H  
ATOM   2663  HA3 GLY A 160      -5.414   4.395   1.260  1.00 98.41           H  
ATOM   2664  C   GLY A 160      -5.822   5.932   2.702  1.00 98.41           C  
ATOM   2665  O   GLY A 160      -6.318   6.208   3.792  1.00 98.41           O  
ATOM   2666  N   LEU A 161      -5.025   6.757   2.036  1.00 98.36           N  
ATOM   2667  H   LEU A 161      -4.653   6.474   1.140  1.00 98.36           H  
ATOM   2668  CA  LEU A 161      -4.644   8.082   2.507  1.00 98.36           C  
ATOM   2669  HA  LEU A 161      -5.270   8.365   3.353  1.00 98.36           H  
ATOM   2670  C   LEU A 161      -4.872   9.112   1.401  1.00 98.36           C  
ATOM   2671  CB  LEU A 161      -3.175   8.077   2.965  1.00 98.36           C  
ATOM   2672  HB2 LEU A 161      -2.880   9.097   3.214  1.00 98.36           H  
ATOM   2673  HB3 LEU A 161      -2.567   7.746   2.123  1.00 98.36           H  
ATOM   2674  O   LEU A 161      -4.571   8.851   0.238  1.00 98.36           O  
ATOM   2675  CG  LEU A 161      -2.836   7.151   4.140  1.00 98.36           C  
ATOM   2676  HG  LEU A 161      -3.215   6.145   3.956  1.00 98.36           H  
ATOM   2677  CD1 LEU A 161      -1.319   7.063   4.295  1.00 98.36           C  
ATOM   2678 HD11 LEU A 161      -1.076   6.485   5.186  1.00 98.36           H  
ATOM   2679 HD12 LEU A 161      -0.908   8.068   4.389  1.00 98.36           H  
ATOM   2680 HD13 LEU A 161      -0.896   6.571   3.419  1.00 98.36           H  
ATOM   2681  CD2 LEU A 161      -3.407   7.672   5.449  1.00 98.36           C  
ATOM   2682 HD21 LEU A 161      -3.148   7.000   6.267  1.00 98.36           H  
ATOM   2683 HD22 LEU A 161      -4.491   7.722   5.350  1.00 98.36           H  
ATOM   2684 HD23 LEU A 161      -3.025   8.672   5.654  1.00 98.36           H  
ATOM   2685  N   ASP A 162      -5.357  10.277   1.800  1.00 97.57           N  
ATOM   2686  H   ASP A 162      -5.635  10.389   2.764  1.00 97.57           H  
ATOM   2687  CA  ASP A 162      -5.396  11.488   0.988  1.00 97.57           C  
ATOM   2688  HA  ASP A 162      -4.568  11.476   0.279  1.00 97.57           H  
ATOM   2689  C   ASP A 162      -5.216  12.710   1.900  1.00 97.57           C  
ATOM   2690  CB  ASP A 162      -6.699  11.543   0.186  1.00 97.57           C  
ATOM   2691  HB2 ASP A 162      -6.802  10.638  -0.412  1.00 97.57           H  
ATOM   2692  HB3 ASP A 162      -7.550  11.610   0.865  1.00 97.57           H  
ATOM   2693  O   ASP A 162      -5.411  12.607   3.120  1.00 97.57           O  
ATOM   2694  CG  ASP A 162      -6.679  12.751  -0.740  1.00 97.57           C  
ATOM   2695  OD1 ASP A 162      -5.753  12.792  -1.576  1.00 97.57           O  
ATOM   2696  OD2 ASP A 162      -7.515  13.645  -0.508  1.00 97.57           O  
ATOM   2697  N   PHE A 163      -4.781  13.835   1.333  1.00 95.90           N  
ATOM   2698  H   PHE A 163      -4.735  13.889   0.326  1.00 95.90           H  
ATOM   2699  CA  PHE A 163      -4.537  15.056   2.087  1.00 95.90           C  
ATOM   2700  HA  PHE A 163      -5.106  15.010   3.016  1.00 95.90           H  
ATOM   2701  C   PHE A 163      -4.997  16.296   1.336  1.00 95.90           C  
ATOM   2702  CB  PHE A 163      -3.050  15.197   2.427  1.00 95.90           C  
ATOM   2703  HB2 PHE A 163      -2.908  16.131   2.970  1.00 95.90           H  
ATOM   2704  HB3 PHE A 163      -2.491  15.284   1.495  1.00 95.90           H  
ATOM   2705  O   PHE A 163      -4.770  16.461   0.141  1.00 95.90           O  
ATOM   2706  CG  PHE A 163      -2.459  14.068   3.244  1.00 95.90           C  
ATOM   2707  CD1 PHE A 163      -2.686  13.994   4.629  1.00 95.90           C  
ATOM   2708  HD1 PHE A 163      -3.322  14.728   5.104  1.00 95.90           H  
ATOM   2709  CD2 PHE A 163      -1.716  13.062   2.607  1.00 95.90           C  
ATOM   2710  HD2 PHE A 163      -1.602  13.088   1.533  1.00 95.90           H  
ATOM   2711  CE1 PHE A 163      -2.142  12.942   5.385  1.00 95.90           C  
ATOM   2712  HE1 PHE A 163      -2.339  12.882   6.445  1.00 95.90           H  
ATOM   2713  CE2 PHE A 163      -1.191  11.996   3.358  1.00 95.90           C  
ATOM   2714  HE2 PHE A 163      -0.681  11.188   2.856  1.00 95.90           H  
ATOM   2715  CZ  PHE A 163      -1.387  11.943   4.748  1.00 95.90           C  
ATOM   2716  HZ  PHE A 163      -1.002  11.111   5.318  1.00 95.90           H  
ATOM   2717  N   GLU A 164      -5.523  17.253   2.095  1.00 93.09           N  
ATOM   2718  H   GLU A 164      -5.662  17.051   3.074  1.00 93.09           H  
ATOM   2719  CA  GLU A 164      -5.962  18.530   1.548  1.00 93.09           C  
ATOM   2720  HA  GLU A 164      -5.852  18.505   0.464  1.00 93.09           H  
ATOM   2721  C   GLU A 164      -5.127  19.696   2.046  1.00 93.09           C  
ATOM   2722  CB  GLU A 164      -7.432  18.773   1.853  1.00 93.09           C  
ATOM   2723  HB2 GLU A 164      -7.600  18.693   2.927  1.00 93.09           H  
ATOM   2724  HB3 GLU A 164      -7.668  19.806   1.596  1.00 93.09           H  
ATOM   2725  O   GLU A 164      -4.794  19.810   3.233  1.00 93.09           O  
ATOM   2726  CG  GLU A 164      -8.349  17.821   1.080  1.00 93.09           C  
ATOM   2727  HG2 GLU A 164      -8.057  16.794   1.297  1.00 93.09           H  
ATOM   2728  HG3 GLU A 164      -9.368  17.966   1.438  1.00 93.09           H  
ATOM   2729  CD  GLU A 164      -8.294  18.077  -0.436  1.00 93.09           C  
ATOM   2730  OE1 GLU A 164      -8.870  17.267  -1.177  1.00 93.09           O  
ATOM   2731  OE2 GLU A 164      -7.784  19.157  -0.845  1.00 93.09           O  
ATOM   2732  N   PHE A 165      -4.845  20.622   1.130  1.00 91.89           N  
ATOM   2733  H   PHE A 165      -5.227  20.484   0.205  1.00 91.89           H  
ATOM   2734  CA  PHE A 165      -3.928  21.730   1.358  1.00 91.89           C  
ATOM   2735  HA  PHE A 165      -3.619  21.706   2.404  1.00 91.89           H  
ATOM   2736  C   PHE A 165      -4.593  23.079   1.105  1.00 91.89           C  
ATOM   2737  CB  PHE A 165      -2.660  21.564   0.506  1.00 91.89           C  
ATOM   2738  HB2 PHE A 165      -1.974  22.381   0.730  1.00 91.89           H  
ATOM   2739  HB3 PHE A 165      -2.932  21.636  -0.546  1.00 91.89           H  
ATOM   2740  O   PHE A 165      -5.420  23.254   0.216  1.00 91.89           O  
ATOM   2741  CG  PHE A 165      -1.942  20.249   0.734  1.00 91.89           C  
ATOM   2742  CD1 PHE A 165      -0.932  20.144   1.708  1.00 91.89           C  
ATOM   2743  HD1 PHE A 165      -0.625  21.011   2.274  1.00 91.89           H  
ATOM   2744  CD2 PHE A 165      -2.340  19.107   0.017  1.00 91.89           C  
ATOM   2745  HD2 PHE A 165      -3.141  19.151  -0.706  1.00 91.89           H  
ATOM   2746  CE1 PHE A 165      -0.345  18.897   1.982  1.00 91.89           C  
ATOM   2747  HE1 PHE A 165       0.381  18.811   2.776  1.00 91.89           H  
ATOM   2748  CE2 PHE A 165      -1.744  17.869   0.284  1.00 91.89           C  
ATOM   2749  HE2 PHE A 165      -2.104  16.993  -0.236  1.00 91.89           H  
ATOM   2750  CZ  PHE A 165      -0.747  17.756   1.265  1.00 91.89           C  
ATOM   2751  HZ  PHE A 165      -0.331  16.785   1.488  1.00 91.89           H  
ATOM   2752  N   THR A 166      -4.175  24.096   1.851  1.00 88.31           N  
ATOM   2753  H   THR A 166      -3.522  23.891   2.594  1.00 88.31           H  
ATOM   2754  CA  THR A 166      -4.459  25.501   1.534  1.00 88.31           C  
ATOM   2755  HA  THR A 166      -4.934  25.574   0.556  1.00 88.31           H  
ATOM   2756  C   THR A 166      -3.135  26.238   1.470  1.00 88.31           C  
ATOM   2757  CB  THR A 166      -5.417  26.123   2.555  1.00 88.31           C  
ATOM   2758  HB  THR A 166      -5.029  25.977   3.563  1.00 88.31           H  
ATOM   2759  O   THR A 166      -2.385  26.251   2.443  1.00 88.31           O  
ATOM   2760  CG2 THR A 166      -5.656  27.614   2.310  1.00 88.31           C  
ATOM   2761 HG21 THR A 166      -6.428  27.967   2.993  1.00 88.31           H  
ATOM   2762 HG22 THR A 166      -5.984  27.774   1.283  1.00 88.31           H  
ATOM   2763 HG23 THR A 166      -4.742  28.177   2.500  1.00 88.31           H  
ATOM   2764  OG1 THR A 166      -6.674  25.500   2.437  1.00 88.31           O  
ATOM   2765  HG1 THR A 166      -6.550  24.700   1.921  1.00 88.31           H  
ATOM   2766  N   GLN A 167      -2.817  26.825   0.311  1.00 87.13           N  
ATOM   2767  H   GLN A 167      -3.474  26.763  -0.453  1.00 87.13           H  
ATOM   2768  CA  GLN A 167      -1.529  27.498   0.078  1.00 87.13           C  
ATOM   2769  HA  GLN A 167      -1.434  27.672  -0.993  1.00 87.13           H  
ATOM   2770  C   GLN A 167      -0.330  26.616   0.478  1.00 87.13           C  
ATOM   2771  CB  GLN A 167      -1.503  28.869   0.779  1.00 87.13           C  
ATOM   2772  HB2 GLN A 167      -1.590  28.722   1.855  1.00 87.13           H  
ATOM   2773  HB3 GLN A 167      -0.543  29.347   0.579  1.00 87.13           H  
ATOM   2774  O   GLN A 167       0.579  27.062   1.174  1.00 87.13           O  
ATOM   2775  CG  GLN A 167      -2.609  29.820   0.306  1.00 87.13           C  
ATOM   2776  HG2 GLN A 167      -3.589  29.367   0.458  1.00 87.13           H  
ATOM   2777  HG3 GLN A 167      -2.480  30.011  -0.759  1.00 87.13           H  
ATOM   2778  CD  GLN A 167      -2.591  31.148   1.056  1.00 87.13           C  
ATOM   2779  NE2 GLN A 167      -3.213  32.172   0.514  1.00 87.13           N  
ATOM   2780 HE21 GLN A 167      -3.148  33.045   1.018  1.00 87.13           H  
ATOM   2781 HE22 GLN A 167      -3.650  32.089  -0.392  1.00 87.13           H  
ATOM   2782  OE1 GLN A 167      -2.044  31.299   2.136  1.00 87.13           O  
ATOM   2783  N   THR A 168      -0.342  25.345   0.059  1.00 85.41           N  
ATOM   2784  H   THR A 168      -1.125  25.055  -0.508  1.00 85.41           H  
ATOM   2785  CA  THR A 168       0.672  24.312   0.372  1.00 85.41           C  
ATOM   2786  HA  THR A 168       0.344  23.405  -0.135  1.00 85.41           H  
ATOM   2787  C   THR A 168       0.795  23.890   1.840  1.00 85.41           C  
ATOM   2788  CB  THR A 168       2.061  24.638  -0.214  1.00 85.41           C  
ATOM   2789  HB  THR A 168       2.691  23.753  -0.122  1.00 85.41           H  
ATOM   2790  O   THR A 168       1.644  23.062   2.143  1.00 85.41           O  
ATOM   2791  CG2 THR A 168       2.007  25.013  -1.695  1.00 85.41           C  
ATOM   2792 HG21 THR A 168       1.472  25.952  -1.838  1.00 85.41           H  
ATOM   2793 HG22 THR A 168       3.023  25.130  -2.071  1.00 85.41           H  
ATOM   2794 HG23 THR A 168       1.510  24.222  -2.255  1.00 85.41           H  
ATOM   2795  OG1 THR A 168       2.701  25.705   0.447  1.00 85.41           O  
ATOM   2796  HG1 THR A 168       2.015  26.293   0.773  1.00 85.41           H  
ATOM   2797  N   LYS A 169      -0.047  24.403   2.745  1.00 90.64           N  
ATOM   2798  H   LYS A 169      -0.742  25.073   2.449  1.00 90.64           H  
ATOM   2799  CA  LYS A 169      -0.098  23.949   4.141  1.00 90.64           C  
ATOM   2800  HA  LYS A 169       0.860  23.507   4.415  1.00 90.64           H  
ATOM   2801  C   LYS A 169      -1.160  22.879   4.308  1.00 90.64           C  
ATOM   2802  CB  LYS A 169      -0.384  25.119   5.087  1.00 90.64           C  
ATOM   2803  HB2 LYS A 169      -0.490  24.720   6.097  1.00 90.64           H  
ATOM   2804  HB3 LYS A 169      -1.321  25.601   4.811  1.00 90.64           H  
ATOM   2805  O   LYS A 169      -2.290  23.086   3.863  1.00 90.64           O  
ATOM   2806  CG  LYS A 169       0.751  26.146   5.074  1.00 90.64           C  
ATOM   2807  HG2 LYS A 169       0.787  26.646   4.107  1.00 90.64           H  
ATOM   2808  HG3 LYS A 169       1.699  25.638   5.251  1.00 90.64           H  
ATOM   2809  CD  LYS A 169       0.521  27.181   6.177  1.00 90.64           C  
ATOM   2810  HD2 LYS A 169       0.461  26.668   7.137  1.00 90.64           H  
ATOM   2811  HD3 LYS A 169      -0.416  27.706   5.988  1.00 90.64           H  
ATOM   2812  CE  LYS A 169       1.686  28.170   6.192  1.00 90.64           C  
ATOM   2813  HE2 LYS A 169       1.711  28.689   5.234  1.00 90.64           H  
ATOM   2814  HE3 LYS A 169       2.613  27.606   6.292  1.00 90.64           H  
ATOM   2815  NZ  LYS A 169       1.549  29.135   7.308  1.00 90.64           N  
ATOM   2816  HZ1 LYS A 169       1.533  28.641   8.189  1.00 90.64           H  
ATOM   2817  HZ2 LYS A 169       2.327  29.779   7.314  1.00 90.64           H  
ATOM   2818  HZ3 LYS A 169       0.689  29.657   7.213  1.00 90.64           H  
ATOM   2819  N   ILE A 170      -0.810  21.790   4.986  1.00 92.92           N  
ATOM   2820  H   ILE A 170       0.145  21.695   5.302  1.00 92.92           H  
ATOM   2821  CA  ILE A 170      -1.746  20.719   5.332  1.00 92.92           C  
ATOM   2822  HA  ILE A 170      -2.115  20.296   4.398  1.00 92.92           H  
ATOM   2823  C   ILE A 170      -2.949  21.275   6.108  1.00 92.92           C  
ATOM   2824  CB  ILE A 170      -1.000  19.608   6.110  1.00 92.92           C  
ATOM   2825  HB  ILE A 170      -0.161  19.281   5.496  1.00 92.92           H  
ATOM   2826  O   ILE A 170      -2.782  22.126   6.983  1.00 92.92           O  
ATOM   2827  CG1 ILE A 170      -1.888  18.381   6.369  1.00 92.92           C  
ATOM   2828 HG12 ILE A 170      -2.774  18.662   6.938  1.00 92.92           H  
ATOM   2829 HG13 ILE A 170      -1.326  17.660   6.963  1.00 92.92           H  
ATOM   2830  CG2 ILE A 170      -0.420  20.096   7.452  1.00 92.92           C  
ATOM   2831 HG21 ILE A 170       0.333  20.865   7.284  1.00 92.92           H  
ATOM   2832 HG22 ILE A 170       0.060  19.268   7.974  1.00 92.92           H  
ATOM   2833 HG23 ILE A 170      -1.206  20.488   8.099  1.00 92.92           H  
ATOM   2834  CD1 ILE A 170      -2.311  17.683   5.081  1.00 92.92           C  
ATOM   2835 HD11 ILE A 170      -2.991  18.304   4.498  1.00 92.92           H  
ATOM   2836 HD12 ILE A 170      -1.435  17.430   4.484  1.00 92.92           H  
ATOM   2837 HD13 ILE A 170      -2.831  16.764   5.353  1.00 92.92           H  
ATOM   2838  N   GLN A 171      -4.161  20.837   5.769  1.00 91.28           N  
ATOM   2839  H   GLN A 171      -4.234  20.226   4.968  1.00 91.28           H  
ATOM   2840  CA  GLN A 171      -5.405  21.213   6.455  1.00 91.28           C  
ATOM   2841  HA  GLN A 171      -5.180  21.764   7.369  1.00 91.28           H  
ATOM   2842  C   GLN A 171      -6.231  19.997   6.870  1.00 91.28           C  
ATOM   2843  CB  GLN A 171      -6.280  22.089   5.543  1.00 91.28           C  
ATOM   2844  HB2 GLN A 171      -6.491  21.544   4.623  1.00 91.28           H  
ATOM   2845  HB3 GLN A 171      -7.229  22.273   6.046  1.00 91.28           H  
ATOM   2846  O   GLN A 171      -6.831  20.004   7.945  1.00 91.28           O  
ATOM   2847  CG  GLN A 171      -5.673  23.444   5.173  1.00 91.28           C  
ATOM   2848  HG2 GLN A 171      -6.394  23.986   4.561  1.00 91.28           H  
ATOM   2849  HG3 GLN A 171      -4.775  23.286   4.577  1.00 91.28           H  
ATOM   2850  CD  GLN A 171      -5.350  24.305   6.387  1.00 91.28           C  
ATOM   2851  NE2 GLN A 171      -4.106  24.665   6.589  1.00 91.28           N  
ATOM   2852 HE21 GLN A 171      -3.947  25.042   7.512  1.00 91.28           H  
ATOM   2853 HE22 GLN A 171      -3.400  24.095   6.145  1.00 91.28           H  
ATOM   2854  OE1 GLN A 171      -6.195  24.667   7.189  1.00 91.28           O  
ATOM   2855  N   LEU A 172      -6.267  18.970   6.022  1.00 92.46           N  
ATOM   2856  H   LEU A 172      -5.750  19.021   5.156  1.00 92.46           H  
ATOM   2857  CA  LEU A 172      -7.052  17.761   6.232  1.00 92.46           C  
ATOM   2858  HA  LEU A 172      -7.362  17.710   7.276  1.00 92.46           H  
ATOM   2859  C   LEU A 172      -6.204  16.538   5.908  1.00 92.46           C  
ATOM   2860  CB  LEU A 172      -8.288  17.791   5.320  1.00 92.46           C  
ATOM   2861  HB2 LEU A 172      -8.010  17.303   4.385  1.00 92.46           H  
ATOM   2862  HB3 LEU A 172      -8.570  18.821   5.103  1.00 92.46           H  
ATOM   2863  O   LEU A 172      -5.396  16.582   4.986  1.00 92.46           O  
ATOM   2864  CG  LEU A 172      -9.516  17.043   5.839  1.00 92.46           C  
ATOM   2865  HG  LEU A 172      -9.245  16.022   6.108  1.00 92.46           H  
ATOM   2866  CD1 LEU A 172     -10.100  17.767   7.057  1.00 92.46           C  
ATOM   2867 HD11 LEU A 172     -10.113  18.842   6.876  1.00 92.46           H  
ATOM   2868 HD12 LEU A 172      -9.495  17.557   7.939  1.00 92.46           H  
ATOM   2869 HD13 LEU A 172     -11.123  17.438   7.235  1.00 92.46           H  
ATOM   2870  CD2 LEU A 172     -10.567  17.010   4.727  1.00 92.46           C  
ATOM   2871 HD21 LEU A 172     -11.455  16.463   5.046  1.00 92.46           H  
ATOM   2872 HD22 LEU A 172     -10.155  16.507   3.853  1.00 92.46           H  
ATOM   2873 HD23 LEU A 172     -10.848  18.023   4.437  1.00 92.46           H  
ATOM   2874  N   GLY A 173      -6.409  15.464   6.658  1.00 94.70           N  
ATOM   2875  H   GLY A 173      -7.076  15.534   7.413  1.00 94.70           H  
ATOM   2876  CA  GLY A 173      -6.001  14.125   6.262  1.00 94.70           C  
ATOM   2877  HA2 GLY A 173      -5.251  13.734   6.950  1.00 94.70           H  
ATOM   2878  HA3 GLY A 173      -5.584  14.134   5.255  1.00 94.70           H  
ATOM   2879  C   GLY A 173      -7.211  13.205   6.275  1.00 94.70           C  
ATOM   2880  O   GLY A 173      -7.965  13.182   7.253  1.00 94.70           O  
ATOM   2881  N   GLN A 174      -7.385  12.456   5.198  1.00 96.27           N  
ATOM   2882  H   GLN A 174      -6.766  12.606   4.413  1.00 96.27           H  
ATOM   2883  CA  GLN A 174      -8.415  11.448   5.031  1.00 96.27           C  
ATOM   2884  HA  GLN A 174      -9.147  11.536   5.834  1.00 96.27           H  
ATOM   2885  C   GLN A 174      -7.746  10.085   5.121  1.00 96.27           C  
ATOM   2886  CB  GLN A 174      -9.149  11.638   3.698  1.00 96.27           C  
ATOM   2887  HB2 GLN A 174      -8.469  11.429   2.872  1.00 96.27           H  
ATOM   2888  HB3 GLN A 174      -9.962  10.914   3.655  1.00 96.27           H  
ATOM   2889  O   GLN A 174      -6.769   9.813   4.428  1.00 96.27           O  
ATOM   2890  CG  GLN A 174      -9.740  13.047   3.526  1.00 96.27           C  
ATOM   2891  HG2 GLN A 174     -10.682  12.949   2.988  1.00 96.27           H  
ATOM   2892  HG3 GLN A 174      -9.967  13.487   4.497  1.00 96.27           H  
ATOM   2893  CD  GLN A 174      -8.847  14.002   2.736  1.00 96.27           C  
ATOM   2894  NE2 GLN A 174      -9.279  14.494   1.605  1.00 96.27           N  
ATOM   2895 HE21 GLN A 174      -8.552  14.822   0.985  1.00 96.27           H  
ATOM   2896 HE22 GLN A 174     -10.015  14.048   1.076  1.00 96.27           H  
ATOM   2897  OE1 GLN A 174      -7.778  14.378   3.178  1.00 96.27           O  
ATOM   2898  N   ILE A 175      -8.236   9.238   6.021  1.00 97.74           N  
ATOM   2899  H   ILE A 175      -8.980   9.561   6.622  1.00 97.74           H  
ATOM   2900  CA  ILE A 175      -7.596   7.964   6.342  1.00 97.74           C  
ATOM   2901  HA  ILE A 175      -6.873   7.719   5.563  1.00 97.74           H  
ATOM   2902  C   ILE A 175      -8.662   6.878   6.363  1.00 97.74           C  
ATOM   2903  CB  ILE A 175      -6.825   8.047   7.680  1.00 97.74           C  
ATOM   2904  HB  ILE A 175      -7.545   8.154   8.491  1.00 97.74           H  
ATOM   2905  O   ILE A 175      -9.506   6.864   7.255  1.00 97.74           O  
ATOM   2906  CG1 ILE A 175      -5.877   9.272   7.731  1.00 97.74           C  
ATOM   2907 HG12 ILE A 175      -5.126   9.196   6.944  1.00 97.74           H  
ATOM   2908 HG13 ILE A 175      -6.447  10.184   7.555  1.00 97.74           H  
ATOM   2909  CG2 ILE A 175      -6.062   6.724   7.875  1.00 97.74           C  
ATOM   2910 HG21 ILE A 175      -6.757   5.886   7.915  1.00 97.74           H  
ATOM   2911 HG22 ILE A 175      -5.503   6.735   8.812  1.00 97.74           H  
ATOM   2912 HG23 ILE A 175      -5.370   6.561   7.049  1.00 97.74           H  
ATOM   2913  CD1 ILE A 175      -5.173   9.480   9.073  1.00 97.74           C  
ATOM   2914 HD11 ILE A 175      -5.918   9.629   9.855  1.00 97.74           H  
ATOM   2915 HD12 ILE A 175      -4.540   8.628   9.319  1.00 97.74           H  
ATOM   2916 HD13 ILE A 175      -4.545  10.368   9.009  1.00 97.74           H  
ATOM   2917  N   ASN A 176      -8.633   5.975   5.387  1.00 98.19           N  
ATOM   2918  H   ASN A 176      -7.884   6.045   4.713  1.00 98.19           H  
ATOM   2919  CA  ASN A 176      -9.542   4.837   5.295  1.00 98.19           C  
ATOM   2920  HA  ASN A 176     -10.407   5.007   5.935  1.00 98.19           H  
ATOM   2921  C   ASN A 176      -8.853   3.559   5.777  1.00 98.19           C  
ATOM   2922  CB  ASN A 176     -10.050   4.712   3.854  1.00 98.19           C  
ATOM   2923  HB2 ASN A 176     -10.546   5.640   3.570  1.00 98.19           H  
ATOM   2924  HB3 ASN A 176      -9.207   4.542   3.185  1.00 98.19           H  
ATOM   2925  O   ASN A 176      -7.898   3.085   5.161  1.00 98.19           O  
ATOM   2926  CG  ASN A 176     -11.056   3.590   3.664  1.00 98.19           C  
ATOM   2927  ND2 ASN A 176     -11.269   3.191   2.433  1.00 98.19           N  
ATOM   2928 HD21 ASN A 176     -11.864   2.388   2.286  1.00 98.19           H  
ATOM   2929 HD22 ASN A 176     -10.784   3.627   1.662  1.00 98.19           H  
ATOM   2930  OD1 ASN A 176     -11.672   3.092   4.594  1.00 98.19           O  
ATOM   2931  N   PHE A 177      -9.365   2.996   6.862  1.00 97.84           N  
ATOM   2932  H   PHE A 177     -10.176   3.427   7.282  1.00 97.84           H  
ATOM   2933  CA  PHE A 177      -8.918   1.742   7.440  1.00 97.84           C  
ATOM   2934  HA  PHE A 177      -7.917   1.495   7.084  1.00 97.84           H  
ATOM   2935  C   PHE A 177      -9.881   0.620   7.045  1.00 97.84           C  
ATOM   2936  CB  PHE A 177      -8.864   1.907   8.951  1.00 97.84           C  
ATOM   2937  HB2 PHE A 177      -9.873   2.121   9.303  1.00 97.84           H  
ATOM   2938  HB3 PHE A 177      -8.560   0.952   9.379  1.00 97.84           H  
ATOM   2939  O   PHE A 177     -11.033   0.586   7.487  1.00 97.84           O  
ATOM   2940  CG  PHE A 177      -7.930   2.981   9.480  1.00 97.84           C  
ATOM   2941  CD1 PHE A 177      -6.553   2.730   9.577  1.00 97.84           C  
ATOM   2942  HD1 PHE A 177      -6.153   1.809   9.180  1.00 97.84           H  
ATOM   2943  CD2 PHE A 177      -8.442   4.208   9.935  1.00 97.84           C  
ATOM   2944  HD2 PHE A 177      -9.499   4.410   9.840  1.00 97.84           H  
ATOM   2945  CE1 PHE A 177      -5.695   3.662  10.182  1.00 97.84           C  
ATOM   2946  HE1 PHE A 177      -4.640   3.450  10.270  1.00 97.84           H  
ATOM   2947  CE2 PHE A 177      -7.584   5.153  10.529  1.00 97.84           C  
ATOM   2948  HE2 PHE A 177      -7.978   6.090  10.893  1.00 97.84           H  
ATOM   2949  CZ  PHE A 177      -6.215   4.868  10.675  1.00 97.84           C  
ATOM   2950  HZ  PHE A 177      -5.558   5.577  11.157  1.00 97.84           H  
ATOM   2951  N   GLU A 178      -9.402  -0.309   6.218  1.00 94.06           N  
ATOM   2952  H   GLU A 178      -8.432  -0.256   5.941  1.00 94.06           H  
ATOM   2953  CA  GLU A 178     -10.202  -1.411   5.686  1.00 94.06           C  
ATOM   2954  HA  GLU A 178     -11.224  -1.339   6.060  1.00 94.06           H  
ATOM   2955  C   GLU A 178      -9.656  -2.772   6.105  1.00 94.06           C  
ATOM   2956  CB  GLU A 178     -10.280  -1.339   4.163  1.00 94.06           C  
ATOM   2957  HB2 GLU A 178     -10.840  -2.208   3.816  1.00 94.06           H  
ATOM   2958  HB3 GLU A 178      -9.278  -1.378   3.735  1.00 94.06           H  
ATOM   2959  O   GLU A 178      -8.728  -3.313   5.486  1.00 94.06           O  
ATOM   2960  CG  GLU A 178     -10.985  -0.079   3.677  1.00 94.06           C  
ATOM   2961  HG2 GLU A 178     -10.294   0.763   3.735  1.00 94.06           H  
ATOM   2962  HG3 GLU A 178     -11.849   0.136   4.305  1.00 94.06           H  
ATOM   2963  CD  GLU A 178     -11.435  -0.293   2.243  1.00 94.06           C  
ATOM   2964  OE1 GLU A 178     -12.641  -0.543   2.039  1.00 94.06           O  
ATOM   2965  OE2 GLU A 178     -10.565  -0.265   1.356  1.00 94.06           O  
ATOM   2966  N   HIS A 179     -10.307  -3.362   7.108  1.00 94.17           N  
ATOM   2967  H   HIS A 179     -11.079  -2.876   7.540  1.00 94.17           H  
ATOM   2968  CA  HIS A 179      -9.962  -4.683   7.616  1.00 94.17           C  
ATOM   2969  HA  HIS A 179      -8.915  -4.639   7.914  1.00 94.17           H  
ATOM   2970  C   HIS A 179     -10.098  -5.763   6.522  1.00 94.17           C  
ATOM   2971  CB  HIS A 179     -10.797  -4.984   8.874  1.00 94.17           C  
ATOM   2972  HB2 HIS A 179     -10.889  -4.077   9.472  1.00 94.17           H  
ATOM   2973  HB3 HIS A 179     -11.801  -5.291   8.579  1.00 94.17           H  
ATOM   2974  O   HIS A 179     -10.876  -5.646   5.570  1.00 94.17           O  
ATOM   2975  CG  HIS A 179     -10.172  -6.042   9.751  1.00 94.17           C  
ATOM   2976  CD2 HIS A 179      -9.181  -5.837  10.673  1.00 94.17           C  
ATOM   2977  HD2 HIS A 179      -8.744  -4.887  10.941  1.00 94.17           H  
ATOM   2978  ND1 HIS A 179     -10.451  -7.393   9.757  1.00 94.17           N  
ATOM   2979  HD1 HIS A 179     -11.362  -7.793   9.585  1.00 94.17           H  
ATOM   2980  CE1 HIS A 179      -9.596  -7.989  10.602  1.00 94.17           C  
ATOM   2981  HE1 HIS A 179      -9.624  -9.030  10.887  1.00 94.17           H  
ATOM   2982  NE2 HIS A 179      -8.790  -7.085  11.162  1.00 94.17           N  
ATOM   2983  N   SER A 180      -9.300  -6.830   6.624  1.00 89.13           N  
ATOM   2984  H   SER A 180      -8.672  -6.884   7.413  1.00 89.13           H  
ATOM   2985  CA  SER A 180      -9.318  -7.917   5.629  1.00 89.13           C  
ATOM   2986  HA  SER A 180      -9.484  -7.476   4.647  1.00 89.13           H  
ATOM   2987  C   SER A 180     -10.465  -8.916   5.849  1.00 89.13           C  
ATOM   2988  CB  SER A 180      -7.950  -8.605   5.565  1.00 89.13           C  
ATOM   2989  HB2 SER A 180      -7.156  -7.858   5.564  1.00 89.13           H  
ATOM   2990  HB3 SER A 180      -7.890  -9.158   4.627  1.00 89.13           H  
ATOM   2991  O   SER A 180     -10.917  -9.559   4.901  1.00 89.13           O  
ATOM   2992  OG  SER A 180      -7.745  -9.523   6.621  1.00 89.13           O  
ATOM   2993  HG  SER A 180      -7.660  -9.115   7.486  1.00 89.13           H  
ATOM   2994  N   VAL A 181     -10.955  -9.006   7.092  1.00 90.94           N  
ATOM   2995  H   VAL A 181     -10.480  -8.464   7.799  1.00 90.94           H  
ATOM   2996  CA  VAL A 181     -12.000  -9.949   7.532  1.00 90.94           C  
ATOM   2997  HA  VAL A 181     -12.265 -10.607   6.704  1.00 90.94           H  
ATOM   2998  C   VAL A 181     -13.287  -9.242   7.967  1.00 90.94           C  
ATOM   2999  CB  VAL A 181     -11.471 -10.837   8.683  1.00 90.94           C  
ATOM   3000  HB  VAL A 181     -11.245 -10.205   9.541  1.00 90.94           H  
ATOM   3001  O   VAL A 181     -14.375  -9.731   7.675  1.00 90.94           O  
ATOM   3002  CG1 VAL A 181     -12.493 -11.890   9.128  1.00 90.94           C  
ATOM   3003 HG11 VAL A 181     -12.786 -12.516   8.285  1.00 90.94           H  
ATOM   3004 HG12 VAL A 181     -13.381 -11.412   9.541  1.00 90.94           H  
ATOM   3005 HG13 VAL A 181     -12.068 -12.522   9.908  1.00 90.94           H  
ATOM   3006  CG2 VAL A 181     -10.189 -11.582   8.289  1.00 90.94           C  
ATOM   3007 HG21 VAL A 181     -10.352 -12.160   7.379  1.00 90.94           H  
ATOM   3008 HG22 VAL A 181      -9.374 -10.876   8.133  1.00 90.94           H  
ATOM   3009 HG23 VAL A 181      -9.886 -12.253   9.094  1.00 90.94           H  
ATOM   3010  N   ASP A 182     -13.177  -8.089   8.636  1.00 93.62           N  
ATOM   3011  H   ASP A 182     -12.362  -7.521   8.455  1.00 93.62           H  
ATOM   3012  CA  ASP A 182     -14.337  -7.379   9.184  1.00 93.62           C  
ATOM   3013  HA  ASP A 182     -15.113  -8.109   9.411  1.00 93.62           H  
ATOM   3014  C   ASP A 182     -14.869  -6.437   8.102  1.00 93.62           C  
ATOM   3015  CB  ASP A 182     -14.004  -6.658  10.507  1.00 93.62           C  
ATOM   3016  HB2 ASP A 182     -13.442  -7.339  11.146  1.00 93.62           H  
ATOM   3017  HB3 ASP A 182     -13.382  -5.785  10.307  1.00 93.62           H  
ATOM   3018  O   ASP A 182     -14.097  -5.759   7.424  1.00 93.62           O  
ATOM   3019  CG  ASP A 182     -15.280  -6.216  11.247  1.00 93.62           C  
ATOM   3020  OD1 ASP A 182     -16.130  -5.528  10.646  1.00 93.62           O  
ATOM   3021  OD2 ASP A 182     -15.506  -6.611  12.405  1.00 93.62           O  
ATOM   3022  N   LEU A 183     -16.185  -6.432   7.907  1.00 95.12           N  
ATOM   3023  H   LEU A 183     -16.754  -6.928   8.578  1.00 95.12           H  
ATOM   3024  CA  LEU A 183     -16.848  -5.642   6.869  1.00 95.12           C  
ATOM   3025  HA  LEU A 183     -16.159  -5.523   6.033  1.00 95.12           H  
ATOM   3026  C   LEU A 183     -17.170  -4.213   7.326  1.00 95.12           C  
ATOM   3027  CB  LEU A 183     -18.094  -6.394   6.369  1.00 95.12           C  
ATOM   3028  HB2 LEU A 183     -18.802  -6.474   7.194  1.00 95.12           H  
ATOM   3029  HB3 LEU A 183     -18.567  -5.804   5.584  1.00 95.12           H  
ATOM   3030  O   LEU A 183     -17.814  -3.469   6.589  1.00 95.12           O  
ATOM   3031  CG  LEU A 183     -17.822  -7.804   5.814  1.00 95.12           C  
ATOM   3032  HG  LEU A 183     -17.423  -8.439   6.605  1.00 95.12           H  
ATOM   3033  CD1 LEU A 183     -19.140  -8.413   5.334  1.00 95.12           C  
ATOM   3034 HD11 LEU A 183     -19.568  -7.799   4.541  1.00 95.12           H  
ATOM   3035 HD12 LEU A 183     -18.974  -9.430   4.979  1.00 95.12           H  
ATOM   3036 HD13 LEU A 183     -19.843  -8.448   6.167  1.00 95.12           H  
ATOM   3037  CD2 LEU A 183     -16.841  -7.809   4.638  1.00 95.12           C  
ATOM   3038 HD21 LEU A 183     -16.678  -8.835   4.309  1.00 95.12           H  
ATOM   3039 HD22 LEU A 183     -15.879  -7.410   4.958  1.00 95.12           H  
ATOM   3040 HD23 LEU A 183     -17.234  -7.207   3.819  1.00 95.12           H  
ATOM   3041  N   ARG A 184     -16.763  -3.819   8.533  1.00 96.81           N  
ATOM   3042  H   ARG A 184     -16.301  -4.499   9.120  1.00 96.81           H  
ATOM   3043  CA  ARG A 184     -16.890  -2.465   9.071  1.00 96.81           C  
ATOM   3044  HA  ARG A 184     -17.676  -1.923   8.545  1.00 96.81           H  
ATOM   3045  C   ARG A 184     -15.574  -1.719   8.843  1.00 96.81           C  
ATOM   3046  CB  ARG A 184     -17.250  -2.548  10.564  1.00 96.81           C  
ATOM   3047  HB2 ARG A 184     -17.342  -1.535  10.955  1.00 96.81           H  
ATOM   3048  HB3 ARG A 184     -16.429  -3.034  11.091  1.00 96.81           H  
ATOM   3049  O   ARG A 184     -14.616  -1.894   9.584  1.00 96.81           O  
ATOM   3050  CG  ARG A 184     -18.554  -3.321  10.839  1.00 96.81           C  
ATOM   3051  HG2 ARG A 184     -19.392  -2.746  10.445  1.00 96.81           H  
ATOM   3052  HG3 ARG A 184     -18.543  -4.291  10.343  1.00 96.81           H  
ATOM   3053  CD  ARG A 184     -18.770  -3.556  12.339  1.00 96.81           C  
ATOM   3054  HD2 ARG A 184     -18.643  -2.606  12.857  1.00 96.81           H  
ATOM   3055  HD3 ARG A 184     -19.791  -3.907  12.488  1.00 96.81           H  
ATOM   3056  NE  ARG A 184     -17.835  -4.548  12.910  1.00 96.81           N  
ATOM   3057  HE  ARG A 184     -17.166  -4.983  12.291  1.00 96.81           H  
ATOM   3058  NH1 ARG A 184     -18.587  -4.450  15.087  1.00 96.81           N  
ATOM   3059 HH11 ARG A 184     -19.239  -3.716  14.852  1.00 96.81           H  
ATOM   3060 HH12 ARG A 184     -18.562  -4.769  16.045  1.00 96.81           H  
ATOM   3061  NH2 ARG A 184     -16.873  -5.764  14.580  1.00 96.81           N  
ATOM   3062 HH21 ARG A 184     -16.197  -6.094  13.906  1.00 96.81           H  
ATOM   3063 HH22 ARG A 184     -16.707  -5.873  15.570  1.00 96.81           H  
ATOM   3064  CZ  ARG A 184     -17.774  -4.922  14.179  1.00 96.81           C  
ATOM   3065  N   SER A 185     -15.543  -0.868   7.828  1.00 97.05           N  
ATOM   3066  H   SER A 185     -16.374  -0.771   7.263  1.00 97.05           H  
ATOM   3067  CA  SER A 185     -14.417   0.021   7.530  1.00 97.05           C  
ATOM   3068  HA  SER A 185     -13.496  -0.416   7.917  1.00 97.05           H  
ATOM   3069  C   SER A 185     -14.617   1.381   8.190  1.00 97.05           C  
ATOM   3070  CB  SER A 185     -14.248   0.192   6.020  1.00 97.05           C  
ATOM   3071  HB2 SER A 185     -15.177   0.577   5.599  1.00 97.05           H  
ATOM   3072  HB3 SER A 185     -13.446   0.903   5.826  1.00 97.05           H  
ATOM   3073  O   SER A 185     -15.743   1.883   8.290  1.00 97.05           O  
ATOM   3074  OG  SER A 185     -13.935  -1.045   5.407  1.00 97.05           O  
ATOM   3075  HG  SER A 185     -13.776  -0.884   4.474  1.00 97.05           H  
ATOM   3076  N   LEU A 186     -13.529   2.009   8.627  1.00 97.26           N  
ATOM   3077  H   LEU A 186     -12.627   1.586   8.462  1.00 97.26           H  
ATOM   3078  CA  LEU A 186     -13.575   3.320   9.270  1.00 97.26           C  
ATOM   3079  HA  LEU A 186     -14.604   3.676   9.319  1.00 97.26           H  
ATOM   3080  C   LEU A 186     -12.787   4.339   8.462  1.00 97.26           C  
ATOM   3081  CB  LEU A 186     -13.050   3.249  10.703  1.00 97.26           C  
ATOM   3082  HB2 LEU A 186     -12.807   4.268  11.004  1.00 97.26           H  
ATOM   3083  HB3 LEU A 186     -12.126   2.670  10.728  1.00 97.26           H  
ATOM   3084  O   LEU A 186     -11.617   4.131   8.157  1.00 97.26           O  
ATOM   3085  CG  LEU A 186     -14.053   2.688  11.723  1.00 97.26           C  
ATOM   3086  HG  LEU A 186     -15.018   3.180  11.597  1.00 97.26           H  
ATOM   3087  CD1 LEU A 186     -14.276   1.175  11.644  1.00 97.26           C  
ATOM   3088 HD11 LEU A 186     -13.322   0.651  11.584  1.00 97.26           H  
ATOM   3089 HD12 LEU A 186     -14.876   0.923  10.770  1.00 97.26           H  
ATOM   3090 HD13 LEU A 186     -14.815   0.823  12.524  1.00 97.26           H  
ATOM   3091  CD2 LEU A 186     -13.519   3.075  13.092  1.00 97.26           C  
ATOM   3092 HD21 LEU A 186     -13.932   2.418  13.858  1.00 97.26           H  
ATOM   3093 HD22 LEU A 186     -13.781   4.111  13.308  1.00 97.26           H  
ATOM   3094 HD23 LEU A 186     -12.433   2.982  13.104  1.00 97.26           H  
ATOM   3095  N   ILE A 187     -13.423   5.474   8.178  1.00 97.12           N  
ATOM   3096  H   ILE A 187     -14.362   5.594   8.530  1.00 97.12           H  
ATOM   3097  CA  ILE A 187     -12.775   6.616   7.537  1.00 97.12           C  
ATOM   3098  HA  ILE A 187     -11.777   6.323   7.210  1.00 97.12           H  
ATOM   3099  C   ILE A 187     -12.634   7.717   8.576  1.00 97.12           C  
ATOM   3100  CB  ILE A 187     -13.534   7.078   6.276  1.00 97.12           C  
ATOM   3101  HB  ILE A 187     -14.552   7.340   6.565  1.00 97.12           H  
ATOM   3102  O   ILE A 187     -13.634   8.193   9.107  1.00 97.12           O  
ATOM   3103  CG1 ILE A 187     -13.594   5.930   5.242  1.00 97.12           C  
ATOM   3104 HG12 ILE A 187     -14.033   5.046   5.703  1.00 97.12           H  
ATOM   3105 HG13 ILE A 187     -12.578   5.678   4.937  1.00 97.12           H  
ATOM   3106  CG2 ILE A 187     -12.854   8.326   5.680  1.00 97.12           C  
ATOM   3107 HG21 ILE A 187     -11.821   8.097   5.415  1.00 97.12           H  
ATOM   3108 HG22 ILE A 187     -13.380   8.664   4.788  1.00 97.12           H  
ATOM   3109 HG23 ILE A 187     -12.861   9.152   6.392  1.00 97.12           H  
ATOM   3110  CD1 ILE A 187     -14.417   6.234   3.985  1.00 97.12           C  
ATOM   3111 HD11 ILE A 187     -14.493   5.330   3.379  1.00 97.12           H  
ATOM   3112 HD12 ILE A 187     -13.931   7.001   3.383  1.00 97.12           H  
ATOM   3113 HD13 ILE A 187     -15.420   6.559   4.261  1.00 97.12           H  
ATOM   3114  N   PHE A 188     -11.411   8.144   8.855  1.00 95.48           N  
ATOM   3115  H   PHE A 188     -10.634   7.716   8.371  1.00 95.48           H  
ATOM   3116  CA  PHE A 188     -11.138   9.294   9.701  1.00 95.48           C  
ATOM   3117  HA  PHE A 188     -12.032   9.548  10.271  1.00 95.48           H  
ATOM   3118  C   PHE A 188     -10.778  10.496   8.844  1.00 95.48           C  
ATOM   3119  CB  PHE A 188     -10.049   8.970  10.720  1.00 95.48           C  
ATOM   3120  HB2 PHE A 188      -9.677   9.903  11.145  1.00 95.48           H  
ATOM   3121  HB3 PHE A 188      -9.212   8.478  10.225  1.00 95.48           H  
ATOM   3122  O   PHE A 188      -9.857  10.445   8.035  1.00 95.48           O  
ATOM   3123  CG  PHE A 188     -10.550   8.111  11.856  1.00 95.48           C  
ATOM   3124  CD1 PHE A 188     -10.957   8.704  13.067  1.00 95.48           C  
ATOM   3125  HD1 PHE A 188     -10.921   9.777  13.186  1.00 95.48           H  
ATOM   3126  CD2 PHE A 188     -10.610   6.717  11.702  1.00 95.48           C  
ATOM   3127  HD2 PHE A 188     -10.332   6.267  10.761  1.00 95.48           H  
ATOM   3128  CE1 PHE A 188     -11.377   7.895  14.136  1.00 95.48           C  
ATOM   3129  HE1 PHE A 188     -11.660   8.341  15.078  1.00 95.48           H  
ATOM   3130  CE2 PHE A 188     -11.011   5.909  12.776  1.00 95.48           C  
ATOM   3131  HE2 PHE A 188     -11.017   4.834  12.669  1.00 95.48           H  
ATOM   3132  CZ  PHE A 188     -11.376   6.497  13.997  1.00 95.48           C  
ATOM   3133  HZ  PHE A 188     -11.630   5.869  14.838  1.00 95.48           H  
ATOM   3134  N   ILE A 189     -11.504  11.587   9.059  1.00 93.51           N  
ATOM   3135  H   ILE A 189     -12.281  11.517   9.700  1.00 93.51           H  
ATOM   3136  CA  ILE A 189     -11.170  12.904   8.537  1.00 93.51           C  
ATOM   3137  HA  ILE A 189     -10.390  12.814   7.782  1.00 93.51           H  
ATOM   3138  C   ILE A 189     -10.618  13.718   9.706  1.00 93.51           C  
ATOM   3139  CB  ILE A 189     -12.396  13.544   7.861  1.00 93.51           C  
ATOM   3140  HB  ILE A 189     -13.208  13.609   8.585  1.00 93.51           H  
ATOM   3141  O   ILE A 189     -11.354  14.076  10.634  1.00 93.51           O  
ATOM   3142  CG1 ILE A 189     -12.872  12.728   6.638  1.00 93.51           C  
ATOM   3143 HG12 ILE A 189     -12.931  11.670   6.896  1.00 93.51           H  
ATOM   3144 HG13 ILE A 189     -12.151  12.830   5.827  1.00 93.51           H  
ATOM   3145  CG2 ILE A 189     -12.004  14.951   7.416  1.00 93.51           C  
ATOM   3146 HG21 ILE A 189     -11.814  15.577   8.288  1.00 93.51           H  
ATOM   3147 HG22 ILE A 189     -12.796  15.405   6.821  1.00 93.51           H  
ATOM   3148 HG23 ILE A 189     -11.102  14.890   6.806  1.00 93.51           H  
ATOM   3149  CD1 ILE A 189     -14.259  13.148   6.130  1.00 93.51           C  
ATOM   3150 HD11 ILE A 189     -14.564  12.476   5.328  1.00 93.51           H  
ATOM   3151 HD12 ILE A 189     -14.245  14.165   5.739  1.00 93.51           H  
ATOM   3152 HD13 ILE A 189     -14.982  13.077   6.943  1.00 93.51           H  
ATOM   3153  N   ILE A 190      -9.315  13.975   9.679  1.00 92.78           N  
ATOM   3154  H   ILE A 190      -8.793  13.671   8.869  1.00 92.78           H  
ATOM   3155  CA  ILE A 190      -8.569  14.620  10.763  1.00 92.78           C  
ATOM   3156  HA  ILE A 190      -9.260  14.874  11.567  1.00 92.78           H  
ATOM   3157  C   ILE A 190      -7.943  15.932  10.300  1.00 92.78           C  
ATOM   3158  CB  ILE A 190      -7.507  13.666  11.358  1.00 92.78           C  
ATOM   3159  HB  ILE A 190      -7.006  14.200  12.165  1.00 92.78           H  
ATOM   3160  O   ILE A 190      -7.739  16.145   9.109  1.00 92.78           O  
ATOM   3161  CG1 ILE A 190      -6.441  13.239  10.321  1.00 92.78           C  
ATOM   3162 HG12 ILE A 190      -6.861  12.500   9.638  1.00 92.78           H  
ATOM   3163 HG13 ILE A 190      -6.127  14.101   9.732  1.00 92.78           H  
ATOM   3164  CG2 ILE A 190      -8.190  12.433  11.972  1.00 92.78           C  
ATOM   3165 HG21 ILE A 190      -8.601  11.811  11.177  1.00 92.78           H  
ATOM   3166 HG22 ILE A 190      -8.992  12.738  12.645  1.00 92.78           H  
ATOM   3167 HG23 ILE A 190      -7.470  11.844  12.541  1.00 92.78           H  
ATOM   3168  CD1 ILE A 190      -5.185  12.660  10.973  1.00 92.78           C  
ATOM   3169 HD11 ILE A 190      -4.453  12.424  10.201  1.00 92.78           H  
ATOM   3170 HD12 ILE A 190      -4.758  13.410  11.638  1.00 92.78           H  
ATOM   3171 HD13 ILE A 190      -5.419  11.753  11.530  1.00 92.78           H  
ATOM   3172  N   SER A 191      -7.594  16.796  11.253  1.00 91.55           N  
ATOM   3173  H   SER A 191      -7.797  16.557  12.213  1.00 91.55           H  
ATOM   3174  CA  SER A 191      -6.704  17.937  11.027  1.00 91.55           C  
ATOM   3175  HA  SER A 191      -6.642  18.171   9.964  1.00 91.55           H  
ATOM   3176  C   SER A 191      -5.316  17.578  11.565  1.00 91.55           C  
ATOM   3177  CB  SER A 191      -7.274  19.172  11.719  1.00 91.55           C  
ATOM   3178  HB2 SER A 191      -7.394  18.968  12.783  1.00 91.55           H  
ATOM   3179  HB3 SER A 191      -8.252  19.396  11.293  1.00 91.55           H  
ATOM   3180  O   SER A 191      -5.117  17.624  12.782  1.00 91.55           O  
ATOM   3181  OG  SER A 191      -6.419  20.286  11.538  1.00 91.55           O  
ATOM   3182  HG  SER A 191      -6.926  21.073  11.753  1.00 91.55           H  
ATOM   3183  N   PRO A 192      -4.344  17.195  10.712  1.00 91.81           N  
ATOM   3184  CA  PRO A 192      -3.045  16.708  11.180  1.00 91.81           C  
ATOM   3185  HA  PRO A 192      -3.202  15.786  11.740  1.00 91.81           H  
ATOM   3186  C   PRO A 192      -2.311  17.709  12.081  1.00 91.81           C  
ATOM   3187  CB  PRO A 192      -2.252  16.389   9.909  1.00 91.81           C  
ATOM   3188  HB2 PRO A 192      -1.715  17.272   9.561  1.00 91.81           H  
ATOM   3189  HB3 PRO A 192      -1.563  15.558  10.062  1.00 91.81           H  
ATOM   3190  O   PRO A 192      -1.671  17.316  13.048  1.00 91.81           O  
ATOM   3191  CG  PRO A 192      -3.342  16.033   8.901  1.00 91.81           C  
ATOM   3192  HG2 PRO A 192      -3.686  15.013   9.071  1.00 91.81           H  
ATOM   3193  HG3 PRO A 192      -3.012  16.157   7.870  1.00 91.81           H  
ATOM   3194  CD  PRO A 192      -4.450  17.014   9.269  1.00 91.81           C  
ATOM   3195  HD2 PRO A 192      -4.289  17.969   8.768  1.00 91.81           H  
ATOM   3196  HD3 PRO A 192      -5.412  16.593   8.974  1.00 91.81           H  
ATOM   3197  N   SER A 193      -2.469  19.013  11.828  1.00 88.51           N  
ATOM   3198  H   SER A 193      -3.035  19.283  11.036  1.00 88.51           H  
ATOM   3199  CA  SER A 193      -1.874  20.082  12.643  1.00 88.51           C  
ATOM   3200  HA  SER A 193      -0.810  19.877  12.754  1.00 88.51           H  
ATOM   3201  C   SER A 193      -2.446  20.210  14.062  1.00 88.51           C  
ATOM   3202  CB  SER A 193      -2.026  21.422  11.917  1.00 88.51           C  
ATOM   3203  HB2 SER A 193      -1.447  21.393  10.994  1.00 88.51           H  
ATOM   3204  HB3 SER A 193      -1.632  22.223  12.543  1.00 88.51           H  
ATOM   3205  O   SER A 193      -1.935  21.000  14.849  1.00 88.51           O  
ATOM   3206  OG  SER A 193      -3.382  21.695  11.598  1.00 88.51           O  
ATOM   3207  HG  SER A 193      -3.960  21.267  12.233  1.00 88.51           H  
ATOM   3208  N   GLN A 194      -3.530  19.497  14.376  1.00 89.07           N  
ATOM   3209  H   GLN A 194      -3.895  18.850  13.692  1.00 89.07           H  
ATOM   3210  CA  GLN A 194      -4.213  19.534  15.677  1.00 89.07           C  
ATOM   3211  HA  GLN A 194      -3.798  20.330  16.295  1.00 89.07           H  
ATOM   3212  C   GLN A 194      -4.048  18.240  16.473  1.00 89.07           C  
ATOM   3213  CB  GLN A 194      -5.703  19.806  15.461  1.00 89.07           C  
ATOM   3214  HB2 GLN A 194      -6.107  19.048  14.790  1.00 89.07           H  
ATOM   3215  HB3 GLN A 194      -6.236  19.743  16.410  1.00 89.07           H  
ATOM   3216  O   GLN A 194      -4.594  18.129  17.570  1.00 89.07           O  
ATOM   3217  CG  GLN A 194      -5.933  21.197  14.878  1.00 89.07           C  
ATOM   3218  HG2 GLN A 194      -5.286  21.360  14.016  1.00 89.07           H  
ATOM   3219  HG3 GLN A 194      -5.693  21.947  15.632  1.00 89.07           H  
ATOM   3220  CD  GLN A 194      -7.361  21.396  14.421  1.00 89.07           C  
ATOM   3221  NE2 GLN A 194      -7.625  22.513  13.793  1.00 89.07           N  
ATOM   3222 HE21 GLN A 194      -8.611  22.652  13.620  1.00 89.07           H  
ATOM   3223 HE22 GLN A 194      -6.930  23.244  13.746  1.00 89.07           H  
ATOM   3224  OE1 GLN A 194      -8.251  20.572  14.550  1.00 89.07           O  
ATOM   3225  N   LEU A 195      -3.335  17.254  15.927  1.00 91.73           N  
ATOM   3226  H   LEU A 195      -2.859  17.410  15.050  1.00 91.73           H  
ATOM   3227  CA  LEU A 195      -2.999  16.063  16.688  1.00 91.73           C  
ATOM   3228  HA  LEU A 195      -3.893  15.702  17.195  1.00 91.73           H  
ATOM   3229  C   LEU A 195      -1.975  16.419  17.764  1.00 91.73           C  
ATOM   3230  CB  LEU A 195      -2.470  14.957  15.769  1.00 91.73           C  
ATOM   3231  HB2 LEU A 195      -2.141  14.131  16.399  1.00 91.73           H  
ATOM   3232  HB3 LEU A 195      -1.594  15.338  15.243  1.00 91.73           H  
ATOM   3233  O   LEU A 195      -0.988  17.109  17.504  1.00 91.73           O  
ATOM   3234  CG  LEU A 195      -3.474  14.415  14.737  1.00 91.73           C  
ATOM   3235  HG  LEU A 195      -3.719  15.192  14.013  1.00 91.73           H  
ATOM   3236  CD1 LEU A 195      -2.818  13.246  14.002  1.00 91.73           C  
ATOM   3237 HD11 LEU A 195      -2.470  12.500  14.717  1.00 91.73           H  
ATOM   3238 HD12 LEU A 195      -3.530  12.768  13.329  1.00 91.73           H  
ATOM   3239 HD13 LEU A 195      -1.967  13.604  13.422  1.00 91.73           H  
ATOM   3240  CD2 LEU A 195      -4.768  13.914  15.380  1.00 91.73           C  
ATOM   3241 HD21 LEU A 195      -5.327  14.760  15.781  1.00 91.73           H  
ATOM   3242 HD22 LEU A 195      -4.542  13.207  16.178  1.00 91.73           H  
ATOM   3243 HD23 LEU A 195      -5.391  13.425  14.631  1.00 91.73           H  
ATOM   3244  N   GLU A 196      -2.203  15.906  18.968  1.00 92.62           N  
ATOM   3245  H   GLU A 196      -3.039  15.361  19.128  1.00 92.62           H  
ATOM   3246  CA  GLU A 196      -1.205  15.949  20.027  1.00 92.62           C  
ATOM   3247  HA  GLU A 196      -0.917  16.987  20.195  1.00 92.62           H  
ATOM   3248  C   GLU A 196       0.046  15.168  19.608  1.00 92.62           C  
ATOM   3249  CB  GLU A 196      -1.781  15.391  21.331  1.00 92.62           C  
ATOM   3250  HB2 GLU A 196      -2.151  14.382  21.153  1.00 92.62           H  
ATOM   3251  HB3 GLU A 196      -0.978  15.360  22.068  1.00 92.62           H  
ATOM   3252  O   GLU A 196      -0.020  14.202  18.842  1.00 92.62           O  
ATOM   3253  CG  GLU A 196      -2.916  16.260  21.888  1.00 92.62           C  
ATOM   3254  HG2 GLU A 196      -3.697  16.349  21.133  1.00 92.62           H  
ATOM   3255  HG3 GLU A 196      -2.525  17.258  22.088  1.00 92.62           H  
ATOM   3256  CD  GLU A 196      -3.531  15.688  23.172  1.00 92.62           C  
ATOM   3257  OE1 GLU A 196      -4.656  16.136  23.486  1.00 92.62           O  
ATOM   3258  OE2 GLU A 196      -2.881  14.840  23.823  1.00 92.62           O  
ATOM   3259  N   THR A 197       1.206  15.586  20.113  1.00 94.59           N  
ATOM   3260  H   THR A 197       1.209  16.415  20.690  1.00 94.59           H  
ATOM   3261  CA  THR A 197       2.508  15.045  19.700  1.00 94.59           C  
ATOM   3262  HA  THR A 197       2.653  15.260  18.641  1.00 94.59           H  
ATOM   3263  C   THR A 197       2.614  13.530  19.887  1.00 94.59           C  
ATOM   3264  CB  THR A 197       3.624  15.737  20.494  1.00 94.59           C  
ATOM   3265  HB  THR A 197       3.498  15.520  21.555  1.00 94.59           H  
ATOM   3266  O   THR A 197       3.195  12.852  19.043  1.00 94.59           O  
ATOM   3267  CG2 THR A 197       5.028  15.314  20.068  1.00 94.59           C  
ATOM   3268 HG21 THR A 197       5.772  15.935  20.566  1.00 94.59           H  
ATOM   3269 HG22 THR A 197       5.133  15.417  18.988  1.00 94.59           H  
ATOM   3270 HG23 THR A 197       5.200  14.276  20.351  1.00 94.59           H  
ATOM   3271  OG1 THR A 197       3.545  17.132  20.311  1.00 94.59           O  
ATOM   3272  HG1 THR A 197       4.217  17.545  20.859  1.00 94.59           H  
ATOM   3273  N   ASN A 198       2.054  12.980  20.966  1.00 94.67           N  
ATOM   3274  H   ASN A 198       1.454  13.559  21.538  1.00 94.67           H  
ATOM   3275  CA  ASN A 198       1.988  11.534  21.210  1.00 94.67           C  
ATOM   3276  HA  ASN A 198       2.994  11.121  21.144  1.00 94.67           H  
ATOM   3277  C   ASN A 198       1.158  10.815  20.133  1.00 94.67           C  
ATOM   3278  CB  ASN A 198       1.453  11.251  22.633  1.00 94.67           C  
ATOM   3279  HB2 ASN A 198       2.143  11.656  23.373  1.00 94.67           H  
ATOM   3280  HB3 ASN A 198       1.403  10.171  22.774  1.00 94.67           H  
ATOM   3281  O   ASN A 198       1.660   9.881  19.517  1.00 94.67           O  
ATOM   3282  CG  ASN A 198       0.075  11.838  22.906  1.00 94.67           C  
ATOM   3283  ND2 ASN A 198      -0.706  11.271  23.789  1.00 94.67           N  
ATOM   3284 HD21 ASN A 198      -0.444  10.431  24.284  1.00 94.67           H  
ATOM   3285 HD22 ASN A 198      -1.582  11.745  23.959  1.00 94.67           H  
ATOM   3286  OD1 ASN A 198      -0.305  12.834  22.319  1.00 94.67           O  
ATOM   3287  N   ILE A 199      -0.054  11.297  19.836  1.00 95.79           N  
ATOM   3288  H   ILE A 199      -0.395  12.081  20.374  1.00 95.79           H  
ATOM   3289  CA  ILE A 199      -0.932  10.716  18.808  1.00 95.79           C  
ATOM   3290  HA  ILE A 199      -1.088   9.663  19.042  1.00 95.79           H  
ATOM   3291  C   ILE A 199      -0.264  10.791  17.432  1.00 95.79           C  
ATOM   3292  CB  ILE A 199      -2.310  11.423  18.783  1.00 95.79           C  
ATOM   3293  HB  ILE A 199      -2.163  12.471  18.524  1.00 95.79           H  
ATOM   3294  O   ILE A 199      -0.290   9.823  16.676  1.00 95.79           O  
ATOM   3295  CG1 ILE A 199      -2.979  11.364  20.175  1.00 95.79           C  
ATOM   3296 HG12 ILE A 199      -2.334  11.852  20.906  1.00 95.79           H  
ATOM   3297 HG13 ILE A 199      -3.086  10.321  20.475  1.00 95.79           H  
ATOM   3298  CG2 ILE A 199      -3.209  10.783  17.704  1.00 95.79           C  
ATOM   3299 HG21 ILE A 199      -2.772  10.900  16.713  1.00 95.79           H  
ATOM   3300 HG22 ILE A 199      -3.333   9.720  17.911  1.00 95.79           H  
ATOM   3301 HG23 ILE A 199      -4.189  11.259  17.685  1.00 95.79           H  
ATOM   3302  CD1 ILE A 199      -4.346  12.048  20.273  1.00 95.79           C  
ATOM   3303 HD11 ILE A 199      -4.276  13.071  19.902  1.00 95.79           H  
ATOM   3304 HD12 ILE A 199      -5.096  11.496  19.706  1.00 95.79           H  
ATOM   3305 HD13 ILE A 199      -4.659  12.073  21.317  1.00 95.79           H  
ATOM   3306  N   MET A 200       0.368  11.923  17.109  1.00 96.08           N  
ATOM   3307  H   MET A 200       0.330  12.692  17.763  1.00 96.08           H  
ATOM   3308  CA  MET A 200       1.101  12.093  15.854  1.00 96.08           C  
ATOM   3309  HA  MET A 200       0.420  11.878  15.031  1.00 96.08           H  
ATOM   3310  C   MET A 200       2.277  11.114  15.747  1.00 96.08           C  
ATOM   3311  CB  MET A 200       1.577  13.550  15.736  1.00 96.08           C  
ATOM   3312  HB2 MET A 200       0.716  14.216  15.797  1.00 96.08           H  
ATOM   3313  HB3 MET A 200       2.250  13.783  16.561  1.00 96.08           H  
ATOM   3314  O   MET A 200       2.462  10.475  14.712  1.00 96.08           O  
ATOM   3315  CG  MET A 200       2.311  13.801  14.413  1.00 96.08           C  
ATOM   3316  HG2 MET A 200       2.650  14.836  14.389  1.00 96.08           H  
ATOM   3317  HG3 MET A 200       3.197  13.167  14.376  1.00 96.08           H  
ATOM   3318  SD  MET A 200       1.314  13.477  12.934  1.00 96.08           S  
ATOM   3319  CE  MET A 200       0.450  15.058  12.795  1.00 96.08           C  
ATOM   3320  HE1 MET A 200      -0.053  15.290  13.734  1.00 96.08           H  
ATOM   3321  HE2 MET A 200       1.166  15.849  12.572  1.00 96.08           H  
ATOM   3322  HE3 MET A 200      -0.287  15.001  11.994  1.00 96.08           H  
ATOM   3323  N   ASN A 201       3.059  10.956  16.818  1.00 97.47           N  
ATOM   3324  H   ASN A 201       2.860  11.493  17.649  1.00 97.47           H  
ATOM   3325  CA  ASN A 201       4.168  10.004  16.848  1.00 97.47           C  
ATOM   3326  HA  ASN A 201       4.837  10.212  16.013  1.00 97.47           H  
ATOM   3327  C   ASN A 201       3.684   8.562  16.670  1.00 97.47           C  
ATOM   3328  CB  ASN A 201       4.938  10.160  18.167  1.00 97.47           C  
ATOM   3329  HB2 ASN A 201       4.233  10.207  18.996  1.00 97.47           H  
ATOM   3330  HB3 ASN A 201       5.567   9.283  18.320  1.00 97.47           H  
ATOM   3331  O   ASN A 201       4.291   7.807  15.908  1.00 97.47           O  
ATOM   3332  CG  ASN A 201       5.845  11.375  18.192  1.00 97.47           C  
ATOM   3333  ND2 ASN A 201       6.149  11.874  19.365  1.00 97.47           N  
ATOM   3334 HD21 ASN A 201       5.662  11.531  20.181  1.00 97.47           H  
ATOM   3335 HD22 ASN A 201       6.700  12.721  19.359  1.00 97.47           H  
ATOM   3336  OD1 ASN A 201       6.362  11.841  17.189  1.00 97.47           O  
ATOM   3337  N   ASP A 202       2.584   8.188  17.320  1.00 97.96           N  
ATOM   3338  H   ASP A 202       2.172   8.815  17.996  1.00 97.96           H  
ATOM   3339  CA  ASP A 202       2.006   6.854  17.186  1.00 97.96           C  
ATOM   3340  HA  ASP A 202       2.792   6.111  17.324  1.00 97.96           H  
ATOM   3341  C   ASP A 202       1.432   6.638  15.786  1.00 97.96           C  
ATOM   3342  CB  ASP A 202       0.951   6.623  18.273  1.00 97.96           C  
ATOM   3343  HB2 ASP A 202       0.225   7.436  18.256  1.00 97.96           H  
ATOM   3344  HB3 ASP A 202       0.426   5.694  18.052  1.00 97.96           H  
ATOM   3345  O   ASP A 202       1.676   5.595  15.188  1.00 97.96           O  
ATOM   3346  CG  ASP A 202       1.559   6.498  19.673  1.00 97.96           C  
ATOM   3347  OD1 ASP A 202       2.803   6.393  19.786  1.00 97.96           O  
ATOM   3348  OD2 ASP A 202       0.748   6.463  20.622  1.00 97.96           O  
ATOM   3349  N   PHE A 203       0.776   7.638  15.192  1.00 97.89           N  
ATOM   3350  H   PHE A 203       0.578   8.470  15.729  1.00 97.89           H  
ATOM   3351  CA  PHE A 203       0.344   7.577  13.796  1.00 97.89           C  
ATOM   3352  HA  PHE A 203      -0.332   6.729  13.688  1.00 97.89           H  
ATOM   3353  C   PHE A 203       1.528   7.340  12.843  1.00 97.89           C  
ATOM   3354  CB  PHE A 203      -0.416   8.863  13.440  1.00 97.89           C  
ATOM   3355  HB2 PHE A 203      -1.307   8.931  14.063  1.00 97.89           H  
ATOM   3356  HB3 PHE A 203       0.212   9.722  13.673  1.00 97.89           H  
ATOM   3357  O   PHE A 203       1.481   6.448  11.990  1.00 97.89           O  
ATOM   3358  CG  PHE A 203      -0.837   8.945  11.985  1.00 97.89           C  
ATOM   3359  CD1 PHE A 203      -0.528  10.084  11.218  1.00 97.89           C  
ATOM   3360  HD1 PHE A 203       0.003  10.911  11.666  1.00 97.89           H  
ATOM   3361  CD2 PHE A 203      -1.532   7.873  11.392  1.00 97.89           C  
ATOM   3362  HD2 PHE A 203      -1.789   7.002  11.977  1.00 97.89           H  
ATOM   3363  CE1 PHE A 203      -0.916  10.152   9.868  1.00 97.89           C  
ATOM   3364  HE1 PHE A 203      -0.683  11.029   9.282  1.00 97.89           H  
ATOM   3365  CE2 PHE A 203      -1.911   7.937  10.041  1.00 97.89           C  
ATOM   3366  HE2 PHE A 203      -2.450   7.119   9.587  1.00 97.89           H  
ATOM   3367  CZ  PHE A 203      -1.608   9.079   9.281  1.00 97.89           C  
ATOM   3368  HZ  PHE A 203      -1.909   9.132   8.245  1.00 97.89           H  
ATOM   3369  N   ILE A 204       2.629   8.075  13.017  1.00 98.35           N  
ATOM   3370  H   ILE A 204       2.610   8.796  13.725  1.00 98.35           H  
ATOM   3371  CA  ILE A 204       3.840   7.903  12.207  1.00 98.35           C  
ATOM   3372  HA  ILE A 204       3.567   8.013  11.158  1.00 98.35           H  
ATOM   3373  C   ILE A 204       4.423   6.497  12.382  1.00 98.35           C  
ATOM   3374  CB  ILE A 204       4.877   8.997  12.545  1.00 98.35           C  
ATOM   3375  HB  ILE A 204       4.990   9.044  13.628  1.00 98.35           H  
ATOM   3376  O   ILE A 204       4.674   5.805  11.395  1.00 98.35           O  
ATOM   3377  CG1 ILE A 204       4.386  10.370  12.037  1.00 98.35           C  
ATOM   3378 HG12 ILE A 204       4.545  10.439  10.961  1.00 98.35           H  
ATOM   3379 HG13 ILE A 204       3.317  10.480  12.220  1.00 98.35           H  
ATOM   3380  CG2 ILE A 204       6.256   8.671  11.931  1.00 98.35           C  
ATOM   3381 HG21 ILE A 204       6.937   9.514  12.046  1.00 98.35           H  
ATOM   3382 HG22 ILE A 204       6.143   8.441  10.872  1.00 98.35           H  
ATOM   3383 HG23 ILE A 204       6.701   7.815  12.439  1.00 98.35           H  
ATOM   3384  CD1 ILE A 204       5.091  11.540  12.733  1.00 98.35           C  
ATOM   3385 HD11 ILE A 204       4.656  12.478  12.389  1.00 98.35           H  
ATOM   3386 HD12 ILE A 204       4.952  11.468  13.812  1.00 98.35           H  
ATOM   3387 HD13 ILE A 204       6.158  11.541  12.510  1.00 98.35           H  
ATOM   3388  N   ASN A 205       4.645   6.062  13.622  1.00 97.92           N  
ATOM   3389  H   ASN A 205       4.383   6.658  14.394  1.00 97.92           H  
ATOM   3390  CA  ASN A 205       5.360   4.817  13.901  1.00 97.92           C  
ATOM   3391  HA  ASN A 205       6.229   4.751  13.247  1.00 97.92           H  
ATOM   3392  C   ASN A 205       4.499   3.574  13.622  1.00 97.92           C  
ATOM   3393  CB  ASN A 205       5.852   4.848  15.357  1.00 97.92           C  
ATOM   3394  HB2 ASN A 205       4.995   4.992  16.015  1.00 97.92           H  
ATOM   3395  HB3 ASN A 205       6.297   3.884  15.603  1.00 97.92           H  
ATOM   3396  O   ASN A 205       4.991   2.602  13.050  1.00 97.92           O  
ATOM   3397  CG  ASN A 205       6.893   5.921  15.649  1.00 97.92           C  
ATOM   3398  ND2 ASN A 205       6.865   6.461  16.845  1.00 97.92           N  
ATOM   3399 HD21 ASN A 205       6.080   6.257  17.447  1.00 97.92           H  
ATOM   3400 HD22 ASN A 205       7.487   7.232  17.038  1.00 97.92           H  
ATOM   3401  OD1 ASN A 205       7.763   6.264  14.852  1.00 97.92           O  
ATOM   3402  N   MET A 206       3.219   3.612  13.998  1.00 98.26           N  
ATOM   3403  H   MET A 206       2.872   4.451  14.439  1.00 98.26           H  
ATOM   3404  CA  MET A 206       2.322   2.452  13.988  1.00 98.26           C  
ATOM   3405  HA  MET A 206       2.924   1.549  14.085  1.00 98.26           H  
ATOM   3406  C   MET A 206       1.532   2.301  12.687  1.00 98.26           C  
ATOM   3407  CB  MET A 206       1.368   2.506  15.194  1.00 98.26           C  
ATOM   3408  HB2 MET A 206       0.762   1.600  15.203  1.00 98.26           H  
ATOM   3409  HB3 MET A 206       0.680   3.345  15.093  1.00 98.26           H  
ATOM   3410  O   MET A 206       1.116   1.185  12.374  1.00 98.26           O  
ATOM   3411  CG  MET A 206       2.102   2.594  16.538  1.00 98.26           C  
ATOM   3412  HG2 MET A 206       1.363   2.609  17.339  1.00 98.26           H  
ATOM   3413  HG3 MET A 206       2.649   3.536  16.588  1.00 98.26           H  
ATOM   3414  SD  MET A 206       3.265   1.235  16.849  1.00 98.26           S  
ATOM   3415  CE  MET A 206       2.092  -0.139  16.984  1.00 98.26           C  
ATOM   3416  HE1 MET A 206       2.587  -0.972  17.481  1.00 98.26           H  
ATOM   3417  HE2 MET A 206       1.764  -0.451  15.992  1.00 98.26           H  
ATOM   3418  HE3 MET A 206       1.232   0.163  17.582  1.00 98.26           H  
ATOM   3419  N   ILE A 207       1.359   3.376  11.906  1.00 98.25           N  
ATOM   3420  H   ILE A 207       1.685   4.268  12.250  1.00 98.25           H  
ATOM   3421  CA  ILE A 207       0.649   3.346  10.616  1.00 98.25           C  
ATOM   3422  HA  ILE A 207       0.298   2.332  10.425  1.00 98.25           H  
ATOM   3423  C   ILE A 207       1.597   3.680   9.460  1.00 98.25           C  
ATOM   3424  CB  ILE A 207      -0.604   4.257  10.641  1.00 98.25           C  
ATOM   3425  HB  ILE A 207      -0.283   5.290  10.776  1.00 98.25           H  
ATOM   3426  O   ILE A 207       1.866   2.827   8.608  1.00 98.25           O  
ATOM   3427  CG1 ILE A 207      -1.574   3.939  11.801  1.00 98.25           C  
ATOM   3428 HG12 ILE A 207      -2.407   4.639  11.749  1.00 98.25           H  
ATOM   3429 HG13 ILE A 207      -1.071   4.110  12.753  1.00 98.25           H  
ATOM   3430  CG2 ILE A 207      -1.352   4.216   9.297  1.00 98.25           C  
ATOM   3431 HG21 ILE A 207      -1.581   3.187   9.018  1.00 98.25           H  
ATOM   3432 HG22 ILE A 207      -2.285   4.774   9.371  1.00 98.25           H  
ATOM   3433 HG23 ILE A 207      -0.748   4.672   8.513  1.00 98.25           H  
ATOM   3434  CD1 ILE A 207      -2.150   2.517  11.801  1.00 98.25           C  
ATOM   3435 HD11 ILE A 207      -1.358   1.785  11.958  1.00 98.25           H  
ATOM   3436 HD12 ILE A 207      -2.657   2.304  10.860  1.00 98.25           H  
ATOM   3437 HD13 ILE A 207      -2.878   2.426  12.608  1.00 98.25           H  
ATOM   3438  N   MET A 208       2.151   4.895   9.427  1.00 98.42           N  
ATOM   3439  H   MET A 208       1.944   5.536  10.180  1.00 98.42           H  
ATOM   3440  CA  MET A 208       2.884   5.387   8.250  1.00 98.42           C  
ATOM   3441  HA  MET A 208       2.237   5.276   7.380  1.00 98.42           H  
ATOM   3442  C   MET A 208       4.147   4.559   7.970  1.00 98.42           C  
ATOM   3443  CB  MET A 208       3.220   6.879   8.399  1.00 98.42           C  
ATOM   3444  HB2 MET A 208       3.730   7.218   7.497  1.00 98.42           H  
ATOM   3445  HB3 MET A 208       3.906   7.018   9.235  1.00 98.42           H  
ATOM   3446  O   MET A 208       4.351   4.095   6.848  1.00 98.42           O  
ATOM   3447  CG  MET A 208       1.974   7.746   8.617  1.00 98.42           C  
ATOM   3448  HG2 MET A 208       1.476   7.436   9.536  1.00 98.42           H  
ATOM   3449  HG3 MET A 208       2.292   8.778   8.761  1.00 98.42           H  
ATOM   3450  SD  MET A 208       0.758   7.691   7.270  1.00 98.42           S  
ATOM   3451  CE  MET A 208       1.673   8.560   5.974  1.00 98.42           C  
ATOM   3452  HE1 MET A 208       2.196   9.413   6.407  1.00 98.42           H  
ATOM   3453  HE2 MET A 208       2.408   7.885   5.535  1.00 98.42           H  
ATOM   3454  HE3 MET A 208       0.987   8.918   5.207  1.00 98.42           H  
ATOM   3455  N   CYS A 209       4.951   4.284   8.995  1.00 98.13           N  
ATOM   3456  H   CYS A 209       4.752   4.724   9.882  1.00 98.13           H  
ATOM   3457  CA  CYS A 209       6.178   3.489   8.894  1.00 98.13           C  
ATOM   3458  HA  CYS A 209       6.588   3.600   7.890  1.00 98.13           H  
ATOM   3459  C   CYS A 209       5.956   1.978   9.098  1.00 98.13           C  
ATOM   3460  CB  CYS A 209       7.208   4.058   9.876  1.00 98.13           C  
ATOM   3461  HB2 CYS A 209       8.093   3.422   9.890  1.00 98.13           H  
ATOM   3462  HB3 CYS A 209       6.780   4.081  10.878  1.00 98.13           H  
ATOM   3463  O   CYS A 209       6.912   1.200   9.080  1.00 98.13           O  
ATOM   3464  SG  CYS A 209       7.687   5.734   9.363  1.00 98.13           S  
ATOM   3465  HG  CYS A 209       8.374   6.020  10.473  1.00 98.13           H  
ATOM   3466  N   ASN A 210       4.711   1.527   9.273  1.00 97.77           N  
ATOM   3467  H   ASN A 210       3.947   2.188   9.285  1.00 97.77           H  
ATOM   3468  CA  ASN A 210       4.418   0.123   9.538  1.00 97.77           C  
ATOM   3469  HA  ASN A 210       5.181  -0.260  10.215  1.00 97.77           H  
ATOM   3470  C   ASN A 210       4.461  -0.726   8.256  1.00 97.77           C  
ATOM   3471  CB  ASN A 210       3.088   0.039  10.290  1.00 97.77           C  
ATOM   3472  HB2 ASN A 210       3.205   0.605  11.215  1.00 97.77           H  
ATOM   3473  HB3 ASN A 210       2.284   0.481   9.702  1.00 97.77           H  
ATOM   3474  O   ASN A 210       3.593  -0.625   7.392  1.00 97.77           O  
ATOM   3475  CG  ASN A 210       2.685  -1.375  10.655  1.00 97.77           C  
ATOM   3476  ND2 ASN A 210       1.716  -1.517  11.520  1.00 97.77           N  
ATOM   3477 HD21 ASN A 210       1.386  -2.451  11.716  1.00 97.77           H  
ATOM   3478 HD22 ASN A 210       1.308  -0.694  11.940  1.00 97.77           H  
ATOM   3479  OD1 ASN A 210       3.235  -2.348  10.159  1.00 97.77           O  
ATOM   3480  N   LYS A 211       5.450  -1.618   8.152  1.00 96.16           N  
ATOM   3481  H   LYS A 211       6.141  -1.614   8.888  1.00 96.16           H  
ATOM   3482  CA  LYS A 211       5.644  -2.514   6.996  1.00 96.16           C  
ATOM   3483  HA  LYS A 211       5.568  -1.909   6.092  1.00 96.16           H  
ATOM   3484  C   LYS A 211       4.588  -3.619   6.837  1.00 96.16           C  
ATOM   3485  CB  LYS A 211       7.057  -3.115   7.051  1.00 96.16           C  
ATOM   3486  HB2 LYS A 211       7.782  -2.309   7.162  1.00 96.16           H  
ATOM   3487  HB3 LYS A 211       7.257  -3.622   6.107  1.00 96.16           H  
ATOM   3488  O   LYS A 211       4.557  -4.263   5.794  1.00 96.16           O  
ATOM   3489  CG  LYS A 211       7.221  -4.122   8.203  1.00 96.16           C  
ATOM   3490  HG2 LYS A 211       6.526  -4.951   8.068  1.00 96.16           H  
ATOM   3491  HG3 LYS A 211       7.001  -3.632   9.152  1.00 96.16           H  
ATOM   3492  CD  LYS A 211       8.642  -4.688   8.254  1.00 96.16           C  
ATOM   3493  HD2 LYS A 211       8.865  -5.188   7.312  1.00 96.16           H  
ATOM   3494  HD3 LYS A 211       9.346  -3.871   8.411  1.00 96.16           H  
ATOM   3495  CE  LYS A 211       8.729  -5.687   9.412  1.00 96.16           C  
ATOM   3496  HE2 LYS A 211       8.006  -6.484   9.239  1.00 96.16           H  
ATOM   3497  HE3 LYS A 211       8.425  -5.182  10.329  1.00 96.16           H  
ATOM   3498  NZ  LYS A 211      10.097  -6.242   9.559  1.00 96.16           N  
ATOM   3499  HZ1 LYS A 211      10.127  -6.881  10.340  1.00 96.16           H  
ATOM   3500  HZ2 LYS A 211      10.377  -6.730   8.721  1.00 96.16           H  
ATOM   3501  HZ3 LYS A 211      10.755  -5.498   9.741  1.00 96.16           H  
ATOM   3502  N   HIS A 212       3.774  -3.876   7.860  1.00 96.31           N  
ATOM   3503  H   HIS A 212       3.822  -3.286   8.678  1.00 96.31           H  
ATOM   3504  CA  HIS A 212       2.741  -4.918   7.866  1.00 96.31           C  
ATOM   3505  HA  HIS A 212       3.071  -5.738   7.229  1.00 96.31           H  
ATOM   3506  C   HIS A 212       1.407  -4.443   7.273  1.00 96.31           C  
ATOM   3507  CB  HIS A 212       2.584  -5.477   9.287  1.00 96.31           C  
ATOM   3508  HB2 HIS A 212       2.264  -4.690   9.970  1.00 96.31           H  
ATOM   3509  HB3 HIS A 212       1.804  -6.239   9.279  1.00 96.31           H  
ATOM   3510  O   HIS A 212       0.476  -5.229   7.139  1.00 96.31           O  
ATOM   3511  CG  HIS A 212       3.851  -6.113   9.794  1.00 96.31           C  
ATOM   3512  CD2 HIS A 212       4.811  -5.546  10.586  1.00 96.31           C  
ATOM   3513  HD2 HIS A 212       4.783  -4.538  10.972  1.00 96.31           H  
ATOM   3514  ND1 HIS A 212       4.280  -7.375   9.477  1.00 96.31           N  
ATOM   3515  HD1 HIS A 212       3.731  -8.053   8.969  1.00 96.31           H  
ATOM   3516  CE1 HIS A 212       5.470  -7.567  10.064  1.00 96.31           C  
ATOM   3517  HE1 HIS A 212       6.033  -8.487  10.013  1.00 96.31           H  
ATOM   3518  NE2 HIS A 212       5.858  -6.473  10.737  1.00 96.31           N  
ATOM   3519  N   MET A 213       1.330  -3.178   6.853  1.00 96.69           N  
ATOM   3520  H   MET A 213       2.120  -2.568   7.006  1.00 96.69           H  
ATOM   3521  CA  MET A 213       0.206  -2.637   6.096  1.00 96.69           C  
ATOM   3522  HA  MET A 213      -0.372  -3.466   5.687  1.00 96.69           H  
ATOM   3523  C   MET A 213       0.690  -1.796   4.918  1.00 96.69           C  
ATOM   3524  CB  MET A 213      -0.725  -1.844   7.019  1.00 96.69           C  
ATOM   3525  HB2 MET A 213      -1.610  -1.542   6.460  1.00 96.69           H  
ATOM   3526  HB3 MET A 213      -1.038  -2.499   7.833  1.00 96.69           H  
ATOM   3527  O   MET A 213       1.692  -1.076   5.003  1.00 96.69           O  
ATOM   3528  CG  MET A 213      -0.059  -0.596   7.611  1.00 96.69           C  
ATOM   3529  HG2 MET A 213       0.258   0.059   6.800  1.00 96.69           H  
ATOM   3530  HG3 MET A 213       0.825  -0.893   8.175  1.00 96.69           H  
ATOM   3531  SD  MET A 213      -1.118   0.385   8.698  1.00 96.69           S  
ATOM   3532  CE  MET A 213      -1.386  -0.786  10.050  1.00 96.69           C  
ATOM   3533  HE1 MET A 213      -2.128  -1.523   9.742  1.00 96.69           H  
ATOM   3534  HE2 MET A 213      -1.769  -0.254  10.921  1.00 96.69           H  
ATOM   3535  HE3 MET A 213      -0.453  -1.289  10.304  1.00 96.69           H  
ATOM   3536  N   THR A 214      -0.045  -1.855   3.815  1.00 97.82           N  
ATOM   3537  H   THR A 214      -0.863  -2.447   3.813  1.00 97.82           H  
ATOM   3538  CA  THR A 214       0.234  -1.061   2.623  1.00 97.82           C  
ATOM   3539  HA  THR A 214       1.306  -0.862   2.586  1.00 97.82           H  
ATOM   3540  C   THR A 214      -0.504   0.273   2.686  1.00 97.82           C  
ATOM   3541  CB  THR A 214      -0.124  -1.843   1.359  1.00 97.82           C  
ATOM   3542  HB  THR A 214      -1.179  -2.113   1.401  1.00 97.82           H  
ATOM   3543  O   THR A 214      -1.719   0.308   2.869  1.00 97.82           O  
ATOM   3544  CG2 THR A 214       0.157  -1.060   0.080  1.00 97.82           C  
ATOM   3545 HG21 THR A 214      -0.484  -0.180   0.030  1.00 97.82           H  
ATOM   3546 HG22 THR A 214      -0.063  -1.694  -0.779  1.00 97.82           H  
ATOM   3547 HG23 THR A 214       1.200  -0.747   0.046  1.00 97.82           H  
ATOM   3548  OG1 THR A 214       0.637  -3.028   1.279  1.00 97.82           O  
ATOM   3549  HG1 THR A 214       1.565  -2.783   1.325  1.00 97.82           H  
ATOM   3550  N   LYS A 215       0.224   1.376   2.500  1.00 98.56           N  
ATOM   3551  H   LYS A 215       1.202   1.254   2.278  1.00 98.56           H  
ATOM   3552  CA  LYS A 215      -0.348   2.718   2.348  1.00 98.56           C  
ATOM   3553  HA  LYS A 215      -1.263   2.806   2.933  1.00 98.56           H  
ATOM   3554  C   LYS A 215      -0.718   2.914   0.887  1.00 98.56           C  
ATOM   3555  CB  LYS A 215       0.636   3.808   2.809  1.00 98.56           C  
ATOM   3556  HB2 LYS A 215       0.322   4.756   2.372  1.00 98.56           H  
ATOM   3557  HB3 LYS A 215       1.636   3.597   2.427  1.00 98.56           H  
ATOM   3558  O   LYS A 215       0.158   2.830   0.029  1.00 98.56           O  
ATOM   3559  CG  LYS A 215       0.679   4.010   4.330  1.00 98.56           C  
ATOM   3560  HG2 LYS A 215      -0.315   4.297   4.674  1.00 98.56           H  
ATOM   3561  HG3 LYS A 215       1.341   4.847   4.552  1.00 98.56           H  
ATOM   3562  CD  LYS A 215       1.154   2.814   5.151  1.00 98.56           C  
ATOM   3563  HD2 LYS A 215       0.477   1.969   5.029  1.00 98.56           H  
ATOM   3564  HD3 LYS A 215       1.131   3.108   6.200  1.00 98.56           H  
ATOM   3565  CE  LYS A 215       2.576   2.433   4.761  1.00 98.56           C  
ATOM   3566  HE2 LYS A 215       3.216   3.311   4.840  1.00 98.56           H  
ATOM   3567  HE3 LYS A 215       2.600   2.076   3.732  1.00 98.56           H  
ATOM   3568  NZ  LYS A 215       3.056   1.391   5.675  1.00 98.56           N  
ATOM   3569  HZ1 LYS A 215       2.996   1.694   6.636  1.00 98.56           H  
ATOM   3570  HZ2 LYS A 215       4.017   1.160   5.470  1.00 98.56           H  
ATOM   3571  HZ3 LYS A 215       2.533   0.531   5.591  1.00 98.56           H  
ATOM   3572  N   LEU A 216      -1.990   3.158   0.608  1.00 98.58           N  
ATOM   3573  H   LEU A 216      -2.637   3.255   1.378  1.00 98.58           H  
ATOM   3574  CA  LEU A 216      -2.487   3.467  -0.725  1.00 98.58           C  
ATOM   3575  HA  LEU A 216      -1.745   3.197  -1.476  1.00 98.58           H  
ATOM   3576  C   LEU A 216      -2.727   4.969  -0.820  1.00 98.58           C  
ATOM   3577  CB  LEU A 216      -3.775   2.677  -1.012  1.00 98.58           C  
ATOM   3578  HB2 LEU A 216      -4.537   2.983  -0.295  1.00 98.58           H  
ATOM   3579  HB3 LEU A 216      -4.124   2.951  -2.008  1.00 98.58           H  
ATOM   3580  O   LEU A 216      -3.455   5.514   0.002  1.00 98.58           O  
ATOM   3581  CG  LEU A 216      -3.630   1.149  -0.943  1.00 98.58           C  
ATOM   3582  HG  LEU A 216      -3.300   0.855   0.053  1.00 98.58           H  
ATOM   3583  CD1 LEU A 216      -4.978   0.500  -1.213  1.00 98.58           C  
ATOM   3584 HD11 LEU A 216      -5.314   0.770  -2.214  1.00 98.58           H  
ATOM   3585 HD12 LEU A 216      -4.895  -0.585  -1.142  1.00 98.58           H  
ATOM   3586 HD13 LEU A 216      -5.706   0.847  -0.480  1.00 98.58           H  
ATOM   3587  CD2 LEU A 216      -2.642   0.617  -1.976  1.00 98.58           C  
ATOM   3588 HD21 LEU A 216      -2.887   0.997  -2.968  1.00 98.58           H  
ATOM   3589 HD22 LEU A 216      -1.648   0.952  -1.681  1.00 98.58           H  
ATOM   3590 HD23 LEU A 216      -2.656  -0.473  -1.988  1.00 98.58           H  
ATOM   3591  N   LEU A 217      -2.133   5.614  -1.820  1.00 98.38           N  
ATOM   3592  H   LEU A 217      -1.550   5.078  -2.447  1.00 98.38           H  
ATOM   3593  CA  LEU A 217      -2.505   6.963  -2.250  1.00 98.38           C  
ATOM   3594  HA  LEU A 217      -3.450   7.244  -1.784  1.00 98.38           H  
ATOM   3595  C   LEU A 217      -2.747   6.960  -3.762  1.00 98.38           C  
ATOM   3596  CB  LEU A 217      -1.466   8.041  -1.850  1.00 98.38           C  
ATOM   3597  HB2 LEU A 217      -1.854   8.987  -2.229  1.00 98.38           H  
ATOM   3598  HB3 LEU A 217      -0.516   7.889  -2.362  1.00 98.38           H  
ATOM   3599  O   LEU A 217      -2.541   5.951  -4.454  1.00 98.38           O  
ATOM   3600  CG  LEU A 217      -1.260   8.252  -0.341  1.00 98.38           C  
ATOM   3601  HG  LEU A 217      -2.233   8.127   0.133  1.00 98.38           H  
ATOM   3602  CD1 LEU A 217      -0.255   7.314   0.339  1.00 98.38           C  
ATOM   3603 HD11 LEU A 217      -0.284   7.488   1.415  1.00 98.38           H  
ATOM   3604 HD12 LEU A 217      -0.506   6.271   0.144  1.00 98.38           H  
ATOM   3605 HD13 LEU A 217       0.752   7.537  -0.015  1.00 98.38           H  
ATOM   3606  CD2 LEU A 217      -0.765   9.672  -0.061  1.00 98.38           C  
ATOM   3607 HD21 LEU A 217      -0.692   9.826   1.016  1.00 98.38           H  
ATOM   3608 HD22 LEU A 217       0.202   9.848  -0.533  1.00 98.38           H  
ATOM   3609 HD23 LEU A 217      -1.487  10.391  -0.447  1.00 98.38           H  
ATOM   3610  N   HIS A 218      -3.174   8.100  -4.287  1.00 97.75           N  
ATOM   3611  H   HIS A 218      -3.377   8.882  -3.682  1.00 97.75           H  
ATOM   3612  CA  HIS A 218      -3.355   8.302  -5.712  1.00 97.75           C  
ATOM   3613  HA  HIS A 218      -2.800   7.549  -6.272  1.00 97.75           H  
ATOM   3614  C   HIS A 218      -2.834   9.676  -6.131  1.00 97.75           C  
ATOM   3615  CB  HIS A 218      -4.840   8.136  -6.023  1.00 97.75           C  
ATOM   3616  HB2 HIS A 218      -5.187   7.178  -5.635  1.00 97.75           H  
ATOM   3617  HB3 HIS A 218      -5.415   8.927  -5.541  1.00 97.75           H  
ATOM   3618  O   HIS A 218      -3.371  10.694  -5.726  1.00 97.75           O  
ATOM   3619  CG  HIS A 218      -5.090   8.162  -7.494  1.00 97.75           C  
ATOM   3620  CD2 HIS A 218      -5.309   9.267  -8.262  1.00 97.75           C  
ATOM   3621  HD2 HIS A 218      -5.356  10.288  -7.912  1.00 97.75           H  
ATOM   3622  ND1 HIS A 218      -5.094   7.067  -8.319  1.00 97.75           N  
ATOM   3623  HD1 HIS A 218      -4.968   6.115  -8.005  1.00 97.75           H  
ATOM   3624  CE1 HIS A 218      -5.333   7.493  -9.566  1.00 97.75           C  
ATOM   3625  HE1 HIS A 218      -5.419   6.868 -10.442  1.00 97.75           H  
ATOM   3626  NE2 HIS A 218      -5.470   8.822  -9.574  1.00 97.75           N  
ATOM   3627  N   GLY A 219      -1.797   9.716  -6.969  1.00 95.85           N  
ATOM   3628  H   GLY A 219      -1.329   8.853  -7.204  1.00 95.85           H  
ATOM   3629  CA  GLY A 219      -1.251  10.979  -7.471  1.00 95.85           C  
ATOM   3630  HA2 GLY A 219      -2.067  11.612  -7.818  1.00 95.85           H  
ATOM   3631  HA3 GLY A 219      -0.590  10.759  -8.309  1.00 95.85           H  
ATOM   3632  C   GLY A 219      -0.440  11.770  -6.440  1.00 95.85           C  
ATOM   3633  O   GLY A 219      -0.345  12.991  -6.543  1.00 95.85           O  
ATOM   3634  N   ALA A 220       0.220  11.081  -5.506  1.00 96.40           N  
ATOM   3635  H   ALA A 220       0.173  10.074  -5.553  1.00 96.40           H  
ATOM   3636  CA  ALA A 220       0.869  11.683  -4.338  1.00 96.40           C  
ATOM   3637  HA  ALA A 220       0.143  12.339  -3.857  1.00 96.40           H  
ATOM   3638  C   ALA A 220       2.117  12.540  -4.649  1.00 96.40           C  
ATOM   3639  CB  ALA A 220       1.209  10.539  -3.378  1.00 96.40           C  
ATOM   3640  HB1 ALA A 220       0.289  10.035  -3.080  1.00 96.40           H  
ATOM   3641  HB2 ALA A 220       1.875   9.837  -3.880  1.00 96.40           H  
ATOM   3642  HB3 ALA A 220       1.705  10.924  -2.487  1.00 96.40           H  
ATOM   3643  O   ALA A 220       2.677  13.186  -3.764  1.00 96.40           O  
ATOM   3644  N   GLU A 221       2.604  12.551  -5.892  1.00 91.27           N  
ATOM   3645  H   GLU A 221       2.105  11.983  -6.561  1.00 91.27           H  
ATOM   3646  CA  GLU A 221       3.911  13.109  -6.273  1.00 91.27           C  
ATOM   3647  HA  GLU A 221       4.691  12.581  -5.723  1.00 91.27           H  
ATOM   3648  C   GLU A 221       4.073  14.604  -5.947  1.00 91.27           C  
ATOM   3649  CB  GLU A 221       4.126  12.838  -7.771  1.00 91.27           C  
ATOM   3650  HB2 GLU A 221       4.002  11.770  -7.951  1.00 91.27           H  
ATOM   3651  HB3 GLU A 221       3.360  13.372  -8.335  1.00 91.27           H  
ATOM   3652  O   GLU A 221       5.176  15.057  -5.594  1.00 91.27           O  
ATOM   3653  CG  GLU A 221       5.516  13.256  -8.284  1.00 91.27           C  
ATOM   3654  HG2 GLU A 221       5.641  14.331  -8.160  1.00 91.27           H  
ATOM   3655  HG3 GLU A 221       6.275  12.756  -7.682  1.00 91.27           H  
ATOM   3656  CD  GLU A 221       5.732  12.913  -9.769  1.00 91.27           C  
ATOM   3657  OE1 GLU A 221       6.909  12.807 -10.188  1.00 91.27           O  
ATOM   3658  OE2 GLU A 221       4.731  12.733 -10.503  1.00 91.27           O  
ATOM   3659  N   ALA A 222       2.979  15.360  -6.079  1.00 88.25           N  
ATOM   3660  H   ALA A 222       2.110  14.886  -6.277  1.00 88.25           H  
ATOM   3661  CA  ALA A 222       2.973  16.814  -5.999  1.00 88.25           C  
ATOM   3662  HA  ALA A 222       3.874  17.182  -6.489  1.00 88.25           H  
ATOM   3663  C   ALA A 222       3.025  17.327  -4.551  1.00 88.25           C  
ATOM   3664  CB  ALA A 222       1.773  17.352  -6.791  1.00 88.25           C  
ATOM   3665  HB1 ALA A 222       1.760  18.442  -6.749  1.00 88.25           H  
ATOM   3666  HB2 ALA A 222       1.847  17.039  -7.833  1.00 88.25           H  
ATOM   3667  HB3 ALA A 222       0.840  16.970  -6.377  1.00 88.25           H  
ATOM   3668  O   ALA A 222       4.048  17.886  -4.139  1.00 88.25           O  
ATOM   3669  N   LEU A 223       1.935  17.161  -3.794  1.00 92.87           N  
ATOM   3670  H   LEU A 223       1.156  16.640  -4.171  1.00 92.87           H  
ATOM   3671  CA  LEU A 223       1.783  17.732  -2.452  1.00 92.87           C  
ATOM   3672  HA  LEU A 223       2.604  18.423  -2.258  1.00 92.87           H  
ATOM   3673  C   LEU A 223       1.898  16.675  -1.353  1.00 92.87           C  
ATOM   3674  CB  LEU A 223       0.474  18.537  -2.358  1.00 92.87           C  
ATOM   3675  HB2 LEU A 223       0.355  18.868  -1.326  1.00 92.87           H  
ATOM   3676  HB3 LEU A 223      -0.363  17.877  -2.587  1.00 92.87           H  
ATOM   3677  O   LEU A 223       2.681  16.887  -0.429  1.00 92.87           O  
ATOM   3678  CG  LEU A 223       0.407  19.776  -3.271  1.00 92.87           C  
ATOM   3679  HG  LEU A 223       0.509  19.468  -4.312  1.00 92.87           H  
ATOM   3680  CD1 LEU A 223      -0.941  20.477  -3.110  1.00 92.87           C  
ATOM   3681 HD11 LEU A 223      -1.743  19.770  -3.323  1.00 92.87           H  
ATOM   3682 HD12 LEU A 223      -1.022  21.312  -3.805  1.00 92.87           H  
ATOM   3683 HD13 LEU A 223      -1.059  20.830  -2.085  1.00 92.87           H  
ATOM   3684  CD2 LEU A 223       1.502  20.804  -2.954  1.00 92.87           C  
ATOM   3685 HD21 LEU A 223       1.347  21.698  -3.559  1.00 92.87           H  
ATOM   3686 HD22 LEU A 223       1.462  21.063  -1.896  1.00 92.87           H  
ATOM   3687 HD23 LEU A 223       2.479  20.386  -3.196  1.00 92.87           H  
ATOM   3688  N   ASP A 224       1.240  15.524  -1.485  1.00 96.29           N  
ATOM   3689  H   ASP A 224       0.508  15.458  -2.179  1.00 96.29           H  
ATOM   3690  CA  ASP A 224       1.192  14.510  -0.421  1.00 96.29           C  
ATOM   3691  HA  ASP A 224       0.759  14.961   0.472  1.00 96.29           H  
ATOM   3692  C   ASP A 224       2.569  13.975  -0.069  1.00 96.29           C  
ATOM   3693  CB  ASP A 224       0.310  13.322  -0.817  1.00 96.29           C  
ATOM   3694  HB2 ASP A 224       0.805  12.765  -1.612  1.00 96.29           H  
ATOM   3695  HB3 ASP A 224       0.193  12.659   0.040  1.00 96.29           H  
ATOM   3696  O   ASP A 224       3.005  14.080   1.070  1.00 96.29           O  
ATOM   3697  CG  ASP A 224      -1.053  13.764  -1.308  1.00 96.29           C  
ATOM   3698  OD1 ASP A 224      -1.527  14.773  -0.758  1.00 96.29           O  
ATOM   3699  OD2 ASP A 224      -1.487  13.162  -2.305  1.00 96.29           O  
ATOM   3700  N   ALA A 225       3.319  13.463  -1.046  1.00 95.41           N  
ATOM   3701  H   ALA A 225       2.915  13.388  -1.969  1.00 95.41           H  
ATOM   3702  CA  ALA A 225       4.651  12.924  -0.801  1.00 95.41           C  
ATOM   3703  HA  ALA A 225       4.578  12.149  -0.037  1.00 95.41           H  
ATOM   3704  C   ALA A 225       5.611  13.999  -0.284  1.00 95.41           C  
ATOM   3705  CB  ALA A 225       5.178  12.289  -2.087  1.00 95.41           C  
ATOM   3706  HB1 ALA A 225       5.261  13.041  -2.872  1.00 95.41           H  
ATOM   3707  HB2 ALA A 225       6.154  11.841  -1.899  1.00 95.41           H  
ATOM   3708  HB3 ALA A 225       4.488  11.507  -2.403  1.00 95.41           H  
ATOM   3709  O   ALA A 225       6.500  13.697   0.508  1.00 95.41           O  
ATOM   3710  N   LYS A 226       5.430  15.262  -0.701  1.00 94.42           N  
ATOM   3711  H   LYS A 226       4.593  15.455  -1.232  1.00 94.42           H  
ATOM   3712  CA  LYS A 226       6.197  16.380  -0.142  1.00 94.42           C  
ATOM   3713  HA  LYS A 226       7.257  16.127  -0.179  1.00 94.42           H  
ATOM   3714  C   LYS A 226       5.862  16.542   1.340  1.00 94.42           C  
ATOM   3715  CB  LYS A 226       5.958  17.662  -0.952  1.00 94.42           C  
ATOM   3716  HB2 LYS A 226       4.903  17.931  -0.908  1.00 94.42           H  
ATOM   3717  HB3 LYS A 226       6.221  17.485  -1.995  1.00 94.42           H  
ATOM   3718  O   LYS A 226       6.775  16.453   2.149  1.00 94.42           O  
ATOM   3719  CG  LYS A 226       6.793  18.831  -0.408  1.00 94.42           C  
ATOM   3720  HG2 LYS A 226       7.854  18.612  -0.530  1.00 94.42           H  
ATOM   3721  HG3 LYS A 226       6.583  18.970   0.652  1.00 94.42           H  
ATOM   3722  CD  LYS A 226       6.444  20.131  -1.138  1.00 94.42           C  
ATOM   3723  HD2 LYS A 226       6.726  20.054  -2.188  1.00 94.42           H  
ATOM   3724  HD3 LYS A 226       5.369  20.292  -1.065  1.00 94.42           H  
ATOM   3725  CE  LYS A 226       7.182  21.292  -0.465  1.00 94.42           C  
ATOM   3726  HE2 LYS A 226       8.253  21.176  -0.627  1.00 94.42           H  
ATOM   3727  HE3 LYS A 226       7.001  21.228   0.608  1.00 94.42           H  
ATOM   3728  NZ  LYS A 226       6.703  22.600  -0.971  1.00 94.42           N  
ATOM   3729  HZ1 LYS A 226       5.718  22.692  -0.766  1.00 94.42           H  
ATOM   3730  HZ2 LYS A 226       6.838  22.678  -1.969  1.00 94.42           H  
ATOM   3731  HZ3 LYS A 226       7.178  23.354  -0.497  1.00 94.42           H  
ATOM   3732  N   TYR A 227       4.588  16.712   1.684  1.00 96.36           N  
ATOM   3733  H   TYR A 227       3.886  16.700   0.958  1.00 96.36           H  
ATOM   3734  CA  TYR A 227       4.122  16.836   3.064  1.00 96.36           C  
ATOM   3735  HA  TYR A 227       4.537  17.741   3.507  1.00 96.36           H  
ATOM   3736  C   TYR A 227       4.569  15.655   3.931  1.00 96.36           C  
ATOM   3737  CB  TYR A 227       2.593  16.958   3.058  1.00 96.36           C  
ATOM   3738  HB2 TYR A 227       2.168  16.237   2.360  1.00 96.36           H  
ATOM   3739  HB3 TYR A 227       2.343  17.956   2.699  1.00 96.36           H  
ATOM   3740  O   TYR A 227       5.187  15.858   4.977  1.00 96.36           O  
ATOM   3741  CG  TYR A 227       1.973  16.736   4.423  1.00 96.36           C  
ATOM   3742  CD1 TYR A 227       1.236  15.564   4.691  1.00 96.36           C  
ATOM   3743  HD1 TYR A 227       1.022  14.860   3.900  1.00 96.36           H  
ATOM   3744  CD2 TYR A 227       2.219  17.662   5.452  1.00 96.36           C  
ATOM   3745  HD2 TYR A 227       2.774  18.566   5.248  1.00 96.36           H  
ATOM   3746  CE1 TYR A 227       0.763  15.313   5.993  1.00 96.36           C  
ATOM   3747  HE1 TYR A 227       0.183  14.426   6.201  1.00 96.36           H  
ATOM   3748  CE2 TYR A 227       1.775  17.400   6.759  1.00 96.36           C  
ATOM   3749  HE2 TYR A 227       2.007  18.104   7.545  1.00 96.36           H  
ATOM   3750  OH  TYR A 227       0.610  15.976   8.294  1.00 96.36           O  
ATOM   3751  HH  TYR A 227       0.933  16.641   8.906  1.00 96.36           H  
ATOM   3752  CZ  TYR A 227       1.043  16.225   7.031  1.00 96.36           C  
ATOM   3753  N   ILE A 228       4.336  14.426   3.466  1.00 97.76           N  
ATOM   3754  H   ILE A 228       3.804  14.338   2.611  1.00 97.76           H  
ATOM   3755  CA  ILE A 228       4.705  13.207   4.182  1.00 97.76           C  
ATOM   3756  HA  ILE A 228       4.181  13.219   5.138  1.00 97.76           H  
ATOM   3757  C   ILE A 228       6.210  13.210   4.449  1.00 97.76           C  
ATOM   3758  CB  ILE A 228       4.260  11.935   3.426  1.00 97.76           C  
ATOM   3759  HB  ILE A 228       4.687  11.974   2.424  1.00 97.76           H  
ATOM   3760  O   ILE A 228       6.627  13.030   5.586  1.00 97.76           O  
ATOM   3761  CG1 ILE A 228       2.719  11.845   3.319  1.00 97.76           C  
ATOM   3762 HG12 ILE A 228       2.298  12.815   3.052  1.00 97.76           H  
ATOM   3763 HG13 ILE A 228       2.289  11.570   4.282  1.00 97.76           H  
ATOM   3764  CG2 ILE A 228       4.773  10.661   4.130  1.00 97.76           C  
ATOM   3765 HG21 ILE A 228       4.373  10.604   5.142  1.00 97.76           H  
ATOM   3766 HG22 ILE A 228       5.862  10.649   4.187  1.00 97.76           H  
ATOM   3767 HG23 ILE A 228       4.466   9.772   3.579  1.00 97.76           H  
ATOM   3768  CD1 ILE A 228       2.279  10.831   2.255  1.00 97.76           C  
ATOM   3769 HD11 ILE A 228       1.239  11.012   1.981  1.00 97.76           H  
ATOM   3770 HD12 ILE A 228       2.371   9.815   2.639  1.00 97.76           H  
ATOM   3771 HD13 ILE A 228       2.882  10.941   1.353  1.00 97.76           H  
ATOM   3772  N   TYR A 229       7.048  13.440   3.437  1.00 97.08           N  
ATOM   3773  H   TYR A 229       6.683  13.616   2.512  1.00 97.08           H  
ATOM   3774  CA  TYR A 229       8.496  13.328   3.621  1.00 97.08           C  
ATOM   3775  HA  TYR A 229       8.709  12.418   4.183  1.00 97.08           H  
ATOM   3776  C   TYR A 229       9.071  14.480   4.443  1.00 97.08           C  
ATOM   3777  CB  TYR A 229       9.206  13.228   2.267  1.00 97.08           C  
ATOM   3778  HB2 TYR A 229       8.910  14.077   1.651  1.00 97.08           H  
ATOM   3779  HB3 TYR A 229      10.277  13.322   2.448  1.00 97.08           H  
ATOM   3780  O   TYR A 229       9.928  14.242   5.291  1.00 97.08           O  
ATOM   3781  CG  TYR A 229       9.003  11.952   1.464  1.00 97.08           C  
ATOM   3782  CD1 TYR A 229       8.097  10.943   1.858  1.00 97.08           C  
ATOM   3783  HD1 TYR A 229       7.511  11.035   2.760  1.00 97.08           H  
ATOM   3784  CD2 TYR A 229       9.755  11.784   0.287  1.00 97.08           C  
ATOM   3785  HD2 TYR A 229      10.465  12.545   0.000  1.00 97.08           H  
ATOM   3786  CE1 TYR A 229       7.936   9.791   1.072  1.00 97.08           C  
ATOM   3787  HE1 TYR A 229       7.221   9.035   1.360  1.00 97.08           H  
ATOM   3788  CE2 TYR A 229       9.592  10.633  -0.506  1.00 97.08           C  
ATOM   3789  HE2 TYR A 229      10.170  10.490  -1.406  1.00 97.08           H  
ATOM   3790  OH  TYR A 229       8.569   8.517  -0.862  1.00 97.08           O  
ATOM   3791  HH  TYR A 229       8.340   7.753  -0.328  1.00 97.08           H  
ATOM   3792  CZ  TYR A 229       8.683   9.635  -0.111  1.00 97.08           C  
ATOM   3793  N   THR A 230       8.637  15.719   4.200  1.00 94.80           N  
ATOM   3794  H   THR A 230       7.907  15.865   3.518  1.00 94.80           H  
ATOM   3795  CA  THR A 230       9.270  16.899   4.805  1.00 94.80           C  
ATOM   3796  HA  THR A 230      10.316  16.665   5.002  1.00 94.80           H  
ATOM   3797  C   THR A 230       8.676  17.278   6.150  1.00 94.80           C  
ATOM   3798  CB  THR A 230       9.268  18.124   3.875  1.00 94.80           C  
ATOM   3799  HB  THR A 230       9.804  18.929   4.378  1.00 94.80           H  
ATOM   3800  O   THR A 230       9.427  17.641   7.046  1.00 94.80           O  
ATOM   3801  CG2 THR A 230       9.982  17.831   2.554  1.00 94.80           C  
ATOM   3802 HG21 THR A 230      10.990  17.469   2.754  1.00 94.80           H  
ATOM   3803 HG22 THR A 230      10.040  18.748   1.967  1.00 94.80           H  
ATOM   3804 HG23 THR A 230       9.432  17.079   1.988  1.00 94.80           H  
ATOM   3805  OG1 THR A 230       7.983  18.596   3.541  1.00 94.80           O  
ATOM   3806  HG1 THR A 230       7.486  18.766   4.345  1.00 94.80           H  
ATOM   3807  N   GLU A 231       7.353  17.213   6.299  1.00 95.45           N  
ATOM   3808  H   GLU A 231       6.789  16.807   5.566  1.00 95.45           H  
ATOM   3809  CA  GLU A 231       6.661  17.674   7.507  1.00 95.45           C  
ATOM   3810  HA  GLU A 231       7.315  18.328   8.083  1.00 95.45           H  
ATOM   3811  C   GLU A 231       6.322  16.499   8.423  1.00 95.45           C  
ATOM   3812  CB  GLU A 231       5.410  18.491   7.140  1.00 95.45           C  
ATOM   3813  HB2 GLU A 231       4.758  17.889   6.507  1.00 95.45           H  
ATOM   3814  HB3 GLU A 231       4.872  18.729   8.057  1.00 95.45           H  
ATOM   3815  O   GLU A 231       6.773  16.468   9.565  1.00 95.45           O  
ATOM   3816  CG  GLU A 231       5.753  19.800   6.411  1.00 95.45           C  
ATOM   3817  HG2 GLU A 231       6.346  19.570   5.527  1.00 95.45           H  
ATOM   3818  HG3 GLU A 231       6.365  20.419   7.068  1.00 95.45           H  
ATOM   3819  CD  GLU A 231       4.504  20.591   5.990  1.00 95.45           C  
ATOM   3820  OE1 GLU A 231       4.490  21.053   4.826  1.00 95.45           O  
ATOM   3821  OE2 GLU A 231       3.578  20.744   6.818  1.00 95.45           O  
ATOM   3822  N   LEU A 232       5.597  15.495   7.921  1.00 96.94           N  
ATOM   3823  H   LEU A 232       5.290  15.556   6.961  1.00 96.94           H  
ATOM   3824  CA  LEU A 232       5.129  14.376   8.747  1.00 96.94           C  
ATOM   3825  HA  LEU A 232       4.648  14.791   9.633  1.00 96.94           H  
ATOM   3826  C   LEU A 232       6.286  13.486   9.227  1.00 96.94           C  
ATOM   3827  CB  LEU A 232       4.097  13.580   7.938  1.00 96.94           C  
ATOM   3828  HB2 LEU A 232       4.629  13.104   7.115  1.00 96.94           H  
ATOM   3829  HB3 LEU A 232       3.356  14.267   7.528  1.00 96.94           H  
ATOM   3830  O   LEU A 232       6.360  13.131  10.398  1.00 96.94           O  
ATOM   3831  CG  LEU A 232       3.373  12.466   8.704  1.00 96.94           C  
ATOM   3832  HG  LEU A 232       4.101  11.748   9.081  1.00 96.94           H  
ATOM   3833  CD1 LEU A 232       2.539  13.000   9.861  1.00 96.94           C  
ATOM   3834 HD11 LEU A 232       3.188  13.445  10.614  1.00 96.94           H  
ATOM   3835 HD12 LEU A 232       1.828  13.746   9.504  1.00 96.94           H  
ATOM   3836 HD13 LEU A 232       1.993  12.180  10.327  1.00 96.94           H  
ATOM   3837  CD2 LEU A 232       2.435  11.744   7.742  1.00 96.94           C  
ATOM   3838 HD21 LEU A 232       1.692  12.439   7.353  1.00 96.94           H  
ATOM   3839 HD22 LEU A 232       1.923  10.935   8.262  1.00 96.94           H  
ATOM   3840 HD23 LEU A 232       3.016  11.342   6.911  1.00 96.94           H  
ATOM   3841  N   LEU A 233       7.216  13.140   8.335  1.00 97.73           N  
ATOM   3842  H   LEU A 233       7.061  13.408   7.373  1.00 97.73           H  
ATOM   3843  CA  LEU A 233       8.394  12.323   8.645  1.00 97.73           C  
ATOM   3844  HA  LEU A 233       8.191  11.758   9.555  1.00 97.73           H  
ATOM   3845  C   LEU A 233       9.634  13.168   8.968  1.00 97.73           C  
ATOM   3846  CB  LEU A 233       8.643  11.308   7.513  1.00 97.73           C  
ATOM   3847  HB2 LEU A 233       9.503  10.695   7.781  1.00 97.73           H  
ATOM   3848  HB3 LEU A 233       8.898  11.857   6.607  1.00 97.73           H  
ATOM   3849  O   LEU A 233      10.710  12.611   9.185  1.00 97.73           O  
ATOM   3850  CG  LEU A 233       7.453  10.373   7.211  1.00 97.73           C  
ATOM   3851  HG  LEU A 233       6.594  10.948   6.864  1.00 97.73           H  
ATOM   3852  CD1 LEU A 233       7.843   9.399   6.101  1.00 97.73           C  
ATOM   3853 HD11 LEU A 233       6.976   8.799   5.826  1.00 97.73           H  
ATOM   3854 HD12 LEU A 233       8.638   8.742   6.451  1.00 97.73           H  
ATOM   3855 HD13 LEU A 233       8.175   9.956   5.225  1.00 97.73           H  
ATOM   3856  CD2 LEU A 233       6.993   9.569   8.426  1.00 97.73           C  
ATOM   3857 HD21 LEU A 233       6.218   8.863   8.128  1.00 97.73           H  
ATOM   3858 HD22 LEU A 233       6.566  10.242   9.170  1.00 97.73           H  
ATOM   3859 HD23 LEU A 233       7.828   9.022   8.864  1.00 97.73           H  
ATOM   3860  N   ASN A 234       9.488  14.497   9.030  1.00 95.85           N  
ATOM   3861  H   ASN A 234       8.557  14.868   8.906  1.00 95.85           H  
ATOM   3862  CA  ASN A 234      10.531  15.451   9.420  1.00 95.85           C  
ATOM   3863  HA  ASN A 234      10.145  16.445   9.197  1.00 95.85           H  
ATOM   3864  C   ASN A 234      11.849  15.325   8.622  1.00 95.85           C  
ATOM   3865  CB  ASN A 234      10.710  15.362  10.946  1.00 95.85           C  
ATOM   3866  HB2 ASN A 234       9.733  15.386  11.429  1.00 95.85           H  
ATOM   3867  HB3 ASN A 234      11.200  14.420  11.193  1.00 95.85           H  
ATOM   3868  O   ASN A 234      12.938  15.542   9.154  1.00 95.85           O  
ATOM   3869  CG  ASN A 234      11.519  16.516  11.508  1.00 95.85           C  
ATOM   3870  ND2 ASN A 234      12.373  16.259  12.471  1.00 95.85           N  
ATOM   3871 HD21 ASN A 234      12.918  17.049  12.784  1.00 95.85           H  
ATOM   3872 HD22 ASN A 234      12.556  15.304  12.741  1.00 95.85           H  
ATOM   3873  OD1 ASN A 234      11.384  17.663  11.120  1.00 95.85           O  
ATOM   3874  N   GLY A 235      11.786  14.897   7.358  1.00 94.92           N  
ATOM   3875  H   GLY A 235      10.881  14.706   6.951  1.00 94.92           H  
ATOM   3876  CA  GLY A 235      12.973  14.668   6.531  1.00 94.92           C  
ATOM   3877  HA2 GLY A 235      12.658  14.494   5.502  1.00 94.92           H  
ATOM   3878  HA3 GLY A 235      13.591  15.566   6.550  1.00 94.92           H  
ATOM   3879  C   GLY A 235      13.851  13.489   6.974  1.00 94.92           C  
ATOM   3880  O   GLY A 235      14.945  13.316   6.432  1.00 94.92           O  
ATOM   3881  N   ASP A 236      13.411  12.675   7.940  1.00 95.82           N  
ATOM   3882  H   ASP A 236      12.505  12.851   8.350  1.00 95.82           H  
ATOM   3883  CA  ASP A 236      14.164  11.518   8.421  1.00 95.82           C  
ATOM   3884  HA  ASP A 236      15.175  11.842   8.667  1.00 95.82           H  
ATOM   3885  C   ASP A 236      14.247  10.458   7.316  1.00 95.82           C  
ATOM   3886  CB  ASP A 236      13.536  10.968   9.711  1.00 95.82           C  
ATOM   3887  HB2 ASP A 236      13.506  11.771  10.448  1.00 95.82           H  
ATOM   3888  HB3 ASP A 236      12.509  10.664   9.511  1.00 95.82           H  
ATOM   3889  O   ASP A 236      13.266   9.789   6.980  1.00 95.82           O  
ATOM   3890  CG  ASP A 236      14.300   9.773  10.304  1.00 95.82           C  
ATOM   3891  OD1 ASP A 236      14.722   8.874   9.536  1.00 95.82           O  
ATOM   3892  OD2 ASP A 236      14.427   9.727  11.543  1.00 95.82           O  
ATOM   3893  N   LYS A 237      15.450  10.285   6.757  1.00 94.13           N  
ATOM   3894  H   LYS A 237      16.184  10.914   7.047  1.00 94.13           H  
ATOM   3895  CA  LYS A 237      15.694   9.357   5.647  1.00 94.13           C  
ATOM   3896  HA  LYS A 237      15.088   9.668   4.796  1.00 94.13           H  
ATOM   3897  C   LYS A 237      15.269   7.923   5.969  1.00 94.13           C  
ATOM   3898  CB  LYS A 237      17.176   9.377   5.244  1.00 94.13           C  
ATOM   3899  HB2 LYS A 237      17.330   8.581   4.516  1.00 94.13           H  
ATOM   3900  HB3 LYS A 237      17.795   9.159   6.115  1.00 94.13           H  
ATOM   3901  O   LYS A 237      14.719   7.256   5.096  1.00 94.13           O  
ATOM   3902  CG  LYS A 237      17.628  10.705   4.612  1.00 94.13           C  
ATOM   3903  HG2 LYS A 237      17.634  11.494   5.363  1.00 94.13           H  
ATOM   3904  HG3 LYS A 237      16.936  10.976   3.815  1.00 94.13           H  
ATOM   3905  CD  LYS A 237      19.036  10.539   4.017  1.00 94.13           C  
ATOM   3906  HD2 LYS A 237      19.014   9.695   3.326  1.00 94.13           H  
ATOM   3907  HD3 LYS A 237      19.745  10.315   4.814  1.00 94.13           H  
ATOM   3908  CE  LYS A 237      19.495  11.787   3.251  1.00 94.13           C  
ATOM   3909  HE2 LYS A 237      19.742  12.575   3.963  1.00 94.13           H  
ATOM   3910  HE3 LYS A 237      18.663  12.133   2.638  1.00 94.13           H  
ATOM   3911  NZ  LYS A 237      20.651  11.477   2.366  1.00 94.13           N  
ATOM   3912  HZ1 LYS A 237      20.385  10.771   1.695  1.00 94.13           H  
ATOM   3913  HZ2 LYS A 237      20.940  12.278   1.821  1.00 94.13           H  
ATOM   3914  HZ3 LYS A 237      21.452  11.123   2.870  1.00 94.13           H  
ATOM   3915  N   ASN A 238      15.483   7.449   7.197  1.00 95.08           N  
ATOM   3916  H   ASN A 238      15.706   8.106   7.932  1.00 95.08           H  
ATOM   3917  CA  ASN A 238      15.133   6.082   7.578  1.00 95.08           C  
ATOM   3918  HA  ASN A 238      15.526   5.391   6.833  1.00 95.08           H  
ATOM   3919  C   ASN A 238      13.617   5.903   7.606  1.00 95.08           C  
ATOM   3920  CB  ASN A 238      15.747   5.740   8.944  1.00 95.08           C  
ATOM   3921  HB2 ASN A 238      15.375   4.769   9.272  1.00 95.08           H  
ATOM   3922  HB3 ASN A 238      15.444   6.480   9.684  1.00 95.08           H  
ATOM   3923  O   ASN A 238      13.106   4.931   7.050  1.00 95.08           O  
ATOM   3924  CG  ASN A 238      17.258   5.651   8.906  1.00 95.08           C  
ATOM   3925  ND2 ASN A 238      17.917   6.021   9.978  1.00 95.08           N  
ATOM   3926 HD21 ASN A 238      17.422   6.443  10.750  1.00 95.08           H  
ATOM   3927 HD22 ASN A 238      18.924   5.959   9.930  1.00 95.08           H  
ATOM   3928  OD1 ASN A 238      17.863   5.233   7.935  1.00 95.08           O  
ATOM   3929  N   ARG A 239      12.889   6.858   8.194  1.00 97.33           N  
ATOM   3930  H   ARG A 239      13.380   7.639   8.607  1.00 97.33           H  
ATOM   3931  CA  ARG A 239      11.418   6.837   8.204  1.00 97.33           C  
ATOM   3932  HA  ARG A 239      11.067   5.882   8.593  1.00 97.33           H  
ATOM   3933  C   ARG A 239      10.841   6.960   6.799  1.00 97.33           C  
ATOM   3934  CB  ARG A 239      10.879   7.960   9.089  1.00 97.33           C  
ATOM   3935  HB2 ARG A 239       9.803   8.031   8.930  1.00 97.33           H  
ATOM   3936  HB3 ARG A 239      11.330   8.908   8.797  1.00 97.33           H  
ATOM   3937  O   ARG A 239       9.923   6.221   6.455  1.00 97.33           O  
ATOM   3938  CG  ARG A 239      11.126   7.685  10.575  1.00 97.33           C  
ATOM   3939  HG2 ARG A 239      12.195   7.600  10.773  1.00 97.33           H  
ATOM   3940  HG3 ARG A 239      10.634   6.751  10.847  1.00 97.33           H  
ATOM   3941  CD  ARG A 239      10.547   8.829  11.407  1.00 97.33           C  
ATOM   3942  HD2 ARG A 239       9.546   9.064  11.044  1.00 97.33           H  
ATOM   3943  HD3 ARG A 239      11.181   9.707  11.281  1.00 97.33           H  
ATOM   3944  NE  ARG A 239      10.460   8.468  12.831  1.00 97.33           N  
ATOM   3945  HE  ARG A 239      10.629   7.502  13.076  1.00 97.33           H  
ATOM   3946  NH1 ARG A 239       9.913  10.553  13.618  1.00 97.33           N  
ATOM   3947 HH11 ARG A 239       9.555  11.142  14.357  1.00 97.33           H  
ATOM   3948 HH12 ARG A 239      10.051  10.927  12.690  1.00 97.33           H  
ATOM   3949  NH2 ARG A 239       9.938   8.810  15.013  1.00 97.33           N  
ATOM   3950 HH21 ARG A 239       9.628   9.433  15.745  1.00 97.33           H  
ATOM   3951 HH22 ARG A 239       9.845   7.811  15.134  1.00 97.33           H  
ATOM   3952  CZ  ARG A 239      10.117   9.279  13.813  1.00 97.33           C  
ATOM   3953  N   ILE A 240      11.408   7.832   5.965  1.00 97.71           N  
ATOM   3954  H   ILE A 240      12.129   8.440   6.327  1.00 97.71           H  
ATOM   3955  CA  ILE A 240      10.976   7.984   4.572  1.00 97.71           C  
ATOM   3956  HA  ILE A 240       9.907   8.199   4.563  1.00 97.71           H  
ATOM   3957  C   ILE A 240      11.163   6.676   3.802  1.00 97.71           C  
ATOM   3958  CB  ILE A 240      11.696   9.162   3.888  1.00 97.71           C  
ATOM   3959  HB  ILE A 240      12.774   9.030   3.985  1.00 97.71           H  
ATOM   3960  O   ILE A 240      10.241   6.245   3.110  1.00 97.71           O  
ATOM   3961  CG1 ILE A 240      11.287  10.510   4.518  1.00 97.71           C  
ATOM   3962 HG12 ILE A 240      10.284  10.775   4.185  1.00 97.71           H  
ATOM   3963 HG13 ILE A 240      11.251  10.428   5.605  1.00 97.71           H  
ATOM   3964  CG2 ILE A 240      11.317   9.171   2.399  1.00 97.71           C  
ATOM   3965 HG21 ILE A 240      11.837   8.379   1.860  1.00 97.71           H  
ATOM   3966 HG22 ILE A 240      11.561  10.132   1.946  1.00 97.71           H  
ATOM   3967 HG23 ILE A 240      10.242   9.026   2.291  1.00 97.71           H  
ATOM   3968  CD1 ILE A 240      12.251  11.651   4.170  1.00 97.71           C  
ATOM   3969 HD11 ILE A 240      12.248  11.859   3.100  1.00 97.71           H  
ATOM   3970 HD12 ILE A 240      11.930  12.550   4.696  1.00 97.71           H  
ATOM   3971 HD13 ILE A 240      13.261  11.397   4.490  1.00 97.71           H  
ATOM   3972  N   ILE A 241      12.307   6.002   3.950  1.00 96.49           N  
ATOM   3973  H   ILE A 241      13.044   6.411   4.507  1.00 96.49           H  
ATOM   3974  CA  ILE A 241      12.537   4.689   3.332  1.00 96.49           C  
ATOM   3975  HA  ILE A 241      12.360   4.775   2.260  1.00 96.49           H  
ATOM   3976  C   ILE A 241      11.519   3.664   3.858  1.00 96.49           C  
ATOM   3977  CB  ILE A 241      14.005   4.245   3.532  1.00 96.49           C  
ATOM   3978  HB  ILE A 241      14.262   4.357   4.586  1.00 96.49           H  
ATOM   3979  O   ILE A 241      10.893   2.971   3.058  1.00 96.49           O  
ATOM   3980  CG1 ILE A 241      14.947   5.135   2.685  1.00 96.49           C  
ATOM   3981 HG12 ILE A 241      14.650   6.180   2.775  1.00 96.49           H  
ATOM   3982 HG13 ILE A 241      14.853   4.865   1.633  1.00 96.49           H  
ATOM   3983  CG2 ILE A 241      14.204   2.768   3.138  1.00 96.49           C  
ATOM   3984 HG21 ILE A 241      13.619   2.115   3.785  1.00 96.49           H  
ATOM   3985 HG22 ILE A 241      15.249   2.481   3.249  1.00 96.49           H  
ATOM   3986 HG23 ILE A 241      13.903   2.612   2.102  1.00 96.49           H  
ATOM   3987  CD1 ILE A 241      16.423   5.041   3.094  1.00 96.49           C  
ATOM   3988 HD11 ILE A 241      16.533   5.282   4.151  1.00 96.49           H  
ATOM   3989 HD12 ILE A 241      17.003   5.754   2.508  1.00 96.49           H  
ATOM   3990 HD13 ILE A 241      16.815   4.041   2.908  1.00 96.49           H  
ATOM   3991  N   GLN A 242      11.291   3.596   5.174  1.00 96.67           N  
ATOM   3992  H   GLN A 242      11.815   4.207   5.785  1.00 96.67           H  
ATOM   3993  CA  GLN A 242      10.325   2.667   5.779  1.00 96.67           C  
ATOM   3994  HA  GLN A 242      10.612   1.647   5.525  1.00 96.67           H  
ATOM   3995  C   GLN A 242       8.894   2.865   5.255  1.00 96.67           C  
ATOM   3996  CB  GLN A 242      10.338   2.812   7.307  1.00 96.67           C  
ATOM   3997  HB2 GLN A 242      10.274   3.867   7.572  1.00 96.67           H  
ATOM   3998  HB3 GLN A 242       9.461   2.309   7.715  1.00 96.67           H  
ATOM   3999  O   GLN A 242       8.264   1.896   4.822  1.00 96.67           O  
ATOM   4000  CG  GLN A 242      11.584   2.193   7.955  1.00 96.67           C  
ATOM   4001  HG2 GLN A 242      12.487   2.573   7.478  1.00 96.67           H  
ATOM   4002  HG3 GLN A 242      11.562   1.113   7.811  1.00 96.67           H  
ATOM   4003  CD  GLN A 242      11.656   2.477   9.453  1.00 96.67           C  
ATOM   4004  NE2 GLN A 242      12.795   2.273  10.077  1.00 96.67           N  
ATOM   4005 HE21 GLN A 242      13.622   1.992   9.569  1.00 96.67           H  
ATOM   4006 HE22 GLN A 242      12.789   2.481  11.065  1.00 96.67           H  
ATOM   4007  OE1 GLN A 242      10.702   2.867  10.102  1.00 96.67           O  
ATOM   4008  N   PHE A 243       8.399   4.108   5.238  1.00 98.28           N  
ATOM   4009  H   PHE A 243       8.950   4.855   5.637  1.00 98.28           H  
ATOM   4010  CA  PHE A 243       7.100   4.445   4.651  1.00 98.28           C  
ATOM   4011  HA  PHE A 243       6.313   3.890   5.163  1.00 98.28           H  
ATOM   4012  C   PHE A 243       7.057   4.038   3.175  1.00 98.28           C  
ATOM   4013  CB  PHE A 243       6.823   5.950   4.818  1.00 98.28           C  
ATOM   4014  HB2 PHE A 243       7.731   6.508   4.588  1.00 98.28           H  
ATOM   4015  HB3 PHE A 243       6.575   6.149   5.861  1.00 98.28           H  
ATOM   4016  O   PHE A 243       6.164   3.303   2.752  1.00 98.28           O  
ATOM   4017  CG  PHE A 243       5.705   6.470   3.927  1.00 98.28           C  
ATOM   4018  CD1 PHE A 243       6.014   7.041   2.679  1.00 98.28           C  
ATOM   4019  HD1 PHE A 243       7.048   7.130   2.378  1.00 98.28           H  
ATOM   4020  CD2 PHE A 243       4.356   6.323   4.298  1.00 98.28           C  
ATOM   4021  HD2 PHE A 243       4.100   5.889   5.253  1.00 98.28           H  
ATOM   4022  CE1 PHE A 243       4.990   7.457   1.809  1.00 98.28           C  
ATOM   4023  HE1 PHE A 243       5.225   7.876   0.842  1.00 98.28           H  
ATOM   4024  CE2 PHE A 243       3.332   6.733   3.425  1.00 98.28           C  
ATOM   4025  HE2 PHE A 243       2.293   6.622   3.701  1.00 98.28           H  
ATOM   4026  CZ  PHE A 243       3.647   7.300   2.182  1.00 98.28           C  
ATOM   4027  HZ  PHE A 243       2.860   7.607   1.509  1.00 98.28           H  
ATOM   4028  N   THR A 244       8.063   4.454   2.403  1.00 97.78           N  
ATOM   4029  H   THR A 244       8.792   5.009   2.827  1.00 97.78           H  
ATOM   4030  CA  THR A 244       8.051   4.300   0.945  1.00 97.78           C  
ATOM   4031  HA  THR A 244       7.123   4.739   0.577  1.00 97.78           H  
ATOM   4032  C   THR A 244       8.054   2.833   0.530  1.00 97.78           C  
ATOM   4033  CB  THR A 244       9.199   5.069   0.286  1.00 97.78           C  
ATOM   4034  HB  THR A 244      10.157   4.634   0.571  1.00 97.78           H  
ATOM   4035  O   THR A 244       7.319   2.467  -0.375  1.00 97.78           O  
ATOM   4036  CG2 THR A 244       9.079   5.102  -1.235  1.00 97.78           C  
ATOM   4037 HG21 THR A 244       9.373   4.135  -1.642  1.00 97.78           H  
ATOM   4038 HG22 THR A 244       9.732   5.873  -1.646  1.00 97.78           H  
ATOM   4039 HG23 THR A 244       8.054   5.325  -1.532  1.00 97.78           H  
ATOM   4040  OG1 THR A 244       9.146   6.404   0.723  1.00 97.78           O  
ATOM   4041  HG1 THR A 244       9.563   6.427   1.587  1.00 97.78           H  
ATOM   4042  N   LYS A 245       8.762   1.948   1.242  1.00 95.79           N  
ATOM   4043  H   LYS A 245       9.344   2.296   1.991  1.00 95.79           H  
ATOM   4044  CA  LYS A 245       8.765   0.499   0.953  1.00 95.79           C  
ATOM   4045  HA  LYS A 245       9.084   0.338  -0.076  1.00 95.79           H  
ATOM   4046  C   LYS A 245       7.397  -0.181   1.061  1.00 95.79           C  
ATOM   4047  CB  LYS A 245       9.744  -0.201   1.899  1.00 95.79           C  
ATOM   4048  HB2 LYS A 245       9.540  -1.271   1.868  1.00 95.79           H  
ATOM   4049  HB3 LYS A 245       9.590   0.147   2.920  1.00 95.79           H  
ATOM   4050  O   LYS A 245       7.202  -1.267   0.523  1.00 95.79           O  
ATOM   4051  CG  LYS A 245      11.200   0.037   1.475  1.00 95.79           C  
ATOM   4052  HG2 LYS A 245      11.326  -0.232   0.426  1.00 95.79           H  
ATOM   4053  HG3 LYS A 245      11.453   1.092   1.577  1.00 95.79           H  
ATOM   4054  CD  LYS A 245      12.166  -0.794   2.322  1.00 95.79           C  
ATOM   4055  HD2 LYS A 245      11.934  -0.667   3.379  1.00 95.79           H  
ATOM   4056  HD3 LYS A 245      13.181  -0.441   2.136  1.00 95.79           H  
ATOM   4057  CE  LYS A 245      12.068  -2.269   1.912  1.00 95.79           C  
ATOM   4058  HE2 LYS A 245      11.041  -2.620   2.016  1.00 95.79           H  
ATOM   4059  HE3 LYS A 245      12.343  -2.354   0.860  1.00 95.79           H  
ATOM   4060  NZ  LYS A 245      12.973  -3.111   2.712  1.00 95.79           N  
ATOM   4061  HZ1 LYS A 245      13.927  -2.825   2.545  1.00 95.79           H  
ATOM   4062  HZ2 LYS A 245      12.765  -3.098   3.700  1.00 95.79           H  
ATOM   4063  HZ3 LYS A 245      12.951  -4.072   2.403  1.00 95.79           H  
ATOM   4064  N   SER A 246       6.456   0.427   1.773  1.00 96.29           N  
ATOM   4065  H   SER A 246       6.659   1.352   2.126  1.00 96.29           H  
ATOM   4066  CA  SER A 246       5.105  -0.103   1.986  1.00 96.29           C  
ATOM   4067  HA  SER A 246       4.996  -1.038   1.437  1.00 96.29           H  
ATOM   4068  C   SER A 246       4.026   0.821   1.418  1.00 96.29           C  
ATOM   4069  CB  SER A 246       4.915  -0.435   3.465  1.00 96.29           C  
ATOM   4070  HB2 SER A 246       5.547  -1.287   3.716  1.00 96.29           H  
ATOM   4071  HB3 SER A 246       3.878  -0.714   3.654  1.00 96.29           H  
ATOM   4072  O   SER A 246       2.850   0.685   1.744  1.00 96.29           O  
ATOM   4073  OG  SER A 246       5.283   0.660   4.286  1.00 96.29           O  
ATOM   4074  HG  SER A 246       6.196   0.905   4.120  1.00 96.29           H  
ATOM   4075  N   PHE A 247       4.422   1.754   0.559  1.00 97.53           N  
ATOM   4076  H   PHE A 247       5.403   1.801   0.321  1.00 97.53           H  
ATOM   4077  CA  PHE A 247       3.559   2.713  -0.109  1.00 97.53           C  
ATOM   4078  HA  PHE A 247       2.605   2.778   0.412  1.00 97.53           H  
ATOM   4079  C   PHE A 247       3.285   2.260  -1.551  1.00 97.53           C  
ATOM   4080  CB  PHE A 247       4.250   4.079  -0.010  1.00 97.53           C  
ATOM   4081  HB2 PHE A 247       5.307   3.937  -0.238  1.00 97.53           H  
ATOM   4082  HB3 PHE A 247       4.175   4.442   1.015  1.00 97.53           H  
ATOM   4083  O   PHE A 247       4.183   1.745  -2.222  1.00 97.53           O  
ATOM   4084  CG  PHE A 247       3.738   5.145  -0.943  1.00 97.53           C  
ATOM   4085  CD1 PHE A 247       4.641   5.880  -1.734  1.00 97.53           C  
ATOM   4086  HD1 PHE A 247       5.704   5.703  -1.660  1.00 97.53           H  
ATOM   4087  CD2 PHE A 247       2.360   5.376  -1.054  1.00 97.53           C  
ATOM   4088  HD2 PHE A 247       1.653   4.822  -0.454  1.00 97.53           H  
ATOM   4089  CE1 PHE A 247       4.166   6.863  -2.614  1.00 97.53           C  
ATOM   4090  HE1 PHE A 247       4.859   7.450  -3.199  1.00 97.53           H  
ATOM   4091  CE2 PHE A 247       1.888   6.295  -1.995  1.00 97.53           C  
ATOM   4092  HE2 PHE A 247       0.822   6.388  -2.141  1.00 97.53           H  
ATOM   4093  CZ  PHE A 247       2.785   7.074  -2.738  1.00 97.53           C  
ATOM   4094  HZ  PHE A 247       2.412   7.822  -3.422  1.00 97.53           H  
ATOM   4095  N   ILE A 248       2.047   2.440  -2.019  1.00 98.34           N  
ATOM   4096  H   ILE A 248       1.353   2.804  -1.382  1.00 98.34           H  
ATOM   4097  CA  ILE A 248       1.629   2.291  -3.415  1.00 98.34           C  
ATOM   4098  HA  ILE A 248       2.517   2.210  -4.043  1.00 98.34           H  
ATOM   4099  C   ILE A 248       0.855   3.539  -3.844  1.00 98.34           C  
ATOM   4100  CB  ILE A 248       0.824   0.997  -3.657  1.00 98.34           C  
ATOM   4101  HB  ILE A 248      -0.050   1.016  -3.005  1.00 98.34           H  
ATOM   4102  O   ILE A 248      -0.200   3.849  -3.294  1.00 98.34           O  
ATOM   4103  CG1 ILE A 248       1.669  -0.246  -3.295  1.00 98.34           C  
ATOM   4104 HG12 ILE A 248       2.589  -0.243  -3.880  1.00 98.34           H  
ATOM   4105 HG13 ILE A 248       1.942  -0.193  -2.241  1.00 98.34           H  
ATOM   4106  CG2 ILE A 248       0.321   0.923  -5.115  1.00 98.34           C  
ATOM   4107 HG21 ILE A 248       1.164   0.908  -5.806  1.00 98.34           H  
ATOM   4108 HG22 ILE A 248      -0.285   0.029  -5.264  1.00 98.34           H  
ATOM   4109 HG23 ILE A 248      -0.320   1.775  -5.344  1.00 98.34           H  
ATOM   4110  CD1 ILE A 248       0.954  -1.586  -3.509  1.00 98.34           C  
ATOM   4111 HD11 ILE A 248       1.520  -2.380  -3.023  1.00 98.34           H  
ATOM   4112 HD12 ILE A 248      -0.051  -1.549  -3.089  1.00 98.34           H  
ATOM   4113 HD13 ILE A 248       0.891  -1.812  -4.574  1.00 98.34           H  
ATOM   4114  N   ASP A 249       1.355   4.211  -4.878  1.00 98.08           N  
ATOM   4115  H   ASP A 249       2.265   3.955  -5.233  1.00 98.08           H  
ATOM   4116  CA  ASP A 249       0.610   5.220  -5.625  1.00 98.08           C  
ATOM   4117  HA  ASP A 249      -0.133   5.682  -4.975  1.00 98.08           H  
ATOM   4118  C   ASP A 249      -0.103   4.558  -6.809  1.00 98.08           C  
ATOM   4119  CB  ASP A 249       1.563   6.324  -6.080  1.00 98.08           C  
ATOM   4120  HB2 ASP A 249       2.295   5.902  -6.769  1.00 98.08           H  
ATOM   4121  HB3 ASP A 249       2.123   6.687  -5.218  1.00 98.08           H  
ATOM   4122  O   ASP A 249       0.519   4.135  -7.791  1.00 98.08           O  
ATOM   4123  CG  ASP A 249       0.853   7.511  -6.733  1.00 98.08           C  
ATOM   4124  OD1 ASP A 249      -0.295   7.357  -7.212  1.00 98.08           O  
ATOM   4125  OD2 ASP A 249       1.487   8.587  -6.781  1.00 98.08           O  
ATOM   4126  N   THR A 250      -1.426   4.456  -6.710  1.00 97.96           N  
ATOM   4127  H   THR A 250      -1.864   4.869  -5.899  1.00 97.96           H  
ATOM   4128  CA  THR A 250      -2.259   3.772  -7.707  1.00 97.96           C  
ATOM   4129  HA  THR A 250      -1.837   2.781  -7.878  1.00 97.96           H  
ATOM   4130  C   THR A 250      -2.272   4.471  -9.070  1.00 97.96           C  
ATOM   4131  CB  THR A 250      -3.695   3.581  -7.200  1.00 97.96           C  
ATOM   4132  HB  THR A 250      -4.294   3.144  -7.999  1.00 97.96           H  
ATOM   4133  O   THR A 250      -2.548   3.813 -10.079  1.00 97.96           O  
ATOM   4134  CG2 THR A 250      -3.771   2.665  -5.981  1.00 97.96           C  
ATOM   4135 HG21 THR A 250      -4.815   2.521  -5.702  1.00 97.96           H  
ATOM   4136 HG22 THR A 250      -3.235   3.099  -5.138  1.00 97.96           H  
ATOM   4137 HG23 THR A 250      -3.335   1.696  -6.223  1.00 97.96           H  
ATOM   4138  OG1 THR A 250      -4.256   4.815  -6.831  1.00 97.96           O  
ATOM   4139  HG1 THR A 250      -3.909   5.065  -5.972  1.00 97.96           H  
ATOM   4140  N   ARG A 251      -1.906   5.763  -9.148  1.00 97.04           N  
ATOM   4141  H   ARG A 251      -1.609   6.232  -8.304  1.00 97.04           H  
ATOM   4142  CA  ARG A 251      -1.842   6.511 -10.413  1.00 97.04           C  
ATOM   4143  HA  ARG A 251      -2.829   6.513 -10.875  1.00 97.04           H  
ATOM   4144  C   ARG A 251      -0.889   5.847 -11.399  1.00 97.04           C  
ATOM   4145  CB  ARG A 251      -1.434   7.970 -10.146  1.00 97.04           C  
ATOM   4146  HB2 ARG A 251      -0.440   7.983  -9.699  1.00 97.04           H  
ATOM   4147  HB3 ARG A 251      -2.140   8.413  -9.444  1.00 97.04           H  
ATOM   4148  O   ARG A 251      -1.265   5.620 -12.543  1.00 97.04           O  
ATOM   4149  CG  ARG A 251      -1.425   8.809 -11.436  1.00 97.04           C  
ATOM   4150  HG2 ARG A 251      -0.793   8.338 -12.190  1.00 97.04           H  
ATOM   4151  HG3 ARG A 251      -2.442   8.862 -11.825  1.00 97.04           H  
ATOM   4152  CD  ARG A 251      -0.910  10.233 -11.223  1.00 97.04           C  
ATOM   4153  HD2 ARG A 251      -1.529  10.728 -10.475  1.00 97.04           H  
ATOM   4154  HD3 ARG A 251      -1.021  10.761 -12.171  1.00 97.04           H  
ATOM   4155  NE  ARG A 251       0.506  10.247 -10.807  1.00 97.04           N  
ATOM   4156  HE  ARG A 251       0.849   9.416 -10.346  1.00 97.04           H  
ATOM   4157  NH1 ARG A 251       1.062  12.357 -11.539  1.00 97.04           N  
ATOM   4158 HH11 ARG A 251       1.774  13.070 -11.613  1.00 97.04           H  
ATOM   4159 HH12 ARG A 251       0.133  12.457 -11.924  1.00 97.04           H  
ATOM   4160  NH2 ARG A 251       2.574  11.100 -10.526  1.00 97.04           N  
ATOM   4161 HH21 ARG A 251       3.266  11.829 -10.621  1.00 97.04           H  
ATOM   4162 HH22 ARG A 251       2.845  10.230 -10.089  1.00 97.04           H  
ATOM   4163  CZ  ARG A 251       1.367  11.231 -10.969  1.00 97.04           C  
ATOM   4164  N   PHE A 252       0.312   5.468 -10.965  1.00 96.47           N  
ATOM   4165  H   PHE A 252       0.549   5.638  -9.997  1.00 96.47           H  
ATOM   4166  CA  PHE A 252       1.322   4.925 -11.880  1.00 96.47           C  
ATOM   4167  HA  PHE A 252       1.401   5.588 -12.742  1.00 96.47           H  
ATOM   4168  C   PHE A 252       0.973   3.537 -12.421  1.00 96.47           C  
ATOM   4169  CB  PHE A 252       2.680   4.877 -11.187  1.00 96.47           C  
ATOM   4170  HB2 PHE A 252       3.393   4.436 -11.884  1.00 96.47           H  
ATOM   4171  HB3 PHE A 252       2.619   4.231 -10.311  1.00 96.47           H  
ATOM   4172  O   PHE A 252       1.341   3.205 -13.546  1.00 96.47           O  
ATOM   4173  CG  PHE A 252       3.214   6.233 -10.798  1.00 96.47           C  
ATOM   4174  CD1 PHE A 252       3.518   7.184 -11.787  1.00 96.47           C  
ATOM   4175  HD1 PHE A 252       3.325   6.973 -12.829  1.00 96.47           H  
ATOM   4176  CD2 PHE A 252       3.369   6.564  -9.445  1.00 96.47           C  
ATOM   4177  HD2 PHE A 252       3.067   5.855  -8.688  1.00 96.47           H  
ATOM   4178  CE1 PHE A 252       4.038   8.432 -11.417  1.00 96.47           C  
ATOM   4179  HE1 PHE A 252       4.217   9.179 -12.176  1.00 96.47           H  
ATOM   4180  CE2 PHE A 252       3.898   7.811  -9.084  1.00 96.47           C  
ATOM   4181  HE2 PHE A 252       3.982   8.094  -8.045  1.00 96.47           H  
ATOM   4182  CZ  PHE A 252       4.292   8.723 -10.068  1.00 96.47           C  
ATOM   4183  HZ  PHE A 252       4.738   9.664  -9.782  1.00 96.47           H  
ATOM   4184  N   LEU A 253       0.248   2.727 -11.646  1.00 97.11           N  
ATOM   4185  H   LEU A 253      -0.033   3.061 -10.735  1.00 97.11           H  
ATOM   4186  CA  LEU A 253      -0.248   1.427 -12.106  1.00 97.11           C  
ATOM   4187  HA  LEU A 253       0.565   0.869 -12.570  1.00 97.11           H  
ATOM   4188  C   LEU A 253      -1.331   1.618 -13.177  1.00 97.11           C  
ATOM   4189  CB  LEU A 253      -0.787   0.623 -10.909  1.00 97.11           C  
ATOM   4190  HB2 LEU A 253      -1.442  -0.154 -11.302  1.00 97.11           H  
ATOM   4191  HB3 LEU A 253      -1.388   1.269 -10.270  1.00 97.11           H  
ATOM   4192  O   LEU A 253      -1.334   0.916 -14.190  1.00 97.11           O  
ATOM   4193  CG  LEU A 253       0.282  -0.095 -10.066  1.00 97.11           C  
ATOM   4194  HG  LEU A 253       0.831  -0.784 -10.708  1.00 97.11           H  
ATOM   4195  CD1 LEU A 253       1.285   0.842  -9.388  1.00 97.11           C  
ATOM   4196 HD11 LEU A 253       1.912   1.326 -10.136  1.00 97.11           H  
ATOM   4197 HD12 LEU A 253       1.934   0.269  -8.726  1.00 97.11           H  
ATOM   4198 HD13 LEU A 253       0.760   1.597  -8.804  1.00 97.11           H  
ATOM   4199  CD2 LEU A 253      -0.411  -0.905  -8.973  1.00 97.11           C  
ATOM   4200 HD21 LEU A 253      -1.139  -1.587  -9.410  1.00 97.11           H  
ATOM   4201 HD22 LEU A 253       0.333  -1.493  -8.437  1.00 97.11           H  
ATOM   4202 HD23 LEU A 253      -0.914  -0.235  -8.275  1.00 97.11           H  
ATOM   4203  N   CYS A 254      -2.213   2.599 -12.975  1.00 96.12           N  
ATOM   4204  H   CYS A 254      -2.157   3.129 -12.117  1.00 96.12           H  
ATOM   4205  CA  CYS A 254      -3.221   2.989 -13.953  1.00 96.12           C  
ATOM   4206  HA  CYS A 254      -3.794   2.107 -14.240  1.00 96.12           H  
ATOM   4207  C   CYS A 254      -2.586   3.557 -15.235  1.00 96.12           C  
ATOM   4208  CB  CYS A 254      -4.180   3.973 -13.276  1.00 96.12           C  
ATOM   4209  HB2 CYS A 254      -4.709   3.440 -12.486  1.00 96.12           H  
ATOM   4210  HB3 CYS A 254      -3.612   4.777 -12.808  1.00 96.12           H  
ATOM   4211  O   CYS A 254      -2.911   3.095 -16.328  1.00 96.12           O  
ATOM   4212  SG  CYS A 254      -5.407   4.716 -14.375  1.00 96.12           S  
ATOM   4213  N   GLU A 255      -1.639   4.495 -15.118  1.00 95.39           N  
ATOM   4214  H   GLU A 255      -1.453   4.880 -14.203  1.00 95.39           H  
ATOM   4215  CA  GLU A 255      -0.936   5.087 -16.265  1.00 95.39           C  
ATOM   4216  HA  GLU A 255      -1.654   5.556 -16.938  1.00 95.39           H  
ATOM   4217  C   GLU A 255      -0.186   4.013 -17.054  1.00 95.39           C  
ATOM   4218  CB  GLU A 255       0.068   6.153 -15.797  1.00 95.39           C  
ATOM   4219  HB2 GLU A 255       0.723   6.399 -16.634  1.00 95.39           H  
ATOM   4220  HB3 GLU A 255       0.680   5.736 -14.998  1.00 95.39           H  
ATOM   4221  O   GLU A 255      -0.263   3.979 -18.282  1.00 95.39           O  
ATOM   4222  CG  GLU A 255      -0.595   7.454 -15.319  1.00 95.39           C  
ATOM   4223  HG2 GLU A 255      -1.188   7.862 -16.137  1.00 95.39           H  
ATOM   4224  HG3 GLU A 255      -1.277   7.239 -14.496  1.00 95.39           H  
ATOM   4225  CD  GLU A 255       0.416   8.524 -14.871  1.00 95.39           C  
ATOM   4226  OE1 GLU A 255      -0.031   9.672 -14.634  1.00 95.39           O  
ATOM   4227  OE2 GLU A 255       1.625   8.207 -14.740  1.00 95.39           O  
ATOM   4228  N   TYR A 256       0.486   3.085 -16.360  1.00 96.23           N  
ATOM   4229  H   TYR A 256       0.540   3.173 -15.356  1.00 96.23           H  
ATOM   4230  CA  TYR A 256       1.140   1.949 -17.003  1.00 96.23           C  
ATOM   4231  HA  TYR A 256       1.886   2.331 -17.700  1.00 96.23           H  
ATOM   4232  C   TYR A 256       0.149   1.115 -17.819  1.00 96.23           C  
ATOM   4233  CB  TYR A 256       1.850   1.075 -15.960  1.00 96.23           C  
ATOM   4234  HB2 TYR A 256       2.605   1.664 -15.440  1.00 96.23           H  
ATOM   4235  HB3 TYR A 256       1.128   0.739 -15.216  1.00 96.23           H  
ATOM   4236  O   TYR A 256       0.432   0.797 -18.975  1.00 96.23           O  
ATOM   4237  CG  TYR A 256       2.514  -0.132 -16.591  1.00 96.23           C  
ATOM   4238  CD1 TYR A 256       1.836  -1.363 -16.630  1.00 96.23           C  
ATOM   4239  HD1 TYR A 256       0.876  -1.456 -16.144  1.00 96.23           H  
ATOM   4240  CD2 TYR A 256       3.760   0.002 -17.229  1.00 96.23           C  
ATOM   4241  HD2 TYR A 256       4.267   0.956 -17.227  1.00 96.23           H  
ATOM   4242  CE1 TYR A 256       2.389  -2.462 -17.311  1.00 96.23           C  
ATOM   4243  HE1 TYR A 256       1.855  -3.400 -17.357  1.00 96.23           H  
ATOM   4244  CE2 TYR A 256       4.318  -1.095 -17.908  1.00 96.23           C  
ATOM   4245  HE2 TYR A 256       5.257  -0.984 -18.430  1.00 96.23           H  
ATOM   4246  OH  TYR A 256       4.188  -3.364 -18.638  1.00 96.23           O  
ATOM   4247  HH  TYR A 256       5.052  -3.129 -18.985  1.00 96.23           H  
ATOM   4248  CZ  TYR A 256       3.636  -2.327 -17.954  1.00 96.23           C  
ATOM   4249  N   TYR A 257      -1.019   0.788 -17.256  1.00 95.30           N  
ATOM   4250  H   TYR A 257      -1.215   1.105 -16.318  1.00 95.30           H  
ATOM   4251  CA  TYR A 257      -2.052   0.055 -17.987  1.00 95.30           C  
ATOM   4252  HA  TYR A 257      -1.628  -0.881 -18.350  1.00 95.30           H  
ATOM   4253  C   TYR A 257      -2.529   0.840 -19.219  1.00 95.30           C  
ATOM   4254  CB  TYR A 257      -3.221  -0.282 -17.053  1.00 95.30           C  
ATOM   4255  HB2 TYR A 257      -2.860  -0.854 -16.198  1.00 95.30           H  
ATOM   4256  HB3 TYR A 257      -3.641   0.643 -16.657  1.00 95.30           H  
ATOM   4257  O   TYR A 257      -2.470   0.322 -20.335  1.00 95.30           O  
ATOM   4258  CG  TYR A 257      -4.320  -1.064 -17.744  1.00 95.30           C  
ATOM   4259  CD1 TYR A 257      -5.408  -0.375 -18.313  1.00 95.30           C  
ATOM   4260  HD1 TYR A 257      -5.468   0.702 -18.248  1.00 95.30           H  
ATOM   4261  CD2 TYR A 257      -4.235  -2.467 -17.872  1.00 95.30           C  
ATOM   4262  HD2 TYR A 257      -3.395  -3.012 -17.467  1.00 95.30           H  
ATOM   4263  CE1 TYR A 257      -6.422  -1.086 -18.976  1.00 95.30           C  
ATOM   4264  HE1 TYR A 257      -7.250  -0.565 -19.433  1.00 95.30           H  
ATOM   4265  CE2 TYR A 257      -5.240  -3.175 -18.557  1.00 95.30           C  
ATOM   4266  HE2 TYR A 257      -5.184  -4.245 -18.691  1.00 95.30           H  
ATOM   4267  OH  TYR A 257      -7.341  -3.156 -19.719  1.00 95.30           O  
ATOM   4268  HH  TYR A 257      -8.113  -2.599 -19.841  1.00 95.30           H  
ATOM   4269  CZ  TYR A 257      -6.342  -2.485 -19.092  1.00 95.30           C  
ATOM   4270  N   LYS A 258      -2.930   2.108 -19.049  1.00 93.42           N  
ATOM   4271  H   LYS A 258      -2.898   2.496 -18.117  1.00 93.42           H  
ATOM   4272  CA  LYS A 258      -3.462   2.940 -20.142  1.00 93.42           C  
ATOM   4273  HA  LYS A 258      -4.301   2.420 -20.605  1.00 93.42           H  
ATOM   4274  C   LYS A 258      -2.447   3.165 -21.263  1.00 93.42           C  
ATOM   4275  CB  LYS A 258      -3.965   4.291 -19.608  1.00 93.42           C  
ATOM   4276  HB2 LYS A 258      -4.162   4.929 -20.470  1.00 93.42           H  
ATOM   4277  HB3 LYS A 258      -3.189   4.766 -19.009  1.00 93.42           H  
ATOM   4278  O   LYS A 258      -2.822   3.108 -22.428  1.00 93.42           O  
ATOM   4279  CG  LYS A 258      -5.264   4.193 -18.787  1.00 93.42           C  
ATOM   4280  HG2 LYS A 258      -5.991   3.586 -19.327  1.00 93.42           H  
ATOM   4281  HG3 LYS A 258      -5.063   3.735 -17.819  1.00 93.42           H  
ATOM   4282  CD  LYS A 258      -5.844   5.603 -18.591  1.00 93.42           C  
ATOM   4283  HD2 LYS A 258      -5.109   6.230 -18.087  1.00 93.42           H  
ATOM   4284  HD3 LYS A 258      -6.035   6.025 -19.578  1.00 93.42           H  
ATOM   4285  CE  LYS A 258      -7.161   5.629 -17.807  1.00 93.42           C  
ATOM   4286  HE2 LYS A 258      -6.968   5.286 -16.791  1.00 93.42           H  
ATOM   4287  HE3 LYS A 258      -7.868   4.943 -18.273  1.00 93.42           H  
ATOM   4288  NZ  LYS A 258      -7.729   7.005 -17.782  1.00 93.42           N  
ATOM   4289  HZ1 LYS A 258      -7.052   7.675 -17.445  1.00 93.42           H  
ATOM   4290  HZ2 LYS A 258      -8.555   7.075 -17.205  1.00 93.42           H  
ATOM   4291  HZ3 LYS A 258      -7.980   7.312 -18.711  1.00 93.42           H  
ATOM   4292  N   HIS A 259      -1.168   3.370 -20.943  1.00 93.20           N  
ATOM   4293  H   HIS A 259      -0.924   3.458 -19.967  1.00 93.20           H  
ATOM   4294  CA  HIS A 259      -0.110   3.522 -21.949  1.00 93.20           C  
ATOM   4295  HA  HIS A 259      -0.396   4.303 -22.653  1.00 93.20           H  
ATOM   4296  C   HIS A 259       0.124   2.260 -22.784  1.00 93.20           C  
ATOM   4297  CB  HIS A 259       1.204   3.923 -21.263  1.00 93.20           C  
ATOM   4298  HB2 HIS A 259       1.295   3.431 -20.294  1.00 93.20           H  
ATOM   4299  HB3 HIS A 259       2.039   3.580 -21.875  1.00 93.20           H  
ATOM   4300  O   HIS A 259       0.591   2.352 -23.918  1.00 93.20           O  
ATOM   4301  CG  HIS A 259       1.354   5.411 -21.116  1.00 93.20           C  
ATOM   4302  CD2 HIS A 259       1.470   6.129 -19.956  1.00 93.20           C  
ATOM   4303  HD2 HIS A 259       1.452   5.729 -18.953  1.00 93.20           H  
ATOM   4304  ND1 HIS A 259       1.436   6.304 -22.158  1.00 93.20           N  
ATOM   4305  HD1 HIS A 259       1.278   6.094 -23.133  1.00 93.20           H  
ATOM   4306  CE1 HIS A 259       1.605   7.529 -21.639  1.00 93.20           C  
ATOM   4307  HE1 HIS A 259       1.664   8.441 -22.214  1.00 93.20           H  
ATOM   4308  NE2 HIS A 259       1.635   7.476 -20.301  1.00 93.20           N  
ATOM   4309  N   ASN A 260      -0.167   1.086 -22.225  1.00 93.27           N  
ATOM   4310  H   ASN A 260      -0.552   1.081 -21.291  1.00 93.27           H  
ATOM   4311  CA  ASN A 260       0.109  -0.195 -22.865  1.00 93.27           C  
ATOM   4312  HA  ASN A 260       0.758  -0.029 -23.726  1.00 93.27           H  
ATOM   4313  C   ASN A 260      -1.145  -0.865 -23.450  1.00 93.27           C  
ATOM   4314  CB  ASN A 260       0.895  -1.060 -21.873  1.00 93.27           C  
ATOM   4315  HB2 ASN A 260       0.978  -2.074 -22.265  1.00 93.27           H  
ATOM   4316  HB3 ASN A 260       0.373  -1.104 -20.917  1.00 93.27           H  
ATOM   4317  O   ASN A 260      -1.017  -1.795 -24.248  1.00 93.27           O  
ATOM   4318  CG  ASN A 260       2.299  -0.512 -21.688  1.00 93.27           C  
ATOM   4319  ND2 ASN A 260       2.612   0.095 -20.570  1.00 93.27           N  
ATOM   4320 HD21 ASN A 260       1.892   0.256 -19.880  1.00 93.27           H  
ATOM   4321 HD22 ASN A 260       3.534   0.497 -20.482  1.00 93.27           H  
ATOM   4322  OD1 ASN A 260       3.139  -0.636 -22.562  1.00 93.27           O  
ATOM   4323  N   LYS A 261      -2.341  -0.354 -23.135  1.00 83.96           N  
ATOM   4324  H   LYS A 261      -2.375   0.338 -22.401  1.00 83.96           H  
ATOM   4325  CA  LYS A 261      -3.572  -0.601 -23.888  1.00 83.96           C  
ATOM   4326  HA  LYS A 261      -3.554  -1.620 -24.274  1.00 83.96           H  
ATOM   4327  C   LYS A 261      -3.615   0.347 -25.082  1.00 83.96           C  
ATOM   4328  CB  LYS A 261      -4.798  -0.407 -22.973  1.00 83.96           C  
ATOM   4329  HB2 LYS A 261      -5.627  -0.014 -23.561  1.00 83.96           H  
ATOM   4330  HB3 LYS A 261      -4.574   0.337 -22.208  1.00 83.96           H  
ATOM   4331  O   LYS A 261      -3.945   1.518 -24.936  1.00 83.96           O  
ATOM   4332  CG  LYS A 261      -5.290  -1.691 -22.299  1.00 83.96           C  
ATOM   4333  HG2 LYS A 261      -6.110  -1.406 -21.639  1.00 83.96           H  
ATOM   4334  HG3 LYS A 261      -4.490  -2.126 -21.700  1.00 83.96           H  
ATOM   4335  CD  LYS A 261      -5.825  -2.733 -23.297  1.00 83.96           C  
ATOM   4336  HD2 LYS A 261      -6.536  -2.269 -23.982  1.00 83.96           H  
ATOM   4337  HD3 LYS A 261      -4.994  -3.160 -23.858  1.00 83.96           H  
ATOM   4338  CE  LYS A 261      -6.521  -3.847 -22.516  1.00 83.96           C  
ATOM   4339  HE2 LYS A 261      -5.884  -4.120 -21.674  1.00 83.96           H  
ATOM   4340  HE3 LYS A 261      -7.457  -3.477 -22.097  1.00 83.96           H  
ATOM   4341  NZ  LYS A 261      -6.760  -5.063 -23.317  1.00 83.96           N  
ATOM   4342  HZ1 LYS A 261      -5.881  -5.435 -23.645  1.00 83.96           H  
ATOM   4343  HZ2 LYS A 261      -7.460  -4.974 -24.040  1.00 83.96           H  
ATOM   4344  HZ3 LYS A 261      -7.016  -5.804 -22.680  1.00 83.96           H  
ATOM   4345  N   GLY A 262      -3.325  -0.166 -26.278  1.00 69.48           N  
ATOM   4346  H   GLY A 262      -3.028  -1.131 -26.300  1.00 69.48           H  
ATOM   4347  CA  GLY A 262      -3.184   0.612 -27.524  1.00 69.48           C  
ATOM   4348  HA2 GLY A 262      -2.352   1.304 -27.400  1.00 69.48           H  
ATOM   4349  HA3 GLY A 262      -2.932  -0.071 -28.335  1.00 69.48           H  
ATOM   4350  C   GLY A 262      -4.392   1.446 -27.993  1.00 69.48           C  
ATOM   4351  O   GLY A 262      -4.332   2.005 -29.081  1.00 69.48           O  
ATOM   4352  N   ASN A 263      -5.461   1.550 -27.197  1.00 72.01           N  
ATOM   4353  H   ASN A 263      -5.367   1.185 -26.260  1.00 72.01           H  
ATOM   4354  CA  ASN A 263      -6.701   2.249 -27.532  1.00 72.01           C  
ATOM   4355  HA  ASN A 263      -6.645   2.610 -28.559  1.00 72.01           H  
ATOM   4356  C   ASN A 263      -6.967   3.490 -26.655  1.00 72.01           C  
ATOM   4357  CB  ASN A 263      -7.868   1.247 -27.443  1.00 72.01           C  
ATOM   4358  HB2 ASN A 263      -7.938   0.867 -26.423  1.00 72.01           H  
ATOM   4359  HB3 ASN A 263      -8.798   1.768 -27.672  1.00 72.01           H  
ATOM   4360  O   ASN A 263      -7.993   4.138 -26.842  1.00 72.01           O  
ATOM   4361  CG  ASN A 263      -7.766   0.070 -28.400  1.00 72.01           C  
ATOM   4362  ND2 ASN A 263      -8.587  -0.935 -28.211  1.00 72.01           N  
ATOM   4363 HD21 ASN A 263      -9.318  -0.875 -27.516  1.00 72.01           H  
ATOM   4364 HD22 ASN A 263      -8.537  -1.671 -28.900  1.00 72.01           H  
ATOM   4365  OD1 ASN A 263      -6.967   0.010 -29.316  1.00 72.01           O  
ATOM   4366  N   SER A 264      -6.106   3.820 -25.682  1.00 72.29           N  
ATOM   4367  H   SER A 264      -5.250   3.296 -25.570  1.00 72.29           H  
ATOM   4368  CA  SER A 264      -6.335   4.991 -24.820  1.00 72.29           C  
ATOM   4369  HA  SER A 264      -7.409   5.088 -24.661  1.00 72.29           H  
ATOM   4370  C   SER A 264      -5.837   6.272 -25.491  1.00 72.29           C  
ATOM   4371  CB  SER A 264      -5.696   4.812 -23.436  1.00 72.29           C  
ATOM   4372  HB2 SER A 264      -4.680   5.208 -23.424  1.00 72.29           H  
ATOM   4373  HB3 SER A 264      -5.656   3.750 -23.194  1.00 72.29           H  
ATOM   4374  O   SER A 264      -4.660   6.382 -25.823  1.00 72.29           O  
ATOM   4375  OG  SER A 264      -6.497   5.457 -22.461  1.00 72.29           O  
ATOM   4376  HG  SER A 264      -6.085   6.266 -22.150  1.00 72.29           H  
ATOM   4377  N   THR A 265      -6.713   7.263 -25.671  1.00 74.44           N  
ATOM   4378  H   THR A 265      -7.692   7.095 -25.485  1.00 74.44           H  
ATOM   4379  CA  THR A 265      -6.329   8.611 -26.138  1.00 74.44           C  
ATOM   4380  HA  THR A 265      -5.468   8.530 -26.802  1.00 74.44           H  
ATOM   4381  C   THR A 265      -5.917   9.531 -24.993  1.00 74.44           C  
ATOM   4382  CB  THR A 265      -7.469   9.269 -26.924  1.00 74.44           C  
ATOM   4383  HB  THR A 265      -7.201  10.298 -27.164  1.00 74.44           H  
ATOM   4384  O   THR A 265      -5.216  10.515 -25.216  1.00 74.44           O  
ATOM   4385  CG2 THR A 265      -7.754   8.523 -28.227  1.00 74.44           C  
ATOM   4386 HG21 THR A 265      -6.852   8.490 -28.839  1.00 74.44           H  
ATOM   4387 HG22 THR A 265      -8.538   9.044 -28.776  1.00 74.44           H  
ATOM   4388 HG23 THR A 265      -8.086   7.507 -28.018  1.00 74.44           H  
ATOM   4389  OG1 THR A 265      -8.656   9.260 -26.163  1.00 74.44           O  
ATOM   4390  HG1 THR A 265      -8.652  10.013 -25.567  1.00 74.44           H  
ATOM   4391  N   ASP A 266      -6.339   9.205 -23.770  1.00 82.56           N  
ATOM   4392  H   ASP A 266      -6.925   8.388 -23.672  1.00 82.56           H  
ATOM   4393  CA  ASP A 266      -5.909   9.857 -22.540  1.00 82.56           C  
ATOM   4394  HA  ASP A 266      -5.197  10.646 -22.784  1.00 82.56           H  
ATOM   4395  C   ASP A 266      -5.203   8.837 -21.646  1.00 82.56           C  
ATOM   4396  CB  ASP A 266      -7.099  10.519 -21.830  1.00 82.56           C  
ATOM   4397  HB2 ASP A 266      -7.791   9.750 -21.485  1.00 82.56           H  
ATOM   4398  HB3 ASP A 266      -7.623  11.156 -22.543  1.00 82.56           H  
ATOM   4399  O   ASP A 266      -5.766   7.797 -21.294  1.00 82.56           O  
ATOM   4400  CG  ASP A 266      -6.658  11.384 -20.642  1.00 82.56           C  
ATOM   4401  OD1 ASP A 266      -5.427  11.542 -20.444  1.00 82.56           O  
ATOM   4402  OD2 ASP A 266      -7.550  11.923 -19.957  1.00 82.56           O  
ATOM   4403  N   TYR A 267      -3.950   9.120 -21.308  1.00 86.93           N  
ATOM   4404  H   TYR A 267      -3.579  10.011 -21.605  1.00 86.93           H  
ATOM   4405  CA  TYR A 267      -3.144   8.282 -20.423  1.00 86.93           C  
ATOM   4406  HA  TYR A 267      -3.548   7.269 -20.423  1.00 86.93           H  
ATOM   4407  C   TYR A 267      -3.181   8.767 -18.979  1.00 86.93           C  
ATOM   4408  CB  TYR A 267      -1.708   8.207 -20.939  1.00 86.93           C  
ATOM   4409  HB2 TYR A 267      -1.221   9.169 -20.777  1.00 86.93           H  
ATOM   4410  HB3 TYR A 267      -1.172   7.462 -20.350  1.00 86.93           H  
ATOM   4411  O   TYR A 267      -2.703   8.055 -18.100  1.00 86.93           O  
ATOM   4412  CG  TYR A 267      -1.605   7.828 -22.401  1.00 86.93           C  
ATOM   4413  CD1 TYR A 267      -2.019   6.551 -22.821  1.00 86.93           C  
ATOM   4414  HD1 TYR A 267      -2.409   5.846 -22.103  1.00 86.93           H  
ATOM   4415  CD2 TYR A 267      -1.127   8.760 -23.341  1.00 86.93           C  
ATOM   4416  HD2 TYR A 267      -0.835   9.749 -23.019  1.00 86.93           H  
ATOM   4417  CE1 TYR A 267      -1.936   6.194 -24.179  1.00 86.93           C  
ATOM   4418  HE1 TYR A 267      -2.264   5.221 -24.514  1.00 86.93           H  
ATOM   4419  CE2 TYR A 267      -1.059   8.413 -24.703  1.00 86.93           C  
ATOM   4420  HE2 TYR A 267      -0.712   9.133 -25.430  1.00 86.93           H  
ATOM   4421  OH  TYR A 267      -1.382   6.784 -26.434  1.00 86.93           O  
ATOM   4422  HH  TYR A 267      -1.227   7.544 -26.999  1.00 86.93           H  
ATOM   4423  CZ  TYR A 267      -1.465   7.127 -25.123  1.00 86.93           C  
ATOM   4424  N   LYS A 268      -3.750   9.952 -18.722  1.00 87.42           N  
ATOM   4425  H   LYS A 268      -4.234  10.441 -19.463  1.00 87.42           H  
ATOM   4426  CA  LYS A 268      -3.913  10.457 -17.365  1.00 87.42           C  
ATOM   4427  HA  LYS A 268      -2.943  10.425 -16.870  1.00 87.42           H  
ATOM   4428  C   LYS A 268      -4.856   9.551 -16.586  1.00 87.42           C  
ATOM   4429  CB  LYS A 268      -4.432  11.899 -17.361  1.00 87.42           C  
ATOM   4430  HB2 LYS A 268      -4.619  12.196 -16.329  1.00 87.42           H  
ATOM   4431  HB3 LYS A 268      -5.380  11.944 -17.896  1.00 87.42           H  
ATOM   4432  O   LYS A 268      -5.801   8.954 -17.114  1.00 87.42           O  
ATOM   4433  CG  LYS A 268      -3.431  12.885 -17.978  1.00 87.42           C  
ATOM   4434  HG2 LYS A 268      -3.233  12.620 -19.016  1.00 87.42           H  
ATOM   4435  HG3 LYS A 268      -2.499  12.858 -17.414  1.00 87.42           H  
ATOM   4436  CD  LYS A 268      -4.029  14.291 -17.920  1.00 87.42           C  
ATOM   4437  HD2 LYS A 268      -4.953  14.297 -18.499  1.00 87.42           H  
ATOM   4438  HD3 LYS A 268      -4.263  14.536 -16.884  1.00 87.42           H  
ATOM   4439  CE  LYS A 268      -3.056  15.323 -18.488  1.00 87.42           C  
ATOM   4440  HE2 LYS A 268      -2.834  15.052 -19.520  1.00 87.42           H  
ATOM   4441  HE3 LYS A 268      -2.132  15.283 -17.912  1.00 87.42           H  
ATOM   4442  NZ  LYS A 268      -3.660  16.674 -18.420  1.00 87.42           N  
ATOM   4443  HZ1 LYS A 268      -4.527  16.681 -18.938  1.00 87.42           H  
ATOM   4444  HZ2 LYS A 268      -3.884  16.904 -17.462  1.00 87.42           H  
ATOM   4445  HZ3 LYS A 268      -3.040  17.377 -18.798  1.00 87.42           H  
ATOM   4446  N   CYS A 269      -4.581   9.471 -15.298  1.00 91.90           N  
ATOM   4447  H   CYS A 269      -3.771   9.962 -14.948  1.00 91.90           H  
ATOM   4448  CA  CYS A 269      -5.366   8.714 -14.349  1.00 91.90           C  
ATOM   4449  HA  CYS A 269      -6.294   8.356 -14.795  1.00 91.90           H  
ATOM   4450  C   CYS A 269      -5.736   9.642 -13.208  1.00 91.90           C  
ATOM   4451  CB  CYS A 269      -4.537   7.510 -13.907  1.00 91.90           C  
ATOM   4452  HB2 CYS A 269      -5.006   7.066 -13.029  1.00 91.90           H  
ATOM   4453  HB3 CYS A 269      -3.537   7.839 -13.623  1.00 91.90           H  
ATOM   4454  O   CYS A 269      -5.027   9.671 -12.215  1.00 91.90           O  
ATOM   4455  SG  CYS A 269      -4.402   6.260 -15.200  1.00 91.90           S  
ATOM   4456  N   SER A 270      -6.797  10.427 -13.389  1.00 93.12           N  
ATOM   4457  H   SER A 270      -7.298  10.398 -14.265  1.00 93.12           H  
ATOM   4458  CA  SER A 270      -7.518  11.025 -12.264  1.00 93.12           C  
ATOM   4459  HA  SER A 270      -6.817  11.433 -11.537  1.00 93.12           H  
ATOM   4460  C   SER A 270      -8.349   9.922 -11.616  1.00 93.12           C  
ATOM   4461  CB  SER A 270      -8.456  12.142 -12.741  1.00 93.12           C  
ATOM   4462  HB2 SER A 270      -9.225  11.717 -13.386  1.00 93.12           H  
ATOM   4463  HB3 SER A 270      -8.944  12.594 -11.878  1.00 93.12           H  
ATOM   4464  O   SER A 270      -8.971   9.142 -12.344  1.00 93.12           O  
ATOM   4465  OG  SER A 270      -7.758  13.142 -13.463  1.00 93.12           O  
ATOM   4466  HG  SER A 270      -8.427  13.777 -13.728  1.00 93.12           H  
ATOM   4467  N   ILE A 271      -8.368   9.830 -10.282  1.00 92.76           N  
ATOM   4468  H   ILE A 271      -7.787  10.450  -9.737  1.00 92.76           H  
ATOM   4469  CA  ILE A 271      -9.124   8.783  -9.577  1.00 92.76           C  
ATOM   4470  HA  ILE A 271      -8.698   7.823  -9.869  1.00 92.76           H  
ATOM   4471  C   ILE A 271     -10.583   8.776 -10.042  1.00 92.76           C  
ATOM   4472  CB  ILE A 271      -8.964   8.907  -8.043  1.00 92.76           C  
ATOM   4473  HB  ILE A 271      -7.897   8.823  -7.836  1.00 92.76           H  
ATOM   4474  O   ILE A 271     -11.054   7.769 -10.564  1.00 92.76           O  
ATOM   4475  CG1 ILE A 271      -9.643   7.711  -7.342  1.00 92.76           C  
ATOM   4476 HG12 ILE A 271     -10.725   7.773  -7.459  1.00 92.76           H  
ATOM   4477 HG13 ILE A 271      -9.300   6.790  -7.813  1.00 92.76           H  
ATOM   4478  CG2 ILE A 271      -9.415  10.265  -7.472  1.00 92.76           C  
ATOM   4479 HG21 ILE A 271     -10.498  10.378  -7.512  1.00 92.76           H  
ATOM   4480 HG22 ILE A 271      -8.950  11.093  -8.008  1.00 92.76           H  
ATOM   4481 HG23 ILE A 271      -9.111  10.352  -6.429  1.00 92.76           H  
ATOM   4482  CD1 ILE A 271      -9.312   7.622  -5.847  1.00 92.76           C  
ATOM   4483 HD11 ILE A 271      -8.235   7.696  -5.699  1.00 92.76           H  
ATOM   4484 HD12 ILE A 271      -9.656   6.666  -5.453  1.00 92.76           H  
ATOM   4485 HD13 ILE A 271      -9.808   8.424  -5.300  1.00 92.76           H  
ATOM   4486  N   TYR A 272     -11.231   9.934  -9.982  1.00 93.46           N  
ATOM   4487  H   TYR A 272     -10.752  10.721  -9.568  1.00 93.46           H  
ATOM   4488  CA  TYR A 272     -12.523  10.239 -10.575  1.00 93.46           C  
ATOM   4489  HA  TYR A 272     -12.726   9.529 -11.377  1.00 93.46           H  
ATOM   4490  C   TYR A 272     -12.479  11.639 -11.207  1.00 93.46           C  
ATOM   4491  CB  TYR A 272     -13.622  10.081  -9.517  1.00 93.46           C  
ATOM   4492  HB2 TYR A 272     -14.554  10.438  -9.955  1.00 93.46           H  
ATOM   4493  HB3 TYR A 272     -13.754   9.017  -9.318  1.00 93.46           H  
ATOM   4494  O   TYR A 272     -11.581  12.428 -10.918  1.00 93.46           O  
ATOM   4495  CG  TYR A 272     -13.375  10.783  -8.192  1.00 93.46           C  
ATOM   4496  CD1 TYR A 272     -12.989  10.044  -7.053  1.00 93.46           C  
ATOM   4497  HD1 TYR A 272     -12.862   8.973  -7.121  1.00 93.46           H  
ATOM   4498  CD2 TYR A 272     -13.515  12.180  -8.099  1.00 93.46           C  
ATOM   4499  HD2 TYR A 272     -13.769  12.762  -8.973  1.00 93.46           H  
ATOM   4500  CE1 TYR A 272     -12.738  10.700  -5.828  1.00 93.46           C  
ATOM   4501  HE1 TYR A 272     -12.429  10.150  -4.952  1.00 93.46           H  
ATOM   4502  CE2 TYR A 272     -13.308  12.824  -6.868  1.00 93.46           C  
ATOM   4503  HE2 TYR A 272     -13.405  13.895  -6.768  1.00 93.46           H  
ATOM   4504  OH  TYR A 272     -12.872  12.751  -4.550  1.00 93.46           O  
ATOM   4505  HH  TYR A 272     -12.013  12.720  -4.122  1.00 93.46           H  
ATOM   4506  CZ  TYR A 272     -12.927  12.095  -5.731  1.00 93.46           C  
ATOM   4507  N   ASP A 273     -13.412  11.923 -12.111  1.00 91.67           N  
ATOM   4508  H   ASP A 273     -14.159  11.264 -12.272  1.00 91.67           H  
ATOM   4509  CA  ASP A 273     -13.477  13.163 -12.899  1.00 91.67           C  
ATOM   4510  HA  ASP A 273     -13.103  14.003 -12.314  1.00 91.67           H  
ATOM   4511  C   ASP A 273     -14.944  13.421 -13.265  1.00 91.67           C  
ATOM   4512  CB  ASP A 273     -12.598  12.987 -14.153  1.00 91.67           C  
ATOM   4513  HB2 ASP A 273     -11.659  12.520 -13.856  1.00 91.67           H  
ATOM   4514  HB3 ASP A 273     -13.093  12.290 -14.829  1.00 91.67           H  
ATOM   4515  O   ASP A 273     -15.732  12.471 -13.345  1.00 91.67           O  
ATOM   4516  CG  ASP A 273     -12.255  14.275 -14.922  1.00 91.67           C  
ATOM   4517  OD1 ASP A 273     -13.135  14.775 -15.655  1.00 91.67           O  
ATOM   4518  OD2 ASP A 273     -11.054  14.639 -14.948  1.00 91.67           O  
ATOM   4519  N   GLU A 274     -15.327  14.678 -13.479  1.00 89.65           N  
ATOM   4520  H   GLU A 274     -14.657  15.427 -13.377  1.00 89.65           H  
ATOM   4521  CA  GLU A 274     -16.660  15.037 -13.964  1.00 89.65           C  
ATOM   4522  HA  GLU A 274     -17.397  14.550 -13.326  1.00 89.65           H  
ATOM   4523  C   GLU A 274     -16.907  14.513 -15.386  1.00 89.65           C  
ATOM   4524  CB  GLU A 274     -16.889  16.558 -13.850  1.00 89.65           C  
ATOM   4525  HB2 GLU A 274     -16.776  16.860 -12.809  1.00 89.65           H  
ATOM   4526  HB3 GLU A 274     -17.933  16.738 -14.110  1.00 89.65           H  
ATOM   4527  O   GLU A 274     -18.024  14.133 -15.733  1.00 89.65           O  
ATOM   4528  CG  GLU A 274     -16.036  17.483 -14.747  1.00 89.65           C  
ATOM   4529  HG2 GLU A 274     -16.552  18.442 -14.790  1.00 89.65           H  
ATOM   4530  HG3 GLU A 274     -16.030  17.095 -15.766  1.00 89.65           H  
ATOM   4531  CD  GLU A 274     -14.593  17.757 -14.280  1.00 89.65           C  
ATOM   4532  OE1 GLU A 274     -13.931  18.584 -14.955  1.00 89.65           O  
ATOM   4533  OE2 GLU A 274     -14.171  17.179 -13.251  1.00 89.65           O  
ATOM   4534  N   ILE A 275     -15.851  14.403 -16.198  1.00 89.66           N  
ATOM   4535  H   ILE A 275     -14.949  14.685 -15.843  1.00 89.66           H  
ATOM   4536  CA  ILE A 275     -15.892  13.764 -17.508  1.00 89.66           C  
ATOM   4537  HA  ILE A 275     -16.897  13.880 -17.915  1.00 89.66           H  
ATOM   4538  C   ILE A 275     -15.621  12.275 -17.323  1.00 89.66           C  
ATOM   4539  CB  ILE A 275     -14.922  14.438 -18.499  1.00 89.66           C  
ATOM   4540  HB  ILE A 275     -13.913  14.406 -18.086  1.00 89.66           H  
ATOM   4541  O   ILE A 275     -14.496  11.831 -17.094  1.00 89.66           O  
ATOM   4542  CG1 ILE A 275     -15.337  15.911 -18.719  1.00 89.66           C  
ATOM   4543 HG12 ILE A 275     -16.258  15.948 -19.301  1.00 89.66           H  
ATOM   4544 HG13 ILE A 275     -15.536  16.388 -17.759  1.00 89.66           H  
ATOM   4545  CG2 ILE A 275     -14.928  13.688 -19.848  1.00 89.66           C  
ATOM   4546 HG21 ILE A 275     -15.936  13.674 -20.264  1.00 89.66           H  
ATOM   4547 HG22 ILE A 275     -14.581  12.663 -19.714  1.00 89.66           H  
ATOM   4548 HG23 ILE A 275     -14.254  14.169 -20.556  1.00 89.66           H  
ATOM   4549  CD1 ILE A 275     -14.272  16.766 -19.402  1.00 89.66           C  
ATOM   4550 HD11 ILE A 275     -14.651  17.782 -19.518  1.00 89.66           H  
ATOM   4551 HD12 ILE A 275     -13.393  16.794 -18.758  1.00 89.66           H  
ATOM   4552 HD13 ILE A 275     -14.020  16.370 -20.386  1.00 89.66           H  
ATOM   4553  N   ARG A 276     -16.673  11.483 -17.518  1.00 89.76           N  
ATOM   4554  H   ARG A 276     -17.563  11.953 -17.600  1.00 89.76           H  
ATOM   4555  CA  ARG A 276     -16.682  10.019 -17.405  1.00 89.76           C  
ATOM   4556  HA  ARG A 276     -16.721   9.746 -16.350  1.00 89.76           H  
ATOM   4557  C   ARG A 276     -15.456   9.319 -17.999  1.00 89.76           C  
ATOM   4558  CB  ARG A 276     -17.959   9.550 -18.096  1.00 89.76           C  
ATOM   4559  HB2 ARG A 276     -17.928   9.862 -19.140  1.00 89.76           H  
ATOM   4560  HB3 ARG A 276     -18.816  10.028 -17.622  1.00 89.76           H  
ATOM   4561  O   ARG A 276     -14.861   8.472 -17.344  1.00 89.76           O  
ATOM   4562  CG  ARG A 276     -18.144   8.035 -18.023  1.00 89.76           C  
ATOM   4563  HG2 ARG A 276     -17.272   7.515 -18.417  1.00 89.76           H  
ATOM   4564  HG3 ARG A 276     -18.308   7.727 -16.990  1.00 89.76           H  
ATOM   4565  CD  ARG A 276     -19.357   7.679 -18.865  1.00 89.76           C  
ATOM   4566  HD2 ARG A 276     -20.146   8.413 -18.702  1.00 89.76           H  
ATOM   4567  HD3 ARG A 276     -19.758   6.717 -18.546  1.00 89.76           H  
ATOM   4568  NE  ARG A 276     -18.987   7.625 -20.286  1.00 89.76           N  
ATOM   4569  HE  ARG A 276     -18.023   7.789 -20.540  1.00 89.76           H  
ATOM   4570  NH1 ARG A 276     -21.094   7.123 -21.016  1.00 89.76           N  
ATOM   4571 HH11 ARG A 276     -21.761   6.948 -21.755  1.00 89.76           H  
ATOM   4572 HH12 ARG A 276     -21.415   7.122 -20.058  1.00 89.76           H  
ATOM   4573  NH2 ARG A 276     -19.385   7.430 -22.477  1.00 89.76           N  
ATOM   4574 HH21 ARG A 276     -20.001   7.276 -23.263  1.00 89.76           H  
ATOM   4575 HH22 ARG A 276     -18.411   7.665 -22.602  1.00 89.76           H  
ATOM   4576  CZ  ARG A 276     -19.834   7.384 -21.255  1.00 89.76           C  
ATOM   4577  N   ASP A 277     -15.049   9.680 -19.213  1.00 86.24           N  
ATOM   4578  H   ASP A 277     -15.614  10.346 -19.722  1.00 86.24           H  
ATOM   4579  CA  ASP A 277     -13.950   8.998 -19.914  1.00 86.24           C  
ATOM   4580  HA  ASP A 277     -14.113   7.923 -19.840  1.00 86.24           H  
ATOM   4581  C   ASP A 277     -12.564   9.279 -19.286  1.00 86.24           C  
ATOM   4582  CB  ASP A 277     -13.985   9.369 -21.406  1.00 86.24           C  
ATOM   4583  HB2 ASP A 277     -13.148   8.880 -21.903  1.00 86.24           H  
ATOM   4584  HB3 ASP A 277     -13.845  10.446 -21.501  1.00 86.24           H  
ATOM   4585  O   ASP A 277     -11.594   8.565 -19.555  1.00 86.24           O  
ATOM   4586  CG  ASP A 277     -15.276   8.964 -22.147  1.00 86.24           C  
ATOM   4587  OD1 ASP A 277     -16.102   8.176 -21.615  1.00 86.24           O  
ATOM   4588  OD2 ASP A 277     -15.459   9.485 -23.266  1.00 86.24           O  
ATOM   4589  N   ARG A 278     -12.464  10.295 -18.417  1.00 90.48           N  
ATOM   4590  H   ARG A 278     -13.303  10.817 -18.207  1.00 90.48           H  
ATOM   4591  CA  ARG A 278     -11.263  10.622 -17.631  1.00 90.48           C  
ATOM   4592  HA  ARG A 278     -10.377  10.238 -18.136  1.00 90.48           H  
ATOM   4593  C   ARG A 278     -11.272   9.993 -16.236  1.00 90.48           C  
ATOM   4594  CB  ARG A 278     -11.125  12.142 -17.510  1.00 90.48           C  
ATOM   4595  HB2 ARG A 278     -10.239  12.368 -16.916  1.00 90.48           H  
ATOM   4596  HB3 ARG A 278     -11.996  12.536 -16.986  1.00 90.48           H  
ATOM   4597  O   ARG A 278     -10.204   9.821 -15.649  1.00 90.48           O  
ATOM   4598  CG  ARG A 278     -11.010  12.844 -18.864  1.00 90.48           C  
ATOM   4599  HG2 ARG A 278     -11.938  12.719 -19.423  1.00 90.48           H  
ATOM   4600  HG3 ARG A 278     -10.179  12.430 -19.434  1.00 90.48           H  
ATOM   4601  CD  ARG A 278     -10.773  14.328 -18.604  1.00 90.48           C  
ATOM   4602  HD2 ARG A 278      -9.781  14.455 -18.170  1.00 90.48           H  
ATOM   4603  HD3 ARG A 278     -11.509  14.672 -17.877  1.00 90.48           H  
ATOM   4604  NE  ARG A 278     -10.896  15.116 -19.841  1.00 90.48           N  
ATOM   4605  HE  ARG A 278     -11.020  14.593 -20.696  1.00 90.48           H  
ATOM   4606  NH1 ARG A 278     -10.781  17.144 -18.795  1.00 90.48           N  
ATOM   4607 HH11 ARG A 278     -10.777  16.638 -17.921  1.00 90.48           H  
ATOM   4608 HH12 ARG A 278     -11.063  18.112 -18.747  1.00 90.48           H  
ATOM   4609  NH2 ARG A 278     -11.202  17.051 -20.996  1.00 90.48           N  
ATOM   4610 HH21 ARG A 278     -11.327  18.053 -20.977  1.00 90.48           H  
ATOM   4611 HH22 ARG A 278     -11.439  16.508 -21.814  1.00 90.48           H  
ATOM   4612  CZ  ARG A 278     -10.950  16.431 -19.876  1.00 90.48           C  
ATOM   4613  N   SER A 279     -12.443   9.600 -15.736  1.00 93.96           N  
ATOM   4614  H   SER A 279     -13.264   9.747 -16.305  1.00 93.96           H  
ATOM   4615  CA  SER A 279     -12.626   8.951 -14.435  1.00 93.96           C  
ATOM   4616  HA  SER A 279     -12.123   9.542 -13.670  1.00 93.96           H  
ATOM   4617  C   SER A 279     -12.023   7.544 -14.448  1.00 93.96           C  
ATOM   4618  CB  SER A 279     -14.123   8.925 -14.110  1.00 93.96           C  
ATOM   4619  HB2 SER A 279     -14.493   9.948 -14.054  1.00 93.96           H  
ATOM   4620  HB3 SER A 279     -14.659   8.417 -14.912  1.00 93.96           H  
ATOM   4621  O   SER A 279     -12.521   6.637 -15.121  1.00 93.96           O  
ATOM   4622  OG  SER A 279     -14.400   8.260 -12.894  1.00 93.96           O  
ATOM   4623  HG  SER A 279     -15.352   8.314 -12.782  1.00 93.96           H  
ATOM   4624  N   ALA A 280     -10.925   7.333 -13.715  1.00 94.86           N  
ATOM   4625  H   ALA A 280     -10.523   8.091 -13.182  1.00 94.86           H  
ATOM   4626  CA  ALA A 280     -10.256   6.037 -13.706  1.00 94.86           C  
ATOM   4627  HA  ALA A 280     -10.130   5.720 -14.741  1.00 94.86           H  
ATOM   4628  C   ALA A 280     -11.097   4.961 -13.006  1.00 94.86           C  
ATOM   4629  CB  ALA A 280      -8.862   6.171 -13.095  1.00 94.86           C  
ATOM   4630  HB1 ALA A 280      -8.936   6.395 -12.031  1.00 94.86           H  
ATOM   4631  HB2 ALA A 280      -8.309   6.964 -13.598  1.00 94.86           H  
ATOM   4632  HB3 ALA A 280      -8.331   5.230 -13.243  1.00 94.86           H  
ATOM   4633  O   ALA A 280     -11.170   3.834 -13.495  1.00 94.86           O  
ATOM   4634  N   VAL A 281     -11.788   5.291 -11.913  1.00 96.41           N  
ATOM   4635  H   VAL A 281     -11.682   6.219 -11.529  1.00 96.41           H  
ATOM   4636  CA  VAL A 281     -12.694   4.340 -11.253  1.00 96.41           C  
ATOM   4637  HA  VAL A 281     -12.123   3.441 -11.017  1.00 96.41           H  
ATOM   4638  C   VAL A 281     -13.826   3.892 -12.184  1.00 96.41           C  
ATOM   4639  CB  VAL A 281     -13.247   4.887  -9.925  1.00 96.41           C  
ATOM   4640  HB  VAL A 281     -13.959   4.161  -9.532  1.00 96.41           H  
ATOM   4641  O   VAL A 281     -14.178   2.714 -12.178  1.00 96.41           O  
ATOM   4642  CG1 VAL A 281     -12.123   5.032  -8.891  1.00 96.41           C  
ATOM   4643 HG11 VAL A 281     -11.384   5.763  -9.218  1.00 96.41           H  
ATOM   4644 HG12 VAL A 281     -12.544   5.364  -7.941  1.00 96.41           H  
ATOM   4645 HG13 VAL A 281     -11.619   4.077  -8.747  1.00 96.41           H  
ATOM   4646  CG2 VAL A 281     -13.994   6.214 -10.066  1.00 96.41           C  
ATOM   4647 HG21 VAL A 281     -14.418   6.501  -9.103  1.00 96.41           H  
ATOM   4648 HG22 VAL A 281     -14.802   6.121 -10.792  1.00 96.41           H  
ATOM   4649 HG23 VAL A 281     -13.330   7.006 -10.410  1.00 96.41           H  
ATOM   4650  N   TYR A 282     -14.341   4.774 -13.046  1.00 95.44           N  
ATOM   4651  H   TYR A 282     -14.024   5.732 -13.023  1.00 95.44           H  
ATOM   4652  CA  TYR A 282     -15.316   4.385 -14.067  1.00 95.44           C  
ATOM   4653  HA  TYR A 282     -16.101   3.787 -13.605  1.00 95.44           H  
ATOM   4654  C   TYR A 282     -14.671   3.521 -15.157  1.00 95.44           C  
ATOM   4655  CB  TYR A 282     -15.969   5.635 -14.660  1.00 95.44           C  
ATOM   4656  HB2 TYR A 282     -15.208   6.255 -15.134  1.00 95.44           H  
ATOM   4657  HB3 TYR A 282     -16.422   6.214 -13.855  1.00 95.44           H  
ATOM   4658  O   TYR A 282     -15.156   2.433 -15.457  1.00 95.44           O  
ATOM   4659  CG  TYR A 282     -17.032   5.297 -15.679  1.00 95.44           C  
ATOM   4660  CD1 TYR A 282     -16.691   5.188 -17.041  1.00 95.44           C  
ATOM   4661  HD1 TYR A 282     -15.681   5.395 -17.364  1.00 95.44           H  
ATOM   4662  CD2 TYR A 282     -18.348   5.035 -15.257  1.00 95.44           C  
ATOM   4663  HD2 TYR A 282     -18.603   5.085 -14.208  1.00 95.44           H  
ATOM   4664  CE1 TYR A 282     -17.666   4.801 -17.980  1.00 95.44           C  
ATOM   4665  HE1 TYR A 282     -17.418   4.717 -19.028  1.00 95.44           H  
ATOM   4666  CE2 TYR A 282     -19.334   4.702 -16.202  1.00 95.44           C  
ATOM   4667  HE2 TYR A 282     -20.356   4.533 -15.895  1.00 95.44           H  
ATOM   4668  OH  TYR A 282     -19.953   4.309 -18.486  1.00 95.44           O  
ATOM   4669  HH  TYR A 282     -20.802   4.614 -18.157  1.00 95.44           H  
ATOM   4670  CZ  TYR A 282     -18.992   4.571 -17.562  1.00 95.44           C  
ATOM   4671  N   TYR A 283     -13.523   3.949 -15.693  1.00 93.02           N  
ATOM   4672  H   TYR A 283     -13.185   4.859 -15.415  1.00 93.02           H  
ATOM   4673  CA  TYR A 283     -12.798   3.230 -16.746  1.00 93.02           C  
ATOM   4674  HA  TYR A 283     -13.426   3.189 -17.636  1.00 93.02           H  
ATOM   4675  C   TYR A 283     -12.458   1.776 -16.362  1.00 93.02           C  
ATOM   4676  CB  TYR A 283     -11.528   4.025 -17.084  1.00 93.02           C  
ATOM   4677  HB2 TYR A 283     -10.940   4.154 -16.175  1.00 93.02           H  
ATOM   4678  HB3 TYR A 283     -11.819   5.017 -17.429  1.00 93.02           H  
ATOM   4679  O   TYR A 283     -12.567   0.873 -17.187  1.00 93.02           O  
ATOM   4680  CG  TYR A 283     -10.644   3.378 -18.131  1.00 93.02           C  
ATOM   4681  CD1 TYR A 283      -9.719   2.394 -17.745  1.00 93.02           C  
ATOM   4682  HD1 TYR A 283      -9.666   2.087 -16.711  1.00 93.02           H  
ATOM   4683  CD2 TYR A 283     -10.753   3.736 -19.487  1.00 93.02           C  
ATOM   4684  HD2 TYR A 283     -11.470   4.486 -19.788  1.00 93.02           H  
ATOM   4685  CE1 TYR A 283      -8.906   1.761 -18.696  1.00 93.02           C  
ATOM   4686  HE1 TYR A 283      -8.208   1.002 -18.375  1.00 93.02           H  
ATOM   4687  CE2 TYR A 283      -9.944   3.102 -20.451  1.00 93.02           C  
ATOM   4688  HE2 TYR A 283     -10.038   3.378 -21.491  1.00 93.02           H  
ATOM   4689  OH  TYR A 283      -8.242   1.491 -20.983  1.00 93.02           O  
ATOM   4690  HH  TYR A 283      -8.403   1.865 -21.853  1.00 93.02           H  
ATOM   4691  CZ  TYR A 283      -9.023   2.106 -20.057  1.00 93.02           C  
ATOM   4692  N   PHE A 284     -12.067   1.525 -15.107  1.00 94.10           N  
ATOM   4693  H   PHE A 284     -11.986   2.308 -14.475  1.00 94.10           H  
ATOM   4694  CA  PHE A 284     -11.759   0.176 -14.602  1.00 94.10           C  
ATOM   4695  HA  PHE A 284     -11.377  -0.416 -15.434  1.00 94.10           H  
ATOM   4696  C   PHE A 284     -12.999  -0.598 -14.104  1.00 94.10           C  
ATOM   4697  CB  PHE A 284     -10.629   0.265 -13.562  1.00 94.10           C  
ATOM   4698  HB2 PHE A 284     -10.844   1.068 -12.857  1.00 94.10           H  
ATOM   4699  HB3 PHE A 284     -10.592  -0.662 -12.990  1.00 94.10           H  
ATOM   4700  O   PHE A 284     -12.877  -1.684 -13.515  1.00 94.10           O  
ATOM   4701  CG  PHE A 284      -9.255   0.472 -14.179  1.00 94.10           C  
ATOM   4702  CD1 PHE A 284      -8.478  -0.639 -14.557  1.00 94.10           C  
ATOM   4703  HD1 PHE A 284      -8.851  -1.638 -14.384  1.00 94.10           H  
ATOM   4704  CD2 PHE A 284      -8.756   1.764 -14.416  1.00 94.10           C  
ATOM   4705  HD2 PHE A 284      -9.344   2.633 -14.163  1.00 94.10           H  
ATOM   4706  CE1 PHE A 284      -7.219  -0.456 -15.157  1.00 94.10           C  
ATOM   4707  HE1 PHE A 284      -6.630  -1.313 -15.449  1.00 94.10           H  
ATOM   4708  CE2 PHE A 284      -7.513   1.950 -15.034  1.00 94.10           C  
ATOM   4709  HE2 PHE A 284      -7.172   2.950 -15.257  1.00 94.10           H  
ATOM   4710  CZ  PHE A 284      -6.733   0.842 -15.390  1.00 94.10           C  
ATOM   4711  HZ  PHE A 284      -5.768   0.989 -15.852  1.00 94.10           H  
ATOM   4712  N   GLY A 285     -14.199  -0.052 -14.330  1.00 94.44           N  
ATOM   4713  H   GLY A 285     -14.249   0.823 -14.832  1.00 94.44           H  
ATOM   4714  CA  GLY A 285     -15.471  -0.637 -13.917  1.00 94.44           C  
ATOM   4715  HA2 GLY A 285     -16.276   0.032 -14.221  1.00 94.44           H  
ATOM   4716  HA3 GLY A 285     -15.615  -1.600 -14.408  1.00 94.44           H  
ATOM   4717  C   GLY A 285     -15.565  -0.828 -12.408  1.00 94.44           C  
ATOM   4718  O   GLY A 285     -16.112  -1.830 -11.963  1.00 94.44           O  
ATOM   4719  N   LEU A 286     -14.944   0.060 -11.622  1.00 96.17           N  
ATOM   4720  H   LEU A 286     -14.524   0.866 -12.063  1.00 96.17           H  
ATOM   4721  CA  LEU A 286     -15.107   0.089 -10.169  1.00 96.17           C  
ATOM   4722  HA  LEU A 286     -15.062  -0.938  -9.808  1.00 96.17           H  
ATOM   4723  C   LEU A 286     -16.476   0.653  -9.785  1.00 96.17           C  
ATOM   4724  CB  LEU A 286     -13.971   0.912  -9.526  1.00 96.17           C  
ATOM   4725  HB2 LEU A 286     -14.073   1.948  -9.849  1.00 96.17           H  
ATOM   4726  HB3 LEU A 286     -13.008   0.536  -9.872  1.00 96.17           H  
ATOM   4727  O   LEU A 286     -17.077   0.218  -8.802  1.00 96.17           O  
ATOM   4728  CG  LEU A 286     -13.999   0.908  -7.987  1.00 96.17           C  
ATOM   4729  HG  LEU A 286     -14.991   1.176  -7.622  1.00 96.17           H  
ATOM   4730  CD1 LEU A 286     -13.614  -0.453  -7.442  1.00 96.17           C  
ATOM   4731 HD11 LEU A 286     -12.542  -0.620  -7.548  1.00 96.17           H  
ATOM   4732 HD12 LEU A 286     -14.155  -1.220  -7.996  1.00 96.17           H  
ATOM   4733 HD13 LEU A 286     -13.909  -0.494  -6.394  1.00 96.17           H  
ATOM   4734  CD2 LEU A 286     -13.002   1.900  -7.407  1.00 96.17           C  
ATOM   4735 HD21 LEU A 286     -12.921   1.759  -6.329  1.00 96.17           H  
ATOM   4736 HD22 LEU A 286     -13.369   2.910  -7.586  1.00 96.17           H  
ATOM   4737 HD23 LEU A 286     -12.024   1.769  -7.870  1.00 96.17           H  
ATOM   4738  N   ILE A 287     -16.945   1.615 -10.576  1.00 96.50           N  
ATOM   4739  H   ILE A 287     -16.395   1.878 -11.381  1.00 96.50           H  
ATOM   4740  CA  ILE A 287     -18.245   2.252 -10.434  1.00 96.50           C  
ATOM   4741  HA  ILE A 287     -18.805   1.714  -9.669  1.00 96.50           H  
ATOM   4742  C   ILE A 287     -19.045   2.138 -11.734  1.00 96.50           C  
ATOM   4743  CB  ILE A 287     -18.099   3.715  -9.970  1.00 96.50           C  
ATOM   4744  HB  ILE A 287     -19.108   4.110  -9.845  1.00 96.50           H  
ATOM   4745  O   ILE A 287     -18.470   2.070 -12.820  1.00 96.50           O  
ATOM   4746  CG1 ILE A 287     -17.388   4.595 -11.016  1.00 96.50           C  
ATOM   4747 HG12 ILE A 287     -17.854   4.463 -11.993  1.00 96.50           H  
ATOM   4748 HG13 ILE A 287     -16.342   4.297 -11.086  1.00 96.50           H  
ATOM   4749  CG2 ILE A 287     -17.407   3.786  -8.596  1.00 96.50           C  
ATOM   4750 HG21 ILE A 287     -17.882   3.082  -7.913  1.00 96.50           H  
ATOM   4751 HG22 ILE A 287     -16.348   3.542  -8.683  1.00 96.50           H  
ATOM   4752 HG23 ILE A 287     -17.511   4.783  -8.167  1.00 96.50           H  
ATOM   4753  CD1 ILE A 287     -17.470   6.082 -10.684  1.00 96.50           C  
ATOM   4754 HD11 ILE A 287     -18.512   6.381 -10.576  1.00 96.50           H  
ATOM   4755 HD12 ILE A 287     -17.013   6.654 -11.491  1.00 96.50           H  
ATOM   4756 HD13 ILE A 287     -16.931   6.290  -9.759  1.00 96.50           H  
ATOM   4757  N   ASN A 288     -20.369   2.143 -11.615  1.00 96.10           N  
ATOM   4758  H   ASN A 288     -20.747   2.190 -10.680  1.00 96.10           H  
ATOM   4759  CA  ASN A 288     -21.297   2.156 -12.747  1.00 96.10           C  
ATOM   4760  HA  ASN A 288     -20.776   1.771 -13.623  1.00 96.10           H  
ATOM   4761  C   ASN A 288     -21.754   3.585 -13.109  1.00 96.10           C  
ATOM   4762  CB  ASN A 288     -22.448   1.178 -12.439  1.00 96.10           C  
ATOM   4763  HB2 ASN A 288     -22.019   0.191 -12.265  1.00 96.10           H  
ATOM   4764  HB3 ASN A 288     -23.107   1.092 -13.303  1.00 96.10           H  
ATOM   4765  O   ASN A 288     -21.415   4.556 -12.430  1.00 96.10           O  
ATOM   4766  CG  ASN A 288     -23.290   1.563 -11.234  1.00 96.10           C  
ATOM   4767  ND2 ASN A 288     -23.713   0.601 -10.449  1.00 96.10           N  
ATOM   4768 HD21 ASN A 288     -24.105   0.866  -9.557  1.00 96.10           H  
ATOM   4769 HD22 ASN A 288     -23.350  -0.336 -10.549  1.00 96.10           H  
ATOM   4770  OD1 ASN A 288     -23.609   2.721 -10.994  1.00 96.10           O  
ATOM   4771  N   GLU A 289     -22.560   3.719 -14.168  1.00 96.26           N  
ATOM   4772  H   GLU A 289     -22.752   2.904 -14.733  1.00 96.26           H  
ATOM   4773  CA  GLU A 289     -23.048   5.021 -14.663  1.00 96.26           C  
ATOM   4774  HA  GLU A 289     -22.198   5.606 -15.013  1.00 96.26           H  
ATOM   4775  C   GLU A 289     -23.754   5.838 -13.570  1.00 96.26           C  
ATOM   4776  CB  GLU A 289     -24.016   4.792 -15.840  1.00 96.26           C  
ATOM   4777  HB2 GLU A 289     -23.653   3.977 -16.466  1.00 96.26           H  
ATOM   4778  HB3 GLU A 289     -24.984   4.480 -15.448  1.00 96.26           H  
ATOM   4779  O   GLU A 289     -23.484   7.020 -13.388  1.00 96.26           O  
ATOM   4780  CG  GLU A 289     -24.213   6.051 -16.711  1.00 96.26           C  
ATOM   4781  HG2 GLU A 289     -25.046   5.863 -17.387  1.00 96.26           H  
ATOM   4782  HG3 GLU A 289     -24.484   6.892 -16.073  1.00 96.26           H  
ATOM   4783  CD  GLU A 289     -22.972   6.406 -17.553  1.00 96.26           C  
ATOM   4784  OE1 GLU A 289     -22.916   7.488 -18.174  1.00 96.26           O  
ATOM   4785  OE2 GLU A 289     -22.061   5.553 -17.651  1.00 96.26           O  
ATOM   4786  N   LYS A 290     -24.600   5.191 -12.761  1.00 96.31           N  
ATOM   4787  H   LYS A 290     -24.693   4.193 -12.888  1.00 96.31           H  
ATOM   4788  CA  LYS A 290     -25.351   5.858 -11.690  1.00 96.31           C  
ATOM   4789  HA  LYS A 290     -25.893   6.700 -12.122  1.00 96.31           H  
ATOM   4790  C   LYS A 290     -24.430   6.432 -10.609  1.00 96.31           C  
ATOM   4791  CB  LYS A 290     -26.341   4.844 -11.108  1.00 96.31           C  
ATOM   4792  HB2 LYS A 290     -26.986   4.486 -11.910  1.00 96.31           H  
ATOM   4793  HB3 LYS A 290     -25.788   3.996 -10.705  1.00 96.31           H  
ATOM   4794  O   LYS A 290     -24.708   7.493 -10.048  1.00 96.31           O  
ATOM   4795  CG  LYS A 290     -27.208   5.444  -9.997  1.00 96.31           C  
ATOM   4796  HG2 LYS A 290     -27.810   6.257 -10.403  1.00 96.31           H  
ATOM   4797  HG3 LYS A 290     -26.581   5.825  -9.191  1.00 96.31           H  
ATOM   4798  CD  LYS A 290     -28.114   4.356  -9.427  1.00 96.31           C  
ATOM   4799  HD2 LYS A 290     -27.496   3.544  -9.045  1.00 96.31           H  
ATOM   4800  HD3 LYS A 290     -28.756   3.976 -10.222  1.00 96.31           H  
ATOM   4801  CE  LYS A 290     -28.962   4.940  -8.301  1.00 96.31           C  
ATOM   4802  HE2 LYS A 290     -28.296   5.346  -7.540  1.00 96.31           H  
ATOM   4803  HE3 LYS A 290     -29.555   5.759  -8.708  1.00 96.31           H  
ATOM   4804  NZ  LYS A 290     -29.838   3.890  -7.733  1.00 96.31           N  
ATOM   4805  HZ1 LYS A 290     -30.430   3.518  -8.461  1.00 96.31           H  
ATOM   4806  HZ2 LYS A 290     -29.275   3.130  -7.378  1.00 96.31           H  
ATOM   4807  HZ3 LYS A 290     -30.419   4.263  -6.996  1.00 96.31           H  
ATOM   4808  N   GLN A 291     -23.366   5.712 -10.270  1.00 96.20           N  
ATOM   4809  H   GLN A 291     -23.189   4.859 -10.781  1.00 96.20           H  
ATOM   4810  CA  GLN A 291     -22.357   6.167  -9.313  1.00 96.20           C  
ATOM   4811  HA  GLN A 291     -22.843   6.572  -8.426  1.00 96.20           H  
ATOM   4812  C   GLN A 291     -21.497   7.289  -9.908  1.00 96.20           C  
ATOM   4813  CB  GLN A 291     -21.503   4.967  -8.901  1.00 96.20           C  
ATOM   4814  HB2 GLN A 291     -21.240   4.425  -9.809  1.00 96.20           H  
ATOM   4815  HB3 GLN A 291     -20.590   5.310  -8.414  1.00 96.20           H  
ATOM   4816  O   GLN A 291     -21.221   8.266  -9.214  1.00 96.20           O  
ATOM   4817  CG  GLN A 291     -22.248   4.030  -7.939  1.00 96.20           C  
ATOM   4818  HG2 GLN A 291     -23.292   3.941  -8.239  1.00 96.20           H  
ATOM   4819  HG3 GLN A 291     -22.217   4.463  -6.939  1.00 96.20           H  
ATOM   4820  CD  GLN A 291     -21.673   2.618  -7.892  1.00 96.20           C  
ATOM   4821  NE2 GLN A 291     -22.079   1.833  -6.921  1.00 96.20           N  
ATOM   4822 HE21 GLN A 291     -22.638   2.217  -6.173  1.00 96.20           H  
ATOM   4823 HE22 GLN A 291     -21.736   0.883  -6.920  1.00 96.20           H  
ATOM   4824  OE1 GLN A 291     -20.932   2.174  -8.750  1.00 96.20           O  
ATOM   4825  N   GLN A 292     -21.156   7.212 -11.196  1.00 96.63           N  
ATOM   4826  H   GLN A 292     -21.395   6.381 -11.718  1.00 96.63           H  
ATOM   4827  CA  GLN A 292     -20.450   8.282 -11.900  1.00 96.63           C  
ATOM   4828  HA  GLN A 292     -19.533   8.506 -11.355  1.00 96.63           H  
ATOM   4829  C   GLN A 292     -21.276   9.577 -11.941  1.00 96.63           C  
ATOM   4830  CB  GLN A 292     -20.058   7.780 -13.295  1.00 96.63           C  
ATOM   4831  HB2 GLN A 292     -19.391   6.925 -13.179  1.00 96.63           H  
ATOM   4832  HB3 GLN A 292     -20.948   7.446 -13.827  1.00 96.63           H  
ATOM   4833  O   GLN A 292     -20.753  10.629 -11.590  1.00 96.63           O  
ATOM   4834  CG  GLN A 292     -19.358   8.840 -14.153  1.00 96.63           C  
ATOM   4835  HG2 GLN A 292     -20.040   9.673 -14.324  1.00 96.63           H  
ATOM   4836  HG3 GLN A 292     -19.147   8.401 -15.128  1.00 96.63           H  
ATOM   4837  CD  GLN A 292     -18.043   9.361 -13.576  1.00 96.63           C  
ATOM   4838  NE2 GLN A 292     -17.822  10.651 -13.674  1.00 96.63           N  
ATOM   4839 HE21 GLN A 292     -18.519  11.268 -14.064  1.00 96.63           H  
ATOM   4840 HE22 GLN A 292     -16.948  11.054 -13.365  1.00 96.63           H  
ATOM   4841  OE1 GLN A 292     -17.199   8.627 -13.074  1.00 96.63           O  
ATOM   4842  N   GLU A 293     -22.578   9.514 -12.241  1.00 96.16           N  
ATOM   4843  H   GLU A 293     -22.942   8.651 -12.620  1.00 96.16           H  
ATOM   4844  CA  GLU A 293     -23.472  10.683 -12.175  1.00 96.16           C  
ATOM   4845  HA  GLU A 293     -23.140  11.449 -12.875  1.00 96.16           H  
ATOM   4846  C   GLU A 293     -23.533  11.299 -10.766  1.00 96.16           C  
ATOM   4847  CB  GLU A 293     -24.908  10.268 -12.512  1.00 96.16           C  
ATOM   4848  HB2 GLU A 293     -25.171   9.401 -11.905  1.00 96.16           H  
ATOM   4849  HB3 GLU A 293     -25.561  11.089 -12.216  1.00 96.16           H  
ATOM   4850  O   GLU A 293     -23.687  12.512 -10.600  1.00 96.16           O  
ATOM   4851  CG  GLU A 293     -25.207   9.953 -13.983  1.00 96.16           C  
ATOM   4852  HG2 GLU A 293     -25.028  10.851 -14.575  1.00 96.16           H  
ATOM   4853  HG3 GLU A 293     -24.539   9.167 -14.334  1.00 96.16           H  
ATOM   4854  CD  GLU A 293     -26.675   9.513 -14.151  1.00 96.16           C  
ATOM   4855  OE1 GLU A 293     -27.002   8.905 -15.192  1.00 96.16           O  
ATOM   4856  OE2 GLU A 293     -27.492   9.790 -13.227  1.00 96.16           O  
ATOM   4857  N   LYS A 294     -23.452  10.467  -9.717  1.00 94.93           N  
ATOM   4858  H   LYS A 294     -23.332   9.484  -9.916  1.00 94.93           H  
ATOM   4859  CA  LYS A 294     -23.415  10.936  -8.323  1.00 94.93           C  
ATOM   4860  HA  LYS A 294     -24.237  11.635  -8.168  1.00 94.93           H  
ATOM   4861  C   LYS A 294     -22.126  11.712  -8.045  1.00 94.93           C  
ATOM   4862  CB  LYS A 294     -23.574   9.739  -7.372  1.00 94.93           C  
ATOM   4863  HB2 LYS A 294     -22.707   9.087  -7.480  1.00 94.93           H  
ATOM   4864  HB3 LYS A 294     -24.459   9.172  -7.661  1.00 94.93           H  
ATOM   4865  O   LYS A 294     -22.192  12.747  -7.383  1.00 94.93           O  
ATOM   4866  CG  LYS A 294     -23.696  10.130  -5.889  1.00 94.93           C  
ATOM   4867  HG2 LYS A 294     -24.660  10.609  -5.718  1.00 94.93           H  
ATOM   4868  HG3 LYS A 294     -22.898  10.819  -5.611  1.00 94.93           H  
ATOM   4869  CD  LYS A 294     -23.571   8.869  -5.023  1.00 94.93           C  
ATOM   4870  HD2 LYS A 294     -22.578   8.448  -5.178  1.00 94.93           H  
ATOM   4871  HD3 LYS A 294     -24.305   8.131  -5.346  1.00 94.93           H  
ATOM   4872  CE  LYS A 294     -23.765   9.155  -3.530  1.00 94.93           C  
ATOM   4873  HE2 LYS A 294     -23.174  10.030  -3.262  1.00 94.93           H  
ATOM   4874  HE3 LYS A 294     -24.816   9.378  -3.344  1.00 94.93           H  
ATOM   4875  NZ  LYS A 294     -23.322   7.990  -2.722  1.00 94.93           N  
ATOM   4876  HZ1 LYS A 294     -22.344   7.785  -2.871  1.00 94.93           H  
ATOM   4877  HZ2 LYS A 294     -23.371   8.084  -1.717  1.00 94.93           H  
ATOM   4878  HZ3 LYS A 294     -23.724   7.101  -2.983  1.00 94.93           H  
ATOM   4879  N   ILE A 295     -20.989  11.225  -8.541  1.00 94.31           N  
ATOM   4880  H   ILE A 295     -21.029  10.373  -9.083  1.00 94.31           H  
ATOM   4881  CA  ILE A 295     -19.693  11.904  -8.422  1.00 94.31           C  
ATOM   4882  HA  ILE A 295     -19.533  12.184  -7.381  1.00 94.31           H  
ATOM   4883  C   ILE A 295     -19.696  13.201  -9.230  1.00 94.31           C  
ATOM   4884  CB  ILE A 295     -18.543  10.967  -8.842  1.00 94.31           C  
ATOM   4885  HB  ILE A 295     -18.775  10.535  -9.815  1.00 94.31           H  
ATOM   4886  O   ILE A 295     -19.324  14.236  -8.694  1.00 94.31           O  
ATOM   4887  CG1 ILE A 295     -18.393   9.827  -7.809  1.00 94.31           C  
ATOM   4888 HG12 ILE A 295     -18.012  10.227  -6.869  1.00 94.31           H  
ATOM   4889 HG13 ILE A 295     -19.368   9.381  -7.611  1.00 94.31           H  
ATOM   4890  CG2 ILE A 295     -17.227  11.753  -8.966  1.00 94.31           C  
ATOM   4891 HG21 ILE A 295     -16.401  11.069  -9.161  1.00 94.31           H  
ATOM   4892 HG22 ILE A 295     -17.268  12.450  -9.803  1.00 94.31           H  
ATOM   4893 HG23 ILE A 295     -17.015  12.300  -8.047  1.00 94.31           H  
ATOM   4894  CD1 ILE A 295     -17.469   8.704  -8.287  1.00 94.31           C  
ATOM   4895 HD11 ILE A 295     -17.568   7.845  -7.623  1.00 94.31           H  
ATOM   4896 HD12 ILE A 295     -16.428   9.027  -8.286  1.00 94.31           H  
ATOM   4897 HD13 ILE A 295     -17.761   8.412  -9.296  1.00 94.31           H  
ATOM   4898  N   GLU A 296     -20.193  13.187 -10.465  1.00 93.97           N  
ATOM   4899  H   GLU A 296     -20.438  12.299 -10.881  1.00 93.97           H  
ATOM   4900  CA  GLU A 296     -20.300  14.384 -11.304  1.00 93.97           C  
ATOM   4901  HA  GLU A 296     -19.303  14.776 -11.508  1.00 93.97           H  
ATOM   4902  C   GLU A 296     -21.108  15.489 -10.602  1.00 93.97           C  
ATOM   4903  CB  GLU A 296     -20.954  13.983 -12.632  1.00 93.97           C  
ATOM   4904  HB2 GLU A 296     -20.402  13.147 -13.063  1.00 93.97           H  
ATOM   4905  HB3 GLU A 296     -21.977  13.662 -12.436  1.00 93.97           H  
ATOM   4906  O   GLU A 296     -20.659  16.628 -10.487  1.00 93.97           O  
ATOM   4907  CG  GLU A 296     -20.966  15.139 -13.640  1.00 93.97           C  
ATOM   4908  HG2 GLU A 296     -19.945  15.337 -13.967  1.00 93.97           H  
ATOM   4909  HG3 GLU A 296     -21.342  16.034 -13.144  1.00 93.97           H  
ATOM   4910  CD  GLU A 296     -21.862  14.860 -14.853  1.00 93.97           C  
ATOM   4911  OE1 GLU A 296     -22.321  15.863 -15.449  1.00 93.97           O  
ATOM   4912  OE2 GLU A 296     -22.162  13.673 -15.116  1.00 93.97           O  
ATOM   4913  N   LYS A 297     -22.276  15.145 -10.042  1.00 93.88           N  
ATOM   4914  H   LYS A 297     -22.601  14.201 -10.190  1.00 93.88           H  
ATOM   4915  CA  LYS A 297     -23.101  16.089  -9.266  1.00 93.88           C  
ATOM   4916  HA  LYS A 297     -23.322  16.958  -9.886  1.00 93.88           H  
ATOM   4917  C   LYS A 297     -22.371  16.628  -8.041  1.00 93.88           C  
ATOM   4918  CB  LYS A 297     -24.408  15.413  -8.837  1.00 93.88           C  
ATOM   4919  HB2 LYS A 297     -24.896  16.016  -8.072  1.00 93.88           H  
ATOM   4920  HB3 LYS A 297     -24.181  14.434  -8.415  1.00 93.88           H  
ATOM   4921  O   LYS A 297     -22.519  17.807  -7.724  1.00 93.88           O  
ATOM   4922  CG  LYS A 297     -25.361  15.270 -10.027  1.00 93.88           C  
ATOM   4923  HG2 LYS A 297     -24.819  14.858 -10.878  1.00 93.88           H  
ATOM   4924  HG3 LYS A 297     -25.736  16.254 -10.308  1.00 93.88           H  
ATOM   4925  CD  LYS A 297     -26.537  14.345  -9.698  1.00 93.88           C  
ATOM   4926  HD2 LYS A 297     -27.168  14.793  -8.929  1.00 93.88           H  
ATOM   4927  HD3 LYS A 297     -26.141  13.392  -9.348  1.00 93.88           H  
ATOM   4928  CE  LYS A 297     -27.326  14.131 -10.994  1.00 93.88           C  
ATOM   4929  HE2 LYS A 297     -27.884  15.037 -11.231  1.00 93.88           H  
ATOM   4930  HE3 LYS A 297     -26.603  13.979 -11.795  1.00 93.88           H  
ATOM   4931  NZ  LYS A 297     -28.217  12.948 -10.939  1.00 93.88           N  
ATOM   4932  HZ1 LYS A 297     -28.644  12.801 -11.842  1.00 93.88           H  
ATOM   4933  HZ2 LYS A 297     -28.928  13.036 -10.227  1.00 93.88           H  
ATOM   4934  HZ3 LYS A 297     -27.664  12.116 -10.792  1.00 93.88           H  
ATOM   4935  N   LEU A 298     -21.606  15.780  -7.353  1.00 92.81           N  
ATOM   4936  H   LEU A 298     -21.499  14.837  -7.698  1.00 92.81           H  
ATOM   4937  CA  LEU A 298     -20.796  16.209  -6.222  1.00 92.81           C  
ATOM   4938  HA  LEU A 298     -21.444  16.727  -5.515  1.00 92.81           H
[truncated: 291,447 more chars]
