# Supplementary material for: Widespread Horizontal Gene Transfer Among Animal Viruses
Source: bioRxiv. 2024 Mar 26:2024.03.25.586562. Preprint. [Version 2] doi: 10.1101/2024.03.25.586562 (PMC11071296; doi:10.1101/2024.03.25.586562)
Supplement: Supplement 7 [file media-7.zip › File7_PDB/Meld12701_Hexon.pdb]

ATOM      1  N   MET A   1      38.639 -26.821  39.293  1.00 41.09           N  
ATOM      2  H   MET A   1      38.365 -27.750  39.005  1.00 41.09           H  
ATOM      3  H2  MET A   1      39.328 -26.896  40.027  1.00 41.09           H  
ATOM      4  H3  MET A   1      37.817 -26.350  39.644  1.00 41.09           H  
ATOM      5  CA  MET A   1      39.193 -26.108  38.121  1.00 41.09           C  
ATOM      6  HA  MET A   1      39.418 -25.076  38.393  1.00 41.09           H  
ATOM      7  C   MET A   1      38.134 -26.089  37.020  1.00 41.09           C  
ATOM      8  CB  MET A   1      40.494 -26.777  37.629  1.00 41.09           C  
ATOM      9  HB2 MET A   1      40.521 -27.817  37.954  1.00 41.09           H  
ATOM     10  HB3 MET A   1      40.513 -26.775  36.539  1.00 41.09           H  
ATOM     11  O   MET A   1      37.711 -27.164  36.630  1.00 41.09           O  
ATOM     12  CG  MET A   1      41.763 -26.058  38.106  1.00 41.09           C  
ATOM     13  HG2 MET A   1      41.807 -25.079  37.630  1.00 41.09           H  
ATOM     14  HG3 MET A   1      41.725 -25.920  39.187  1.00 41.09           H  
ATOM     15  SD  MET A   1      43.271 -26.976  37.698  1.00 41.09           S  
ATOM     16  CE  MET A   1      44.537 -25.680  37.796  1.00 41.09           C  
ATOM     17  HE1 MET A   1      44.549 -25.249  38.797  1.00 41.09           H  
ATOM     18  HE2 MET A   1      45.514 -26.115  37.585  1.00 41.09           H  
ATOM     19  HE3 MET A   1      44.328 -24.900  37.064  1.00 41.09           H  
ATOM     20  N   LYS A   2      37.731 -24.875  36.595  1.00 39.62           N  
ATOM     21  H   LYS A   2      38.124 -24.083  37.084  1.00 39.62           H  
ATOM     22  CA  LYS A   2      36.931 -24.474  35.406  1.00 39.62           C  
ATOM     23  HA  LYS A   2      36.775 -23.398  35.479  1.00 39.62           H  
ATOM     24  C   LYS A   2      35.506 -25.058  35.285  1.00 39.62           C  
ATOM     25  CB  LYS A   2      37.774 -24.684  34.133  1.00 39.62           C  
ATOM     26  HB2 LYS A   2      38.000 -25.744  34.012  1.00 39.62           H  
ATOM     27  HB3 LYS A   2      37.183 -24.363  33.276  1.00 39.62           H  
ATOM     28  O   LYS A   2      35.328 -26.131  34.735  1.00 39.62           O  
ATOM     29  CG  LYS A   2      39.085 -23.874  34.165  1.00 39.62           C  
ATOM     30  HG2 LYS A   2      39.737 -24.254  34.952  1.00 39.62           H  
ATOM     31  HG3 LYS A   2      38.852 -22.830  34.377  1.00 39.62           H  
ATOM     32  CD  LYS A   2      39.833 -23.950  32.828  1.00 39.62           C  
ATOM     33  HD2 LYS A   2      40.084 -24.989  32.614  1.00 39.62           H  
ATOM     34  HD3 LYS A   2      39.181 -23.577  32.039  1.00 39.62           H  
ATOM     35  CE  LYS A   2      41.114 -23.103  32.877  1.00 39.62           C  
ATOM     36  HE2 LYS A   2      41.773 -23.507  33.645  1.00 39.62           H  
ATOM     37  HE3 LYS A   2      40.845 -22.087  33.163  1.00 39.62           H  
ATOM     38  NZ  LYS A   2      41.809 -23.086  31.563  1.00 39.62           N  
ATOM     39  HZ1 LYS A   2      42.066 -24.020  31.276  1.00 39.62           H  
ATOM     40  HZ2 LYS A   2      42.647 -22.524  31.602  1.00 39.62           H  
ATOM     41  HZ3 LYS A   2      41.210 -22.697  30.849  1.00 39.62           H  
ATOM     42  N   SER A   3      34.491 -24.520  35.973  1.00 33.56           N  
ATOM     43  H   SER A   3      33.867 -25.277  36.216  1.00 33.56           H  
ATOM     44  CA  SER A   3      33.707 -23.278  35.734  1.00 33.56           C  
ATOM     45  HA  SER A   3      33.044 -23.223  36.597  1.00 33.56           H  
ATOM     46  C   SER A   3      32.767 -23.328  34.515  1.00 33.56           C  
ATOM     47  CB  SER A   3      34.472 -21.950  35.826  1.00 33.56           C  
ATOM     48  HB2 SER A   3      35.118 -21.957  36.704  1.00 33.56           H  
ATOM     49  HB3 SER A   3      33.753 -21.138  35.934  1.00 33.56           H  
ATOM     50  O   SER A   3      33.169 -23.064  33.385  1.00 33.56           O  
ATOM     51  OG  SER A   3      35.242 -21.714  34.669  1.00 33.56           O  
ATOM     52  HG  SER A   3      34.665 -21.815  33.908  1.00 33.56           H  
ATOM     53  N   SER A   4      31.507 -23.637  34.829  1.00 33.21           N  
ATOM     54  H   SER A   4      31.342 -23.826  35.807  1.00 33.21           H  
ATOM     55  CA  SER A   4      30.279 -23.536  34.033  1.00 33.21           C  
ATOM     56  HA  SER A   4      30.363 -24.146  33.134  1.00 33.21           H  
ATOM     57  C   SER A   4      29.949 -22.086  33.640  1.00 33.21           C  
ATOM     58  CB  SER A   4      29.165 -24.100  34.938  1.00 33.21           C  
ATOM     59  HB2 SER A   4      29.263 -23.672  35.936  1.00 33.21           H  
ATOM     60  HB3 SER A   4      29.283 -25.181  35.012  1.00 33.21           H  
ATOM     61  O   SER A   4      30.090 -21.185  34.467  1.00 33.21           O  
ATOM     62  OG  SER A   4      27.868 -23.805  34.475  1.00 33.21           O  
ATOM     63  HG  SER A   4      27.225 -24.321  34.966  1.00 33.21           H  
ATOM     64  N   GLN A   5      29.452 -21.873  32.417  1.00 38.13           N  
ATOM     65  H   GLN A   5      29.423 -22.648  31.769  1.00 38.13           H  
ATOM     66  CA  GLN A   5      28.601 -20.728  32.080  1.00 38.13           C  
ATOM     67  HA  GLN A   5      28.236 -20.289  33.008  1.00 38.13           H  
ATOM     68  C   GLN A   5      27.363 -21.211  31.318  1.00 38.13           C  
ATOM     69  CB  GLN A   5      29.346 -19.620  31.313  1.00 38.13           C  
ATOM     70  HB2 GLN A   5      28.606 -19.061  30.739  1.00 38.13           H  
ATOM     71  HB3 GLN A   5      30.063 -20.050  30.614  1.00 38.13           H  
ATOM     72  O   GLN A   5      27.422 -21.596  30.155  1.00 38.13           O  
ATOM     73  CG  GLN A   5      30.044 -18.631  32.263  1.00 38.13           C  
ATOM     74  HG2 GLN A   5      30.962 -19.077  32.645  1.00 38.13           H  
ATOM     75  HG3 GLN A   5      29.390 -18.423  33.110  1.00 38.13           H  
ATOM     76  CD  GLN A   5      30.372 -17.293  31.602  1.00 38.13           C  
ATOM     77  NE2 GLN A   5      30.637 -16.259  32.370  1.00 38.13           N  
ATOM     78 HE21 GLN A   5      30.615 -16.334  33.377  1.00 38.13           H  
ATOM     79 HE22 GLN A   5      30.825 -15.398  31.876  1.00 38.13           H  
ATOM     80  OE1 GLN A   5      30.393 -17.133  30.396  1.00 38.13           O  
ATOM     81  N   VAL A   6      26.239 -21.181  32.032  1.00 32.57           N  
ATOM     82  H   VAL A   6      26.326 -20.890  32.995  1.00 32.57           H  
ATOM     83  CA  VAL A   6      24.872 -21.274  31.519  1.00 32.57           C  
ATOM     84  HA  VAL A   6      24.812 -22.036  30.742  1.00 32.57           H  
ATOM     85  C   VAL A   6      24.511 -19.911  30.926  1.00 32.57           C  
ATOM     86  CB  VAL A   6      23.924 -21.645  32.683  1.00 32.57           C  
ATOM     87  HB  VAL A   6      24.073 -20.938  33.499  1.00 32.57           H  
ATOM     88  O   VAL A   6      24.479 -18.916  31.651  1.00 32.57           O  
ATOM     89  CG1 VAL A   6      22.441 -21.602  32.296  1.00 32.57           C  
ATOM     90 HG11 VAL A   6      21.825 -21.911  33.140  1.00 32.57           H  
ATOM     91 HG12 VAL A   6      22.254 -22.271  31.456  1.00 32.57           H  
ATOM     92 HG13 VAL A   6      22.150 -20.590  32.014  1.00 32.57           H  
ATOM     93  CG2 VAL A   6      24.238 -23.050  33.217  1.00 32.57           C  
ATOM     94 HG21 VAL A   6      25.263 -23.097  33.584  1.00 32.57           H  
ATOM     95 HG22 VAL A   6      23.564 -23.293  34.039  1.00 32.57           H  
ATOM     96 HG23 VAL A   6      24.110 -23.785  32.423  1.00 32.57           H  
ATOM     97  N   VAL A   7      24.236 -19.854  29.623  1.00 34.33           N  
ATOM     98  H   VAL A   7      24.310 -20.697  29.072  1.00 34.33           H  
ATOM     99  CA  VAL A   7      23.645 -18.673  28.980  1.00 34.33           C  
ATOM    100  HA  VAL A   7      24.027 -17.776  29.468  1.00 34.33           H  
ATOM    101  C   VAL A   7      22.134 -18.733  29.202  1.00 34.33           C  
ATOM    102  CB  VAL A   7      24.033 -18.571  27.491  1.00 34.33           C  
ATOM    103  HB  VAL A   7      23.734 -19.483  26.974  1.00 34.33           H  
ATOM    104  O   VAL A   7      21.456 -19.634  28.716  1.00 34.33           O  
ATOM    105  CG1 VAL A   7      23.365 -17.371  26.807  1.00 34.33           C  
ATOM    106 HG11 VAL A   7      22.281 -17.490  26.809  1.00 34.33           H  
ATOM    107 HG12 VAL A   7      23.627 -16.445  27.318  1.00 34.33           H  
ATOM    108 HG13 VAL A   7      23.691 -17.311  25.769  1.00 34.33           H  
ATOM    109  CG2 VAL A   7      25.553 -18.398  27.353  1.00 34.33           C  
ATOM    110 HG21 VAL A   7      25.819 -18.317  26.299  1.00 34.33           H  
ATOM    111 HG22 VAL A   7      25.881 -17.497  27.873  1.00 34.33           H  
ATOM    112 HG23 VAL A   7      26.074 -19.261  27.768  1.00 34.33           H  
ATOM    113  N   LYS A   8      21.628 -17.789  30.002  1.00 29.33           N  
ATOM    114  H   LYS A   8      22.281 -17.107  30.361  1.00 29.33           H  
ATOM    115  CA  LYS A   8      20.200 -17.555  30.244  1.00 29.33           C  
ATOM    116  HA  LYS A   8      19.728 -18.479  30.577  1.00 29.33           H  
ATOM    117  C   LYS A   8      19.518 -17.116  28.944  1.00 29.33           C  
ATOM    118  CB  LYS A   8      20.024 -16.454  31.307  1.00 29.33           C  
ATOM    119  HB2 LYS A   8      20.671 -15.612  31.061  1.00 29.33           H  
ATOM    120  HB3 LYS A   8      18.994 -16.100  31.260  1.00 29.33           H  
ATOM    121  O   LYS A   8      19.945 -16.141  28.333  1.00 29.33           O  
ATOM    122  CG  LYS A   8      20.296 -16.912  32.747  1.00 29.33           C  
ATOM    123  HG2 LYS A   8      21.311 -17.302  32.824  1.00 29.33           H  
ATOM    124  HG3 LYS A   8      19.590 -17.701  33.009  1.00 29.33           H  
ATOM    125  CD  LYS A   8      20.129 -15.728  33.712  1.00 29.33           C  
ATOM    126  HD2 LYS A   8      19.152 -15.274  33.544  1.00 29.33           H  
ATOM    127  HD3 LYS A   8      20.901 -14.987  33.500  1.00 29.33           H  
ATOM    128  CE  LYS A   8      20.224 -16.181  35.172  1.00 29.33           C  
ATOM    129  HE2 LYS A   8      19.445 -16.922  35.353  1.00 29.33           H  
ATOM    130  HE3 LYS A   8      21.189 -16.665  35.324  1.00 29.33           H  
ATOM    131  NZ  LYS A   8      20.068 -15.035  36.104  1.00 29.33           N  
ATOM    132  HZ1 LYS A   8      19.187 -14.571  35.935  1.00 29.33           H  
ATOM    133  HZ2 LYS A   8      20.809 -14.363  35.968  1.00 29.33           H  
ATOM    134  HZ3 LYS A   8      20.081 -15.349  37.064  1.00 29.33           H  
ATOM    135  N   SER A   9      18.432 -17.794  28.578  1.00 30.29           N  
ATOM    136  H   SER A   9      18.153 -18.599  29.119  1.00 30.29           H  
ATOM    137  CA  SER A   9      17.470 -17.335  27.576  1.00 30.29           C  
ATOM    138  HA  SER A   9      17.985 -17.166  26.630  1.00 30.29           H  
ATOM    139  C   SER A   9      16.817 -16.028  28.036  1.00 30.29           C  
ATOM    140  CB  SER A   9      16.400 -18.415  27.365  1.00 30.29           C  
ATOM    141  HB2 SER A   9      16.863 -19.300  26.928  1.00 30.29           H  
ATOM    142  HB3 SER A   9      15.633 -18.047  26.684  1.00 30.29           H  
ATOM    143  O   SER A   9      16.281 -15.951  29.145  1.00 30.29           O  
ATOM    144  OG  SER A   9      15.813 -18.760  28.607  1.00 30.29           O  
ATOM    145  HG  SER A   9      15.370 -17.979  28.948  1.00 30.29           H  
ATOM    146  N   VAL A  10      16.866 -15.004  27.188  1.00 32.32           N  
ATOM    147  H   VAL A  10      17.310 -15.148  26.293  1.00 32.32           H  
ATOM    148  CA  VAL A  10      16.126 -13.750  27.362  1.00 32.32           C  
ATOM    149  HA  VAL A  10      16.139 -13.465  28.414  1.00 32.32           H  
ATOM    150  C   VAL A  10      14.680 -14.005  26.942  1.00 32.32           C  
ATOM    151  CB  VAL A  10      16.783 -12.618  26.546  1.00 32.32           C  
ATOM    152  HB  VAL A  10      16.849 -12.919  25.500  1.00 32.32           H  
ATOM    153  O   VAL A  10      14.428 -14.427  25.820  1.00 32.32           O  
ATOM    154  CG1 VAL A  10      15.995 -11.305  26.625  1.00 32.32           C  
ATOM    155 HG11 VAL A  10      15.884 -10.987  27.662  1.00 32.32           H  
ATOM    156 HG12 VAL A  10      15.007 -11.433  26.182  1.00 32.32           H  
ATOM    157 HG13 VAL A  10      16.512 -10.528  26.063  1.00 32.32           H  
ATOM    158  CG2 VAL A  10      18.203 -12.343  27.066  1.00 32.32           C  
ATOM    159 HG21 VAL A  10      18.656 -11.540  26.483  1.00 32.32           H  
ATOM    160 HG22 VAL A  10      18.826 -13.231  26.959  1.00 32.32           H  
ATOM    161 HG23 VAL A  10      18.169 -12.050  28.115  1.00 32.32           H  
ATOM    162  N   ALA A  11      13.746 -13.795  27.868  1.00 28.30           N  
ATOM    163  H   ALA A  11      14.035 -13.460  28.775  1.00 28.30           H  
ATOM    164  CA  ALA A  11      12.313 -13.882  27.627  1.00 28.30           C  
ATOM    165  HA  ALA A  11      12.085 -14.812  27.106  1.00 28.30           H  
ATOM    166  C   ALA A  11      11.854 -12.702  26.751  1.00 28.30           C  
ATOM    167  CB  ALA A  11      11.617 -13.894  28.998  1.00 28.30           C  
ATOM    168  HB1 ALA A  11      11.842 -12.979  29.546  1.00 28.30           H  
ATOM    169  HB2 ALA A  11      10.539 -13.961  28.852  1.00 28.30           H  
ATOM    170  HB3 ALA A  11      11.948 -14.758  29.575  1.00 28.30           H  
ATOM    171  O   ALA A  11      11.828 -11.565  27.224  1.00 28.30           O  
ATOM    172  N   SER A  12      11.493 -12.962  25.494  1.00 32.87           N  
ATOM    173  H   SER A  12      11.613 -13.893  25.121  1.00 32.87           H  
ATOM    174  CA  SER A  12      10.617 -12.083  24.712  1.00 32.87           C  
ATOM    175  HA  SER A  12      10.784 -11.051  25.019  1.00 32.87           H  
ATOM    176  C   SER A  12       9.163 -12.447  25.031  1.00 32.87           C  
ATOM    177  CB  SER A  12      10.925 -12.159  23.210  1.00 32.87           C  
ATOM    178  HB2 SER A  12      10.152 -11.624  22.657  1.00 32.87           H  
ATOM    179  HB3 SER A  12      11.887 -11.684  23.015  1.00 32.87           H  
ATOM    180  O   SER A  12       8.800 -13.620  25.113  1.00 32.87           O  
ATOM    181  OG  SER A  12      10.980 -13.500  22.772  1.00 32.87           O  
ATOM    182  HG  SER A  12      10.660 -13.560  21.869  1.00 32.87           H  
ATOM    183  N   GLY A  13       8.348 -11.435  25.330  1.00 31.48           N  
ATOM    184  H   GLY A  13       8.689 -10.493  25.206  1.00 31.48           H  
ATOM    185  CA  GLY A  13       6.985 -11.603  25.825  1.00 31.48           C  
ATOM    186  HA2 GLY A  13       6.567 -10.628  26.074  1.00 31.48           H  
ATOM    187  HA3 GLY A  13       7.001 -12.210  26.731  1.00 31.48           H  
ATOM    188  C   GLY A  13       6.066 -12.256  24.797  1.00 31.48           C  
ATOM    189  O   GLY A  13       5.698 -11.629  23.811  1.00 31.48           O  
ATOM    190  N   SER A  14       5.659 -13.493  25.072  1.00 33.89           N  
ATOM    191  H   SER A  14       6.096 -13.971  25.847  1.00 33.89           H  
ATOM    192  CA  SER A  14       4.514 -14.139  24.429  1.00 33.89           C  
ATOM    193  HA  SER A  14       4.653 -14.154  23.348  1.00 33.89           H  
ATOM    194  C   SER A  14       3.249 -13.342  24.767  1.00 33.89           C  
ATOM    195  CB  SER A  14       4.424 -15.586  24.935  1.00 33.89           C  
ATOM    196  HB2 SER A  14       4.408 -15.590  26.025  1.00 33.89           H  
ATOM    197  HB3 SER A  14       5.298 -16.139  24.591  1.00 33.89           H  
ATOM    198  O   SER A  14       2.783 -13.379  25.908  1.00 33.89           O  
ATOM    199  OG  SER A  14       3.255 -16.218  24.463  1.00 33.89           O  
ATOM    200  HG  SER A  14       3.268 -17.148  24.698  1.00 33.89           H  
ATOM    201  N   GLN A  15       2.734 -12.553  23.817  1.00 38.27           N  
ATOM    202  H   GLN A  15       3.191 -12.521  22.916  1.00 38.27           H  
ATOM    203  CA  GLN A  15       1.378 -12.015  23.909  1.00 38.27           C  
ATOM    204  HA  GLN A  15       1.139 -11.869  24.963  1.00 38.27           H  
ATOM    205  C   GLN A  15       0.398 -13.061  23.378  1.00 38.27           C  
ATOM    206  CB  GLN A  15       1.216 -10.643  23.235  1.00 38.27           C  
ATOM    207  HB2 GLN A  15       1.561 -10.681  22.202  1.00 38.27           H  
ATOM    208  HB3 GLN A  15       0.150 -10.416  23.229  1.00 38.27           H  
ATOM    209  O   GLN A  15       0.547 -13.602  22.287  1.00 38.27           O  
ATOM    210  CG  GLN A  15       1.970  -9.540  24.007  1.00 38.27           C  
ATOM    211  HG2 GLN A  15       2.981  -9.459  23.606  1.00 38.27           H  
ATOM    212  HG3 GLN A  15       2.055  -9.824  25.055  1.00 38.27           H  
ATOM    213  CD  GLN A  15       1.305  -8.161  23.976  1.00 38.27           C  
ATOM    214  NE2 GLN A  15       1.912  -7.171  24.593  1.00 38.27           N  
ATOM    215 HE21 GLN A  15       1.509  -6.262  24.418  1.00 38.27           H  
ATOM    216 HE22 GLN A  15       2.858  -7.297  24.924  1.00 38.27           H  
ATOM    217  OE1 GLN A  15       0.223  -7.926  23.468  1.00 38.27           O  
ATOM    218  N   ASP A  16      -0.573 -13.374  24.221  1.00 35.63           N  
ATOM    219  H   ASP A  16      -0.605 -12.870  25.095  1.00 35.63           H  
ATOM    220  CA  ASP A  16      -1.549 -14.441  24.075  1.00 35.63           C  
ATOM    221  HA  ASP A  16      -1.024 -15.384  23.921  1.00 35.63           H  
ATOM    222  C   ASP A  16      -2.483 -14.166  22.879  1.00 35.63           C  
ATOM    223  CB  ASP A  16      -2.280 -14.483  25.435  1.00 35.63           C  
ATOM    224  HB2 ASP A  16      -1.571 -14.240  26.226  1.00 35.63           H  
ATOM    225  HB3 ASP A  16      -3.061 -13.723  25.458  1.00 35.63           H  
ATOM    226  O   ASP A  16      -3.172 -13.144  22.855  1.00 35.63           O  
ATOM    227  CG  ASP A  16      -2.881 -15.833  25.794  1.00 35.63           C  
ATOM    228  OD1 ASP A  16      -3.175 -16.610  24.858  1.00 35.63           O  
ATOM    229  OD2 ASP A  16      -3.123 -16.053  26.998  1.00 35.63           O  
ATOM    230  N   LYS A  17      -2.539 -15.064  21.878  1.00 38.99           N  
ATOM    231  H   LYS A  17      -1.938 -15.874  21.940  1.00 38.99           H  
ATOM    232  CA  LYS A  17      -3.461 -14.928  20.727  1.00 38.99           C  
ATOM    233  HA  LYS A  17      -3.234 -13.974  20.251  1.00 38.99           H  
ATOM    234  C   LYS A  17      -4.935 -14.849  21.159  1.00 38.99           C  
ATOM    235  CB  LYS A  17      -3.262 -16.044  19.679  1.00 38.99           C  
ATOM    236  HB2 LYS A  17      -4.214 -16.222  19.178  1.00 38.99           H  
ATOM    237  HB3 LYS A  17      -2.966 -16.970  20.171  1.00 38.99           H  
ATOM    238  O   LYS A  17      -5.759 -14.325  20.417  1.00 38.99           O  
ATOM    239  CG  LYS A  17      -2.237 -15.667  18.595  1.00 38.99           C  
ATOM    240  HG2 LYS A  17      -2.511 -14.702  18.168  1.00 38.99           H  
ATOM    241  HG3 LYS A  17      -1.250 -15.580  19.050  1.00 38.99           H  
ATOM    242  CD  LYS A  17      -2.193 -16.711  17.465  1.00 38.99           C  
ATOM    243  HD2 LYS A  17      -1.872 -17.669  17.873  1.00 38.99           H  
ATOM    244  HD3 LYS A  17      -3.192 -16.818  17.042  1.00 38.99           H  
ATOM    245  CE  LYS A  17      -1.220 -16.260  16.364  1.00 38.99           C  
ATOM    246  HE2 LYS A  17      -1.528 -15.274  16.016  1.00 38.99           H  
ATOM    247  HE3 LYS A  17      -0.226 -16.151  16.799  1.00 38.99           H  
ATOM    248  NZ  LYS A  17      -1.173 -17.204  15.216  1.00 38.99           N  
ATOM    249  HZ1 LYS A  17      -0.518 -16.867  14.525  1.00 38.99           H  
ATOM    250  HZ2 LYS A  17      -0.874 -18.123  15.509  1.00 38.99           H  
ATOM    251  HZ3 LYS A  17      -2.078 -17.269  14.772  1.00 38.99           H  
ATOM    252  N   SER A  18      -5.257 -15.308  22.371  1.00 37.25           N  
ATOM    253  H   SER A  18      -4.518 -15.683  22.948  1.00 37.25           H  
ATOM    254  CA  SER A  18      -6.586 -15.171  22.981  1.00 37.25           C  
ATOM    255  HA  SER A  18      -7.326 -15.578  22.292  1.00 37.25           H  
ATOM    256  C   SER A  18      -6.998 -13.718  23.271  1.00 37.25           C  
ATOM    257  CB  SER A  18      -6.634 -15.992  24.273  1.00 37.25           C  
ATOM    258  HB2 SER A  18      -7.656 -15.994  24.655  1.00 37.25           H  
ATOM    259  HB3 SER A  18      -6.335 -17.020  24.067  1.00 37.25           H  
ATOM    260  O   SER A  18      -8.175 -13.457  23.509  1.00 37.25           O  
ATOM    261  OG  SER A  18      -5.780 -15.443  25.254  1.00 37.25           O  
ATOM    262  HG  SER A  18      -5.011 -16.008  25.361  1.00 37.25           H  
ATOM    263  N   ALA A  19      -6.059 -12.765  23.236  1.00 44.13           N  
ATOM    264  H   ALA A  19      -5.101 -13.039  23.074  1.00 44.13           H  
ATOM    265  CA  ALA A  19      -6.320 -11.349  23.488  1.00 44.13           C  
ATOM    266  HA  ALA A  19      -7.121 -11.278  24.224  1.00 44.13           H  
ATOM    267  C   ALA A  19      -6.792 -10.561  22.248  1.00 44.13           C  
ATOM    268  CB  ALA A  19      -5.056 -10.736  24.104  1.00 44.13           C  
ATOM    269  HB1 ALA A  19      -4.252 -10.737  23.368  1.00 44.13           H  
ATOM    270  HB2 ALA A  19      -5.259  -9.710  24.411  1.00 44.13           H  
ATOM    271  HB3 ALA A  19      -4.748 -11.318  24.972  1.00 44.13           H  
ATOM    272  O   ALA A  19      -7.111  -9.375  22.383  1.00 44.13           O  
ATOM    273  N   TYR A  20      -6.815 -11.180  21.064  1.00 52.37           N  
ATOM    274  H   TYR A  20      -6.601 -12.167  21.034  1.00 52.37           H  
ATOM    275  CA  TYR A  20      -7.268 -10.561  19.815  1.00 52.37           C  
ATOM    276  HA  TYR A  20      -7.202  -9.478  19.915  1.00 52.37           H  
ATOM    277  C   TYR A  20      -8.737 -10.897  19.536  1.00 52.37           C  
ATOM    278  CB  TYR A  20      -6.341 -10.965  18.661  1.00 52.37           C  
ATOM    279  HB2 TYR A  20      -6.356 -12.050  18.551  1.00 52.37           H  
ATOM    280  HB3 TYR A  20      -6.725 -10.540  17.733  1.00 52.37           H  
ATOM    281  O   TYR A  20      -9.219 -11.950  19.953  1.00 52.37           O  
ATOM    282  CG  TYR A  20      -4.911 -10.491  18.852  1.00 52.37           C  
ATOM    283  CD1 TYR A  20      -4.545  -9.176  18.512  1.00 52.37           C  
ATOM    284  HD1 TYR A  20      -5.280  -8.506  18.090  1.00 52.37           H  
ATOM    285  CD2 TYR A  20      -3.956 -11.357  19.405  1.00 52.37           C  
ATOM    286  HD2 TYR A  20      -4.268 -12.353  19.683  1.00 52.37           H  
ATOM    287  CE1 TYR A  20      -3.217  -8.742  18.698  1.00 52.37           C  
ATOM    288  HE1 TYR A  20      -2.929  -7.745  18.399  1.00 52.37           H  
ATOM    289  CE2 TYR A  20      -2.632 -10.926  19.618  1.00 52.37           C  
ATOM    290  HE2 TYR A  20      -1.896 -11.585  20.055  1.00 52.37           H  
ATOM    291  OH  TYR A  20      -0.979  -9.204  19.453  1.00 52.37           O  
ATOM    292  HH  TYR A  20      -0.800  -8.348  19.057  1.00 52.37           H  
ATOM    293  CZ  TYR A  20      -2.258  -9.616  19.256  1.00 52.37           C  
ATOM    294  N   SER A  21      -9.449  -9.976  18.869  1.00 53.77           N  
ATOM    295  H   SER A  21      -8.997  -9.104  18.633  1.00 53.77           H  
ATOM    296  CA  SER A  21     -10.877 -10.098  18.542  1.00 53.77           C  
ATOM    297  HA  SER A  21     -11.441  -9.830  19.435  1.00 53.77           H  
ATOM    298  C   SER A  21     -11.238 -11.518  18.073  1.00 53.77           C  
ATOM    299  CB  SER A  21     -11.245  -9.103  17.435  1.00 53.77           C  
ATOM    300  HB2 SER A  21     -10.659  -9.315  16.542  1.00 53.77           H  
ATOM    301  HB3 SER A  21     -11.021  -8.090  17.772  1.00 53.77           H  
ATOM    302  O   SER A  21     -10.617 -12.001  17.123  1.00 53.77           O  
ATOM    303  OG  SER A  21     -12.620  -9.179  17.121  1.00 53.77           O  
ATOM    304  HG  SER A  21     -12.694  -9.557  16.242  1.00 53.77           H  
ATOM    305  N   PRO A  22     -12.211 -12.197  18.711  1.00 52.24           N  
ATOM    306  CA  PRO A  22     -12.662 -13.506  18.255  1.00 52.24           C  
ATOM    307  HA  PRO A  22     -11.834 -14.214  18.298  1.00 52.24           H  
ATOM    308  C   PRO A  22     -13.159 -13.401  16.810  1.00 52.24           C  
ATOM    309  CB  PRO A  22     -13.761 -13.937  19.234  1.00 52.24           C  
ATOM    310  HB2 PRO A  22     -14.572 -14.468  18.736  1.00 52.24           H  
ATOM    311  HB3 PRO A  22     -13.323 -14.561  20.013  1.00 52.24           H  
ATOM    312  O   PRO A  22     -13.934 -12.500  16.484  1.00 52.24           O  
ATOM    313  CG  PRO A  22     -14.242 -12.623  19.853  1.00 52.24           C  
ATOM    314  HG2 PRO A  22     -14.634 -12.760  20.861  1.00 52.24           H  
ATOM    315  HG3 PRO A  22     -14.987 -12.160  19.206  1.00 52.24           H  
ATOM    316  CD  PRO A  22     -13.008 -11.735  19.836  1.00 52.24           C  
ATOM    317  HD2 PRO A  22     -13.318 -10.697  19.714  1.00 52.24           H  
ATOM    318  HD3 PRO A  22     -12.441 -11.863  20.758  1.00 52.24           H  
ATOM    319  N   GLU A  23     -12.722 -14.320  15.944  1.00 58.94           N  
ATOM    320  H   GLU A  23     -12.033 -14.998  16.238  1.00 58.94           H  
ATOM    321  CA  GLU A  23     -13.246 -14.410  14.582  1.00 58.94           C  
ATOM    322  HA  GLU A  23     -12.991 -13.494  14.048  1.00 58.94           H  
ATOM    323  C   GLU A  23     -14.772 -14.529  14.642  1.00 58.94           C  
ATOM    324  CB  GLU A  23     -12.650 -15.597  13.812  1.00 58.94           C  
ATOM    325  HB2 GLU A  23     -12.732 -16.499  14.419  1.00 58.94           H  
ATOM    326  HB3 GLU A  23     -13.234 -15.733  12.903  1.00 58.94           H  
ATOM    327  O   GLU A  23     -15.328 -15.451  15.250  1.00 58.94           O  
ATOM    328  CG  GLU A  23     -11.183 -15.368  13.413  1.00 58.94           C  
ATOM    329  HG2 GLU A  23     -11.118 -14.431  12.862  1.00 58.94           H  
ATOM    330  HG3 GLU A  23     -10.586 -15.270  14.320  1.00 58.94           H  
ATOM    331  CD  GLU A  23     -10.609 -16.504  12.547  1.00 58.94           C  
ATOM    332  OE1 GLU A  23      -9.432 -16.372  12.145  1.00 58.94           O  
ATOM    333  OE2 GLU A  23     -11.329 -17.501  12.309  1.00 58.94           O  
ATOM    334  N   VAL A  24     -15.464 -13.559  14.044  1.00 60.47           N  
ATOM    335  H   VAL A  24     -14.965 -12.789  13.622  1.00 60.47           H  
ATOM    336  CA  VAL A  24     -16.921 -13.566  14.010  1.00 60.47           C  
ATOM    337  HA  VAL A  24     -17.285 -13.840  15.000  1.00 60.47           H  
ATOM    338  C   VAL A  24     -17.368 -14.642  13.037  1.00 60.47           C  
ATOM    339  CB  VAL A  24     -17.503 -12.183  13.677  1.00 60.47           C  
ATOM    340  HB  VAL A  24     -17.129 -11.826  12.717  1.00 60.47           H  
ATOM    341  O   VAL A  24     -17.368 -14.446  11.824  1.00 60.47           O  
ATOM    342  CG1 VAL A  24     -19.033 -12.247  13.628  1.00 60.47           C  
ATOM    343 HG11 VAL A  24     -19.360 -12.851  12.782  1.00 60.47           H  
ATOM    344 HG12 VAL A  24     -19.443 -11.245  13.502  1.00 60.47           H  
ATOM    345 HG13 VAL A  24     -19.403 -12.695  14.550  1.00 60.47           H  
ATOM    346  CG2 VAL A  24     -17.095 -11.197  14.776  1.00 60.47           C  
ATOM    347 HG21 VAL A  24     -17.729 -10.312  14.747  1.00 60.47           H  
ATOM    348 HG22 VAL A  24     -16.052 -10.905  14.652  1.00 60.47           H  
ATOM    349 HG23 VAL A  24     -17.213 -11.667  15.752  1.00 60.47           H  
ATOM    350  N   SER A  25     -17.763 -15.791  13.580  1.00 68.49           N  
ATOM    351  H   SER A  25     -17.582 -15.935  14.564  1.00 68.49           H  
ATOM    352  CA  SER A  25     -18.509 -16.783  12.816  1.00 68.49           C  
ATOM    353  HA  SER A  25     -17.926 -17.061  11.938  1.00 68.49           H  
ATOM    354  C   SER A  25     -19.833 -16.166  12.367  1.00 68.49           C  
ATOM    355  CB  SER A  25     -18.765 -18.029  13.665  1.00 68.49           C  
ATOM    356  HB2 SER A  25     -19.340 -17.751  14.548  1.00 68.49           H  
ATOM    357  HB3 SER A  25     -17.813 -18.455  13.985  1.00 68.49           H  
ATOM    358  O   SER A  25     -20.542 -15.573  13.182  1.00 68.49           O  
ATOM    359  OG  SER A  25     -19.490 -18.993  12.917  1.00 68.49           O  
ATOM    360  HG  SER A  25     -18.870 -19.425  12.326  1.00 68.49           H  
ATOM    361  N   GLU A  26     -20.212 -16.361  11.101  1.00 73.62           N  
ATOM    362  H   GLU A  26     -19.555 -16.766  10.449  1.00 73.62           H  
ATOM    363  CA  GLU A  26     -21.521 -15.936  10.577  1.00 73.62           C  
ATOM    364  HA  GLU A  26     -21.579 -14.848  10.590  1.00 73.62           H  
ATOM    365  C   GLU A  26     -22.692 -16.464  11.424  1.00 73.62           C  
ATOM    366  CB  GLU A  26     -21.698 -16.422   9.132  1.00 73.62           C  
ATOM    367  HB2 GLU A  26     -21.572 -17.505   9.101  1.00 73.62           H  
ATOM    368  HB3 GLU A  26     -22.716 -16.184   8.822  1.00 73.62           H  
ATOM    369  O   GLU A  26     -23.739 -15.829  11.499  1.00 73.62           O  
ATOM    370  CG  GLU A  26     -20.730 -15.760   8.141  1.00 73.62           C  
ATOM    371  HG2 GLU A  26     -19.717 -16.106   8.347  1.00 73.62           H  
ATOM    372  HG3 GLU A  26     -20.759 -14.682   8.299  1.00 73.62           H  
ATOM    373  CD  GLU A  26     -21.092 -16.069   6.678  1.00 73.62           C  
ATOM    374  OE1 GLU A  26     -20.744 -15.233   5.814  1.00 73.62           O  
ATOM    375  OE2 GLU A  26     -21.731 -17.118   6.436  1.00 73.62           O  
ATOM    376  N   SER A  27     -22.494 -17.578  12.138  1.00 78.91           N  
ATOM    377  H   SER A  27     -21.587 -18.017  12.064  1.00 78.91           H  
ATOM    378  CA  SER A  27     -23.473 -18.150  13.071  1.00 78.91           C  
ATOM    379  HA  SER A  27     -24.402 -18.314  12.525  1.00 78.91           H  
ATOM    380  C   SER A  27     -23.820 -17.258  14.273  1.00 78.91           C  
ATOM    381  CB  SER A  27     -22.970 -19.506  13.576  1.00 78.91           C  
ATOM    382  HB2 SER A  27     -23.754 -19.965  14.178  1.00 78.91           H  
ATOM    383  HB3 SER A  27     -22.763 -20.158  12.727  1.00 78.91           H  
ATOM    384  O   SER A  27     -24.842 -17.484  14.917  1.00 78.91           O  
ATOM    385  OG  SER A  27     -21.804 -19.377  14.371  1.00 78.91           O  
ATOM    386  HG  SER A  27     -21.038 -19.242  13.808  1.00 78.91           H  
ATOM    387  N   LEU A  28     -22.994 -16.253  14.588  1.00 85.91           N  
ATOM    388  H   LEU A  28     -22.177 -16.113  14.011  1.00 85.91           H  
ATOM    389  CA  LEU A  28     -23.230 -15.304  15.682  1.00 85.91           C  
ATOM    390  HA  LEU A  28     -23.810 -15.800  16.460  1.00 85.91           H  
ATOM    391  C   LEU A  28     -24.065 -14.089  15.254  1.00 85.91           C  
ATOM    392  CB  LEU A  28     -21.881 -14.857  16.273  1.00 85.91           C  
ATOM    393  HB2 LEU A  28     -22.063 -14.089  17.024  1.00 85.91           H  
ATOM    394  HB3 LEU A  28     -21.291 -14.404  15.477  1.00 85.91           H  
ATOM    395  O   LEU A  28     -24.454 -13.295  16.113  1.00 85.91           O  
ATOM    396  CG  LEU A  28     -21.060 -15.982  16.926  1.00 85.91           C  
ATOM    397  HG  LEU A  28     -20.894 -16.789  16.211  1.00 85.91           H  
ATOM    398  CD1 LEU A  28     -19.699 -15.429  17.344  1.00 85.91           C  
ATOM    399 HD11 LEU A  28     -19.837 -14.622  18.064  1.00 85.91           H  
ATOM    400 HD12 LEU A  28     -19.178 -15.040  16.469  1.00 85.91           H  
ATOM    401 HD13 LEU A  28     -19.094 -16.219  17.788  1.00 85.91           H  
ATOM    402  CD2 LEU A  28     -21.750 -16.548  18.171  1.00 85.91           C  
ATOM    403 HD21 LEU A  28     -21.098 -17.280  18.648  1.00 85.91           H  
ATOM    404 HD22 LEU A  28     -21.976 -15.746  18.874  1.00 85.91           H  
ATOM    405 HD23 LEU A  28     -22.672 -17.053  17.882  1.00 85.91           H  
ATOM    406  N   ILE A  29     -24.333 -13.922  13.956  1.00 89.60           N  
ATOM    407  H   ILE A  29     -24.043 -14.639  13.306  1.00 89.60           H  
ATOM    408  CA  ILE A  29     -25.153 -12.830  13.428  1.00 89.60           C  
ATOM    409  HA  ILE A  29     -25.002 -11.944  14.043  1.00 89.60           H  
ATOM    410  C   ILE A  29     -26.628 -13.242  13.529  1.00 89.60           C  
ATOM    411  CB  ILE A  29     -24.723 -12.472  11.985  1.00 89.60           C  
ATOM    412  HB  ILE A  29     -24.862 -13.347  11.351  1.00 89.60           H  
ATOM    413  O   ILE A  29     -27.076 -14.166  12.858  1.00 89.60           O  
ATOM    414  CG1 ILE A  29     -23.231 -12.058  11.935  1.00 89.60           C  
ATOM    415 HG12 ILE A  29     -22.620 -12.840  12.386  1.00 89.60           H  
ATOM    416 HG13 ILE A  29     -23.092 -11.145  12.513  1.00 89.60           H  
ATOM    417  CG2 ILE A  29     -25.616 -11.337  11.447  1.00 89.60           C  
ATOM    418 HG21 ILE A  29     -25.331 -11.080  10.427  1.00 89.60           H  
ATOM    419 HG22 ILE A  29     -25.524 -10.453  12.078  1.00 89.60           H  
ATOM    420 HG23 ILE A  29     -26.658 -11.654  11.420  1.00 89.60           H  
ATOM    421  CD1 ILE A  29     -22.678 -11.826  10.523  1.00 89.60           C  
ATOM    422 HD11 ILE A  29     -22.871 -12.699   9.900  1.00 89.60           H  
ATOM    423 HD12 ILE A  29     -21.602 -11.663  10.582  1.00 89.60           H  
ATOM    424 HD13 ILE A  29     -23.136 -10.945  10.072  1.00 89.60           H  
ATOM    425  N   VAL A  30     -27.397 -12.545  14.369  1.00 92.87           N  
ATOM    426  H   VAL A  30     -26.973 -11.769  14.856  1.00 92.87           H  
ATOM    427  CA  VAL A  30     -28.839 -12.785  14.576  1.00 92.87           C  
ATOM    428  HA  VAL A  30     -29.025 -13.859  14.589  1.00 92.87           H  
ATOM    429  C   VAL A  30     -29.659 -12.192  13.436  1.00 92.87           C  
ATOM    430  CB  VAL A  30     -29.305 -12.182  15.917  1.00 92.87           C  
ATOM    431  HB  VAL A  30     -29.080 -11.115  15.929  1.00 92.87           H  
ATOM    432  O   VAL A  30     -30.629 -12.792  12.979  1.00 92.87           O  
ATOM    433  CG1 VAL A  30     -30.813 -12.347  16.155  1.00 92.87           C  
ATOM    434 HG11 VAL A  30     -31.088 -13.399  16.079  1.00 92.87           H  
ATOM    435 HG12 VAL A  30     -31.379 -11.775  15.421  1.00 92.87           H  
ATOM    436 HG13 VAL A  30     -31.073 -11.975  17.146  1.00 92.87           H  
ATOM    437  CG2 VAL A  30     -28.581 -12.841  17.095  1.00 92.87           C  
ATOM    438 HG21 VAL A  30     -27.503 -12.737  16.972  1.00 92.87           H  
ATOM    439 HG22 VAL A  30     -28.829 -13.901  17.142  1.00 92.87           H  
ATOM    440 HG23 VAL A  30     -28.873 -12.353  18.025  1.00 92.87           H  
ATOM    441  N   SER A  31     -29.283 -10.999  12.977  1.00 93.05           N  
ATOM    442  H   SER A  31     -28.447 -10.581  13.360  1.00 93.05           H  
ATOM    443  CA  SER A  31     -29.892 -10.369  11.808  1.00 93.05           C  
ATOM    444  HA  SER A  31     -30.194 -11.155  11.117  1.00 93.05           H  
ATOM    445  C   SER A  31     -28.885  -9.486  11.083  1.00 93.05           C  
ATOM    446  CB  SER A  31     -31.153  -9.584  12.191  1.00 93.05           C  
ATOM    447  HB2 SER A  31     -31.829 -10.235  12.745  1.00 93.05           H  
ATOM    448  HB3 SER A  31     -31.659  -9.255  11.284  1.00 93.05           H  
ATOM    449  O   SER A  31     -27.950  -8.965  11.694  1.00 93.05           O  
ATOM    450  OG  SER A  31     -30.845  -8.453  12.973  1.00 93.05           O  
ATOM    451  HG  SER A  31     -30.277  -8.728  13.696  1.00 93.05           H  
ATOM    452  N   ARG A  32     -29.087  -9.345   9.773  1.00 93.70           N  
ATOM    453  H   ARG A  32     -29.899  -9.785   9.366  1.00 93.70           H  
ATOM    454  CA  ARG A  32     -28.268  -8.543   8.864  1.00 93.70           C  
ATOM    455  HA  ARG A  32     -27.660  -7.845   9.439  1.00 93.70           H  
ATOM    456  C   ARG A  32     -29.198  -7.750   7.958  1.00 93.70           C  
ATOM    457  CB  ARG A  32     -27.342  -9.477   8.068  1.00 93.70           C  
ATOM    458  HB2 ARG A  32     -26.756 -10.057   8.781  1.00 93.70           H  
ATOM    459  HB3 ARG A  32     -27.953 -10.171   7.492  1.00 93.70           H  
ATOM    460  O   ARG A  32     -30.139  -8.325   7.412  1.00 93.70           O  
ATOM    461  CG  ARG A  32     -26.368  -8.761   7.113  1.00 93.70           C  
ATOM    462  HG2 ARG A  32     -26.921  -8.221   6.344  1.00 93.70           H  
ATOM    463  HG3 ARG A  32     -25.753  -8.064   7.681  1.00 93.70           H  
ATOM    464  CD  ARG A  32     -25.474  -9.825   6.457  1.00 93.70           C  
ATOM    465  HD2 ARG A  32     -26.116 -10.558   5.968  1.00 93.70           H  
ATOM    466  HD3 ARG A  32     -24.915 -10.329   7.246  1.00 93.70           H  
ATOM    467  NE  ARG A  32     -24.519  -9.301   5.459  1.00 93.70           N  
ATOM    468  HE  ARG A  32     -24.551  -8.328   5.187  1.00 93.70           H  
ATOM    469  NH1 ARG A  32     -23.412 -11.274   5.052  1.00 93.70           N  
ATOM    470 HH11 ARG A  32     -22.666 -11.779   4.597  1.00 93.70           H  
ATOM    471 HH12 ARG A  32     -23.978 -11.736   5.750  1.00 93.70           H  
ATOM    472  NH2 ARG A  32     -22.805  -9.463   3.949  1.00 93.70           N  
ATOM    473 HH21 ARG A  32     -22.082  -9.978   3.468  1.00 93.70           H  
ATOM    474 HH22 ARG A  32     -22.923  -8.471   3.802  1.00 93.70           H  
ATOM    475  CZ  ARG A  32     -23.590 -10.003   4.828  1.00 93.70           C  
ATOM    476  N   ASN A  33     -28.933  -6.461   7.799  1.00 94.77           N  
ATOM    477  H   ASN A  33     -28.147  -6.062   8.292  1.00 94.77           H  
ATOM    478  CA  ASN A  33     -29.661  -5.598   6.882  1.00 94.77           C  
ATOM    479  HA  ASN A  33     -30.236  -6.212   6.189  1.00 94.77           H  
ATOM    480  C   ASN A  33     -28.682  -4.759   6.061  1.00 94.77           C  
ATOM    481  CB  ASN A  33     -30.638  -4.714   7.672  1.00 94.77           C  
ATOM    482  HB2 ASN A  33     -31.262  -5.333   8.316  1.00 94.77           H  
ATOM    483  HB3 ASN A  33     -30.076  -4.017   8.293  1.00 94.77           H  
ATOM    484  O   ASN A  33     -27.793  -4.127   6.626  1.00 94.77           O  
ATOM    485  CG  ASN A  33     -31.552  -3.940   6.741  1.00 94.77           C  
ATOM    486  ND2 ASN A  33     -31.992  -2.772   7.140  1.00 94.77           N  
ATOM    487 HD21 ASN A  33     -32.506  -2.239   6.453  1.00 94.77           H  
ATOM    488 HD22 ASN A  33     -31.632  -2.358   7.989  1.00 94.77           H  
ATOM    489  OD1 ASN A  33     -31.892  -4.384   5.658  1.00 94.77           O  
ATOM    490  N   HIS A  34     -28.872  -4.740   4.745  1.00 95.36           N  
ATOM    491  H   HIS A  34     -29.700  -5.176   4.364  1.00 95.36           H  
ATOM    492  CA  HIS A  34     -28.067  -3.923   3.847  1.00 95.36           C  
ATOM    493  HA  HIS A  34     -27.047  -3.876   4.230  1.00 95.36           H  
ATOM    494  C   HIS A  34     -28.637  -2.509   3.807  1.00 95.36           C  
ATOM    495  CB  HIS A  34     -28.027  -4.555   2.451  1.00 95.36           C  
ATOM    496  HB2 HIS A  34     -28.992  -4.438   1.958  1.00 95.36           H  
ATOM    497  HB3 HIS A  34     -27.815  -5.619   2.550  1.00 95.36           H  
ATOM    498  O   HIS A  34     -29.812  -2.324   3.482  1.00 95.36           O  
ATOM    499  CG  HIS A  34     -26.941  -3.954   1.601  1.00 95.36           C  
ATOM    500  CD2 HIS A  34     -27.053  -3.301   0.404  1.00 95.36           C  
ATOM    501  HD2 HIS A  34     -27.971  -3.103  -0.129  1.00 95.36           H  
ATOM    502  ND1 HIS A  34     -25.610  -3.989   1.919  1.00 95.36           N  
ATOM    503  HD1 HIS A  34     -25.230  -4.462   2.727  1.00 95.36           H  
ATOM    504  CE1 HIS A  34     -24.925  -3.367   0.954  1.00 95.36           C  
ATOM    505  HE1 HIS A  34     -23.854  -3.233   0.960  1.00 95.36           H  
ATOM    506  NE2 HIS A  34     -25.760  -2.955  -0.017  1.00 95.36           N  
ATOM    507  N   ILE A  35     -27.824  -1.514   4.145  1.00 96.20           N  
ATOM    508  H   ILE A  35     -26.856  -1.716   4.352  1.00 96.20           H  
ATOM    509  CA  ILE A  35     -28.255  -0.117   4.204  1.00 96.20           C  
ATOM    510  HA  ILE A  35     -29.238  -0.028   3.742  1.00 96.20           H  
ATOM    511  C   ILE A  35     -27.324   0.778   3.388  1.00 96.20           C  
ATOM    512  CB  ILE A  35     -28.399   0.368   5.661  1.00 96.20           C  
ATOM    513  HB  ILE A  35     -28.781   1.388   5.618  1.00 96.20           H  
ATOM    514  O   ILE A  35     -26.191   0.408   3.080  1.00 96.20           O  
ATOM    515  CG1 ILE A  35     -27.044   0.388   6.387  1.00 96.20           C  
ATOM    516 HG12 ILE A  35     -26.772  -0.624   6.686  1.00 96.20           H  
ATOM    517 HG13 ILE A  35     -26.264   0.775   5.732  1.00 96.20           H  
ATOM    518  CG2 ILE A  35     -29.424  -0.476   6.442  1.00 96.20           C  
ATOM    519 HG21 ILE A  35     -29.629  -0.019   7.410  1.00 96.20           H  
ATOM    520 HG22 ILE A  35     -29.039  -1.483   6.605  1.00 96.20           H  
ATOM    521 HG23 ILE A  35     -30.353  -0.538   5.877  1.00 96.20           H  
ATOM    522  CD1 ILE A  35     -27.079   1.291   7.613  1.00 96.20           C  
ATOM    523 HD11 ILE A  35     -26.053   1.411   7.961  1.00 96.20           H  
ATOM    524 HD12 ILE A  35     -27.693   0.847   8.396  1.00 96.20           H  
ATOM    525 HD13 ILE A  35     -27.468   2.275   7.349  1.00 96.20           H  
ATOM    526  N   HIS A  36     -27.810   1.976   3.076  1.00 96.34           N  
ATOM    527  H   HIS A  36     -28.720   2.244   3.423  1.00 96.34           H  
ATOM    528  CA  HIS A  36     -27.030   3.049   2.470  1.00 96.34           C  
ATOM    529  HA  HIS A  36     -25.991   2.731   2.389  1.00 96.34           H  
ATOM    530  C   HIS A  36     -27.070   4.291   3.360  1.00 96.34           C  
ATOM    531  CB  HIS A  36     -27.523   3.349   1.049  1.00 96.34           C  
ATOM    532  HB2 HIS A  36     -27.449   2.435   0.459  1.00 96.34           H  
ATOM    533  HB3 HIS A  36     -26.870   4.093   0.592  1.00 96.34           H  
ATOM    534  O   HIS A  36     -28.019   4.508   4.117  1.00 96.34           O  
ATOM    535  CG  HIS A  36     -28.945   3.839   0.986  1.00 96.34           C  
ATOM    536  CD2 HIS A  36     -29.373   5.132   0.833  1.00 96.34           C  
ATOM    537  HD2 HIS A  36     -28.748   6.003   0.701  1.00 96.34           H  
ATOM    538  ND1 HIS A  36     -30.065   3.047   1.083  1.00 96.34           N  
ATOM    539  HD1 HIS A  36     -30.067   2.037   1.123  1.00 96.34           H  
ATOM    540  CE1 HIS A  36     -31.142   3.843   1.012  1.00 96.34           C  
ATOM    541  HE1 HIS A  36     -32.168   3.509   1.045  1.00 96.34           H  
ATOM    542  NE2 HIS A  36     -30.773   5.122   0.879  1.00 96.34           N  
ATOM    543  N   ILE A  37     -26.017   5.093   3.274  1.00 96.86           N  
ATOM    544  H   ILE A  37     -25.251   4.788   2.691  1.00 96.86           H  
ATOM    545  CA  ILE A  37     -25.826   6.331   4.021  1.00 96.86           C  
ATOM    546  HA  ILE A  37     -26.755   6.608   4.519  1.00 96.86           H  
ATOM    547  C   ILE A  37     -25.465   7.413   3.009  1.00 96.86           C  
ATOM    548  CB  ILE A  37     -24.723   6.156   5.090  1.00 96.86           C  
ATOM    549  HB  ILE A  37     -23.798   5.907   4.570  1.00 96.86           H  
ATOM    550  O   ILE A  37     -24.497   7.276   2.258  1.00 96.86           O  
ATOM    551  CG1 ILE A  37     -25.042   5.005   6.071  1.00 96.86           C  
ATOM    552 HG12 ILE A  37     -25.844   5.301   6.748  1.00 96.86           H  
ATOM    553 HG13 ILE A  37     -25.372   4.121   5.526  1.00 96.86           H  
ATOM    554  CG2 ILE A  37     -24.498   7.468   5.865  1.00 96.86           C  
ATOM    555 HG21 ILE A  37     -23.688   7.356   6.586  1.00 96.86           H  
ATOM    556 HG22 ILE A  37     -25.407   7.756   6.393  1.00 96.86           H  
ATOM    557 HG23 ILE A  37     -24.216   8.271   5.184  1.00 96.86           H  
ATOM    558  CD1 ILE A  37     -23.817   4.572   6.877  1.00 96.86           C  
ATOM    559 HD11 ILE A  37     -22.994   4.338   6.202  1.00 96.86           H  
ATOM    560 HD12 ILE A  37     -23.517   5.359   7.568  1.00 96.86           H  
ATOM    561 HD13 ILE A  37     -24.064   3.670   7.437  1.00 96.86           H  
ATOM    562  N   GLU A  38     -26.229   8.498   3.004  1.00 96.81           N  
ATOM    563  H   GLU A  38     -27.033   8.537   3.614  1.00 96.81           H  
ATOM    564  CA  GLU A  38     -25.940   9.676   2.191  1.00 96.81           C  
ATOM    565  HA  GLU A  38     -25.575   9.343   1.219  1.00 96.81           H  
ATOM    566  C   GLU A  38     -24.857  10.549   2.855  1.00 96.81           C  
ATOM    567  CB  GLU A  38     -27.225  10.481   1.956  1.00 96.81           C  
ATOM    568  HB2 GLU A  38     -27.649  10.746   2.925  1.00 96.81           H  
ATOM    569  HB3 GLU A  38     -26.972  11.402   1.430  1.00 96.81           H  
ATOM    570  O   GLU A  38     -24.723  10.571   4.086  1.00 96.81           O  
ATOM    571  CG  GLU A  38     -28.269   9.721   1.119  1.00 96.81           C  
ATOM    572  HG2 GLU A  38     -27.810   9.438   0.172  1.00 96.81           H  
ATOM    573  HG3 GLU A  38     -28.559   8.811   1.645  1.00 96.81           H  
ATOM    574  CD  GLU A  38     -29.525  10.570   0.857  1.00 96.81           C  
ATOM    575  OE1 GLU A  38     -30.147  10.406  -0.214  1.00 96.81           O  
ATOM    576  OE2 GLU A  38     -29.861  11.407   1.727  1.00 96.81           O  
ATOM    577  N   PRO A  39     -24.060  11.293   2.073  1.00 96.75           N  
ATOM    578  CA  PRO A  39     -23.051  12.183   2.620  1.00 96.75           C  
ATOM    579  HA  PRO A  39     -22.437  11.640   3.339  1.00 96.75           H  
ATOM    580  C   PRO A  39     -23.690  13.389   3.316  1.00 96.75           C  
ATOM    581  CB  PRO A  39     -22.188  12.593   1.427  1.00 96.75           C  
ATOM    582  HB2 PRO A  39     -21.763  13.589   1.546  1.00 96.75           H  
ATOM    583  HB3 PRO A  39     -21.401  11.851   1.286  1.00 96.75           H  
ATOM    584  O   PRO A  39     -24.776  13.845   2.965  1.00 96.75           O  
ATOM    585  CG  PRO A  39     -23.160  12.527   0.251  1.00 96.75           C  
ATOM    586  HG2 PRO A  39     -22.647  12.362  -0.696  1.00 96.75           H  
ATOM    587  HG3 PRO A  39     -23.755  13.440   0.212  1.00 96.75           H  
ATOM    588  CD  PRO A  39     -24.056  11.350   0.621  1.00 96.75           C  
ATOM    589  HD2 PRO A  39     -23.607  10.430   0.248  1.00 96.75           H  
ATOM    590  HD3 PRO A  39     -25.055  11.486   0.206  1.00 96.75           H  
ATOM    591  N   SER A  40     -22.971  13.976   4.269  1.00 91.93           N  
ATOM    592  H   SER A  40     -22.078  13.564   4.499  1.00 91.93           H  
ATOM    593  CA  SER A  40     -23.367  15.207   4.953  1.00 91.93           C  
ATOM    594  HA  SER A  40     -24.322  15.545   4.550  1.00 91.93           H  
ATOM    595  C   SER A  40     -22.301  16.296   4.760  1.00 91.93           C  
ATOM    596  CB  SER A  40     -23.623  14.917   6.428  1.00 91.93           C  
ATOM    597  HB2 SER A  40     -24.377  14.133   6.508  1.00 91.93           H  
ATOM    598  HB3 SER A  40     -22.704  14.574   6.904  1.00 91.93           H  
ATOM    599  O   SER A  40     -21.172  16.138   5.238  1.00 91.93           O  
ATOM    600  OG  SER A  40     -24.093  16.085   7.076  1.00 91.93           O  
ATOM    601  HG  SER A  40     -24.495  15.807   7.902  1.00 91.93           H  
ATOM    602  N   PRO A  41     -22.611  17.422   4.082  1.00 91.59           N  
ATOM    603  CA  PRO A  41     -23.862  17.723   3.378  1.00 91.59           C  
ATOM    604  HA  PRO A  41     -24.722  17.533   4.019  1.00 91.59           H  
ATOM    605  C   PRO A  41     -24.013  16.925   2.072  1.00 91.59           C  
ATOM    606  CB  PRO A  41     -23.788  19.225   3.086  1.00 91.59           C  
ATOM    607  HB2 PRO A  41     -24.365  19.505   2.204  1.00 91.59           H  
ATOM    608  HB3 PRO A  41     -24.132  19.782   3.957  1.00 91.59           H  
ATOM    609  O   PRO A  41     -23.017  16.611   1.417  1.00 91.59           O  
ATOM    610  CG  PRO A  41     -22.291  19.459   2.885  1.00 91.59           C  
ATOM    611  HG2 PRO A  41     -22.008  19.166   1.874  1.00 91.59           H  
ATOM    612  HG3 PRO A  41     -22.014  20.495   3.079  1.00 91.59           H  
ATOM    613  CD  PRO A  41     -21.657  18.505   3.894  1.00 91.59           C  
ATOM    614  HD2 PRO A  41     -21.505  19.015   4.846  1.00 91.59           H  
ATOM    615  HD3 PRO A  41     -20.707  18.128   3.514  1.00 91.59           H  
ATOM    616  N   ILE A  42     -25.259  16.689   1.653  1.00 87.81           N  
ATOM    617  H   ILE A  42     -26.036  16.917   2.256  1.00 87.81           H  
ATOM    618  CA  ILE A  42     -25.571  16.082   0.354  1.00 87.81           C  
ATOM    619  HA  ILE A  42     -24.935  15.206   0.225  1.00 87.81           H  
ATOM    620  C   ILE A  42     -25.250  17.092  -0.746  1.00 87.81           C  
ATOM    621  CB  ILE A  42     -27.039  15.610   0.266  1.00 87.81           C  
ATOM    622  HB  ILE A  42     -27.687  16.483   0.346  1.00 87.81           H  
ATOM    623  O   ILE A  42     -25.841  18.173  -0.808  1.00 87.81           O  
ATOM    624  CG1 ILE A  42     -27.387  14.640   1.416  1.00 87.81           C  
ATOM    625 HG12 ILE A  42     -27.094  15.075   2.371  1.00 87.81           H  
ATOM    626 HG13 ILE A  42     -26.841  13.706   1.284  1.00 87.81           H  
ATOM    627  CG2 ILE A  42     -27.290  14.934  -1.098  1.00 87.81           C  
ATOM    628 HG21 ILE A  42     -26.663  14.049  -1.199  1.00 87.81           H  
ATOM    629 HG22 ILE A  42     -27.089  15.620  -1.921  1.00 87.81           H  
ATOM    630 HG23 ILE A  42     -28.332  14.624  -1.181  1.00 87.81           H  
ATOM    631  CD1 ILE A  42     -28.882  14.338   1.523  1.00 87.81           C  
ATOM    632 HD11 ILE A  42     -29.217  13.743   0.673  1.00 87.81           H  
ATOM    633 HD12 ILE A  42     -29.451  15.267   1.564  1.00 87.81           H  
ATOM    634 HD13 ILE A  42     -29.065  13.776   2.438  1.00 87.81           H  
ATOM    635  N   ARG A  43     -24.291  16.755  -1.607  1.00 86.97           N  
ATOM    636  H   ARG A  43     -23.841  15.858  -1.495  1.00 86.97           H  
ATOM    637  CA  ARG A  43     -23.894  17.573  -2.756  1.00 86.97           C  
ATOM    638  HA  ARG A  43     -24.792  18.015  -3.187  1.00 86.97           H  
ATOM    639  C   ARG A  43     -23.242  16.717  -3.831  1.00 86.97           C  
ATOM    640  CB  ARG A  43     -22.948  18.705  -2.311  1.00 86.97           C  
ATOM    641  HB2 ARG A  43     -23.471  19.337  -1.594  1.00 86.97           H  
ATOM    642  HB3 ARG A  43     -22.710  19.317  -3.180  1.00 86.97           H  
ATOM    643  O   ARG A  43     -22.664  15.676  -3.524  1.00 86.97           O  
ATOM    644  CG  ARG A  43     -21.633  18.216  -1.676  1.00 86.97           C  
ATOM    645  HG2 ARG A  43     -21.848  17.663  -0.762  1.00 86.97           H  
ATOM    646  HG3 ARG A  43     -21.097  17.564  -2.366  1.00 86.97           H  
ATOM    647  CD  ARG A  43     -20.748  19.418  -1.342  1.00 86.97           C  
ATOM    648  HD2 ARG A  43     -20.503  19.934  -2.271  1.00 86.97           H  
ATOM    649  HD3 ARG A  43     -21.324  20.096  -0.712  1.00 86.97           H  
ATOM    650  NE  ARG A  43     -19.495  19.005  -0.681  1.00 86.97           N  
ATOM    651  HE  ARG A  43     -18.989  18.248  -1.117  1.00 86.97           H  
ATOM    652  NH1 ARG A  43     -19.518  20.516   1.051  1.00 86.97           N  
ATOM    653 HH11 ARG A  43     -20.409  20.852   0.714  1.00 86.97           H  
ATOM    654 HH12 ARG A  43     -19.068  20.914   1.863  1.00 86.97           H  
ATOM    655  NH2 ARG A  43     -17.812  19.134   0.861  1.00 86.97           N  
ATOM    656 HH21 ARG A  43     -17.400  18.267   0.545  1.00 86.97           H  
ATOM    657 HH22 ARG A  43     -17.417  19.519   1.707  1.00 86.97           H  
ATOM    658  CZ  ARG A  43     -18.951  19.543   0.396  1.00 86.97           C  
ATOM    659  N   ALA A  44     -23.262  17.224  -5.059  1.00 94.03           N  
ATOM    660  H   ALA A  44     -23.775  18.076  -5.235  1.00 94.03           H  
ATOM    661  CA  ALA A  44     -22.373  16.730  -6.098  1.00 94.03           C  
ATOM    662  HA  ALA A  44     -22.548  15.660  -6.215  1.00 94.03           H  
ATOM    663  C   ALA A  44     -20.907  16.942  -5.682  1.00 94.03           C  
ATOM    664  CB  ALA A  44     -22.700  17.422  -7.424  1.00 94.03           C  
ATOM    665  HB1 ALA A  44     -22.082  16.989  -8.211  1.00 94.03           H  
ATOM    666  HB2 ALA A  44     -23.746  17.250  -7.679  1.00 94.03           H  
ATOM    667  HB3 ALA A  44     -22.506  18.492  -7.353  1.00 94.03           H  
ATOM    668  O   ALA A  44     -20.573  17.920  -5.002  1.00 94.03           O  
ATOM    669  N   ILE A  45     -20.039  16.030  -6.102  1.00 97.37           N  
ATOM    670  H   ILE A  45     -20.386  15.292  -6.698  1.00 97.37           H  
ATOM    671  CA  ILE A  45     -18.614  16.043  -5.777  1.00 97.37           C  
ATOM    672  HA  ILE A  45     -18.447  16.714  -4.934  1.00 97.37           H  
ATOM    673  C   ILE A  45     -17.854  16.574  -6.985  1.00 97.37           C  
ATOM    674  CB  ILE A  45     -18.101  14.651  -5.369  1.00 97.37           C  
ATOM    675  HB  ILE A  45     -18.023  14.052  -6.277  1.00 97.37           H  
ATOM    676  O   ILE A  45     -17.983  16.057  -8.094  1.00 97.37           O  
ATOM    677  CG1 ILE A  45     -19.054  13.936  -4.382  1.00 97.37           C  
ATOM    678 HG12 ILE A  45     -19.061  14.472  -3.433  1.00 97.37           H  
ATOM    679 HG13 ILE A  45     -20.074  13.938  -4.766  1.00 97.37           H  
ATOM    680  CG2 ILE A  45     -16.672  14.753  -4.818  1.00 97.37           C  
ATOM    681 HG21 ILE A  45     -16.250  13.754  -4.716  1.00 97.37           H  
ATOM    682 HG22 ILE A  45     -16.024  15.298  -5.504  1.00 97.37           H  
ATOM    683 HG23 ILE A  45     -16.672  15.247  -3.846  1.00 97.37           H  
ATOM    684  CD1 ILE A  45     -18.704  12.464  -4.157  1.00 97.37           C  
ATOM    685 HD11 ILE A  45     -19.365  12.066  -3.387  1.00 97.37           H  
ATOM    686 HD12 ILE A  45     -17.677  12.351  -3.811  1.00 97.37           H  
ATOM    687 HD13 ILE A  45     -18.840  11.902  -5.081  1.00 97.37           H  
ATOM    688  N   ASN A  46     -17.049  17.603  -6.750  1.00 96.76           N  
ATOM    689  H   ASN A  46     -17.005  17.966  -5.808  1.00 96.76           H  
ATOM    690  CA  ASN A  46     -16.142  18.194  -7.726  1.00 96.76           C  
ATOM    691  HA  ASN A  46     -16.279  17.707  -8.691  1.00 96.76           H  
ATOM    692  C   ASN A  46     -14.680  17.965  -7.289  1.00 96.76           C  
ATOM    693  CB  ASN A  46     -16.510  19.680  -7.878  1.00 96.76           C  
ATOM    694  HB2 ASN A  46     -15.890  20.154  -8.639  1.00 96.76           H  
ATOM    695  HB3 ASN A  46     -16.336  20.197  -6.934  1.00 96.76           H  
ATOM    696  O   ASN A  46     -14.442  17.564  -6.142  1.00 96.76           O  
ATOM    697  CG  ASN A  46     -17.951  19.865  -8.309  1.00 96.76           C  
ATOM    698  ND2 ASN A  46     -18.789  20.366  -7.432  1.00 96.76           N  
ATOM    699 HD21 ASN A  46     -19.756  20.402  -7.721  1.00 96.76           H  
ATOM    700 HD22 ASN A  46     -18.499  20.449  -6.469  1.00 96.76           H  
ATOM    701  OD1 ASN A  46     -18.355  19.541  -9.413  1.00 96.76           O  
ATOM    702  N   PRO A  47     -13.690  18.231  -8.158  1.00 97.57           N  
ATOM    703  CA  PRO A  47     -12.287  18.013  -7.831  1.00 97.57           C  
ATOM    704  HA  PRO A  47     -12.136  16.947  -7.660  1.00 97.57           H  
ATOM    705  C   PRO A  47     -11.859  18.780  -6.575  1.00 97.57           C  
ATOM    706  CB  PRO A  47     -11.499  18.426  -9.075  1.00 97.57           C  
ATOM    707  HB2 PRO A  47     -10.668  17.741  -9.242  1.00 97.57           H  
ATOM    708  HB3 PRO A  47     -11.146  19.452  -8.976  1.00 97.57           H  
ATOM    709  O   PRO A  47     -12.252  19.932  -6.373  1.00 97.57           O  
ATOM    710  CG  PRO A  47     -12.515  18.345 -10.213  1.00 97.57           C  
ATOM    711  HG2 PRO A  47     -12.585  17.326 -10.592  1.00 97.57           H  
ATOM    712  HG3 PRO A  47     -12.276  19.042 -11.016  1.00 97.57           H  
ATOM    713  CD  PRO A  47     -13.816  18.717  -9.523  1.00 97.57           C  
ATOM    714  HD2 PRO A  47     -13.911  19.803  -9.516  1.00 97.57           H  
ATOM    715  HD3 PRO A  47     -14.664  18.267 -10.039  1.00 97.57           H  
ATOM    716  N   GLY A  48     -11.066  18.139  -5.715  1.00 96.26           N  
ATOM    717  H   GLY A  48     -10.733  17.219  -5.965  1.00 96.26           H  
ATOM    718  CA  GLY A  48     -10.603  18.718  -4.447  1.00 96.26           C  
ATOM    719  HA2 GLY A  48      -9.772  18.123  -4.068  1.00 96.26           H  
ATOM    720  HA3 GLY A  48     -10.229  19.724  -4.636  1.00 96.26           H  
ATOM    721  C   GLY A  48     -11.658  18.813  -3.335  1.00 96.26           C  
ATOM    722  O   GLY A  48     -11.397  19.420  -2.298  1.00 96.26           O  
ATOM    723  N   ASN A  49     -12.875  18.289  -3.526  1.00 96.85           N  
ATOM    724  H   ASN A  49     -13.065  17.802  -4.390  1.00 96.85           H  
ATOM    725  CA  ASN A  49     -13.886  18.280  -2.468  1.00 96.85           C  
ATOM    726  HA  ASN A  49     -13.843  19.235  -1.943  1.00 96.85           H  
ATOM    727  C   ASN A  49     -13.600  17.209  -1.409  1.00 96.85           C  
ATOM    728  CB  ASN A  49     -15.300  18.119  -3.062  1.00 96.85           C  
ATOM    729  HB2 ASN A  49     -16.000  17.915  -2.252  1.00 96.85           H  
ATOM    730  HB3 ASN A  49     -15.305  17.259  -3.732  1.00 96.85           H  
ATOM    731  O   ASN A  49     -13.194  16.093  -1.712  1.00 96.85           O  
ATOM    732  CG  ASN A  49     -15.831  19.327  -3.819  1.00 96.85           C  
ATOM    733  ND2 ASN A  49     -15.138  20.442  -3.834  1.00 96.85           N  
ATOM    734 HD21 ASN A  49     -15.482  21.168  -4.447  1.00 96.85           H  
ATOM    735 HD22 ASN A  49     -14.163  20.404  -3.576  1.00 96.85           H  
ATOM    736  OD1 ASN A  49     -16.916  19.302  -4.375  1.00 96.85           O  
ATOM    737  N   GLU A  50     -13.920  17.531  -0.159  1.00 96.86           N  
ATOM    738  H   GLU A  50     -14.182  18.484   0.046  1.00 96.86           H  
ATOM    739  CA  GLU A  50     -13.991  16.556   0.928  1.00 96.86           C  
ATOM    740  HA  GLU A  50     -13.371  15.693   0.684  1.00 96.86           H  
ATOM    741  C   GLU A  50     -15.442  16.092   1.108  1.00 96.86           C  
ATOM    742  CB  GLU A  50     -13.429  17.190   2.203  1.00 96.86           C  
ATOM    743  HB2 GLU A  50     -12.460  17.636   1.980  1.00 96.86           H  
ATOM    744  HB3 GLU A  50     -14.100  17.980   2.540  1.00 96.86           H  
ATOM    745  O   GLU A  50     -16.358  16.919   1.131  1.00 96.86           O  
ATOM    746  CG  GLU A  50     -13.249  16.160   3.319  1.00 96.86           C  
ATOM    747  HG2 GLU A  50     -14.210  15.693   3.533  1.00 96.86           H  
ATOM    748  HG3 GLU A  50     -12.553  15.388   2.990  1.00 96.86           H  
ATOM    749  CD  GLU A  50     -12.721  16.839   4.582  1.00 96.86           C  
ATOM    750  OE1 GLU A  50     -13.570  17.190   5.439  1.00 96.86           O  
ATOM    751  OE2 GLU A  50     -11.499  17.065   4.684  1.00 96.86           O  
ATOM    752  N   VAL A  51     -15.678  14.791   1.241  1.00 97.39           N  
ATOM    753  H   VAL A  51     -14.892  14.159   1.202  1.00 97.39           H  
ATOM    754  CA  VAL A  51     -17.016  14.206   1.414  1.00 97.39           C  
ATOM    755  HA  VAL A  51     -17.755  15.001   1.518  1.00 97.39           H  
ATOM    756  C   VAL A  51     -17.036  13.380   2.688  1.00 97.39           C  
ATOM    757  CB  VAL A  51     -17.416  13.360   0.197  1.00 97.39           C  
ATOM    758  HB  VAL A  51     -16.714  12.533   0.086  1.00 97.39           H  
ATOM    759  O   VAL A  51     -16.136  12.579   2.920  1.00 97.39           O  
ATOM    760  CG1 VAL A  51     -18.831  12.790   0.345  1.00 97.39           C  
ATOM    761 HG11 VAL A  51     -19.095  12.225  -0.549  1.00 97.39           H  
ATOM    762 HG12 VAL A  51     -19.551  13.597   0.476  1.00 97.39           H  
ATOM    763 HG13 VAL A  51     -18.883  12.109   1.195  1.00 97.39           H  
ATOM    764  CG2 VAL A  51     -17.389  14.210  -1.077  1.00 97.39           C  
ATOM    765 HG21 VAL A  51     -17.650  13.572  -1.921  1.00 97.39           H  
ATOM    766 HG22 VAL A  51     -18.098  15.035  -1.004  1.00 97.39           H  
ATOM    767 HG23 VAL A  51     -16.387  14.597  -1.261  1.00 97.39           H  
ATOM    768  N   ARG A  52     -18.054  13.584   3.527  1.00 97.59           N  
ATOM    769  H   ARG A  52     -18.806  14.193   3.236  1.00 97.59           H  
ATOM    770  CA  ARG A  52     -18.152  12.978   4.858  1.00 97.59           C  
ATOM    771  HA  ARG A  52     -17.303  12.317   5.029  1.00 97.59           H  
ATOM    772  C   ARG A  52     -19.417  12.139   4.955  1.00 97.59           C  
ATOM    773  CB  ARG A  52     -18.150  14.071   5.940  1.00 97.59           C  
ATOM    774  HB2 ARG A  52     -18.168  13.590   6.918  1.00 97.59           H  
ATOM    775  HB3 ARG A  52     -19.056  14.668   5.839  1.00 97.59           H  
ATOM    776  O   ARG A  52     -20.504  12.656   4.716  1.00 97.59           O  
ATOM    777  CG  ARG A  52     -16.936  15.008   5.868  1.00 97.59           C  
ATOM    778  HG2 ARG A  52     -16.894  15.496   4.894  1.00 97.59           H  
ATOM    779  HG3 ARG A  52     -16.021  14.435   6.015  1.00 97.59           H  
ATOM    780  CD  ARG A  52     -17.037  16.087   6.945  1.00 97.59           C  
ATOM    781  HD2 ARG A  52     -17.954  16.655   6.786  1.00 97.59           H  
ATOM    782  HD3 ARG A  52     -17.078  15.604   7.922  1.00 97.59           H  
ATOM    783  NE  ARG A  52     -15.877  16.985   6.893  1.00 97.59           N  
ATOM    784  HE  ARG A  52     -15.127  16.762   6.254  1.00 97.59           H  
ATOM    785  NH1 ARG A  52     -16.475  18.470   8.531  1.00 97.59           N  
ATOM    786 HH11 ARG A  52     -17.348  17.970   8.626  1.00 97.59           H  
ATOM    787 HH12 ARG A  52     -16.229  19.261   9.110  1.00 97.59           H  
ATOM    788  NH2 ARG A  52     -14.492  18.648   7.500  1.00 97.59           N  
ATOM    789 HH21 ARG A  52     -13.879  18.245   6.805  1.00 97.59           H  
ATOM    790 HH22 ARG A  52     -14.149  19.354   8.136  1.00 97.59           H  
ATOM    791  CZ  ARG A  52     -15.624  18.031   7.646  1.00 97.59           C  
ATOM    792  N   PHE A  53     -19.276  10.889   5.371  1.00 97.48           N  
ATOM    793  H   PHE A  53     -18.341  10.528   5.498  1.00 97.48           H  
ATOM    794  CA  PHE A  53     -20.384   9.997   5.698  1.00 97.48           C  
ATOM    795  HA  PHE A  53     -21.331  10.427   5.375  1.00 97.48           H  
ATOM    796  C   PHE A  53     -20.424   9.804   7.206  1.00 97.48           C  
ATOM    797  CB  PHE A  53     -20.203   8.666   4.969  1.00 97.48           C  
ATOM    798  HB2 PHE A  53     -20.970   7.970   5.309  1.00 97.48           H  
ATOM    799  HB3 PHE A  53     -19.233   8.237   5.221  1.00 97.48           H  
ATOM    800  O   PHE A  53     -19.457   9.314   7.788  1.00 97.48           O  
ATOM    801  CG  PHE A  53     -20.311   8.809   3.469  1.00 97.48           C  
ATOM    802  CD1 PHE A  53     -21.564   8.673   2.847  1.00 97.48           C  
ATOM    803  HD1 PHE A  53     -22.449   8.467   3.431  1.00 97.48           H  
ATOM    804  CD2 PHE A  53     -19.168   9.091   2.699  1.00 97.48           C  
ATOM    805  HD2 PHE A  53     -18.210   9.209   3.182  1.00 97.48           H  
ATOM    806  CE1 PHE A  53     -21.664   8.775   1.452  1.00 97.48           C  
ATOM    807  HE1 PHE A  53     -22.621   8.636   0.972  1.00 97.48           H  
ATOM    808  CE2 PHE A  53     -19.272   9.197   1.301  1.00 97.48           C  
ATOM    809  HE2 PHE A  53     -18.391   9.376   0.701  1.00 97.48           H  
ATOM    810  CZ  PHE A  53     -20.521   9.026   0.680  1.00 97.48           C  
ATOM    811  HZ  PHE A  53     -20.609   9.064  -0.396  1.00 97.48           H  
ATOM    812  N   GLU A  54     -21.513  10.218   7.850  1.00 95.90           N  
ATOM    813  H   GLU A  54     -22.310  10.529   7.312  1.00 95.90           H  
ATOM    814  CA  GLU A  54     -21.712  10.005   9.282  1.00 95.90           C  
ATOM    815  HA  GLU A  54     -20.739   9.905   9.764  1.00 95.90           H  
ATOM    816  C   GLU A  54     -22.461   8.694   9.496  1.00 95.90           C  
ATOM    817  CB  GLU A  54     -22.406  11.217   9.921  1.00 95.90           C  
ATOM    818  HB2 GLU A  54     -21.832  12.106   9.658  1.00 95.90           H  
ATOM    819  HB3 GLU A  54     -23.416  11.329   9.526  1.00 95.90           H  
ATOM    820  O   GLU A  54     -23.599   8.540   9.063  1.00 95.90           O  
ATOM    821  CG  GLU A  54     -22.455  11.084  11.452  1.00 95.90           C  
ATOM    822  HG2 GLU A  54     -23.194  10.328  11.720  1.00 95.90           H  
ATOM    823  HG3 GLU A  54     -21.484  10.737  11.804  1.00 95.90           H  
ATOM    824  CD  GLU A  54     -22.762  12.409  12.167  1.00 95.90           C  
ATOM    825  OE1 GLU A  54     -23.600  12.392  13.093  1.00 95.90           O  
ATOM    826  OE2 GLU A  54     -22.042  13.414  11.903  1.00 95.90           O  
ATOM    827  N   ILE A  55     -21.809   7.738  10.150  1.00 95.35           N  
ATOM    828  H   ILE A  55     -20.894   7.947  10.525  1.00 95.35           H  
ATOM    829  CA  ILE A  55     -22.381   6.417  10.386  1.00 95.35           C  
ATOM    830  HA  ILE A  55     -22.870   6.099   9.465  1.00 95.35           H  
ATOM    831  C   ILE A  55     -23.431   6.535  11.513  1.00 95.35           C  
ATOM    832  CB  ILE A  55     -21.253   5.404  10.689  1.00 95.35           C  
ATOM    833  HB  ILE A  55     -20.832   5.645  11.665  1.00 95.35           H  
ATOM    834  O   ILE A  55     -23.062   7.058  12.568  1.00 95.35           O  
ATOM    835  CG1 ILE A  55     -20.070   5.431   9.696  1.00 95.35           C  
ATOM    836 HG12 ILE A  55     -19.338   4.683  10.001  1.00 95.35           H  
ATOM    837 HG13 ILE A  55     -19.571   6.399   9.757  1.00 95.35           H  
ATOM    838  CG2 ILE A  55     -21.829   3.985  10.733  1.00 95.35           C  
ATOM    839 HG21 ILE A  55     -22.323   3.766   9.786  1.00 95.35           H  
ATOM    840 HG22 ILE A  55     -22.554   3.891  11.541  1.00 95.35           H  
ATOM    841 HG23 ILE A  55     -21.035   3.251  10.871  1.00 95.35           H  
ATOM    842  CD1 ILE A  55     -20.437   5.172   8.231  1.00 95.35           C  
ATOM    843 HD11 ILE A  55     -21.148   5.919   7.878  1.00 95.35           H  
ATOM    844 HD12 ILE A  55     -19.530   5.250   7.632  1.00 95.35           H  
ATOM    845 HD13 ILE A  55     -20.850   4.171   8.104  1.00 95.35           H  
ATOM    846  N   PRO A  56     -24.692   6.083  11.341  1.00 93.32           N  
ATOM    847  CA  PRO A  56     -25.763   6.129  12.356  1.00 93.32           C  
ATOM    848  HA  PRO A  56     -26.049   7.170  12.502  1.00 93.32           H  
ATOM    849  C   PRO A  56     -25.426   5.497  13.712  1.00 93.32           C  
ATOM    850  CB  PRO A  56     -26.940   5.374  11.733  1.00 93.32           C  
ATOM    851  HB2 PRO A  56     -27.899   5.733  12.108  1.00 93.32           H  
ATOM    852  HB3 PRO A  56     -26.847   4.303  11.910  1.00 93.32           H  
ATOM    853  O   PRO A  56     -24.856   4.412  13.734  1.00 93.32           O  
ATOM    854  CG  PRO A  56     -26.783   5.645  10.242  1.00 93.32           C  
ATOM    855  HG2 PRO A  56     -27.262   6.591   9.994  1.00 93.32           H  
ATOM    856  HG3 PRO A  56     -27.199   4.836   9.641  1.00 93.32           H  
ATOM    857  CD  PRO A  56     -25.277   5.772  10.039  1.00 93.32           C  
ATOM    858  HD2 PRO A  56     -24.868   4.845   9.636  1.00 93.32           H  
ATOM    859  HD3 PRO A  56     -25.089   6.573   9.325  1.00 93.32           H  
ATOM    860  N   SER A  57     -25.794   6.163  14.826  1.00 90.55           N  
ATOM    861  H   SER A  57     -26.398   6.962  14.698  1.00 90.55           H  
ATOM    862  CA  SER A  57     -25.455   5.836  16.237  1.00 90.55           C  
ATOM    863  HA  SER A  57     -24.378   5.885  16.399  1.00 90.55           H  
ATOM    864  C   SER A  57     -25.875   4.461  16.745  1.00 90.55           C  
ATOM    865  CB  SER A  57     -25.880   6.926  17.213  1.00 90.55           C  
ATOM    866  HB2 SER A  57     -25.251   7.803  17.064  1.00 90.55           H  
ATOM    867  HB3 SER A  57     -25.752   6.572  18.236  1.00 90.55           H  
ATOM    868  O   SER A  57     -25.201   3.939  17.629  1.00 90.55           O  
ATOM    869  OG  SER A  57     -27.214   7.291  16.995  1.00 90.55           O  
ATOM    870  HG  SER A  57     -27.628   7.552  17.820  1.00 90.55           H  
ATOM    871  N   ASP A  58     -26.913   3.883  16.172  1.00 89.56           N  
ATOM    872  H   ASP A  58     -27.311   4.313  15.349  1.00 89.56           H  
ATOM    873  CA  ASP A  58     -27.715   2.782  16.698  1.00 89.56           C  
ATOM    874  HA  ASP A  58     -27.521   2.686  17.767  1.00 89.56           H  
ATOM    875  C   ASP A  58     -27.407   1.416  16.075  1.00 89.56           C  
ATOM    876  CB  ASP A  58     -29.192   3.167  16.520  1.00 89.56           C  
ATOM    877  HB2 ASP A  58     -29.814   2.386  16.956  1.00 89.56           H  
ATOM    878  HB3 ASP A  58     -29.381   4.081  17.084  1.00 89.56           H  
ATOM    879  O   ASP A  58     -28.088   0.431  16.361  1.00 89.56           O  
ATOM    880  CG  ASP A  58     -29.622   3.403  15.060  1.00 89.56           C  
ATOM    881  OD1 ASP A  58     -28.753   3.742  14.220  1.00 89.56           O  
ATOM    882  OD2 ASP A  58     -30.843   3.317  14.820  1.00 89.56           O  
ATOM    883  N   MET A  59     -26.360   1.328  15.258  1.00 91.27           N  
ATOM    884  H   MET A  59     -25.881   2.182  15.009  1.00 91.27           H  
ATOM    885  CA  MET A  59     -25.980   0.089  14.590  1.00 91.27           C  
ATOM    886  HA  MET A  59     -26.586  -0.729  14.978  1.00 91.27           H  
ATOM    887  C   MET A  59     -24.525  -0.302  14.811  1.00 91.27           C  
ATOM    888  CB  MET A  59     -26.298   0.204  13.106  1.00 91.27           C  
ATOM    889  HB2 MET A  59     -26.075  -0.749  12.627  1.00 91.27           H  
ATOM    890  HB3 MET A  59     -27.355   0.439  12.983  1.00 91.27           H  
ATOM    891  O   MET A  59     -23.639   0.552  14.853  1.00 91.27           O  
ATOM    892  CG  MET A  59     -25.480   1.270  12.402  1.00 91.27           C  
ATOM    893  HG2 MET A  59     -25.654   2.239  12.868  1.00 91.27           H  
ATOM    894  HG3 MET A  59     -24.421   1.018  12.462  1.00 91.27           H  
ATOM    895  SD  MET A  59     -25.947   1.372  10.682  1.00 91.27           S  
ATOM    896  CE  MET A  59     -24.563   2.377  10.165  1.00 91.27           C  
ATOM    897  HE1 MET A  59     -24.733   2.717   9.143  1.00 91.27           H  
ATOM    898  HE2 MET A  59     -24.496   3.225  10.845  1.00 91.27           H  
ATOM    899  HE3 MET A  59     -23.647   1.788  10.213  1.00 91.27           H  
ATOM    900  N   ASP A  60     -24.301  -1.610  14.895  1.00 93.56           N  
ATOM    901  H   ASP A  60     -25.097  -2.229  14.840  1.00 93.56           H  
ATOM    902  CA  ASP A  60     -23.021  -2.241  14.591  1.00 93.56           C  
ATOM    903  HA  ASP A  60     -22.210  -1.523  14.713  1.00 93.56           H  
ATOM    904  C   ASP A  60     -23.040  -2.704  13.128  1.00 93.56           C  
ATOM    905  CB  ASP A  60     -22.769  -3.413  15.546  1.00 93.56           C  
ATOM    906  HB2 ASP A  60     -23.549  -4.163  15.418  1.00 93.56           H  
ATOM    907  HB3 ASP A  60     -21.810  -3.850  15.269  1.00 93.56           H  
ATOM    908  O   ASP A  60     -24.113  -2.879  12.542  1.00 93.56           O  
ATOM    909  CG  ASP A  60     -22.690  -2.991  17.016  1.00 93.56           C  
ATOM    910  OD1 ASP A  60     -22.056  -1.957  17.311  1.00 93.56           O  
ATOM    911  OD2 ASP A  60     -23.243  -3.676  17.900  1.00 93.56           O  
ATOM    912  N   PHE A  61     -21.871  -2.881  12.513  1.00 93.48           N  
ATOM    913  H   PHE A  61     -21.007  -2.791  13.029  1.00 93.48           H  
ATOM    914  CA  PHE A  61     -21.799  -3.183  11.083  1.00 93.48           C  
ATOM    915  HA  PHE A  61     -22.699  -3.730  10.801  1.00 93.48           H  
ATOM    916  C   PHE A  61     -20.621  -4.075  10.703  1.00 93.48           C  
ATOM    917  CB  PHE A  61     -21.788  -1.879  10.277  1.00 93.48           C  
ATOM    918  HB2 PHE A  61     -21.806  -2.149   9.221  1.00 93.48           H  
ATOM    919  HB3 PHE A  61     -22.699  -1.318  10.489  1.00 93.48           H  
ATOM    920  O   PHE A  61     -19.698  -4.279  11.494  1.00 93.48           O  
ATOM    921  CG  PHE A  61     -20.589  -0.988  10.505  1.00 93.48           C  
ATOM    922  CD1 PHE A  61     -20.599  -0.024  11.531  1.00 93.48           C  
ATOM    923  HD1 PHE A  61     -21.467   0.079  12.166  1.00 93.48           H  
ATOM    924  CD2 PHE A  61     -19.461  -1.117   9.675  1.00 93.48           C  
ATOM    925  HD2 PHE A  61     -19.457  -1.838   8.871  1.00 93.48           H  
ATOM    926  CE1 PHE A  61     -19.471   0.793  11.726  1.00 93.48           C  
ATOM    927  HE1 PHE A  61     -19.448   1.533  12.512  1.00 93.48           H  
ATOM    928  CE2 PHE A  61     -18.341  -0.297   9.875  1.00 93.48           C  
ATOM    929  HE2 PHE A  61     -17.485  -0.390   9.224  1.00 93.48           H  
ATOM    930  CZ  PHE A  61     -18.344   0.653  10.905  1.00 93.48           C  
ATOM    931  HZ  PHE A  61     -17.475   1.276  11.057  1.00 93.48           H  
ATOM    932  N   LEU A  62     -20.658  -4.600   9.475  1.00 90.84           N  
ATOM    933  H   LEU A  62     -21.470  -4.414   8.905  1.00 90.84           H  
ATOM    934  CA  LEU A  62     -19.553  -5.359   8.894  1.00 90.84           C  
ATOM    935  HA  LEU A  62     -18.955  -5.735   9.724  1.00 90.84           H  
ATOM    936  C   LEU A  62     -18.652  -4.477   8.015  1.00 90.84           C  
ATOM    937  CB  LEU A  62     -20.070  -6.578   8.111  1.00 90.84           C  
ATOM    938  HB2 LEU A  62     -19.212  -7.108   7.697  1.00 90.84           H  
ATOM    939  HB3 LEU A  62     -20.675  -6.220   7.278  1.00 90.84           H  
ATOM    940  O   LEU A  62     -19.100  -3.965   6.991  1.00 90.84           O  
ATOM    941  CG  LEU A  62     -20.916  -7.570   8.924  1.00 90.84           C  
ATOM    942  HG  LEU A  62     -21.797  -7.050   9.300  1.00 90.84           H  
ATOM    943  CD1 LEU A  62     -21.380  -8.704   8.007  1.00 90.84           C  
ATOM    944 HD11 LEU A  62     -21.950  -8.286   7.178  1.00 90.84           H  
ATOM    945 HD12 LEU A  62     -20.518  -9.245   7.615  1.00 90.84           H  
ATOM    946 HD13 LEU A  62     -22.019  -9.391   8.562  1.00 90.84           H  
ATOM    947  CD2 LEU A  62     -20.165  -8.180  10.112  1.00 90.84           C  
ATOM    948 HD21 LEU A  62     -19.950  -7.401  10.843  1.00 90.84           H  
ATOM    949 HD22 LEU A  62     -19.233  -8.635   9.775  1.00 90.84           H  
ATOM    950 HD23 LEU A  62     -20.786  -8.935  10.593  1.00 90.84           H  
ATOM    951  N   LEU A  63     -17.367  -4.361   8.351  1.00 89.59           N  
ATOM    952  H   LEU A  63     -17.065  -4.855   9.178  1.00 89.59           H  
ATOM    953  CA  LEU A  63     -16.348  -3.656   7.562  1.00 89.59           C  
ATOM    954  HA  LEU A  63     -16.641  -2.614   7.441  1.00 89.59           H  
ATOM    955  C   LEU A  63     -16.196  -4.238   6.152  1.00 89.59           C  
ATOM    956  CB  LEU A  63     -14.992  -3.741   8.289  1.00 89.59           C  
ATOM    957  HB2 LEU A  63     -14.199  -3.456   7.598  1.00 89.59           H  
ATOM    958  HB3 LEU A  63     -14.816  -4.778   8.576  1.00 89.59           H  
ATOM    959  O   LEU A  63     -16.124  -3.488   5.186  1.00 89.59           O  
ATOM    960  CG  LEU A  63     -14.883  -2.848   9.532  1.00 89.59           C  
ATOM    961  HG  LEU A  63     -15.785  -2.965  10.134  1.00 89.59           H  
ATOM    962  CD1 LEU A  63     -13.670  -3.277  10.357  1.00 89.59           C  
ATOM    963 HD11 LEU A  63     -13.478  -2.563  11.158  1.00 89.59           H  
ATOM    964 HD12 LEU A  63     -13.854  -4.260  10.791  1.00 89.59           H  
ATOM    965 HD13 LEU A  63     -12.790  -3.332   9.716  1.00 89.59           H  
ATOM    966  CD2 LEU A  63     -14.717  -1.373   9.162  1.00 89.59           C  
ATOM    967 HD21 LEU A  63     -15.515  -1.053   8.492  1.00 89.59           H  
ATOM    968 HD22 LEU A  63     -13.768  -1.234   8.645  1.00 89.59           H  
ATOM    969 HD23 LEU A  63     -14.739  -0.762  10.065  1.00 89.59           H  
ATOM    970  N   SER A  64     -16.208  -5.567   6.015  1.00 87.05           N  
ATOM    971  H   SER A  64     -16.300  -6.142   6.840  1.00 87.05           H  
ATOM    972  CA  SER A  64     -16.015  -6.245   4.723  1.00 87.05           C  
ATOM    973  HA  SER A  64     -15.120  -5.843   4.249  1.00 87.05           H  
ATOM    974  C   SER A  64     -17.164  -6.055   3.733  1.00 87.05           C  
ATOM    975  CB  SER A  64     -15.800  -7.739   4.950  1.00 87.05           C  
ATOM    976  HB2 SER A  64     -15.677  -8.238   3.989  1.00 87.05           H  
ATOM    977  HB3 SER A  64     -14.885  -7.874   5.527  1.00 87.05           H  
ATOM    978  O   SER A  64     -16.995  -6.293   2.541  1.00 87.05           O  
ATOM    979  OG  SER A  64     -16.895  -8.312   5.649  1.00 87.05           O  
ATOM    980  HG  SER A  64     -16.674  -9.238   5.776  1.00 87.05           H  
ATOM    981  N   SER A  65     -18.333  -5.626   4.211  1.00 91.28           N  
ATOM    982  H   SER A  65     -18.388  -5.426   5.200  1.00 91.28           H  
ATOM    983  CA  SER A  65     -19.489  -5.317   3.361  1.00 91.28           C  
ATOM    984  HA  SER A  65     -19.503  -6.005   2.516  1.00 91.28           H  
ATOM    985  C   SER A  65     -19.459  -3.901   2.788  1.00 91.28           C  
ATOM    986  CB  SER A  65     -20.778  -5.522   4.153  1.00 91.28           C  
ATOM    987  HB2 SER A  65     -21.621  -5.464   3.465  1.00 91.28           H  
ATOM    988  HB3 SER A  65     -20.773  -6.510   4.613  1.00 91.28           H  
ATOM    989  O   SER A  65     -20.318  -3.542   1.984  1.00 91.28           O  
ATOM    990  OG  SER A  65     -20.941  -4.529   5.151  1.00 91.28           O  
ATOM    991  HG  SER A  65     -20.152  -4.421   5.687  1.00 91.28           H  
ATOM    992  N   MET A  66     -18.510  -3.081   3.240  1.00 94.97           N  
ATOM    993  H   MET A  66     -17.777  -3.447   3.830  1.00 94.97           H  
ATOM    994  CA  MET A  66     -18.539  -1.651   3.016  1.00 94.97           C  
ATOM    995  HA  MET A  66     -19.580  -1.342   3.111  1.00 94.97           H  
ATOM    996  C   MET A  66     -18.041  -1.285   1.616  1.00 94.97           C  
ATOM    997  CB  MET A  66     -17.752  -0.970   4.135  1.00 94.97           C  
ATOM    998  HB2 MET A  66     -18.085  -1.363   5.095  1.00 94.97           H  
ATOM    999  HB3 MET A  66     -16.693  -1.194   4.005  1.00 94.97           H  
ATOM   1000  O   MET A  66     -16.946  -1.677   1.204  1.00 94.97           O  
ATOM   1001  CG  MET A  66     -17.960   0.540   4.140  1.00 94.97           C  
ATOM   1002  HG2 MET A  66     -17.516   0.939   3.228  1.00 94.97           H  
ATOM   1003  HG3 MET A  66     -19.029   0.753   4.123  1.00 94.97           H  
ATOM   1004  SD  MET A  66     -17.235   1.394   5.563  1.00 94.97           S  
ATOM   1005  CE  MET A  66     -15.534   0.767   5.522  1.00 94.97           C  
ATOM   1006  HE1 MET A  66     -15.109   0.911   4.528  1.00 94.97           H  
ATOM   1007  HE2 MET A  66     -15.521  -0.296   5.760  1.00 94.97           H  
ATOM   1008  HE3 MET A  66     -14.932   1.297   6.261  1.00 94.97           H  
ATOM   1009  N   TYR A  67     -18.824  -0.485   0.896  1.00 96.33           N  
ATOM   1010  H   TYR A  67     -19.720  -0.212   1.274  1.00 96.33           H  
ATOM   1011  CA  TYR A  67     -18.426   0.070  -0.394  1.00 96.33           C  
ATOM   1012  HA  TYR A  67     -17.340   0.167  -0.401  1.00 96.33           H  
ATOM   1013  C   TYR A  67     -18.998   1.469  -0.612  1.00 96.33           C  
ATOM   1014  CB  TYR A  67     -18.805  -0.880  -1.540  1.00 96.33           C  
ATOM   1015  HB2 TYR A  67     -18.388  -0.484  -2.466  1.00 96.33           H  
ATOM   1016  HB3 TYR A  67     -18.321  -1.842  -1.367  1.00 96.33           H  
ATOM   1017  O   TYR A  67     -20.065   1.818  -0.111  1.00 96.33           O  
ATOM   1018  CG  TYR A  67     -20.291  -1.112  -1.744  1.00 96.33           C  
ATOM   1019  CD1 TYR A  67     -20.915  -2.221  -1.143  1.00 96.33           C  
ATOM   1020  HD1 TYR A  67     -20.343  -2.881  -0.507  1.00 96.33           H  
ATOM   1021  CD2 TYR A  67     -21.046  -0.240  -2.554  1.00 96.33           C  
ATOM   1022  HD2 TYR A  67     -20.588   0.638  -2.985  1.00 96.33           H  
ATOM   1023  CE1 TYR A  67     -22.284  -2.469  -1.359  1.00 96.33           C  
ATOM   1024  HE1 TYR A  67     -22.755  -3.328  -0.905  1.00 96.33           H  
ATOM   1025  CE2 TYR A  67     -22.409  -0.502  -2.795  1.00 96.33           C  
ATOM   1026  HE2 TYR A  67     -23.005   0.165  -3.400  1.00 96.33           H  
ATOM   1027  OH  TYR A  67     -24.367  -1.814  -2.368  1.00 96.33           O  
ATOM   1028  HH  TYR A  67     -24.753  -2.358  -1.678  1.00 96.33           H  
ATOM   1029  CZ  TYR A  67     -23.036  -1.609  -2.187  1.00 96.33           C  
ATOM   1030  N   LEU A  68     -18.282   2.275  -1.389  1.00 97.76           N  
ATOM   1031  H   LEU A  68     -17.418   1.913  -1.765  1.00 97.76           H  
ATOM   1032  CA  LEU A  68     -18.724   3.581  -1.855  1.00 97.76           C  
ATOM   1033  HA  LEU A  68     -19.495   3.963  -1.187  1.00 97.76           H  
ATOM   1034  C   LEU A  68     -19.319   3.437  -3.257  1.00 97.76           C  
ATOM   1035  CB  LEU A  68     -17.517   4.533  -1.811  1.00 97.76           C  
ATOM   1036  HB2 LEU A  68     -16.729   4.123  -2.443  1.00 97.76           H  
ATOM   1037  HB3 LEU A  68     -17.137   4.562  -0.789  1.00 97.76           H  
ATOM   1038  O   LEU A  68     -18.642   2.974  -4.174  1.00 97.76           O  
ATOM   1039  CG  LEU A  68     -17.801   5.975  -2.257  1.00 97.76           C  
ATOM   1040  HG  LEU A  68     -18.223   5.981  -3.262  1.00 97.76           H  
ATOM   1041  CD1 LEU A  68     -18.758   6.690  -1.305  1.00 97.76           C  
ATOM   1042 HD11 LEU A  68     -18.866   7.732  -1.607  1.00 97.76           H  
ATOM   1043 HD12 LEU A  68     -19.742   6.222  -1.345  1.00 97.76           H  
ATOM   1044 HD13 LEU A  68     -18.380   6.644  -0.284  1.00 97.76           H  
ATOM   1045  CD2 LEU A  68     -16.484   6.754  -2.274  1.00 97.76           C  
ATOM   1046 HD21 LEU A  68     -16.666   7.807  -2.487  1.00 97.76           H  
ATOM   1047 HD22 LEU A  68     -15.994   6.677  -1.303  1.00 97.76           H  
ATOM   1048 HD23 LEU A  68     -15.828   6.343  -3.041  1.00 97.76           H  
ATOM   1049  N   ALA A  69     -20.569   3.849  -3.435  1.00 97.81           N  
ATOM   1050  H   ALA A  69     -21.079   4.206  -2.639  1.00 97.81           H  
ATOM   1051  CA  ALA A  69     -21.173   4.023  -4.746  1.00 97.81           C  
ATOM   1052  HA  ALA A  69     -20.664   3.384  -5.468  1.00 97.81           H  
ATOM   1053  C   ALA A  69     -21.012   5.480  -5.189  1.00 97.81           C  
ATOM   1054  CB  ALA A  69     -22.638   3.592  -4.696  1.00 97.81           C  
ATOM   1055  HB1 ALA A  69     -23.186   4.265  -4.037  1.00 97.81           H  
ATOM   1056  HB2 ALA A  69     -22.716   2.570  -4.325  1.00 97.81           H  
ATOM   1057  HB3 ALA A  69     -23.071   3.647  -5.695  1.00 97.81           H  
ATOM   1058  O   ALA A  69     -21.337   6.406  -4.445  1.00 97.81           O  
ATOM   1059  N   LEU A  70     -20.511   5.682  -6.405  1.00 98.05           N  
ATOM   1060  H   LEU A  70     -20.273   4.867  -6.953  1.00 98.05           H  
ATOM   1061  CA  LEU A  70     -20.411   6.985  -7.058  1.00 98.05           C  
ATOM   1062  HA  LEU A  70     -20.749   7.776  -6.389  1.00 98.05           H  
ATOM   1063  C   LEU A  70     -21.330   6.966  -8.268  1.00 98.05           C  
ATOM   1064  CB  LEU A  70     -18.958   7.262  -7.479  1.00 98.05           C  
ATOM   1065  HB2 LEU A  70     -18.924   8.229  -7.982  1.00 98.05           H  
ATOM   1066  HB3 LEU A  70     -18.657   6.503  -8.201  1.00 98.05           H  
ATOM   1067  O   LEU A  70     -21.143   6.140  -9.159  1.00 98.05           O  
ATOM   1068  CG  LEU A  70     -17.938   7.262  -6.331  1.00 98.05           C  
ATOM   1069  HG  LEU A  70     -17.916   6.279  -5.860  1.00 98.05           H  
ATOM   1070  CD1 LEU A  70     -16.549   7.543  -6.899  1.00 98.05           C  
ATOM   1071 HD11 LEU A  70     -15.812   7.543  -6.096  1.00 98.05           H  
ATOM   1072 HD12 LEU A  70     -16.289   6.751  -7.601  1.00 98.05           H  
ATOM   1073 HD13 LEU A  70     -16.531   8.504  -7.412  1.00 98.05           H  
ATOM   1074  CD2 LEU A  70     -18.246   8.307  -5.260  1.00 98.05           C  
ATOM   1075 HD21 LEU A  70     -17.442   8.314  -4.525  1.00 98.05           H  
ATOM   1076 HD22 LEU A  70     -19.175   8.045  -4.753  1.00 98.05           H  
ATOM   1077 HD23 LEU A  70     -18.329   9.300  -5.702  1.00 98.05           H  
ATOM   1078  N   HIS A  71     -22.312   7.857  -8.310  1.00 97.49           N  
ATOM   1079  H   HIS A  71     -22.404   8.529  -7.561  1.00 97.49           H  
ATOM   1080  CA  HIS A  71     -23.341   7.843  -9.341  1.00 97.49           C  
ATOM   1081  HA  HIS A  71     -23.297   6.885  -9.859  1.00 97.49           H  
ATOM   1082  C   HIS A  71     -23.125   8.936 -10.375  1.00 97.49           C  
ATOM   1083  CB  HIS A  71     -24.724   7.938  -8.706  1.00 97.49           C  
ATOM   1084  HB2 HIS A  71     -25.478   7.973  -9.492  1.00 97.49           H  
ATOM   1085  HB3 HIS A  71     -24.776   8.870  -8.144  1.00 97.49           H  
ATOM   1086  O   HIS A  71     -22.837  10.085 -10.033  1.00 97.49           O  
ATOM   1087  CG  HIS A  71     -25.043   6.780  -7.798  1.00 97.49           C  
ATOM   1088  CD2 HIS A  71     -25.214   6.855  -6.448  1.00 97.49           C  
ATOM   1089  HD2 HIS A  71     -25.138   7.743  -5.838  1.00 97.49           H  
ATOM   1090  ND1 HIS A  71     -25.278   5.467  -8.224  1.00 97.49           N  
ATOM   1091  CE1 HIS A  71     -25.610   4.794  -7.106  1.00 97.49           C  
ATOM   1092  HE1 HIS A  71     -25.909   3.757  -7.076  1.00 97.49           H  
ATOM   1093  NE2 HIS A  71     -25.586   5.599  -6.030  1.00 97.49           N  
ATOM   1094  HE2 HIS A  71     -25.945   5.360  -5.117  1.00 97.49           H  
ATOM   1095  N   ASN A  72     -23.327   8.564 -11.642  1.00 97.27           N  
ATOM   1096  H   ASN A  72     -23.568   7.598 -11.811  1.00 97.27           H  
ATOM   1097  CA  ASN A  72     -23.249   9.460 -12.795  1.00 97.27           C  
ATOM   1098  HA  ASN A  72     -23.199   8.836 -13.688  1.00 97.27           H  
ATOM   1099  C   ASN A  72     -21.967  10.315 -12.804  1.00 97.27           C  
ATOM   1100  CB  ASN A  72     -24.548  10.276 -12.877  1.00 97.27           C  
ATOM   1101  HB2 ASN A  72     -24.587  10.979 -12.045  1.00 97.27           H  
ATOM   1102  HB3 ASN A  72     -25.410   9.612 -12.814  1.00 97.27           H  
ATOM   1103  O   ASN A  72     -22.020  11.543 -12.758  1.00 97.27           O  
ATOM   1104  CG  ASN A  72     -24.639  11.027 -14.187  1.00 97.27           C  
ATOM   1105  ND2 ASN A  72     -24.896  12.312 -14.171  1.00 97.27           N  
ATOM   1106 HD21 ASN A  72     -24.806  12.768 -15.068  1.00 97.27           H  
ATOM   1107 HD22 ASN A  72     -24.814  12.818 -13.301  1.00 97.27           H  
ATOM   1108  OD1 ASN A  72     -24.484  10.451 -15.246  1.00 97.27           O  
ATOM   1109  N   VAL A  73     -20.813   9.647 -12.814  1.00 98.05           N  
ATOM   1110  H   VAL A  73     -20.833   8.637 -12.819  1.00 98.05           H  
ATOM   1111  CA  VAL A  73     -19.507  10.301 -12.901  1.00 98.05           C  
ATOM   1112  HA  VAL A  73     -19.530  11.191 -12.272  1.00 98.05           H  
ATOM   1113  C   VAL A  73     -19.239  10.719 -14.343  1.00 98.05           C  
ATOM   1114  CB  VAL A  73     -18.376   9.394 -12.391  1.00 98.05           C  
ATOM   1115  HB  VAL A  73     -18.232   8.577 -13.098  1.00 98.05           H  
ATOM   1116  O   VAL A  73     -19.206   9.862 -15.226  1.00 98.05           O  
ATOM   1117  CG1 VAL A  73     -17.067  10.188 -12.298  1.00 98.05           C  
ATOM   1118 HG11 VAL A  73     -17.183  11.034 -11.620  1.00 98.05           H  
ATOM   1119 HG12 VAL A  73     -16.260   9.546 -11.945  1.00 98.05           H  
ATOM   1120 HG13 VAL A  73     -16.797  10.572 -13.282  1.00 98.05           H  
ATOM   1121  CG2 VAL A  73     -18.703   8.781 -11.023  1.00 98.05           C  
ATOM   1122 HG21 VAL A  73     -19.120   9.545 -10.367  1.00 98.05           H  
ATOM   1123 HG22 VAL A  73     -19.446   7.992 -11.138  1.00 98.05           H  
ATOM   1124 HG23 VAL A  73     -17.807   8.356 -10.571  1.00 98.05           H  
ATOM   1125  N   THR A  74     -19.025  12.013 -14.568  1.00 98.07           N  
ATOM   1126  H   THR A  74     -19.108  12.641 -13.782  1.00 98.07           H  
ATOM   1127  CA  THR A  74     -18.784  12.619 -15.889  1.00 98.07           C  
ATOM   1128  HA  THR A  74     -18.642  11.831 -16.629  1.00 98.07           H  
ATOM   1129  C   THR A  74     -17.534  13.494 -15.887  1.00 98.07           C  
ATOM   1130  CB  THR A  74     -19.971  13.489 -16.339  1.00 98.07           C  
ATOM   1131  HB  THR A  74     -19.710  13.984 -17.274  1.00 98.07           H  
ATOM   1132  O   THR A  74     -17.171  14.044 -14.847  1.00 98.07           O  
ATOM   1133  CG2 THR A  74     -21.248  12.688 -16.566  1.00 98.07           C  
ATOM   1134 HG21 THR A  74     -21.085  12.003 -17.398  1.00 98.07           H  
ATOM   1135 HG22 THR A  74     -22.057  13.368 -16.834  1.00 98.07           H  
ATOM   1136 HG23 THR A  74     -21.524  12.137 -15.668  1.00 98.07           H  
ATOM   1137  OG1 THR A  74     -20.258  14.478 -15.373  1.00 98.07           O  
ATOM   1138  HG1 THR A  74     -19.421  14.853 -15.087  1.00 98.07           H  
ATOM   1139  N   CYS A  75     -16.931  13.704 -17.054  1.00 98.01           N  
ATOM   1140  H   CYS A  75     -17.313  13.251 -17.872  1.00 98.01           H  
ATOM   1141  CA  CYS A  75     -15.865  14.678 -17.291  1.00 98.01           C  
ATOM   1142  HA  CYS A  75     -15.564  15.128 -16.346  1.00 98.01           H  
ATOM   1143  C   CYS A  75     -16.345  15.818 -18.197  1.00 98.01           C  
ATOM   1144  CB  CYS A  75     -14.644  13.972 -17.883  1.00 98.01           C  
ATOM   1145  HB2 CYS A  75     -13.917  14.713 -18.216  1.00 98.01           H  
ATOM   1146  HB3 CYS A  75     -14.943  13.396 -18.759  1.00 98.01           H  
ATOM   1147  O   CYS A  75     -17.278  15.651 -18.976  1.00 98.01           O  
ATOM   1148  SG  CYS A  75     -13.877  12.898 -16.638  1.00 98.01           S  
ATOM   1149  HG  CYS A  75     -13.460  13.878 -15.832  1.00 98.01           H  
ATOM   1150  N   SER A  76     -15.707  16.981 -18.082  1.00 97.19           N  
ATOM   1151  H   SER A  76     -14.960  17.055 -17.406  1.00 97.19           H  
ATOM   1152  CA  SER A  76     -16.009  18.163 -18.896  1.00 97.19           C  
ATOM   1153  HA  SER A  76     -16.326  17.847 -19.890  1.00 97.19           H  
ATOM   1154  C   SER A  76     -14.786  19.068 -19.032  1.00 97.19           C  
ATOM   1155  CB  SER A  76     -17.148  18.968 -18.257  1.00 97.19           C  
ATOM   1156  HB2 SER A  76     -17.383  19.820 -18.896  1.00 97.19           H  
ATOM   1157  HB3 SER A  76     -18.036  18.342 -18.173  1.00 97.19           H  
ATOM   1158  O   SER A  76     -14.005  19.168 -18.084  1.00 97.19           O  
ATOM   1159  OG  SER A  76     -16.768  19.436 -16.969  1.00 97.19           O  
ATOM   1160  HG  SER A  76     -15.821  19.587 -17.003  1.00 97.19           H  
ATOM   1161  N   ALA A  77     -14.669  19.799 -20.135  1.00 96.98           N  
ATOM   1162  H   ALA A  77     -15.242  19.540 -20.926  1.00 96.98           H  
ATOM   1163  CA  ALA A  77     -13.697  20.869 -20.342  1.00 96.98           C  
ATOM   1164  HA  ALA A  77     -13.058  20.958 -19.464  1.00 96.98           H  
ATOM   1165  C   ALA A  77     -14.380  22.233 -20.553  1.00 96.98           C  
ATOM   1166  CB  ALA A  77     -12.809  20.480 -21.528  1.00 96.98           C  
ATOM   1167  HB1 ALA A  77     -12.012  21.211 -21.659  1.00 96.98           H  
ATOM   1168  HB2 ALA A  77     -13.404  20.426 -22.440  1.00 96.98           H  
ATOM   1169  HB3 ALA A  77     -12.359  19.503 -21.352  1.00 96.98           H  
ATOM   1170  O   ALA A  77     -15.547  22.323 -20.935  1.00 96.98           O  
ATOM   1171  N   THR A  78     -13.647  23.326 -20.331  1.00 97.06           N  
ATOM   1172  H   THR A  78     -12.682  23.213 -20.054  1.00 97.06           H  
ATOM   1173  CA  THR A  78     -14.095  24.679 -20.715  1.00 97.06           C  
ATOM   1174  HA  THR A  78     -15.185  24.705 -20.698  1.00 97.06           H  
ATOM   1175  C   THR A  78     -13.690  25.043 -22.146  1.00 97.06           C  
ATOM   1176  CB  THR A  78     -13.609  25.748 -19.730  1.00 97.06           C  
ATOM   1177  HB  THR A  78     -13.993  26.717 -20.047  1.00 97.06           H  
ATOM   1178  O   THR A  78     -14.207  26.010 -22.707  1.00 97.06           O  
ATOM   1179  CG2 THR A  78     -14.093  25.486 -18.304  1.00 97.06           C  
ATOM   1180 HG21 THR A  78     -15.178  25.379 -18.303  1.00 97.06           H  
ATOM   1181 HG22 THR A  78     -13.650  24.569 -17.915  1.00 97.06           H  
ATOM   1182 HG23 THR A  78     -13.820  26.321 -17.659  1.00 97.06           H  
ATOM   1183  OG1 THR A  78     -12.204  25.814 -19.679  1.00 97.06           O  
ATOM   1184  HG1 THR A  78     -11.972  26.224 -18.843  1.00 97.06           H  
ATOM   1185  N   GLY A  79     -12.799  24.257 -22.753  1.00 95.90           N  
ATOM   1186  H   GLY A  79     -12.380  23.514 -22.211  1.00 95.90           H  
ATOM   1187  CA  GLY A  79     -12.429  24.318 -24.163  1.00 95.90           C  
ATOM   1188  HA2 GLY A  79     -11.838  25.215 -24.349  1.00 95.90           H  
ATOM   1189  HA3 GLY A  79     -13.337  24.362 -24.765  1.00 95.90           H  
ATOM   1190  C   GLY A  79     -11.615  23.094 -24.587  1.00 95.90           C  
ATOM   1191  O   GLY A  79     -11.026  22.419 -23.747  1.00 95.90           O  
ATOM   1192  N   GLY A  80     -11.567  22.823 -25.893  1.00 95.24           N  
ATOM   1193  H   GLY A  80     -12.141  23.369 -26.520  1.00 95.24           H  
ATOM   1194  CA  GLY A  80     -10.917  21.623 -26.433  1.00 95.24           C  
ATOM   1195  HA2 GLY A  80     -10.675  21.768 -27.485  1.00 95.24           H  
ATOM   1196  HA3 GLY A  80      -9.987  21.449 -25.892  1.00 95.24           H  
ATOM   1197  C   GLY A  80     -11.776  20.364 -26.299  1.00 95.24           C  
ATOM   1198  O   GLY A  80     -12.998  20.459 -26.192  1.00 95.24           O  
ATOM   1199  N   ALA A  81     -11.138  19.194 -26.366  1.00 95.40           N  
ATOM   1200  H   ALA A  81     -10.130  19.186 -26.428  1.00 95.40           H  
ATOM   1201  CA  ALA A  81     -11.798  17.925 -26.069  1.00 95.40           C  
ATOM   1202  HA  ALA A  81     -12.773  17.911 -26.556  1.00 95.40           H  
ATOM   1203  C   ALA A  81     -12.027  17.766 -24.557  1.00 95.40           C  
ATOM   1204  CB  ALA A  81     -10.954  16.779 -26.637  1.00 95.40           C  
ATOM   1205  HB1 ALA A  81     -10.793  16.922 -27.705  1.00 95.40           H  
ATOM   1206  HB2 ALA A  81     -11.464  15.830 -26.469  1.00 95.40           H  
ATOM   1207  HB3 ALA A  81      -9.995  16.754 -26.120  1.00 95.40           H  
ATOM   1208  O   ALA A  81     -11.265  18.306 -23.755  1.00 95.40           O  
ATOM   1209  N   ASP A  82     -13.058  17.012 -24.172  1.00 96.49           N  
ATOM   1210  H   ASP A  82     -13.668  16.595 -24.861  1.00 96.49           H  
ATOM   1211  CA  ASP A  82     -13.240  16.623 -22.775  1.00 96.49           C  
ATOM   1212  HA  ASP A  82     -13.150  17.524 -22.167  1.00 96.49           H  
ATOM   1213  C   ASP A  82     -12.148  15.623 -22.356  1.00 96.49           C  
ATOM   1214  CB  ASP A  82     -14.639  16.032 -22.538  1.00 96.49           C  
ATOM   1215  HB2 ASP A  82     -14.684  15.640 -21.522  1.00 96.49           H  
ATOM   1216  HB3 ASP A  82     -14.799  15.202 -23.226  1.00 96.49           H  
ATOM   1217  O   ASP A  82     -11.810  14.723 -23.137  1.00 96.49           O  
ATOM   1218  CG  ASP A  82     -15.760  17.064 -22.695  1.00 96.49           C  
ATOM   1219  OD1 ASP A  82     -15.585  18.204 -22.204  1.00 96.49           O  
ATOM   1220  OD2 ASP A  82     -16.798  16.705 -23.291  1.00 96.49           O  
ATOM   1221  N   PRO A  83     -11.613  15.734 -21.126  1.00 97.11           N  
ATOM   1222  CA  PRO A  83     -10.699  14.736 -20.597  1.00 97.11           C  
ATOM   1223  HA  PRO A  83      -9.898  14.536 -21.310  1.00 97.11           H  
ATOM   1224  C   PRO A  83     -11.449  13.434 -20.300  1.00 97.11           C  
ATOM   1225  CB  PRO A  83     -10.114  15.360 -19.332  1.00 97.11           C  
ATOM   1226  HB2 PRO A  83      -9.266  15.991 -19.597  1.00 97.11           H  
ATOM   1227  HB3 PRO A  83      -9.813  14.607 -18.604  1.00 97.11           H  
ATOM   1228  O   PRO A  83     -12.681  13.381 -20.273  1.00 97.11           O  
ATOM   1229  CG  PRO A  83     -11.270  16.217 -18.819  1.00 97.11           C  
ATOM   1230  HG2 PRO A  83     -11.972  15.590 -18.270  1.00 97.11           H  
ATOM   1231  HG3 PRO A  83     -10.920  17.036 -18.190  1.00 97.11           H  
ATOM   1232  CD  PRO A  83     -11.931  16.721 -20.102  1.00 97.11           C  
ATOM   1233  HD2 PRO A  83     -13.007  16.814 -19.959  1.00 97.11           H  
ATOM   1234  HD3 PRO A  83     -11.499  17.680 -20.386  1.00 97.11           H  
ATOM   1235  N   ILE A  84     -10.697  12.379 -20.011  1.00 97.21           N  
ATOM   1236  H   ILE A  84      -9.694  12.500 -20.001  1.00 97.21           H  
ATOM   1237  CA  ILE A  84     -11.243  11.083 -19.619  1.00 97.21           C  
ATOM   1238  HA  ILE A  84     -12.331  11.148 -19.636  1.00 97.21           H  
ATOM   1239  C   ILE A  84     -10.871  10.753 -18.171  1.00 97.21           C  
ATOM   1240  CB  ILE A  84     -10.868   9.983 -20.637  1.00 97.21           C  
ATOM   1241  HB  ILE A  84     -11.448   9.096 -20.381  1.00 97.21           H  
ATOM   1242  O   ILE A  84      -9.815  11.147 -17.669  1.00 97.21           O  
ATOM   1243  CG1 ILE A  84      -9.374   9.605 -20.580  1.00 97.21           C  
ATOM   1244 HG12 ILE A  84      -8.771  10.465 -20.873  1.00 97.21           H  
ATOM   1245 HG13 ILE A  84      -9.120   9.340 -19.554  1.00 97.21           H  
ATOM   1246  CG2 ILE A  84     -11.276  10.424 -22.058  1.00 97.21           C  
ATOM   1247 HG21 ILE A  84     -10.624  11.225 -22.407  1.00 97.21           H  
ATOM   1248 HG22 ILE A  84     -12.299  10.799 -22.049  1.00 97.21           H  
ATOM   1249 HG23 ILE A  84     -11.207   9.587 -22.753  1.00 97.21           H  
ATOM   1250  CD1 ILE A  84      -8.994   8.404 -21.453  1.00 97.21           C  
ATOM   1251 HD11 ILE A  84      -9.190   8.606 -22.506  1.00 97.21           H  
ATOM   1252 HD12 ILE A  84      -9.573   7.532 -21.150  1.00 97.21           H  
ATOM   1253 HD13 ILE A  84      -7.933   8.191 -21.324  1.00 97.21           H  
ATOM   1254  N   LEU A  85     -11.745  10.005 -17.499  1.00 96.78           N  
ATOM   1255  H   LEU A  85     -12.623   9.785 -17.947  1.00 96.78           H  
ATOM   1256  CA  LEU A  85     -11.483   9.422 -16.184  1.00 96.78           C  
ATOM   1257  HA  LEU A  85     -11.290  10.230 -15.477  1.00 96.78           H  
ATOM   1258  C   LEU A  85     -10.264   8.500 -16.246  1.00 96.78           C  
ATOM   1259  CB  LEU A  85     -12.697   8.584 -15.745  1.00 96.78           C  
ATOM   1260  HB2 LEU A  85     -12.423   7.997 -14.868  1.00 96.78           H  
ATOM   1261  HB3 LEU A  85     -12.934   7.882 -16.545  1.00 96.78           H  
ATOM   1262  O   LEU A  85     -10.187   7.742 -17.213  1.00 96.78           O  
ATOM   1263  CG  LEU A  85     -13.951   9.402 -15.412  1.00 96.78           C  
ATOM   1264  HG  LEU A  85     -14.191  10.076 -16.235  1.00 96.78           H  
ATOM   1265  CD1 LEU A  85     -15.136   8.455 -15.211  1.00 96.78           C  
ATOM   1266 HD11 LEU A  85     -16.034   9.037 -15.001  1.00 96.78           H  
ATOM   1267 HD12 LEU A  85     -14.933   7.773 -14.385  1.00 96.78           H  
ATOM   1268 HD13 LEU A  85     -15.297   7.892 -16.130  1.00 96.78           H  
ATOM   1269  CD2 LEU A  85     -13.739  10.221 -14.139  1.00 96.78           C  
ATOM   1270 HD21 LEU A  85     -12.941  10.948 -14.286  1.00 96.78           H  
ATOM   1271 HD22 LEU A  85     -14.648  10.775 -13.905  1.00 96.78           H  
ATOM   1272 HD23 LEU A  85     -13.481   9.554 -13.316  1.00 96.78           H  
ATOM   1273  N   PRO A  86      -9.375   8.483 -15.237  1.00 95.27           N  
ATOM   1274  CA  PRO A  86      -8.287   7.508 -15.159  1.00 95.27           C  
ATOM   1275  HA  PRO A  86      -7.643   7.585 -16.034  1.00 95.27           H  
ATOM   1276  C   PRO A  86      -8.820   6.078 -15.050  1.00 95.27           C  
ATOM   1277  CB  PRO A  86      -7.487   7.868 -13.906  1.00 95.27           C  
ATOM   1278  HB2 PRO A  86      -7.045   6.996 -13.423  1.00 95.27           H  
ATOM   1279  HB3 PRO A  86      -6.700   8.573 -14.174  1.00 95.27           H  
ATOM   1280  O   PRO A  86      -9.999   5.836 -14.784  1.00 95.27           O  
ATOM   1281  CG  PRO A  86      -8.544   8.521 -13.015  1.00 95.27           C  
ATOM   1282  HG2 PRO A  86      -9.128   7.745 -12.519  1.00 95.27           H  
ATOM   1283  HG3 PRO A  86      -8.105   9.200 -12.284  1.00 95.27           H  
ATOM   1284  CD  PRO A  86      -9.449   9.250 -14.001  1.00 95.27           C  
ATOM   1285  HD2 PRO A  86     -10.466   9.286 -13.610  1.00 95.27           H  
ATOM   1286  HD3 PRO A  86      -9.075  10.258 -14.179  1.00 95.27           H  
ATOM   1287  N   GLU A  87      -7.936   5.109 -15.250  1.00 92.54           N  
ATOM   1288  H   GLU A  87      -6.969   5.358 -15.400  1.00 92.54           H  
ATOM   1289  CA  GLU A  87      -8.249   3.727 -14.910  1.00 92.54           C  
ATOM   1290  HA  GLU A  87      -9.240   3.487 -15.294  1.00 92.54           H  
ATOM   1291  C   GLU A  87      -8.278   3.530 -13.389  1.00 92.54           C  
ATOM   1292  CB  GLU A  87      -7.236   2.820 -15.594  1.00 92.54           C  
ATOM   1293  HB2 GLU A  87      -7.176   3.100 -16.646  1.00 92.54           H  
ATOM   1294  HB3 GLU A  87      -6.269   2.999 -15.126  1.00 92.54           H  
ATOM   1295  O   GLU A  87      -7.401   4.021 -12.686  1.00 92.54           O  
ATOM   1296  CG  GLU A  87      -7.632   1.343 -15.496  1.00 92.54           C  
ATOM   1297  HG2 GLU A  87      -8.607   1.219 -15.967  1.00 92.54           H  
ATOM   1298  HG3 GLU A  87      -7.718   1.057 -14.448  1.00 92.54           H  
ATOM   1299  CD  GLU A  87      -6.629   0.425 -16.195  1.00 92.54           C  
ATOM   1300  OE1 GLU A  87      -6.403  -0.675 -15.646  1.00 92.54           O  
ATOM   1301  OE2 GLU A  87      -6.113   0.814 -17.264  1.00 92.54           O  
ATOM   1302  N   ASN A  88      -9.273   2.768 -12.918  1.00 93.91           N  
ATOM   1303  H   ASN A  88      -9.927   2.430 -13.609  1.00 93.91           H  
ATOM   1304  CA  ASN A  88      -9.679   2.628 -11.517  1.00 93.91           C  
ATOM   1305  HA  ASN A  88     -10.474   1.883 -11.500  1.00 93.91           H  
ATOM   1306  C   ASN A  88     -10.268   3.927 -10.937  1.00 93.91           C  
ATOM   1307  CB  ASN A  88      -8.531   2.046 -10.676  1.00 93.91           C  
ATOM   1308  HB2 ASN A  88      -7.765   2.812 -10.556  1.00 93.91           H  
ATOM   1309  HB3 ASN A  88      -8.096   1.193 -11.198  1.00 93.91           H  
ATOM   1310  O   ASN A  88      -9.599   4.943 -10.781  1.00 93.91           O  
ATOM   1311  CG  ASN A  88      -8.945   1.608  -9.284  1.00 93.91           C  
ATOM   1312  ND2 ASN A  88      -8.132   0.813  -8.630  1.00 93.91           N  
ATOM   1313 HD21 ASN A  88      -7.253   0.538  -9.046  1.00 93.91           H  
ATOM   1314 HD22 ASN A  88      -8.379   0.591  -7.677  1.00 93.91           H  
ATOM   1315  OD1 ASN A  88      -9.988   1.968  -8.762  1.00 93.91           O  
ATOM   1316  N   ILE A  89     -11.541   3.888 -10.543  1.00 95.94           N  
ATOM   1317  H   ILE A  89     -12.028   3.004 -10.586  1.00 95.94           H  
ATOM   1318  CA  ILE A  89     -12.246   5.057 -10.011  1.00 95.94           C  
ATOM   1319  HA  ILE A  89     -12.106   5.856 -10.739  1.00 95.94           H  
ATOM   1320  C   ILE A  89     -11.647   5.559  -8.688  1.00 95.94           C  
ATOM   1321  CB  ILE A  89     -13.752   4.743  -9.889  1.00 95.94           C  
ATOM   1322  HB  ILE A  89     -14.063   4.214 -10.791  1.00 95.94           H  
ATOM   1323  O   ILE A  89     -11.770   6.742  -8.365  1.00 95.94           O  
ATOM   1324  CG1 ILE A  89     -14.607   6.021  -9.792  1.00 95.94           C  
ATOM   1325 HG12 ILE A  89     -14.320   6.596  -8.912  1.00 95.94           H  
ATOM   1326 HG13 ILE A  89     -15.651   5.728  -9.674  1.00 95.94           H  
ATOM   1327  CG2 ILE A  89     -14.045   3.825  -8.685  1.00 95.94           C  
ATOM   1328 HG21 ILE A  89     -13.424   2.930  -8.727  1.00 95.94           H  
ATOM   1329 HG22 ILE A  89     -13.854   4.346  -7.747  1.00 95.94           H  
ATOM   1330 HG23 ILE A  89     -15.090   3.515  -8.692  1.00 95.94           H  
ATOM   1331  CD1 ILE A  89     -14.519   6.927 -11.027  1.00 95.94           C  
ATOM   1332 HD11 ILE A  89     -14.698   6.346 -11.931  1.00 95.94           H  
ATOM   1333 HD12 ILE A  89     -15.279   7.705 -10.948  1.00 95.94           H  
ATOM   1334 HD13 ILE A  89     -13.541   7.405 -11.088  1.00 95.94           H  
ATOM   1335  N   ALA A  90     -10.947   4.690  -7.948  1.00 95.78           N  
ATOM   1336  H   ALA A  90     -10.837   3.745  -8.288  1.00 95.78           H  
ATOM   1337  CA  ALA A  90     -10.212   5.063  -6.743  1.00 95.78           C  
ATOM   1338  HA  ALA A  90     -10.914   5.472  -6.017  1.00 95.78           H  
ATOM   1339  C   ALA A  90      -9.144   6.133  -7.014  1.00 95.78           C  
ATOM   1340  CB  ALA A  90      -9.562   3.812  -6.149  1.00 95.78           C  
ATOM   1341  HB1 ALA A  90      -8.785   3.442  -6.818  1.00 95.78           H  
ATOM   1342  HB2 ALA A  90     -10.306   3.028  -6.004  1.00 95.78           H  
ATOM   1343  HB3 ALA A  90      -9.105   4.057  -5.190  1.00 95.78           H  
ATOM   1344  O   ALA A  90      -8.791   6.868  -6.096  1.00 95.78           O  
ATOM   1345  N   SER A  91      -8.675   6.283  -8.260  1.00 95.89           N  
ATOM   1346  H   SER A  91      -8.967   5.636  -8.979  1.00 95.89           H  
ATOM   1347  CA  SER A  91      -7.735   7.334  -8.664  1.00 95.89           C  
ATOM   1348  HA  SER A  91      -6.824   7.220  -8.078  1.00 95.89           H  
ATOM   1349  C   SER A  91      -8.245   8.757  -8.430  1.00 95.89           C  
ATOM   1350  CB  SER A  91      -7.341   7.151 -10.125  1.00 95.89           C  
ATOM   1351  HB2 SER A  91      -6.867   8.058 -10.498  1.00 95.89           H  
ATOM   1352  HB3 SER A  91      -8.226   6.939 -10.725  1.00 95.89           H  
ATOM   1353  O   SER A  91      -7.437   9.682  -8.323  1.00 95.89           O  
ATOM   1354  OG  SER A  91      -6.424   6.086 -10.210  1.00 95.89           O  
ATOM   1355  HG  SER A  91      -5.564   6.479 -10.377  1.00 95.89           H  
ATOM   1356  N   LEU A  92      -9.564   8.938  -8.289  1.00 97.19           N  
ATOM   1357  H   LEU A  92     -10.165   8.131  -8.379  1.00 97.19           H  
ATOM   1358  CA  LEU A  92     -10.178  10.212  -7.913  1.00 97.19           C  
ATOM   1359  HA  LEU A  92      -9.641  11.020  -8.410  1.00 97.19           H  
ATOM   1360  C   LEU A  92     -10.112  10.508  -6.406  1.00 97.19           C  
ATOM   1361  CB  LEU A  92     -11.646  10.246  -8.374  1.00 97.19           C  
ATOM   1362  HB2 LEU A  92     -12.051  11.224  -8.114  1.00 97.19           H  
ATOM   1363  HB3 LEU A  92     -12.202   9.497  -7.810  1.00 97.19           H  
ATOM   1364  O   LEU A  92     -10.557  11.576  -5.998  1.00 97.19           O  
ATOM   1365  CG  LEU A  92     -11.910  10.016  -9.871  1.00 97.19           C  
ATOM   1366  HG  LEU A  92     -11.675   8.985 -10.134  1.00 97.19           H  
ATOM   1367  CD1 LEU A  92     -13.396  10.267 -10.130  1.00 97.19           C  
ATOM   1368 HD11 LEU A  92     -13.645  11.306  -9.917  1.00 97.19           H  
ATOM   1369 HD12 LEU A  92     -13.994   9.611  -9.497  1.00 97.19           H  
ATOM   1370 HD13 LEU A  92     -13.631  10.054 -11.173  1.00 97.19           H  
ATOM   1371  CD2 LEU A  92     -11.101  10.950 -10.769  1.00 97.19           C  
ATOM   1372 HD21 LEU A  92     -10.042  10.704 -10.693  1.00 97.19           H  
ATOM   1373 HD22 LEU A  92     -11.259  11.987 -10.471  1.00 97.19           H  
ATOM   1374 HD23 LEU A  92     -11.408  10.824 -11.808  1.00 97.19           H  
ATOM   1375  N   ILE A  93      -9.614   9.593  -5.570  1.00 97.90           N  
ATOM   1376  H   ILE A  93      -9.254   8.732  -5.957  1.00 97.90           H  
ATOM   1377  CA  ILE A  93      -9.602   9.714  -4.106  1.00 97.90           C  
ATOM   1378  HA  ILE A  93     -10.040  10.669  -3.814  1.00 97.90           H  
ATOM   1379  C   ILE A  93      -8.156   9.691  -3.616  1.00 97.90           C  
ATOM   1380  CB  ILE A  93     -10.452   8.603  -3.454  1.00 97.90           C  
ATOM   1381  HB  ILE A  93     -10.026   7.638  -3.729  1.00 97.90           H  
ATOM   1382  O   ILE A  93      -7.465   8.678  -3.699  1.00 97.90           O  
ATOM   1383  CG1 ILE A  93     -11.909   8.657  -3.975  1.00 97.90           C  
ATOM   1384 HG12 ILE A  93     -12.365   9.607  -3.695  1.00 97.90           H  
ATOM   1385 HG13 ILE A  93     -11.908   8.589  -5.063  1.00 97.90           H  
ATOM   1386  CG2 ILE A  93     -10.418   8.725  -1.917  1.00 97.90           C  
ATOM   1387 HG21 ILE A  93     -10.928   7.872  -1.470  1.00 97.90           H  
ATOM   1388 HG22 ILE A  93     -10.894   9.653  -1.598  1.00 97.90           H  
ATOM   1389 HG23 ILE A  93      -9.393   8.706  -1.547  1.00 97.90           H  
ATOM   1390  CD1 ILE A  93     -12.782   7.508  -3.469  1.00 97.90           C  
ATOM   1391 HD11 ILE A  93     -13.705   7.473  -4.048  1.00 97.90           H  
ATOM   1392 HD12 ILE A  93     -12.239   6.571  -3.591  1.00 97.90           H  
ATOM   1393 HD13 ILE A  93     -13.035   7.654  -2.419  1.00 97.90           H  
ATOM   1394  N   SER A  94      -7.688  10.813  -3.079  1.00 97.29           N  
ATOM   1395  H   SER A  94      -8.320  11.587  -2.933  1.00 97.29           H  
ATOM   1396  CA  SER A  94      -6.310  10.946  -2.604  1.00 97.29           C  
ATOM   1397  HA  SER A  94      -5.649  10.392  -3.270  1.00 97.29           H  
ATOM   1398  C   SER A  94      -6.118  10.378  -1.198  1.00 97.29           C  
ATOM   1399  CB  SER A  94      -5.894  12.417  -2.670  1.00 97.29           C  
ATOM   1400  HB2 SER A  94      -5.992  12.753  -3.702  1.00 97.29           H  
ATOM   1401  HB3 SER A  94      -4.852  12.518  -2.367  1.00 97.29           H  
ATOM   1402  O   SER A  94      -5.071   9.801  -0.899  1.00 97.29           O  
ATOM   1403  OG  SER A  94      -6.712  13.236  -1.851  1.00 97.29           O  
ATOM   1404  HG  SER A  94      -6.767  14.092  -2.282  1.00 97.29           H  
ATOM   1405  N   ASP A  95      -7.120  10.522  -0.330  1.00 97.32           N  
ATOM   1406  H   ASP A  95      -7.959  10.984  -0.651  1.00 97.32           H  
ATOM   1407  CA  ASP A  95      -7.012  10.221   1.097  1.00 97.32           C  
ATOM   1408  HA  ASP A  95      -6.283   9.424   1.238  1.00 97.32           H  
ATOM   1409  C   ASP A  95      -8.359   9.759   1.666  1.00 97.32           C  
ATOM   1410  CB  ASP A  95      -6.503  11.488   1.802  1.00 97.32           C  
ATOM   1411  HB2 ASP A  95      -5.680  11.907   1.222  1.00 97.32           H  
ATOM   1412  HB3 ASP A  95      -7.297  12.234   1.825  1.00 97.32           H  
ATOM   1413  O   ASP A  95      -9.409  10.314   1.324  1.00 97.32           O  
ATOM   1414  CG  ASP A  95      -6.015  11.283   3.229  1.00 97.32           C  
ATOM   1415  OD1 ASP A  95      -6.850  11.113   4.135  1.00 97.32           O  
ATOM   1416  OD2 ASP A  95      -4.820  11.549   3.491  1.00 97.32           O  
ATOM   1417  N   VAL A  96      -8.322   8.756   2.544  1.00 97.95           N  
ATOM   1418  H   VAL A  96      -7.422   8.368   2.788  1.00 97.95           H  
ATOM   1419  CA  VAL A  96      -9.495   8.269   3.282  1.00 97.95           C  
ATOM   1420  HA  VAL A  96     -10.322   8.957   3.107  1.00 97.95           H  
ATOM   1421  C   VAL A  96      -9.193   8.267   4.771  1.00 97.95           C  
ATOM   1422  CB  VAL A  96      -9.951   6.876   2.812  1.00 97.95           C  
ATOM   1423  HB  VAL A  96      -9.178   6.140   3.035  1.00 97.95           H  
ATOM   1424  O   VAL A  96      -8.126   7.818   5.189  1.00 97.95           O  
ATOM   1425  CG1 VAL A  96     -11.261   6.454   3.494  1.00 97.95           C  
ATOM   1426 HG11 VAL A  96     -12.042   7.187   3.289  1.00 97.95           H  
ATOM   1427 HG12 VAL A  96     -11.134   6.359   4.572  1.00 97.95           H  
ATOM   1428 HG13 VAL A  96     -11.572   5.488   3.098  1.00 97.95           H  
ATOM   1429  CG2 VAL A  96     -10.218   6.873   1.305  1.00 97.95           C  
ATOM   1430 HG21 VAL A  96      -9.291   7.059   0.762  1.00 97.95           H  
ATOM   1431 HG22 VAL A  96     -10.924   7.667   1.061  1.00 97.95           H  
ATOM   1432 HG23 VAL A  96     -10.616   5.909   0.988  1.00 97.95           H  
ATOM   1433  N   ARG A  97     -10.139   8.742   5.585  1.00 96.55           N  
ATOM   1434  H   ARG A  97     -10.983   9.098   5.159  1.00 96.55           H  
ATOM   1435  CA  ARG A  97      -9.983   8.861   7.042  1.00 96.55           C  
ATOM   1436  HA  ARG A  97      -9.131   8.258   7.357  1.00 96.55           H  
ATOM   1437  C   ARG A  97     -11.198   8.344   7.774  1.00 96.55           C  
ATOM   1438  CB  ARG A  97      -9.717  10.311   7.470  1.00 96.55           C  
ATOM   1439  HB2 ARG A  97     -10.643  10.884   7.415  1.00 96.55           H  
ATOM   1440  HB3 ARG A  97      -9.367  10.318   8.502  1.00 96.55           H  
ATOM   1441  O   ARG A  97     -12.325   8.499   7.307  1.00 96.55           O  
ATOM   1442  CG  ARG A  97      -8.678  10.974   6.576  1.00 96.55           C  
ATOM   1443  HG2 ARG A  97      -9.070  11.052   5.562  1.00 96.55           H  
ATOM   1444  HG3 ARG A  97      -7.770  10.370   6.573  1.00 96.55           H  
ATOM   1445  CD  ARG A  97      -8.352  12.374   7.054  1.00 96.55           C  
ATOM   1446  HD2 ARG A  97      -7.831  12.304   8.009  1.00 96.55           H  
ATOM   1447  HD3 ARG A  97      -9.280  12.929   7.193  1.00 96.55           H  
ATOM   1448  NE  ARG A  97      -7.519  13.037   6.050  1.00 96.55           N  
ATOM   1449  HE  ARG A  97      -7.303  12.475   5.239  1.00 96.55           H  
ATOM   1450  NH1 ARG A  97      -7.210  14.967   7.209  1.00 96.55           N  
ATOM   1451 HH11 ARG A  97      -7.040  15.962   7.250  1.00 96.55           H  
ATOM   1452 HH12 ARG A  97      -7.473  14.447   8.035  1.00 96.55           H  
ATOM   1453  NH2 ARG A  97      -6.663  14.860   5.028  1.00 96.55           N  
ATOM   1454 HH21 ARG A  97      -6.527  15.861   5.005  1.00 96.55           H  
ATOM   1455 HH22 ARG A  97      -6.657  14.305   4.184  1.00 96.55           H  
ATOM   1456  CZ  ARG A  97      -7.130  14.286   6.099  1.00 96.55           C  
ATOM   1457  N   VAL A  98     -10.963   7.804   8.961  1.00 95.64           N  
ATOM   1458  H   VAL A  98     -10.004   7.765   9.275  1.00 95.64           H  
ATOM   1459  CA  VAL A  98     -12.009   7.487   9.926  1.00 95.64           C  
ATOM   1460  HA  VAL A  98     -12.981   7.700   9.482  1.00 95.64           H  
ATOM   1461  C   VAL A  98     -11.827   8.395  11.132  1.00 95.64           C  
ATOM   1462  CB  VAL A  98     -12.009   6.001  10.310  1.00 95.64           C  
ATOM   1463  HB  VAL A  98     -11.068   5.755  10.802  1.00 95.64           H  
ATOM   1464  O   VAL A  98     -10.768   8.412  11.761  1.00 95.64           O  
ATOM   1465  CG1 VAL A  98     -13.154   5.686  11.277  1.00 95.64           C  
ATOM   1466 HG11 VAL A  98     -13.050   6.264  12.196  1.00 95.64           H  
ATOM   1467 HG12 VAL A  98     -14.110   5.924  10.811  1.00 95.64           H  
ATOM   1468 HG13 VAL A  98     -13.124   4.627  11.536  1.00 95.64           H  
ATOM   1469  CG2 VAL A  98     -12.187   5.101   9.079  1.00 95.64           C  
ATOM   1470 HG21 VAL A  98     -13.117   5.343   8.564  1.00 95.64           H  
ATOM   1471 HG22 VAL A  98     -12.204   4.054   9.384  1.00 95.64           H  
ATOM   1472 HG23 VAL A  98     -11.359   5.233   8.383  1.00 95.64           H  
ATOM   1473  N   GLU A  99     -12.877   9.137  11.468  1.00 95.18           N  
ATOM   1474  H   GLU A  99     -13.712   9.056  10.906  1.00 95.18           H  
ATOM   1475  CA  GLU A  99     -12.940   9.964  12.669  1.00 95.18           C  
ATOM   1476  HA  GLU A  99     -11.961   9.972  13.148  1.00 95.18           H  
ATOM   1477  C   GLU A  99     -13.954   9.395  13.657  1.00 95.18           C  
ATOM   1478  CB  GLU A  99     -13.316  11.414  12.345  1.00 95.18           C  
ATOM   1479  HB2 GLU A  99     -13.481  11.932  13.290  1.00 95.18           H  
ATOM   1480  HB3 GLU A  99     -14.251  11.418  11.786  1.00 95.18           H  
ATOM   1481  O   GLU A  99     -15.054   8.998  13.272  1.00 95.18           O  
ATOM   1482  CG  GLU A  99     -12.248  12.187  11.560  1.00 95.18           C  
ATOM   1483  HG2 GLU A  99     -12.105  11.713  10.589  1.00 95.18           H  
ATOM   1484  HG3 GLU A  99     -11.309  12.136  12.110  1.00 95.18           H  
ATOM   1485  CD  GLU A  99     -12.639  13.664  11.358  1.00 95.18           C  
ATOM   1486  OE1 GLU A  99     -11.781  14.423  10.859  1.00 95.18           O  
ATOM   1487  OE2 GLU A  99     -13.795  14.044  11.690  1.00 95.18           O  
ATOM   1488  N   VAL A 100     -13.622   9.424  14.948  1.00 93.51           N  
ATOM   1489  H   VAL A 100     -12.701   9.760  15.190  1.00 93.51           H  
ATOM   1490  CA  VAL A 100     -14.557   9.122  16.037  1.00 93.51           C  
ATOM   1491  HA  VAL A 100     -15.567   9.092  15.630  1.00 93.51           H  
ATOM   1492  C   VAL A 100     -14.491  10.232  17.077  1.00 93.51           C  
ATOM   1493  CB  VAL A 100     -14.286   7.749  16.667  1.00 93.51           C  
ATOM   1494  HB  VAL A 100     -13.272   7.754  17.068  1.00 93.51           H  
ATOM   1495  O   VAL A 100     -13.415  10.586  17.553  1.00 93.51           O  
ATOM   1496  CG1 VAL A 100     -15.280   7.463  17.806  1.00 93.51           C  
ATOM   1497 HG11 VAL A 100     -15.118   6.458  18.197  1.00 93.51           H  
ATOM   1498 HG12 VAL A 100     -15.135   8.170  18.623  1.00 93.51           H  
ATOM   1499 HG13 VAL A 100     -16.302   7.534  17.434  1.00 93.51           H  
ATOM   1500  CG2 VAL A 100     -14.416   6.621  15.633  1.00 93.51           C  
ATOM   1501 HG21 VAL A 100     -15.407   6.646  15.180  1.00 93.51           H  
ATOM   1502 HG22 VAL A 100     -13.667   6.741  14.850  1.00 93.51           H  
ATOM   1503 HG23 VAL A 100     -14.266   5.648  16.102  1.00 93.51           H  
ATOM   1504  N   ALA A 101     -15.643  10.802  17.432  1.00 91.20           N  
ATOM   1505  H   ALA A 101     -16.480  10.473  16.972  1.00 91.20           H  
ATOM   1506  CA  ALA A 101     -15.760  11.953  18.331  1.00 91.20           C  
ATOM   1507  HA  ALA A 101     -16.781  12.321  18.230  1.00 91.20           H  
ATOM   1508  C   ALA A 101     -14.850  13.138  17.927  1.00 91.20           C  
ATOM   1509  CB  ALA A 101     -15.590  11.483  19.785  1.00 91.20           C  
ATOM   1510  HB1 ALA A 101     -14.569  11.138  19.945  1.00 91.20           H  
ATOM   1511  HB2 ALA A 101     -16.286  10.672  19.999  1.00 91.20           H  
ATOM   1512  HB3 ALA A 101     -15.791  12.313  20.462  1.00 91.20           H  
ATOM   1513  O   ALA A 101     -14.307  13.840  18.779  1.00 91.20           O  
ATOM   1514  N   GLY A 102     -14.674  13.345  16.615  1.00 91.27           N  
ATOM   1515  H   GLY A 102     -15.113  12.700  15.973  1.00 91.27           H  
ATOM   1516  CA  GLY A 102     -13.836  14.406  16.044  1.00 91.27           C  
ATOM   1517  HA2 GLY A 102     -14.072  14.506  14.985  1.00 91.27           H  
ATOM   1518  HA3 GLY A 102     -14.063  15.351  16.539  1.00 91.27           H  
ATOM   1519  C   GLY A 102     -12.325  14.173  16.148  1.00 91.27           C  
ATOM   1520  O   GLY A 102     -11.563  15.103  15.905  1.00 91.27           O  
ATOM   1521  N   GLN A 103     -11.884  12.973  16.531  1.00 92.59           N  
ATOM   1522  H   GLN A 103     -12.555  12.248  16.747  1.00 92.59           H  
ATOM   1523  CA  GLN A 103     -10.478  12.569  16.497  1.00 92.59           C  
ATOM   1524  HA  GLN A 103      -9.842  13.439  16.335  1.00 92.59           H  
ATOM   1525  C   GLN A 103     -10.252  11.604  15.334  1.00 92.59           C  
ATOM   1526  CB  GLN A 103     -10.079  11.917  17.831  1.00 92.59           C  
ATOM   1527  HB2 GLN A 103     -10.702  11.039  18.001  1.00 92.59           H  
ATOM   1528  HB3 GLN A 103      -9.044  11.581  17.762  1.00 92.59           H  
ATOM   1529  O   GLN A 103     -11.015  10.651  15.176  1.00 92.59           O  
ATOM   1530  CG  GLN A 103     -10.217  12.858  19.037  1.00 92.59           C  
ATOM   1531  HG2 GLN A 103      -9.954  12.310  19.942  1.00 92.59           H  
ATOM   1532  HG3 GLN A 103     -11.254  13.178  19.135  1.00 92.59           H  
ATOM   1533  CD  GLN A 103      -9.305  14.077  18.944  1.00 92.59           C  
ATOM   1534  NE2 GLN A 103      -9.818  15.269  19.150  1.00 92.59           N  
ATOM   1535 HE21 GLN A 103     -10.821  15.374  19.196  1.00 92.59           H  
ATOM   1536 HE22 GLN A 103      -9.193  16.039  18.956  1.00 92.59           H  
ATOM   1537  OE1 GLN A 103      -8.115  13.990  18.700  1.00 92.59           O  
ATOM   1538  N   GLU A 104      -9.205  11.834  14.544  1.00 94.00           N  
ATOM   1539  H   GLU A 104      -8.614  12.632  14.729  1.00 94.00           H  
ATOM   1540  CA  GLU A 104      -8.754  10.898  13.511  1.00 94.00           C  
ATOM   1541  HA  GLU A 104      -9.597  10.628  12.875  1.00 94.00           H  
ATOM   1542  C   GLU A 104      -8.222   9.631  14.192  1.00 94.00           C  
ATOM   1543  CB  GLU A 104      -7.694  11.583  12.627  1.00 94.00           C  
ATOM   1544  HB2 GLU A 104      -8.105  12.528  12.273  1.00 94.00           H  
ATOM   1545  HB3 GLU A 104      -6.812  11.804  13.228  1.00 94.00           H  
ATOM   1546  O   GLU A 104      -7.281   9.689  14.985  1.00 94.00           O  
ATOM   1547  CG  GLU A 104      -7.274  10.753  11.404  1.00 94.00           C  
ATOM   1548  HG2 GLU A 104      -6.865   9.800  11.739  1.00 94.00           H  
ATOM   1549  HG3 GLU A 104      -8.156  10.545  10.798  1.00 94.00           H  
ATOM   1550  CD  GLU A 104      -6.230  11.503  10.553  1.00 94.00           C  
ATOM   1551  OE1 GLU A 104      -5.059  11.070  10.508  1.00 94.00           O  
ATOM   1552  OE2 GLU A 104      -6.584  12.524   9.912  1.00 94.00           O  
ATOM   1553  N   VAL A 105      -8.861   8.493  13.922  1.00 93.12           N  
ATOM   1554  H   VAL A 105      -9.633   8.521  13.272  1.00 93.12           H  
ATOM   1555  CA  VAL A 105      -8.462   7.187  14.474  1.00 93.12           C  
ATOM   1556  HA  VAL A 105      -7.733   7.341  15.270  1.00 93.12           H  
ATOM   1557  C   VAL A 105      -7.761   6.320  13.443  1.00 93.12           C  
ATOM   1558  CB  VAL A 105      -9.647   6.425  15.088  1.00 93.12           C  
ATOM   1559  HB  VAL A 105      -9.277   5.474  15.472  1.00 93.12           H  
ATOM   1560  O   VAL A 105      -7.056   5.391  13.812  1.00 93.12           O  
ATOM   1561  CG1 VAL A 105     -10.227   7.208  16.269  1.00 93.12           C  
ATOM   1562 HG11 VAL A 105      -9.447   7.387  17.009  1.00 93.12           H  
ATOM   1563 HG12 VAL A 105     -11.034   6.634  16.724  1.00 93.12           H  
ATOM   1564 HG13 VAL A 105     -10.625   8.166  15.933  1.00 93.12           H  
ATOM   1565  CG2 VAL A 105     -10.783   6.123  14.103  1.00 93.12           C  
ATOM   1566 HG21 VAL A 105     -11.502   5.453  14.575  1.00 93.12           H  
ATOM   1567 HG22 VAL A 105     -10.392   5.634  13.211  1.00 93.12           H  
ATOM   1568 HG23 VAL A 105     -11.291   7.045  13.823  1.00 93.12           H  
ATOM   1569  N   TRP A 106      -7.960   6.612  12.162  1.00 94.30           N  
ATOM   1570  H   TRP A 106      -8.553   7.395  11.927  1.00 94.30           H  
ATOM   1571  CA  TRP A 106      -7.315   5.918  11.063  1.00 94.30           C  
ATOM   1572  HA  TRP A 106      -6.294   5.660  11.344  1.00 94.30           H  
ATOM   1573  C   TRP A 106      -7.275   6.822   9.842  1.00 94.30           C  
ATOM   1574  CB  TRP A 106      -8.080   4.634  10.754  1.00 94.30           C  
ATOM   1575  HB2 TRP A 106      -9.116   4.876  10.519  1.00 94.30           H  
ATOM   1576  HB3 TRP A 106      -8.072   4.013  11.650  1.00 94.30           H  
ATOM   1577  O   TRP A 106      -8.200   7.606   9.607  1.00 94.30           O  
ATOM   1578  CG  TRP A 106      -7.529   3.836   9.625  1.00 94.30           C  
ATOM   1579  CD1 TRP A 106      -6.591   2.871   9.735  1.00 94.30           C  
ATOM   1580  HD1 TRP A 106      -6.125   2.568  10.661  1.00 94.30           H  
ATOM   1581  CD2 TRP A 106      -7.832   3.950   8.203  1.00 94.30           C  
ATOM   1582  CE2 TRP A 106      -7.075   2.962   7.513  1.00 94.30           C  
ATOM   1583  CE3 TRP A 106      -8.648   4.800   7.424  1.00 94.30           C  
ATOM   1584  HE3 TRP A 106      -9.194   5.596   7.908  1.00 94.30           H  
ATOM   1585  NE1 TRP A 106      -6.305   2.364   8.484  1.00 94.30           N  
ATOM   1586  HE1 TRP A 106      -5.542   1.729   8.301  1.00 94.30           H  
ATOM   1587  CH2 TRP A 106      -8.027   3.607   5.386  1.00 94.30           C  
ATOM   1588  HH2 TRP A 106      -8.118   3.471   4.319  1.00 94.30           H  
ATOM   1589  CZ2 TRP A 106      -7.184   2.770   6.136  1.00 94.30           C  
ATOM   1590  HZ2 TRP A 106      -6.619   1.973   5.675  1.00 94.30           H  
ATOM   1591  CZ3 TRP A 106      -8.738   4.635   6.030  1.00 94.30           C  
ATOM   1592  HZ3 TRP A 106      -9.361   5.297   5.447  1.00 94.30           H  
ATOM   1593  N   ARG A 107      -6.219   6.682   9.049  1.00 95.36           N  
ATOM   1594  H   ARG A 107      -5.524   5.986   9.280  1.00 95.36           H  
ATOM   1595  CA  ARG A 107      -6.038   7.423   7.812  1.00 95.36           C  
ATOM   1596  HA  ARG A 107      -7.008   7.580   7.339  1.00 95.36           H  
ATOM   1597  C   ARG A 107      -5.173   6.637   6.845  1.00 95.36           C  
ATOM   1598  CB  ARG A 107      -5.432   8.784   8.162  1.00 95.36           C  
ATOM   1599  HB2 ARG A 107      -4.558   8.650   8.799  1.00 95.36           H  
ATOM   1600  HB3 ARG A 107      -6.183   9.344   8.719  1.00 95.36           H  
ATOM   1601  O   ARG A 107      -4.125   6.130   7.230  1.00 95.36           O  
ATOM   1602  CG  ARG A 107      -5.028   9.588   6.928  1.00 95.36           C  
ATOM   1603  HG2 ARG A 107      -4.121   9.170   6.492  1.00 95.36           H  
ATOM   1604  HG3 ARG A 107      -5.820   9.557   6.179  1.00 95.36           H  
ATOM   1605  CD  ARG A 107      -4.759  11.024   7.348  1.00 95.36           C  
ATOM   1606  HD2 ARG A 107      -5.647  11.425   7.836  1.00 95.36           H  
ATOM   1607  HD3 ARG A 107      -3.930  11.038   8.056  1.00 95.36           H  
ATOM   1608  NE  ARG A 107      -4.456  11.832   6.171  1.00 95.36           N  
ATOM   1609  HE  ARG A 107      -4.704  11.440   5.274  1.00 95.36           H  
ATOM   1610  NH1 ARG A 107      -3.661  13.671   7.251  1.00 95.36           N  
ATOM   1611 HH11 ARG A 107      -3.215  14.577   7.244  1.00 95.36           H  
ATOM   1612 HH12 ARG A 107      -3.944  13.220   8.109  1.00 95.36           H  
ATOM   1613  NH2 ARG A 107      -3.699  13.566   4.990  1.00 95.36           N  
ATOM   1614 HH21 ARG A 107      -3.192  14.432   4.879  1.00 95.36           H  
ATOM   1615 HH22 ARG A 107      -3.946  12.974   4.209  1.00 95.36           H  
ATOM   1616  CZ  ARG A 107      -3.934  13.028   6.149  1.00 95.36           C  
ATOM   1617  N   MET A 108      -5.579   6.636   5.584  1.00 96.14           N  
ATOM   1618  H   MET A 108      -6.475   7.054   5.377  1.00 96.14           H  
ATOM   1619  CA  MET A 108      -4.770   6.185   4.463  1.00 96.14           C  
ATOM   1620  HA  MET A 108      -3.804   5.835   4.828  1.00 96.14           H  
ATOM   1621  C   MET A 108      -4.567   7.351   3.493  1.00 96.14           C  
ATOM   1622  CB  MET A 108      -5.426   4.982   3.792  1.00 96.14           C  
ATOM   1623  HB2 MET A 108      -6.410   5.249   3.407  1.00 96.14           H  
ATOM   1624  HB3 MET A 108      -5.528   4.198   4.543  1.00 96.14           H  
ATOM   1625  O   MET A 108      -5.465   7.661   2.705  1.00 96.14           O  
ATOM   1626  CG  MET A 108      -4.548   4.454   2.653  1.00 96.14           C  
ATOM   1627  HG2 MET A 108      -4.431   5.233   1.900  1.00 96.14           H  
ATOM   1628  HG3 MET A 108      -3.559   4.220   3.048  1.00 96.14           H  
ATOM   1629  SD  MET A 108      -5.189   2.985   1.817  1.00 96.14           S  
ATOM   1630  CE  MET A 108      -5.262   1.841   3.209  1.00 96.14           C  
ATOM   1631  HE1 MET A 108      -5.108   0.829   2.834  1.00 96.14           H  
ATOM   1632  HE2 MET A 108      -4.495   2.087   3.943  1.00 96.14           H  
ATOM   1633  HE3 MET A 108      -6.254   1.904   3.657  1.00 96.14           H  
ATOM   1634  N   PRO A 109      -3.397   8.005   3.531  1.00 96.24           N  
ATOM   1635  CA  PRO A 109      -2.976   8.869   2.443  1.00 96.24           C  
ATOM   1636  HA  PRO A 109      -3.787   9.536   2.151  1.00 96.24           H  
ATOM   1637  C   PRO A 109      -2.574   8.018   1.228  1.00 96.24           C  
ATOM   1638  CB  PRO A 109      -1.824   9.693   3.020  1.00 96.24           C  
ATOM   1639  HB2 PRO A 109      -2.223  10.633   3.402  1.00 96.24           H  
ATOM   1640  HB3 PRO A 109      -1.054   9.901   2.277  1.00 96.24           H  
ATOM   1641  O   PRO A 109      -2.220   6.850   1.375  1.00 96.24           O  
ATOM   1642  CG  PRO A 109      -1.276   8.878   4.196  1.00 96.24           C  
ATOM   1643  HG2 PRO A 109      -0.315   8.432   3.943  1.00 96.24           H  
ATOM   1644  HG3 PRO A 109      -1.163   9.518   5.071  1.00 96.24           H  
ATOM   1645  CD  PRO A 109      -2.306   7.786   4.471  1.00 96.24           C  
ATOM   1646  HD2 PRO A 109      -2.656   7.850   5.502  1.00 96.24           H  
ATOM   1647  HD3 PRO A 109      -1.856   6.810   4.294  1.00 96.24           H  
ATOM   1648  N   TYR A 110      -2.594   8.605   0.029  1.00 96.33           N  
ATOM   1649  H   TYR A 110      -3.000   9.527  -0.045  1.00 96.33           H  
ATOM   1650  CA  TYR A 110      -2.330   7.893  -1.232  1.00 96.33           C  
ATOM   1651  HA  TYR A 110      -2.573   8.582  -2.040  1.00 96.33           H  
ATOM   1652  C   TYR A 110      -3.264   6.685  -1.432  1.00 96.33           C  
ATOM   1653  CB  TYR A 110      -0.836   7.543  -1.375  1.00 96.33           C  
ATOM   1654  HB2 TYR A 110      -0.529   6.881  -0.565  1.00 96.33           H  
ATOM   1655  HB3 TYR A 110      -0.700   6.985  -2.301  1.00 96.33           H  
ATOM   1656  O   TYR A 110      -2.836   5.603  -1.853  1.00 96.33           O  
ATOM   1657  CG  TYR A 110       0.095   8.736  -1.423  1.00 96.33           C  
ATOM   1658  CD1 TYR A 110       0.487   9.268  -2.665  1.00 96.33           C  
ATOM   1659  HD1 TYR A 110       0.122   8.828  -3.581  1.00 96.33           H  
ATOM   1660  CD2 TYR A 110       0.584   9.304  -0.233  1.00 96.33           C  
ATOM   1661  HD2 TYR A 110       0.272   8.893   0.716  1.00 96.33           H  
ATOM   1662  CE1 TYR A 110       1.359  10.370  -2.716  1.00 96.33           C  
ATOM   1663  HE1 TYR A 110       1.660  10.790  -3.665  1.00 96.33           H  
ATOM   1664  CE2 TYR A 110       1.464  10.399  -0.275  1.00 96.33           C  
ATOM   1665  HE2 TYR A 110       1.839  10.827   0.643  1.00 96.33           H  
ATOM   1666  OH  TYR A 110       2.685  12.004  -1.575  1.00 96.33           O  
ATOM   1667  HH  TYR A 110       2.941  12.297  -0.697  1.00 96.33           H  
ATOM   1668  CZ  TYR A 110       1.848  10.937  -1.522  1.00 96.33           C  
ATOM   1669  N   PHE A 111      -4.550   6.865  -1.110  1.00 97.04           N  
ATOM   1670  H   PHE A 111      -4.839   7.781  -0.797  1.00 97.04           H  
ATOM   1671  CA  PHE A 111      -5.563   5.820  -1.264  1.00 97.04           C  
ATOM   1672  HA  PHE A 111      -5.260   4.950  -0.681  1.00 97.04           H  
ATOM   1673  C   PHE A 111      -5.681   5.372  -2.725  1.00 97.04           C  
ATOM   1674  CB  PHE A 111      -6.911   6.310  -0.725  1.00 97.04           C  
ATOM   1675  HB2 PHE A 111      -6.796   6.581   0.324  1.00 97.04           H  
ATOM   1676  HB3 PHE A 111      -7.219   7.203  -1.268  1.00 97.04           H  
ATOM   1677  O   PHE A 111      -5.679   4.175  -2.995  1.00 97.04           O  
ATOM   1678  CG  PHE A 111      -7.992   5.254  -0.848  1.00 97.04           C  
ATOM   1679  CD1 PHE A 111      -8.777   5.178  -2.014  1.00 97.04           C  
ATOM   1680  HD1 PHE A 111      -8.626   5.885  -2.816  1.00 97.04           H  
ATOM   1681  CD2 PHE A 111      -8.175   4.307   0.177  1.00 97.04           C  
ATOM   1682  HD2 PHE A 111      -7.574   4.360   1.073  1.00 97.04           H  
ATOM   1683  CE1 PHE A 111      -9.722   4.150  -2.158  1.00 97.04           C  
ATOM   1684  HE1 PHE A 111     -10.279   4.068  -3.080  1.00 97.04           H  
ATOM   1685  CE2 PHE A 111      -9.140   3.293   0.041  1.00 97.04           C  
ATOM   1686  HE2 PHE A 111      -9.280   2.572   0.832  1.00 97.04           H  
ATOM   1687  CZ  PHE A 111      -9.912   3.210  -1.130  1.00 97.04           C  
ATOM   1688  HZ  PHE A 111     -10.637   2.419  -1.247  1.00 97.04           H  
ATOM   1689  N   ASN A 112      -5.694   6.320  -3.666  1.00 95.68           N  
ATOM   1690  H   ASN A 112      -5.772   7.283  -3.370  1.00 95.68           H  
ATOM   1691  CA  ASN A 112      -5.622   6.072  -5.107  1.00 95.68           C  
ATOM   1692  HA  ASN A 112      -6.559   5.610  -5.418  1.00 95.68           H  
ATOM   1693  C   ASN A 112      -4.510   5.086  -5.492  1.00 95.68           C  
ATOM   1694  CB  ASN A 112      -5.474   7.405  -5.875  1.00 95.68           C  
ATOM   1695  HB2 ASN A 112      -5.164   7.173  -6.894  1.00 95.68           H  
ATOM   1696  HB3 ASN A 112      -6.448   7.893  -5.914  1.00 95.68           H  
ATOM   1697  O   ASN A 112      -4.785   4.060  -6.111  1.00 95.68           O  
ATOM   1698  CG  ASN A 112      -4.482   8.427  -5.351  1.00 95.68           C  
ATOM   1699  ND2 ASN A 112      -4.450   9.584  -5.973  1.00 95.68           N  
ATOM   1700 HD21 ASN A 112      -5.130   9.769  -6.696  1.00 95.68           H  
ATOM   1701 HD22 ASN A 112      -3.910  10.336  -5.570  1.00 95.68           H  
ATOM   1702  OD1 ASN A 112      -3.739   8.218  -4.402  1.00 95.68           O  
ATOM   1703  N   TRP A 113      -3.267   5.353  -5.084  1.00 95.62           N  
ATOM   1704  H   TRP A 113      -3.116   6.207  -4.566  1.00 95.62           H  
ATOM   1705  CA  TRP A 113      -2.120   4.497  -5.409  1.00 95.62           C  
ATOM   1706  HA  TRP A 113      -2.106   4.313  -6.484  1.00 95.62           H  
ATOM   1707  C   TRP A 113      -2.199   3.131  -4.726  1.00 95.62           C  
ATOM   1708  CB  TRP A 113      -0.821   5.214  -5.024  1.00 95.62           C  
ATOM   1709  HB2 TRP A 113      -0.883   5.546  -3.988  1.00 95.62           H  
ATOM   1710  HB3 TRP A 113      -0.003   4.497  -5.089  1.00 95.62           H  
ATOM   1711  O   TRP A 113      -1.935   2.106  -5.353  1.00 95.62           O  
ATOM   1712  CG  TRP A 113      -0.484   6.371  -5.908  1.00 95.62           C  
ATOM   1713  CD1 TRP A 113      -0.921   7.641  -5.775  1.00 95.62           C  
ATOM   1714  HD1 TRP A 113      -1.551   7.989  -4.970  1.00 95.62           H  
ATOM   1715  CD2 TRP A 113       0.325   6.361  -7.117  1.00 95.62           C  
ATOM   1716  CE2 TRP A 113       0.249   7.650  -7.725  1.00 95.62           C  
ATOM   1717  CE3 TRP A 113       1.091   5.378  -7.773  1.00 95.62           C  
ATOM   1718  HE3 TRP A 113       1.137   4.381  -7.360  1.00 95.62           H  
ATOM   1719  NE1 TRP A 113      -0.516   8.397  -6.856  1.00 95.62           N  
ATOM   1720  HE1 TRP A 113      -0.858   9.332  -7.026  1.00 95.62           H  
ATOM   1721  CH2 TRP A 113       1.629   6.927  -9.574  1.00 95.62           C  
ATOM   1722  HH2 TRP A 113       2.100   7.091 -10.532  1.00 95.62           H  
ATOM   1723  CZ2 TRP A 113       0.858   7.931  -8.956  1.00 95.62           C  
ATOM   1724  HZ2 TRP A 113       0.719   8.889  -9.435  1.00 95.62           H  
ATOM   1725  CZ3 TRP A 113       1.761   5.667  -8.972  1.00 95.62           C  
ATOM   1726  HZ3 TRP A 113       2.334   4.900  -9.472  1.00 95.62           H  
ATOM   1727  N   THR A 114      -2.591   3.105  -3.452  1.00 95.31           N  
ATOM   1728  H   THR A 114      -2.808   3.980  -2.998  1.00 95.31           H  
ATOM   1729  CA  THR A 114      -2.666   1.862  -2.673  1.00 95.31           C  
ATOM   1730  HA  THR A 114      -1.729   1.319  -2.801  1.00 95.31           H  
ATOM   1731  C   THR A 114      -3.784   0.950  -3.177  1.00 95.31           C  
ATOM   1732  CB  THR A 114      -2.834   2.160  -1.177  1.00 95.31           C  
ATOM   1733  HB  THR A 114      -3.796   2.640  -0.998  1.00 95.31           H  
ATOM   1734  O   THR A 114      -3.571  -0.251  -3.333  1.00 95.31           O  
ATOM   1735  CG2 THR A 114      -2.739   0.888  -0.333  1.00 95.31           C  
ATOM   1736 HG21 THR A 114      -2.631   1.157   0.717  1.00 95.31           H  
ATOM   1737 HG22 THR A 114      -1.878   0.294  -0.641  1.00 95.31           H  
ATOM   1738 HG23 THR A 114      -3.647   0.297  -0.448  1.00 95.31           H  
ATOM   1739  OG1 THR A 114      -1.808   3.028  -0.748  1.00 95.31           O  
ATOM   1740  HG1 THR A 114      -2.082   3.925  -0.952  1.00 95.31           H  
ATOM   1741  N   SER A 115      -4.952   1.511  -3.504  1.00 93.79           N  
ATOM   1742  H   SER A 115      -5.062   2.506  -3.365  1.00 93.79           H  
ATOM   1743  CA  SER A 115      -6.080   0.780  -4.089  1.00 93.79           C  
ATOM   1744  HA  SER A 115      -6.349  -0.049  -3.435  1.00 93.79           H  
ATOM   1745  C   SER A 115      -5.722   0.194  -5.453  1.00 93.79           C  
ATOM   1746  CB  SER A 115      -7.289   1.713  -4.217  1.00 93.79           C  
ATOM   1747  HB2 SER A 115      -7.032   2.551  -4.864  1.00 93.79           H  
ATOM   1748  HB3 SER A 115      -7.559   2.099  -3.234  1.00 93.79           H  
ATOM   1749  O   SER A 115      -6.006  -0.974  -5.716  1.00 93.79           O  
ATOM   1750  OG  SER A 115      -8.390   1.018  -4.770  1.00 93.79           O  
ATOM   1751  HG  SER A 115      -8.746   0.422  -4.107  1.00 93.79           H  
ATOM   1752  N   LEU A 116      -5.031   0.961  -6.299  1.00 92.86           N  
ATOM   1753  H   LEU A 116      -4.848   1.921  -6.043  1.00 92.86           H  
ATOM   1754  CA  LEU A 116      -4.560   0.500  -7.602  1.00 92.86           C  
ATOM   1755  HA  LEU A 116      -5.419   0.151  -8.176  1.00 92.86           H  
ATOM   1756  C   LEU A 116      -3.576  -0.666  -7.475  1.00 92.86           C  
ATOM   1757  CB  LEU A 116      -3.910   1.701  -8.293  1.00 92.86           C  
ATOM   1758  HB2 LEU A 116      -2.947   1.906  -7.825  1.00 92.86           H  
ATOM   1759  HB3 LEU A 116      -4.539   2.576  -8.129  1.00 92.86           H  
ATOM   1760  O   LEU A 116      -3.755  -1.708  -8.102  1.00 92.86           O  
ATOM   1761  CG  LEU A 116      -3.713   1.557  -9.804  1.00 92.86           C  
ATOM   1762  HG  LEU A 116      -3.089   0.695 -10.037  1.00 92.86           H  
ATOM   1763  CD1 LEU A 116      -5.082   1.422 -10.479  1.00 92.86           C  
ATOM   1764 HD11 LEU A 116      -5.073   1.845 -11.483  1.00 92.86           H  
ATOM   1765 HD12 LEU A 116      -5.811   2.009  -9.920  1.00 92.86           H  
ATOM   1766 HD13 LEU A 116      -5.385   0.376 -10.515  1.00 92.86           H  
ATOM   1767  CD2 LEU A 116      -3.008   2.839 -10.244  1.00 92.86           C  
ATOM   1768 HD21 LEU A 116      -2.834   2.849 -11.320  1.00 92.86           H  
ATOM   1769 HD22 LEU A 116      -3.617   3.707  -9.995  1.00 92.86           H  
ATOM   1770 HD23 LEU A 116      -2.042   2.927  -9.746  1.00 92.86           H  
ATOM   1771  N   LEU A 117      -2.575  -0.516  -6.609  1.00 93.00           N  
ATOM   1772  H   LEU A 117      -2.479   0.373  -6.139  1.00 93.00           H  
ATOM   1773  CA  LEU A 117      -1.600  -1.559  -6.317  1.00 93.00           C  
ATOM   1774  HA  LEU A 117      -1.067  -1.817  -7.232  1.00 93.00           H  
ATOM   1775  C   LEU A 117      -2.271  -2.835  -5.799  1.00 93.00           C  
ATOM   1776  CB  LEU A 117      -0.605  -0.981  -5.308  1.00 93.00           C  
ATOM   1777  HB2 LEU A 117      -1.155  -0.643  -4.429  1.00 93.00           H  
ATOM   1778  HB3 LEU A 117      -0.125  -0.111  -5.757  1.00 93.00           H  
ATOM   1779  O   LEU A 117      -1.949  -3.935  -6.248  1.00 93.00           O  
ATOM   1780  CG  LEU A 117       0.476  -1.968  -4.857  1.00 93.00           C  
ATOM   1781  HG  LEU A 117       0.020  -2.826  -4.362  1.00 93.00           H  
ATOM   1782  CD1 LEU A 117       1.342  -2.458  -6.019  1.00 93.00           C  
ATOM   1783 HD11 LEU A 117       2.205  -3.010  -5.646  1.00 93.00           H  
ATOM   1784 HD12 LEU A 117       1.680  -1.614  -6.621  1.00 93.00           H  
ATOM   1785 HD13 LEU A 117       0.763  -3.123  -6.660  1.00 93.00           H  
ATOM   1786  CD2 LEU A 117       1.342  -1.239  -3.840  1.00 93.00           C  
ATOM   1787 HD21 LEU A 117       1.859  -0.406  -4.318  1.00 93.00           H  
ATOM   1788 HD22 LEU A 117       2.078  -1.939  -3.443  1.00 93.00           H  
ATOM   1789 HD23 LEU A 117       0.731  -0.871  -3.016  1.00 93.00           H  
ATOM   1790  N   LYS A 118      -3.229  -2.704  -4.880  1.00 90.77           N  
ATOM   1791  H   LYS A 118      -3.446  -1.776  -4.545  1.00 90.77           H  
ATOM   1792  CA  LYS A 118      -3.961  -3.845  -4.318  1.00 90.77           C  
ATOM   1793  HA  LYS A 118      -3.244  -4.614  -4.030  1.00 90.77           H  
ATOM   1794  C   LYS A 118      -4.846  -4.517  -5.357  1.00 90.77           C  
ATOM   1795  CB  LYS A 118      -4.728  -3.401  -3.064  1.00 90.77           C  
ATOM   1796  HB2 LYS A 118      -5.447  -4.166  -2.771  1.00 90.77           H  
ATOM   1797  HB3 LYS A 118      -5.275  -2.483  -3.276  1.00 90.77           H  
ATOM   1798  O   LYS A 118      -4.800  -5.737  -5.462  1.00 90.77           O  
ATOM   1799  CG  LYS A 118      -3.738  -3.160  -1.909  1.00 90.77           C  
ATOM   1800  HG2 LYS A 118      -2.851  -2.648  -2.282  1.00 90.77           H  
ATOM   1801  HG3 LYS A 118      -4.194  -2.505  -1.166  1.00 90.77           H  
ATOM   1802  CD  LYS A 118      -3.317  -4.471  -1.225  1.00 90.77           C  
ATOM   1803  HD2 LYS A 118      -4.140  -4.802  -0.591  1.00 90.77           H  
ATOM   1804  HD3 LYS A 118      -3.113  -5.243  -1.967  1.00 90.77           H  
ATOM   1805  CE  LYS A 118      -2.058  -4.250  -0.382  1.00 90.77           C  
ATOM   1806  HE2 LYS A 118      -1.220  -4.062  -1.054  1.00 90.77           H  
ATOM   1807  HE3 LYS A 118      -2.213  -3.352   0.216  1.00 90.77           H  
ATOM   1808  NZ  LYS A 118      -1.756  -5.407   0.505  1.00 90.77           N  
ATOM   1809  HZ1 LYS A 118      -0.894  -5.313   1.023  1.00 90.77           H  
ATOM   1810  HZ2 LYS A 118      -1.747  -6.281  -0.001  1.00 90.77           H  
ATOM   1811  HZ3 LYS A 118      -2.455  -5.448   1.232  1.00 90.77           H  
ATOM   1812  N   TYR A 119      -5.533  -3.750  -6.204  1.00 89.96           N  
ATOM   1813  H   TYR A 119      -5.533  -2.750  -6.061  1.00 89.96           H  
ATOM   1814  CA  TYR A 119      -6.288  -4.299  -7.329  1.00 89.96           C  
ATOM   1815  HA  TYR A 119      -7.078  -4.939  -6.937  1.00 89.96           H  
ATOM   1816  C   TYR A 119      -5.399  -5.171  -8.225  1.00 89.96           C  
ATOM   1817  CB  TYR A 119      -6.941  -3.160  -8.125  1.00 89.96           C  
ATOM   1818  HB2 TYR A 119      -7.591  -2.592  -7.460  1.00 89.96           H  
ATOM   1819  HB3 TYR A 119      -6.173  -2.478  -8.491  1.00 89.96           H  
ATOM   1820  O   TYR A 119      -5.719  -6.331  -8.462  1.00 89.96           O  
ATOM   1821  CG  TYR A 119      -7.757  -3.653  -9.301  1.00 89.96           C  
ATOM   1822  CD1 TYR A 119      -7.167  -3.770 -10.573  1.00 89.96           C  
ATOM   1823  HD1 TYR A 119      -6.138  -3.480 -10.726  1.00 89.96           H  
ATOM   1824  CD2 TYR A 119      -9.095  -4.047  -9.107  1.00 89.96           C  
ATOM   1825  HD2 TYR A 119      -9.541  -3.966  -8.127  1.00 89.96           H  
ATOM   1826  CE1 TYR A 119      -7.905  -4.300 -11.646  1.00 89.96           C  
ATOM   1827  HE1 TYR A 119      -7.432  -4.400 -12.612  1.00 89.96           H  
ATOM   1828  CE2 TYR A 119      -9.840  -4.570 -10.181  1.00 89.96           C  
ATOM   1829  HE2 TYR A 119     -10.860  -4.893 -10.033  1.00 89.96           H  
ATOM   1830  OH  TYR A 119      -9.961  -5.231 -12.481  1.00 89.96           O  
ATOM   1831  HH  TYR A 119      -9.402  -5.334 -13.255  1.00 89.96           H  
ATOM   1832  CZ  TYR A 119      -9.243  -4.711 -11.450  1.00 89.96           C  
ATOM   1833  N   TYR A 120      -4.246  -4.656  -8.659  1.00 89.89           N  
ATOM   1834  H   TYR A 120      -4.017  -3.702  -8.422  1.00 89.89           H  
ATOM   1835  CA  TYR A 120      -3.358  -5.395  -9.559  1.00 89.89           C  
ATOM   1836  HA  TYR A 120      -3.965  -5.811 -10.363  1.00 89.89           H  
ATOM   1837  C   TYR A 120      -2.656  -6.592  -8.903  1.00 89.89           C  
ATOM   1838  CB  TYR A 120      -2.353  -4.426 -10.189  1.00 89.89           C  
ATOM   1839  HB2 TYR A 120      -1.458  -4.985 -10.464  1.00 89.89           H  
ATOM   1840  HB3 TYR A 120      -2.049  -3.672  -9.463  1.00 89.89           H  
ATOM   1841  O   TYR A 120      -2.374  -7.567  -9.592  1.00 89.89           O  
ATOM   1842  CG  TYR A 120      -2.879  -3.761 -11.445  1.00 89.89           C  
ATOM   1843  CD1 TYR A 120      -2.692  -4.395 -12.687  1.00 89.89           C  
ATOM   1844  HD1 TYR A 120      -2.165  -5.335 -12.746  1.00 89.89           H  
ATOM   1845  CD2 TYR A 120      -3.585  -2.543 -11.385  1.00 89.89           C  
ATOM   1846  HD2 TYR A 120      -3.748  -2.057 -10.434  1.00 89.89           H  
ATOM   1847  CE1 TYR A 120      -3.163  -3.788 -13.864  1.00 89.89           C  
ATOM   1848  HE1 TYR A 120      -2.994  -4.257 -14.822  1.00 89.89           H  
ATOM   1849  CE2 TYR A 120      -4.117  -1.969 -12.558  1.00 89.89           C  
ATOM   1850  HE2 TYR A 120      -4.711  -1.068 -12.513  1.00 89.89           H  
ATOM   1851  OH  TYR A 120      -4.250  -2.011 -14.986  1.00 89.89           O  
ATOM   1852  HH  TYR A 120      -5.011  -1.426 -14.996  1.00 89.89           H  
ATOM   1853  CZ  TYR A 120      -3.870  -2.572 -13.809  1.00 89.89           C  
ATOM   1854  N   THR A 121      -2.393  -6.542  -7.594  1.00 88.13           N  
ATOM   1855  H   THR A 121      -2.650  -5.704  -7.093  1.00 88.13           H  
ATOM   1856  CA  THR A 121      -1.687  -7.615  -6.867  1.00 88.13           C  
ATOM   1857  HA  THR A 121      -1.053  -8.152  -7.572  1.00 88.13           H  
ATOM   1858  C   THR A 121      -2.602  -8.677  -6.259  1.00 88.13           C  
ATOM   1859  CB  THR A 121      -0.769  -7.057  -5.767  1.00 88.13           C  
ATOM   1860  HB  THR A 121      -0.344  -7.888  -5.205  1.00 88.13           H  
ATOM   1861  O   THR A 121      -2.113  -9.751  -5.925  1.00 88.13           O  
ATOM   1862  CG2 THR A 121       0.387  -6.235  -6.338  1.00 88.13           C  
ATOM   1863 HG21 THR A 121       1.013  -6.876  -6.959  1.00 88.13           H  
ATOM   1864 HG22 THR A 121       0.016  -5.420  -6.959  1.00 88.13           H  
ATOM   1865 HG23 THR A 121       0.990  -5.829  -5.526  1.00 88.13           H  
ATOM   1866  OG1 THR A 121      -1.467  -6.221  -4.872  1.00 88.13           O  
ATOM   1867  HG1 THR A 121      -1.644  -5.412  -5.359  1.00 88.13           H  
ATOM   1868  N   GLN A 122      -3.897  -8.403  -6.079  1.00 82.95           N  
ATOM   1869  H   GLN A 122      -4.223  -7.470  -6.284  1.00 82.95           H  
ATOM   1870  CA  GLN A 122      -4.833  -9.327  -5.417  1.00 82.95           C  
ATOM   1871  HA  GLN A 122      -4.292 -10.199  -5.052  1.00 82.95           H  
ATOM   1872  C   GLN A 122      -5.922  -9.870  -6.343  1.00 82.95           C  
ATOM   1873  CB  GLN A 122      -5.485  -8.640  -4.209  1.00 82.95           C  
ATOM   1874  HB2 GLN A 122      -6.047  -7.769  -4.547  1.00 82.95           H  
ATOM   1875  HB3 GLN A 122      -6.191  -9.335  -3.754  1.00 82.95           H  
ATOM   1876  O   GLN A 122      -6.484 -10.926  -6.055  1.00 82.95           O  
ATOM   1877  CG  GLN A 122      -4.465  -8.226  -3.139  1.00 82.95           C  
ATOM   1878  HG2 GLN A 122      -3.745  -7.523  -3.558  1.00 82.95           H  
ATOM   1879  HG3 GLN A 122      -3.924  -9.113  -2.808  1.00 82.95           H  
ATOM   1880  CD  GLN A 122      -5.124  -7.562  -1.936  1.00 82.95           C  
ATOM   1881  NE2 GLN A 122      -4.517  -7.614  -0.769  1.00 82.95           N  
ATOM   1882 HE21 GLN A 122      -5.100  -7.283  -0.014  1.00 82.95           H  
ATOM   1883 HE22 GLN A 122      -3.781  -8.293  -0.638  1.00 82.95           H  
ATOM   1884  OE1 GLN A 122      -6.185  -6.977  -1.996  1.00 82.95           O  
ATOM   1885  N   MET A 123      -6.245  -9.170  -7.433  1.00 82.89           N  
ATOM   1886  H   MET A 123      -5.744  -8.321  -7.649  1.00 82.89           H  
ATOM   1887  CA  MET A 123      -7.213  -9.669  -8.408  1.00 82.89           C  
ATOM   1888  HA  MET A 123      -7.996 -10.206  -7.873  1.00 82.89           H  
ATOM   1889  C   MET A 123      -6.554 -10.658  -9.364  1.00 82.89           C  
ATOM   1890  CB  MET A 123      -7.882  -8.521  -9.174  1.00 82.89           C  
ATOM   1891  HB2 MET A 123      -8.555  -8.929  -9.928  1.00 82.89           H  
ATOM   1892  HB3 MET A 123      -7.114  -7.944  -9.689  1.00 82.89           H  
ATOM   1893  O   MET A 123      -5.356 -10.602  -9.637  1.00 82.89           O  
ATOM   1894  CG  MET A 123      -8.683  -7.600  -8.251  1.00 82.89           C  
ATOM   1895  HG2 MET A 123      -8.050  -7.280  -7.424  1.00 82.89           H  
ATOM   1896  HG3 MET A 123      -8.962  -6.712  -8.819  1.00 82.89           H  
ATOM   1897  SD  MET A 123     -10.199  -8.344  -7.588  1.00 82.89           S  
ATOM   1898  CE  MET A 123     -10.534  -7.178  -6.242  1.00 82.89           C  
ATOM   1899  HE1 MET A 123      -9.704  -7.187  -5.535  1.00 82.89           H  
ATOM   1900  HE2 MET A 123     -11.446  -7.473  -5.724  1.00 82.89           H  
ATOM   1901  HE3 MET A 123     -10.654  -6.173  -6.645  1.00 82.89           H  
ATOM   1902  N   THR A 124      -7.374 -11.544  -9.918  1.00 78.81           N  
ATOM   1903  H   THR A 124      -8.352 -11.532  -9.664  1.00 78.81           H  
ATOM   1904  CA  THR A 124      -6.954 -12.506 -10.936  1.00 78.81           C  
ATOM   1905  HA  THR A 124      -5.877 -12.425 -11.081  1.00 78.81           H  
ATOM   1906  C   THR A 124      -7.613 -12.165 -12.265  1.00 78.81           C  
ATOM   1907  CB  THR A 124      -7.223 -13.957 -10.507  1.00 78.81           C  
ATOM   1908  HB  THR A 124      -6.675 -14.618 -11.178  1.00 78.81           H  
ATOM   1909  O   THR A 124      -8.660 -11.513 -12.315  1.00 78.81           O  
ATOM   1910  CG2 THR A 124      -6.777 -14.233  -9.069  1.00 78.81           C  
ATOM   1911 HG21 THR A 124      -6.870 -15.296  -8.850  1.00 78.81           H  
ATOM   1912 HG22 THR A 124      -7.380 -13.671  -8.356  1.00 78.81           H  
ATOM   1913 HG23 THR A 124      -5.731 -13.951  -8.953  1.00 78.81           H  
ATOM   1914  OG1 THR A 124      -8.591 -14.292 -10.577  1.00 78.81           O  
ATOM   1915  HG1 THR A 124      -8.636 -15.104 -10.067  1.00 78.81           H  
ATOM   1916  N   SER A 125      -7.029 -12.628 -13.368  1.00 77.13           N  
ATOM   1917  H   SER A 125      -6.194 -13.190 -13.284  1.00 77.13           H  
ATOM   1918  CA  SER A 125      -7.543 -12.376 -14.723  1.00 77.13           C  
ATOM   1919  HA  SER A 125      -7.620 -11.299 -14.871  1.00 77.13           H  
ATOM   1920  C   SER A 125      -8.942 -12.960 -14.975  1.00 77.13           C  
ATOM   1921  CB  SER A 125      -6.540 -12.922 -15.741  1.00 77.13           C  
ATOM   1922  HB2 SER A 125      -5.600 -12.380 -15.637  1.00 77.13           H  
ATOM   1923  HB3 SER A 125      -6.922 -12.777 -16.752  1.00 77.13           H  
ATOM   1924  O   SER A 125      -9.597 -12.598 -15.950  1.00 77.13           O  
ATOM   1925  OG  SER A 125      -6.316 -14.299 -15.500  1.00 77.13           O  
ATOM   1926  HG  SER A 125      -5.479 -14.551 -15.897  1.00 77.13           H  
ATOM   1927  N   SER A 126      -9.432 -13.829 -14.082  1.00 79.06           N  
ATOM   1928  H   SER A 126      -8.830 -14.084 -13.312  1.00 79.06           H  
ATOM   1929  CA  SER A 126     -10.796 -14.370 -14.114  1.00 79.06           C  
ATOM   1930  HA  SER A 126     -11.023 -14.653 -15.141  1.00 79.06           H  
ATOM   1931  C   SER A 126     -11.874 -13.365 -13.678  1.00 79.06           C  
ATOM   1932  CB  SER A 126     -10.864 -15.636 -13.255  1.00 79.06           C  
ATOM   1933  HB2 SER A 126     -11.798 -16.154 -13.472  1.00 79.06           H  
ATOM   1934  HB3 SER A 126     -10.036 -16.298 -13.510  1.00 79.06           H  
ATOM   1935  O   SER A 126     -13.058 -13.562 -13.969  1.00 79.06           O  
ATOM   1936  OG  SER A 126     -10.829 -15.341 -11.871  1.00 79.06           O  
ATOM   1937  HG  SER A 126      -9.997 -14.932 -11.624  1.00 79.06           H  
ATOM   1938  N   TRP A 127     -11.493 -12.275 -13.000  1.00 79.25           N  
ATOM   1939  H   TRP A 127     -10.511 -12.130 -12.817  1.00 79.25           H  
ATOM   1940  CA  TRP A 127     -12.432 -11.255 -12.548  1.00 79.25           C  
ATOM   1941  HA  TRP A 127     -13.295 -11.761 -12.116  1.00 79.25           H  
ATOM   1942  C   TRP A 127     -12.919 -10.385 -13.711  1.00 79.25           C  
ATOM   1943  CB  TRP A 127     -11.805 -10.400 -11.444  1.00 79.25           C  
ATOM   1944  HB2 TRP A 127     -11.556 -11.040 -10.597  1.00 79.25           H  
ATOM   1945  HB3 TRP A 127     -10.878  -9.965 -11.816  1.00 79.25           H  
ATOM   1946  O   TRP A 127     -12.177  -9.601 -14.298  1.00 79.25           O  
ATOM   1947  CG  TRP A 127     -12.696  -9.296 -10.962  1.00 79.25           C  
ATOM   1948  CD1 TRP A 127     -12.427  -7.975 -11.061  1.00 79.25           C  
ATOM   1949  HD1 TRP A 127     -11.518  -7.566 -11.476  1.00 79.25           H  
ATOM   1950  CD2 TRP A 127     -14.001  -9.393 -10.312  1.00 79.25           C  
ATOM   1951  CE2 TRP A 127     -14.456  -8.071 -10.024  1.00 79.25           C  
ATOM   1952  CE3 TRP A 127     -14.842 -10.461  -9.929  1.00 79.25           C  
ATOM   1953  HE3 TRP A 127     -14.513 -11.477 -10.094  1.00 79.25           H  
ATOM   1954  NE1 TRP A 127     -13.459  -7.248 -10.499  1.00 79.25           N  
ATOM   1955  HE1 TRP A 127     -13.416  -6.249 -10.358  1.00 79.25           H  
ATOM   1956  CH2 TRP A 127     -16.495  -8.904  -9.024  1.00 79.25           C  
ATOM   1957  HH2 TRP A 127     -17.432  -8.731  -8.515  1.00 79.25           H  
ATOM   1958  CZ2 TRP A 127     -15.678  -7.820  -9.383  1.00 79.25           C  
ATOM   1959  HZ2 TRP A 127     -15.976  -6.807  -9.156  1.00 79.25           H  
ATOM   1960  CZ3 TRP A 127     -16.077 -10.219  -9.297  1.00 79.25           C  
ATOM   1961  HZ3 TRP A 127     -16.695 -11.051  -8.992  1.00 79.25           H  
ATOM   1962  N   THR A 128     -14.214 -10.473 -14.017  1.00 81.29           N  
ATOM   1963  H   THR A 128     -14.766 -11.167 -13.534  1.00 81.29           H  
ATOM   1964  CA  THR A 128     -14.850  -9.718 -15.114  1.00 81.29           C  
ATOM   1965  HA  THR A 128     -14.076  -9.396 -15.810  1.00 81.29           H  
ATOM   1966  C   THR A 128     -15.553  -8.436 -14.651  1.00 81.29           C  
ATOM   1967  CB  THR A 128     -15.811 -10.613 -15.907  1.00 81.29           C  
ATOM   1968  HB  THR A 128     -16.334 -10.013 -16.651  1.00 81.29           H  
ATOM   1969  O   THR A 128     -16.055  -7.669 -15.472  1.00 81.29           O  
ATOM   1970  CG2 THR A 128     -15.081 -11.751 -16.621  1.00 81.29           C  
ATOM   1971 HG21 THR A 128     -14.330 -11.336 -17.293  1.00 81.29           H  
ATOM   1972 HG22 THR A 128     -14.583 -12.404 -15.904  1.00 81.29           H  
ATOM   1973 HG23 THR A 128     -15.792 -12.333 -17.207  1.00 81.29           H  
ATOM   1974  OG1 THR A 128     -16.752 -11.212 -15.047  1.00 81.29           O  
ATOM   1975  HG1 THR A 128     -16.458 -12.115 -14.903  1.00 81.29           H  
ATOM   1976  N   GLY A 129     -15.568  -8.158 -13.342  1.00 84.42           N  
ATOM   1977  H   GLY A 129     -15.114  -8.808 -12.715  1.00 84.42           H  
ATOM   1978  CA  GLY A 129     -16.232  -6.990 -12.755  1.00 84.42           C  
ATOM   1979  HA2 GLY A 129     -16.515  -7.218 -11.728  1.00 84.42           H  
ATOM   1980  HA3 GLY A 129     -17.151  -6.792 -13.308  1.00 84.42           H  
ATOM   1981  C   GLY A 129     -15.404  -5.699 -12.754  1.00 84.42           C  
ATOM   1982  O   GLY A 129     -15.861  -4.695 -12.212  1.00 84.42           O  
ATOM   1983  N   GLY A 130     -14.214  -5.683 -13.368  1.00 89.07           N  
ATOM   1984  H   GLY A 130     -13.876  -6.549 -13.764  1.00 89.07           H  
ATOM   1985  CA  GLY A 130     -13.302  -4.528 -13.362  1.00 89.07           C  
ATOM   1986  HA2 GLY A 130     -12.458  -4.743 -14.017  1.00 89.07           H  
ATOM   1987  HA3 GLY A 130     -12.914  -4.377 -12.355  1.00 89.07           H  
ATOM   1988  C   GLY A 130     -13.944  -3.217 -13.835  1.00 89.07           C  
ATOM   1989  O   GLY A 130     -13.716  -2.165 -13.243  1.00 89.07           O  
ATOM   1990  N   ARG A 131     -14.855  -3.257 -14.818  1.00 91.45           N  
ATOM   1991  H   ARG A 131     -15.011  -4.143 -15.277  1.00 91.45           H  
ATOM   1992  CA  ARG A 131     -15.520  -2.037 -15.318  1.00 91.45           C  
ATOM   1993  HA  ARG A 131     -14.733  -1.316 -15.540  1.00 91.45           H  
ATOM   1994  C   ARG A 131     -16.418  -1.358 -14.274  1.00 91.45           C  
ATOM   1995  CB  ARG A 131     -16.265  -2.346 -16.626  1.00 91.45           C  
ATOM   1996  HB2 ARG A 131     -17.118  -2.992 -16.420  1.00 91.45           H  
ATOM   1997  HB3 ARG A 131     -15.584  -2.870 -17.295  1.00 91.45           H  
ATOM   1998  O   ARG A 131     -16.637  -0.154 -14.364  1.00 91.45           O  
ATOM   1999  CG  ARG A 131     -16.742  -1.059 -17.322  1.00 91.45           C  
ATOM   2000  HG2 ARG A 131     -15.905  -0.370 -17.431  1.00 91.45           H  
ATOM   2001  HG3 ARG A 131     -17.510  -0.578 -16.716  1.00 91.45           H  
ATOM   2002  CD  ARG A 131     -17.326  -1.354 -18.703  1.00 91.45           C  
ATOM   2003  HD2 ARG A 131     -16.552  -1.817 -19.315  1.00 91.45           H  
ATOM   2004  HD3 ARG A 131     -18.153  -2.055 -18.589  1.00 91.45           H  
ATOM   2005  NE  ARG A 131     -17.801  -0.125 -19.368  1.00 91.45           N  
ATOM   2006  HE  ARG A 131     -17.555   0.771 -18.971  1.00 91.45           H  
ATOM   2007  NH1 ARG A 131     -18.710  -1.133 -21.219  1.00 91.45           N  
ATOM   2008 HH11 ARG A 131     -18.312  -2.012 -20.919  1.00 91.45           H  
ATOM   2009 HH12 ARG A 131     -19.040  -1.015 -22.166  1.00 91.45           H  
ATOM   2010  NH2 ARG A 131     -18.831   1.083 -20.991  1.00 91.45           N  
ATOM   2011 HH21 ARG A 131     -19.201   1.188 -21.925  1.00 91.45           H  
ATOM   2012 HH22 ARG A 131     -18.640   1.933 -20.481  1.00 91.45           H  
ATOM   2013  CZ  ARG A 131     -18.441  -0.063 -20.520  1.00 91.45           C  
ATOM   2014  N   VAL A 132     -16.925  -2.095 -13.282  1.00 92.95           N  
ATOM   2015  H   VAL A 132     -16.637  -3.060 -13.208  1.00 92.95           H  
ATOM   2016  CA  VAL A 132     -17.685  -1.519 -12.152  1.00 92.95           C  
ATOM   2017  HA  VAL A 132     -18.446  -0.841 -12.538  1.00 92.95           H  
ATOM   2018  C   VAL A 132     -16.771  -0.684 -11.244  1.00 92.95           C  
ATOM   2019  CB  VAL A 132     -18.394  -2.629 -11.346  1.00 92.95           C  
ATOM   2020  HB  VAL A 132     -17.647  -3.298 -10.919  1.00 92.95           H  
ATOM   2021  O   VAL A 132     -17.221   0.292 -10.656  1.00 92.95           O  
ATOM   2022  CG1 VAL A 132     -19.229  -2.055 -10.204  1.00 92.95           C  
ATOM   2023 HG11 VAL A 132     -19.735  -2.856  -9.665  1.00 92.95           H  
ATOM   2024 HG12 VAL A 132     -18.566  -1.545  -9.505  1.00 92.95           H  
ATOM   2025 HG13 VAL A 132     -19.965  -1.346 -10.582  1.00 92.95           H  
ATOM   2026  CG2 VAL A 132     -19.344  -3.446 -12.234  1.00 92.95           C  
ATOM   2027 HG21 VAL A 132     -18.783  -3.965 -13.011  1.00 92.95           H  
ATOM   2028 HG22 VAL A 132     -19.849  -4.198 -11.628  1.00 92.95           H  
ATOM   2029 HG23 VAL A 132     -20.089  -2.792 -12.686  1.00 92.95           H  
ATOM   2030  N   MET A 133     -15.482  -1.021 -11.214  1.00 93.42           N  
ATOM   2031  H   MET A 133     -15.193  -1.825 -11.751  1.00 93.42           H  
ATOM   2032  CA  MET A 133     -14.419  -0.332 -10.480  1.00 93.42           C  
ATOM   2033  HA  MET A 133     -14.832   0.127  -9.581  1.00 93.42           H  
ATOM   2034  C   MET A 133     -13.737   0.776 -11.295  1.00 93.42           C  
ATOM   2035  CB  MET A 133     -13.363  -1.376 -10.076  1.00 93.42           C  
ATOM   2036  HB2 MET A 133     -12.512  -0.884  -9.606  1.00 93.42           H  
ATOM   2037  HB3 MET A 133     -12.958  -1.854 -10.968  1.00 93.42           H  
ATOM   2038  O   MET A 133     -12.780   1.378 -10.823  1.00 93.42           O  
ATOM   2039  CG  MET A 133     -13.894  -2.476  -9.155  1.00 93.42           C  
ATOM   2040  HG2 MET A 133     -13.082  -3.182  -8.977  1.00 93.42           H  
ATOM   2041  HG3 MET A 133     -14.699  -3.017  -9.653  1.00 93.42           H  
ATOM   2042  SD  MET A 133     -14.486  -1.910  -7.556  1.00 93.42           S  
ATOM   2043  CE  MET A 133     -13.095  -0.834  -7.081  1.00 93.42           C  
ATOM   2044  HE1 MET A 133     -13.067   0.042  -7.729  1.00 93.42           H  
ATOM   2045  HE2 MET A 133     -13.191  -0.464  -6.060  1.00 93.42           H  
ATOM   2046  HE3 MET A 133     -12.158  -1.383  -7.165  1.00 93.42           H  
ATOM   2047  N   GLY A 134     -14.148   1.019 -12.544  1.00 93.85           N  
ATOM   2048  H   GLY A 134     -14.960   0.525 -12.886  1.00 93.85           H  
ATOM   2049  CA  GLY A 134     -13.447   1.935 -13.454  1.00 93.85           C  
ATOM   2050  HA2 GLY A 134     -14.130   2.241 -14.247  1.00 93.85           H  
ATOM   2051  HA3 GLY A 134     -13.141   2.830 -12.912  1.00 93.85           H  
ATOM   2052  C   GLY A 134     -12.209   1.338 -14.133  1.00 93.85           C  
ATOM   2053  O   GLY A 134     -11.447   2.066 -14.762  1.00 93.85           O  
ATOM   2054  N   VAL A 135     -11.999   0.022 -14.042  1.00 91.96           N  
ATOM   2055  H   VAL A 135     -12.648  -0.539 -13.509  1.00 91.96           H  
ATOM   2056  CA  VAL A 135     -10.921  -0.681 -14.752  1.00 91.96           C  
ATOM   2057  HA  VAL A 135     -10.099   0.013 -14.924  1.00 91.96           H  
ATOM   2058  C   VAL A 135     -11.437  -1.143 -16.112  1.00 91.96           C  
ATOM   2059  CB  VAL A 135     -10.342  -1.830 -13.910  1.00 91.96           C  
ATOM   2060  HB  VAL A 135     -11.119  -2.559 -13.682  1.00 91.96           H  
ATOM   2061  O   VAL A 135     -12.197  -2.109 -16.217  1.00 91.96           O  
ATOM   2062  CG1 VAL A 135      -9.221  -2.535 -14.677  1.00 91.96           C  
ATOM   2063 HG11 VAL A 135      -9.607  -3.019 -15.574  1.00 91.96           H  
ATOM   2064 HG12 VAL A 135      -8.454  -1.813 -14.961  1.00 91.96           H  
ATOM   2065 HG13 VAL A 135      -8.756  -3.296 -14.051  1.00 91.96           H  
ATOM   2066  CG2 VAL A 135      -9.788  -1.271 -12.592  1.00 91.96           C  
ATOM   2067 HG21 VAL A 135     -10.583  -0.822 -11.997  1.00 91.96           H  
ATOM   2068 HG22 VAL A 135      -9.024  -0.522 -12.799  1.00 91.96           H  
ATOM   2069 HG23 VAL A 135      -9.338  -2.068 -12.001  1.00 91.96           H  
ATOM   2070  N   ALA A 136     -11.082  -0.403 -17.161  1.00 91.32           N  
ATOM   2071  H   ALA A 136     -10.436   0.361 -17.017  1.00 91.32           H  
ATOM   2072  CA  ALA A 136     -11.528  -0.654 -18.526  1.00 91.32           C  
ATOM   2073  HA  ALA A 136     -11.565  -1.731 -18.689  1.00 91.32           H  
ATOM   2074  C   ALA A 136     -10.561  -0.050 -19.554  1.00 91.32           C  
ATOM   2075  CB  ALA A 136     -12.940  -0.070 -18.698  1.00 91.32           C  
ATOM   2076  HB1 ALA A 136     -13.600  -0.478 -17.933  1.00 91.32           H  
ATOM   2077  HB2 ALA A 136     -13.335  -0.335 -19.678  1.00 91.32           H  
ATOM   2078  HB3 ALA A 136     -12.908   1.015 -18.598  1.00 91.32           H  
ATOM   2079  O   ALA A 136      -9.773   0.842 -19.242  1.00 91.32           O  
ATOM   2080  N   SER A 137     -10.677  -0.489 -20.812  1.00 92.26           N  
ATOM   2081  H   SER A 137     -11.332  -1.232 -21.011  1.00 92.26           H  
ATOM   2082  CA  SER A 137      -9.924   0.103 -21.922  1.00 92.26           C  
ATOM   2083  HA  SER A 137      -8.863  -0.033 -21.711  1.00 92.26           H  
ATOM   2084  C   SER A 137     -10.187   1.607 -22.057  1.00 92.26           C  
ATOM   2085  CB  SER A 137     -10.240  -0.606 -23.245  1.00 92.26           C  
ATOM   2086  HB2 SER A 137      -9.585  -0.211 -24.021  1.00 92.26           H  
ATOM   2087  HB3 SER A 137     -10.039  -1.672 -23.137  1.00 92.26           H  
ATOM   2088  O   SER A 137     -11.285   2.090 -21.765  1.00 92.26           O  
ATOM   2089  OG  SER A 137     -11.592  -0.415 -23.639  1.00 92.26           O  
ATOM   2090  HG  SER A 137     -11.694  -0.794 -24.515  1.00 92.26           H  
ATOM   2091  N   GLN A 138      -9.206   2.343 -22.583  1.00 93.25           N  
ATOM   2092  H   GLN A 138      -8.307   1.907 -22.738  1.00 93.25           H  
ATOM   2093  CA  GLN A 138      -9.297   3.789 -22.816  1.00 93.25           C  
ATOM   2094  HA  GLN A 138      -9.288   4.306 -21.857  1.00 93.25           H  
ATOM   2095  C   GLN A 138     -10.577   4.198 -23.568  1.00 93.25           C  
ATOM   2096  CB  GLN A 138      -8.052   4.198 -23.610  1.00 93.25           C  
ATOM   2097  HB2 GLN A 138      -8.073   3.691 -24.575  1.00 93.25           H  
ATOM   2098  HB3 GLN A 138      -7.163   3.871 -23.072  1.00 93.25           H  
ATOM   2099  O   GLN A 138     -11.226   5.169 -23.193  1.00 93.25           O  
ATOM   2100  CG  GLN A 138      -7.945   5.711 -23.846  1.00 93.25           C  
ATOM   2101  HG2 GLN A 138      -7.733   6.212 -22.901  1.00 93.25           H  
ATOM   2102  HG3 GLN A 138      -8.881   6.102 -24.244  1.00 93.25           H  
ATOM   2103  CD  GLN A 138      -6.839   6.042 -24.838  1.00 93.25           C  
ATOM   2104  NE2 GLN A 138      -6.864   7.208 -25.436  1.00 93.25           N  
ATOM   2105 HE21 GLN A 138      -6.057   7.407 -26.010  1.00 93.25           H  
ATOM   2106 HE22 GLN A 138      -7.526   7.921 -25.164  1.00 93.25           H  
ATOM   2107  OE1 GLN A 138      -5.959   5.252 -25.124  1.00 93.25           O  
ATOM   2108  N   ALA A 139     -10.991   3.435 -24.587  1.00 94.11           N  
ATOM   2109  H   ALA A 139     -10.408   2.660 -24.868  1.00 94.11           H  
ATOM   2110  CA  ALA A 139     -12.209   3.716 -25.354  1.00 94.11           C  
ATOM   2111  HA  ALA A 139     -12.151   4.734 -25.739  1.00 94.11           H  
ATOM   2112  C   ALA A 139     -13.494   3.619 -24.507  1.00 94.11           C  
ATOM   2113  CB  ALA A 139     -12.256   2.747 -26.542  1.00 94.11           C  
ATOM   2114  HB1 ALA A 139     -12.310   1.717 -26.191  1.00 94.11           H  
ATOM   2115  HB2 ALA A 139     -13.136   2.963 -27.149  1.00 94.11           H  
ATOM   2116  HB3 ALA A 139     -11.367   2.876 -27.159  1.00 94.11           H  
ATOM   2117  O   ALA A 139     -14.404   4.441 -24.650  1.00 94.11           O  
ATOM   2118  N   ASN A 140     -13.566   2.640 -23.597  1.00 94.91           N  
ATOM   2119  H   ASN A 140     -12.751   2.064 -23.443  1.00 94.91           H  
ATOM   2120  CA  ASN A 140     -14.682   2.526 -22.660  1.00 94.91           C  
ATOM   2121  HA  ASN A 140     -15.624   2.601 -23.204  1.00 94.91           H  
ATOM   2122  C   ASN A 140     -14.664   3.679 -21.655  1.00 94.91           C  
ATOM   2123  CB  ASN A 140     -14.632   1.175 -21.936  1.00 94.91           C  
ATOM   2124  HB2 ASN A 140     -13.614   0.978 -21.599  1.00 94.91           H  
ATOM   2125  HB3 ASN A 140     -15.272   1.223 -21.054  1.00 94.91           H  
ATOM   2126  O   ASN A 140     -15.704   4.296 -21.452  1.00 94.91           O  
ATOM   2127  CG  ASN A 140     -15.134   0.024 -22.782  1.00 94.91           C  
ATOM   2128  ND2 ASN A 140     -14.415  -1.071 -22.819  1.00 94.91           N  
ATOM   2129 HD21 ASN A 140     -14.753  -1.805 -23.425  1.00 94.91           H  
ATOM   2130 HD22 ASN A 140     -13.459  -1.033 -22.497  1.00 94.91           H  
ATOM   2131  OD1 ASN A 140     -16.193   0.061 -23.385  1.00 94.91           O  
ATOM   2132  N   ARG A 141     -13.493   4.018 -21.096  1.00 95.79           N  
ATOM   2133  H   ARG A 141     -12.674   3.474 -21.326  1.00 95.79           H  
ATOM   2134  CA  ARG A 141     -13.348   5.157 -20.176  1.00 95.79           C  
ATOM   2135  HA  ARG A 141     -14.029   5.025 -19.336  1.00 95.79           H  
ATOM   2136  C   ARG A 141     -13.759   6.469 -20.835  1.00 95.79           C  
ATOM   2137  CB  ARG A 141     -11.915   5.253 -19.624  1.00 95.79           C  
ATOM   2138  HB2 ARG A 141     -11.835   6.168 -19.038  1.00 95.79           H  
ATOM   2139  HB3 ARG A 141     -11.200   5.312 -20.445  1.00 95.79           H  
ATOM   2140  O   ARG A 141     -14.507   7.224 -20.230  1.00 95.79           O  
ATOM   2141  CG  ARG A 141     -11.562   4.066 -18.716  1.00 95.79           C  
ATOM   2142  HG2 ARG A 141     -11.492   3.151 -19.303  1.00 95.79           H  
ATOM   2143  HG3 ARG A 141     -12.357   3.942 -17.980  1.00 95.79           H  
ATOM   2144  CD  ARG A 141     -10.249   4.281 -17.952  1.00 95.79           C  
ATOM   2145  HD2 ARG A 141     -10.162   3.472 -17.227  1.00 95.79           H  
ATOM   2146  HD3 ARG A 141     -10.309   5.211 -17.387  1.00 95.79           H  
ATOM   2147  NE  ARG A 141      -9.041   4.254 -18.810  1.00 95.79           N  
ATOM   2148  HE  ARG A 141      -8.696   3.335 -19.046  1.00 95.79           H  
ATOM   2149  NH1 ARG A 141      -8.459   6.495 -18.762  1.00 95.79           N  
ATOM   2150 HH11 ARG A 141      -7.710   7.159 -18.895  1.00 95.79           H  
ATOM   2151 HH12 ARG A 141      -9.262   6.762 -18.211  1.00 95.79           H  
ATOM   2152  NH2 ARG A 141      -7.072   5.117 -19.640  1.00 95.79           N  
ATOM   2153 HH21 ARG A 141      -6.485   5.939 -19.616  1.00 95.79           H  
ATOM   2154 HH22 ARG A 141      -6.631   4.209 -19.667  1.00 95.79           H  
ATOM   2155  CZ  ARG A 141      -8.222   5.268 -19.063  1.00 95.79           C  
ATOM   2156  N   ALA A 142     -13.359   6.711 -22.084  1.00 95.60           N  
ATOM   2157  H   ALA A 142     -12.697   6.076 -22.506  1.00 95.60           H  
ATOM   2158  CA  ALA A 142     -13.767   7.892 -22.843  1.00 95.60           C  
ATOM   2159  HA  ALA A 142     -13.461   8.784 -22.297  1.00 95.60           H  
ATOM   2160  C   ALA A 142     -15.294   7.967 -23.021  1.00 95.60           C  
ATOM   2161  CB  ALA A 142     -13.045   7.868 -24.198  1.00 95.60           C  
ATOM   2162  HB1 ALA A 142     -13.372   7.011 -24.786  1.00 95.60           H  
ATOM   2163  HB2 ALA A 142     -11.968   7.803 -24.046  1.00 95.60           H  
ATOM   2164  HB3 ALA A 142     -13.269   8.785 -24.743  1.00 95.60           H  
ATOM   2165  O   ALA A 142     -15.901   9.006 -22.774  1.00 95.60           O  
ATOM   2166  N   THR A 143     -15.924   6.842 -23.374  1.00 96.43           N  
ATOM   2167  H   THR A 143     -15.364   6.018 -23.542  1.00 96.43           H  
ATOM   2168  CA  THR A 143     -17.387   6.750 -23.511  1.00 96.43           C  
ATOM   2169  HA  THR A 143     -17.726   7.510 -24.216  1.00 96.43           H  
ATOM   2170  C   THR A 143     -18.092   7.007 -22.178  1.00 96.43           C  
ATOM   2171  CB  THR A 143     -17.802   5.368 -24.037  1.00 96.43           C  
ATOM   2172  HB  THR A 143     -17.522   4.603 -23.313  1.00 96.43           H  
ATOM   2173  O   THR A 143     -19.021   7.808 -22.109  1.00 96.43           O  
ATOM   2174  CG2 THR A 143     -19.307   5.269 -24.293  1.00 96.43           C  
ATOM   2175 HG21 THR A 143     -19.855   5.342 -23.354  1.00 96.43           H  
ATOM   2176 HG22 THR A 143     -19.621   6.074 -24.958  1.00 96.43           H  
ATOM   2177 HG23 THR A 143     -19.534   4.309 -24.756  1.00 96.43           H  
ATOM   2178  OG1 THR A 143     -17.155   5.080 -25.258  1.00 96.43           O  
ATOM   2179  HG1 THR A 143     -16.218   4.968 -25.083  1.00 96.43           H  
ATOM   2180  N   ASP A 144     -17.632   6.343 -21.117  1.00 96.42           N  
ATOM   2181  H   ASP A 144     -16.855   5.711 -21.245  1.00 96.42           H  
ATOM   2182  CA  ASP A 144     -18.209   6.432 -19.777  1.00 96.42           C  
ATOM   2183  HA  ASP A 144     -19.282   6.248 -19.840  1.00 96.42           H  
ATOM   2184  C   ASP A 144     -18.032   7.852 -19.190  1.00 96.42           C  
ATOM   2185  CB  ASP A 144     -17.585   5.329 -18.885  1.00 96.42           C  
ATOM   2186  HB2 ASP A 144     -16.500   5.434 -18.897  1.00 96.42           H  
ATOM   2187  HB3 ASP A 144     -17.919   5.503 -17.863  1.00 96.42           H  
ATOM   2188  O   ASP A 144     -18.935   8.353 -18.525  1.00 96.42           O  
ATOM   2189  CG  ASP A 144     -17.960   3.869 -19.257  1.00 96.42           C  
ATOM   2190  OD1 ASP A 144     -19.043   3.601 -19.829  1.00 96.42           O  
ATOM   2191  OD2 ASP A 144     -17.272   2.893 -18.872  1.00 96.42           O  
ATOM   2192  N   SER A 145     -16.918   8.533 -19.497  1.00 96.83           N  
ATOM   2193  H   SER A 145     -16.224   8.062 -20.060  1.00 96.83           H  
ATOM   2194  CA  SER A 145     -16.626   9.905 -19.046  1.00 96.83           C  
ATOM   2195  HA  SER A 145     -16.754   9.955 -17.965  1.00 96.83           H  
ATOM   2196  C   SER A 145     -17.561  10.947 -19.667  1.00 96.83           C  
ATOM   2197  CB  SER A 145     -15.181  10.302 -19.375  1.00 96.83           C  
ATOM   2198  HB2 SER A 145     -15.040  10.320 -20.456  1.00 96.83           H  
ATOM   2199  HB3 SER A 145     -14.984  11.299 -18.981  1.00 96.83           H  
ATOM   2200  O   SER A 145     -17.940  11.895 -18.986  1.00 96.83           O  
ATOM   2201  OG  SER A 145     -14.264   9.396 -18.798  1.00 96.83           O  
ATOM   2202  HG  SER A 145     -14.386   8.553 -19.241  1.00 96.83           H  
ATOM   2203  N   GLY A 146     -17.953  10.778 -20.935  1.00 95.09           N  
ATOM   2204  H   GLY A 146     -17.573  10.004 -21.460  1.00 95.09           H  
ATOM   2205  CA  GLY A 146     -18.881  11.697 -21.603  1.00 95.09           C  
ATOM   2206  HA2 GLY A 146     -18.722  11.636 -22.680  1.00 95.09           H  
ATOM   2207  HA3 GLY A 146     -18.676  12.721 -21.291  1.00 95.09           H  
ATOM   2208  C   GLY A 146     -20.357  11.393 -21.324  1.00 95.09           C  
ATOM   2209  O   GLY A 146     -21.165  12.310 -21.202  1.00 95.09           O  
ATOM   2210  N   ALA A 147     -20.726  10.112 -21.218  1.00 95.49           N  
ATOM   2211  H   ALA A 147     -20.026   9.394 -21.344  1.00 95.49           H  
ATOM   2212  CA  ALA A 147     -22.118   9.694 -21.025  1.00 95.49           C  
ATOM   2213  HA  ALA A 147     -22.771  10.398 -21.540  1.00 95.49           H  
ATOM   2214  C   ALA A 147     -22.564   9.674 -19.555  1.00 95.49           C  
ATOM   2215  CB  ALA A 147     -22.298   8.317 -21.674  1.00 95.49           C  
ATOM   2216  HB1 ALA A 147     -22.011   8.362 -22.725  1.00 95.49           H  
ATOM   2217  HB2 ALA A 147     -23.342   8.013 -21.598  1.00 95.49           H  
ATOM   2218  HB3 ALA A 147     -21.676   7.584 -21.161  1.00 95.49           H  
ATOM   2219  O   ALA A 147     -23.764   9.722 -19.285  1.00 95.49           O  
ATOM   2220  N   GLY A 148     -21.614   9.589 -18.623  1.00 96.24           N  
ATOM   2221  H   GLY A 148     -20.650   9.523 -18.917  1.00 96.24           H  
ATOM   2222  CA  GLY A 148     -21.890   9.353 -17.215  1.00 96.24           C  
ATOM   2223  HA2 GLY A 148     -22.828   9.832 -16.935  1.00 96.24           H  
ATOM   2224  HA3 GLY A 148     -21.091   9.801 -16.624  1.00 96.24           H  
ATOM   2225  C   GLY A 148     -21.989   7.865 -16.898  1.00 96.24           C  
ATOM   2226  O   GLY A 148     -22.676   7.096 -17.576  1.00 96.24           O  
ATOM   2227  N   ARG A 149     -21.305   7.437 -15.835  1.00 96.66           N  
ATOM   2228  H   ARG A 149     -20.683   8.093 -15.385  1.00 96.66           H  
ATOM   2229  CA  ARG A 149     -21.365   6.055 -15.343  1.00 96.66           C  
ATOM   2230  HA  ARG A 149     -22.304   5.614 -15.676  1.00 96.66           H  
ATOM   2231  C   ARG A 149     -21.349   6.003 -13.825  1.00 96.66           C  
ATOM   2232  CB  ARG A 149     -20.209   5.260 -15.965  1.00 96.66           C  
ATOM   2233  HB2 ARG A 149     -19.260   5.718 -15.684  1.00 96.66           H  
ATOM   2234  HB3 ARG A 149     -20.307   5.316 -17.050  1.00 96.66           H  
ATOM   2235  O   ARG A 149     -20.693   6.818 -13.184  1.00 96.66           O  
ATOM   2236  CG  ARG A 149     -20.214   3.789 -15.532  1.00 96.66           C  
ATOM   2237  HG2 ARG A 149     -19.909   3.714 -14.489  1.00 96.66           H  
ATOM   2238  HG3 ARG A 149     -21.218   3.382 -15.656  1.00 96.66           H  
ATOM   2239  CD  ARG A 149     -19.239   2.982 -16.378  1.00 96.66           C  
ATOM   2240  HD2 ARG A 149     -18.214   3.268 -16.143  1.00 96.66           H  
ATOM   2241  HD3 ARG A 149     -19.434   3.247 -17.417  1.00 96.66           H  
ATOM   2242  NE  ARG A 149     -19.420   1.535 -16.177  1.00 96.66           N  
ATOM   2243  HE  ARG A 149     -19.074   1.169 -15.302  1.00 96.66           H  
ATOM   2244  NH1 ARG A 149     -20.455   1.128 -18.187  1.00 96.66           N  
ATOM   2245 HH11 ARG A 149     -20.172   2.049 -18.493  1.00 96.66           H  
ATOM   2246 HH12 ARG A 149     -21.021   0.553 -18.794  1.00 96.66           H  
ATOM   2247  NH2 ARG A 149     -20.307  -0.499 -16.650  1.00 96.66           N  
ATOM   2248 HH21 ARG A 149     -20.886  -1.085 -17.234  1.00 96.66           H  
ATOM   2249 HH22 ARG A 149     -20.074  -0.774 -15.707  1.00 96.66           H  
ATOM   2250  CZ  ARG A 149     -20.055   0.731 -17.007  1.00 96.66           C  
ATOM   2251  N   SER A 150     -22.054   5.026 -13.259  1.00 97.23           N  
ATOM   2252  H   SER A 150     -22.602   4.412 -13.845  1.00 97.23           H  
ATOM   2253  CA  SER A 150     -21.943   4.703 -11.838  1.00 97.23           C  
ATOM   2254  HA  SER A 150     -21.654   5.618 -11.322  1.00 97.23           H  
ATOM   2255  C   SER A 150     -20.857   3.659 -11.590  1.00 97.23           C  
ATOM   2256  CB  SER A 150     -23.271   4.249 -11.229  1.00 97.23           C  
ATOM   2257  HB2 SER A 150     -23.608   3.334 -11.715  1.00 97.23           H  
ATOM   2258  HB3 SER A 150     -23.120   4.050 -10.168  1.00 97.23           H  
ATOM   2259  O   SER A 150     -20.744   2.679 -12.334  1.00 97.23           O  
ATOM   2260  OG  SER A 150     -24.257   5.256 -11.369  1.00 97.23           O  
ATOM   2261  HG  SER A 150     -24.803   5.228 -10.579  1.00 97.23           H  
ATOM   2262  N   TYR A 151     -20.094   3.858 -10.522  1.00 97.85           N  
ATOM   2263  H   TYR A 151     -20.301   4.652  -9.933  1.00 97.85           H  
ATOM   2264  CA  TYR A 151     -19.010   2.981 -10.097  1.00 97.85           C  
ATOM   2265  HA  TYR A 151     -19.007   2.082 -10.713  1.00 97.85           H  
ATOM   2266  C   TYR A 151     -19.204   2.549  -8.647  1.00 97.85           C  
ATOM   2267  CB  TYR A 151     -17.662   3.683 -10.274  1.00 97.85           C  
ATOM   2268  HB2 TYR A 151     -16.879   3.007  -9.933  1.00 97.85           H  
ATOM   2269  HB3 TYR A 151     -17.642   4.567  -9.637  1.00 97.85           H  
ATOM   2270  O   TYR A 151     -19.802   3.271  -7.848  1.00 97.85           O  
ATOM   2271  CG  TYR A 151     -17.346   4.080 -11.702  1.00 97.85           C  
ATOM   2272  CD1 TYR A 151     -16.872   3.114 -12.608  1.00 97.85           C  
ATOM   2273  HD1 TYR A 151     -16.746   2.092 -12.283  1.00 97.85           H  
ATOM   2274  CD2 TYR A 151     -17.536   5.406 -12.129  1.00 97.85           C  
ATOM   2275  HD2 TYR A 151     -17.921   6.142 -11.439  1.00 97.85           H  
ATOM   2276  CE1 TYR A 151     -16.572   3.474 -13.934  1.00 97.85           C  
ATOM   2277  HE1 TYR A 151     -16.222   2.737 -14.642  1.00 97.85           H  
ATOM   2278  CE2 TYR A 151     -17.219   5.774 -13.450  1.00 97.85           C  
ATOM   2279  HE2 TYR A 151     -17.352   6.792 -13.784  1.00 97.85           H  
ATOM   2280  OH  TYR A 151     -16.419   5.162 -15.623  1.00 97.85           O  
ATOM   2281  HH  TYR A 151     -16.518   6.106 -15.762  1.00 97.85           H  
ATOM   2282  CZ  TYR A 151     -16.724   4.810 -14.349  1.00 97.85           C  
ATOM   2283  N   ILE A 152     -18.668   1.379  -8.317  1.00 96.25           N  
ATOM   2284  H   ILE A 152     -18.112   0.904  -9.014  1.00 96.25           H  
ATOM   2285  CA  ILE A 152     -18.580   0.872  -6.948  1.00 96.25           C  
ATOM   2286  HA  ILE A 152     -19.072   1.565  -6.267  1.00 96.25           H  
ATOM   2287  C   ILE A 152     -17.108   0.819  -6.566  1.00 96.25           C  
ATOM   2288  CB  ILE A 152     -19.263  -0.506  -6.812  1.00 96.25           C  
ATOM   2289  HB  ILE A 152     -18.736  -1.213  -7.453  1.00 96.25           H  
ATOM   2290  O   ILE A 152     -16.272   0.466  -7.391  1.00 96.25           O  
ATOM   2291  CG1 ILE A 152     -20.747  -0.486  -7.250  1.00 96.25           C  
ATOM   2292 HG12 ILE A 152     -21.147  -1.496  -7.160  1.00 96.25           H  
ATOM   2293 HG13 ILE A 152     -20.810  -0.210  -8.302  1.00 96.25           H  
ATOM   2294  CG2 ILE A 152     -19.127  -1.063  -5.388  1.00 96.25           C  
ATOM   2295 HG21 ILE A 152     -18.097  -1.367  -5.199  1.00 96.25           H  
ATOM   2296 HG22 ILE A 152     -19.769  -1.934  -5.253  1.00 96.25           H  
ATOM   2297 HG23 ILE A 152     -19.404  -0.295  -4.666  1.00 96.25           H  
ATOM   2298  CD1 ILE A 152     -21.653   0.459  -6.448  1.00 96.25           C  
ATOM   2299 HD11 ILE A 152     -21.353   1.495  -6.604  1.00 96.25           H  
ATOM   2300 HD12 ILE A 152     -22.682   0.343  -6.788  1.00 96.25           H  
ATOM   2301 HD13 ILE A 152     -21.607   0.220  -5.386  1.00 96.25           H  
ATOM   2302  N   LEU A 153     -16.802   1.166  -5.322  1.00 95.36           N  
ATOM   2303  H   LEU A 153     -17.534   1.565  -4.752  1.00 95.36           H  
ATOM   2304  CA  LEU A 153     -15.474   1.084  -4.738  1.00 95.36           C  
ATOM   2305  HA  LEU A 153     -14.815   0.531  -5.408  1.00 95.36           H  
ATOM   2306  C   LEU A 153     -15.556   0.350  -3.392  1.00 95.36           C  
ATOM   2307  CB  LEU A 153     -14.925   2.513  -4.615  1.00 95.36           C  
ATOM   2308  HB2 LEU A 153     -15.671   3.122  -4.105  1.00 95.36           H  
ATOM   2309  HB3 LEU A 153     -14.793   2.925  -5.616  1.00 95.36           H  
ATOM   2310  O   LEU A 153     -16.025   0.946  -2.422  1.00 95.36           O  
ATOM   2311  CG  LEU A 153     -13.598   2.622  -3.846  1.00 95.36           C  
ATOM   2312  HG  LEU A 153     -13.712   2.216  -2.841  1.00 95.36           H  
ATOM   2313  CD1 LEU A 153     -12.459   1.892  -4.555  1.00 95.36           C  
ATOM   2314 HD11 LEU A 153     -12.591   0.818  -4.428  1.00 95.36           H  
ATOM   2315 HD12 LEU A 153     -11.508   2.156  -4.092  1.00 95.36           H  
ATOM   2316 HD13 LEU A 153     -12.440   2.149  -5.615  1.00 95.36           H  
ATOM   2317  CD2 LEU A 153     -13.242   4.095  -3.703  1.00 95.36           C  
ATOM   2318 HD21 LEU A 153     -12.417   4.198  -2.999  1.00 95.36           H  
ATOM   2319 HD22 LEU A 153     -12.970   4.511  -4.673  1.00 95.36           H  
ATOM   2320 HD23 LEU A 153     -14.093   4.641  -3.295  1.00 95.36           H  
ATOM   2321  N   PRO A 154     -15.123  -0.919  -3.302  1.00 93.47           N  
ATOM   2322  CA  PRO A 154     -14.926  -1.607  -2.038  1.00 93.47           C  
ATOM   2323  HA  PRO A 154     -15.890  -1.715  -1.541  1.00 93.47           H  
ATOM   2324  C   PRO A 154     -13.970  -0.830  -1.139  1.00 93.47           C  
ATOM   2325  CB  PRO A 154     -14.377  -2.996  -2.384  1.00 93.47           C  
ATOM   2326  HB2 PRO A 154     -14.731  -3.754  -1.685  1.00 93.47           H  
ATOM   2327  HB3 PRO A 154     -13.287  -2.978  -2.406  1.00 93.47           H  
ATOM   2328  O   PRO A 154     -13.009  -0.215  -1.603  1.00 93.47           O  
ATOM   2329  CG  PRO A 154     -14.910  -3.229  -3.793  1.00 93.47           C  
ATOM   2330  HG2 PRO A 154     -15.951  -3.550  -3.751  1.00 93.47           H  
ATOM   2331  HG3 PRO A 154     -14.300  -3.943  -4.347  1.00 93.47           H  
ATOM   2332  CD  PRO A 154     -14.821  -1.830  -4.380  1.00 93.47           C  
ATOM   2333  HD2 PRO A 154     -15.539  -1.715  -5.192  1.00 93.47           H  
ATOM   2334  HD3 PRO A 154     -13.786  -1.679  -4.687  1.00 93.47           H  
ATOM   2335  N   LEU A 155     -14.260  -0.853   0.157  1.00 94.23           N  
ATOM   2336  H   LEU A 155     -15.080  -1.361   0.457  1.00 94.23           H  
ATOM   2337  CA  LEU A 155     -13.503  -0.138   1.183  1.00 94.23           C  
ATOM   2338  HA  LEU A 155     -12.688   0.410   0.710  1.00 94.23           H  
ATOM   2339  C   LEU A 155     -12.811  -1.116   2.143  1.00 94.23           C  
ATOM   2340  CB  LEU A 155     -14.432   0.877   1.866  1.00 94.23           C  
ATOM   2341  HB2 LEU A 155     -13.879   1.374   2.663  1.00 94.23           H  
ATOM   2342  HB3 LEU A 155     -15.264   0.332   2.312  1.00 94.23           H  
ATOM   2343  O   LEU A 155     -12.650  -0.834   3.327  1.00 94.23           O  
ATOM   2344  CG  LEU A 155     -14.991   1.955   0.921  1.00 94.23           C  
ATOM   2345  HG  LEU A 155     -15.503   1.487   0.080  1.00 94.23           H  
ATOM   2346  CD1 LEU A 155     -16.017   2.804   1.663  1.00 94.23           C  
ATOM   2347 HD11 LEU A 155     -15.627   3.130   2.627  1.00 94.23           H  
ATOM   2348 HD12 LEU A 155     -16.923   2.213   1.797  1.00 94.23           H  
ATOM   2349 HD13 LEU A 155     -16.297   3.662   1.051  1.00 94.23           H  
ATOM   2350  CD2 LEU A 155     -13.903   2.878   0.372  1.00 94.23           C  
ATOM   2351 HD21 LEU A 155     -13.216   2.306  -0.251  1.00 94.23           H  
ATOM   2352 HD22 LEU A 155     -14.357   3.643  -0.258  1.00 94.23           H  
ATOM   2353 HD23 LEU A 155     -13.354   3.341   1.192  1.00 94.23           H  
ATOM   2354  N   ASP A 156     -12.374  -2.258   1.612  1.00 89.76           N  
ATOM   2355  H   ASP A 156     -12.401  -2.347   0.607  1.00 89.76           H  
ATOM   2356  CA  ASP A 156     -11.694  -3.355   2.313  1.00 89.76           C  
ATOM   2357  HA  ASP A 156     -12.308  -3.660   3.160  1.00 89.76           H  
ATOM   2358  C   ASP A 156     -10.306  -2.976   2.860  1.00 89.76           C  
ATOM   2359  CB  ASP A 156     -11.573  -4.540   1.340  1.00 89.76           C  
ATOM   2360  HB2 ASP A 156     -11.213  -5.407   1.894  1.00 89.76           H  
ATOM   2361  HB3 ASP A 156     -12.560  -4.784   0.947  1.00 89.76           H  
ATOM   2362  O   ASP A 156      -9.742  -3.683   3.699  1.00 89.76           O  
ATOM   2363  CG  ASP A 156     -10.622  -4.251   0.169  1.00 89.76           C  
ATOM   2364  OD1 ASP A 156     -10.801  -3.191  -0.475  1.00 89.76           O  
ATOM   2365  OD2 ASP A 156      -9.713  -5.078  -0.046  1.00 89.76           O  
ATOM   2366  N   LEU A 157      -9.759  -1.849   2.402  1.00 92.22           N  
ATOM   2367  H   LEU A 157     -10.224  -1.412   1.619  1.00 92.22           H  
ATOM   2368  CA  LEU A 157      -8.537  -1.250   2.931  1.00 92.22           C  
ATOM   2369  HA  LEU A 157      -7.823  -2.047   3.140  1.00 92.22           H  
ATOM   2370  C   LEU A 157      -8.746  -0.511   4.264  1.00 92.22           C  
ATOM   2371  CB  LEU A 157      -7.944  -0.313   1.868  1.00 92.22           C  
ATOM   2372  HB2 LEU A 157      -8.696   0.428   1.598  1.00 92.22           H  
ATOM   2373  HB3 LEU A 157      -7.104   0.213   2.320  1.00 92.22           H  
ATOM   2374  O   LEU A 157      -7.777  -0.311   4.999  1.00 92.22           O  
ATOM   2375  CG  LEU A 157      -7.440  -1.002   0.588  1.00 92.22           C  
ATOM   2376  HG  LEU A 157      -8.276  -1.488   0.084  1.00 92.22           H  
ATOM   2377  CD1 LEU A 157      -6.853   0.055  -0.351  1.00 92.22           C  
ATOM   2378 HD11 LEU A 157      -7.634   0.756  -0.647  1.00 92.22           H  
ATOM   2379 HD12 LEU A 157      -6.461  -0.434  -1.242  1.00 92.22           H  
ATOM   2380 HD13 LEU A 157      -6.050   0.600   0.145  1.00 92.22           H  
ATOM   2381  CD2 LEU A 157      -6.350  -2.042   0.859  1.00 92.22           C  
ATOM   2382 HD21 LEU A 157      -5.475  -1.571   1.306  1.00 92.22           H  
ATOM   2383 HD22 LEU A 157      -6.088  -2.516  -0.087  1.00 92.22           H  
ATOM   2384 HD23 LEU A 157      -6.733  -2.832   1.505  1.00 92.22           H  
ATOM   2385  N   ILE A 158      -9.980  -0.110   4.596  1.00 92.92           N  
ATOM   2386  H   ILE A 158     -10.754  -0.405   4.019  1.00 92.92           H  
ATOM   2387  CA  ILE A 158     -10.288   0.525   5.883  1.00 92.92           C  
ATOM   2388  HA  ILE A 158      -9.511   1.256   6.103  1.00 92.92           H  
ATOM   2389  C   ILE A 158     -10.257  -0.550   6.969  1.00 92.92           C  
ATOM   2390  CB  ILE A 158     -11.641   1.274   5.855  1.00 92.92           C  
ATOM   2391  HB  ILE A 158     -12.438   0.559   5.645  1.00 92.92           H  
ATOM   2392  O   ILE A 158     -11.069  -1.472   6.952  1.00 92.92           O  
ATOM   2393  CG1 ILE A 158     -11.640   2.348   4.742  1.00 92.92           C  
ATOM   2394 HG12 ILE A 158     -11.575   1.847   3.776  1.00 92.92           H  
ATOM   2395 HG13 ILE A 158     -10.759   2.980   4.849  1.00 92.92           H  
ATOM   2396  CG2 ILE A 158     -11.912   1.902   7.237  1.00 92.92           C  
ATOM   2397 HG21 ILE A 158     -12.874   2.414   7.244  1.00 92.92           H  
ATOM   2398 HG22 ILE A 158     -11.120   2.608   7.487  1.00 92.92           H  
ATOM   2399 HG23 ILE A 158     -11.959   1.124   7.999  1.00 92.92           H  
ATOM   2400  CD1 ILE A 158     -12.877   3.255   4.706  1.00 92.92           C  
ATOM   2401 HD11 ILE A 158     -12.896   3.804   3.764  1.00 92.92           H  
ATOM   2402 HD12 ILE A 158     -13.789   2.662   4.770  1.00 92.92           H  
ATOM   2403 HD13 ILE A 158     -12.845   3.970   5.528  1.00 92.92           H  
ATOM   2404  N   PHE A 159      -9.327  -0.418   7.921  1.00 87.80           N  
ATOM   2405  H   PHE A 159      -8.704   0.375   7.868  1.00 87.80           H  
ATOM   2406  CA  PHE A 159      -9.062  -1.446   8.935  1.00 87.80           C  
ATOM   2407  HA  PHE A 159      -8.113  -1.198   9.410  1.00 87.80           H  
ATOM   2408  C   PHE A 159      -8.870  -2.841   8.310  1.00 87.80           C  
ATOM   2409  CB  PHE A 159     -10.144  -1.423  10.025  1.00 87.80           C  
ATOM   2410  HB2 PHE A 159      -9.855  -2.135  10.797  1.00 87.80           H  
ATOM   2411  HB3 PHE A 159     -11.088  -1.761   9.596  1.00 87.80           H  
ATOM   2412  O   PHE A 159      -9.471  -3.829   8.738  1.00 87.80           O  
ATOM   2413  CG  PHE A 159     -10.352  -0.092  10.710  1.00 87.80           C  
ATOM   2414  CD1 PHE A 159      -9.303   0.488  11.444  1.00 87.80           C  
ATOM   2415  HD1 PHE A 159      -8.345  -0.007  11.511  1.00 87.80           H  
ATOM   2416  CD2 PHE A 159     -11.602   0.549  10.648  1.00 87.80           C  
ATOM   2417  HD2 PHE A 159     -12.412   0.094  10.096  1.00 87.80           H  
ATOM   2418  CE1 PHE A 159      -9.500   1.714  12.096  1.00 87.80           C  
ATOM   2419  HE1 PHE A 159      -8.691   2.147  12.665  1.00 87.80           H  
ATOM   2420  CE2 PHE A 159     -11.799   1.779  11.296  1.00 87.80           C  
ATOM   2421  HE2 PHE A 159     -12.760   2.268  11.238  1.00 87.80           H  
ATOM   2422  CZ  PHE A 159     -10.744   2.366  12.017  1.00 87.80           C  
ATOM   2423  HZ  PHE A 159     -10.888   3.313  12.516  1.00 87.80           H  
ATOM   2424  N   HIS A 160      -8.045  -2.911   7.264  1.00 87.06           N  
ATOM   2425  H   HIS A 160      -7.607  -2.064   6.931  1.00 87.06           H  
ATOM   2426  CA  HIS A 160      -7.812  -4.138   6.508  1.00 87.06           C  
ATOM   2427  HA  HIS A 160      -8.733  -4.386   5.980  1.00 87.06           H  
ATOM   2428  C   HIS A 160      -7.437  -5.315   7.421  1.00 87.06           C  
ATOM   2429  CB  HIS A 160      -6.710  -3.875   5.478  1.00 87.06           C  
ATOM   2430  HB2 HIS A 160      -6.969  -2.989   4.899  1.00 87.06           H  
ATOM   2431  HB3 HIS A 160      -5.771  -3.671   5.993  1.00 87.06           H  
ATOM   2432  O   HIS A 160      -6.616  -5.175   8.320  1.00 87.06           O  
ATOM   2433  CG  HIS A 160      -6.519  -5.023   4.525  1.00 87.06           C  
ATOM   2434  CD2 HIS A 160      -5.402  -5.796   4.364  1.00 87.06           C  
ATOM   2435  HD2 HIS A 160      -4.468  -5.689   4.896  1.00 87.06           H  
ATOM   2436  ND1 HIS A 160      -7.455  -5.466   3.624  1.00 87.06           N  
ATOM   2437  HD1 HIS A 160      -8.354  -5.040   3.451  1.00 87.06           H  
ATOM   2438  CE1 HIS A 160      -6.917  -6.483   2.932  1.00 87.06           C  
ATOM   2439  HE1 HIS A 160      -7.412  -7.001   2.124  1.00 87.06           H  
ATOM   2440  NE2 HIS A 160      -5.655  -6.714   3.341  1.00 87.06           N  
ATOM   2441  N   GLY A 161      -8.022  -6.492   7.208  1.00 77.02           N  
ATOM   2442  H   GLY A 161      -8.697  -6.566   6.460  1.00 77.02           H  
ATOM   2443  CA  GLY A 161      -7.714  -7.688   8.002  1.00 77.02           C  
ATOM   2444  HA2 GLY A 161      -8.035  -8.566   7.441  1.00 77.02           H  
ATOM   2445  HA3 GLY A 161      -6.635  -7.756   8.140  1.00 77.02           H  
ATOM   2446  C   GLY A 161      -8.367  -7.767   9.391  1.00 77.02           C  
ATOM   2447  O   GLY A 161      -8.154  -8.766  10.077  1.00 77.02           O  
ATOM   2448  N   VAL A 162      -9.185  -6.788   9.809  1.00 76.25           N  
ATOM   2449  H   VAL A 162      -9.299  -5.961   9.240  1.00 76.25           H  
ATOM   2450  CA  VAL A 162     -10.040  -6.950  11.002  1.00 76.25           C  
ATOM   2451  HA  VAL A 162      -9.401  -7.244  11.835  1.00 76.25           H  
ATOM   2452  C   VAL A 162     -11.055  -8.065  10.771  1.00 76.25           C  
ATOM   2453  CB  VAL A 162     -10.772  -5.648  11.395  1.00 76.25           C  
ATOM   2454  HB  VAL A 162     -11.290  -5.243  10.525  1.00 76.25           H  
ATOM   2455  O   VAL A 162     -11.647  -8.169   9.697  1.00 76.25           O  
ATOM   2456  CG1 VAL A 162     -11.788  -5.814  12.534  1.00 76.25           C  
ATOM   2457 HG11 VAL A 162     -12.642  -6.396  12.188  1.00 76.25           H  
ATOM   2458 HG12 VAL A 162     -12.175  -4.841  12.836  1.00 76.25           H  
ATOM   2459 HG13 VAL A 162     -11.328  -6.302  13.393  1.00 76.25           H  
ATOM   2460  CG2 VAL A 162      -9.768  -4.628  11.900  1.00 76.25           C  
ATOM   2461 HG21 VAL A 162      -9.115  -4.379  11.064  1.00 76.25           H  
ATOM   2462 HG22 VAL A 162      -9.177  -5.047  12.715  1.00 76.25           H  
ATOM   2463 HG23 VAL A 162     -10.277  -3.728  12.244  1.00 76.25           H  
ATOM   2464  N   SER A 163     -11.318  -8.864  11.812  1.00 64.72           N  
ATOM   2465  H   SER A 163     -10.777  -8.740  12.656  1.00 64.72           H  
ATOM   2466  CA  SER A 163     -12.449  -9.793  11.860  1.00 64.72           C  
ATOM   2467  HA  SER A 163     -12.333 -10.533  11.068  1.00 64.72           H  
ATOM   2468  C   SER A 163     -13.751  -9.013  11.636  1.00 64.72           C  
ATOM   2469  CB  SER A 163     -12.471 -10.522  13.218  1.00 64.72           C  
ATOM   2470  HB2 SER A 163     -11.553 -11.097  13.340  1.00 64.72           H  
ATOM   2471  HB3 SER A 163     -13.316 -11.211  13.237  1.00 64.72           H  
ATOM   2472  O   SER A 163     -14.228  -8.402  12.581  1.00 64.72           O  
ATOM   2473  OG  SER A 163     -12.598  -9.606  14.296  1.00 64.72           O  
ATOM   2474  HG  SER A 163     -13.240  -8.953  14.007  1.00 64.72           H  
ATOM   2475  N   ASN A 164     -14.261  -9.011  10.400  1.00 76.83           N  
ATOM   2476  H   ASN A 164     -13.634  -9.411   9.717  1.00 76.83           H  
ATOM   2477  CA  ASN A 164     -15.402  -8.312   9.775  1.00 76.83           C  
ATOM   2478  HA  ASN A 164     -14.974  -7.659   9.014  1.00 76.83           H  
ATOM   2479  C   ASN A 164     -16.334  -7.389  10.591  1.00 76.83           C  
ATOM   2480  CB  ASN A 164     -16.245  -9.381   9.049  1.00 76.83           C  
ATOM   2481  HB2 ASN A 164     -16.574 -10.134   9.765  1.00 76.83           H  
ATOM   2482  HB3 ASN A 164     -17.126  -8.910   8.614  1.00 76.83           H  
ATOM   2483  O   ASN A 164     -16.860  -6.457  10.010  1.00 76.83           O  
ATOM   2484  CG  ASN A 164     -15.497 -10.055   7.912  1.00 76.83           C  
ATOM   2485  ND2 ASN A 164     -15.905 -11.230   7.499  1.00 76.83           N  
ATOM   2486 HD21 ASN A 164     -15.339 -11.672   6.789  1.00 76.83           H  
ATOM   2487 HD22 ASN A 164     -16.663 -11.714   7.959  1.00 76.83           H  
ATOM   2488  OD1 ASN A 164     -14.555  -9.531   7.352  1.00 76.83           O  
ATOM   2489  N   TYR A 165     -16.600  -7.614  11.870  1.00 87.45           N  
ATOM   2490  H   TYR A 165     -16.004  -8.285  12.334  1.00 87.45           H  
ATOM   2491  CA  TYR A 165     -17.486  -6.840  12.733  1.00 87.45           C  
ATOM   2492  HA  TYR A 165     -18.357  -6.512  12.166  1.00 87.45           H  
ATOM   2493  C   TYR A 165     -16.826  -5.599  13.355  1.00 87.45           C  
ATOM   2494  CB  TYR A 165     -17.943  -7.796  13.830  1.00 87.45           C  
ATOM   2495  HB2 TYR A 165     -17.055  -8.266  14.252  1.00 87.45           H  
ATOM   2496  HB3 TYR A 165     -18.560  -8.575  13.382  1.00 87.45           H  
ATOM   2497  O   TYR A 165     -15.744  -5.682  13.935  1.00 87.45           O  
ATOM   2498  CG  TYR A 165     -18.712  -7.156  14.958  1.00 87.45           C  
ATOM   2499  CD1 TYR A 165     -18.078  -6.929  16.193  1.00 87.45           C  
ATOM   2500  HD1 TYR A 165     -17.039  -7.195  16.322  1.00 87.45           H  
ATOM   2501  CD2 TYR A 165     -20.059  -6.806  14.774  1.00 87.45           C  
ATOM   2502  HD2 TYR A 165     -20.541  -6.980  13.823  1.00 87.45           H  
ATOM   2503  CE1 TYR A 165     -18.805  -6.380  17.262  1.00 87.45           C  
ATOM   2504  HE1 TYR A 165     -18.330  -6.275  18.226  1.00 87.45           H  
ATOM   2505  CE2 TYR A 165     -20.784  -6.249  15.839  1.00 87.45           C  
ATOM   2506  HE2 TYR A 165     -21.831  -6.009  15.724  1.00 87.45           H  
ATOM   2507  OH  TYR A 165     -20.883  -5.536  18.114  1.00 87.45           O  
ATOM   2508  HH  TYR A 165     -20.384  -5.417  18.925  1.00 87.45           H  
ATOM   2509  CZ  TYR A 165     -20.160  -6.033  17.082  1.00 87.45           C  
ATOM   2510  N   PHE A 166     -17.537  -4.470  13.334  1.00 90.64           N  
ATOM   2511  H   PHE A 166     -18.404  -4.458  12.816  1.00 90.64           H  
ATOM   2512  CA  PHE A 166     -17.154  -3.243  14.028  1.00 90.64           C  
ATOM   2513  HA  PHE A 166     -16.202  -3.422  14.529  1.00 90.64           H  
ATOM   2514  C   PHE A 166     -18.224  -2.836  15.070  1.00 90.64           C  
ATOM   2515  CB  PHE A 166     -16.879  -2.152  12.992  1.00 90.64           C  
ATOM   2516  HB2 PHE A 166     -16.268  -2.585  12.200  1.00 90.64           H  
ATOM   2517  HB3 PHE A 166     -17.818  -1.826  12.543  1.00 90.64           H  
ATOM   2518  O   PHE A 166     -19.364  -2.542  14.689  1.00 90.64           O  
ATOM   2519  CG  PHE A 166     -16.130  -0.960  13.548  1.00 90.64           C  
ATOM   2520  CD1 PHE A 166     -16.838   0.095  14.137  1.00 90.64           C  
ATOM   2521  HD1 PHE A 166     -17.915   0.032  14.185  1.00 90.64           H  
ATOM   2522  CD2 PHE A 166     -14.727  -0.902  13.481  1.00 90.64           C  
ATOM   2523  HD2 PHE A 166     -14.171  -1.724  13.054  1.00 90.64           H  
ATOM   2524  CE1 PHE A 166     -16.158   1.216  14.641  1.00 90.64           C  
ATOM   2525  HE1 PHE A 166     -16.715   2.034  15.073  1.00 90.64           H  
ATOM   2526  CE2 PHE A 166     -14.041   0.224  13.969  1.00 90.64           C  
ATOM   2527  HE2 PHE A 166     -12.965   0.273  13.888  1.00 90.64           H  
ATOM   2528  CZ  PHE A 166     -14.757   1.284  14.553  1.00 90.64           C  
ATOM   2529  HZ  PHE A 166     -14.230   2.151  14.923  1.00 90.64           H  
ATOM   2530  N   PRO A 167     -17.883  -2.777  16.379  1.00 89.76           N  
ATOM   2531  CA  PRO A 167     -18.824  -2.574  17.493  1.00 89.76           C  
ATOM   2532  HA  PRO A 167     -19.745  -3.127  17.307  1.00 89.76           H  
ATOM   2533  C   PRO A 167     -19.190  -1.097  17.708  1.00 89.76           C  
ATOM   2534  CB  PRO A 167     -18.114  -3.160  18.716  1.00 89.76           C  
ATOM   2535  HB2 PRO A 167     -18.459  -2.743  19.663  1.00 89.76           H  
ATOM   2536  HB3 PRO A 167     -18.232  -4.243  18.742  1.00 89.76           H  
ATOM   2537  O   PRO A 167     -18.963  -0.522  18.779  1.00 89.76           O  
ATOM   2538  CG  PRO A 167     -16.661  -2.810  18.426  1.00 89.76           C  
ATOM   2539  HG2 PRO A 167     -16.481  -1.757  18.643  1.00 89.76           H  
ATOM   2540  HG3 PRO A 167     -15.978  -3.440  18.996  1.00 89.76           H  
ATOM   2541  CD  PRO A 167     -16.556  -3.049  16.923  1.00 89.76           C  
ATOM   2542  HD2 PRO A 167     -16.294  -4.090  16.734  1.00 89.76           H  
ATOM   2543  HD3 PRO A 167     -15.805  -2.387  16.490  1.00 89.76           H  
ATOM   2544  N   ARG A 168     -19.705  -0.440  16.675  1.00 91.89           N  
ATOM   2545  H   ARG A 168     -19.943  -0.987  15.859  1.00 91.89           H  
ATOM   2546  CA  ARG A 168     -20.000   0.991  16.711  1.00 91.89           C  
ATOM   2547  HA  ARG A 168     -19.095   1.516  17.015  1.00 91.89           H  
ATOM   2548  C   ARG A 168     -21.086   1.358  17.734  1.00 91.89           C  
ATOM   2549  CB  ARG A 168     -20.378   1.415  15.299  1.00 91.89           C  
ATOM   2550  HB2 ARG A 168     -19.696   0.964  14.578  1.00 91.89           H  
ATOM   2551  HB3 ARG A 168     -21.374   1.032  15.077  1.00 91.89           H  
ATOM   2552  O   ARG A 168     -20.853   2.230  18.561  1.00 91.89           O  
ATOM   2553  CG  ARG A 168     -20.330   2.925  15.127  1.00 91.89           C  
ATOM   2554  HG2 ARG A 168     -19.292   3.245  15.030  1.00 91.89           H  
ATOM   2555  HG3 ARG A 168     -20.715   3.401  16.028  1.00 91.89           H  
ATOM   2556  CD  ARG A 168     -21.116   3.321  13.863  1.00 91.89           C  
ATOM   2557  HD2 ARG A 168     -21.944   2.634  13.690  1.00 91.89           H  
ATOM   2558  HD3 ARG A 168     -20.440   3.271  13.009  1.00 91.89           H  
ATOM   2559  NE  ARG A 168     -21.639   4.683  13.957  1.00 91.89           N  
ATOM   2560  HE  ARG A 168     -21.294   5.385  13.319  1.00 91.89           H  
ATOM   2561  NH1 ARG A 168     -23.002   4.187  15.673  1.00 91.89           N  
ATOM   2562 HH11 ARG A 168     -23.578   4.397  16.476  1.00 91.89           H  
ATOM   2563 HH12 ARG A 168     -23.037   3.242  15.319  1.00 91.89           H  
ATOM   2564  NH2 ARG A 168     -22.578   6.368  15.070  1.00 91.89           N  
ATOM   2565 HH21 ARG A 168     -23.043   6.734  15.888  1.00 91.89           H  
ATOM   2566 HH22 ARG A 168     -22.499   6.935  14.238  1.00 91.89           H  
ATOM   2567  CZ  ARG A 168     -22.437   5.084  14.904  1.00 91.89           C  
ATOM   2568  N   ASN A 169     -22.245   0.712  17.719  1.00 91.34           N  
ATOM   2569  H   ASN A 169     -22.320  -0.101  17.124  1.00 91.34           H  
ATOM   2570  CA  ASN A 169     -23.276   0.902  18.740  1.00 91.34           C  
ATOM   2571  HA  ASN A 169     -23.449   1.966  18.898  1.00 91.34           H  
ATOM   2572  C   ASN A 169     -22.831   0.300  20.077  1.00 91.34           C  
ATOM   2573  CB  ASN A 169     -24.577   0.262  18.241  1.00 91.34           C  
ATOM   2574  HB2 ASN A 169     -24.420  -0.802  18.066  1.00 91.34           H  
ATOM   2575  HB3 ASN A 169     -24.851   0.738  17.299  1.00 91.34           H  
ATOM   2576  O   ASN A 169     -22.961   0.933  21.119  1.00 91.34           O  
ATOM   2577  CG  ASN A 169     -25.749   0.444  19.189  1.00 91.34           C  
ATOM   2578  ND2 ASN A 169     -26.661  -0.497  19.211  1.00 91.34           N  
ATOM   2579 HD21 ASN A 169     -27.492  -0.302  19.751  1.00 91.34           H  
ATOM   2580 HD22 ASN A 169     -26.601  -1.266  18.559  1.00 91.34           H  
ATOM   2581  OD1 ASN A 169     -25.886   1.432  19.892  1.00 91.34           O  
ATOM   2582  N   THR A 170     -22.238  -0.894  20.054  1.00 88.05           N  
ATOM   2583  H   THR A 170     -22.173  -1.374  19.167  1.00 88.05           H  
ATOM   2584  CA  THR A 170     -21.891  -1.615  21.286  1.00 88.05           C  
ATOM   2585  HA  THR A 170     -22.791  -1.685  21.898  1.00 88.05           H  
ATOM   2586  C   THR A 170     -20.842  -0.892  22.140  1.00 88.05           C  
ATOM   2587  CB  THR A 170     -21.457  -3.047  20.948  1.00 88.05           C  
ATOM   2588  HB  THR A 170     -20.674  -3.037  20.190  1.00 88.05           H  
ATOM   2589  O   THR A 170     -20.967  -0.884  23.365  1.00 88.05           O  
ATOM   2590  CG2 THR A 170     -20.979  -3.837  22.173  1.00 88.05           C  
ATOM   2591 HG21 THR A 170     -20.799  -4.874  21.888  1.00 88.05           H  
ATOM   2592 HG22 THR A 170     -21.742  -3.806  22.952  1.00 88.05           H  
ATOM   2593 HG23 THR A 170     -20.049  -3.420  22.560  1.00 88.05           H  
ATOM   2594  OG1 THR A 170     -22.567  -3.771  20.477  1.00 88.05           O  
ATOM   2595  HG1 THR A 170     -22.710  -3.642  19.537  1.00 88.05           H  
ATOM   2596  N   LEU A 171     -19.818  -0.283  21.529  1.00 89.66           N  
ATOM   2597  H   LEU A 171     -19.756  -0.344  20.523  1.00 89.66           H  
ATOM   2598  CA  LEU A 171     -18.712   0.358  22.257  1.00 89.66           C  
ATOM   2599  HA  LEU A 171     -18.871   0.256  23.330  1.00 89.66           H  
ATOM   2600  C   LEU A 171     -18.589   1.867  22.034  1.00 89.66           C  
ATOM   2601  CB  LEU A 171     -17.387  -0.336  21.902  1.00 89.66           C  
ATOM   2602  HB2 LEU A 171     -16.591   0.226  22.391  1.00 89.66           H  
ATOM   2603  HB3 LEU A 171     -17.230  -0.279  20.825  1.00 89.66           H  
ATOM   2604  O   LEU A 171     -17.963   2.548  22.842  1.00 89.66           O  
ATOM   2605  CG  LEU A 171     -17.258  -1.797  22.358  1.00 89.66           C  
ATOM   2606  HG  LEU A 171     -18.006  -2.414  21.859  1.00 89.66           H  
ATOM   2607  CD1 LEU A 171     -15.867  -2.318  21.998  1.00 89.66           C  
ATOM   2608 HD11 LEU A 171     -15.111  -1.761  22.551  1.00 89.66           H  
ATOM   2609 HD12 LEU A 171     -15.796  -3.371  22.269  1.00 89.66           H  
ATOM   2610 HD13 LEU A 171     -15.683  -2.198  20.930  1.00 89.66           H  
ATOM   2611  CD2 LEU A 171     -17.422  -1.939  23.872  1.00 89.66           C  
ATOM   2612 HD21 LEU A 171     -18.448  -1.714  24.163  1.00 89.66           H  
ATOM   2613 HD22 LEU A 171     -17.204  -2.963  24.174  1.00 89.66           H  
ATOM   2614 HD23 LEU A 171     -16.742  -1.263  24.390  1.00 89.66           H  
ATOM   2615  N   LEU A 172     -19.167   2.413  20.963  1.00 89.03           N  
ATOM   2616  H   LEU A 172     -19.679   1.818  20.328  1.00 89.03           H  
ATOM   2617  CA  LEU A 172     -19.052   3.834  20.613  1.00 89.03           C  
ATOM   2618  HA  LEU A 172     -18.459   4.335  21.379  1.00 89.03           H  
ATOM   2619  C   LEU A 172     -20.406   4.559  20.642  1.00 89.03           C  
ATOM   2620  CB  LEU A 172     -18.295   4.010  19.279  1.00 89.03           C  
ATOM   2621  HB2 LEU A 172     -18.123   5.074  19.118  1.00 89.03           H  
ATOM   2622  HB3 LEU A 172     -18.929   3.670  18.460  1.00 89.03           H  
ATOM   2623  O   LEU A 172     -20.531   5.646  20.071  1.00 89.03           O  
ATOM   2624  CG  LEU A 172     -16.943   3.282  19.180  1.00 89.03           C  
ATOM   2625  HG  LEU A 172     -17.065   2.219  19.387  1.00 89.03           H  
ATOM   2626  CD1 LEU A 172     -16.409   3.425  17.756  1.00 89.03           C  
ATOM   2627 HD11 LEU A 172     -17.131   2.996  17.061  1.00 89.03           H  
ATOM   2628 HD12 LEU A 172     -15.468   2.885  17.655  1.00 89.03           H  
ATOM   2629 HD13 LEU A 172     -16.259   4.476  17.507  1.00 89.03           H  
ATOM   2630  CD2 LEU A 172     -15.917   3.872  20.147  1.00 89.03           C  
ATOM   2631 HD21 LEU A 172     -15.811   4.944  19.986  1.00 89.03           H  
ATOM   2632 HD22 LEU A 172     -14.953   3.386  19.993  1.00 89.03           H  
ATOM   2633 HD23 LEU A 172     -16.230   3.685  21.175  1.00 89.03           H  
ATOM   2634  N   ALA A 173     -21.411   4.001  21.329  1.00 83.93           N  
ATOM   2635  H   ALA A 173     -21.279   3.077  21.717  1.00 83.93           H  
ATOM   2636  CA  ALA A 173     -22.712   4.640  21.512  1.00 83.93           C  
ATOM   2637  HA  ALA A 173     -23.230   4.625  20.553  1.00 83.93           H  
ATOM   2638  C   ALA A 173     -22.573   6.104  21.971  1.00 83.93           C  
ATOM   2639  CB  ALA A 173     -23.561   3.853  22.516  1.00 83.93           C  
ATOM   2640  HB1 ALA A 173     -24.451   4.426  22.778  1.00 83.93           H  
ATOM   2641  HB2 ALA A 173     -23.896   2.914  22.074  1.00 83.93           H  
ATOM   2642  HB3 ALA A 173     -22.987   3.650  23.420  1.00 83.93           H  
ATOM   2643  O   ALA A 173     -21.809   6.438  22.879  1.00 83.93           O  
ATOM   2644  N   GLY A 174     -23.328   6.993  21.322  1.00 85.24           N  
ATOM   2645  H   GLY A 174     -23.933   6.646  20.592  1.00 85.24           H  
ATOM   2646  CA  GLY A 174     -23.323   8.432  21.607  1.00 85.24           C  
ATOM   2647  HA2 GLY A 174     -23.332   8.578  22.687  1.00 85.24           H  
ATOM   2648  HA3 GLY A 174     -24.232   8.874  21.197  1.00 85.24           H  
ATOM   2649  C   GLY A 174     -22.129   9.209  21.042  1.00 85.24           C  
ATOM   2650  O   GLY A 174     -22.073  10.426  21.215  1.00 85.24           O  
ATOM   2651  N   ARG A 175     -21.190   8.554  20.349  1.00 90.51           N  
ATOM   2652  H   ARG A 175     -21.267   7.551  20.255  1.00 90.51           H  
ATOM   2653  CA  ARG A 175     -20.072   9.213  19.661  1.00 90.51           C  
ATOM   2654  HA  ARG A 175     -19.988  10.238  20.022  1.00 90.51           H  
ATOM   2655  C   ARG A 175     -20.349   9.282  18.164  1.00 90.51           C  
ATOM   2656  CB  ARG A 175     -18.750   8.493  19.967  1.00 90.51           C  
ATOM   2657  HB2 ARG A 175     -18.785   7.484  19.557  1.00 90.51           H  
ATOM   2658  HB3 ARG A 175     -17.936   9.027  19.476  1.00 90.51           H  
ATOM   2659  O   ARG A 175     -20.865   8.339  17.567  1.00 90.51           O  
ATOM   2660  CG  ARG A 175     -18.481   8.426  21.478  1.00 90.51           C  
ATOM   2661  HG2 ARG A 175     -18.443   9.436  21.885  1.00 90.51           H  
ATOM   2662  HG3 ARG A 175     -19.279   7.872  21.973  1.00 90.51           H  
ATOM   2663  CD  ARG A 175     -17.161   7.713  21.757  1.00 90.51           C  
ATOM   2664  HD2 ARG A 175     -16.364   8.271  21.266  1.00 90.51           H  
ATOM   2665  HD3 ARG A 175     -17.200   6.711  21.330  1.00 90.51           H  
ATOM   2666  NE  ARG A 175     -16.918   7.610  23.208  1.00 90.51           N  
ATOM   2667  HE  ARG A 175     -17.717   7.409  23.793  1.00 90.51           H  
ATOM   2668  NH1 ARG A 175     -14.655   7.886  23.135  1.00 90.51           N  
ATOM   2669 HH11 ARG A 175     -13.771   7.871  23.623  1.00 90.51           H  
ATOM   2670 HH12 ARG A 175     -14.689   7.588  22.170  1.00 90.51           H  
ATOM   2671  NH2 ARG A 175     -15.628   7.603  25.094  1.00 90.51           N  
ATOM   2672 HH21 ARG A 175     -16.349   7.107  25.598  1.00 90.51           H  
ATOM   2673 HH22 ARG A 175     -14.711   7.525  25.511  1.00 90.51           H  
ATOM   2674  CZ  ARG A 175     -15.749   7.705  23.806  1.00 90.51           C  
ATOM   2675  N   THR A 176     -19.991  10.402  17.545  1.00 92.84           N  
ATOM   2676  H   THR A 176     -19.557  11.150  18.067  1.00 92.84           H  
ATOM   2677  CA  THR A 176     -20.053  10.541  16.088  1.00 92.84           C  
ATOM   2678  HA  THR A 176     -20.999  10.133  15.729  1.00 92.84           H  
ATOM   2679  C   THR A 176     -18.921   9.735  15.464  1.00 92.84           C  
ATOM   2680  CB  THR A 176     -19.987  12.013  15.657  1.00 92.84           C  
ATOM   2681  HB  THR A 176     -19.888  12.066  14.572  1.00 92.84           H  
ATOM   2682  O   THR A 176     -17.776   9.858  15.889  1.00 92.84           O  
ATOM   2683  CG2 THR A 176     -21.244  12.772  16.075  1.00 92.84           C  
ATOM   2684 HG21 THR A 176     -22.119  12.302  15.626  1.00 92.84           H  
ATOM   2685 HG22 THR A 176     -21.194  13.799  15.715  1.00 92.84           H  
ATOM   2686 HG23 THR A 176     -21.355  12.771  17.160  1.00 92.84           H  
ATOM   2687  OG1 THR A 176     -18.898  12.680  16.262  1.00 92.84           O  
ATOM   2688  HG1 THR A 176     -18.908  13.580  15.927  1.00 92.84           H  
ATOM   2689  N   MET A 177     -19.230   8.909  14.467  1.00 95.02           N  
ATOM   2690  H   MET A 177     -20.190   8.856  14.157  1.00 95.02           H  
ATOM   2691  CA  MET A 177     -18.236   8.214  13.649  1.00 95.02           C  
ATOM   2692  HA  MET A 177     -17.234   8.490  13.978  1.00 95.02           H  
ATOM   2693  C   MET A 177     -18.412   8.662  12.206  1.00 95.02           C  
ATOM   2694  CB  MET A 177     -18.367   6.693  13.798  1.00 95.02           C  
ATOM   2695  HB2 MET A 177     -18.153   6.419  14.831  1.00 95.02           H  
ATOM   2696  HB3 MET A 177     -19.387   6.392  13.560  1.00 95.02           H  
ATOM   2697  O   MET A 177     -19.535   8.641  11.698  1.00 95.02           O  
ATOM   2698  CG  MET A 177     -17.400   5.943  12.872  1.00 95.02           C  
ATOM   2699  HG2 MET A 177     -16.383   6.285  13.062  1.00 95.02           H  
ATOM   2700  HG3 MET A 177     -17.647   6.166  11.834  1.00 95.02           H  
ATOM   2701  SD  MET A 177     -17.460   4.149  13.082  1.00 95.02           S  
ATOM   2702  CE  MET A 177     -16.213   3.658  11.864  1.00 95.02           C  
ATOM   2703  HE1 MET A 177     -15.996   2.595  11.969  1.00 95.02           H  
ATOM   2704  HE2 MET A 177     -16.577   3.859  10.857  1.00 95.02           H  
ATOM   2705  HE3 MET A 177     -15.296   4.219  12.042  1.00 95.02           H  
ATOM   2706  N   ARG A 178     -17.323   9.068  11.555  1.00 95.67           N  
ATOM   2707  H   ARG A 178     -16.432   9.025  12.029  1.00 95.67           H  
ATOM   2708  CA  ARG A 178     -17.341   9.535  10.170  1.00 95.67           C  
ATOM   2709  HA  ARG A 178     -18.311   9.283   9.739  1.00 95.67           H  
ATOM   2710  C   ARG A 178     -16.295   8.828   9.335  1.00 95.67           C  
ATOM   2711  CB  ARG A 178     -17.152  11.054  10.087  1.00 95.67           C  
ATOM   2712  HB2 ARG A 178     -17.121  11.351   9.038  1.00 95.67           H  
ATOM   2713  HB3 ARG A 178     -16.204  11.326  10.551  1.00 95.67           H  
ATOM   2714  O   ARG A 178     -15.177   8.629   9.801  1.00 95.67           O  
ATOM   2715  CG  ARG A 178     -18.297  11.797  10.777  1.00 95.67           C  
ATOM   2716  HG2 ARG A 178     -18.347  11.509  11.827  1.00 95.67           H  
ATOM   2717  HG3 ARG A 178     -19.240  11.546  10.291  1.00 95.67           H  
ATOM   2718  CD  ARG A 178     -18.075  13.301  10.698  1.00 95.67           C  
ATOM   2719  HD2 ARG A 178     -17.096  13.527  11.121  1.00 95.67           H  
ATOM   2720  HD3 ARG A 178     -18.085  13.610   9.653  1.00 95.67           H  
ATOM   2721  NE  ARG A 178     -19.147  13.992  11.429  1.00 95.67           N  
ATOM   2722  HE  ARG A 178     -20.082  13.621  11.351  1.00 95.67           H  
ATOM   2723  NH1 ARG A 178     -17.881  15.623  12.446  1.00 95.67           N  
ATOM   2724 HH11 ARG A 178     -17.808  16.388  13.101  1.00 95.67           H  
ATOM   2725 HH12 ARG A 178     -17.047  15.226  12.037  1.00 95.67           H  
ATOM   2726  NH2 ARG A 178     -20.111  15.438  12.815  1.00 95.67           N  
ATOM   2727 HH21 ARG A 178     -20.951  14.911  12.621  1.00 95.67           H  
ATOM   2728 HH22 ARG A 178     -20.139  16.249  13.417  1.00 95.67           H  
ATOM   2729  CZ  ARG A 178     -19.027  15.025  12.228  1.00 95.67           C  
ATOM   2730  N   ILE A 179     -16.658   8.517   8.098  1.00 97.02           N  
ATOM   2731  H   ILE A 179     -17.606   8.723   7.818  1.00 97.02           H  
ATOM   2732  CA  ILE A 179     -15.714   8.138   7.048  1.00 97.02           C  
ATOM   2733  HA  ILE A 179     -14.731   7.983   7.491  1.00 97.02           H  
ATOM   2734  C   ILE A 179     -15.620   9.314   6.085  1.00 97.02           C  
ATOM   2735  CB  ILE A 179     -16.109   6.821   6.355  1.00 97.02           C  
ATOM   2736  HB  ILE A 179     -17.053   6.963   5.828  1.00 97.02           H  
ATOM   2737  O   ILE A 179     -16.638   9.826   5.614  1.00 97.02           O  
ATOM   2738  CG1 ILE A 179     -16.295   5.720   7.423  1.00 97.02           C  
ATOM   2739 HG12 ILE A 179     -17.134   5.983   8.067  1.00 97.02           H  
ATOM   2740 HG13 ILE A 179     -15.401   5.653   8.042  1.00 97.02           H  
ATOM   2741  CG2 ILE A 179     -15.023   6.440   5.330  1.00 97.02           C  
ATOM   2742 HG21 ILE A 179     -14.079   6.241   5.837  1.00 97.02           H  
ATOM   2743 HG22 ILE A 179     -15.322   5.552   4.772  1.00 97.02           H  
ATOM   2744 HG23 ILE A 179     -14.871   7.239   4.605  1.00 97.02           H  
ATOM   2745  CD1 ILE A 179     -16.592   4.338   6.848  1.00 97.02           C  
ATOM   2746 HD11 ILE A 179     -17.386   4.408   6.104  1.00 97.02           H  
ATOM   2747 HD12 ILE A 179     -15.696   3.923   6.387  1.00 97.02           H  
ATOM   2748 HD13 ILE A 179     -16.909   3.673   7.652  1.00 97.02           H  
ATOM   2749  N   ILE A 180     -14.402   9.783   5.852  1.00 97.70           N  
ATOM   2750  H   ILE A 180     -13.616   9.293   6.255  1.00 97.70           H  
ATOM   2751  CA  ILE A 180     -14.123  11.013   5.119  1.00 97.70           C  
ATOM   2752  HA  ILE A 180     -15.062  11.430   4.755  1.00 97.70           H  
ATOM   2753  C   ILE A 180     -13.257  10.680   3.914  1.00 97.70           C  
ATOM   2754  CB  ILE A 180     -13.472  12.070   6.036  1.00 97.70           C  
ATOM   2755  HB  ILE A 180     -12.495  11.704   6.352  1.00 97.70           H  
ATOM   2756  O   ILE A 180     -12.206  10.064   4.063  1.00 97.70           O  
ATOM   2757  CG1 ILE A 180     -14.334  12.288   7.304  1.00 97.70           C  
ATOM   2758 HG12 ILE A 180     -15.356  12.537   7.017  1.00 97.70           H  
ATOM   2759 HG13 ILE A 180     -14.368  11.359   7.873  1.00 97.70           H  
ATOM   2760  CG2 ILE A 180     -13.260  13.370   5.239  1.00 97.70           C  
ATOM   2761 HG21 ILE A 180     -12.809  14.139   5.866  1.00 97.70           H  
ATOM   2762 HG22 ILE A 180     -12.572  13.196   4.412  1.00 97.70           H  
ATOM   2763 HG23 ILE A 180     -14.210  13.725   4.839  1.00 97.70           H  
ATOM   2764  CD1 ILE A 180     -13.805  13.357   8.261  1.00 97.70           C  
ATOM   2765 HD11 ILE A 180     -12.760  13.158   8.497  1.00 97.70           H  
ATOM   2766 HD12 ILE A 180     -14.397  13.330   9.176  1.00 97.70           H  
ATOM   2767 HD13 ILE A 180     -13.901  14.350   7.822  1.00 97.70           H  
ATOM   2768  N   PHE A 181     -13.694  11.118   2.737  1.00 98.07           N  
ATOM   2769  H   PHE A 181     -14.564  11.630   2.721  1.00 98.07           H  
ATOM   2770  CA  PHE A 181     -12.995  10.958   1.467  1.00 98.07           C  
ATOM   2771  HA  PHE A 181     -12.129  10.309   1.593  1.00 98.07           H  
ATOM   2772  C   PHE A 181     -12.518  12.321   0.980  1.00 98.07           C  
ATOM   2773  CB  PHE A 181     -13.934  10.317   0.437  1.00 98.07           C  
ATOM   2774  HB2 PHE A 181     -14.802  10.960   0.291  1.00 98.07           H  
ATOM   2775  HB3 PHE A 181     -13.414  10.248  -0.519  1.00 98.07           H  
ATOM   2776  O   PHE A 181     -13.326  13.243   0.838  1.00 98.07           O  
ATOM   2777  CG  PHE A 181     -14.411   8.938   0.834  1.00 98.07           C  
ATOM   2778  CD1 PHE A 181     -13.662   7.810   0.461  1.00 98.07           C  
ATOM   2779  HD1 PHE A 181     -12.774   7.928  -0.142  1.00 98.07           H  
ATOM   2780  CD2 PHE A 181     -15.571   8.783   1.615  1.00 98.07           C  
ATOM   2781  HD2 PHE A 181     -16.142   9.650   1.912  1.00 98.07           H  
ATOM   2782  CE1 PHE A 181     -14.047   6.533   0.893  1.00 98.07           C  
ATOM   2783  HE1 PHE A 181     -13.447   5.674   0.627  1.00 98.07           H  
ATOM   2784  CE2 PHE A 181     -15.968   7.502   2.034  1.00 98.07           C  
ATOM   2785  HE2 PHE A 181     -16.849   7.371   2.644  1.00 98.07           H  
ATOM   2786  CZ  PHE A 181     -15.194   6.383   1.688  1.00 98.07           C  
ATOM   2787  HZ  PHE A 181     -15.475   5.407   2.055  1.00 98.07           H  
ATOM   2788  N   MET A 182     -11.225  12.445   0.697  1.00 97.88           N  
ATOM   2789  H   MET A 182     -10.616  11.654   0.849  1.00 97.88           H  
ATOM   2790  CA  MET A 182     -10.677  13.595  -0.012  1.00 97.88           C  
ATOM   2791  HA  MET A 182     -11.360  14.439   0.087  1.00 97.88           H  
ATOM   2792  C   MET A 182     -10.546  13.254  -1.491  1.00 97.88           C  
ATOM   2793  CB  MET A 182      -9.331  14.006   0.589  1.00 97.88           C  
ATOM   2794  HB2 MET A 182      -9.437  14.141   1.666  1.00 97.88           H  
ATOM   2795  HB3 MET A 182      -8.607  13.213   0.400  1.00 97.88           H  
ATOM   2796  O   MET A 182      -9.813  12.336  -1.863  1.00 97.88           O  
ATOM   2797  CG  MET A 182      -8.809  15.303  -0.040  1.00 97.88           C  
ATOM   2798  HG2 MET A 182      -8.676  15.140  -1.109  1.00 97.88           H  
ATOM   2799  HG3 MET A 182      -7.826  15.520   0.378  1.00 97.88           H  
ATOM   2800  SD  MET A 182      -9.866  16.766   0.174  1.00 97.88           S  
ATOM   2801  CE  MET A 182      -9.574  17.136   1.922  1.00 97.88           C  
ATOM   2802  HE1 MET A 182      -9.941  16.317   2.541  1.00 97.88           H  
ATOM   2803  HE2 MET A 182      -8.508  17.279   2.096  1.00 97.88           H  
ATOM   2804  HE3 MET A 182     -10.110  18.044   2.198  1.00 97.88           H  
ATOM   2805  N   PHE A 183     -11.249  14.003  -2.332  1.00 98.10           N  
ATOM   2806  H   PHE A 183     -11.816  14.758  -1.974  1.00 98.10           H  
ATOM   2807  CA  PHE A 183     -11.174  13.837  -3.773  1.00 98.10           C  
ATOM   2808  HA  PHE A 183     -10.998  12.781  -3.979  1.00 98.10           H  
ATOM   2809  C   PHE A 183      -9.987  14.605  -4.355  1.00 98.10           C  
ATOM   2810  CB  PHE A 183     -12.517  14.190  -4.412  1.00 98.10           C  
ATOM   2811  HB2 PHE A 183     -12.896  15.129  -4.011  1.00 98.10           H  
ATOM   2812  HB3 PHE A 183     -12.358  14.352  -5.479  1.00 98.10           H  
ATOM   2813  O   PHE A 183      -9.634  15.693  -3.902  1.00 98.10           O  
ATOM   2814  CG  PHE A 183     -13.547  13.093  -4.244  1.00 98.10           C  
ATOM   2815  CD1 PHE A 183     -13.756  12.153  -5.272  1.00 98.10           C  
ATOM   2816  HD1 PHE A 183     -13.185  12.211  -6.187  1.00 98.10           H  
ATOM   2817  CD2 PHE A 183     -14.253  12.970  -3.032  1.00 98.10           C  
ATOM   2818  HD2 PHE A 183     -14.077  13.670  -2.229  1.00 98.10           H  
ATOM   2819  CE1 PHE A 183     -14.673  11.103  -5.094  1.00 98.10           C  
ATOM   2820  HE1 PHE A 183     -14.809  10.367  -5.873  1.00 98.10           H  
ATOM   2821  CE2 PHE A 183     -15.165  11.916  -2.854  1.00 98.10           C  
ATOM   2822  HE2 PHE A 183     -15.688  11.806  -1.915  1.00 98.10           H  
ATOM   2823  CZ  PHE A 183     -15.378  10.985  -3.885  1.00 98.10           C  
ATOM   2824  HZ  PHE A 183     -16.065  10.164  -3.741  1.00 98.10           H  
ATOM   2825  N   GLU A 184      -9.358  14.015  -5.359  1.00 97.12           N  
ATOM   2826  H   GLU A 184      -9.744  13.149  -5.708  1.00 97.12           H  
ATOM   2827  CA  GLU A 184      -8.156  14.517  -6.010  1.00 97.12           C  
ATOM   2828  HA  GLU A 184      -7.464  14.840  -5.232  1.00 97.12           H  
ATOM   2829  C   GLU A 184      -8.460  15.747  -6.887  1.00 97.12           C  
ATOM   2830  CB  GLU A 184      -7.519  13.331  -6.761  1.00 97.12           C  
ATOM   2831  HB2 GLU A 184      -8.186  13.021  -7.565  1.00 97.12           H  
ATOM   2832  HB3 GLU A 184      -7.429  12.496  -6.066  1.00 97.12           H  
ATOM   2833  O   GLU A 184      -9.597  16.011  -7.285  1.00 97.12           O  
ATOM   2834  CG  GLU A 184      -6.132  13.587  -7.352  1.00 97.12           C  
ATOM   2835  HG2 GLU A 184      -5.745  12.651  -7.755  1.00 97.12           H  
ATOM   2836  HG3 GLU A 184      -6.251  14.273  -8.190  1.00 97.12           H  
ATOM   2837  CD  GLU A 184      -5.141  14.152  -6.326  1.00 97.12           C  
ATOM   2838  OE1 GLU A 184      -4.995  15.401  -6.288  1.00 97.12           O  
ATOM   2839  OE2 GLU A 184      -4.539  13.348  -5.584  1.00 97.12           O  
ATOM   2840  N   SER A 185      -7.448  16.559  -7.182  1.00 96.48           N  
ATOM   2841  H   SER A 185      -6.524  16.302  -6.864  1.00 96.48           H  
ATOM   2842  CA  SER A 185      -7.595  17.612  -8.190  1.00 96.48           C  
ATOM   2843  HA  SER A 185      -8.524  18.145  -7.990  1.00 96.48           H  
ATOM   2844  C   SER A 185      -7.686  17.004  -9.595  1.00 96.48           C  
ATOM   2845  CB  SER A 185      -6.457  18.627  -8.089  1.00 96.48           C  
ATOM   2846  HB2 SER A 185      -6.718  19.505  -8.680  1.00 96.48           H  
ATOM   2847  HB3 SER A 185      -6.326  18.934  -7.051  1.00 96.48           H  
ATOM   2848  O   SER A 185      -7.078  15.971  -9.877  1.00 96.48           O  
ATOM   2849  OG  SER A 185      -5.252  18.095  -8.589  1.00 96.48           O  
ATOM   2850  HG  SER A 185      -4.902  17.455  -7.965  1.00 96.48           H  
ATOM   2851  N   ALA A 186      -8.400  17.656 -10.517  1.00 96.07           N  
ATOM   2852  H   ALA A 186      -8.909  18.487 -10.254  1.00 96.07           H  
ATOM   2853  CA  ALA A 186      -8.562  17.142 -11.880  1.00 96.07           C  
ATOM   2854  HA  ALA A 186      -9.052  16.170 -11.834  1.00 96.07           H  
ATOM   2855  C   ALA A 186      -7.210  16.941 -12.590  1.00 96.07           C  
ATOM   2856  CB  ALA A 186      -9.465  18.103 -12.657  1.00 96.07           C  
ATOM   2857  HB1 ALA A 186      -9.036  19.105 -12.676  1.00 96.07           H  
ATOM   2858  HB2 ALA A 186      -9.570  17.752 -13.683  1.00 96.07           H  
ATOM   2859  HB3 ALA A 186     -10.453  18.136 -12.197  1.00 96.07           H  
ATOM   2860  O   ALA A 186      -7.011  15.930 -13.256  1.00 96.07           O  
ATOM   2861  N   ALA A 187      -6.255  17.852 -12.372  1.00 93.79           N  
ATOM   2862  H   ALA A 187      -6.468  18.633 -11.767  1.00 93.79           H  
ATOM   2863  CA  ALA A 187      -4.918  17.795 -12.962  1.00 93.79           C  
ATOM   2864  HA  ALA A 187      -5.014  17.754 -14.047  1.00 93.79           H  
ATOM   2865  C   ALA A 187      -4.103  16.563 -12.530  1.00 93.79           C  
ATOM   2866  CB  ALA A 187      -4.183  19.086 -12.583  1.00 93.79           C  
ATOM   2867  HB1 ALA A 187      -4.738  19.952 -12.944  1.00 93.79           H  
ATOM   2868  HB2 ALA A 187      -3.195  19.086 -13.042  1.00 93.79           H  
ATOM   2869  HB3 ALA A 187      -4.067  19.148 -11.501  1.00 93.79           H  
ATOM   2870  O   ALA A 187      -3.273  16.088 -13.301  1.00 93.79           O  
ATOM   2871  N   ASN A 188      -4.360  16.023 -11.335  1.00 94.50           N  
ATOM   2872  H   ASN A 188      -5.072  16.447 -10.758  1.00 94.50           H  
ATOM   2873  CA  ASN A 188      -3.617  14.891 -10.776  1.00 94.50           C  
ATOM   2874  HA  ASN A 188      -2.601  14.884 -11.171  1.00 94.50           H  
ATOM   2875  C   ASN A 188      -4.234  13.524 -11.109  1.00 94.50           C  
ATOM   2876  CB  ASN A 188      -3.551  15.076  -9.255  1.00 94.50           C  
ATOM   2877  HB2 ASN A 188      -3.226  14.148  -8.785  1.00 94.50           H  
ATOM   2878  HB3 ASN A 188      -4.552  15.317  -8.895  1.00 94.50           H  
ATOM   2879  O   ASN A 188      -3.571  12.504 -10.914  1.00 94.50           O  
ATOM   2880  CG  ASN A 188      -2.622  16.168  -8.777  1.00 94.50           C  
ATOM   2881  ND2 ASN A 188      -2.743  16.532  -7.521  1.00 94.50           N  
ATOM   2882 HD21 ASN A 188      -2.078  17.213  -7.182  1.00 94.50           H  
ATOM   2883 HD22 ASN A 188      -3.402  16.054  -6.924  1.00 94.50           H  
ATOM   2884  OD1 ASN A 188      -1.799  16.709  -9.491  1.00 94.50           O  
ATOM   2885  N   CYS A 189      -5.491  13.481 -11.566  1.00 95.44           N  
ATOM   2886  H   CYS A 189      -5.985  14.352 -11.700  1.00 95.44           H  
ATOM   2887  CA  CYS A 189      -6.206  12.225 -11.806  1.00 95.44           C  
ATOM   2888  HA  CYS A 189      -5.521  11.389 -11.663  1.00 95.44           H  
ATOM   2889  C   CYS A 189      -6.724  12.056 -13.237  1.00 95.44           C  
ATOM   2890  CB  CYS A 189      -7.322  12.056 -10.765  1.00 95.44           C  
ATOM   2891  HB2 CYS A 189      -7.808  11.094 -10.928  1.00 95.44           H  
ATOM   2892  HB3 CYS A 189      -6.894  12.048  -9.763  1.00 95.44           H  
ATOM   2893  O   CYS A 189      -6.666  10.945 -13.741  1.00 95.44           O  
ATOM   2894  SG  CYS A 189      -8.555  13.382 -10.893  1.00 95.44           S  
ATOM   2895  HG  CYS A 189      -7.808  14.335 -10.328  1.00 95.44           H  
ATOM   2896  N   LEU A 190      -7.200  13.105 -13.913  1.00 96.99           N  
ATOM   2897  H   LEU A 190      -7.168  14.026 -13.499  1.00 96.99           H  
ATOM   2898  CA  LEU A 190      -7.744  12.973 -15.268  1.00 96.99           C  
ATOM   2899  HA  LEU A 190      -8.358  12.073 -15.311  1.00 96.99           H  
ATOM   2900  C   LEU A 190      -6.647  12.768 -16.315  1.00 96.99           C  
ATOM   2901  CB  LEU A 190      -8.637  14.175 -15.619  1.00 96.99           C  
ATOM   2902  HB2 LEU A 190      -8.028  15.079 -15.625  1.00 96.99           H  
ATOM   2903  HB3 LEU A 190      -9.015  14.020 -16.630  1.00 96.99           H  
ATOM   2904  O   LEU A 190      -5.477  13.075 -16.079  1.00 96.99           O  
ATOM   2905  CG  LEU A 190      -9.842  14.384 -14.690  1.00 96.99           C  
ATOM   2906  HG  LEU A 190      -9.494  14.682 -13.701  1.00 96.99           H  
ATOM   2907  CD1 LEU A 190     -10.725  15.501 -15.245  1.00 96.99           C  
ATOM   2908 HD11 LEU A 190     -10.120  16.379 -15.471  1.00 96.99           H  
ATOM   2909 HD12 LEU A 190     -11.213  15.158 -16.158  1.00 96.99           H  
ATOM   2910 HD13 LEU A 190     -11.486  15.761 -14.510  1.00 96.99           H  
ATOM   2911  CD2 LEU A 190     -10.700  13.123 -14.552  1.00 96.99           C  
ATOM   2912 HD21 LEU A 190     -10.960  12.740 -15.539  1.00 96.99           H  
ATOM   2913 HD22 LEU A 190     -10.147  12.362 -14.002  1.00 96.99           H  
ATOM   2914 HD23 LEU A 190     -11.610  13.339 -13.993  1.00 96.99           H  
ATOM   2915  N   GLU A 191      -7.050  12.273 -17.480  1.00 97.13           N  
ATOM   2916  H   GLU A 191      -8.024  12.029 -17.593  1.00 97.13           H  
ATOM   2917  CA  GLU A 191      -6.185  12.057 -18.638  1.00 97.13           C  
ATOM   2918  HA  GLU A 191      -5.181  12.428 -18.430  1.00 97.13           H  
ATOM   2919  C   GLU A 191      -6.727  12.814 -19.861  1.00 97.13           C  
ATOM   2920  CB  GLU A 191      -6.086  10.556 -18.938  1.00 97.13           C  
ATOM   2921  HB2 GLU A 191      -5.444  10.438 -19.811  1.00 97.13           H  
ATOM   2922  HB3 GLU A 191      -7.081  10.187 -19.183  1.00 97.13           H  
ATOM   2923  O   GLU A 191      -7.940  12.930 -20.036  1.00 97.13           O  
ATOM   2924  CG  GLU A 191      -5.511   9.700 -17.800  1.00 97.13           C  
ATOM   2925  HG2 GLU A 191      -6.125   9.825 -16.908  1.00 97.13           H  
ATOM   2926  HG3 GLU A 191      -4.505  10.052 -17.572  1.00 97.13           H  
ATOM   2927  CD  GLU A 191      -5.462   8.199 -18.138  1.00 97.13           C  
ATOM   2928  OE1 GLU A 191      -4.844   7.447 -17.358  1.00 97.13           O  
ATOM   2929  OE2 GLU A 191      -6.066   7.738 -19.141  1.00 97.13           O  
ATOM   2930  N   ASP A 192      -5.846  13.300 -20.735  1.00 96.83           N  
ATOM   2931  H   ASP A 192      -4.864  13.184 -20.531  1.00 96.83           H  
ATOM   2932  CA  ASP A 192      -6.195  14.021 -21.964  1.00 96.83           C  
ATOM   2933  HA  ASP A 192      -7.276  14.009 -22.107  1.00 96.83           H  
ATOM   2934  C   ASP A 192      -5.554  13.363 -23.196  1.00 96.83           C  
ATOM   2935  CB  ASP A 192      -5.799  15.496 -21.842  1.00 96.83           C  
ATOM   2936  HB2 ASP A 192      -6.343  15.935 -21.005  1.00 96.83           H  
ATOM   2937  HB3 ASP A 192      -4.730  15.561 -21.641  1.00 96.83           H  
ATOM   2938  O   ASP A 192      -4.494  13.792 -23.657  1.00 96.83           O  
ATOM   2939  CG  ASP A 192      -6.117  16.303 -23.107  1.00 96.83           C  
ATOM   2940  OD1 ASP A 192      -6.903  15.852 -23.973  1.00 96.83           O  
ATOM   2941  OD2 ASP A 192      -5.631  17.446 -23.224  1.00 96.83           O  
ATOM   2942  N   PRO A 193      -6.199  12.336 -23.778  1.00 95.48           N  
ATOM   2943  CA  PRO A 193      -5.698  11.679 -24.983  1.00 95.48           C  
ATOM   2944  HA  PRO A 193      -4.723  11.238 -24.778  1.00 95.48           H  
ATOM   2945  C   PRO A 193      -5.564  12.598 -26.197  1.00 95.48           C  
ATOM   2946  CB  PRO A 193      -6.718  10.585 -25.294  1.00 95.48           C  
ATOM   2947  HB2 PRO A 193      -7.457  10.953 -26.006  1.00 95.48           H  
ATOM   2948  HB3 PRO A 193      -6.220   9.703 -25.698  1.00 95.48           H  
ATOM   2949  O   PRO A 193      -4.832  12.269 -27.128  1.00 95.48           O  
ATOM   2950  CG  PRO A 193      -7.414  10.311 -23.965  1.00 95.48           C  
ATOM   2951  HG2 PRO A 193      -6.841   9.586 -23.388  1.00 95.48           H  
ATOM   2952  HG3 PRO A 193      -8.437   9.969 -24.122  1.00 95.48           H  
ATOM   2953  CD  PRO A 193      -7.384  11.666 -23.270  1.00 95.48           C  
ATOM   2954  HD2 PRO A 193      -7.326  11.520 -22.191  1.00 95.48           H  
ATOM   2955  HD3 PRO A 193      -8.272  12.245 -23.528  1.00 95.48           H  
ATOM   2956  N   ALA A 194      -6.313  13.703 -26.234  1.00 95.01           N  
ATOM   2957  H   ALA A 194      -6.814  13.982 -25.402  1.00 95.01           H  
ATOM   2958  CA  ALA A 194      -6.300  14.629 -27.357  1.00 95.01           C  
ATOM   2959  HA  ALA A 194      -6.100  14.076 -28.275  1.00 95.01           H  
ATOM   2960  C   ALA A 194      -5.197  15.691 -27.228  1.00 95.01           C  
ATOM   2961  CB  ALA A 194      -7.693  15.258 -27.472  1.00 95.01           C  
ATOM   2962  HB1 ALA A 194      -7.725  15.925 -28.333  1.00 95.01           H  
ATOM   2963  HB2 ALA A 194      -8.443  14.477 -27.595  1.00 95.01           H  
ATOM   2964  HB3 ALA A 194      -7.909  15.823 -26.566  1.00 95.01           H  
ATOM   2965  O   ALA A 194      -4.855  16.316 -28.230  1.00 95.01           O  
ATOM   2966  N   GLY A 195      -4.671  15.925 -26.021  1.00 95.79           N  
ATOM   2967  H   GLY A 195      -5.007  15.383 -25.237  1.00 95.79           H  
ATOM   2968  CA  GLY A 195      -3.700  16.985 -25.733  1.00 95.79           C  
ATOM   2969  HA2 GLY A 195      -3.425  16.920 -24.680  1.00 95.79           H  
ATOM   2970  HA3 GLY A 195      -2.808  16.840 -26.341  1.00 95.79           H  
ATOM   2971  C   GLY A 195      -4.240  18.398 -25.972  1.00 95.79           C  
ATOM   2972  O   GLY A 195      -3.476  19.308 -26.292  1.00 95.79           O  
ATOM   2973  N   THR A 196      -5.561  18.582 -25.896  1.00 96.97           N  
ATOM   2974  H   THR A 196      -6.078  17.835 -25.455  1.00 96.97           H  
ATOM   2975  CA  THR A 196      -6.235  19.861 -26.191  1.00 96.97           C  
ATOM   2976  HA  THR A 196      -5.480  20.638 -26.307  1.00 96.97           H  
ATOM   2977  C   THR A 196      -7.142  20.350 -25.067  1.00 96.97           C  
ATOM   2978  CB  THR A 196      -7.044  19.812 -27.498  1.00 96.97           C  
ATOM   2979  HB  THR A 196      -7.539  20.772 -27.641  1.00 96.97           H  
ATOM   2980  O   THR A 196      -7.726  21.425 -25.202  1.00 96.97           O  
ATOM   2981  CG2 THR A 196      -6.180  19.562 -28.732  1.00 96.97           C  
ATOM   2982 HG21 THR A 196      -6.803  19.595 -29.626  1.00 96.97           H  
ATOM   2983 HG22 THR A 196      -5.411  20.333 -28.800  1.00 96.97           H  
ATOM   2984 HG23 THR A 196      -5.695  18.588 -28.669  1.00 96.97           H  
ATOM   2985  OG1 THR A 196      -8.034  18.809 -27.449  1.00 96.97           O  
ATOM   2986  HG1 THR A 196      -7.571  17.986 -27.274  1.00 96.97           H  
ATOM   2987  N   THR A 197      -7.274  19.592 -23.978  1.00 96.43           N  
ATOM   2988  H   THR A 197      -6.667  18.794 -23.862  1.00 96.43           H  
ATOM   2989  CA  THR A 197      -8.179  19.907 -22.872  1.00 96.43           C  
ATOM   2990  HA  THR A 197      -9.192  20.002 -23.262  1.00 96.43           H  
ATOM   2991  C   THR A 197      -7.774  21.221 -22.207  1.00 96.43           C  
ATOM   2992  CB  THR A 197      -8.185  18.782 -21.824  1.00 96.43           C  
ATOM   2993  HB  THR A 197      -7.169  18.599 -21.472  1.00 96.43           H  
ATOM   2994  O   THR A 197      -6.660  21.380 -21.710  1.00 96.43           O  
ATOM   2995  CG2 THR A 197      -9.064  19.130 -20.621  1.00 96.43           C  
ATOM   2996 HG21 THR A 197     -10.056  19.421 -20.966  1.00 96.43           H  
ATOM   2997 HG22 THR A 197      -8.615  19.941 -20.048  1.00 96.43           H  
ATOM   2998 HG23 THR A 197      -9.145  18.257 -19.973  1.00 96.43           H  
ATOM   2999  OG1 THR A 197      -8.718  17.590 -22.347  1.00 96.43           O  
ATOM   3000  HG1 THR A 197      -8.132  17.244 -23.024  1.00 96.43           H  
ATOM   3001  N   VAL A 198      -8.717  22.156 -22.114  1.00 96.04           N  
ATOM   3002  H   VAL A 198      -9.591  21.994 -22.593  1.00 96.04           H  
ATOM   3003  CA  VAL A 198      -8.581  23.393 -21.340  1.00 96.04           C  
ATOM   3004  HA  VAL A 198      -7.584  23.433 -20.901  1.00 96.04           H  
ATOM   3005  C   VAL A 198      -9.601  23.371 -20.208  1.00 96.04           C  
ATOM   3006  CB  VAL A 198      -8.739  24.638 -22.232  1.00 96.04           C  
ATOM   3007  HB  VAL A 198      -9.736  24.651 -22.673  1.00 96.04           H  
ATOM   3008  O   VAL A 198     -10.795  23.208 -20.440  1.00 96.04           O  
ATOM   3009  CG1 VAL A 198      -8.553  25.927 -21.419  1.00 96.04           C  
ATOM   3010 HG11 VAL A 198      -7.576  25.928 -20.935  1.00 96.04           H  
ATOM   3011 HG12 VAL A 198      -9.338  26.009 -20.667  1.00 96.04           H  
ATOM   3012 HG13 VAL A 198      -8.629  26.790 -22.080  1.00 96.04           H  
ATOM   3013  CG2 VAL A 198      -7.703  24.651 -23.365  1.00 96.04           C  
ATOM   3014 HG21 VAL A 198      -6.696  24.573 -22.956  1.00 96.04           H  
ATOM   3015 HG22 VAL A 198      -7.794  25.567 -23.949  1.00 96.04           H  
ATOM   3016 HG23 VAL A 198      -7.875  23.806 -24.031  1.00 96.04           H  
ATOM   3017  N   GLY A 199      -9.135  23.535 -18.965  1.00 95.41           N  
ATOM   3018  H   GLY A 199      -8.138  23.628 -18.835  1.00 95.41           H  
ATOM   3019  CA  GLY A 199     -10.015  23.574 -17.791  1.00 95.41           C  
ATOM   3020  HA2 GLY A 199      -9.418  23.799 -16.907  1.00 95.41           H  
ATOM   3021  HA3 GLY A 199     -10.756  24.362 -17.921  1.00 95.41           H  
ATOM   3022  C   GLY A 199     -10.762  22.262 -17.530  1.00 95.41           C  
ATOM   3023  O   GLY A 199     -11.926  22.300 -17.139  1.00 95.41           O  
ATOM   3024  N   GLY A 200     -10.108  21.121 -17.771  1.00 96.56           N  
ATOM   3025  H   GLY A 200      -9.166  21.171 -18.131  1.00 96.56           H  
ATOM   3026  CA  GLY A 200     -10.669  19.796 -17.518  1.00 96.56           C  
ATOM   3027  HA2 GLY A 200      -9.920  19.038 -17.746  1.00 96.56           H  
ATOM   3028  HA3 GLY A 200     -11.522  19.640 -18.179  1.00 96.56           H  
ATOM   3029  C   GLY A 200     -11.106  19.607 -16.062  1.00 96.56           C  
ATOM   3030  O   GLY A 200     -10.397  19.986 -15.129  1.00 96.56           O  
ATOM   3031  N   SER A 201     -12.275  19.006 -15.872  1.00 97.59           N  
ATOM   3032  H   SER A 201     -12.815  18.767 -16.692  1.00 97.59           H  
ATOM   3033  CA  SER A 201     -12.879  18.711 -14.574  1.00 97.59           C  
ATOM   3034  HA  SER A 201     -12.093  18.595 -13.829  1.00 97.59           H  
ATOM   3035  C   SER A 201     -13.674  17.410 -14.645  1.00 97.59           C  
ATOM   3036  CB  SER A 201     -13.782  19.877 -14.148  1.00 97.59           C  
ATOM   3037  HB2 SER A 201     -14.642  19.943 -14.815  1.00 97.59           H  
ATOM   3038  HB3 SER A 201     -13.214  20.803 -14.224  1.00 97.59           H  
ATOM   3039  O   SER A 201     -13.986  16.911 -15.726  1.00 97.59           O  
ATOM   3040  OG  SER A 201     -14.219  19.724 -12.805  1.00 97.59           O  
ATOM   3041  HG  SER A 201     -15.076  19.292 -12.796  1.00 97.59           H  
ATOM   3042  N   TYR A 202     -14.026  16.873 -13.481  1.00 97.94           N  
ATOM   3043  H   TYR A 202     -13.761  17.354 -12.634  1.00 97.94           H  
ATOM   3044  CA  TYR A 202     -15.027  15.822 -13.348  1.00 97.94           C  
ATOM   3045  HA  TYR A 202     -15.495  15.662 -14.320  1.00 97.94           H  
ATOM   3046  C   TYR A 202     -16.142  16.259 -12.400  1.00 97.94           C  
ATOM   3047  CB  TYR A 202     -14.372  14.502 -12.929  1.00 97.94           C  
ATOM   3048  HB2 TYR A 202     -15.126  13.715 -12.943  1.00 97.94           H  
ATOM   3049  HB3 TYR A 202     -13.626  14.237 -13.678  1.00 97.94           H  
ATOM   3050  O   TYR A 202     -15.979  17.190 -11.613  1.00 97.94           O  
ATOM   3051  CG  TYR A 202     -13.726  14.530 -11.559  1.00 97.94           C  
ATOM   3052  CD1 TYR A 202     -12.349  14.799 -11.431  1.00 97.94           C  
ATOM   3053  HD1 TYR A 202     -11.743  14.982 -12.305  1.00 97.94           H  
ATOM   3054  CD2 TYR A 202     -14.510  14.282 -10.414  1.00 97.94           C  
ATOM   3055  HD2 TYR A 202     -15.565  14.074 -10.515  1.00 97.94           H  
ATOM   3056  CE1 TYR A 202     -11.754  14.805 -10.158  1.00 97.94           C  
ATOM   3057  HE1 TYR A 202     -10.697  14.987 -10.032  1.00 97.94           H  
ATOM   3058  CE2 TYR A 202     -13.916  14.279  -9.140  1.00 97.94           C  
ATOM   3059  HE2 TYR A 202     -14.510  14.067  -8.264  1.00 97.94           H  
ATOM   3060  OH  TYR A 202     -11.938  14.458  -7.818  1.00 97.94           O  
ATOM   3061  HH  TYR A 202     -12.538  14.177  -7.123  1.00 97.94           H  
ATOM   3062  CZ  TYR A 202     -12.534  14.523  -9.023  1.00 97.94           C  
ATOM   3063  N   ASN A 203     -17.281  15.587 -12.483  1.00 98.02           N  
ATOM   3064  H   ASN A 203     -17.349  14.853 -13.173  1.00 98.02           H  
ATOM   3065  CA  ASN A 203     -18.409  15.756 -11.583  1.00 98.02           C  
ATOM   3066  HA  ASN A 203     -18.076  16.249 -10.669  1.00 98.02           H  
ATOM   3067  C   ASN A 203     -18.953  14.377 -11.213  1.00 98.02           C  
ATOM   3068  CB  ASN A 203     -19.474  16.630 -12.260  1.00 98.02           C  
ATOM   3069  HB2 ASN A 203     -19.848  16.131 -13.154  1.00 98.02           H  
ATOM   3070  HB3 ASN A 203     -19.036  17.586 -12.548  1.00 98.02           H  
ATOM   3071  O   ASN A 203     -19.074  13.509 -12.074  1.00 98.02           O  
ATOM   3072  CG  ASN A 203     -20.646  16.887 -11.335  1.00 98.02           C  
ATOM   3073  ND2 ASN A 203     -20.503  17.788 -10.393  1.00 98.02           N  
ATOM   3074 HD21 ASN A 203     -19.638  18.296 -10.277  1.00 98.02           H  
ATOM   3075 HD22 ASN A 203     -21.296  17.906  -9.778  1.00 98.02           H  
ATOM   3076  OD1 ASN A 203     -21.691  16.268 -11.411  1.00 98.02           O  
ATOM   3077  N   ILE A 204     -19.270  14.183  -9.938  1.00 98.25           N  
ATOM   3078  H   ILE A 204     -19.080  14.925  -9.280  1.00 98.25           H  
ATOM   3079  CA  ILE A 204     -20.001  13.014  -9.451  1.00 98.25           C  
ATOM   3080  HA  ILE A 204     -20.194  12.317 -10.266  1.00 98.25           H  
ATOM   3081  C   ILE A 204     -21.333  13.536  -8.928  1.00 98.25           C  
ATOM   3082  CB  ILE A 204     -19.205  12.281  -8.355  1.00 98.25           C  
ATOM   3083  HB  ILE A 204     -19.131  12.968  -7.513  1.00 98.25           H  
ATOM   3084  O   ILE A 204     -21.350  14.324  -7.979  1.00 98.25           O  
ATOM   3085  CG1 ILE A 204     -17.774  11.887  -8.799  1.00 98.25           C  
ATOM   3086 HG12 ILE A 204     -17.321  12.685  -9.386  1.00 98.25           H  
ATOM   3087 HG13 ILE A 204     -17.826  11.002  -9.433  1.00 98.25           H  
ATOM   3088  CG2 ILE A 204     -20.012  11.073  -7.858  1.00 98.25           C  
ATOM   3089 HG21 ILE A 204     -19.439  10.499  -7.129  1.00 98.25           H  
ATOM   3090 HG22 ILE A 204     -20.295  10.425  -8.687  1.00 98.25           H  
ATOM   3091 HG23 ILE A 204     -20.919  11.417  -7.362  1.00 98.25           H  
ATOM   3092  CD1 ILE A 204     -16.803  11.591  -7.651  1.00 98.25           C  
ATOM   3093 HD11 ILE A 204     -17.202  10.817  -6.995  1.00 98.25           H  
ATOM   3094 HD12 ILE A 204     -16.618  12.497  -7.074  1.00 98.25           H  
ATOM   3095 HD13 ILE A 204     -15.856  11.247  -8.066  1.00 98.25           H  
ATOM   3096  N   ALA A 205     -22.439  13.126  -9.547  1.00 97.64           N  
ATOM   3097  H   ALA A 205     -22.361  12.460 -10.302  1.00 97.64           H  
ATOM   3098  CA  ALA A 205     -23.749  13.702  -9.253  1.00 97.64           C  
ATOM   3099  HA  ALA A 205     -23.682  14.784  -9.364  1.00 97.64           H  
ATOM   3100  C   ALA A 205     -24.210  13.406  -7.817  1.00 97.64           C  
ATOM   3101  CB  ALA A 205     -24.751  13.170 -10.278  1.00 97.64           C  
ATOM   3102  HB1 ALA A 205     -24.384  13.368 -11.285  1.00 97.64           H  
ATOM   3103  HB2 ALA A 205     -25.710  13.670 -10.142  1.00 97.64           H  
ATOM   3104  HB3 ALA A 205     -24.887  12.099 -10.134  1.00 97.64           H  
ATOM   3105  O   ALA A 205     -24.725  14.294  -7.136  1.00 97.64           O  
ATOM   3106  N   SER A 206     -23.997  12.174  -7.351  1.00 96.86           N  
ATOM   3107  H   SER A 206     -23.583  11.489  -7.967  1.00 96.86           H  
ATOM   3108  CA  SER A 206     -24.261  11.755  -5.973  1.00 96.86           C  
ATOM   3109  HA  SER A 206     -24.056  12.597  -5.312  1.00 96.86           H  
ATOM   3110  C   SER A 206     -23.339  10.613  -5.554  1.00 96.86           C  
ATOM   3111  CB  SER A 206     -25.734  11.360  -5.781  1.00 96.86           C  
ATOM   3112  HB2 SER A 206     -25.899  11.111  -4.733  1.00 96.86           H  
ATOM   3113  HB3 SER A 206     -26.370  12.209  -6.034  1.00 96.86           H  
ATOM   3114  O   SER A 206     -22.747   9.922  -6.385  1.00 96.86           O  
ATOM   3115  OG  SER A 206     -26.099  10.253  -6.578  1.00 96.86           O  
ATOM   3116  HG  SER A 206     -26.882   9.846  -6.198  1.00 96.86           H  
ATOM   3117  N   SER A 207     -23.205  10.416  -4.247  1.00 97.63           N  
ATOM   3118  H   SER A 207     -23.720  10.988  -3.592  1.00 97.63           H  
ATOM   3119  CA  SER A 207     -22.479   9.291  -3.670  1.00 97.63           C  
ATOM   3120  HA  SER A 207     -22.402   8.507  -4.423  1.00 97.63           H  
ATOM   3121  C   SER A 207     -23.240   8.714  -2.487  1.00 97.63           C  
ATOM   3122  CB  SER A 207     -21.068   9.703  -3.256  1.00 97.63           C  
ATOM   3123  HB2 SER A 207     -20.534  10.063  -4.136  1.00 97.63           H  
ATOM   3124  HB3 SER A 207     -20.546   8.831  -2.863  1.00 97.63           H  
ATOM   3125  O   SER A 207     -23.991   9.424  -1.823  1.00 97.63           O  
ATOM   3126  OG  SER A 207     -21.099  10.722  -2.270  1.00 97.63           O  
ATOM   3127  HG  SER A 207     -20.195  10.926  -2.022  1.00 97.63           H  
ATOM   3128  N   GLU A 208     -23.043   7.427  -2.232  1.00 97.47           N  
ATOM   3129  H   GLU A 208     -22.443   6.897  -2.847  1.00 97.47           H  
ATOM   3130  CA  GLU A 208     -23.688   6.696  -1.142  1.00 97.47           C  
ATOM   3131  HA  GLU A 208     -24.011   7.382  -0.359  1.00 97.47           H  
ATOM   3132  C   GLU A 208     -22.690   5.703  -0.551  1.00 97.47           C  
ATOM   3133  CB  GLU A 208     -24.918   5.942  -1.657  1.00 97.47           C  
ATOM   3134  HB2 GLU A 208     -24.594   5.320  -2.492  1.00 97.47           H  
ATOM   3135  HB3 GLU A 208     -25.295   5.295  -0.864  1.00 97.47           H  
ATOM   3136  O   GLU A 208     -21.978   5.013  -1.283  1.00 97.47           O  
ATOM   3137  CG  GLU A 208     -26.057   6.857  -2.128  1.00 97.47           C  
ATOM   3138  HG2 GLU A 208     -26.417   7.436  -1.277  1.00 97.47           H  
ATOM   3139  HG3 GLU A 208     -25.686   7.547  -2.885  1.00 97.47           H  
ATOM   3140  CD  GLU A 208     -27.199   6.049  -2.753  1.00 97.47           C  
ATOM   3141  OE1 GLU A 208     -28.366   6.327  -2.418  1.00 97.47           O  
ATOM   3142  OE2 GLU A 208     -26.894   5.185  -3.614  1.00 97.47           O  
ATOM   3143  N   LEU A 209     -22.635   5.621   0.774  1.00 97.92           N  
ATOM   3144  H   LEU A 209     -23.254   6.202   1.321  1.00 97.92           H  
ATOM   3145  CA  LEU A 209     -21.866   4.600   1.472  1.00 97.92           C  
ATOM   3146  HA  LEU A 209     -21.078   4.223   0.820  1.00 97.92           H  
ATOM   3147  C   LEU A 209     -22.797   3.445   1.825  1.00 97.92           C  
ATOM   3148  CB  LEU A 209     -21.211   5.225   2.709  1.00 97.92           C  
ATOM   3149  HB2 LEU A 209     -21.996   5.654   3.332  1.00 97.92           H  
ATOM   3150  HB3 LEU A 209     -20.554   6.035   2.391  1.00 97.92           H  
ATOM   3151  O   LEU A 209     -23.752   3.630   2.575  1.00 97.92           O  
ATOM   3152  CG  LEU A 209     -20.402   4.219   3.541  1.00 97.92           C  
ATOM   3153  HG  LEU A 209     -20.995   3.328   3.749  1.00 97.92           H  
ATOM   3154  CD1 LEU A 209     -19.113   3.818   2.826  1.00 97.92           C  
ATOM   3155 HD11 LEU A 209     -18.552   4.703   2.527  1.00 97.92           H  
ATOM   3156 HD12 LEU A 209     -18.499   3.213   3.494  1.00 97.92           H  
ATOM   3157 HD13 LEU A 209     -19.351   3.224   1.944  1.00 97.92           H  
ATOM   3158  CD2 LEU A 209     -20.026   4.847   4.877  1.00 97.92           C  
ATOM   3159 HD21 LEU A 209     -19.562   4.084   5.502  1.00 97.92           H  
ATOM   3160 HD22 LEU A 209     -19.334   5.675   4.722  1.00 97.92           H  
ATOM   3161 HD23 LEU A 209     -20.926   5.210   5.373  1.00 97.92           H  
ATOM   3162  N   PHE A 210     -22.497   2.258   1.321  1.00 97.56           N  
ATOM   3163  H   PHE A 210     -21.677   2.166   0.739  1.00 97.56           H  
ATOM   3164  CA  PHE A 210     -23.228   1.041   1.636  1.00 97.56           C  
ATOM   3165  HA  PHE A 210     -24.200   1.292   2.060  1.00 97.56           H  
ATOM   3166  C   PHE A 210     -22.464   0.208   2.652  1.00 97.56           C  
ATOM   3167  CB  PHE A 210     -23.466   0.245   0.364  1.00 97.56           C  
ATOM   3168  HB2 PHE A 210     -23.795  -0.757   0.636  1.00 97.56           H  
ATOM   3169  HB3 PHE A 210     -22.512   0.152  -0.155  1.00 97.56           H  
ATOM   3170  O   PHE A 210     -21.235   0.140   2.609  1.00 97.56           O  
ATOM   3171  CG  PHE A 210     -24.496   0.852  -0.564  1.00 97.56           C  
ATOM   3172  CD1 PHE A 210     -25.813   0.358  -0.561  1.00 97.56           C  
ATOM   3173  HD1 PHE A 210     -26.095  -0.415   0.139  1.00 97.56           H  
ATOM   3174  CD2 PHE A 210     -24.141   1.887  -1.450  1.00 97.56           C  
ATOM   3175  HD2 PHE A 210     -23.135   2.278  -1.456  1.00 97.56           H  
ATOM   3176  CE1 PHE A 210     -26.764   0.864  -1.463  1.00 97.56           C  
ATOM   3177  HE1 PHE A 210     -27.773   0.479  -1.460  1.00 97.56           H  
ATOM   3178  CE2 PHE A 210     -25.104   2.411  -2.329  1.00 97.56           C  
ATOM   3179  HE2 PHE A 210     -24.858   3.217  -3.004  1.00 97.56           H  
ATOM   3180  CZ  PHE A 210     -26.412   1.905  -2.336  1.00 97.56           C  
ATOM   3181  HZ  PHE A 210     -27.146   2.338  -3.000  1.00 97.56           H  
ATOM   3182  N   LEU A 211     -23.201  -0.427   3.559  1.00 95.88           N  
ATOM   3183  H   LEU A 211     -24.204  -0.317   3.515  1.00 95.88           H  
ATOM   3184  CA  LEU A 211     -22.683  -1.383   4.532  1.00 95.88           C  
ATOM   3185  HA  LEU A 211     -21.976  -2.040   4.025  1.00 95.88           H  
ATOM   3186  C   LEU A 211     -23.819  -2.265   5.058  1.00 95.88           C  
ATOM   3187  CB  LEU A 211     -21.926  -0.641   5.658  1.00 95.88           C  
ATOM   3188  HB2 LEU A 211     -21.077  -0.137   5.195  1.00 95.88           H  
ATOM   3189  HB3 LEU A 211     -21.505  -1.375   6.345  1.00 95.88           H  
ATOM   3190  O   LEU A 211     -25.000  -1.942   4.924  1.00 95.88           O  
ATOM   3191  CG  LEU A 211     -22.723   0.409   6.463  1.00 95.88           C  
ATOM   3192  HG  LEU A 211     -23.316   1.036   5.796  1.00 95.88           H  
ATOM   3193  CD1 LEU A 211     -23.645  -0.229   7.503  1.00 95.88           C  
ATOM   3194 HD11 LEU A 211     -24.532  -0.633   7.015  1.00 95.88           H  
ATOM   3195 HD12 LEU A 211     -23.971   0.511   8.234  1.00 95.88           H  
ATOM   3196 HD13 LEU A 211     -23.135  -1.046   8.014  1.00 95.88           H  
ATOM   3197  CD2 LEU A 211     -21.747   1.320   7.211  1.00 95.88           C  
ATOM   3198 HD21 LEU A 211     -21.130   0.729   7.888  1.00 95.88           H  
ATOM   3199 HD22 LEU A 211     -22.299   2.068   7.781  1.00 95.88           H  
ATOM   3200 HD23 LEU A 211     -21.105   1.831   6.494  1.00 95.88           H  
ATOM   3201  N   ASP A 212     -23.456  -3.367   5.698  1.00 94.62           N  
ATOM   3202  H   ASP A 212     -22.480  -3.627   5.694  1.00 94.62           H  
ATOM   3203  CA  ASP A 212     -24.394  -4.236   6.387  1.00 94.62           C  
ATOM   3204  HA  ASP A 212     -25.394  -4.079   5.981  1.00 94.62           H  
ATOM   3205  C   ASP A 212     -24.440  -3.919   7.870  1.00 94.62           C  
ATOM   3206  CB  ASP A 212     -24.039  -5.697   6.156  1.00 94.62           C  
ATOM   3207  HB2 ASP A 212     -24.684  -6.314   6.781  1.00 94.62           H  
ATOM   3208  HB3 ASP A 212     -23.005  -5.881   6.448  1.00 94.62           H  
ATOM   3209  O   ASP A 212     -23.485  -4.173   8.609  1.00 94.62           O  
ATOM   3210  CG  ASP A 212     -24.257  -6.094   4.708  1.00 94.62           C  
ATOM   3211  OD1 ASP A 212     -25.214  -5.625   4.070  1.00 94.62           O  
ATOM   3212  OD2 ASP A 212     -23.526  -6.991   4.255  1.00 94.62           O  
ATOM   3213  N   GLN A 213     -25.591  -3.416   8.305  1.00 95.27           N  
ATOM   3214  H   GLN A 213     -26.329  -3.294   7.628  1.00 95.27           H  
ATOM   3215  CA  GLN A 213     -25.962  -3.373   9.708  1.00 95.27           C  
ATOM   3216  HA  GLN A 213     -25.160  -2.900  10.274  1.00 95.27           H  
ATOM   3217  C   GLN A 213     -26.156  -4.804  10.212  1.00 95.27           C  
ATOM   3218  CB  GLN A 213     -27.239  -2.536   9.860  1.00 95.27           C  
ATOM   3219  HB2 GLN A 213     -26.996  -1.492   9.666  1.00 95.27           H  
ATOM   3220  HB3 GLN A 213     -27.968  -2.861   9.118  1.00 95.27           H  
ATOM   3221  O   GLN A 213     -26.843  -5.610   9.578  1.00 95.27           O  
ATOM   3222  CG  GLN A 213     -27.880  -2.659  11.252  1.00 95.27           C  
ATOM   3223  HG2 GLN A 213     -27.133  -2.475  12.024  1.00 95.27           H  
ATOM   3224  HG3 GLN A 213     -28.253  -3.673  11.394  1.00 95.27           H  
ATOM   3225  CD  GLN A 213     -29.065  -1.718  11.427  1.00 95.27           C  
ATOM   3226  NE2 GLN A 213     -29.353  -1.273  12.632  1.00 95.27           N  
ATOM   3227 HE21 GLN A 213     -28.762  -1.477  13.425  1.00 95.27           H  
ATOM   3228 HE22 GLN A 213     -30.088  -0.583  12.682  1.00 95.27           H  
ATOM   3229  OE1 GLN A 213     -29.788  -1.403  10.495  1.00 95.27           O  
ATOM   3230  N   VAL A 214     -25.598  -5.108  11.381  1.00 93.66           N  
ATOM   3231  H   VAL A 214     -25.072  -4.394  11.866  1.00 93.66           H  
ATOM   3232  CA  VAL A 214     -25.734  -6.419  12.017  1.00 93.66           C  
ATOM   3233  HA  VAL A 214     -26.523  -6.968  11.503  1.00 93.66           H  
ATOM   3234  C   VAL A 214     -26.185  -6.305  13.463  1.00 93.66           C  
ATOM   3235  CB  VAL A 214     -24.459  -7.274  11.903  1.00 93.66           C  
ATOM   3236  HB  VAL A 214     -24.612  -8.185  12.482  1.00 93.66           H  
ATOM   3237  O   VAL A 214     -25.806  -5.391  14.191  1.00 93.66           O  
ATOM   3238  CG1 VAL A 214     -24.232  -7.694  10.449  1.00 93.66           C  
ATOM   3239 HG11 VAL A 214     -24.035  -6.821   9.827  1.00 93.66           H  
ATOM   3240 HG12 VAL A 214     -25.120  -8.205  10.076  1.00 93.66           H  
ATOM   3241 HG13 VAL A 214     -23.389  -8.384  10.400  1.00 93.66           H  
ATOM   3242  CG2 VAL A 214     -23.200  -6.587  12.441  1.00 93.66           C  
ATOM   3243 HG21 VAL A 214     -23.343  -6.299  13.483  1.00 93.66           H  
ATOM   3244 HG22 VAL A 214     -22.974  -5.699  11.850  1.00 93.66           H  
ATOM   3245 HG23 VAL A 214     -22.359  -7.278  12.378  1.00 93.66           H  
ATOM   3246  N   VAL A 215     -26.977  -7.287  13.884  1.00 93.43           N  
ATOM   3247  H   VAL A 215     -27.264  -7.975  13.202  1.00 93.43           H  
ATOM   3248  CA  VAL A 215     -27.269  -7.555  15.292  1.00 93.43           C  
ATOM   3249  HA  VAL A 215     -26.858  -6.757  15.911  1.00 93.43           H  
ATOM   3250  C   VAL A 215     -26.576  -8.855  15.654  1.00 93.43           C  
ATOM   3251  CB  VAL A 215     -28.779  -7.627  15.565  1.00 93.43           C  
ATOM   3252  HB  VAL A 215     -29.209  -8.442  14.983  1.00 93.43           H  
ATOM   3253  O   VAL A 215     -26.879  -9.904  15.084  1.00 93.43           O  
ATOM   3254  CG1 VAL A 215     -29.068  -7.898  17.046  1.00 93.43           C  
ATOM   3255 HG11 VAL A 215     -28.626  -7.117  17.665  1.00 93.43           H  
ATOM   3256 HG12 VAL A 215     -30.144  -7.920  17.216  1.00 93.43           H  
ATOM   3257 HG13 VAL A 215     -28.658  -8.863  17.347  1.00 93.43           H  
ATOM   3258  CG2 VAL A 215     -29.477  -6.319  15.171  1.00 93.43           C  
ATOM   3259 HG21 VAL A 215     -29.038  -5.482  15.714  1.00 93.43           H  
ATOM   3260 HG22 VAL A 215     -30.541  -6.379  15.400  1.00 93.43           H  
ATOM   3261 HG23 VAL A 215     -29.370  -6.141  14.101  1.00 93.43           H  
ATOM   3262  N   MET A 216     -25.639  -8.784  16.592  1.00 91.21           N  
ATOM   3263  H   MET A 216     -25.450  -7.889  17.018  1.00 91.21           H  
ATOM   3264  CA  MET A 216     -24.906  -9.949  17.082  1.00 91.21           C  
ATOM   3265  HA  MET A 216     -24.788 -10.668  16.271  1.00 91.21           H  
ATOM   3266  C   MET A 216     -25.664 -10.644  18.215  1.00 91.21           C  
ATOM   3267  CB  MET A 216     -23.512  -9.521  17.552  1.00 91.21           C  
ATOM   3268  HB2 MET A 216     -23.623  -8.825  18.382  1.00 91.21           H  
ATOM   3269  HB3 MET A 216     -22.979 -10.398  17.919  1.00 91.21           H  
ATOM   3270  O   MET A 216     -26.457 -10.021  18.919  1.00 91.21           O  
ATOM   3271  CG  MET A 216     -22.678  -8.837  16.463  1.00 91.21           C  
ATOM   3272  HG2 MET A 216     -21.691  -8.625  16.873  1.00 91.21           H  
ATOM   3273  HG3 MET A 216     -23.146  -7.884  16.216  1.00 91.21           H  
ATOM   3274  SD  MET A 216     -22.470  -9.774  14.928  1.00 91.21           S  
ATOM   3275  CE  MET A 216     -21.534 -11.191  15.548  1.00 91.21           C  
ATOM   3276  HE1 MET A 216     -21.450 -11.923  14.745  1.00 91.21           H  
ATOM   3277  HE2 MET A 216     -22.062 -11.661  16.378  1.00 91.21           H  
ATOM   3278  HE3 MET A 216     -20.545 -10.870  15.874  1.00 91.21           H  
ATOM   3279  N   ALA A 217     -25.392 -11.932  18.425  1.00 92.54           N  
ATOM   3280  H   ALA A 217     -24.812 -12.416  17.756  1.00 92.54           H  
ATOM   3281  CA  ALA A 217     -25.935 -12.687  19.549  1.00 92.54           C  
ATOM   3282  HA  ALA A 217     -27.023 -12.624  19.509  1.00 92.54           H  
ATOM   3283  C   ALA A 217     -25.479 -12.103  20.900  1.00 92.54           C  
ATOM   3284  CB  ALA A 217     -25.526 -14.158  19.392  1.00 92.54           C  
ATOM   3285  HB1 ALA A 217     -25.953 -14.749  20.202  1.00 92.54           H  
ATOM   3286  HB2 ALA A 217     -25.892 -14.541  18.440  1.00 92.54           H  
ATOM   3287  HB3 ALA A 217     -24.440 -14.245  19.417  1.00 92.54           H  
ATOM   3288  O   ALA A 217     -24.320 -11.715  21.066  1.00 92.54           O  
ATOM   3289  N   ASP A 218     -26.363 -12.113  21.903  1.00 90.94           N  
ATOM   3290  H   ASP A 218     -27.326 -12.327  21.684  1.00 90.94           H  
ATOM   3291  CA  ASP A 218     -26.096 -11.535  23.232  1.00 90.94           C  
ATOM   3292  HA  ASP A 218     -25.926 -10.464  23.125  1.00 90.94           H  
ATOM   3293  C   ASP A 218     -24.862 -12.132  23.927  1.00 90.94           C  
ATOM   3294  CB  ASP A 218     -27.314 -11.757  24.143  1.00 90.94           C  
ATOM   3295  HB2 ASP A 218     -27.605 -12.806  24.104  1.00 90.94           H  
ATOM   3296  HB3 ASP A 218     -27.027 -11.532  25.170  1.00 90.94           H  
ATOM   3297  O   ASP A 218     -24.159 -11.438  24.669  1.00 90.94           O  
ATOM   3298  CG  ASP A 218     -28.517 -10.874  23.803  1.00 90.94           C  
ATOM   3299  OD1 ASP A 218     -28.300  -9.791  23.220  1.00 90.94           O  
ATOM   3300  OD2 ASP A 218     -29.635 -11.287  24.176  1.00 90.94           O  
ATOM   3301  N   SER A 219     -24.572 -13.413  23.673  1.00 88.81           N  
ATOM   3302  H   SER A 219     -25.152 -13.904  23.007  1.00 88.81           H  
ATOM   3303  CA  SER A 219     -23.380 -14.101  24.182  1.00 88.81           C  
ATOM   3304  HA  SER A 219     -23.368 -14.031  25.270  1.00 88.81           H  
ATOM   3305  C   SER A 219     -22.090 -13.462  23.665  1.00 88.81           C  
ATOM   3306  CB  SER A 219     -23.422 -15.585  23.794  1.00 88.81           C  
ATOM   3307  HB2 SER A 219     -24.245 -16.068  24.320  1.00 88.81           H  
ATOM   3308  HB3 SER A 219     -22.488 -16.062  24.092  1.00 88.81           H  
ATOM   3309  O   SER A 219     -21.161 -13.231  24.439  1.00 88.81           O  
ATOM   3310  OG  SER A 219     -23.610 -15.739  22.397  1.00 88.81           O  
ATOM   3311  HG  SER A 219     -23.470 -16.657  22.154  1.00 88.81           H  
ATOM   3312  N   PHE A 220     -22.054 -13.115  22.377  1.00 88.73           N  
ATOM   3313  H   PHE A 220     -22.880 -13.277  21.819  1.00 88.73           H  
ATOM   3314  CA  PHE A 220     -20.932 -12.426  21.753  1.00 88.73           C  
ATOM   3315  HA  PHE A 220     -20.005 -12.932  22.021  1.00 88.73           H  
ATOM   3316  C   PHE A 220     -20.833 -10.981  22.247  1.00 88.73           C  
ATOM   3317  CB  PHE A 220     -21.090 -12.487  20.233  1.00 88.73           C  
ATOM   3318  HB2 PHE A 220     -22.042 -12.044  19.940  1.00 88.73           H  
ATOM   3319  HB3 PHE A 220     -21.104 -13.531  19.919  1.00 88.73           H  
ATOM   3320  O   PHE A 220     -19.770 -10.560  22.703  1.00 88.73           O  
ATOM   3321  CG  PHE A 220     -19.977 -11.771  19.506  1.00 88.73           C  
ATOM   3322  CD1 PHE A 220     -20.159 -10.450  19.059  1.00 88.73           C  
ATOM   3323  HD1 PHE A 220     -21.090  -9.934  19.239  1.00 88.73           H  
ATOM   3324  CD2 PHE A 220     -18.754 -12.425  19.283  1.00 88.73           C  
ATOM   3325  HD2 PHE A 220     -18.602 -13.437  19.629  1.00 88.73           H  
ATOM   3326  CE1 PHE A 220     -19.124  -9.794  18.376  1.00 88.73           C  
ATOM   3327  HE1 PHE A 220     -19.275  -8.787  18.015  1.00 88.73           H  
ATOM   3328  CE2 PHE A 220     -17.735 -11.776  18.571  1.00 88.73           C  
ATOM   3329  HE2 PHE A 220     -16.832 -12.310  18.317  1.00 88.73           H  
ATOM   3330  CZ  PHE A 220     -17.908 -10.453  18.134  1.00 88.73           C  
ATOM   3331  HZ  PHE A 220     -17.121  -9.957  17.586  1.00 88.73           H  
ATOM   3332  N   LEU A 221     -21.947 -10.243  22.260  1.00 88.73           N  
ATOM   3333  H   LEU A 221     -22.795 -10.649  21.890  1.00 88.73           H  
ATOM   3334  CA  LEU A 221     -21.972  -8.860  22.749  1.00 88.73           C  
ATOM   3335  HA  LEU A 221     -21.291  -8.258  22.148  1.00 88.73           H  
ATOM   3336  C   LEU A 221     -21.472  -8.758  24.194  1.00 88.73           C  
ATOM   3337  CB  LEU A 221     -23.397  -8.292  22.635  1.00 88.73           C  
ATOM   3338  HB2 LEU A 221     -23.420  -7.325  23.138  1.00 88.73           H  
ATOM   3339  HB3 LEU A 221     -24.086  -8.957  23.156  1.00 88.73           H  
ATOM   3340  O   LEU A 221     -20.705  -7.855  24.521  1.00 88.73           O  
ATOM   3341  CG  LEU A 221     -23.896  -8.089  21.193  1.00 88.73           C  
ATOM   3342  HG  LEU A 221     -23.926  -9.049  20.679  1.00 88.73           H  
ATOM   3343  CD1 LEU A 221     -25.306  -7.504  21.221  1.00 88.73           C  
ATOM   3344 HD11 LEU A 221     -25.302  -6.513  21.674  1.00 88.73           H  
ATOM   3345 HD12 LEU A 221     -25.976  -8.165  21.770  1.00 88.73           H  
ATOM   3346 HD13 LEU A 221     -25.683  -7.424  20.201  1.00 88.73           H  
ATOM   3347  CD2 LEU A 221     -22.981  -7.132  20.427  1.00 88.73           C  
ATOM   3348 HD21 LEU A 221     -22.778  -6.250  21.034  1.00 88.73           H  
ATOM   3349 HD22 LEU A 221     -22.044  -7.623  20.166  1.00 88.73           H  
ATOM   3350 HD23 LEU A 221     -23.460  -6.800  19.506  1.00 88.73           H  
ATOM   3351  N   SER A 222     -21.840  -9.713  25.051  1.00 87.90           N  
ATOM   3352  H   SER A 222     -22.488 -10.417  24.729  1.00 87.90           H  
ATOM   3353  CA  SER A 222     -21.363  -9.771  26.438  1.00 87.90           C  
ATOM   3354  HA  SER A 222     -21.622  -8.838  26.938  1.00 87.90           H  
ATOM   3355  C   SER A 222     -19.846  -9.927  26.539  1.00 87.90           C  
ATOM   3356  CB  SER A 222     -22.044 -10.916  27.188  1.00 87.90           C  
ATOM   3357  HB2 SER A 222     -21.836 -11.864  26.691  1.00 87.90           H  
ATOM   3358  HB3 SER A 222     -21.660 -10.960  28.207  1.00 87.90           H  
ATOM   3359  O   SER A 222     -19.245  -9.354  27.445  1.00 87.90           O  
ATOM   3360  OG  SER A 222     -23.439 -10.689  27.225  1.00 87.90           O  
ATOM   3361  HG  SER A 222     -23.792 -10.899  26.357  1.00 87.90           H  
ATOM   3362  N   SER A 223     -19.219 -10.644  25.601  1.00 85.75           N  
ATOM   3363  H   SER A 223     -19.764 -11.065  24.862  1.00 85.75           H  
ATOM   3364  CA  SER A 223     -17.759 -10.797  25.571  1.00 85.75           C  
ATOM   3365  HA  SER A 223     -17.425 -11.018  26.585  1.00 85.75           H  
ATOM   3366  C   SER A 223     -17.031  -9.520  25.136  1.00 85.75           C  
ATOM   3367  CB  SER A 223     -17.358 -11.989  24.695  1.00 85.75           C  
ATOM   3368  HB2 SER A 223     -16.318 -12.237  24.908  1.00 85.75           H  
ATOM   3369  HB3 SER A 223     -17.973 -12.851  24.951  1.00 85.75           H  
ATOM   3370  O   SER A 223     -15.931  -9.254  25.609  1.00 85.75           O  
ATOM   3371  OG  SER A 223     -17.477 -11.719  23.313  1.00 85.75           O  
ATOM   3372  HG  SER A 223     -18.314 -11.290  23.122  1.00 85.75           H  
ATOM   3373  N   VAL A 224     -17.663  -8.698  24.292  1.00 87.18           N  
ATOM   3374  H   VAL A 224     -18.556  -8.997  23.927  1.00 87.18           H  
ATOM   3375  CA  VAL A 224     -17.065  -7.482  23.720  1.00 87.18           C  
ATOM   3376  HA  VAL A 224     -15.983  -7.612  23.675  1.00 87.18           H  
ATOM   3377  C   VAL A 224     -17.307  -6.240  24.589  1.00 87.18           C  
ATOM   3378  CB  VAL A 224     -17.563  -7.296  22.270  1.00 87.18           C  
ATOM   3379  HB  VAL A 224     -18.649  -7.204  22.272  1.00 87.18           H  
ATOM   3380  O   VAL A 224     -16.539  -5.287  24.521  1.00 87.18           O  
ATOM   3381  CG1 VAL A 224     -16.972  -6.050  21.609  1.00 87.18           C  
ATOM   3382 HG11 VAL A 224     -17.407  -5.153  22.049  1.00 87.18           H  
ATOM   3383 HG12 VAL A 224     -17.185  -6.044  20.540  1.00 87.18           H  
ATOM   3384 HG13 VAL A 224     -15.894  -6.050  21.771  1.00 87.18           H  
ATOM   3385  CG2 VAL A 224     -17.176  -8.497  21.394  1.00 87.18           C  
ATOM   3386 HG21 VAL A 224     -17.656  -9.409  21.750  1.00 87.18           H  
ATOM   3387 HG22 VAL A 224     -16.096  -8.644  21.408  1.00 87.18           H  
ATOM   3388 HG23 VAL A 224     -17.501  -8.335  20.366  1.00 87.18           H  
ATOM   3389  N   ARG A 225     -18.325  -6.239  25.466  1.00 85.16           N  
ATOM   3390  H   ARG A 225     -18.944  -7.036  25.440  1.00 85.16           H  
ATOM   3391  CA  ARG A 225     -18.673  -5.095  26.345  1.00 85.16           C  
ATOM   3392  HA  ARG A 225     -18.941  -4.241  25.723  1.00 85.16           H  
ATOM   3393  C   ARG A 225     -17.530  -4.589  27.234  1.00 85.16           C  
ATOM   3394  CB  ARG A 225     -19.866  -5.474  27.236  1.00 85.16           C  
ATOM   3395  HB2 ARG A 225     -19.775  -6.516  27.543  1.00 85.16           H  
ATOM   3396  HB3 ARG A 225     -19.855  -4.857  28.134  1.00 85.16           H  
ATOM   3397  O   ARG A 225     -17.548  -3.429  27.633  1.00 85.16           O  
ATOM   3398  CG  ARG A 225     -21.208  -5.241  26.536  1.00 85.16           C  
ATOM   3399  HG2 ARG A 225     -21.235  -5.762  25.579  1.00 85.16           H  
ATOM   3400  HG3 ARG A 225     -21.333  -4.175  26.345  1.00 85.16           H  
ATOM   3401  CD  ARG A 225     -22.348  -5.730  27.434  1.00 85.16           C  
ATOM   3402  HD2 ARG A 225     -22.358  -5.115  28.334  1.00 85.16           H  
ATOM   3403  HD3 ARG A 225     -22.155  -6.765  27.718  1.00 85.16           H  
ATOM   3404  NE  ARG A 225     -23.644  -5.661  26.737  1.00 85.16           N  
ATOM   3405  HE  ARG A 225     -23.615  -5.773  25.733  1.00 85.16           H  
ATOM   3406  NH1 ARG A 225     -24.990  -5.306  28.565  1.00 85.16           N  
ATOM   3407 HH11 ARG A 225     -25.914  -5.182  28.953  1.00 85.16           H  
ATOM   3408 HH12 ARG A 225     -24.165  -5.296  29.148  1.00 85.16           H  
ATOM   3409  NH2 ARG A 225     -25.906  -5.521  26.540  1.00 85.16           N  
ATOM   3410 HH21 ARG A 225     -26.827  -5.432  26.945  1.00 85.16           H  
ATOM   3411 HH22 ARG A 225     -25.827  -5.698  25.549  1.00 85.16           H  
ATOM   3412  CZ  ARG A 225     -24.835  -5.495  27.283  1.00 85.16           C  
ATOM   3413  N   GLY A 226     -16.548  -5.434  27.553  1.00 86.17           N  
ATOM   3414  H   GLY A 226     -16.580  -6.360  27.152  1.00 86.17           H  
ATOM   3415  CA  GLY A 226     -15.352  -5.040  28.310  1.00 86.17           C  
ATOM   3416  HA2 GLY A 226     -15.651  -4.467  29.187  1.00 86.17           H  
ATOM   3417  HA3 GLY A 226     -14.837  -5.941  28.643  1.00 86.17           H  
ATOM   3418  C   GLY A 226     -14.344  -4.197  27.515  1.00 86.17           C  
ATOM   3419  O   GLY A 226     -13.348  -3.749  28.080  1.00 86.17           O  
ATOM   3420  N   GLY A 227     -14.598  -3.979  26.226  1.00 89.47           N  
ATOM   3421  H   GLY A 227     -15.413  -4.422  25.824  1.00 89.47           H  
ATOM   3422  CA  GLY A 227     -13.673  -3.397  25.266  1.00 89.47           C  
ATOM   3423  HA2 GLY A 227     -14.174  -2.574  24.758  1.00 89.47           H  
ATOM   3424  HA3 GLY A 227     -12.785  -3.004  25.762  1.00 89.47           H  
ATOM   3425  C   GLY A 227     -13.237  -4.426  24.224  1.00 89.47           C  
ATOM   3426  O   GLY A 227     -13.326  -5.636  24.437  1.00 89.47           O  
ATOM   3427  N   LEU A 228     -12.749  -3.936  23.089  1.00 88.39           N  
ATOM   3428  H   LEU A 228     -12.635  -2.935  23.022  1.00 88.39           H  
ATOM   3429  CA  LEU A 228     -12.306  -4.752  21.965  1.00 88.39           C  
ATOM   3430  HA  LEU A 228     -12.276  -5.793  22.290  1.00 88.39           H  
ATOM   3431  C   LEU A 228     -10.902  -4.352  21.525  1.00 88.39           C  
ATOM   3432  CB  LEU A 228     -13.314  -4.627  20.810  1.00 88.39           C  
ATOM   3433  HB2 LEU A 228     -13.241  -3.622  20.393  1.00 88.39           H  
ATOM   3434  HB3 LEU A 228     -14.323  -4.745  21.206  1.00 88.39           H  
ATOM   3435  O   LEU A 228     -10.586  -3.167  21.413  1.00 88.39           O  
ATOM   3436  CG  LEU A 228     -13.110  -5.653  19.679  1.00 88.39           C  
ATOM   3437  HG  LEU A 228     -12.105  -5.541  19.273  1.00 88.39           H  
ATOM   3438  CD1 LEU A 228     -13.277  -7.100  20.145  1.00 88.39           C  
ATOM   3439 HD11 LEU A 228     -14.236  -7.228  20.648  1.00 88.39           H  
ATOM   3440 HD12 LEU A 228     -13.248  -7.766  19.283  1.00 88.39           H  
ATOM   3441 HD13 LEU A 228     -12.470  -7.388  20.818  1.00 88.39           H  
ATOM   3442  CD2 LEU A 228     -14.119  -5.402  18.563  1.00 88.39           C  
ATOM   3443 HD21 LEU A 228     -13.922  -6.080  17.733  1.00 88.39           H  
ATOM   3444 HD22 LEU A 228     -14.019  -4.380  18.197  1.00 88.39           H  
ATOM   3445 HD23 LEU A 228     -15.133  -5.578  18.924  1.00 88.39           H  
ATOM   3446  N   LYS A 229     -10.074  -5.356  21.230  1.00 87.46           N  
ATOM   3447  H   LYS A 229     -10.417  -6.300  21.339  1.00 87.46           H  
ATOM   3448  CA  LYS A 229      -8.794  -5.184  20.541  1.00 87.46           C  
ATOM   3449  HA  LYS A 229      -8.560  -4.123  20.452  1.00 87.46           H  
ATOM   3450  C   LYS A 229      -8.919  -5.755  19.135  1.00 87.46           C  
ATOM   3451  CB  LYS A 229      -7.654  -5.870  21.304  1.00 87.46           C  
ATOM   3452  HB2 LYS A 229      -6.720  -5.588  20.819  1.00 87.46           H  
ATOM   3453  HB3 LYS A 229      -7.758  -6.952  21.222  1.00 87.46           H  
ATOM   3454  O   LYS A 229      -9.068  -6.966  18.978  1.00 87.46           O  
ATOM   3455  CG  LYS A 229      -7.593  -5.512  22.795  1.00 87.46           C  
ATOM   3456  HG2 LYS A 229      -8.386  -6.040  23.325  1.00 87.46           H  
ATOM   3457  HG3 LYS A 229      -7.745  -4.443  22.943  1.00 87.46           H  
ATOM   3458  CD  LYS A 229      -6.237  -5.958  23.347  1.00 87.46           C  
ATOM   3459  HD2 LYS A 229      -5.435  -5.515  22.755  1.00 87.46           H  
ATOM   3460  HD3 LYS A 229      -6.173  -7.042  23.253  1.00 87.46           H  
ATOM   3461  CE  LYS A 229      -6.065  -5.559  24.810  1.00 87.46           C  
ATOM   3462  HE2 LYS A 229      -6.936  -5.907  25.365  1.00 87.46           H  
ATOM   3463  HE3 LYS A 229      -6.024  -4.472  24.877  1.00 87.46           H  
ATOM   3464  NZ  LYS A 229      -4.830  -6.175  25.351  1.00 87.46           N  
ATOM   3465  HZ1 LYS A 229      -4.026  -5.878  24.818  1.00 87.46           H  
ATOM   3466  HZ2 LYS A 229      -4.698  -5.944  26.326  1.00 87.46           H  
ATOM   3467  HZ3 LYS A 229      -4.889  -7.179  25.259  1.00 87.46           H  
ATOM   3468  N   MET A 230      -8.862  -4.897  18.126  1.00 86.61           N  
ATOM   3469  H   MET A 230      -8.726  -3.917  18.328  1.00 86.61           H  
ATOM   3470  CA  MET A 230      -8.913  -5.303  16.724  1.00 86.61           C  
ATOM   3471  HA  MET A 230      -9.203  -6.350  16.644  1.00 86.61           H  
ATOM   3472  C   MET A 230      -7.530  -5.146  16.110  1.00 86.61           C  
ATOM   3473  CB  MET A 230      -9.955  -4.486  15.957  1.00 86.61           C  
ATOM   3474  HB2 MET A 230      -9.919  -4.764  14.904  1.00 86.61           H  
ATOM   3475  HB3 MET A 230      -9.716  -3.426  16.039  1.00 86.61           H  
ATOM   3476  O   MET A 230      -6.989  -4.045  16.070  1.00 86.61           O  
ATOM   3477  CG  MET A 230     -11.374  -4.733  16.472  1.00 86.61           C  
ATOM   3478  HG2 MET A 230     -11.613  -5.789  16.347  1.00 86.61           H  
ATOM   3479  HG3 MET A 230     -11.415  -4.486  17.533  1.00 86.61           H  
ATOM   3480  SD  MET A 230     -12.638  -3.757  15.620  1.00 86.61           S  
ATOM   3481  CE  MET A 230     -12.389  -2.177  16.456  1.00 86.61           C  
ATOM   3482  HE1 MET A 230     -11.324  -1.952  16.514  1.00 86.61           H  
ATOM   3483  HE2 MET A 230     -12.783  -2.247  17.470  1.00 86.61           H  
ATOM   3484  HE3 MET A 230     -12.914  -1.391  15.914  1.00 86.61           H  
ATOM   3485  N   HIS A 231      -6.960  -6.252  15.652  1.00 87.11           N  
ATOM   3486  H   HIS A 231      -7.487  -7.114  15.665  1.00 87.11           H  
ATOM   3487  CA  HIS A 231      -5.753  -6.237  14.841  1.00 87.11           C  
ATOM   3488  HA  HIS A 231      -5.048  -5.495  15.215  1.00 87.11           H  
ATOM   3489  C   HIS A 231      -6.118  -5.883  13.399  1.00 87.11           C  
ATOM   3490  CB  HIS A 231      -5.108  -7.619  14.925  1.00 87.11           C  
ATOM   3491  HB2 HIS A 231      -5.841  -8.383  14.668  1.00 87.11           H  
ATOM   3492  HB3 HIS A 231      -4.769  -7.793  15.947  1.00 87.11           H  
ATOM   3493  O   HIS A 231      -7.057  -6.467  12.857  1.00 87.11           O  
ATOM   3494  CG  HIS A 231      -3.939  -7.757  14.002  1.00 87.11           C  
ATOM   3495  CD2 HIS A 231      -2.641  -7.460  14.302  1.00 87.11           C  
ATOM   3496  HD2 HIS A 231      -2.263  -7.092  15.245  1.00 87.11           H  
ATOM   3497  ND1 HIS A 231      -3.985  -8.157  12.684  1.00 87.11           N  
ATOM   3498  HD1 HIS A 231      -4.816  -8.351  12.143  1.00 87.11           H  
ATOM   3499  CE1 HIS A 231      -2.732  -8.106  12.205  1.00 87.11           C  
ATOM   3500  HE1 HIS A 231      -2.433  -8.310  11.187  1.00 87.11           H  
ATOM   3501  NE2 HIS A 231      -1.887  -7.722  13.170  1.00 87.11           N  
ATOM   3502  N   TYR A 232      -5.385  -4.958  12.789  1.00 88.40           N  
ATOM   3503  H   TYR A 232      -4.603  -4.538  13.270  1.00 88.40           H  
ATOM   3504  CA  TYR A 232      -5.578  -4.575  11.398  1.00 88.40           C  
ATOM   3505  HA  TYR A 232      -6.015  -5.417  10.862  1.00 88.40           H  
ATOM   3506  C   TYR A 232      -4.252  -4.246  10.724  1.00 88.40           C  
ATOM   3507  CB  TYR A 232      -6.562  -3.404  11.308  1.00 88.40           C  
ATOM   3508  HB2 TYR A 232      -7.407  -3.637  11.955  1.00 88.40           H  
ATOM   3509  HB3 TYR A 232      -6.921  -3.317  10.282  1.00 88.40           H  
ATOM   3510  O   TYR A 232      -3.249  -3.957  11.368  1.00 88.40           O  
ATOM   3511  CG  TYR A 232      -6.056  -2.062  11.769  1.00 88.40           C  
ATOM   3512  CD1 TYR A 232      -6.183  -1.715  13.127  1.00 88.40           C  
ATOM   3513  HD1 TYR A 232      -6.597  -2.423  13.829  1.00 88.40           H  
ATOM   3514  CD2 TYR A 232      -5.483  -1.161  10.851  1.00 88.40           C  
ATOM   3515  HD2 TYR A 232      -5.378  -1.437   9.813  1.00 88.40           H  
ATOM   3516  CE1 TYR A 232      -5.732  -0.460  13.568  1.00 88.40           C  
ATOM   3517  HE1 TYR A 232      -5.768  -0.182  14.611  1.00 88.40           H  
ATOM   3518  CE2 TYR A 232      -5.013   0.087  11.302  1.00 88.40           C  
ATOM   3519  HE2 TYR A 232      -4.544   0.782  10.621  1.00 88.40           H  
ATOM   3520  OH  TYR A 232      -4.701   1.626  13.122  1.00 88.40           O  
ATOM   3521  HH  TYR A 232      -3.828   1.828  12.777  1.00 88.40           H  
ATOM   3522  CZ  TYR A 232      -5.146   0.436  12.660  1.00 88.40           C  
ATOM   3523  N   ILE A 233      -4.274  -4.281   9.403  1.00 89.87           N  
ATOM   3524  H   ILE A 233      -5.152  -4.509   8.960  1.00 89.87           H  
ATOM   3525  CA  ILE A 233      -3.164  -3.952   8.531  1.00 89.87           C  
ATOM   3526  HA  ILE A 233      -2.231  -4.043   9.088  1.00 89.87           H  
ATOM   3527  C   ILE A 233      -3.339  -2.505   8.078  1.00 89.87           C  
ATOM   3528  CB  ILE A 233      -3.122  -4.945   7.360  1.00 89.87           C  
ATOM   3529  HB  ILE A 233      -4.095  -4.924   6.870  1.00 89.87           H  
ATOM   3530  O   ILE A 233      -4.372  -2.139   7.509  1.00 89.87           O  
ATOM   3531  CG1 ILE A 233      -2.857  -6.385   7.857  1.00 89.87           C  
ATOM   3532 HG12 ILE A 233      -3.501  -6.608   8.708  1.00 89.87           H  
ATOM   3533 HG13 ILE A 233      -1.824  -6.465   8.196  1.00 89.87           H  
ATOM   3534  CG2 ILE A 233      -2.048  -4.514   6.353  1.00 89.87           C  
ATOM   3535 HG21 ILE A 233      -1.962  -5.245   5.549  1.00 89.87           H  
ATOM   3536 HG22 ILE A 233      -1.094  -4.420   6.872  1.00 89.87           H  
ATOM   3537 HG23 ILE A 233      -2.303  -3.554   5.904  1.00 89.87           H  
ATOM   3538  CD1 ILE A 233      -3.141  -7.460   6.799  1.00 89.87           C  
ATOM   3539 HD11 ILE A 233      -3.033  -8.445   7.254  1.00 89.87           H  
ATOM   3540 HD12 ILE A 233      -2.446  -7.379   5.963  1.00 89.87           H  
ATOM   3541 HD13 ILE A 233      -4.166  -7.366   6.442  1.00 89.87           H  
ATOM   3542  N   ASN A 234      -2.324  -1.686   8.323  1.00 92.16           N  
ATOM   3543  H   ASN A 234      -1.510  -2.069   8.780  1.00 92.16           H  
ATOM   3544  CA  ASN A 234      -2.262  -0.307   7.868  1.00 92.16           C  
ATOM   3545  HA  ASN A 234      -3.243  -0.035   7.477  1.00 92.16           H  
ATOM   3546  C   ASN A 234      -1.260  -0.145   6.716  1.00 92.16           C  
ATOM   3547  CB  ASN A 234      -1.955   0.610   9.064  1.00 92.16           C  
ATOM   3548  HB2 ASN A 234      -2.481   0.262   9.953  1.00 92.16           H  
ATOM   3549  HB3 ASN A 234      -0.888   0.581   9.286  1.00 92.16           H  
ATOM   3550  O   ASN A 234      -0.328  -0.938   6.568  1.00 92.16           O  
ATOM   3551  CG  ASN A 234      -2.353   2.051   8.810  1.00 92.16           C  
ATOM   3552  ND2 ASN A 234      -1.904   2.968   9.630  1.00 92.16           N  
ATOM   3553 HD21 ASN A 234      -2.197   3.920   9.469  1.00 92.16           H  
ATOM   3554 HD22 ASN A 234      -1.388   2.705  10.458  1.00 92.16           H  
ATOM   3555  OD1 ASN A 234      -3.081   2.358   7.876  1.00 92.16           O  
ATOM   3556  N   TYR A 235      -1.441   0.905   5.915  1.00 95.03           N  
ATOM   3557  H   TYR A 235      -2.165   1.566   6.160  1.00 95.03           H  
ATOM   3558  CA  TYR A 235      -0.565   1.238   4.794  1.00 95.03           C  
ATOM   3559  HA  TYR A 235       0.258   0.525   4.755  1.00 95.03           H  
ATOM   3560  C   TYR A 235       0.019   2.631   4.997  1.00 95.03           C  
ATOM   3561  CB  TYR A 235      -1.312   1.119   3.464  1.00 95.03           C  
ATOM   3562  HB2 TYR A 235      -2.159   1.805   3.462  1.00 95.03           H  
ATOM   3563  HB3 TYR A 235      -0.645   1.425   2.657  1.00 95.03           H  
ATOM   3564  O   TYR A 235      -0.698   3.630   4.965  1.00 95.03           O  
ATOM   3565  CG  TYR A 235      -1.804  -0.285   3.182  1.00 95.03           C  
ATOM   3566  CD1 TYR A 235      -0.979  -1.213   2.522  1.00 95.03           C  
ATOM   3567  HD1 TYR A 235       0.019  -0.930   2.222  1.00 95.03           H  
ATOM   3568  CD2 TYR A 235      -3.070  -0.681   3.647  1.00 95.03           C  
ATOM   3569  HD2 TYR A 235      -3.661   0.000   4.241  1.00 95.03           H  
ATOM   3570  CE1 TYR A 235      -1.440  -2.524   2.304  1.00 95.03           C  
ATOM   3571  HE1 TYR A 235      -0.777  -3.253   1.863  1.00 95.03           H  
ATOM   3572  CE2 TYR A 235      -3.558  -1.970   3.388  1.00 95.03           C  
ATOM   3573  HE2 TYR A 235      -4.537  -2.255   3.743  1.00 95.03           H  
ATOM   3574  OH  TYR A 235      -3.233  -4.141   2.470  1.00 95.03           O  
ATOM   3575  HH  TYR A 235      -4.117  -4.244   2.830  1.00 95.03           H  
ATOM   3576  CZ  TYR A 235      -2.746  -2.894   2.709  1.00 95.03           C  
ATOM   3577  N   VAL A 236       1.333   2.693   5.206  1.00 95.49           N  
ATOM   3578  H   VAL A 236       1.844   1.822   5.227  1.00 95.49           H  
ATOM   3579  CA  VAL A 236       2.052   3.933   5.515  1.00 95.49           C  
ATOM   3580  HA  VAL A 236       1.323   4.724   5.693  1.00 95.49           H  
ATOM   3581  C   VAL A 236       2.940   4.313   4.328  1.00 95.49           C  
ATOM   3582  CB  VAL A 236       2.856   3.810   6.819  1.00 95.49           C  
ATOM   3583  HB  VAL A 236       3.657   3.081   6.691  1.00 95.49           H  
ATOM   3584  O   VAL A 236       3.940   3.630   4.074  1.00 95.49           O  
ATOM   3585  CG1 VAL A 236       3.470   5.166   7.195  1.00 95.49           C  
ATOM   3586 HG11 VAL A 236       2.681   5.904   7.345  1.00 95.49           H  
ATOM   3587 HG12 VAL A 236       4.044   5.065   8.116  1.00 95.49           H  
ATOM   3588 HG13 VAL A 236       4.139   5.514   6.408  1.00 95.49           H  
ATOM   3589  CG2 VAL A 236       1.970   3.355   7.988  1.00 95.49           C  
ATOM   3590 HG21 VAL A 236       1.593   2.349   7.808  1.00 95.49           H  
ATOM   3591 HG22 VAL A 236       1.123   4.030   8.108  1.00 95.49           H  
ATOM   3592 HG23 VAL A 236       2.547   3.335   8.912  1.00 95.49           H  
ATOM   3593  N   PRO A 237       2.594   5.372   3.576  1.00 96.92           N  
ATOM   3594  CA  PRO A 237       3.357   5.774   2.407  1.00 96.92           C  
ATOM   3595  HA  PRO A 237       3.728   4.871   1.922  1.00 96.92           H  
ATOM   3596  C   PRO A 237       4.540   6.694   2.752  1.00 96.92           C  
ATOM   3597  CB  PRO A 237       2.351   6.432   1.465  1.00 96.92           C  
ATOM   3598  HB2 PRO A 237       1.851   5.667   0.871  1.00 96.92           H  
ATOM   3599  HB3 PRO A 237       2.812   7.178   0.817  1.00 96.92           H  
ATOM   3600  O   PRO A 237       4.443   7.559   3.622  1.00 96.92           O  
ATOM   3601  CG  PRO A 237       1.354   7.056   2.434  1.00 96.92           C  
ATOM   3602  HG2 PRO A 237       1.715   8.034   2.750  1.00 96.92           H  
ATOM   3603  HG3 PRO A 237       0.361   7.126   1.989  1.00 96.92           H  
ATOM   3604  CD  PRO A 237       1.335   6.102   3.625  1.00 96.92           C  
ATOM   3605  HD2 PRO A 237       1.239   6.660   4.556  1.00 96.92           H  
ATOM   3606  HD3 PRO A 237       0.504   5.406   3.513  1.00 96.92           H  
ATOM   3607  N   PHE A 238       5.635   6.565   2.001  1.00 97.39           N  
ATOM   3608  H   PHE A 238       5.631   5.827   1.312  1.00 97.39           H  
ATOM   3609  CA  PHE A 238       6.781   7.479   1.985  1.00 97.39           C  
ATOM   3610  HA  PHE A 238       6.509   8.402   2.497  1.00 97.39           H  
ATOM   3611  C   PHE A 238       7.141   7.816   0.542  1.00 97.39           C  
ATOM   3612  CB  PHE A 238       8.003   6.874   2.693  1.00 97.39           C  
ATOM   3613  HB2 PHE A 238       8.835   7.574   2.611  1.00 97.39           H  
ATOM   3614  HB3 PHE A 238       8.309   5.961   2.182  1.00 97.39           H  
ATOM   3615  O   PHE A 238       7.065   6.959  -0.334  1.00 97.39           O  
ATOM   3616  CG  PHE A 238       7.780   6.561   4.152  1.00 97.39           C  
ATOM   3617  CD1 PHE A 238       8.109   7.511   5.136  1.00 97.39           C  
ATOM   3618  HD1 PHE A 238       8.539   8.460   4.850  1.00 97.39           H  
ATOM   3619  CD2 PHE A 238       7.203   5.334   4.523  1.00 97.39           C  
ATOM   3620  HD2 PHE A 238       6.928   4.612   3.768  1.00 97.39           H  
ATOM   3621  CE1 PHE A 238       7.845   7.240   6.489  1.00 97.39           C  
ATOM   3622  HE1 PHE A 238       8.075   7.973   7.248  1.00 97.39           H  
ATOM   3623  CE2 PHE A 238       6.932   5.068   5.873  1.00 97.39           C  
ATOM   3624  HE2 PHE A 238       6.449   4.140   6.143  1.00 97.39           H  
ATOM   3625  CZ  PHE A 238       7.245   6.023   6.854  1.00 97.39           C  
ATOM   3626  HZ  PHE A 238       7.002   5.833   7.890  1.00 97.39           H  
ATOM   3627  N   VAL A 239       7.564   9.053   0.290  1.00 96.78           N  
ATOM   3628  H   VAL A 239       7.666   9.707   1.053  1.00 96.78           H  
ATOM   3629  CA  VAL A 239       7.973   9.494  -1.047  1.00 96.78           C  
ATOM   3630  HA  VAL A 239       7.945   8.643  -1.728  1.00 96.78           H  
ATOM   3631  C   VAL A 239       9.408   9.990  -1.002  1.00 96.78           C  
ATOM   3632  CB  VAL A 239       7.014  10.551  -1.623  1.00 96.78           C  
ATOM   3633  HB  VAL A 239       7.006  11.432  -0.981  1.00 96.78           H  
ATOM   3634  O   VAL A 239       9.741  10.865  -0.201  1.00 96.78           O  
ATOM   3635  CG1 VAL A 239       7.433  10.967  -3.038  1.00 96.78           C  
ATOM   3636 HG11 VAL A 239       6.701  11.658  -3.456  1.00 96.78           H  
ATOM   3637 HG12 VAL A 239       8.399  11.472  -3.015  1.00 96.78           H  
ATOM   3638 HG13 VAL A 239       7.504  10.083  -3.672  1.00 96.78           H  
ATOM   3639  CG2 VAL A 239       5.588   9.995  -1.718  1.00 96.78           C  
ATOM   3640 HG21 VAL A 239       4.936  10.723  -2.200  1.00 96.78           H  
ATOM   3641 HG22 VAL A 239       5.599   9.081  -2.312  1.00 96.78           H  
ATOM   3642 HG23 VAL A 239       5.192   9.776  -0.727  1.00 96.78           H  
ATOM   3643  N   ASN A 240      10.247   9.460  -1.886  1.00 96.59           N  
ATOM   3644  H   ASN A 240       9.903   8.727  -2.489  1.00 96.59           H  
ATOM   3645  CA  ASN A 240      11.593   9.959  -2.129  1.00 96.59           C  
ATOM   3646  HA  ASN A 240      11.765  10.839  -1.509  1.00 96.59           H  
ATOM   3647  C   ASN A 240      11.735  10.403  -3.589  1.00 96.59           C  
ATOM   3648  CB  ASN A 240      12.634   8.895  -1.748  1.00 96.59           C  
ATOM   3649  HB2 ASN A 240      12.472   7.999  -2.348  1.00 96.59           H  
ATOM   3650  HB3 ASN A 240      13.630   9.280  -1.962  1.00 96.59           H  
ATOM   3651  O   ASN A 240      11.143   9.823  -4.497  1.00 96.59           O  
ATOM   3652  CG  ASN A 240      12.589   8.490  -0.285  1.00 96.59           C  
ATOM   3653  ND2 ASN A 240      13.022   9.320   0.631  1.00 96.59           N  
ATOM   3654 HD21 ASN A 240      12.963   8.940   1.565  1.00 96.59           H  
ATOM   3655 HD22 ASN A 240      13.281  10.271   0.410  1.00 96.59           H  
ATOM   3656  OD1 ASN A 240      12.184   7.409   0.075  1.00 96.59           O  
ATOM   3657  N   THR A 241      12.562  11.418  -3.816  1.00 95.82           N  
ATOM   3658  H   THR A 241      13.006  11.877  -3.034  1.00 95.82           H  
ATOM   3659  CA  THR A 241      12.957  11.850  -5.160  1.00 95.82           C  
ATOM   3660  HA  THR A 241      12.245  11.478  -5.896  1.00 95.82           H  
ATOM   3661  C   THR A 241      14.330  11.275  -5.482  1.00 95.82           C  
ATOM   3662  CB  THR A 241      12.969  13.380  -5.256  1.00 95.82           C  
ATOM   3663  HB  THR A 241      13.711  13.777  -4.564  1.00 95.82           H  
ATOM   3664  O   THR A 241      15.270  11.437  -4.702  1.00 95.82           O  
ATOM   3665  CG2 THR A 241      13.285  13.877  -6.661  1.00 95.82           C  
ATOM   3666 HG21 THR A 241      13.176  14.961  -6.696  1.00 95.82           H  
ATOM   3667 HG22 THR A 241      14.312  13.623  -6.924  1.00 95.82           H  
ATOM   3668 HG23 THR A 241      12.607  13.424  -7.384  1.00 95.82           H  
ATOM   3669  OG1 THR A 241      11.708  13.900  -4.907  1.00 95.82           O  
ATOM   3670  HG1 THR A 241      11.137  13.832  -5.676  1.00 95.82           H  
ATOM   3671  N   ILE A 242      14.458  10.626  -6.636  1.00 95.33           N  
ATOM   3672  H   ILE A 242      13.648  10.548  -7.234  1.00 95.33           H  
ATOM   3673  CA  ILE A 242      15.731  10.155  -7.182  1.00 95.33           C  
ATOM   3674  HA  ILE A 242      16.468  10.089  -6.381  1.00 95.33           H  
ATOM   3675  C   ILE A 242      16.196  11.189  -8.201  1.00 95.33           C  
ATOM   3676  CB  ILE A 242      15.603   8.756  -7.821  1.00 95.33           C  
ATOM   3677  HB  ILE A 242      15.001   8.850  -8.725  1.00 95.33           H  
ATOM   3678  O   ILE A 242      15.650  11.284  -9.298  1.00 95.33           O  
ATOM   3679  CG1 ILE A 242      14.896   7.762  -6.872  1.00 95.33           C  
ATOM   3680 HG12 ILE A 242      13.885   8.117  -6.670  1.00 95.33           H  
ATOM   3681 HG13 ILE A 242      15.440   7.729  -5.928  1.00 95.33           H  
ATOM   3682  CG2 ILE A 242      17.001   8.272  -8.243  1.00 95.33           C  
ATOM   3683 HG21 ILE A 242      17.436   8.957  -8.971  1.00 95.33           H  
ATOM   3684 HG22 ILE A 242      16.942   7.296  -8.724  1.00 95.33           H  
ATOM   3685 HG23 ILE A 242      17.651   8.218  -7.370  1.00 95.33           H  
ATOM   3686  CD1 ILE A 242      14.766   6.338  -7.421  1.00 95.33           C  
ATOM   3687 HD11 ILE A 242      14.071   5.767  -6.806  1.00 95.33           H  
ATOM   3688 HD12 ILE A 242      14.377   6.363  -8.439  1.00 95.33           H  
ATOM   3689 HD13 ILE A 242      15.736   5.842  -7.407  1.00 95.33           H  
ATOM   3690  N   ALA A 243      17.192  11.989  -7.825  1.00 90.89           N  
ATOM   3691  H   ALA A 243      17.602  11.863  -6.911  1.00 90.89           H  
ATOM   3692  CA  ALA A 243      17.790  12.950  -8.741  1.00 90.89           C  
ATOM   3693  HA  ALA A 243      16.990  13.539  -9.190  1.00 90.89           H  
ATOM   3694  C   ALA A 243      18.544  12.233  -9.871  1.00 90.89           C  
ATOM   3695  CB  ALA A 243      18.700  13.901  -7.955  1.00 90.89           C  
ATOM   3696  HB1 ALA A 243      18.124  14.412  -7.184  1.00 90.89           H  
ATOM   3697  HB2 ALA A 243      19.511  13.338  -7.492  1.00 90.89           H  
ATOM   3698  HB3 ALA A 243      19.127  14.641  -8.632  1.00 90.89           H  
ATOM   3699  O   ALA A 243      19.197  11.211  -9.648  1.00 90.89           O  
ATOM   3700  N   GLY A 244      18.505  12.811 -11.073  1.00 84.61           N  
ATOM   3701  H   GLY A 244      17.930  13.630 -11.209  1.00 84.61           H  
ATOM   3702  CA  GLY A 244      19.325  12.333 -12.182  1.00 84.61           C  
ATOM   3703  HA2 GLY A 244      19.087  11.285 -12.360  1.00 84.61           H  
ATOM   3704  HA3 GLY A 244      19.093  12.892 -13.088  1.00 84.61           H  
ATOM   3705  C   GLY A 244      20.826  12.458 -11.886  1.00 84.61           C  
ATOM   3706  O   GLY A 244      21.264  13.311 -11.113  1.00 84.61           O  
ATOM   3707  N   GLY A 245      21.628  11.606 -12.527  1.00 83.67           N  
ATOM   3708  H   GLY A 245      21.185  10.931 -13.134  1.00 83.67           H  
ATOM   3709  CA  GLY A 245      23.097  11.677 -12.510  1.00 83.67           C  
ATOM   3710  HA2 GLY A 245      23.407  12.684 -12.229  1.00 83.67           H  
ATOM   3711  HA3 GLY A 245      23.462  11.494 -13.521  1.00 83.67           H  
ATOM   3712  C   GLY A 245      23.821  10.699 -11.576  1.00 83.67           C  
ATOM   3713  O   GLY A 245      25.040  10.591 -11.672  1.00 83.67           O  
ATOM   3714  N   SER A 246      23.111   9.957 -10.719  1.00 87.30           N  
ATOM   3715  H   SER A 246      22.106  10.060 -10.708  1.00 87.30           H  
ATOM   3716  CA  SER A 246      23.702   8.891  -9.890  1.00 87.30           C  
ATOM   3717  HA  SER A 246      24.788   8.923  -9.969  1.00 87.30           H  
ATOM   3718  C   SER A 246      23.245   7.511 -10.357  1.00 87.30           C  
ATOM   3719  CB  SER A 246      23.359   9.085  -8.410  1.00 87.30           C  
ATOM   3720  HB2 SER A 246      23.757   8.252  -7.830  1.00 87.30           H  
ATOM   3721  HB3 SER A 246      22.277   9.121  -8.282  1.00 87.30           H  
ATOM   3722  O   SER A 246      22.062   7.303 -10.601  1.00 87.30           O  
ATOM   3723  OG  SER A 246      23.940  10.289  -7.950  1.00 87.30           O  
ATOM   3724  HG  SER A 246      23.549  11.009  -8.451  1.00 87.30           H  
ATOM   3725  N   THR A 247      24.173   6.557 -10.455  1.00 94.07           N  
ATOM   3726  H   THR A 247      25.147   6.791 -10.324  1.00 94.07           H  
ATOM   3727  CA  THR A 247      23.863   5.152 -10.779  1.00 94.07           C  
ATOM   3728  HA  THR A 247      22.918   5.106 -11.320  1.00 94.07           H  
ATOM   3729  C   THR A 247      23.696   4.277  -9.542  1.00 94.07           C  
ATOM   3730  CB  THR A 247      24.938   4.529 -11.675  1.00 94.07           C  
ATOM   3731  HB  THR A 247      24.740   3.464 -11.790  1.00 94.07           H  
ATOM   3732  O   THR A 247      23.171   3.180  -9.655  1.00 94.07           O  
ATOM   3733  CG2 THR A 247      24.971   5.174 -13.059  1.00 94.07           C  
ATOM   3734 HG21 THR A 247      25.223   6.232 -12.984  1.00 94.07           H  
ATOM   3735 HG22 THR A 247      23.992   5.065 -13.525  1.00 94.07           H  
ATOM   3736 HG23 THR A 247      25.708   4.664 -13.680  1.00 94.07           H  
ATOM   3737  OG1 THR A 247      26.210   4.706 -11.089  1.00 94.07           O  
ATOM   3738  HG1 THR A 247      26.784   4.054 -11.498  1.00 94.07           H  
ATOM   3739  N   ALA A 248      24.105   4.737  -8.360  1.00 95.71           N  
ATOM   3740  H   ALA A 248      24.519   5.658  -8.318  1.00 95.71           H  
ATOM   3741  CA  ALA A 248      23.891   4.043  -7.095  1.00 95.71           C  
ATOM   3742  HA  ALA A 248      23.258   3.170  -7.251  1.00 95.71           H  
ATOM   3743  C   ALA A 248      23.174   4.983  -6.125  1.00 95.71           C  
ATOM   3744  CB  ALA A 248      25.235   3.548  -6.552  1.00 95.71           C  
ATOM   3745  HB1 ALA A 248      25.688   2.865  -7.271  1.00 95.71           H  
ATOM   3746  HB2 ALA A 248      25.071   3.010  -5.618  1.00 95.71           H  
ATOM   3747  HB3 ALA A 248      25.903   4.390  -6.374  1.00 95.71           H  
ATOM   3748  O   ALA A 248      23.640   6.097  -5.876  1.00 95.71           O  
ATOM   3749  N   VAL A 249      22.031   4.548  -5.599  1.00 95.93           N  
ATOM   3750  H   VAL A 249      21.718   3.619  -5.841  1.00 95.93           H  
ATOM   3751  CA  VAL A 249      21.136   5.377  -4.785  1.00 95.93           C  
ATOM   3752  HA  VAL A 249      21.679   6.256  -4.439  1.00 95.93           H  
ATOM   3753  C   VAL A 249      20.688   4.590  -3.557  1.00 95.93           C  
ATOM   3754  CB  VAL A 249      19.934   5.868  -5.620  1.00 95.93           C  
ATOM   3755  HB  VAL A 249      19.355   5.008  -5.956  1.00 95.93           H  
ATOM   3756  O   VAL A 249      20.346   3.414  -3.650  1.00 95.93           O  
ATOM   3757  CG1 VAL A 249      19.018   6.780  -4.797  1.00 95.93           C  
ATOM   3758 HG11 VAL A 249      18.597   6.231  -3.955  1.00 95.93           H  
ATOM   3759 HG12 VAL A 249      19.568   7.648  -4.433  1.00 95.93           H  
ATOM   3760 HG13 VAL A 249      18.189   7.117  -5.420  1.00 95.93           H  
ATOM   3761  CG2 VAL A 249      20.391   6.664  -6.854  1.00 95.93           C  
ATOM   3762 HG21 VAL A 249      21.000   7.516  -6.552  1.00 95.93           H  
ATOM   3763 HG22 VAL A 249      20.968   6.028  -7.525  1.00 95.93           H  
ATOM   3764 HG23 VAL A 249      19.526   7.016  -7.416  1.00 95.93           H  
ATOM   3765  N   GLN A 250      20.680   5.245  -2.395  1.00 96.17           N  
ATOM   3766  H   GLN A 250      20.944   6.220  -2.390  1.00 96.17           H  
ATOM   3767  CA  GLN A 250      20.089   4.710  -1.168  1.00 96.17           C  
ATOM   3768  HA  GLN A 250      19.701   3.708  -1.351  1.00 96.17           H  
ATOM   3769  C   GLN A 250      18.919   5.596  -0.752  1.00 96.17           C  
ATOM   3770  CB  GLN A 250      21.126   4.606  -0.041  1.00 96.17           C  
ATOM   3771  HB2 GLN A 250      20.624   4.201   0.838  1.00 96.17           H  
ATOM   3772  HB3 GLN A 250      21.509   5.596   0.206  1.00 96.17           H  
ATOM   3773  O   GLN A 250      19.106   6.785  -0.492  1.00 96.17           O  
ATOM   3774  CG  GLN A 250      22.301   3.688  -0.407  1.00 96.17           C  
ATOM   3775  HG2 GLN A 250      22.921   4.177  -1.158  1.00 96.17           H  
ATOM   3776  HG3 GLN A 250      21.914   2.768  -0.844  1.00 96.17           H  
ATOM   3777  CD  GLN A 250      23.184   3.327   0.786  1.00 96.17           C  
ATOM   3778  NE2 GLN A 250      24.135   2.441   0.593  1.00 96.17           N  
ATOM   3779 HE21 GLN A 250      24.666   2.155   1.403  1.00 96.17           H  
ATOM   3780 HE22 GLN A 250      24.215   1.974  -0.299  1.00 96.17           H  
ATOM   3781  OE1 GLN A 250      23.039   3.791   1.908  1.00 96.17           O  
ATOM   3782  N   LEU A 251      17.723   5.019  -0.689  1.00 96.75           N  
ATOM   3783  H   LEU A 251      17.646   4.041  -0.927  1.00 96.75           H  
ATOM   3784  CA  LEU A 251      16.492   5.725  -0.347  1.00 96.75           C  
ATOM   3785  HA  LEU A 251      16.661   6.798  -0.437  1.00 96.75           H  
ATOM   3786  C   LEU A 251      16.089   5.404   1.092  1.00 96.75           C  
ATOM   3787  CB  LEU A 251      15.380   5.358  -1.339  1.00 96.75           C  
ATOM   3788  HB2 LEU A 251      15.168   4.292  -1.250  1.00 96.75           H  
ATOM   3789  HB3 LEU A 251      14.474   5.899  -1.065  1.00 96.75           H  
ATOM   3790  O   LEU A 251      15.854   4.232   1.395  1.00 96.75           O  
ATOM   3791  CG  LEU A 251      15.728   5.669  -2.800  1.00 96.75           C  
ATOM   3792  HG  LEU A 251      16.606   5.097  -3.100  1.00 96.75           H  
ATOM   3793  CD1 LEU A 251      14.568   5.248  -3.691  1.00 96.75           C  
ATOM   3794 HD11 LEU A 251      14.389   4.179  -3.577  1.00 96.75           H  
ATOM   3795 HD12 LEU A 251      13.665   5.792  -3.413  1.00 96.75           H  
ATOM   3796 HD13 LEU A 251      14.818   5.450  -4.733  1.00 96.75           H  
ATOM   3797  CD2 LEU A 251      16.010   7.158  -3.015  1.00 96.75           C  
ATOM   3798 HD21 LEU A 251      15.133   7.747  -2.749  1.00 96.75           H  
ATOM   3799 HD22 LEU A 251      16.258   7.330  -4.063  1.00 96.75           H  
ATOM   3800 HD23 LEU A 251      16.870   7.482  -2.428  1.00 96.75           H  
ATOM   3801  N   PRO A 252      16.046   6.399   1.995  1.00 96.51           N  
ATOM   3802  CA  PRO A 252      15.635   6.178   3.373  1.00 96.51           C  
ATOM   3803  HA  PRO A 252      16.105   5.279   3.772  1.00 96.51           H  
ATOM   3804  C   PRO A 252      14.112   6.039   3.478  1.00 96.51           C  
ATOM   3805  CB  PRO A 252      16.148   7.399   4.139  1.00 96.51           C  
ATOM   3806  HB2 PRO A 252      15.529   7.631   5.005  1.00 96.51           H  
ATOM   3807  HB3 PRO A 252      17.179   7.226   4.447  1.00 96.51           H  
ATOM   3808  O   PRO A 252      13.373   6.912   3.025  1.00 96.51           O  
ATOM   3809  CG  PRO A 252      16.111   8.518   3.096  1.00 96.51           C  
ATOM   3810  HG2 PRO A 252      15.111   8.949   3.052  1.00 96.51           H  
ATOM   3811  HG3 PRO A 252      16.849   9.291   3.309  1.00 96.51           H  
ATOM   3812  CD  PRO A 252      16.415   7.795   1.786  1.00 96.51           C  
ATOM   3813  HD2 PRO A 252      15.834   8.238   0.977  1.00 96.51           H  
ATOM   3814  HD3 PRO A 252      17.481   7.859   1.566  1.00 96.51           H  
ATOM   3815  N   ILE A 253      13.656   4.993   4.168  1.00 96.66           N  
ATOM   3816  H   ILE A 253      14.328   4.327   4.521  1.00 96.66           H  
ATOM   3817  CA  ILE A 253      12.245   4.770   4.501  1.00 96.66           C  
ATOM   3818  HA  ILE A 253      11.628   5.494   3.968  1.00 96.66           H  
ATOM   3819  C   ILE A 253      12.079   5.014   6.005  1.00 96.66           C  
ATOM   3820  CB  ILE A 253      11.786   3.367   4.043  1.00 96.66           C  
ATOM   3821  HB  ILE A 253      12.379   2.619   4.570  1.00 96.66           H  
ATOM   3822  O   ILE A 253      12.499   4.210   6.835  1.00 96.66           O  
ATOM   3823  CG1 ILE A 253      12.020   3.177   2.524  1.00 96.66           C  
ATOM   3824 HG12 ILE A 253      13.065   3.377   2.285  1.00 96.66           H  
ATOM   3825 HG13 ILE A 253      11.410   3.890   1.971  1.00 96.66           H  
ATOM   3826  CG2 ILE A 253      10.303   3.156   4.403  1.00 96.66           C  
ATOM   3827 HG21 ILE A 253       9.678   3.854   3.847  1.00 96.66           H  
ATOM   3828 HG22 ILE A 253       9.998   2.138   4.161  1.00 96.66           H  
ATOM   3829 HG23 ILE A 253      10.136   3.295   5.471  1.00 96.66           H  
ATOM   3830  CD1 ILE A 253      11.722   1.763   2.014  1.00 96.66           C  
ATOM   3831 HD11 ILE A 253      12.273   1.028   2.601  1.00 96.66           H  
ATOM   3832 HD12 ILE A 253      12.033   1.685   0.973  1.00 96.66           H  
ATOM   3833 HD13 ILE A 253      10.652   1.561   2.071  1.00 96.66           H  
ATOM   3834  N   GLY A 254      11.494   6.159   6.365  1.00 93.51           N  
ATOM   3835  H   GLY A 254      11.143   6.750   5.626  1.00 93.51           H  
ATOM   3836  CA  GLY A 254      11.397   6.656   7.745  1.00 93.51           C  
ATOM   3837  HA2 GLY A 254      11.185   7.725   7.722  1.00 93.51           H  
ATOM   3838  HA3 GLY A 254      12.359   6.510   8.237  1.00 93.51           H  
ATOM   3839  C   GLY A 254      10.328   5.980   8.612  1.00 93.51           C  
ATOM   3840  O   GLY A 254       9.658   6.664   9.384  1.00 93.51           O  
ATOM   3841  N   LEU A 255      10.121   4.670   8.464  1.00 93.92           N  
ATOM   3842  H   LEU A 255      10.760   4.158   7.873  1.00 93.92           H  
ATOM   3843  CA  LEU A 255       9.062   3.931   9.150  1.00 93.92           C  
ATOM   3844  HA  LEU A 255       8.201   4.591   9.258  1.00 93.92           H  
ATOM   3845  C   LEU A 255       9.479   3.469  10.552  1.00 93.92           C  
ATOM   3846  CB  LEU A 255       8.643   2.733   8.287  1.00 93.92           C  
ATOM   3847  HB2 LEU A 255       8.346   3.073   7.295  1.00 93.92           H  
ATOM   3848  HB3 LEU A 255       9.516   2.090   8.172  1.00 93.92           H  
ATOM   3849  O   LEU A 255      10.503   2.809  10.722  1.00 93.92           O  
ATOM   3850  CG  LEU A 255       7.509   1.896   8.903  1.00 93.92           C  
ATOM   3851  HG  LEU A 255       7.703   1.700   9.958  1.00 93.92           H  
ATOM   3852  CD1 LEU A 255       6.152   2.588   8.777  1.00 93.92           C  
ATOM   3853 HD11 LEU A 255       6.185   3.588   9.209  1.00 93.92           H  
ATOM   3854 HD12 LEU A 255       5.860   2.648   7.729  1.00 93.92           H  
ATOM   3855 HD13 LEU A 255       5.398   2.012   9.314  1.00 93.92           H  
ATOM   3856  CD2 LEU A 255       7.465   0.549   8.207  1.00 93.92           C  
ATOM   3857 HD21 LEU A 255       8.387   0.004   8.412  1.00 93.92           H  
ATOM   3858 HD22 LEU A 255       6.629  -0.029   8.601  1.00 93.92           H  
ATOM   3859 HD23 LEU A 255       7.357   0.685   7.131  1.00 93.92           H  
ATOM   3860  N   GLN A 256       8.603   3.708  11.530  1.00 91.58           N  
ATOM   3861  H   GLN A 256       7.771   4.234  11.304  1.00 91.58           H  
ATOM   3862  CA  GLN A 256       8.697   3.163  12.886  1.00 91.58           C  
ATOM   3863  HA  GLN A 256       9.544   2.481  12.959  1.00 91.58           H  
ATOM   3864  C   GLN A 256       7.424   2.378  13.226  1.00 91.58           C  
ATOM   3865  CB  GLN A 256       8.908   4.308  13.889  1.00 91.58           C  
ATOM   3866  HB2 GLN A 256       8.104   5.035  13.774  1.00 91.58           H  
ATOM   3867  HB3 GLN A 256       8.863   3.901  14.899  1.00 91.58           H  
ATOM   3868  O   GLN A 256       6.412   2.983  13.583  1.00 91.58           O  
ATOM   3869  CG  GLN A 256      10.254   5.019  13.715  1.00 91.58           C  
ATOM   3870  HG2 GLN A 256      10.346   5.397  12.697  1.00 91.58           H  
ATOM   3871  HG3 GLN A 256      11.058   4.304  13.888  1.00 91.58           H  
ATOM   3872  CD  GLN A 256      10.425   6.197  14.670  1.00 91.58           C  
ATOM   3873  NE2 GLN A 256      11.583   6.820  14.664  1.00 91.58           N  
ATOM   3874 HE21 GLN A 256      11.663   7.630  15.263  1.00 91.58           H  
ATOM   3875 HE22 GLN A 256      12.309   6.515  14.032  1.00 91.58           H  
ATOM   3876  OE1 GLN A 256       9.546   6.600  15.421  1.00 91.58           O  
ATOM   3877  N   ALA A 257       7.474   1.048  13.132  1.00 89.71           N  
ATOM   3878  H   ALA A 257       8.324   0.599  12.824  1.00 89.71           H  
ATOM   3879  CA  ALA A 257       6.344   0.159  13.416  1.00 89.71           C  
ATOM   3880  HA  ALA A 257       5.620   0.668  14.052  1.00 89.71           H  
ATOM   3881  C   ALA A 257       6.812  -1.108  14.152  1.00 89.71           C  
ATOM   3882  CB  ALA A 257       5.657  -0.185  12.087  1.00 89.71           C  
ATOM   3883  HB1 ALA A 257       6.356  -0.697  11.425  1.00 89.71           H  
ATOM   3884  HB2 ALA A 257       4.803  -0.836  12.271  1.00 89.71           H  
ATOM   3885  HB3 ALA A 257       5.302   0.727  11.607  1.00 89.71           H  
ATOM   3886  O   ALA A 257       7.923  -1.572  13.903  1.00 89.71           O  
ATOM   3887  N   LEU A 258       5.991  -1.677  15.048  1.00 86.28           N  
ATOM   3888  H   LEU A 258       5.083  -1.277  15.238  1.00 86.28           H  
ATOM   3889  CA  LEU A 258       6.326  -2.957  15.699  1.00 86.28           C  
ATOM   3890  HA  LEU A 258       7.361  -2.924  16.040  1.00 86.28           H  
ATOM   3891  C   LEU A 258       6.263  -4.143  14.733  1.00 86.28           C  
ATOM   3892  CB  LEU A 258       5.393  -3.252  16.892  1.00 86.28           C  
ATOM   3893  HB2 LEU A 258       5.493  -4.310  17.135  1.00 86.28           H  
ATOM   3894  HB3 LEU A 258       4.361  -3.101  16.577  1.00 86.28           H  
ATOM   3895  O   LEU A 258       6.993  -5.114  14.923  1.00 86.28           O  
ATOM   3896  CG  LEU A 258       5.646  -2.473  18.194  1.00 86.28           C  
ATOM   3897  HG  LEU A 258       5.472  -1.410  18.032  1.00 86.28           H  
ATOM   3898  CD1 LEU A 258       4.755  -3.011  19.317  1.00 86.28           C  
ATOM   3899 HD11 LEU A 258       3.745  -3.187  18.946  1.00 86.28           H  
ATOM   3900 HD12 LEU A 258       5.119  -3.971  19.685  1.00 86.28           H  
ATOM   3901 HD13 LEU A 258       4.714  -2.290  20.133  1.00 86.28           H  
ATOM   3902  CD2 LEU A 258       7.059  -2.665  18.745  1.00 86.28           C  
ATOM   3903 HD21 LEU A 258       7.211  -2.033  19.620  1.00 86.28           H  
ATOM   3904 HD22 LEU A 258       7.799  -2.407  17.988  1.00 86.28           H  
ATOM   3905 HD23 LEU A 258       7.233  -3.709  19.006  1.00 86.28           H  
ATOM   3906  N   GLY A 259       5.410  -4.073  13.709  1.00 86.71           N  
ATOM   3907  H   GLY A 259       4.778  -3.287  13.657  1.00 86.71           H  
ATOM   3908  CA  GLY A 259       5.234  -5.157  12.752  1.00 86.71           C  
ATOM   3909  HA2 GLY A 259       6.039  -5.882  12.874  1.00 86.71           H  
ATOM   3910  HA3 GLY A 259       4.284  -5.660  12.934  1.00 86.71           H  
ATOM   3911  C   GLY A 259       5.269  -4.684  11.312  1.00 86.71           C  
ATOM   3912  O   GLY A 259       4.228  -4.510  10.691  1.00 86.71           O  
ATOM   3913  N   LEU A 260       6.463  -4.489  10.750  1.00 91.20           N  
ATOM   3914  H   LEU A 260       7.295  -4.624  11.307  1.00 91.20           H  
ATOM   3915  CA  LEU A 260       6.615  -4.301   9.309  1.00 91.20           C  
ATOM   3916  HA  LEU A 260       5.841  -3.616   8.962  1.00 91.20           H  
ATOM   3917  C   LEU A 260       6.427  -5.641   8.583  1.00 91.20           C  
ATOM   3918  CB  LEU A 260       7.985  -3.670   9.021  1.00 91.20           C  
ATOM   3919  HB2 LEU A 260       8.021  -2.680   9.475  1.00 91.20           H  
ATOM   3920  HB3 LEU A 260       8.755  -4.286   9.485  1.00 91.20           H  
ATOM   3921  O   LEU A 260       7.238  -6.556   8.753  1.00 91.20           O  
ATOM   3922  CG  LEU A 260       8.307  -3.563   7.522  1.00 91.20           C  
ATOM   3923  HG  LEU A 260       8.347  -4.559   7.081  1.00 91.20           H  
ATOM   3924  CD1 LEU A 260       7.265  -2.736   6.766  1.00 91.20           C  
ATOM   3925 HD11 LEU A 260       6.984  -1.858   7.347  1.00 91.20           H  
ATOM   3926 HD12 LEU A 260       6.369  -3.332   6.591  1.00 91.20           H  
ATOM   3927 HD13 LEU A 260       7.653  -2.414   5.800  1.00 91.20           H  
ATOM   3928  CD2 LEU A 260       9.689  -2.940   7.362  1.00 91.20           C  
ATOM   3929 HD21 LEU A 260      10.001  -3.033   6.322  1.00 91.20           H  
ATOM   3930 HD22 LEU A 260       9.650  -1.893   7.662  1.00 91.20           H  
ATOM   3931 HD23 LEU A 260      10.407  -3.476   7.983  1.00 91.20           H  
ATOM   3932  N   ARG A 261       5.387  -5.733   7.745  1.00 89.96           N  
ATOM   3933  H   ARG A 261       4.760  -4.943   7.688  1.00 89.96           H  
ATOM   3934  CA  ARG A 261       5.050  -6.930   6.960  1.00 89.96           C  
ATOM   3935  HA  ARG A 261       5.440  -7.820   7.454  1.00 89.96           H  
ATOM   3936  C   ARG A 261       5.648  -6.884   5.567  1.00 89.96           C  
ATOM   3937  CB  ARG A 261       3.530  -7.075   6.820  1.00 89.96           C  
ATOM   3938  HB2 ARG A 261       3.318  -7.963   6.224  1.00 89.96           H  
ATOM   3939  HB3 ARG A 261       3.148  -6.214   6.272  1.00 89.96           H  
ATOM   3940  O   ARG A 261       6.308  -7.830   5.151  1.00 89.96           O  
ATOM   3941  CG  ARG A 261       2.765  -7.189   8.142  1.00 89.96           C  
ATOM   3942  HG2 ARG A 261       2.907  -8.175   8.584  1.00 89.96           H  
ATOM   3943  HG3 ARG A 261       3.105  -6.431   8.848  1.00 89.96           H  
ATOM   3944  CD  ARG A 261       1.285  -6.934   7.855  1.00 89.96           C  
ATOM   3945  HD2 ARG A 261       0.754  -6.813   8.799  1.00 89.96           H  
ATOM   3946  HD3 ARG A 261       1.189  -5.967   7.360  1.00 89.96           H  
ATOM   3947  NE  ARG A 261       0.662  -7.977   7.020  1.00 89.96           N  
ATOM   3948  HE  ARG A 261       0.711  -7.831   6.022  1.00 89.96           H  
ATOM   3949  NH1 ARG A 261      -0.588  -8.997   8.663  1.00 89.96           N  
ATOM   3950 HH11 ARG A 261      -0.285  -8.311   9.339  1.00 89.96           H  
ATOM   3951 HH12 ARG A 261      -1.137  -9.774   9.002  1.00 89.96           H  
ATOM   3952  NH2 ARG A 261      -0.560  -9.833   6.599  1.00 89.96           N  
ATOM   3953 HH21 ARG A 261      -1.178 -10.568   6.911  1.00 89.96           H  
ATOM   3954 HH22 ARG A 261      -0.265  -9.737   5.638  1.00 89.96           H  
ATOM   3955  CZ  ARG A 261      -0.147  -8.928   7.441  1.00 89.96           C  
ATOM   3956  N   LYS A 262       5.400  -5.802   4.822  1.00 92.42           N  
ATOM   3957  H   LYS A 262       4.869  -5.055   5.246  1.00 92.42           H  
ATOM   3958  CA  LYS A 262       5.816  -5.667   3.417  1.00 92.42           C  
ATOM   3959  HA  LYS A 262       6.704  -6.281   3.269  1.00 92.42           H  
ATOM   3960  C   LYS A 262       6.200  -4.233   3.082  1.00 92.42           C  
ATOM   3961  CB  LYS A 262       4.721  -6.162   2.446  1.00 92.42           C  
ATOM   3962  HB2 LYS A 262       3.859  -5.496   2.496  1.00 92.42           H  
ATOM   3963  HB3 LYS A 262       5.120  -6.112   1.433  1.00 92.42           H  
ATOM   3964  O   LYS A 262       5.643  -3.295   3.644  1.00 92.42           O  
ATOM   3965  CG  LYS A 262       4.257  -7.601   2.716  1.00 92.42           C  
ATOM   3966  HG2 LYS A 262       3.755  -7.643   3.683  1.00 92.42           H  
ATOM   3967  HG3 LYS A 262       5.124  -8.261   2.738  1.00 92.42           H  
ATOM   3968  CD  LYS A 262       3.284  -8.109   1.650  1.00 92.42           C  
ATOM   3969  HD2 LYS A 262       3.788  -8.133   0.685  1.00 92.42           H  
ATOM   3970  HD3 LYS A 262       2.419  -7.448   1.599  1.00 92.42           H  
ATOM   3971  CE  LYS A 262       2.836  -9.519   2.044  1.00 92.42           C  
ATOM   3972  HE2 LYS A 262       3.720 -10.114   2.274  1.00 92.42           H  
ATOM   3973  HE3 LYS A 262       2.231  -9.447   2.948  1.00 92.42           H  
ATOM   3974  NZ  LYS A 262       2.073 -10.171   0.958  1.00 92.42           N  
ATOM   3975  HZ1 LYS A 262       1.724 -11.081   1.223  1.00 92.42           H  
ATOM   3976  HZ2 LYS A 262       2.671 -10.347   0.164  1.00 92.42           H  
ATOM   3977  HZ3 LYS A 262       1.288  -9.614   0.653  1.00 92.42           H  
ATOM   3978  N   ILE A 263       7.110  -4.063   2.130  1.00 95.07           N  
ATOM   3979  H   ILE A 263       7.524  -4.890   1.723  1.00 95.07           H  
ATOM   3980  CA  ILE A 263       7.384  -2.769   1.493  1.00 95.07           C  
ATOM   3981  HA  ILE A 263       6.667  -2.026   1.843  1.00 95.07           H  
ATOM   3982  C   ILE A 263       7.182  -2.933  -0.005  1.00 95.07           C  
ATOM   3983  CB  ILE A 263       8.798  -2.238   1.822  1.00 95.07           C  
ATOM   3984  HB  ILE A 263       9.531  -2.993   1.537  1.00 95.07           H  
ATOM   3985  O   ILE A 263       7.896  -3.705  -0.644  1.00 95.07           O  
ATOM   3986  CG1 ILE A 263       8.925  -1.958   3.334  1.00 95.07           C  
ATOM   3987 HG12 ILE A 263       8.623  -2.844   3.892  1.00 95.07           H  
ATOM   3988 HG13 ILE A 263       8.245  -1.152   3.609  1.00 95.07           H  
ATOM   3989  CG2 ILE A 263       9.089  -0.947   1.030  1.00 95.07           C  
ATOM   3990 HG21 ILE A 263       8.999  -1.117  -0.042  1.00 95.07           H  
ATOM   3991 HG22 ILE A 263      10.118  -0.626   1.195  1.00 95.07           H  
ATOM   3992 HG23 ILE A 263       8.404  -0.152   1.327  1.00 95.07           H  
ATOM   3993  CD1 ILE A 263      10.343  -1.585   3.786  1.00 95.07           C  
ATOM   3994 HD11 ILE A 263      10.656  -0.647   3.328  1.00 95.07           H  
ATOM   3995 HD12 ILE A 263      11.047  -2.373   3.518  1.00 95.07           H  
ATOM   3996 HD13 ILE A 263      10.351  -1.437   4.865  1.00 95.07           H  
ATOM   3997  N   PHE A 264       6.234  -2.178  -0.549  1.00 96.39           N  
ATOM   3998  H   PHE A 264       5.693  -1.579   0.058  1.00 96.39           H  
ATOM   3999  CA  PHE A 264       6.065  -1.981  -1.982  1.00 96.39           C  
ATOM   4000  HA  PHE A 264       6.501  -2.816  -2.531  1.00 96.39           H  
ATOM   4001  C   PHE A 264       6.775  -0.689  -2.376  1.00 96.39           C  
ATOM   4002  CB  PHE A 264       4.573  -1.896  -2.319  1.00 96.39           C  
ATOM   4003  HB2 PHE A 264       4.477  -1.750  -3.395  1.00 96.39           H  
ATOM   4004  HB3 PHE A 264       4.156  -1.012  -1.836  1.00 96.39           H  
ATOM   4005  O   PHE A 264       6.646   0.305  -1.668  1.00 96.39           O  
ATOM   4006  CG  PHE A 264       3.744  -3.100  -1.905  1.00 96.39           C  
ATOM   4007  CD1 PHE A 264       3.389  -4.070  -2.862  1.00 96.39           C  
ATOM   4008  HD1 PHE A 264       3.720  -3.967  -3.885  1.00 96.39           H  
ATOM   4009  CD2 PHE A 264       3.277  -3.228  -0.581  1.00 96.39           C  
ATOM   4010  HD2 PHE A 264       3.516  -2.475   0.156  1.00 96.39           H  
ATOM   4011  CE1 PHE A 264       2.591  -5.166  -2.493  1.00 96.39           C  
ATOM   4012  HE1 PHE A 264       2.308  -5.899  -3.234  1.00 96.39           H  
ATOM   4013  CE2 PHE A 264       2.495  -4.334  -0.207  1.00 96.39           C  
ATOM   4014  HE2 PHE A 264       2.146  -4.431   0.810  1.00 96.39           H  
ATOM   4015  CZ  PHE A 264       2.155  -5.305  -1.163  1.00 96.39           C  
ATOM   4016  HZ  PHE A 264       1.546  -6.151  -0.880  1.00 96.39           H  
ATOM   4017  N   THR A 265       7.500  -0.670  -3.490  1.00 97.42           N  
ATOM   4018  H   THR A 265       7.618  -1.532  -4.002  1.00 97.42           H  
ATOM   4019  CA  THR A 265       8.077   0.554  -4.057  1.00 97.42           C  
ATOM   4020  HA  THR A 265       7.670   1.418  -3.533  1.00 97.42           H  
ATOM   4021  C   THR A 265       7.702   0.673  -5.523  1.00 97.42           C  
ATOM   4022  CB  THR A 265       9.597   0.620  -3.899  1.00 97.42           C  
ATOM   4023  HB  THR A 265      10.058  -0.176  -4.485  1.00 97.42           H  
ATOM   4024  O   THR A 265       8.030  -0.207  -6.321  1.00 97.42           O  
ATOM   4025  CG2 THR A 265      10.158   1.954  -4.394  1.00 97.42           C  
ATOM   4026 HG21 THR A 265       9.643   2.782  -3.909  1.00 97.42           H  
ATOM   4027 HG22 THR A 265      11.225   2.011  -4.180  1.00 97.42           H  
ATOM   4028 HG23 THR A 265      10.028   2.037  -5.473  1.00 97.42           H  
ATOM   4029  OG1 THR A 265       9.956   0.439  -2.546  1.00 97.42           O  
ATOM   4030  HG1 THR A 265       9.694  -0.455  -2.313  1.00 97.42           H  
ATOM   4031  N   LEU A 266       7.044   1.780  -5.857  1.00 96.97           N  
ATOM   4032  H   LEU A 266       6.824   2.437  -5.122  1.00 96.97           H  
ATOM   4033  CA  LEU A 266       6.645   2.154  -7.210  1.00 96.97           C  
ATOM   4034  HA  LEU A 266       6.766   1.302  -7.881  1.00 96.97           H  
ATOM   4035  C   LEU A 266       7.557   3.284  -7.684  1.00 96.97           C  
ATOM   4036  CB  LEU A 266       5.163   2.584  -7.230  1.00 96.97           C  
ATOM   4037  HB2 LEU A 266       4.841   2.652  -8.269  1.00 96.97           H  
ATOM   4038  HB3 LEU A 266       5.085   3.581  -6.796  1.00 96.97           H  
ATOM   4039  O   LEU A 266       7.698   4.290  -6.982  1.00 96.97           O  
ATOM   4040  CG  LEU A 266       4.191   1.666  -6.463  1.00 96.97           C  
ATOM   4041  HG  LEU A 266       4.460   1.654  -5.407  1.00 96.97           H  
ATOM   4042  CD1 LEU A 266       2.764   2.192  -6.564  1.00 96.97           C  
ATOM   4043 HD11 LEU A 266       2.086   1.536  -6.019  1.00 96.97           H  
ATOM   4044 HD12 LEU A 266       2.716   3.191  -6.130  1.00 96.97           H  
ATOM   4045 HD13 LEU A 266       2.458   2.229  -7.610  1.00 96.97           H  
ATOM   4046  CD2 LEU A 266       4.217   0.236  -6.983  1.00 96.97           C  
ATOM   4047 HD21 LEU A 266       3.536  -0.382  -6.399  1.00 96.97           H  
ATOM   4048 HD22 LEU A 266       3.928   0.210  -8.034  1.00 96.97           H  
ATOM   4049 HD23 LEU A 266       5.225  -0.163  -6.874  1.00 96.97           H  
ATOM   4050  N   LEU A 267       8.175   3.122  -8.851  1.00 96.49           N  
ATOM   4051  H   LEU A 267       7.973   2.302  -9.404  1.00 96.49           H  
ATOM   4052  CA  LEU A 267       8.974   4.167  -9.486  1.00 96.49           C  
ATOM   4053  HA  LEU A 267       9.177   4.967  -8.774  1.00 96.49           H  
ATOM   4054  C   LEU A 267       8.180   4.759 -10.648  1.00 96.49           C  
ATOM   4055  CB  LEU A 267      10.319   3.606  -9.970  1.00 96.49           C  
ATOM   4056  HB2 LEU A 267      10.100   2.867 -10.740  1.00 96.49           H  
ATOM   4057  HB3 LEU A 267      10.883   4.414 -10.436  1.00 96.49           H  
ATOM   4058  O   LEU A 267       7.637   4.022 -11.463  1.00 96.49           O  
ATOM   4059  CG  LEU A 267      11.200   2.924  -8.910  1.00 96.49           C  
ATOM   4060  HG  LEU A 267      10.678   2.061  -8.498  1.00 96.49           H  
ATOM   4061  CD1 LEU A 267      12.498   2.436  -9.552  1.00 96.49           C  
ATOM   4062 HD11 LEU A 267      13.099   1.904  -8.815  1.00 96.49           H  
ATOM   4063 HD12 LEU A 267      13.064   3.277  -9.950  1.00 96.49           H  
ATOM   4064 HD13 LEU A 267      12.261   1.756 -10.370  1.00 96.49           H  
ATOM   4065  CD2 LEU A 267      11.561   3.869  -7.763  1.00 96.49           C  
ATOM   4066 HD21 LEU A 267      10.657   4.109  -7.204  1.00 96.49           H  
ATOM   4067 HD22 LEU A 267      12.265   3.380  -7.089  1.00 96.49           H  
ATOM   4068 HD23 LEU A 267      12.003   4.783  -8.159  1.00 96.49           H  
ATOM   4069  N   SER A 268       8.136   6.082 -10.743  1.00 95.37           N  
ATOM   4070  H   SER A 268       8.567   6.637 -10.018  1.00 95.37           H  
ATOM   4071  CA  SER A 268       7.513   6.783 -11.870  1.00 95.37           C  
ATOM   4072  HA  SER A 268       7.495   6.139 -12.749  1.00 95.37           H  
ATOM   4073  C   SER A 268       8.333   8.023 -12.205  1.00 95.37           C  
ATOM   4074  CB  SER A 268       6.073   7.190 -11.535  1.00 95.37           C  
ATOM   4075  HB2 SER A 268       6.107   7.877 -10.690  1.00 95.37           H  
ATOM   4076  HB3 SER A 268       5.632   7.703 -12.390  1.00 95.37           H  
ATOM   4077  O   SER A 268       8.903   8.650 -11.307  1.00 95.37           O  
ATOM   4078  OG  SER A 268       5.258   6.085 -11.180  1.00 95.37           O  
ATOM   4079  HG  SER A 268       5.144   5.534 -11.958  1.00 95.37           H  
ATOM   4080  N   THR A 269       8.389   8.400 -13.478  1.00 94.15           N  
ATOM   4081  H   THR A 269       7.938   7.842 -14.188  1.00 94.15           H  
ATOM   4082  CA  THR A 269       9.048   9.642 -13.896  1.00 94.15           C  
ATOM   4083  HA  THR A 269      10.011   9.715 -13.390  1.00 94.15           H  
ATOM   4084  C   THR A 269       8.216  10.854 -13.471  1.00 94.15           C  
ATOM   4085  CB  THR A 269       9.343   9.610 -15.401  1.00 94.15           C  
ATOM   4086  HB  THR A 269       8.425   9.410 -15.953  1.00 94.15           H  
ATOM   4087  O   THR A 269       7.005  10.899 -13.674  1.00 94.15           O  
ATOM   4088  CG2 THR A 269       9.984  10.903 -15.903  1.00 94.15           C  
ATOM   4089 HG21 THR A 269      10.872  11.136 -15.315  1.00 94.15           H  
ATOM   4090 HG22 THR A 269      10.259  10.774 -16.950  1.00 94.15           H  
ATOM   4091 HG23 THR A 269       9.263  11.719 -15.843  1.00 94.15           H  
ATOM   4092  OG1 THR A 269      10.291   8.595 -15.647  1.00 94.15           O  
ATOM   4093  HG1 THR A 269       9.829   7.763 -15.773  1.00 94.15           H  
ATOM   4094  N   ASP A 270       8.856  11.850 -12.852  1.00 92.44           N  
ATOM   4095  H   ASP A 270       9.854  11.773 -12.712  1.00 92.44           H  
ATOM   4096  CA  ASP A 270       8.153  13.006 -12.270  1.00 92.44           C  
ATOM   4097  HA  ASP A 270       7.384  12.644 -11.586  1.00 92.44           H  
ATOM   4098  C   ASP A 270       7.448  13.865 -13.338  1.00 92.44           C  
ATOM   4099  CB  ASP A 270       9.165  13.824 -11.458  1.00 92.44           C  
ATOM   4100  HB2 ASP A 270       9.851  14.325 -12.142  1.00 92.44           H  
ATOM   4101  HB3 ASP A 270       9.752  13.146 -10.839  1.00 92.44           H  
ATOM   4102  O   ASP A 270       6.332  14.336 -13.131  1.00 92.44           O  
ATOM   4103  CG  ASP A 270       8.500  14.847 -10.532  1.00 92.44           C  
ATOM   4104  OD1 ASP A 270       7.784  14.397  -9.606  1.00 92.44           O  
ATOM   4105  OD2 ASP A 270       8.798  16.052 -10.694  1.00 92.44           O  
ATOM   4106  N   ALA A 271       8.066  13.997 -14.517  1.00 93.53           N  
ATOM   4107  H   ALA A 271       8.957  13.536 -14.639  1.00 93.53           H  
ATOM   4108  CA  ALA A 271       7.483  14.707 -15.655  1.00 93.53           C  
ATOM   4109  HA  ALA A 271       7.210  15.711 -15.332  1.00 93.53           H  
ATOM   4110  C   ALA A 271       6.197  14.033 -16.168  1.00 93.53           C  
ATOM   4111  CB  ALA A 271       8.543  14.820 -16.758  1.00 93.53           C  
ATOM   4112  HB1 ALA A 271       8.817  13.828 -17.119  1.00 93.53           H  
ATOM   4113  HB2 ALA A 271       9.427  15.331 -16.376  1.00 93.53           H  
ATOM   4114  HB3 ALA A 271       8.132  15.390 -17.592  1.00 93.53           H  
ATOM   4115  O   ALA A 271       5.201  14.720 -16.389  1.00 93.53           O  
ATOM   4116  N   ASP A 272       6.195  12.702 -16.278  1.00 94.27           N  
ATOM   4117  H   ASP A 272       7.056  12.196 -16.124  1.00 94.27           H  
ATOM   4118  CA  ASP A 272       5.045  11.921 -16.753  1.00 94.27           C  
ATOM   4119  HA  ASP A 272       4.737  12.293 -17.731  1.00 94.27           H  
ATOM   4120  C   ASP A 272       3.849  12.048 -15.800  1.00 94.27           C  
ATOM   4121  CB  ASP A 272       5.446  10.439 -16.885  1.00 94.27           C  
ATOM   4122  HB2 ASP A 272       4.554   9.856 -17.118  1.00 94.27           H  
ATOM   4123  HB3 ASP A 272       5.812  10.086 -15.921  1.00 94.27           H  
ATOM   4124  O   ASP A 272       2.701  12.162 -16.221  1.00 94.27           O  
ATOM   4125  CG  ASP A 272       6.512  10.151 -17.951  1.00 94.27           C  
ATOM   4126  OD1 ASP A 272       6.825  11.065 -18.747  1.00 94.27           O  
ATOM   4127  OD2 ASP A 272       7.078   9.035 -17.899  1.00 94.27           O  
ATOM   4128  N   LEU A 273       4.111  12.095 -14.491  1.00 93.76           N  
ATOM   4129  H   LEU A 273       5.074  11.996 -14.204  1.00 93.76           H  
ATOM   4130  CA  LEU A 273       3.074  12.301 -13.479  1.00 93.76           C  
ATOM   4131  HA  LEU A 273       2.277  11.576 -13.641  1.00 93.76           H  
ATOM   4132  C   LEU A 273       2.424  13.688 -13.560  1.00 93.76           C  
ATOM   4133  CB  LEU A 273       3.695  12.097 -12.093  1.00 93.76           C  
ATOM   4134  HB2 LEU A 273       4.587  12.719 -12.021  1.00 93.76           H  
ATOM   4135  HB3 LEU A 273       2.991  12.440 -11.335  1.00 93.76           H  
ATOM   4136  O   LEU A 273       1.251  13.827 -13.211  1.00 93.76           O  
ATOM   4137  CG  LEU A 273       4.071  10.640 -11.797  1.00 93.76           C  
ATOM   4138  HG  LEU A 273       4.636  10.206 -12.623  1.00 93.76           H  
ATOM   4139  CD1 LEU A 273       4.948  10.623 -10.546  1.00 93.76           C  
ATOM   4140 HD11 LEU A 273       4.566  11.332  -9.812  1.00 93.76           H  
ATOM   4141 HD12 LEU A 273       5.951  10.939 -10.831  1.00 93.76           H  
ATOM   4142 HD13 LEU A 273       5.005   9.613 -10.139  1.00 93.76           H  
ATOM   4143  CD2 LEU A 273       2.832   9.781 -11.551  1.00 93.76           C  
ATOM   4144 HD21 LEU A 273       2.213   9.760 -12.447  1.00 93.76           H  
ATOM   4145 HD22 LEU A 273       3.160   8.759 -11.362  1.00 93.76           H  
ATOM   4146 HD23 LEU A 273       2.256  10.174 -10.712  1.00 93.76           H  
ATOM   4147  N   ALA A 274       3.168  14.703 -14.005  1.00 92.46           N  
ATOM   4148  H   ALA A 274       4.120  14.510 -14.281  1.00 92.46           H  
ATOM   4149  CA  ALA A 274       2.679  16.071 -14.145  1.00 92.46           C  
ATOM   4150  HA  ALA A 274       1.978  16.277 -13.336  1.00 92.46           H  
ATOM   4151  C   ALA A 274       1.925  16.313 -15.466  1.00 92.46           C  
ATOM   4152  CB  ALA A 274       3.875  17.018 -13.990  1.00 92.46           C  
ATOM   4153  HB1 ALA A 274       3.530  18.051 -14.024  1.00 92.46           H  
ATOM   4154  HB2 ALA A 274       4.371  16.834 -13.037  1.00 92.46           H  
ATOM   4155  HB3 ALA A 274       4.586  16.850 -14.799  1.00 92.46           H  
ATOM   4156  O   ALA A 274       1.134  17.255 -15.556  1.00 92.46           O  
ATOM   4157  N   ASP A 275       2.135  15.470 -16.478  1.00 94.18           N  
ATOM   4158  H   ASP A 275       2.808  14.726 -16.358  1.00 94.18           H  
ATOM   4159  CA  ASP A 275       1.550  15.625 -17.808  1.00 94.18           C  
ATOM   4160  HA  ASP A 275       1.306  16.675 -17.965  1.00 94.18           H  
ATOM   4161  C   ASP A 275       0.253  14.811 -17.945  1.00 94.18           C  
ATOM   4162  CB  ASP A 275       2.602  15.256 -18.862  1.00 94.18           C  
ATOM   4163  HB2 ASP A 275       3.523  15.793 -18.635  1.00 94.18           H  
ATOM   4164  HB3 ASP A 275       2.811  14.188 -18.807  1.00 94.18           H  
ATOM   4165  O   ASP A 275       0.248  13.587 -17.837  1.00 94.18           O  
ATOM   4166  CG  ASP A 275       2.166  15.633 -20.280  1.00 94.18           C  
ATOM   4167  OD1 ASP A 275       0.950  15.860 -20.500  1.00 94.18           O  
ATOM   4168  OD2 ASP A 275       3.043  15.737 -21.158  1.00 94.18           O  
ATOM   4169  N   ILE A 276      -0.883  15.485 -18.154  1.00 94.24           N  
ATOM   4170  H   ILE A 276      -0.815  16.480 -18.312  1.00 94.24           H  
ATOM   4171  CA  ILE A 276      -2.192  14.822 -18.309  1.00 94.24           C  
ATOM   4172  HA  ILE A 276      -2.287  14.053 -17.543  1.00 94.24           H  
ATOM   4173  C   ILE A 276      -2.317  14.062 -19.634  1.00 94.24           C  
ATOM   4174  CB  ILE A 276      -3.364  15.811 -18.117  1.00 94.24           C  
ATOM   4175  HB  ILE A 276      -4.286  15.235 -18.192  1.00 94.24           H  
ATOM   4176  O   ILE A 276      -3.205  13.223 -19.769  1.00 94.24           O  
ATOM   4177  CG1 ILE A 276      -3.393  16.903 -19.206  1.00 94.24           C  
ATOM   4178 HG12 ILE A 276      -2.543  17.574 -19.084  1.00 94.24           H  
ATOM   4179 HG13 ILE A 276      -3.304  16.441 -20.189  1.00 94.24           H  
ATOM   4180  CG2 ILE A 276      -3.336  16.459 -16.720  1.00 94.24           C  
ATOM   4181 HG21 ILE A 276      -4.209  17.095 -16.577  1.00 94.24           H  
ATOM   4182 HG22 ILE A 276      -3.384  15.678 -15.962  1.00 94.24           H  
ATOM   4183 HG23 ILE A 276      -2.430  17.050 -16.582  1.00 94.24           H  
ATOM   4184  CD1 ILE A 276      -4.685  17.729 -19.199  1.00 94.24           C  
ATOM   4185 HD11 ILE A 276      -4.697  18.410 -18.348  1.00 94.24           H  
ATOM   4186 HD12 ILE A 276      -5.554  17.072 -19.150  1.00 94.24           H  
ATOM   4187 HD13 ILE A 276      -4.739  18.319 -20.114  1.00 94.24           H  
ATOM   4188  N   THR A 277      -1.448  14.345 -20.606  1.00 95.55           N  
ATOM   4189  H   THR A 277      -0.707  15.008 -20.424  1.00 95.55           H  
ATOM   4190  CA  THR A 277      -1.431  13.667 -21.907  1.00 95.55           C  
ATOM   4191  HA  THR A 277      -2.462  13.484 -22.211  1.00 95.55           H  
ATOM   4192  C   THR A 277      -0.754  12.298 -21.841  1.00 95.55           C  
ATOM   4193  CB  THR A 277      -0.796  14.543 -22.997  1.00 95.55           C  
ATOM   4194  HB  THR A 277      -1.010  14.079 -23.960  1.00 95.55           H  
ATOM   4195  O   THR A 277      -0.986  11.454 -22.709  1.00 95.55           O  
ATOM   4196  CG2 THR A 277      -1.367  15.963 -23.017  1.00 95.55           C  
ATOM   4197 HG21 THR A 277      -1.039  16.467 -23.926  1.00 95.55           H  
ATOM   4198 HG22 THR A 277      -1.018  16.528 -22.152  1.00 95.55           H  
ATOM   4199 HG23 THR A 277      -2.455  15.913 -22.997  1.00 95.55           H  
ATOM   4200  OG1 THR A 277       0.598  14.641 -22.862  1.00 95.55           O  
ATOM   4201  HG1 THR A 277       0.812  15.147 -22.074  1.00 95.55           H  
ATOM   4202  N   VAL A 278       0.009  12.030 -20.772  1.00 93.82           N  
ATOM   4203  H   VAL A 278       0.155  12.758 -20.088  1.00 93.82           H  
ATOM   4204  CA  VAL A 278       0.563  10.705 -20.480  1.00 93.82           C  
ATOM   4205  HA  VAL A 278       0.859  10.249 -21.425  1.00 93.82           H  
ATOM   4206  C   VAL A 278      -0.525   9.830 -19.861  1.00 93.82           C  
ATOM   4207  CB  VAL A 278       1.834  10.774 -19.616  1.00 93.82           C  
ATOM   4208  HB  VAL A 278       1.607  11.211 -18.644  1.00 93.82           H  
ATOM   4209  O   VAL A 278      -0.812   9.858 -18.660  1.00 93.82           O  
ATOM   4210  CG1 VAL A 278       2.406   9.361 -19.429  1.00 93.82           C  
ATOM   4211 HG11 VAL A 278       3.362   9.413 -18.908  1.00 93.82           H  
ATOM   4212 HG12 VAL A 278       2.573   8.888 -20.397  1.00 93.82           H  
ATOM   4213 HG13 VAL A 278       1.728   8.743 -18.841  1.00 93.82           H  
ATOM   4214  CG2 VAL A 278       2.912  11.617 -20.312  1.00 93.82           C  
ATOM   4215 HG21 VAL A 278       3.812  11.650 -19.699  1.00 93.82           H  
ATOM   4216 HG22 VAL A 278       2.562  12.637 -20.468  1.00 93.82           H  
ATOM   4217 HG23 VAL A 278       3.164  11.183 -21.280  1.00 93.82           H  
ATOM   4218  N   LEU A 279      -1.168   9.047 -20.723  1.00 93.26           N  
ATOM   4219  H   LEU A 279      -0.913   9.123 -21.697  1.00 93.26           H  
ATOM   4220  CA  LEU A 279      -2.231   8.124 -20.337  1.00 93.26           C  
ATOM   4221  HA  LEU A 279      -2.975   8.673 -19.760  1.00 93.26           H  
ATOM   4222  C   LEU A 279      -1.668   7.016 -19.449  1.00 93.26           C  
ATOM   4223  CB  LEU A 279      -2.902   7.535 -21.588  1.00 93.26           C  
ATOM   4224  HB2 LEU A 279      -2.206   6.843 -22.063  1.00 93.26           H  
ATOM   4225  HB3 LEU A 279      -3.776   6.969 -21.267  1.00 93.26           H  
ATOM   4226  O   LEU A 279      -0.611   6.468 -19.740  1.00 93.26           O  
ATOM   4227  CG  LEU A 279      -3.330   8.577 -22.633  1.00 93.26           C  
ATOM   4228  HG  LEU A 279      -2.450   9.053 -23.065  1.00 93.26           H  
ATOM   4229  CD1 LEU A 279      -4.094   7.882 -23.755  1.00 93.26           C  
ATOM   4230 HD11 LEU A 279      -4.345   8.611 -24.525  1.00 93.26           H  
ATOM   4231 HD12 LEU A 279      -4.999   7.431 -23.346  1.00 93.26           H  
ATOM   4232 HD13 LEU A 279      -3.469   7.105 -24.195  1.00 93.26           H  
ATOM   4233  CD2 LEU A 279      -4.239   9.647 -22.039  1.00 93.26           C  
ATOM   4234 HD21 LEU A 279      -5.120   9.181 -21.597  1.00 93.26           H  
ATOM   4235 HD22 LEU A 279      -4.532  10.353 -22.816  1.00 93.26           H  
ATOM   4236 HD23 LEU A 279      -3.694  10.217 -21.286  1.00 93.26           H  
ATOM   4237  N   GLY A 280      -2.368   6.666 -18.373  1.00 92.19           N  
ATOM   4238  H   GLY A 280      -3.252   7.114 -18.176  1.00 92.19           H  
ATOM   4239  CA  GLY A 280      -1.918   5.634 -17.449  1.00 92.19           C  
ATOM   4240  HA2 GLY A 280      -1.643   4.743 -18.012  1.00 92.19           H  
ATOM   4241  HA3 GLY A 280      -2.746   5.384 -16.786  1.00 92.19           H  
ATOM   4242  C   GLY A 280      -0.721   6.038 -16.584  1.00 92.19           C  
ATOM   4243  O   GLY A 280      -0.123   5.168 -15.971  1.00 92.19           O  
ATOM   4244  N   ARG A 281      -0.376   7.323 -16.445  1.00 93.13           N  
ATOM   4245  H   ARG A 281      -0.809   7.992 -17.064  1.00 93.13           H  
ATOM   4246  CA  ARG A 281       0.749   7.784 -15.594  1.00 93.13           C  
ATOM   4247  HA  ARG A 281       1.672   7.365 -15.997  1.00 93.13           H  
ATOM   4248  C   ARG A 281       0.700   7.349 -14.119  1.00 93.13           C  
ATOM   4249  CB  ARG A 281       0.852   9.311 -15.695  1.00 93.13           C  
ATOM   4250  HB2 ARG A 281       0.965   9.588 -16.743  1.00 93.13           H  
ATOM   4251  HB3 ARG A 281       1.739   9.656 -15.164  1.00 93.13           H  
ATOM   4252  O   ARG A 281       1.735   7.264 -13.470  1.00 93.13           O  
ATOM   4253  CG  ARG A 281      -0.391   9.990 -15.107  1.00 93.13           C  
ATOM   4254  HG2 ARG A 281      -0.364   9.940 -14.019  1.00 93.13           H  
ATOM   4255  HG3 ARG A 281      -1.293   9.491 -15.462  1.00 93.13           H  
ATOM   4256  CD  ARG A 281      -0.473  11.443 -15.537  1.00 93.13           C  
ATOM   4257  HD2 ARG A 281      -0.360  11.499 -16.620  1.00 93.13           H  
ATOM   4258  HD3 ARG A 281       0.338  12.002 -15.070  1.00 93.13           H  
ATOM   4259  NE  ARG A 281      -1.786  11.985 -15.158  1.00 93.13           N  
ATOM   4260  HE  ARG A 281      -2.547  11.334 -15.030  1.00 93.13           H  
ATOM   4261  NH1 ARG A 281      -1.184  14.166 -15.259  1.00 93.13           N  
ATOM   4262 HH11 ARG A 281      -1.341  15.136 -15.028  1.00 93.13           H  
ATOM   4263 HH12 ARG A 281      -0.324  13.870 -15.698  1.00 93.13           H  
ATOM   4264  NH2 ARG A 281      -3.224  13.616 -14.559  1.00 93.13           N  
ATOM   4265 HH21 ARG A 281      -3.338  14.587 -14.306  1.00 93.13           H  
ATOM   4266 HH22 ARG A 281      -4.034  13.088 -14.851  1.00 93.13           H  
ATOM   4267  CZ  ARG A 281      -2.059  13.251 -14.993  1.00 93.13           C  
ATOM   4268  N   GLN A 282      -0.484   7.067 -13.559  1.00 90.81           N  
ATOM   4269  H   GLN A 282      -1.308   7.162 -14.136  1.00 90.81           H  
ATOM   4270  CA  GLN A 282      -0.609   6.485 -12.205  1.00 90.81           C  
ATOM   4271  HA  GLN A 282       0.168   6.917 -11.575  1.00 90.81           H  
ATOM   4272  C   GLN A 282      -0.404   4.958 -12.180  1.00 90.81           C  
ATOM   4273  CB  GLN A 282      -1.965   6.841 -11.585  1.00 90.81           C  
ATOM   4274  HB2 GLN A 282      -2.051   6.313 -10.635  1.00 90.81           H  
ATOM   4275  HB3 GLN A 282      -2.765   6.495 -12.240  1.00 90.81           H  
ATOM   4276  O   GLN A 282      -0.205   4.346 -11.131  1.00 90.81           O  
ATOM   4277  CG  GLN A 282      -2.140   8.344 -11.308  1.00 90.81           C  
ATOM   4278  HG2 GLN A 282      -1.286   8.708 -10.737  1.00 90.81           H  
ATOM   4279  HG3 GLN A 282      -2.186   8.894 -12.248  1.00 90.81           H  
ATOM   4280  CD  GLN A 282      -3.412   8.626 -10.512  1.00 90.81           C  
ATOM   4281  NE2 GLN A 282      -3.569   9.790  -9.924  1.00 90.81           N  
ATOM   4282 HE21 GLN A 282      -3.021  10.591 -10.203  1.00 90.81           H  
ATOM   4283 HE22 GLN A 282      -4.460   9.924  -9.467  1.00 90.81           H  
ATOM   4284  OE1 GLN A 282      -4.306   7.807 -10.393  1.00 90.81           O  
ATOM   4285  N   LEU A 283      -0.477   4.356 -13.359  1.00 92.04           N  
ATOM   4286  H   LEU A 283      -0.548   4.949 -14.173  1.00 92.04           H  
ATOM   4287  CA  LEU A 283      -0.394   2.936 -13.646  1.00 92.04           C  
ATOM   4288  HA  LEU A 283      -0.504   2.373 -12.720  1.00 92.04           H  
ATOM   4289  C   LEU A 283       0.958   2.525 -14.233  1.00 92.04           C  
ATOM   4290  CB  LEU A 283      -1.530   2.632 -14.642  1.00 92.04           C  
ATOM   4291  HB2 LEU A 283      -1.218   1.862 -15.349  1.00 92.04           H  
ATOM   4292  HB3 LEU A 283      -1.722   3.506 -15.265  1.00 92.04           H  
ATOM   4293  O   LEU A 283       1.220   1.327 -14.294  1.00 92.04           O  
ATOM   4294  CG  LEU A 283      -2.859   2.246 -14.010  1.00 92.04           C  
ATOM   4295  HG  LEU A 283      -3.240   3.077 -13.415  1.00 92.04           H  
ATOM   4296  CD1 LEU A 283      -3.847   1.947 -15.121  1.00 92.04           C  
ATOM   4297 HD11 LEU A 283      -4.057   2.852 -15.692  1.00 92.04           H  
ATOM   4298 HD12 LEU A 283      -4.766   1.570 -14.671  1.00 92.04           H  
ATOM   4299 HD13 LEU A 283      -3.472   1.182 -15.801  1.00 92.04           H  
ATOM   4300  CD2 LEU A 283      -2.775   0.974 -13.169  1.00 92.04           C  
ATOM   4301 HD21 LEU A 283      -2.020   1.031 -12.385  1.00 92.04           H  
ATOM   4302 HD22 LEU A 283      -2.592   0.105 -13.801  1.00 92.04           H  
ATOM   4303 HD23 LEU A 283      -3.747   0.814 -12.703  1.00 92.04           H  
ATOM   4304  N   ASP A 284       1.763   3.478 -14.691  1.00 93.27           N  
ATOM   4305  H   ASP A 284       1.421   4.428 -14.728  1.00 93.27           H  
ATOM   4306  CA  ASP A 284       3.092   3.243 -15.234  1.00 93.27           C  
ATOM   4307  HA  ASP A 284       3.100   2.263 -15.712  1.00 93.27           H  
ATOM   4308  C   ASP A 284       4.119   3.225 -14.095  1.00 93.27           C  
ATOM   4309  CB  ASP A 284       3.403   4.283 -16.318  1.00 93.27           C  
ATOM   4310  HB2 ASP A 284       2.556   4.360 -17.000  1.00 93.27           H  
ATOM   4311  HB3 ASP A 284       3.549   5.260 -15.858  1.00 93.27           H  
ATOM   4312  O   ASP A 284       4.567   4.261 -13.583  1.00 93.27           O  
ATOM   4313  CG  ASP A 284       4.638   3.897 -17.135  1.00 93.27           C  
ATOM   4314  OD1 ASP A 284       4.974   2.692 -17.171  1.00 93.27           O  
ATOM   4315  OD2 ASP A 284       5.252   4.813 -17.715  1.00 93.27           O  
ATOM   4316  N   TRP A 285       4.422   2.015 -13.631  1.00 94.89           N  
ATOM   4317  H   TRP A 285       4.054   1.221 -14.136  1.00 94.89           H  
ATOM   4318  CA  TRP A 285       5.437   1.757 -12.619  1.00 94.89           C  
ATOM   4319  HA  TRP A 285       5.702   2.692 -12.126  1.00 94.89           H  
ATOM   4320  C   TRP A 285       6.669   1.230 -13.344  1.00 94.89           C  
ATOM   4321  CB  TRP A 285       4.911   0.807 -11.540  1.00 94.89           C  
ATOM   4322  HB2 TRP A 285       5.633   0.791 -10.723  1.00 94.89           H  
ATOM   4323  HB3 TRP A 285       4.854  -0.196 -11.963  1.00 94.89           H  
ATOM   4324  O   TRP A 285       6.715   0.086 -13.786  1.00 94.89           O  
ATOM   4325  CG  TRP A 285       3.571   1.123 -10.952  1.00 94.89           C  
ATOM   4326  CD1 TRP A 285       3.011   2.348 -10.824  1.00 94.89           C  
ATOM   4327  HD1 TRP A 285       3.473   3.267 -11.154  1.00 94.89           H  
ATOM   4328  CD2 TRP A 285       2.570   0.175 -10.487  1.00 94.89           C  
ATOM   4329  CE2 TRP A 285       1.408   0.903 -10.094  1.00 94.89           C  
ATOM   4330  CE3 TRP A 285       2.525  -1.232 -10.385  1.00 94.89           C  
ATOM   4331  HE3 TRP A 285       3.391  -1.809 -10.677  1.00 94.89           H  
ATOM   4332  NE1 TRP A 285       1.725   2.225 -10.332  1.00 94.89           N  
ATOM   4333  HE1 TRP A 285       1.067   2.990 -10.326  1.00 94.89           H  
ATOM   4334  CH2 TRP A 285       0.223  -1.141  -9.577  1.00 94.89           C  
ATOM   4335  HH2 TRP A 285      -0.681  -1.655  -9.285  1.00 94.89           H  
ATOM   4336  CZ2 TRP A 285       0.247   0.262  -9.639  1.00 94.89           C  
ATOM   4337  HZ2 TRP A 285      -0.624   0.843  -9.374  1.00 94.89           H  
ATOM   4338  CZ3 TRP A 285       1.364  -1.883  -9.932  1.00 94.89           C  
ATOM   4339  HZ3 TRP A 285       1.348  -2.961  -9.871  1.00 94.89           H  
ATOM   4340  N   GLN A 286       7.641   2.112 -13.536  1.00 92.98           N  
ATOM   4341  H   GLN A 286       7.554   3.010 -13.083  1.00 92.98           H  
ATOM   4342  CA  GLN A 286       8.738   1.919 -14.471  1.00 92.98           C  
ATOM   4343  HA  GLN A 286       8.389   1.308 -15.304  1.00 92.98           H  
ATOM   4344  C   GLN A 286       9.908   1.195 -13.801  1.00 92.98           C  
ATOM   4345  CB  GLN A 286       9.167   3.291 -15.029  1.00 92.98           C  
ATOM   4346  HB2 GLN A 286      10.045   3.160 -15.661  1.00 92.98           H  
ATOM   4347  HB3 GLN A 286       9.441   3.932 -14.191  1.00 92.98           H  
ATOM   4348  O   GLN A 286      10.318   1.534 -12.691  1.00 92.98           O  
ATOM   4349  CG  GLN A 286       8.068   3.986 -15.863  1.00 92.98           C  
ATOM   4350  HG2 GLN A 286       7.879   3.399 -16.762  1.00 92.98           H  
ATOM   4351  HG3 GLN A 286       7.138   4.026 -15.296  1.00 92.98           H  
ATOM   4352  CD  GLN A 286       8.412   5.423 -16.272  1.00 92.98           C  
ATOM   4353  NE2 GLN A 286       7.674   6.004 -17.190  1.00 92.98           N  
ATOM   4354 HE21 GLN A 286       7.771   6.982 -17.423  1.00 92.98           H  
ATOM   4355 HE22 GLN A 286       6.856   5.525 -17.539  1.00 92.98           H  
ATOM   4356  OE1 GLN A 286       9.316   6.056 -15.733  1.00 92.98           O  
ATOM   4357  N   GLN A 287      10.552   0.268 -14.514  1.00 92.99           N  
ATOM   4358  H   GLN A 287      10.128  -0.080 -15.362  1.00 92.99           H  
ATOM   4359  CA  GLN A 287      11.861  -0.244 -14.088  1.00 92.99           C  
ATOM   4360  HA  GLN A 287      11.791  -0.594 -13.058  1.00 92.99           H  
ATOM   4361  C   GLN A 287      12.925   0.861 -14.108  1.00 92.99           C  
ATOM   4362  CB  GLN A 287      12.266  -1.425 -14.976  1.00 92.99           C  
ATOM   4363  HB2 GLN A 287      12.421  -1.071 -15.995  1.00 92.99           H  
ATOM   4364  HB3 GLN A 287      11.467  -2.167 -14.982  1.00 92.99           H  
ATOM   4365  O   GLN A 287      13.860   0.842 -13.311  1.00 92.99           O  
ATOM   4366  CG  GLN A 287      13.554  -2.085 -14.459  1.00 92.99           C  
ATOM   4367  HG2 GLN A 287      13.366  -2.538 -13.486  1.00 92.99           H  
ATOM   4368  HG3 GLN A 287      14.343  -1.343 -14.346  1.00 92.99           H  
ATOM   4369  CD  GLN A 287      14.098  -3.144 -15.395  1.00 92.99           C  
ATOM   4370  NE2 GLN A 287      15.325  -3.546 -15.188  1.00 92.99           N  
ATOM   4371 HE21 GLN A 287      15.570  -4.417 -15.636  1.00 92.99           H  
ATOM   4372 HE22 GLN A 287      15.884  -3.183 -14.429  1.00 92.99           H  
ATOM   4373  OE1 GLN A 287      13.470  -3.606 -16.328  1.00 92.99           O  
ATOM   4374  N   ALA A 288      12.793   1.827 -15.022  1.00 90.96           N  
ATOM   4375  H   ALA A 288      11.976   1.786 -15.614  1.00 90.96           H  
ATOM   4376  CA  ALA A 288      13.631   3.021 -15.104  1.00 90.96           C  
ATOM   4377  HA  ALA A 288      13.438   3.470 -16.079  1.00 90.96           H  
ATOM   4378  C   ALA A 288      15.147   2.734 -15.061  1.00 90.96           C  
ATOM   4379  CB  ALA A 288      13.153   4.029 -14.056  1.00 90.96           C  
ATOM   4380  HB1 ALA A 288      13.392   3.672 -13.054  1.00 90.96           H  
ATOM   4381  HB2 ALA A 288      12.076   4.177 -14.138  1.00 90.96           H  
ATOM   4382  HB3 ALA A 288      13.649   4.981 -14.243  1.00 90.96           H  
ATOM   4383  O   ALA A 288      15.916   3.451 -14.423  1.00 90.96           O  
ATOM   4384  N   THR A 289      15.589   1.675 -15.752  1.00 91.99           N  
ATOM   4385  H   THR A 289      14.888   1.131 -16.235  1.00 91.99           H  
ATOM   4386  CA  THR A 289      16.987   1.196 -15.819  1.00 91.99           C  
ATOM   4387  HA  THR A 289      16.966   0.309 -16.452  1.00 91.99           H  
ATOM   4388  C   THR A 289      17.590   0.705 -14.501  1.00 91.99           C  
ATOM   4389  CB  THR A 289      17.940   2.188 -16.514  1.00 91.99           C  
ATOM   4390  HB  THR A 289      18.875   1.671 -16.730  1.00 91.99           H  
ATOM   4391  O   THR A 289      18.814   0.538 -14.423  1.00 91.99           O  
ATOM   4392  CG2 THR A 289      17.402   2.732 -17.835  1.00 91.99           C  
ATOM   4393 HG21 THR A 289      16.522   3.353 -17.667  1.00 91.99           H  
ATOM   4394 HG22 THR A 289      17.140   1.904 -18.495  1.00 91.99           H  
ATOM   4395 HG23 THR A 289      18.172   3.337 -18.313  1.00 91.99           H  
ATOM   4396  OG1 THR A 289      18.234   3.288 -15.691  1.00 91.99           O  
ATOM   4397  HG1 THR A 289      17.432   3.517 -15.215  1.00 91.99           H  
ATOM   4398  N   VAL A 290      16.769   0.438 -13.475  1.00 95.34           N  
ATOM   4399  H   VAL A 290      15.781   0.626 -13.564  1.00 95.34           H  
ATOM   4400  CA  VAL A 290      17.219  -0.311 -12.294  1.00 95.34           C  
ATOM   4401  HA  VAL A 290      17.968   0.284 -11.771  1.00 95.34           H  
ATOM   4402  C   VAL A 290      17.876  -1.596 -12.797  1.00 95.34           C  
ATOM   4403  CB  VAL A 290      16.071  -0.601 -11.303  1.00 95.34           C  
ATOM   4404  HB  VAL A 290      15.250  -1.091 -11.825  1.00 95.34           H  
ATOM   4405  O   VAL A 290      17.300  -2.337 -13.584  1.00 95.34           O  
ATOM   4406  CG1 VAL A 290      16.520  -1.494 -10.134  1.00 95.34           C  
ATOM   4407 HG11 VAL A 290      17.375  -1.053  -9.623  1.00 95.34           H  
ATOM   4408 HG12 VAL A 290      15.698  -1.617  -9.429  1.00 95.34           H  
ATOM   4409 HG13 VAL A 290      16.790  -2.484 -10.502  1.00 95.34           H  
ATOM   4410  CG2 VAL A 290      15.565   0.695 -10.656  1.00 95.34           C  
ATOM   4411 HG21 VAL A 290      15.281   1.422 -11.418  1.00 95.34           H  
ATOM   4412 HG22 VAL A 290      14.688   0.477 -10.047  1.00 95.34           H  
ATOM   4413 HG23 VAL A 290      16.343   1.134 -10.032  1.00 95.34           H  
ATOM   4414  N   GLN A 291      19.134  -1.782 -12.419  1.00 95.85           N  
ATOM   4415  H   GLN A 291      19.525  -1.089 -11.797  1.00 95.85           H  
ATOM   4416  CA  GLN A 291      19.932  -2.970 -12.674  1.00 95.85           C  
ATOM   4417  HA  GLN A 291      19.633  -3.426 -13.618  1.00 95.85           H  
ATOM   4418  C   GLN A 291      19.712  -3.971 -11.552  1.00 95.85           C  
ATOM   4419  CB  GLN A 291      21.415  -2.573 -12.727  1.00 95.85           C  
ATOM   4420  HB2 GLN A 291      21.550  -1.772 -13.454  1.00 95.85           H  
ATOM   4421  HB3 GLN A 291      21.729  -2.199 -11.753  1.00 95.85           H  
ATOM   4422  O   GLN A 291      19.516  -5.157 -11.806  1.00 95.85           O  
ATOM   4423  CG  GLN A 291      22.304  -3.760 -13.115  1.00 95.85           C  
ATOM   4424  HG2 GLN A 291      22.034  -4.080 -14.122  1.00 95.85           H  
ATOM   4425  HG3 GLN A 291      22.140  -4.593 -12.431  1.00 95.85           H  
ATOM   4426  CD  GLN A 291      23.791  -3.440 -13.108  1.00 95.85           C  
ATOM   4427  NE2 GLN A 291      24.619  -4.393 -13.475  1.00 95.85           N  
ATOM   4428 HE21 GLN A 291      25.601  -4.155 -13.469  1.00 95.85           H  
ATOM   4429 HE22 GLN A 291      24.258  -5.298 -13.741  1.00 95.85           H  
ATOM   4430  OE1 GLN A 291      24.245  -2.360 -12.770  1.00 95.85           O  
ATOM   4431  N   SER A 292      19.745  -3.499 -10.307  1.00 96.66           N  
ATOM   4432  H   SER A 292      19.873  -2.509 -10.149  1.00 96.66           H  
ATOM   4433  CA  SER A 292      19.553  -4.360  -9.155  1.00 96.66           C  
ATOM   4434  HA  SER A 292      18.766  -5.066  -9.421  1.00 96.66           H  
ATOM   4435  C   SER A 292      19.074  -3.606  -7.923  1.00 96.66           C  
ATOM   4436  CB  SER A 292      20.839  -5.143  -8.883  1.00 96.66           C  
ATOM   4437  HB2 SER A 292      21.176  -5.605  -9.811  1.00 96.66           H  
ATOM   4438  HB3 SER A 292      20.591  -5.955  -8.200  1.00 96.66           H  
ATOM   4439  O   SER A 292      19.318  -2.405  -7.781  1.00 96.66           O  
ATOM   4440  OG  SER A 292      21.893  -4.346  -8.356  1.00 96.66           O  
ATOM   4441  HG  SER A 292      22.687  -4.883  -8.412  1.00 96.66           H  
ATOM   4442  N   PHE A 293      18.390  -4.314  -7.023  1.00 96.60           N  
ATOM   4443  H   PHE A 293      18.196  -5.286  -7.217  1.00 96.60           H  
ATOM   4444  CA  PHE A 293      17.862  -3.736  -5.790  1.00 96.60           C  
ATOM   4445  HA  PHE A 293      18.443  -2.841  -5.567  1.00 96.60           H  
ATOM   4446  C   PHE A 293      17.994  -4.674  -4.587  1.00 96.60           C  
ATOM   4447  CB  PHE A 293      16.404  -3.302  -5.995  1.00 96.60           C  
ATOM   4448  HB2 PHE A 293      16.100  -2.707  -5.134  1.00 96.60           H  
ATOM   4449  HB3 PHE A 293      16.344  -2.659  -6.873  1.00 96.60           H  
ATOM   4450  O   PHE A 293      18.067  -5.894  -4.737  1.00 96.60           O  
ATOM   4451  CG  PHE A 293      15.419  -4.443  -6.150  1.00 96.60           C  
ATOM   4452  CD1 PHE A 293      15.062  -4.899  -7.433  1.00 96.60           C  
ATOM   4453  HD1 PHE A 293      15.491  -4.438  -8.310  1.00 96.60           H  
ATOM   4454  CD2 PHE A 293      14.864  -5.058  -5.011  1.00 96.60           C  
ATOM   4455  HD2 PHE A 293      15.134  -4.716  -4.023  1.00 96.60           H  
ATOM   4456  CE1 PHE A 293      14.140  -5.951  -7.573  1.00 96.60           C  
ATOM   4457  HE1 PHE A 293      13.854  -6.295  -8.556  1.00 96.60           H  
ATOM   4458  CE2 PHE A 293      13.966  -6.131  -5.153  1.00 96.60           C  
ATOM   4459  HE2 PHE A 293      13.551  -6.614  -4.281  1.00 96.60           H  
ATOM   4460  CZ  PHE A 293      13.589  -6.563  -6.435  1.00 96.60           C  
ATOM   4461  HZ  PHE A 293      12.884  -7.373  -6.548  1.00 96.60           H  
ATOM   4462  N   ARG A 294      18.005  -4.101  -3.381  1.00 95.46           N  
ATOM   4463  H   ARG A 294      18.043  -3.092  -3.351  1.00 95.46           H  
ATOM   4464  CA  ARG A 294      17.774  -4.815  -2.113  1.00 95.46           C  
ATOM   4465  HA  ARG A 294      16.972  -5.538  -2.263  1.00 95.46           H  
ATOM   4466  C   ARG A 294      17.334  -3.843  -1.026  1.00 95.46           C  
ATOM   4467  CB  ARG A 294      19.027  -5.593  -1.668  1.00 95.46           C  
ATOM   4468  HB2 ARG A 294      19.353  -6.246  -2.478  1.00 95.46           H  
ATOM   4469  HB3 ARG A 294      18.769  -6.229  -0.821  1.00 95.46           H  
ATOM   4470  O   ARG A 294      17.705  -2.671  -1.049  1.00 95.46           O  
ATOM   4471  CG  ARG A 294      20.180  -4.671  -1.258  1.00 95.46           C  
ATOM   4472  HG2 ARG A 294      20.365  -3.945  -2.050  1.00 95.46           H  
ATOM   4473  HG3 ARG A 294      19.920  -4.138  -0.344  1.00 95.46           H  
ATOM   4474  CD  ARG A 294      21.452  -5.473  -1.009  1.00 95.46           C  
ATOM   4475  HD2 ARG A 294      21.268  -6.200  -0.219  1.00 95.46           H  
ATOM   4476  HD3 ARG A 294      21.718  -6.005  -1.923  1.00 95.46           H  
ATOM   4477  NE  ARG A 294      22.539  -4.564  -0.628  1.00 95.46           N  
ATOM   4478  HE  ARG A 294      22.355  -3.571  -0.653  1.00 95.46           H  
ATOM   4479  NH1 ARG A 294      24.184  -6.131  -0.320  1.00 95.46           N  
ATOM   4480 HH11 ARG A 294      25.133  -6.375  -0.077  1.00 95.46           H  
ATOM   4481 HH12 ARG A 294      23.498  -6.860  -0.452  1.00 95.46           H  
ATOM   4482  NH2 ARG A 294      24.620  -3.919  -0.151  1.00 95.46           N  
ATOM   4483 HH21 ARG A 294      24.217  -2.993  -0.192  1.00 95.46           H  
ATOM   4484 HH22 ARG A 294      25.599  -4.089   0.031  1.00 95.46           H  
ATOM   4485  CZ  ARG A 294      23.782  -4.889  -0.369  1.00 95.46           C  
ATOM   4486  N   HIS A 295      16.608  -4.333  -0.033  1.00 94.93           N  
ATOM   4487  H   HIS A 295      16.386  -5.318  -0.029  1.00 94.93           H  
ATOM   4488  CA  HIS A 295      16.349  -3.579   1.187  1.00 94.93           C  
ATOM   4489  HA  HIS A 295      16.362  -2.515   0.949  1.00 94.93           H  
ATOM   4490  C   HIS A 295      17.443  -3.840   2.220  1.00 94.93           C  
ATOM   4491  CB  HIS A 295      14.958  -3.892   1.739  1.00 94.93           C  
ATOM   4492  HB2 HIS A 295      14.867  -4.963   1.922  1.00 94.93           H  
ATOM   4493  HB3 HIS A 295      14.826  -3.374   2.689  1.00 94.93           H  
ATOM   4494  O   HIS A 295      18.018  -4.926   2.298  1.00 94.93           O  
ATOM   4495  CG  HIS A 295      13.865  -3.461   0.806  1.00 94.93           C  
ATOM   4496  CD2 HIS A 295      13.162  -2.287   0.849  1.00 94.93           C  
ATOM   4497  HD2 HIS A 295      13.299  -1.486   1.560  1.00 94.93           H  
ATOM   4498  ND1 HIS A 295      13.378  -4.193  -0.248  1.00 94.93           N  
ATOM   4499  HD1 HIS A 295      13.656  -5.130  -0.502  1.00 94.93           H  
ATOM   4500  CE1 HIS A 295      12.375  -3.496  -0.803  1.00 94.93           C  
ATOM   4501  HE1 HIS A 295      11.745  -3.856  -1.603  1.00 94.93           H  
ATOM   4502  NE2 HIS A 295      12.211  -2.323  -0.172  1.00 94.93           N  
ATOM   4503  N   ARG A 296      17.708  -2.848   3.063  1.00 94.19           N  
ATOM   4504  H   ARG A 296      17.239  -1.968   2.903  1.00 94.19           H  
ATOM   4505  CA  ARG A 296      18.580  -2.969   4.225  1.00 94.19           C  
ATOM   4506  HA  ARG A 296      18.800  -4.022   4.397  1.00 94.19           H  
ATOM   4507  C   ARG A 296      17.854  -2.436   5.448  1.00 94.19           C  
ATOM   4508  CB  ARG A 296      19.908  -2.252   3.942  1.00 94.19           C  
ATOM   4509  HB2 ARG A 296      20.387  -2.724   3.084  1.00 94.19           H  
ATOM   4510  HB3 ARG A 296      19.711  -1.208   3.696  1.00 94.19           H  
ATOM   4511  O   ARG A 296      17.448  -1.279   5.467  1.00 94.19           O  
ATOM   4512  CG  ARG A 296      20.851  -2.328   5.151  1.00 94.19           C  
ATOM   4513  HG2 ARG A 296      20.418  -1.762   5.975  1.00 94.19           H  
ATOM   4514  HG3 ARG A 296      20.955  -3.368   5.460  1.00 94.19           H  
ATOM   4515  CD  ARG A 296      22.251  -1.783   4.850  1.00 94.19           C  
ATOM   4516  HD2 ARG A 296      22.874  -1.874   5.740  1.00 94.19           H  
ATOM   4517  HD3 ARG A 296      22.698  -2.400   4.071  1.00 94.19           H  
ATOM   4518  NE  ARG A 296      22.240  -0.397   4.366  1.00 94.19           N  
ATOM   4519  HE  ARG A 296      22.317  -0.291   3.365  1.00 94.19           H  
ATOM   4520  NH1 ARG A 296      22.011   0.620   6.408  1.00 94.19           N  
ATOM   4521 HH11 ARG A 296      22.006  -0.287   6.854  1.00 94.19           H  
ATOM   4522 HH12 ARG A 296      21.937   1.468   6.951  1.00 94.19           H  
ATOM   4523  NH2 ARG A 296      22.126   1.862   4.545  1.00 94.19           N  
ATOM   4524 HH21 ARG A 296      21.847   2.690   5.052  1.00 94.19           H  
ATOM   4525 HH22 ARG A 296      22.229   1.933   3.543  1.00 94.19           H  
ATOM   4526  CZ  ARG A 296      22.126   0.686   5.106  1.00 94.19           C  
ATOM   4527  N   ILE A 297      17.738  -3.264   6.482  1.00 92.61           N  
ATOM   4528  H   ILE A 297      18.153  -4.180   6.392  1.00 92.61           H  
ATOM   4529  CA  ILE A 297      17.262  -2.843   7.803  1.00 92.61           C  
ATOM   4530  HA  ILE A 297      16.973  -1.793   7.760  1.00 92.61           H  
ATOM   4531  C   ILE A 297      18.443  -2.965   8.759  1.00 92.61           C  
ATOM   4532  CB  ILE A 297      16.011  -3.621   8.268  1.00 92.61           C  
ATOM   4533  HB  ILE A 297      16.276  -4.667   8.419  1.00 92.61           H  
ATOM   4534  O   ILE A 297      18.938  -4.063   9.030  1.00 92.61           O  
ATOM   4535  CG1 ILE A 297      14.890  -3.534   7.206  1.00 92.61           C  
ATOM   4536 HG12 ILE A 297      15.249  -3.946   6.263  1.00 92.61           H  
ATOM   4537 HG13 ILE A 297      14.642  -2.485   7.042  1.00 92.61           H  
ATOM   4538  CG2 ILE A 297      15.541  -3.063   9.625  1.00 92.61           C  
ATOM   4539 HG21 ILE A 297      16.339  -3.113  10.366  1.00 92.61           H  
ATOM   4540 HG22 ILE A 297      14.705  -3.647  10.009  1.00 92.61           H  
ATOM   4541 HG23 ILE A 297      15.221  -2.027   9.511  1.00 92.61           H  
ATOM   4542  CD1 ILE A 297      13.603  -4.289   7.557  1.00 92.61           C  
ATOM   4543 HD11 ILE A 297      12.901  -4.197   6.728  1.00 92.61           H  
ATOM   4544 HD12 ILE A 297      13.822  -5.343   7.726  1.00 92.61           H  
ATOM   4545 HD13 ILE A 297      13.130  -3.858   8.439  1.00 92.61           H  
ATOM   4546  N   ASN A 298      18.929  -1.825   9.252  1.00 89.32           N  
ATOM   4547  H   ASN A 298      18.454  -0.971   8.994  1.00 89.32           H  
ATOM   4548  CA  ASN A 298      20.194  -1.718   9.979  1.00 89.32           C  
ATOM   4549  HA  ASN A 298      20.419  -0.656  10.077  1.00 89.32           H  
ATOM   4550  C   ASN A 298      21.372  -2.298   9.177  1.00 89.32           C  
ATOM   4551  CB  ASN A 298      20.031  -2.289  11.407  1.00 89.32           C  
ATOM   4552  HB2 ASN A 298      20.987  -2.258  11.929  1.00 89.32           H  
ATOM   4553  HB3 ASN A 298      19.681  -3.321  11.369  1.00 89.32           H  
ATOM   4554  O   ASN A 298      21.781  -1.708   8.178  1.00 89.32           O  
ATOM   4555  CG  ASN A 298      19.062  -1.467  12.222  1.00 89.32           C  
ATOM   4556  ND2 ASN A 298      18.328  -2.075  13.124  1.00 89.32           N  
ATOM   4557 HD21 ASN A 298      17.677  -1.495  13.632  1.00 89.32           H  
ATOM   4558 HD22 ASN A 298      18.335  -3.080  13.221  1.00 89.32           H  
ATOM   4559  OD1 ASN A 298      18.975  -0.264  12.060  1.00 89.32           O  
ATOM   4560  N   GLN A 299      21.913  -3.433   9.626  1.00 89.24           N  
ATOM   4561  H   GLN A 299      21.466  -3.868  10.421  1.00 89.24           H  
ATOM   4562  CA  GLN A 299      23.037  -4.148   9.011  1.00 89.24           C  
ATOM   4563  HA  GLN A 299      23.408  -3.567   8.167  1.00 89.24           H  
ATOM   4564  C   GLN A 299      22.619  -5.498   8.407  1.00 89.24           C  
ATOM   4565  CB  GLN A 299      24.177  -4.320  10.037  1.00 89.24           C  
ATOM   4566  HB2 GLN A 299      23.831  -4.988  10.825  1.00 89.24           H  
ATOM   4567  HB3 GLN A 299      25.023  -4.800   9.546  1.00 89.24           H  
ATOM   4568  O   GLN A 299      23.475  -6.319   8.086  1.00 89.24           O  
ATOM   4569  CG  GLN A 299      24.688  -3.027  10.699  1.00 89.24           C  
ATOM   4570  HG2 GLN A 299      25.419  -3.309  11.456  1.00 89.24           H  
ATOM   4571  HG3 GLN A 299      23.872  -2.516  11.209  1.00 89.24           H  
ATOM   4572  CD  GLN A 299      25.358  -2.043   9.740  1.00 89.24           C  
ATOM   4573  NE2 GLN A 299      26.164  -1.134  10.240  1.00 89.24           N  
ATOM   4574 HE21 GLN A 299      26.580  -0.513   9.560  1.00 89.24           H  
ATOM   4575 HE22 GLN A 299      26.350  -1.082  11.231  1.00 89.24           H  
ATOM   4576  OE1 GLN A 299      25.178  -2.043   8.537  1.00 89.24           O  
ATOM   4577  N   LYS A 300      21.309  -5.755   8.294  1.00 90.62           N  
ATOM   4578  H   LYS A 300      20.655  -5.020   8.522  1.00 90.62           H  
ATOM   4579  CA  LYS A 300      20.753  -6.942   7.635  1.00 90.62           C  
ATOM   4580  HA  LYS A 300      21.542  -7.676   7.470  1.00 90.62           H  
ATOM   4581  C   LYS A 300      20.199  -6.561   6.268  1.00 90.62           C  
ATOM   4582  CB  LYS A 300      19.659  -7.586   8.494  1.00 90.62           C  
ATOM   4583  HB2 LYS A 300      18.906  -6.837   8.738  1.00 90.62           H  
ATOM   4584  HB3 LYS A 300      19.179  -8.365   7.901  1.00 90.62           H  
ATOM   4585  O   LYS A 300      19.540  -5.528   6.141  1.00 90.62           O  
ATOM   4586  CG  LYS A 300      20.194  -8.216   9.787  1.00 90.62           C  
ATOM   4587  HG2 LYS A 300      20.598  -7.442  10.440  1.00 90.62           H  
ATOM   4588  HG3 LYS A 300      20.980  -8.931   9.544  1.00 90.62           H  
ATOM   4589  CD  LYS A 300      19.045  -8.943  10.496  1.00 90.62           C  
ATOM   4590  HD2 LYS A 300      18.622  -9.678   9.810  1.00 90.62           H  
ATOM   4591  HD3 LYS A 300      18.269  -8.220  10.746  1.00 90.62           H  
ATOM   4592  CE  LYS A 300      19.507  -9.657  11.769  1.00 90.62           C  
ATOM   4593  HE2 LYS A 300      19.895  -8.916  12.468  1.00 90.62           H  
ATOM   4594  HE3 LYS A 300      20.315 -10.340  11.508  1.00 90.62           H  
ATOM   4595  NZ  LYS A 300      18.378 -10.409  12.379  1.00 90.62           N  
ATOM   4596  HZ1 LYS A 300      18.013 -11.084  11.722  1.00 90.62           H  
ATOM   4597  HZ2 LYS A 300      17.615  -9.790  12.612  1.00 90.62           H  
ATOM   4598  HZ3 LYS A 300      18.663 -10.902  13.212  1.00 90.62           H  
ATOM   4599  N   TYR A 301      20.445  -7.412   5.282  1.00 92.76           N  
ATOM   4600  H   TYR A 301      20.925  -8.277   5.487  1.00 92.76           H  
ATOM   4601  CA  TYR A 301      20.012  -7.233   3.901  1.00 92.76           C  
ATOM   4602  HA  TYR A 301      19.676  -6.206   3.751  1.00 92.76           H  
ATOM   4603  C   TYR A 301      18.834  -8.165   3.591  1.00 92.76           C  
ATOM   4604  CB  TYR A 301      21.209  -7.468   2.974  1.00 92.76           C  
ATOM   4605  HB2 TYR A 301      21.551  -8.496   3.094  1.00 92.76           H  
ATOM   4606  HB3 TYR A 301      20.885  -7.346   1.940  1.00 92.76           H  
ATOM   4607  O   TYR A 301      18.811  -9.305   4.055  1.00 92.76           O  
ATOM   4608  CG  TYR A 301      22.380  -6.537   3.228  1.00 92.76           C  
ATOM   4609  CD1 TYR A 301      22.376  -5.246   2.674  1.00 92.76           C  
ATOM   4610  HD1 TYR A 301      21.539  -4.925   2.072  1.00 92.76           H  
ATOM   4611  CD2 TYR A 301      23.470  -6.962   4.015  1.00 92.76           C  
ATOM   4612  HD2 TYR A 301      23.469  -7.957   4.436  1.00 92.76           H  
ATOM   4613  CE1 TYR A 301      23.474  -4.390   2.872  1.00 92.76           C  
ATOM   4614  HE1 TYR A 301      23.480  -3.419   2.399  1.00 92.76           H  
ATOM   4615  CE2 TYR A 301      24.553  -6.092   4.250  1.00 92.76           C  
ATOM   4616  HE2 TYR A 301      25.385  -6.402   4.866  1.00 92.76           H  
ATOM   4617  OH  TYR A 301      25.602  -3.963   3.888  1.00 92.76           O  
ATOM   4618  HH  TYR A 301      25.452  -3.112   3.470  1.00 92.76           H  
ATOM   4619  CZ  TYR A 301      24.557  -4.804   3.675  1.00 92.76           C  
ATOM   4620  N   TYR A 302      17.858  -7.662   2.838  1.00 90.20           N  
ATOM   4621  H   TYR A 302      17.975  -6.727   2.474  1.00 90.20           H  
ATOM   4622  CA  TYR A 302      16.649  -8.371   2.419  1.00 90.20           C  
ATOM   4623  HA  TYR A 302      16.778  -9.440   2.593  1.00 90.20           H  
ATOM   4624  C   TYR A 302      16.387  -8.101   0.924  1.00 90.20           C  
ATOM   4625  CB  TYR A 302      15.447  -7.923   3.264  1.00 90.20           C  
ATOM   4626  HB2 TYR A 302      14.570  -8.484   2.939  1.00 90.20           H  
ATOM   4627  HB3 TYR A 302      15.244  -6.869   3.070  1.00 90.20           H  
ATOM   4628  O   TYR A 302      15.984  -6.985   0.581  1.00 90.20           O  
ATOM   4629  CG  TYR A 302      15.607  -8.099   4.759  1.00 90.20           C  
ATOM   4630  CD1 TYR A 302      15.151  -9.269   5.395  1.00 90.20           C  
ATOM   4631  HD1 TYR A 302      14.689 -10.054   4.814  1.00 90.20           H  
ATOM   4632  CD2 TYR A 302      16.202  -7.072   5.514  1.00 90.20           C  
ATOM   4633  HD2 TYR A 302      16.565  -6.185   5.016  1.00 90.20           H  
ATOM   4634  CE1 TYR A 302      15.281  -9.411   6.791  1.00 90.20           C  
ATOM   4635  HE1 TYR A 302      14.911 -10.297   7.286  1.00 90.20           H  
ATOM   4636  CE2 TYR A 302      16.341  -7.214   6.904  1.00 90.20           C  
ATOM   4637  HE2 TYR A 302      16.840  -6.441   7.470  1.00 90.20           H  
ATOM   4638  OH  TYR A 302      15.977  -8.474   8.901  1.00 90.20           O  
ATOM   4639  HH  TYR A 302      16.123  -7.600   9.270  1.00 90.20           H  
ATOM   4640  CZ  TYR A 302      15.867  -8.376   7.548  1.00 90.20           C  
ATOM   4641  N   PRO A 303      16.616  -9.071   0.025  1.00 89.01           N  
ATOM   4642  CA  PRO A 303      17.354 -10.315   0.255  1.00 89.01           C  
ATOM   4643  HA  PRO A 303      16.929 -10.859   1.098  1.00 89.01           H  
ATOM   4644  C   PRO A 303      18.848 -10.063   0.544  1.00 89.01           C  
ATOM   4645  CB  PRO A 303      17.116 -11.160  -1.000  1.00 89.01           C  
ATOM   4646  HB2 PRO A 303      17.986 -11.756  -1.275  1.00 89.01           H  
ATOM   4647  HB3 PRO A 303      16.260 -11.813  -0.830  1.00 89.01           H  
ATOM   4648  O   PRO A 303      19.330  -8.931   0.481  1.00 89.01           O  
ATOM   4649  CG  PRO A 303      16.763 -10.162  -2.099  1.00 89.01           C  
ATOM   4650  HG2 PRO A 303      17.646  -9.919  -2.689  1.00 89.01           H  
ATOM   4651  HG3 PRO A 303      15.988 -10.569  -2.750  1.00 89.01           H  
ATOM   4652  CD  PRO A 303      16.267  -8.914  -1.379  1.00 89.01           C  
ATOM   4653  HD2 PRO A 303      16.745  -8.030  -1.799  1.00 89.01           H  
ATOM   4654  HD3 PRO A 303      15.185  -8.836  -1.486  1.00 89.01           H  
ATOM   4655  N   GLN A 304      19.577 -11.118   0.925  1.00 90.05           N  
ATOM   4656  H   GLN A 304      19.131 -12.024   0.973  1.00 90.05           H  
ATOM   4657  CA  GLN A 304      21.006 -11.024   1.254  1.00 90.05           C  
ATOM   4658  HA  GLN A 304      21.120 -10.305   2.066  1.00 90.05           H  
ATOM   4659  C   GLN A 304      21.835 -10.517   0.062  1.00 90.05           C  
ATOM   4660  CB  GLN A 304      21.496 -12.397   1.747  1.00 90.05           C  
ATOM   4661  HB2 GLN A 304      21.301 -13.141   0.974  1.00 90.05           H  
ATOM   4662  HB3 GLN A 304      20.929 -12.677   2.635  1.00 90.05           H  
ATOM   4663  O   GLN A 304      22.685  -9.635   0.221  1.00 90.05           O  
ATOM   4664  CG  GLN A 304      22.995 -12.438   2.081  1.00 90.05           C  
ATOM   4665  HG2 GLN A 304      23.570 -12.230   1.179  1.00 90.05           H  
ATOM   4666  HG3 GLN A 304      23.253 -13.449   2.397  1.00 90.05           H  
ATOM   4667  CD  GLN A 304      23.427 -11.476   3.187  1.00 90.05           C  
ATOM   4668  NE2 GLN A 304      24.681 -11.085   3.201  1.00 90.05           N  
ATOM   4669 HE21 GLN A 304      24.931 -10.403   3.902  1.00 90.05           H  
ATOM   4670 HE22 GLN A 304      25.268 -11.329   2.416  1.00 90.05           H  
ATOM   4671  OE1 GLN A 304      22.684 -11.076   4.073  1.00 90.05           O  
ATOM   4672  N   ASP A 305      21.552 -11.059  -1.120  1.00 92.86           N  
ATOM   4673  H   ASP A 305      20.816 -11.749  -1.172  1.00 92.86           H  
ATOM   4674  CA  ASP A 305      22.126 -10.627  -2.389  1.00 92.86           C  
ATOM   4675  HA  ASP A 305      23.068 -10.115  -2.197  1.00 92.86           H  
ATOM   4676  C   ASP A 305      21.200  -9.627  -3.086  1.00 92.86           C  
ATOM   4677  CB  ASP A 305      22.440 -11.853  -3.260  1.00 92.86           C  
ATOM   4678  HB2 ASP A 305      21.527 -12.427  -3.418  1.00 92.86           H  
ATOM   4679  HB3 ASP A 305      22.806 -11.517  -4.231  1.00 92.86           H  
ATOM   4680  O   ASP A 305      20.020  -9.506  -2.760  1.00 92.86           O  
ATOM   4681  CG  ASP A 305      23.514 -12.739  -2.618  1.00 92.86           C  
ATOM   4682  OD1 ASP A 305      24.493 -12.170  -2.077  1.00 92.86           O  
ATOM   4683  OD2 ASP A 305      23.349 -13.978  -2.645  1.00 92.86           O  
ATOM   4684  N   PHE A 306      21.741  -8.873  -4.038  1.00 95.45           N  
ATOM   4685  H   PHE A 306      22.676  -9.094  -4.349  1.00 95.45           H  
ATOM   4686  CA  PHE A 306      20.925  -7.997  -4.869  1.00 95.45           C  
ATOM   4687  HA  PHE A 306      20.266  -7.402  -4.237  1.00 95.45           H  
ATOM   4688  C   PHE A 306      20.044  -8.819  -5.817  1.00 95.45           C  
ATOM   4689  CB  PHE A 306      21.834  -7.057  -5.661  1.00 95.45           C  
ATOM   4690  HB2 PHE A 306      22.662  -7.619  -6.095  1.00 95.45           H  
ATOM   4691  HB3 PHE A 306      21.242  -6.667  -6.489  1.00 95.45           H  
ATOM   4692  O   PHE A 306      20.531  -9.750  -6.453  1.00 95.45           O  
ATOM   4693  CG  PHE A 306      22.357  -5.862  -4.894  1.00 95.45           C  
ATOM   4694  CD1 PHE A 306      21.554  -4.715  -4.772  1.00 95.45           C  
ATOM   4695  HD1 PHE A 306      20.572  -4.701  -5.221  1.00 95.45           H  
ATOM   4696  CD2 PHE A 306      23.653  -5.867  -4.348  1.00 95.45           C  
ATOM   4697  HD2 PHE A 306      24.277  -6.742  -4.452  1.00 95.45           H  
ATOM   4698  CE1 PHE A 306      22.031  -3.579  -4.098  1.00 95.45           C  
ATOM   4699  HE1 PHE A 306      21.407  -2.702  -4.017  1.00 95.45           H  
ATOM   4700  CE2 PHE A 306      24.138  -4.726  -3.683  1.00 95.45           C  
ATOM   4701  HE2 PHE A 306      25.138  -4.727  -3.274  1.00 95.45           H  
ATOM   4702  CZ  PHE A 306      23.326  -3.584  -3.552  1.00 95.45           C  
ATOM   4703  HZ  PHE A 306      23.691  -2.709  -3.036  1.00 95.45           H  
ATOM   4704  N   VAL A 307      18.778  -8.426  -5.967  1.00 95.00           N  
ATOM   4705  H   VAL A 307      18.443  -7.640  -5.429  1.00 95.00           H  
ATOM   4706  CA  VAL A 307      17.901  -8.965  -7.014  1.00 95.00           C  
ATOM   4707  HA  VAL A 307      18.052 -10.042  -7.088  1.00 95.00           H  
ATOM   4708  C   VAL A 307      18.289  -8.323  -8.341  1.00 95.00           C  
ATOM   4709  CB  VAL A 307      16.417  -8.703  -6.703  1.00 95.00           C  
ATOM   4710  HB  VAL A 307      16.245  -7.627  -6.670  1.00 95.00           H  
ATOM   4711  O   VAL A 307      18.267  -7.096  -8.449  1.00 95.00           O  
ATOM   4712  CG1 VAL A 307      15.507  -9.320  -7.773  1.00 95.00           C  
ATOM   4713 HG11 VAL A 307      15.680  -8.834  -8.733  1.00 95.00           H  
ATOM   4714 HG12 VAL A 307      15.713 -10.385  -7.875  1.00 95.00           H  
ATOM   4715 HG13 VAL A 307      14.461  -9.172  -7.503  1.00 95.00           H  
ATOM   4716  CG2 VAL A 307      16.017  -9.293  -5.347  1.00 95.00           C  
ATOM   4717 HG21 VAL A 307      14.948  -9.159  -5.182  1.00 95.00           H  
ATOM   4718 HG22 VAL A 307      16.551  -8.768  -4.555  1.00 95.00           H  
ATOM   4719 HG23 VAL A 307      16.261 -10.355  -5.315  1.00 95.00           H  
ATOM   4720  N   ASP A 308      18.653  -9.132  -9.335  1.00 95.86           N  
ATOM   4721  H   ASP A 308      18.647 -10.130  -9.178  1.00 95.86           H  
ATOM   4722  CA  ASP A 308      18.961  -8.670 -10.691  1.00 95.86           C  
ATOM   4723  HA  ASP A 308      19.516  -7.735 -10.620  1.00 95.86           H  
ATOM   4724  C   ASP A 308      17.668  -8.395 -11.472  1.00 95.86           C  
ATOM   4725  CB  ASP A 308      19.868  -9.690 -11.404  1.00 95.86           C  
ATOM   4726  HB2 ASP A 308      19.326 -10.630 -11.511  1.00 95.86           H  
ATOM   4727  HB3 ASP A 308      20.741  -9.873 -10.778  1.00 95.86           H  
ATOM   4728  O   ASP A 308      16.731  -9.188 -11.469  1.00 95.86           O  
ATOM   4729  CG  ASP A 308      20.357  -9.234 -12.787  1.00 95.86           C  
ATOM   4730  OD1 ASP A 308      20.135  -8.064 -13.174  1.00 95.86           O  
ATOM   4731  OD2 ASP A 308      20.972 -10.047 -13.503  1.00 95.86           O  
ATOM   4732  N   THR A 309      17.621  -7.254 -12.146  1.00 95.50           N  
ATOM   4733  H   THR A 309      18.478  -6.721 -12.179  1.00 95.50           H  
ATOM   4734  CA  THR A 309      16.483  -6.803 -12.962  1.00 95.50           C  
ATOM   4735  HA  THR A 309      15.737  -7.596 -13.007  1.00 95.50           H  
ATOM   4736  C   THR A 309      16.889  -6.542 -14.410  1.00 95.50           C  
ATOM   4737  CB  THR A 309      15.806  -5.575 -12.339  1.00 95.50           C  
ATOM   4738  HB  THR A 309      15.031  -5.190 -13.002  1.00 95.50           H  
ATOM   4739  O   THR A 309      16.068  -6.133 -15.221  1.00 95.50           O  
ATOM   4740  CG2 THR A 309      15.179  -5.877 -10.984  1.00 95.50           C  
ATOM   4741 HG21 THR A 309      14.375  -6.600 -11.117  1.00 95.50           H  
ATOM   4742 HG22 THR A 309      14.766  -4.956 -10.573  1.00 95.50           H  
ATOM   4743 HG23 THR A 309      15.921  -6.278 -10.293  1.00 95.50           H  
ATOM   4744  OG1 THR A 309      16.754  -4.581 -12.083  1.00 95.50           O  
ATOM   4745  HG1 THR A 309      17.582  -5.028 -11.892  1.00 95.50           H  
ATOM   4746  N   THR A 310      18.142  -6.807 -14.787  1.00 94.42           N  
ATOM   4747  H   THR A 310      18.781  -7.203 -14.112  1.00 94.42           H  
ATOM   4748  CA  THR A 310      18.567  -6.745 -16.190  1.00 94.42           C  
ATOM   4749  HA  THR A 310      18.379  -5.738 -16.562  1.00 94.42           H  
ATOM   4750  C   THR A 310      17.769  -7.721 -17.060  1.00 94.42           C  
ATOM   4751  CB  THR A 310      20.063  -7.045 -16.342  1.00 94.42           C  
ATOM   4752  HB  THR A 310      20.314  -6.948 -17.398  1.00 94.42           H  
ATOM   4753  O   THR A 310      17.085  -8.610 -16.558  1.00 94.42           O  
ATOM   4754  CG2 THR A 310      20.952  -6.063 -15.585  1.00 94.42           C  
ATOM   4755 HG21 THR A 310      20.702  -6.056 -14.523  1.00 94.42           H  
ATOM   4756 HG22 THR A 310      20.807  -5.062 -15.990  1.00 94.42           H  
ATOM   4757 HG23 THR A 310      21.995  -6.354 -15.706  1.00 94.42           H  
ATOM   4758  OG1 THR A 310      20.366  -8.366 -15.964  1.00 94.42           O  
ATOM   4759  HG1 THR A 310      20.409  -8.419 -15.006  1.00 94.42           H  
ATOM   4760  N   THR A 311      17.884  -7.618 -18.386  1.00 88.92           N  
ATOM   4761  H   THR A 311      18.406  -6.847 -18.778  1.00 88.92           H  
ATOM   4762  CA  THR A 311      17.161  -8.484 -19.337  1.00 88.92           C  
ATOM   4763  HA  THR A 311      16.098  -8.249 -19.283  1.00 88.92           H  
ATOM   4764  C   THR A 311      17.308  -9.985 -19.041  1.00 88.92           C  
ATOM   4765  CB  THR A 311      17.663  -8.201 -20.761  1.00 88.92           C  
ATOM   4766  HB  THR A 311      18.678  -8.587 -20.858  1.00 88.92           H  
ATOM   4767  O   THR A 311      16.383 -10.748 -19.301  1.00 88.92           O  
ATOM   4768  CG2 THR A 311      16.800  -8.818 -21.857  1.00 88.92           C  
ATOM   4769 HG21 THR A 311      17.178  -8.514 -22.834  1.00 88.92           H  
ATOM   4770 HG22 THR A 311      16.834  -9.905 -21.795  1.00 88.92           H  
ATOM   4771 HG23 THR A 311      15.767  -8.488 -21.751  1.00 88.92           H  
ATOM   4772  OG1 THR A 311      17.701  -6.809 -20.992  1.00 88.92           O  
ATOM   4773  HG1 THR A 311      16.798  -6.486 -20.982  1.00 88.92           H  
ATOM   4774  N   GLY A 312      18.442 -10.420 -18.475  1.00 87.70           N  
ATOM   4775  H   GLY A 312      19.132  -9.735 -18.201  1.00 87.70           H  
ATOM   4776  CA  GLY A 312      18.648 -11.811 -18.053  1.00 87.70           C  
ATOM   4777  HA2 GLY A 312      18.189 -12.486 -18.776  1.00 87.70           H  
ATOM   4778  HA3 GLY A 312      19.719 -12.010 -18.030  1.00 87.70           H  
ATOM   4779  C   GLY A 312      18.089 -12.153 -16.665  1.00 87.70           C  
ATOM   4780  O   GLY A 312      17.747 -13.309 -16.431  1.00 87.70           O  
ATOM   4781  N   GLY A 313      17.984 -11.172 -15.763  1.00 91.97           N  
ATOM   4782  H   GLY A 313      18.249 -10.237 -16.039  1.00 91.97           H  
ATOM   4783  CA  GLY A 313      17.553 -11.350 -14.370  1.00 91.97           C  
ATOM   4784  HA2 GLY A 313      18.150 -10.686 -13.744  1.00 91.97           H  
ATOM   4785  HA3 GLY A 313      17.746 -12.372 -14.047  1.00 91.97           H  
ATOM   4786  C   GLY A 313      16.080 -11.026 -14.099  1.00 91.97           C  
ATOM   4787  O   GLY A 313      15.519 -11.497 -13.114  1.00 91.97           O  
ATOM   4788  N   ILE A 314      15.405 -10.287 -14.986  1.00 94.13           N  
ATOM   4789  H   ILE A 314      15.931  -9.879 -15.746  1.00 94.13           H  
ATOM   4790  CA  ILE A 314      14.044  -9.771 -14.745  1.00 94.13           C  
ATOM   4791  HA  ILE A 314      14.103  -9.172 -13.836  1.00 94.13           H  
ATOM   4792  C   ILE A 314      13.001 -10.871 -14.474  1.00 94.13           C  
ATOM   4793  CB  ILE A 314      13.624  -8.840 -15.908  1.00 94.13           C  
ATOM   4794  HB  ILE A 314      14.454  -8.164 -16.112  1.00 94.13           H  
ATOM   4795  O   ILE A 314      12.042 -10.650 -13.737  1.00 94.13           O  
ATOM   4796  CG1 ILE A 314      12.398  -7.962 -15.582  1.00 94.13           C  
ATOM   4797 HG12 ILE A 314      12.139  -7.394 -16.475  1.00 94.13           H  
ATOM   4798 HG13 ILE A 314      11.541  -8.587 -15.327  1.00 94.13           H  
ATOM   4799  CG2 ILE A 314      13.344  -9.625 -17.202  1.00 94.13           C  
ATOM   4800 HG21 ILE A 314      14.185 -10.274 -17.447  1.00 94.13           H  
ATOM   4801 HG22 ILE A 314      13.208  -8.922 -18.024  1.00 94.13           H  
ATOM   4802 HG23 ILE A 314      12.429 -10.207 -17.098  1.00 94.13           H  
ATOM   4803  CD1 ILE A 314      12.635  -6.944 -14.460  1.00 94.13           C  
ATOM   4804 HD11 ILE A 314      13.474  -6.298 -14.717  1.00 94.13           H  
ATOM   4805 HD12 ILE A 314      12.832  -7.442 -13.511  1.00 94.13           H  
ATOM   4806 HD13 ILE A 314      11.744  -6.326 -14.352  1.00 94.13           H  
ATOM   4807  N   ALA A 315      13.202 -12.082 -15.004  1.00 91.74           N  
ATOM   4808  H   ALA A 315      14.035 -12.221 -15.558  1.00 91.74           H  
ATOM   4809  CA  ALA A 315      12.354 -13.235 -14.696  1.00 91.74           C  
ATOM   4810  HA  ALA A 315      11.309 -12.967 -14.856  1.00 91.74           H  
ATOM   4811  C   ALA A 315      12.469 -13.675 -13.227  1.00 91.74           C  
ATOM   4812  CB  ALA A 315      12.717 -14.371 -15.659  1.00 91.74           C  
ATOM   4813  HB1 ALA A 315      12.564 -14.049 -16.689  1.00 91.74           H  
ATOM   4814  HB2 ALA A 315      12.076 -15.231 -15.462  1.00 91.74           H  
ATOM   4815  HB3 ALA A 315      13.758 -14.662 -15.521  1.00 91.74           H  
ATOM   4816  O   ALA A 315      11.463 -14.009 -12.601  1.00 91.74           O  
ATOM   4817  N   GLU A 316      13.673 -13.637 -12.652  1.00 88.66           N  
ATOM   4818  H   GLU A 316      14.445 -13.228 -13.160  1.00 88.66           H  
ATOM   4819  CA  GLU A 316      13.887 -13.912 -11.231  1.00 88.66           C  
ATOM   4820  HA  GLU A 316      13.401 -14.854 -10.975  1.00 88.66           H  
ATOM   4821  C   GLU A 316      13.253 -12.818 -10.367  1.00 88.66           C  
ATOM   4822  CB  GLU A 316      15.391 -14.052 -10.952  1.00 88.66           C  
ATOM   4823  HB2 GLU A 316      15.888 -13.095 -11.114  1.00 88.66           H  
ATOM   4824  HB3 GLU A 316      15.807 -14.790 -11.638  1.00 88.66           H  
ATOM   4825  O   GLU A 316      12.548 -13.128  -9.406  1.00 88.66           O  
ATOM   4826  CG  GLU A 316      15.640 -14.508  -9.510  1.00 88.66           C  
ATOM   4827  HG2 GLU A 316      15.187 -13.784  -8.832  1.00 88.66           H  
ATOM   4828  HG3 GLU A 316      15.148 -15.468  -9.355  1.00 88.66           H  
ATOM   4829  CD  GLU A 316      17.124 -14.638  -9.149  1.00 88.66           C  
ATOM   4830  OE1 GLU A 316      17.389 -14.651  -7.925  1.00 88.66           O  
ATOM   4831  OE2 GLU A 316      17.962 -14.764 -10.068  1.00 88.66           O  
ATOM   4832  N   ALA A 317      13.422 -11.548 -10.751  1.00 92.80           N  
ATOM   4833  H   ALA A 317      14.044 -11.358 -11.524  1.00 92.80           H  
ATOM   4834  CA  ALA A 317      12.767 -10.429 -10.081  1.00 92.80           C  
ATOM   4835  HA  ALA A 317      13.100 -10.406  -9.044  1.00 92.80           H  
ATOM   4836  C   ALA A 317      11.237 -10.575 -10.069  1.00 92.80           C  
ATOM   4837  CB  ALA A 317      13.198  -9.123 -10.752  1.00 92.80           C  
ATOM   4838  HB1 ALA A 317      12.871  -9.108 -11.792  1.00 92.80           H  
ATOM   4839  HB2 ALA A 317      12.752  -8.280 -10.226  1.00 92.80           H  
ATOM   4840  HB3 ALA A 317      14.284  -9.033 -10.718  1.00 92.80           H  
ATOM   4841  O   ALA A 317      10.620 -10.424  -9.016  1.00 92.80           O  
ATOM   4842  N   TYR A 318      10.628 -10.941 -11.201  1.00 92.42           N  
ATOM   4843  H   TYR A 318      11.182 -11.012 -12.043  1.00 92.42           H  
ATOM   4844  CA  TYR A 318       9.183 -11.155 -11.303  1.00 92.42           C  
ATOM   4845  HA  TYR A 318       8.675 -10.239 -11.000  1.00 92.42           H  
ATOM   4846  C   TYR A 318       8.691 -12.282 -10.384  1.00 92.42           C  
ATOM   4847  CB  TYR A 318       8.822 -11.450 -12.763  1.00 92.42           C  
ATOM   4848  HB2 TYR A 318       9.119 -10.602 -13.381  1.00 92.42           H  
ATOM   4849  HB3 TYR A 318       9.391 -12.315 -13.104  1.00 92.42           H  
ATOM   4850  O   TYR A 318       7.735 -12.101  -9.627  1.00 92.42           O  
ATOM   4851  CG  TYR A 318       7.344 -11.706 -12.980  1.00 92.42           C  
ATOM   4852  CD1 TYR A 318       6.900 -12.965 -13.425  1.00 92.42           C  
ATOM   4853  HD1 TYR A 318       7.610 -13.756 -13.616  1.00 92.42           H  
ATOM   4854  CD2 TYR A 318       6.412 -10.682 -12.729  1.00 92.42           C  
ATOM   4855  HD2 TYR A 318       6.750  -9.722 -12.367  1.00 92.42           H  
ATOM   4856  CE1 TYR A 318       5.526 -13.186 -13.640  1.00 92.42           C  
ATOM   4857  HE1 TYR A 318       5.168 -14.141 -13.995  1.00 92.42           H  
ATOM   4858  CE2 TYR A 318       5.039 -10.896 -12.956  1.00 92.42           C  
ATOM   4859  HE2 TYR A 318       4.325 -10.102 -12.791  1.00 92.42           H  
ATOM   4860  OH  TYR A 318       3.277 -12.386 -13.641  1.00 92.42           O  
ATOM   4861  HH  TYR A 318       2.737 -11.596 -13.565  1.00 92.42           H  
ATOM   4862  CZ  TYR A 318       4.594 -12.151 -13.415  1.00 92.42           C  
ATOM   4863  N   ILE A 319       9.370 -13.435 -10.381  1.00 86.93           N  
ATOM   4864  H   ILE A 319      10.156 -13.530 -11.009  1.00 86.93           H  
ATOM   4865  CA  ILE A 319       9.011 -14.555  -9.498  1.00 86.93           C  
ATOM   4866  HA  ILE A 319       7.946 -14.753  -9.615  1.00 86.93           H  
ATOM   4867  C   ILE A 319       9.206 -14.192  -8.020  1.00 86.93           C  
ATOM   4868  CB  ILE A 319       9.796 -15.826  -9.893  1.00 86.93           C  
ATOM   4869  HB  ILE A 319      10.853 -15.568  -9.943  1.00 86.93           H  
ATOM   4870  O   ILE A 319       8.378 -14.571  -7.190  1.00 86.93           O  
ATOM   4871  CG1 ILE A 319       9.384 -16.365 -11.284  1.00 86.93           C  
ATOM   4872 HG12 ILE A 319       9.974 -17.256 -11.499  1.00 86.93           H  
ATOM   4873 HG13 ILE A 319       9.637 -15.626 -12.044  1.00 86.93           H  
ATOM   4874  CG2 ILE A 319       9.653 -16.945  -8.841  1.00 86.93           C  
ATOM   4875 HG21 ILE A 319       8.601 -17.123  -8.619  1.00 86.93           H  
ATOM   4876 HG22 ILE A 319      10.167 -16.654  -7.925  1.00 86.93           H  
ATOM   4877 HG23 ILE A 319      10.117 -17.860  -9.211  1.00 86.93           H  
ATOM   4878  CD1 ILE A 319       7.899 -16.712 -11.465  1.00 86.93           C  
ATOM   4879 HD11 ILE A 319       7.548 -17.371 -10.671  1.00 86.93           H  
ATOM   4880 HD12 ILE A 319       7.306 -15.798 -11.473  1.00 86.93           H  
ATOM   4881 HD13 ILE A 319       7.764 -17.212 -12.424  1.00 86.93           H  
ATOM   4882  N   ASN A 320      10.256 -13.441  -7.678  1.00 85.23           N  
ATOM   4883  H   ASN A 320      10.923 -13.182  -8.392  1.00 85.23           H  
ATOM   4884  CA  ASN A 320      10.462 -12.938  -6.319  1.00 85.23           C  
ATOM   4885  HA  ASN A 320      10.448 -13.777  -5.624  1.00 85.23           H  
ATOM   4886  C   ASN A 320       9.318 -12.010  -5.888  1.00 85.23           C  
ATOM   4887  CB  ASN A 320      11.835 -12.247  -6.231  1.00 85.23           C  
ATOM   4888  HB2 ASN A 320      11.882 -11.659  -5.314  1.00 85.23           H  
ATOM   4889  HB3 ASN A 320      11.963 -11.568  -7.074  1.00 85.23           H  
ATOM   4890  O   ASN A 320       8.804 -12.155  -4.778  1.00 85.23           O  
ATOM   4891  CG  ASN A 320      12.993 -13.232  -6.192  1.00 85.23           C  
ATOM   4892  ND2 ASN A 320      14.177 -12.795  -6.554  1.00 85.23           N  
ATOM   4893 HD21 ASN A 320      14.277 -11.878  -6.966  1.00 85.23           H  
ATOM   4894 HD22 ASN A 320      14.924 -13.472  -6.616  1.00 85.23           H  
ATOM   4895  OD1 ASN A 320      12.852 -14.384  -5.798  1.00 85.23           O  
ATOM   4896  N   THR A 321       8.855 -11.129  -6.778  1.00 89.67           N  
ATOM   4897  H   THR A 321       9.356 -11.002  -7.646  1.00 89.67           H  
ATOM   4898  CA  THR A 321       7.684 -10.279  -6.537  1.00 89.67           C  
ATOM   4899  HA  THR A 321       7.858  -9.707  -5.626  1.00 89.67           H  
ATOM   4900  C   THR A 321       6.422 -11.112  -6.311  1.00 89.67           C  
ATOM   4901  CB  THR A 321       7.505  -9.274  -7.683  1.00 89.67           C  
ATOM   4902  HB  THR A 321       7.483  -9.789  -8.643  1.00 89.67           H  
ATOM   4903  O   THR A 321       5.750 -10.914  -5.301  1.00 89.67           O  
ATOM   4904  CG2 THR A 321       6.247  -8.428  -7.540  1.00 89.67           C  
ATOM   4905 HG21 THR A 321       5.361  -9.048  -7.679  1.00 89.67           H  
ATOM   4906 HG22 THR A 321       6.247  -7.653  -8.306  1.00 89.67           H  
ATOM   4907 HG23 THR A 321       6.220  -7.962  -6.555  1.00 89.67           H  
ATOM   4908  OG1 THR A 321       8.584  -8.370  -7.659  1.00 89.67           O  
ATOM   4909  HG1 THR A 321       8.455  -7.737  -8.369  1.00 89.67           H  
ATOM   4910  N   LEU A 322       6.118 -12.093  -7.170  1.00 86.44           N  
ATOM   4911  H   LEU A 322       6.695 -12.208  -7.991  1.00 86.44           H  
ATOM   4912  CA  LEU A 322       4.948 -12.967  -6.996  1.00 86.44           C  
ATOM   4913  HA  LEU A 322       4.049 -12.351  -6.965  1.00 86.44           H  
ATOM   4914  C   LEU A 322       4.986 -13.734  -5.663  1.00 86.44           C  
ATOM   4915  CB  LEU A 322       4.843 -13.949  -8.175  1.00 86.44           C  
ATOM   4916  HB2 LEU A 322       5.806 -14.441  -8.309  1.00 86.44           H  
ATOM   4917  HB3 LEU A 322       4.115 -14.714  -7.907  1.00 86.44           H  
ATOM   4918  O   LEU A 322       3.992 -13.766  -4.939  1.00 86.44           O  
ATOM   4919  CG  LEU A 322       4.402 -13.333  -9.516  1.00 86.44           C  
ATOM   4920  HG  LEU A 322       5.084 -12.533  -9.803  1.00 86.44           H  
ATOM   4921  CD1 LEU A 322       4.448 -14.428 -10.579  1.00 86.44           C  
ATOM   4922 HD11 LEU A 322       5.485 -14.712 -10.756  1.00 86.44           H  
ATOM   4923 HD12 LEU A 322       3.864 -15.295 -10.268  1.00 86.44           H  
ATOM   4924 HD13 LEU A 322       4.024 -14.053 -11.511  1.00 86.44           H  
ATOM   4925  CD2 LEU A 322       2.980 -12.773  -9.470  1.00 86.44           C  
ATOM   4926 HD21 LEU A 322       2.686 -12.446 -10.467  1.00 86.44           H  
ATOM   4927 HD22 LEU A 322       2.282 -13.539  -9.133  1.00 86.44           H  
ATOM   4928 HD23 LEU A 322       2.932 -11.912  -8.804  1.00 86.44           H  
ATOM   4929  N   ARG A 323       6.142 -14.291  -5.281  1.00 81.00           N  
ATOM   4930  H   ARG A 323       6.930 -14.221  -5.910  1.00 81.00           H  
ATOM   4931  CA  ARG A 323       6.321 -14.931  -3.963  1.00 81.00           C  
ATOM   4932  HA  ARG A 323       5.591 -15.730  -3.834  1.00 81.00           H  
ATOM   4933  C   ARG A 323       6.068 -13.950  -2.820  1.00 81.00           C  
ATOM   4934  CB  ARG A 323       7.738 -15.501  -3.842  1.00 81.00           C  
ATOM   4935  HB2 ARG A 323       7.922 -15.769  -2.802  1.00 81.00           H  
ATOM   4936  HB3 ARG A 323       8.460 -14.736  -4.129  1.00 81.00           H  
ATOM   4937  O   ARG A 323       5.413 -14.284  -1.838  1.00 81.00           O  
ATOM   4938  CG  ARG A 323       7.940 -16.752  -4.702  1.00 81.00           C
[truncated: 122,967 more chars]
