# Supplementary material for: Widespread Horizontal Gene Transfer Among Animal Viruses
Source: bioRxiv. 2024 Mar 26:2024.03.25.586562. Preprint. [Version 2] doi: 10.1101/2024.03.25.586562 (PMC11071296; doi:10.1101/2024.03.25.586562)
Supplement: Supplement 7 [file media-7.zip › File7_PDB/Adinto3465_Penton_one_halfsmoke.pdb]

ATOM      1  N   MET A   1     -23.982 -13.516  27.871  1.00 81.15           N  
ATOM      2  H   MET A   1     -24.610 -13.218  28.603  1.00 81.15           H  
ATOM      3  H2  MET A   1     -23.648 -14.453  28.044  1.00 81.15           H  
ATOM      4  H3  MET A   1     -23.195 -12.886  27.814  1.00 81.15           H  
ATOM      5  CA  MET A   1     -24.688 -13.503  26.588  1.00 81.15           C  
ATOM      6  HA  MET A   1     -23.990 -13.813  25.811  1.00 81.15           H  
ATOM      7  C   MET A   1     -25.157 -12.092  26.282  1.00 81.15           C  
ATOM      8  CB  MET A   1     -25.832 -14.510  26.605  1.00 81.15           C  
ATOM      9  HB2 MET A   1     -26.659 -14.138  27.210  1.00 81.15           H  
ATOM     10  HB3 MET A   1     -25.471 -15.440  27.045  1.00 81.15           H  
ATOM     11  O   MET A   1     -25.947 -11.541  27.047  1.00 81.15           O  
ATOM     12  CG  MET A   1     -26.313 -14.801  25.191  1.00 81.15           C  
ATOM     13  HG2 MET A   1     -26.702 -13.875  24.766  1.00 81.15           H  
ATOM     14  HG3 MET A   1     -25.479 -15.141  24.578  1.00 81.15           H  
ATOM     15  SD  MET A   1     -27.615 -16.062  25.177  1.00 81.15           S  
ATOM     16  CE  MET A   1     -26.599 -17.546  25.402  1.00 81.15           C  
ATOM     17  HE1 MET A   1     -25.840 -17.592  24.622  1.00 81.15           H  
ATOM     18  HE2 MET A   1     -26.100 -17.525  26.371  1.00 81.15           H  
ATOM     19  HE3 MET A   1     -27.225 -18.437  25.341  1.00 81.15           H  
ATOM     20  N   GLU A   2     -24.620 -11.514  25.217  1.00 87.40           N  
ATOM     21  H   GLU A   2     -24.015 -12.057  24.618  1.00 87.40           H  
ATOM     22  CA  GLU A   2     -24.965 -10.182  24.728  1.00 87.40           C  
ATOM     23  HA  GLU A   2     -24.963  -9.486  25.567  1.00 87.40           H  
ATOM     24  C   GLU A   2     -26.377 -10.183  24.129  1.00 87.40           C  
ATOM     25  CB  GLU A   2     -23.916  -9.702  23.704  1.00 87.40           C  
ATOM     26  HB2 GLU A   2     -24.193  -8.703  23.368  1.00 87.40           H  
ATOM     27  HB3 GLU A   2     -23.941 -10.362  22.837  1.00 87.40           H  
ATOM     28  O   GLU A   2     -26.809 -11.165  23.515  1.00 87.40           O  
ATOM     29  CG  GLU A   2     -22.473  -9.661  24.252  1.00 87.40           C  
ATOM     30  HG2 GLU A   2     -21.823  -9.217  23.499  1.00 87.40           H  
ATOM     31  HG3 GLU A   2     -22.130 -10.684  24.410  1.00 87.40           H  
ATOM     32  CD  GLU A   2     -22.347  -8.868  25.564  1.00 87.40           C  
ATOM     33  OE1 GLU A   2     -21.582  -9.319  26.456  1.00 87.40           O  
ATOM     34  OE2 GLU A   2     -23.105  -7.888  25.729  1.00 87.40           O  
ATOM     35  N   LYS A   3     -27.115  -9.091  24.348  1.00 85.97           N  
ATOM     36  H   LYS A   3     -26.682  -8.341  24.867  1.00 85.97           H  
ATOM     37  CA  LYS A   3     -28.505  -8.914  23.881  1.00 85.97           C  
ATOM     38  HA  LYS A   3     -28.770  -9.718  23.194  1.00 85.97           H  
ATOM     39  C   LYS A   3     -28.725  -7.622  23.098  1.00 85.97           C  
ATOM     40  CB  LYS A   3     -29.471  -8.941  25.075  1.00 85.97           C  
ATOM     41  HB2 LYS A   3     -29.179  -8.166  25.784  1.00 85.97           H  
ATOM     42  HB3 LYS A   3     -30.469  -8.699  24.711  1.00 85.97           H  
ATOM     43  O   LYS A   3     -29.691  -7.529  22.351  1.00 85.97           O  
ATOM     44  CG  LYS A   3     -29.535 -10.296  25.794  1.00 85.97           C  
ATOM     45  HG2 LYS A   3     -29.808 -11.075  25.083  1.00 85.97           H  
ATOM     46  HG3 LYS A   3     -28.564 -10.530  26.230  1.00 85.97           H  
ATOM     47  CD  LYS A   3     -30.589 -10.218  26.905  1.00 85.97           C  
ATOM     48  HD2 LYS A   3     -31.558  -9.993  26.460  1.00 85.97           H  
ATOM     49  HD3 LYS A   3     -30.319  -9.407  27.582  1.00 85.97           H  
ATOM     50  CE  LYS A   3     -30.672 -11.528  27.691  1.00 85.97           C  
ATOM     51  HE2 LYS A   3     -29.682 -11.751  28.088  1.00 85.97           H  
ATOM     52  HE3 LYS A   3     -30.952 -12.329  27.006  1.00 85.97           H  
ATOM     53  NZ  LYS A   3     -31.657 -11.409  28.796  1.00 85.97           N  
ATOM     54  HZ1 LYS A   3     -31.712 -12.259  29.340  1.00 85.97           H  
ATOM     55  HZ2 LYS A   3     -31.387 -10.657  29.414  1.00 85.97           H  
ATOM     56  HZ3 LYS A   3     -32.573 -11.181  28.437  1.00 85.97           H  
ATOM     57  N   GLU A   4     -27.846  -6.644  23.273  1.00 92.97           N  
ATOM     58  H   GLU A   4     -27.018  -6.814  23.825  1.00 92.97           H  
ATOM     59  CA  GLU A   4     -27.948  -5.313  22.680  1.00 92.97           C  
ATOM     60  HA  GLU A   4     -28.835  -5.250  22.049  1.00 92.97           H  
ATOM     61  C   GLU A   4     -26.732  -5.039  21.804  1.00 92.97           C  
ATOM     62  CB  GLU A   4     -28.070  -4.250  23.779  1.00 92.97           C  
ATOM     63  HB2 GLU A   4     -28.077  -3.265  23.314  1.00 92.97           H  
ATOM     64  HB3 GLU A   4     -27.207  -4.323  24.441  1.00 92.97           H  
ATOM     65  O   GLU A   4     -25.691  -5.671  21.963  1.00 92.97           O  
ATOM     66  CG  GLU A   4     -29.364  -4.422  24.588  1.00 92.97           C  
ATOM     67  HG2 GLU A   4     -30.206  -4.403  23.897  1.00 92.97           H  
ATOM     68  HG3 GLU A   4     -29.356  -5.394  25.082  1.00 92.97           H  
ATOM     69  CD  GLU A   4     -29.557  -3.336  25.654  1.00 92.97           C  
ATOM     70  OE1 GLU A   4     -30.702  -3.240  26.147  1.00 92.97           O  
ATOM     71  OE2 GLU A   4     -28.570  -2.645  25.990  1.00 92.97           O  
ATOM     72  N   ALA A   5     -26.863  -4.107  20.864  1.00 96.50           N  
ATOM     73  H   ALA A   5     -27.700  -3.542  20.847  1.00 96.50           H  
ATOM     74  CA  ALA A   5     -25.751  -3.723  20.009  1.00 96.50           C  
ATOM     75  HA  ALA A   5     -25.364  -4.628  19.541  1.00 96.50           H  
ATOM     76  C   ALA A   5     -24.610  -3.089  20.825  1.00 96.50           C  
ATOM     77  CB  ALA A   5     -26.274  -2.788  18.918  1.00 96.50           C  
ATOM     78  HB1 ALA A   5     -26.580  -1.838  19.356  1.00 96.50           H  
ATOM     79  HB2 ALA A   5     -25.478  -2.612  18.195  1.00 96.50           H  
ATOM     80  HB3 ALA A   5     -27.121  -3.248  18.408  1.00 96.50           H  
ATOM     81  O   ALA A   5     -24.850  -2.360  21.788  1.00 96.50           O  
ATOM     82  N   PHE A   6     -23.366  -3.338  20.424  1.00 97.44           N  
ATOM     83  H   PHE A   6     -23.231  -3.894  19.591  1.00 97.44           H  
ATOM     84  CA  PHE A   6     -22.185  -2.843  21.128  1.00 97.44           C  
ATOM     85  HA  PHE A   6     -22.440  -1.898  21.607  1.00 97.44           H  
ATOM     86  C   PHE A   6     -21.028  -2.564  20.168  1.00 97.44           C  
ATOM     87  CB  PHE A   6     -21.778  -3.830  22.237  1.00 97.44           C  
ATOM     88  HB2 PHE A   6     -20.935  -3.417  22.791  1.00 97.44           H  
ATOM     89  HB3 PHE A   6     -22.604  -3.922  22.941  1.00 97.44           H  
ATOM     90  O   PHE A   6     -20.996  -3.029  19.027  1.00 97.44           O  
ATOM     91  CG  PHE A   6     -21.403  -5.211  21.738  1.00 97.44           C  
ATOM     92  CD1 PHE A   6     -22.363  -6.239  21.729  1.00 97.44           C  
ATOM     93  HD1 PHE A   6     -23.349  -6.057  22.130  1.00 97.44           H  
ATOM     94  CD2 PHE A   6     -20.107  -5.466  21.258  1.00 97.44           C  
ATOM     95  HD2 PHE A   6     -19.358  -4.688  21.267  1.00 97.44           H  
ATOM     96  CE1 PHE A   6     -22.044  -7.508  21.217  1.00 97.44           C  
ATOM     97  HE1 PHE A   6     -22.786  -8.292  21.212  1.00 97.44           H  
ATOM     98  CE2 PHE A   6     -19.794  -6.732  20.742  1.00 97.44           C  
ATOM     99  HE2 PHE A   6     -18.812  -6.919  20.333  1.00 97.44           H  
ATOM    100  CZ  PHE A   6     -20.756  -7.753  20.719  1.00 97.44           C  
ATOM    101  HZ  PHE A   6     -20.507  -8.721  20.310  1.00 97.44           H  
ATOM    102  N   TYR A   7     -20.050  -1.799  20.650  1.00 97.80           N  
ATOM    103  H   TYR A   7     -20.089  -1.529  21.622  1.00 97.80           H  
ATOM    104  CA  TYR A   7     -18.846  -1.459  19.898  1.00 97.80           C  
ATOM    105  HA  TYR A   7     -18.955  -1.818  18.875  1.00 97.80           H  
ATOM    106  C   TYR A   7     -17.615  -2.127  20.499  1.00 97.80           C  
ATOM    107  CB  TYR A   7     -18.654   0.060  19.834  1.00 97.80           C  
ATOM    108  HB2 TYR A   7     -17.685   0.265  19.379  1.00 97.80           H  
ATOM    109  HB3 TYR A   7     -18.629   0.460  20.847  1.00 97.80           H  
ATOM    110  O   TYR A   7     -17.479  -2.210  21.719  1.00 97.80           O  
ATOM    111  CG  TYR A   7     -19.718   0.786  19.037  1.00 97.80           C  
ATOM    112  CD1 TYR A   7     -19.495   1.094  17.681  1.00 97.80           C  
ATOM    113  HD1 TYR A   7     -18.585   0.780  17.191  1.00 97.80           H  
ATOM    114  CD2 TYR A   7     -20.936   1.143  19.648  1.00 97.80           C  
ATOM    115  HD2 TYR A   7     -21.119   0.891  20.682  1.00 97.80           H  
ATOM    116  CE1 TYR A   7     -20.477   1.787  16.951  1.00 97.80           C  
ATOM    117  HE1 TYR A   7     -20.317   2.037  15.912  1.00 97.80           H  
ATOM    118  CE2 TYR A   7     -21.941   1.786  18.903  1.00 97.80           C  
ATOM    119  HE2 TYR A   7     -22.892   2.014  19.361  1.00 97.80           H  
ATOM    120  OH  TYR A   7     -22.682   2.705  16.811  1.00 97.80           O  
ATOM    121  HH  TYR A   7     -23.511   2.743  17.294  1.00 97.80           H  
ATOM    122  CZ  TYR A   7     -21.713   2.106  17.548  1.00 97.80           C  
ATOM    123  N   ILE A   8     -16.680  -2.521  19.639  1.00 97.85           N  
ATOM    124  H   ILE A   8     -16.871  -2.422  18.652  1.00 97.85           H  
ATOM    125  CA  ILE A   8     -15.341  -2.953  20.035  1.00 97.85           C  
ATOM    126  HA  ILE A   8     -15.221  -2.802  21.108  1.00 97.85           H  
ATOM    127  C   ILE A   8     -14.315  -2.089  19.311  1.00 97.85           C  
ATOM    128  CB  ILE A   8     -15.093  -4.447  19.747  1.00 97.85           C  
ATOM    129  HB  ILE A   8     -15.011  -4.581  18.668  1.00 97.85           H  
ATOM    130  O   ILE A   8     -14.323  -2.002  18.086  1.00 97.85           O  
ATOM    131  CG1 ILE A   8     -16.231  -5.358  20.255  1.00 97.85           C  
ATOM    132 HG12 ILE A   8     -16.388  -5.213  21.324  1.00 97.85           H  
ATOM    133 HG13 ILE A   8     -17.151  -5.105  19.729  1.00 97.85           H  
ATOM    134  CG2 ILE A   8     -13.755  -4.856  20.392  1.00 97.85           C  
ATOM    135 HG21 ILE A   8     -12.941  -4.211  20.063  1.00 97.85           H  
ATOM    136 HG22 ILE A   8     -13.497  -5.877  20.110  1.00 97.85           H  
ATOM    137 HG23 ILE A   8     -13.833  -4.803  21.478  1.00 97.85           H  
ATOM    138  CD1 ILE A   8     -15.928  -6.835  19.977  1.00 97.85           C  
ATOM    139 HD11 ILE A   8     -15.247  -7.232  20.729  1.00 97.85           H  
ATOM    140 HD12 ILE A   8     -16.843  -7.427  19.978  1.00 97.85           H  
ATOM    141 HD13 ILE A   8     -15.475  -6.937  18.990  1.00 97.85           H  
ATOM    142  N   THR A   9     -13.406  -1.486  20.070  1.00 98.34           N  
ATOM    143  H   THR A   9     -13.458  -1.610  21.071  1.00 98.34           H  
ATOM    144  CA  THR A   9     -12.233  -0.796  19.528  1.00 98.34           C  
ATOM    145  HA  THR A   9     -12.404  -0.552  18.480  1.00 98.34           H  
ATOM    146  C   THR A   9     -11.024  -1.721  19.620  1.00 98.34           C  
ATOM    147  CB  THR A   9     -11.977   0.520  20.269  1.00 98.34           C  
ATOM    148  HB  THR A   9     -11.750   0.314  21.314  1.00 98.34           H  
ATOM    149  O   THR A   9     -10.731  -2.251  20.690  1.00 98.34           O  
ATOM    150  CG2 THR A   9     -10.832   1.317  19.650  1.00 98.34           C  
ATOM    151 HG21 THR A   9     -10.722   2.271  20.165  1.00 98.34           H  
ATOM    152 HG22 THR A   9     -11.046   1.501  18.597  1.00 98.34           H  
ATOM    153 HG23 THR A   9      -9.897   0.764  19.741  1.00 98.34           H  
ATOM    154  OG1 THR A   9     -13.116   1.351  20.201  1.00 98.34           O  
ATOM    155  HG1 THR A   9     -12.899   2.163  20.665  1.00 98.34           H  
ATOM    156  N   LEU A  10     -10.309  -1.895  18.511  1.00 98.34           N  
ATOM    157  H   LEU A  10     -10.648  -1.455  17.667  1.00 98.34           H  
ATOM    158  CA  LEU A  10      -9.238  -2.876  18.335  1.00 98.34           C  
ATOM    159  HA  LEU A  10      -9.021  -3.372  19.281  1.00 98.34           H  
ATOM    160  C   LEU A  10      -7.947  -2.182  17.869  1.00 98.34           C  
ATOM    161  CB  LEU A  10      -9.726  -3.945  17.337  1.00 98.34           C  
ATOM    162  HB2 LEU A  10      -9.974  -3.430  16.409  1.00 98.34           H  
ATOM    163  HB3 LEU A  10      -8.922  -4.651  17.131  1.00 98.34           H  
ATOM    164  O   LEU A  10      -7.672  -2.109  16.668  1.00 98.34           O  
ATOM    165  CG  LEU A  10     -10.978  -4.716  17.785  1.00 98.34           C  
ATOM    166  HG  LEU A  10     -11.755  -4.013  18.085  1.00 98.34           H  
ATOM    167  CD1 LEU A  10     -11.558  -5.563  16.658  1.00 98.34           C  
ATOM    168 HD11 LEU A  10     -11.009  -6.500  16.567  1.00 98.34           H  
ATOM    169 HD12 LEU A  10     -11.540  -5.014  15.717  1.00 98.34           H  
ATOM    170 HD13 LEU A  10     -12.594  -5.800  16.903  1.00 98.34           H  
ATOM    171  CD2 LEU A  10     -10.648  -5.639  18.956  1.00 98.34           C  
ATOM    172 HD21 LEU A  10     -11.509  -6.259  19.201  1.00 98.34           H  
ATOM    173 HD22 LEU A  10      -9.822  -6.293  18.676  1.00 98.34           H  
ATOM    174 HD23 LEU A  10     -10.380  -5.053  19.836  1.00 98.34           H  
ATOM    175  N   PRO A  11      -7.146  -1.637  18.805  1.00 98.23           N  
ATOM    176  CA  PRO A  11      -5.820  -1.112  18.502  1.00 98.23           C  
ATOM    177  HA  PRO A  11      -5.897  -0.411  17.670  1.00 98.23           H  
ATOM    178  C   PRO A  11      -4.844  -2.240  18.147  1.00 98.23           C  
ATOM    179  CB  PRO A  11      -5.363  -0.364  19.762  1.00 98.23           C  
ATOM    180  HB2 PRO A  11      -4.674  -0.981  20.339  1.00 98.23           H  
ATOM    181  HB3 PRO A  11      -4.896   0.589  19.513  1.00 98.23           H  
ATOM    182  O   PRO A  11      -4.767  -3.238  18.861  1.00 98.23           O  
ATOM    183  CG  PRO A  11      -6.641  -0.169  20.576  1.00 98.23           C  
ATOM    184  HG2 PRO A  11      -6.440  -0.127  21.646  1.00 98.23           H  
ATOM    185  HG3 PRO A  11      -7.155   0.732  20.242  1.00 98.23           H  
ATOM    186  CD  PRO A  11      -7.465  -1.394  20.202  1.00 98.23           C  
ATOM    187  HD2 PRO A  11      -7.164  -2.253  20.802  1.00 98.23           H  
ATOM    188  HD3 PRO A  11      -8.521  -1.174  20.358  1.00 98.23           H  
ATOM    189  N   SER A  12      -4.016  -2.048  17.122  1.00 97.99           N  
ATOM    190  H   SER A  12      -4.164  -1.241  16.532  1.00 97.99           H  
ATOM    191  CA  SER A  12      -3.035  -3.045  16.665  1.00 97.99           C  
ATOM    192  HA  SER A  12      -3.564  -3.983  16.497  1.00 97.99           H  
ATOM    193  C   SER A  12      -1.926  -3.348  17.679  1.00 97.99           C  
ATOM    194  CB  SER A  12      -2.437  -2.602  15.326  1.00 97.99           C  
ATOM    195  HB2 SER A  12      -1.856  -3.422  14.904  1.00 97.99           H  
ATOM    196  HB3 SER A  12      -3.245  -2.365  14.635  1.00 97.99           H  
ATOM    197  O   SER A  12      -1.234  -4.355  17.572  1.00 97.99           O  
ATOM    198  OG  SER A  12      -1.602  -1.461  15.493  1.00 97.99           O  
ATOM    199  HG  SER A  12      -0.726  -1.794  15.700  1.00 97.99           H  
ATOM    200  N   ASN A  13      -1.743  -2.475  18.672  1.00 96.52           N  
ATOM    201  H   ASN A  13      -2.360  -1.676  18.705  1.00 96.52           H  
ATOM    202  CA  ASN A  13      -0.804  -2.655  19.778  1.00 96.52           C  
ATOM    203  HA  ASN A  13      -0.074  -3.412  19.489  1.00 96.52           H  
ATOM    204  C   ASN A  13      -1.469  -3.180  21.063  1.00 96.52           C  
ATOM    205  CB  ASN A  13      -0.044  -1.338  20.001  1.00 96.52           C  
ATOM    206  HB2 ASN A  13       0.357  -0.976  19.055  1.00 96.52           H  
ATOM    207  HB3 ASN A  13       0.798  -1.545  20.663  1.00 96.52           H  
ATOM    208  O   ASN A  13      -0.822  -3.245  22.112  1.00 96.52           O  
ATOM    209  CG  ASN A  13      -0.888  -0.243  20.632  1.00 96.52           C  
ATOM    210  ND2 ASN A  13      -0.258   0.671  21.331  1.00 96.52           N  
ATOM    211 HD21 ASN A  13      -0.830   1.269  21.910  1.00 96.52           H  
ATOM    212 HD22 ASN A  13       0.739   0.582  21.466  1.00 96.52           H  
ATOM    213  OD1 ASN A  13      -2.100  -0.160  20.505  1.00 96.52           O  
ATOM    214  N   ALA A  14      -2.757  -3.529  21.016  1.00 95.98           N  
ATOM    215  H   ALA A  14      -3.249  -3.490  20.135  1.00 95.98           H  
ATOM    216  CA  ALA A  14      -3.398  -4.241  22.109  1.00 95.98           C  
ATOM    217  HA  ALA A  14      -3.163  -3.723  23.039  1.00 95.98           H  
ATOM    218  C   ALA A  14      -2.841  -5.669  22.205  1.00 95.98           C  
ATOM    219  CB  ALA A  14      -4.917  -4.210  21.928  1.00 95.98           C  
ATOM    220  HB1 ALA A  14      -5.261  -3.178  21.866  1.00 95.98           H  
ATOM    221  HB2 ALA A  14      -5.191  -4.734  21.012  1.00 95.98           H  
ATOM    222  HB3 ALA A  14      -5.405  -4.699  22.772  1.00 95.98           H  
ATOM    223  O   ALA A  14      -2.373  -6.250  21.229  1.00 95.98           O  
ATOM    224  N   SER A  15      -2.883  -6.235  23.411  1.00 95.60           N  
ATOM    225  H   SER A  15      -3.348  -5.723  24.147  1.00 95.60           H  
ATOM    226  CA  SER A  15      -2.536  -7.640  23.658  1.00 95.60           C  
ATOM    227  HA  SER A  15      -2.581  -7.787  24.737  1.00 95.60           H  
ATOM    228  C   SER A  15      -1.116  -8.071  23.249  1.00 95.60           C  
ATOM    229  CB  SER A  15      -3.601  -8.565  23.048  1.00 95.60           C  
ATOM    230  HB2 SER A  15      -3.430  -9.593  23.367  1.00 95.60           H  
ATOM    231  HB3 SER A  15      -3.534  -8.518  21.961  1.00 95.60           H  
ATOM    232  O   SER A  15      -0.865  -9.268  23.216  1.00 95.60           O  
ATOM    233  OG  SER A  15      -4.901  -8.161  23.441  1.00 95.60           O  
ATOM    234  HG  SER A  15      -5.067  -8.370  24.363  1.00 95.60           H  
ATOM    235  N   LEU A  16      -0.154  -7.157  23.045  1.00 94.19           N  
ATOM    236  H   LEU A  16      -0.439  -6.192  22.948  1.00 94.19           H  
ATOM    237  CA  LEU A  16       1.241  -7.500  22.693  1.00 94.19           C  
ATOM    238  HA  LEU A  16       1.239  -8.057  21.755  1.00 94.19           H  
ATOM    239  C   LEU A  16       1.940  -8.411  23.716  1.00 94.19           C  
ATOM    240  CB  LEU A  16       2.072  -6.213  22.523  1.00 94.19           C  
ATOM    241  HB2 LEU A  16       3.123  -6.490  22.444  1.00 94.19           H  
ATOM    242  HB3 LEU A  16       1.957  -5.602  23.418  1.00 94.19           H  
ATOM    243  O   LEU A  16       2.830  -9.171  23.361  1.00 94.19           O  
ATOM    244  CG  LEU A  16       1.719  -5.366  21.289  1.00 94.19           C  
ATOM    245  HG  LEU A  16       0.657  -5.123  21.314  1.00 94.19           H  
ATOM    246  CD1 LEU A  16       2.529  -4.069  21.312  1.00 94.19           C  
ATOM    247 HD11 LEU A  16       3.595  -4.297  21.311  1.00 94.19           H  
ATOM    248 HD12 LEU A  16       2.277  -3.493  22.202  1.00 94.19           H  
ATOM    249 HD13 LEU A  16       2.296  -3.478  20.426  1.00 94.19           H  
ATOM    250  CD2 LEU A  16       2.009  -6.095  19.982  1.00 94.19           C  
ATOM    251 HD21 LEU A  16       1.783  -5.451  19.132  1.00 94.19           H  
ATOM    252 HD22 LEU A  16       1.379  -6.981  19.913  1.00 94.19           H  
ATOM    253 HD23 LEU A  16       3.055  -6.397  19.934  1.00 94.19           H  
ATOM    254  N   LYS A  17       1.514  -8.379  24.986  1.00 95.42           N  
ATOM    255  H   LYS A  17       0.788  -7.717  25.217  1.00 95.42           H  
ATOM    256  CA  LYS A  17       2.000  -9.323  26.011  1.00 95.42           C  
ATOM    257  HA  LYS A  17       3.090  -9.319  26.015  1.00 95.42           H  
ATOM    258  C   LYS A  17       1.596 -10.774  25.720  1.00 95.42           C  
ATOM    259  CB  LYS A  17       1.483  -8.923  27.402  1.00 95.42           C  
ATOM    260  HB2 LYS A  17       1.782  -9.696  28.109  1.00 95.42           H  
ATOM    261  HB3 LYS A  17       0.393  -8.884  27.385  1.00 95.42           H  
ATOM    262  O   LYS A  17       2.287 -11.692  26.135  1.00 95.42           O  
ATOM    263  CG  LYS A  17       2.037  -7.579  27.895  1.00 95.42           C  
ATOM    264  HG2 LYS A  17       3.126  -7.611  27.874  1.00 95.42           H  
ATOM    265  HG3 LYS A  17       1.693  -6.776  27.242  1.00 95.42           H  
ATOM    266  CD  LYS A  17       1.566  -7.304  29.331  1.00 95.42           C  
ATOM    267  HD2 LYS A  17       1.904  -8.116  29.975  1.00 95.42           H  
ATOM    268  HD3 LYS A  17       0.477  -7.267  29.350  1.00 95.42           H  
ATOM    269  CE  LYS A  17       2.137  -5.976  29.841  1.00 95.42           C  
ATOM    270  HE2 LYS A  17       3.224  -6.022  29.774  1.00 95.42           H  
ATOM    271  HE3 LYS A  17       1.800  -5.173  29.185  1.00 95.42           H  
ATOM    272  NZ  LYS A  17       1.729  -5.702  31.243  1.00 95.42           N  
ATOM    273  HZ1 LYS A  17       2.126  -4.830  31.564  1.00 95.42           H  
ATOM    274  HZ2 LYS A  17       0.724  -5.644  31.326  1.00 95.42           H  
ATOM    275  HZ3 LYS A  17       2.059  -6.433  31.857  1.00 95.42           H  
ATOM    276  N   VAL A  18       0.455 -10.963  25.060  1.00 96.07           N  
ATOM    277  H   VAL A  18       0.008 -10.146  24.668  1.00 96.07           H  
ATOM    278  CA  VAL A  18      -0.121 -12.269  24.705  1.00 96.07           C  
ATOM    279  HA  VAL A  18       0.267 -13.039  25.372  1.00 96.07           H  
ATOM    280  C   VAL A  18       0.273 -12.662  23.281  1.00 96.07           C  
ATOM    281  CB  VAL A  18      -1.654 -12.220  24.839  1.00 96.07           C  
ATOM    282  HB  VAL A  18      -2.046 -11.461  24.163  1.00 96.07           H  
ATOM    283  O   VAL A  18       0.578 -13.820  23.025  1.00 96.07           O  
ATOM    284  CG1 VAL A  18      -2.308 -13.552  24.474  1.00 96.07           C  
ATOM    285 HG11 VAL A  18      -2.042 -13.845  23.458  1.00 96.07           H  
ATOM    286 HG12 VAL A  18      -3.391 -13.430  24.488  1.00 96.07           H  
ATOM    287 HG13 VAL A  18      -1.988 -14.335  25.162  1.00 96.07           H  
ATOM    288  CG2 VAL A  18      -2.095 -11.854  26.266  1.00 96.07           C  
ATOM    289 HG21 VAL A  18      -1.695 -12.580  26.974  1.00 96.07           H  
ATOM    290 HG22 VAL A  18      -1.735 -10.859  26.530  1.00 96.07           H  
ATOM    291 HG23 VAL A  18      -3.184 -11.851  26.324  1.00 96.07           H  
ATOM    292  N   PHE A  19       0.291 -11.691  22.368  1.00 96.84           N  
ATOM    293  H   PHE A  19       0.000 -10.767  22.654  1.00 96.84           H  
ATOM    294  CA  PHE A  19       0.614 -11.857  20.955  1.00 96.84           C  
ATOM    295  HA  PHE A  19       0.870 -12.898  20.756  1.00 96.84           H  
ATOM    296  C   PHE A  19       1.831 -10.989  20.590  1.00 96.84           C  
ATOM    297  CB  PHE A  19      -0.627 -11.530  20.115  1.00 96.84           C  
ATOM    298  HB2 PHE A  19      -0.406 -11.746  19.070  1.00 96.84           H  
ATOM    299  HB3 PHE A  19      -0.836 -10.464  20.201  1.00 96.84           H  
ATOM    300  O   PHE A  19       1.686  -9.968  19.913  1.00 96.84           O  
ATOM    301  CG  PHE A  19      -1.874 -12.297  20.507  1.00 96.84           C  
ATOM    302  CD1 PHE A  19      -1.951 -13.685  20.298  1.00 96.84           C  
ATOM    303  HD1 PHE A  19      -1.122 -14.215  19.854  1.00 96.84           H  
ATOM    304  CD2 PHE A  19      -2.964 -11.615  21.073  1.00 96.84           C  
ATOM    305  HD2 PHE A  19      -2.913 -10.543  21.198  1.00 96.84           H  
ATOM    306  CE1 PHE A  19      -3.118 -14.385  20.652  1.00 96.84           C  
ATOM    307  HE1 PHE A  19      -3.185 -15.447  20.467  1.00 96.84           H  
ATOM    308  CE2 PHE A  19      -4.131 -12.312  21.423  1.00 96.84           C  
ATOM    309  HE2 PHE A  19      -4.986 -11.777  21.809  1.00 96.84           H  
ATOM    310  CZ  PHE A  19      -4.208 -13.699  21.213  1.00 96.84           C  
ATOM    311  HZ  PHE A  19      -5.113 -14.237  21.450  1.00 96.84           H  
ATOM    312  N   PRO A  20       3.044 -11.361  21.043  1.00 96.71           N  
ATOM    313  CA  PRO A  20       4.252 -10.557  20.835  1.00 96.71           C  
ATOM    314  HA  PRO A  20       4.095  -9.546  21.213  1.00 96.71           H  
ATOM    315  C   PRO A  20       4.662 -10.435  19.361  1.00 96.71           C  
ATOM    316  CB  PRO A  20       5.336 -11.242  21.675  1.00 96.71           C  
ATOM    317  HB2 PRO A  20       6.325 -11.158  21.224  1.00 96.71           H  
ATOM    318  HB3 PRO A  20       5.342 -10.811  22.676  1.00 96.71           H  
ATOM    319  O   PRO A  20       5.378  -9.507  19.003  1.00 96.71           O  
ATOM    320  CG  PRO A  20       4.873 -12.696  21.752  1.00 96.71           C  
ATOM    321  HG2 PRO A  20       5.272 -13.204  22.630  1.00 96.71           H  
ATOM    322  HG3 PRO A  20       5.153 -13.222  20.840  1.00 96.71           H  
ATOM    323  CD  PRO A  20       3.357 -12.554  21.822  1.00 96.71           C  
ATOM    324  HD2 PRO A  20       3.055 -12.400  22.858  1.00 96.71           H  
ATOM    325  HD3 PRO A  20       2.880 -13.446  21.416  1.00 96.71           H  
ATOM    326  N   ASN A  21       4.178 -11.339  18.504  1.00 96.16           N  
ATOM    327  H   ASN A  21       3.597 -12.075  18.879  1.00 96.16           H  
ATOM    328  CA  ASN A  21       4.473 -11.359  17.070  1.00 96.16           C  
ATOM    329  HA  ASN A  21       5.451 -10.905  16.911  1.00 96.16           H  
ATOM    330  C   ASN A  21       3.483 -10.538  16.221  1.00 96.16           C  
ATOM    331  CB  ASN A  21       4.545 -12.824  16.604  1.00 96.16           C  
ATOM    332  HB2 ASN A  21       3.590 -13.311  16.799  1.00 96.16           H  
ATOM    333  HB3 ASN A  21       4.724 -12.852  15.529  1.00 96.16           H  
ATOM    334  O   ASN A  21       3.595 -10.549  14.994  1.00 96.16           O  
ATOM    335  CG  ASN A  21       5.663 -13.609  17.265  1.00 96.16           C  
ATOM    336  ND2 ASN A  21       5.511 -14.907  17.384  1.00 96.16           N  
ATOM    337 HD21 ASN A  21       4.700 -15.374  17.004  1.00 96.16           H  
ATOM    338 HD22 ASN A  21       6.286 -15.403  17.801  1.00 96.16           H  
ATOM    339  OD1 ASN A  21       6.677 -13.087  17.685  1.00 96.16           O  
ATOM    340  N   ASN A  22       2.509  -9.856  16.841  1.00 97.11           N  
ATOM    341  H   ASN A  22       2.471  -9.863  17.850  1.00 97.11           H  
ATOM    342  CA  ASN A  22       1.591  -8.973  16.121  1.00 97.11           C  
ATOM    343  HA  ASN A  22       1.014  -9.562  15.408  1.00 97.11           H  
ATOM    344  C   ASN A  22       2.371  -7.911  15.332  1.00 97.11           C  
ATOM    345  CB  ASN A  22       0.627  -8.277  17.100  1.00 97.11           C  
ATOM    346  HB2 ASN A  22       1.179  -8.002  17.999  1.00 97.11           H  
ATOM    347  HB3 ASN A  22       0.264  -7.357  16.641  1.00 97.11           H  
ATOM    348  O   ASN A  22       3.285  -7.261  15.845  1.00 97.11           O  
ATOM    349  CG  ASN A  22      -0.601  -9.073  17.496  1.00 97.11           C  
ATOM    350  ND2 ASN A  22      -1.413  -8.510  18.362  1.00 97.11           N  
ATOM    351 HD21 ASN A  22      -1.209  -7.593  18.732  1.00 97.11           H  
ATOM    352 HD22 ASN A  22      -2.251  -9.001  18.639  1.00 97.11           H  
ATOM    353  OD1 ASN A  22      -0.895 -10.151  17.006  1.00 97.11           O  
ATOM    354  N   LYS A  23       1.945  -7.683  14.094  1.00 96.66           N  
ATOM    355  H   LYS A  23       1.150  -8.220  13.778  1.00 96.66           H  
ATOM    356  CA  LYS A  23       2.368  -6.569  13.245  1.00 96.66           C  
ATOM    357  HA  LYS A  23       3.238  -6.086  13.690  1.00 96.66           H  
ATOM    358  C   LYS A  23       1.239  -5.544  13.177  1.00 96.66           C  
ATOM    359  CB  LYS A  23       2.739  -7.092  11.850  1.00 96.66           C  
ATOM    360  HB2 LYS A  23       3.022  -6.250  11.219  1.00 96.66           H  
ATOM    361  HB3 LYS A  23       1.861  -7.565  11.410  1.00 96.66           H  
ATOM    362  O   LYS A  23       0.074  -5.870  13.359  1.00 96.66           O  
ATOM    363  CG  LYS A  23       3.899  -8.102  11.876  1.00 96.66           C  
ATOM    364  HG2 LYS A  23       3.639  -8.949  12.512  1.00 96.66           H  
ATOM    365  HG3 LYS A  23       4.790  -7.620  12.277  1.00 96.66           H  
ATOM    366  CD  LYS A  23       4.185  -8.623  10.463  1.00 96.66           C  
ATOM    367  HD2 LYS A  23       3.279  -9.085  10.071  1.00 96.66           H  
ATOM    368  HD3 LYS A  23       4.468  -7.791   9.819  1.00 96.66           H  
ATOM    369  CE  LYS A  23       5.311  -9.662  10.498  1.00 96.66           C  
ATOM    370  HE2 LYS A  23       5.036 -10.438  11.212  1.00 96.66           H  
ATOM    371  HE3 LYS A  23       6.220  -9.184  10.862  1.00 96.66           H  
ATOM    372  NZ  LYS A  23       5.538 -10.263   9.157  1.00 96.66           N  
ATOM    373  HZ1 LYS A  23       6.271 -10.957   9.195  1.00 96.66           H  
ATOM    374  HZ2 LYS A  23       5.794  -9.560   8.479  1.00 96.66           H  
ATOM    375  HZ3 LYS A  23       4.698 -10.721   8.834  1.00 96.66           H  
ATOM    376  N   ILE A  24       1.554  -4.297  12.836  1.00 97.44           N  
ATOM    377  H   ILE A  24       2.527  -4.063  12.703  1.00 97.44           H  
ATOM    378  CA  ILE A  24       0.536  -3.233  12.742  1.00 97.44           C  
ATOM    379  HA  ILE A  24       0.060  -3.127  13.717  1.00 97.44           H  
ATOM    380  C   ILE A  24      -0.584  -3.592  11.743  1.00 97.44           C  
ATOM    381  CB  ILE A  24       1.211  -1.892  12.386  1.00 97.44           C  
ATOM    382  HB  ILE A  24       1.779  -2.051  11.469  1.00 97.44           H  
ATOM    383  O   ILE A  24      -1.749  -3.328  12.020  1.00 97.44           O  
ATOM    384  CG1 ILE A  24       2.195  -1.441  13.491  1.00 97.44           C  
ATOM    385 HG12 ILE A  24       2.877  -2.257  13.729  1.00 97.44           H  
ATOM    386 HG13 ILE A  24       1.638  -1.195  14.395  1.00 97.44           H  
ATOM    387  CG2 ILE A  24       0.156  -0.800  12.136  1.00 97.44           C  
ATOM    388 HG21 ILE A  24       0.622   0.161  11.918  1.00 97.44           H  
ATOM    389 HG22 ILE A  24      -0.450  -1.056  11.267  1.00 97.44           H  
ATOM    390 HG23 ILE A  24      -0.494  -0.703  13.006  1.00 97.44           H  
ATOM    391  CD1 ILE A  24       3.061  -0.236  13.096  1.00 97.44           C  
ATOM    392 HD11 ILE A  24       2.456   0.666  12.995  1.00 97.44           H  
ATOM    393 HD12 ILE A  24       3.805  -0.060  13.872  1.00 97.44           H  
ATOM    394 HD13 ILE A  24       3.575  -0.437  12.156  1.00 97.44           H  
ATOM    395  N   GLY A  25      -0.237  -4.208  10.607  1.00 97.32           N  
ATOM    396  H   GLY A  25       0.743  -4.386  10.439  1.00 97.32           H  
ATOM    397  CA  GLY A  25      -1.192  -4.677   9.594  1.00 97.32           C  
ATOM    398  HA2 GLY A  25      -2.083  -4.049   9.618  1.00 97.32           H  
ATOM    399  HA3 GLY A  25      -0.738  -4.582   8.608  1.00 97.32           H  
ATOM    400  C   GLY A  25      -1.646  -6.131   9.762  1.00 97.32           C  
ATOM    401  O   GLY A  25      -2.349  -6.644   8.897  1.00 97.32           O  
ATOM    402  N   ASP A  26      -1.217  -6.824  10.817  1.00 98.17           N  
ATOM    403  H   ASP A  26      -0.724  -6.348  11.559  1.00 98.17           H  
ATOM    404  CA  ASP A  26      -1.564  -8.226  11.053  1.00 98.17           C  
ATOM    405  HA  ASP A  26      -2.577  -8.411  10.697  1.00 98.17           H  
ATOM    406  C   ASP A  26      -1.521  -8.538  12.547  1.00 98.17           C  
ATOM    407  CB  ASP A  26      -0.604  -9.136  10.277  1.00 98.17           C  
ATOM    408  HB2 ASP A  26       0.365  -9.214  10.770  1.00 98.17           H  
ATOM    409  HB3 ASP A  26      -0.440  -8.706   9.289  1.00 98.17           H  
ATOM    410  O   ASP A  26      -0.446  -8.749  13.119  1.00 98.17           O  
ATOM    411  CG  ASP A  26      -1.213 -10.519  10.102  1.00 98.17           C  
ATOM    412  OD1 ASP A  26      -1.909 -11.010  11.007  1.00 98.17           O  
ATOM    413  OD2 ASP A  26      -1.125 -11.020   8.963  1.00 98.17           O  
ATOM    414  N   TYR A  27      -2.677  -8.476  13.198  1.00 98.45           N  
ATOM    415  H   TYR A  27      -3.538  -8.379  12.679  1.00 98.45           H  
ATOM    416  CA  TYR A  27      -2.733  -8.507  14.650  1.00 98.45           C  
ATOM    417  HA  TYR A  27      -1.865  -9.061  15.007  1.00 98.45           H  
ATOM    418  C   TYR A  27      -3.959  -9.231  15.185  1.00 98.45           C  
ATOM    419  CB  TYR A  27      -2.640  -7.083  15.216  1.00 98.45           C  
ATOM    420  HB2 TYR A  27      -1.682  -6.650  14.927  1.00 98.45           H  
ATOM    421  HB3 TYR A  27      -2.633  -7.141  16.305  1.00 98.45           H  
ATOM    422  O   TYR A  27      -5.052  -9.167  14.628  1.00 98.45           O  
ATOM    423  CG  TYR A  27      -3.749  -6.138  14.796  1.00 98.45           C  
ATOM    424  CD1 TYR A  27      -3.656  -5.420  13.589  1.00 98.45           C  
ATOM    425  HD1 TYR A  27      -2.806  -5.570  12.940  1.00 98.45           H  
ATOM    426  CD2 TYR A  27      -4.858  -5.947  15.639  1.00 98.45           C  
ATOM    427  HD2 TYR A  27      -4.928  -6.509  16.558  1.00 98.45           H  
ATOM    428  CE1 TYR A  27      -4.661  -4.500  13.233  1.00 98.45           C  
ATOM    429  HE1 TYR A  27      -4.584  -3.940  12.313  1.00 98.45           H  
ATOM    430  CE2 TYR A  27      -5.856  -5.013  15.300  1.00 98.45           C  
ATOM    431  HE2 TYR A  27      -6.696  -4.854  15.960  1.00 98.45           H  
ATOM    432  OH  TYR A  27      -6.703  -3.359  13.782  1.00 98.45           O  
ATOM    433  HH  TYR A  27      -7.328  -3.231  14.499  1.00 98.45           H  
ATOM    434  CZ  TYR A  27      -5.757  -4.285  14.095  1.00 98.45           C  
ATOM    435  N   THR A  28      -3.769  -9.873  16.335  1.00 98.51           N  
ATOM    436  H   THR A  28      -2.826  -9.922  16.694  1.00 98.51           H  
ATOM    437  CA  THR A  28      -4.843 -10.455  17.140  1.00 98.51           C  
ATOM    438  HA  THR A  28      -5.784 -10.369  16.596  1.00 98.51           H  
ATOM    439  C   THR A  28      -4.993  -9.694  18.449  1.00 98.51           C  
ATOM    440  CB  THR A  28      -4.602 -11.947  17.382  1.00 98.51           C  
ATOM    441  HB  THR A  28      -3.679 -12.088  17.944  1.00 98.51           H  
ATOM    442  O   THR A  28      -4.007  -9.397  19.127  1.00 98.51           O  
ATOM    443  CG2 THR A  28      -5.758 -12.617  18.126  1.00 98.51           C  
ATOM    444 HG21 THR A  28      -5.570 -13.688  18.193  1.00 98.51           H  
ATOM    445 HG22 THR A  28      -5.849 -12.216  19.135  1.00 98.51           H  
ATOM    446 HG23 THR A  28      -6.692 -12.458  17.587  1.00 98.51           H  
ATOM    447  OG1 THR A  28      -4.493 -12.591  16.133  1.00 98.51           O  
ATOM    448  HG1 THR A  28      -3.707 -12.256  15.697  1.00 98.51           H  
ATOM    449  N   VAL A  29      -6.231  -9.389  18.824  1.00 98.40           N  
ATOM    450  H   VAL A  29      -6.987  -9.655  18.209  1.00 98.40           H  
ATOM    451  CA  VAL A  29      -6.577  -8.738  20.089  1.00 98.40           C  
ATOM    452  HA  VAL A  29      -5.666  -8.434  20.605  1.00 98.40           H  
ATOM    453  C   VAL A  29      -7.321  -9.732  20.966  1.00 98.40           C  
ATOM    454  CB  VAL A  29      -7.422  -7.475  19.856  1.00 98.40           C  
ATOM    455  HB  VAL A  29      -8.361  -7.766  19.386  1.00 98.40           H  
ATOM    456  O   VAL A  29      -8.322 -10.304  20.544  1.00 98.40           O  
ATOM    457  CG1 VAL A  29      -7.737  -6.764  21.179  1.00 98.40           C  
ATOM    458 HG11 VAL A  29      -8.398  -7.381  21.787  1.00 98.40           H  
ATOM    459 HG12 VAL A  29      -6.816  -6.569  21.729  1.00 98.40           H  
ATOM    460 HG13 VAL A  29      -8.247  -5.821  20.983  1.00 98.40           H  
ATOM    461  CG2 VAL A  29      -6.701  -6.484  18.933  1.00 98.40           C  
ATOM    462 HG21 VAL A  29      -6.673  -6.897  17.924  1.00 98.40           H  
ATOM    463 HG22 VAL A  29      -7.239  -5.537  18.894  1.00 98.40           H  
ATOM    464 HG23 VAL A  29      -5.682  -6.309  19.281  1.00 98.40           H  
ATOM    465  N   ARG A  30      -6.859  -9.905  22.207  1.00 98.32           N  
ATOM    466  H   ARG A  30      -6.077  -9.330  22.484  1.00 98.32           H  
ATOM    467  CA  ARG A  30      -7.622 -10.580  23.263  1.00 98.32           C  
ATOM    468  HA  ARG A  30      -8.207 -11.388  22.822  1.00 98.32           H  
ATOM    469  C   ARG A  30      -8.607  -9.582  23.854  1.00 98.32           C  
ATOM    470  CB  ARG A  30      -6.687 -11.181  24.323  1.00 98.32           C  
ATOM    471  HB2 ARG A  30      -6.078 -10.393  24.765  1.00 98.32           H  
ATOM    472  HB3 ARG A  30      -6.030 -11.903  23.839  1.00 98.32           H  
ATOM    473  O   ARG A  30      -8.199  -8.526  24.340  1.00 98.32           O  
ATOM    474  CG  ARG A  30      -7.480 -11.889  25.435  1.00 98.32           C  
ATOM    475  HG2 ARG A  30      -8.073 -11.153  25.979  1.00 98.32           H  
ATOM    476  HG3 ARG A  30      -8.161 -12.619  24.997  1.00 98.32           H  
ATOM    477  CD  ARG A  30      -6.563 -12.591  26.442  1.00 98.32           C  
ATOM    478  HD2 ARG A  30      -7.177 -12.925  27.278  1.00 98.32           H  
ATOM    479  HD3 ARG A  30      -5.828 -11.876  26.811  1.00 98.32           H  
ATOM    480  NE  ARG A  30      -5.890 -13.761  25.846  1.00 98.32           N  
ATOM    481  HE  ARG A  30      -6.269 -14.093  24.971  1.00 98.32           H  
ATOM    482  NH1 ARG A  30      -4.492 -14.255  27.600  1.00 98.32           N  
ATOM    483 HH11 ARG A  30      -3.828 -14.885  28.027  1.00 98.32           H  
ATOM    484 HH12 ARG A  30      -4.926 -13.516  28.135  1.00 98.32           H  
ATOM    485  NH2 ARG A  30      -4.488 -15.549  25.781  1.00 98.32           N  
ATOM    486 HH21 ARG A  30      -3.802 -16.153  26.211  1.00 98.32           H  
ATOM    487 HH22 ARG A  30      -4.879 -15.816  24.889  1.00 98.32           H  
ATOM    488  CZ  ARG A  30      -4.962 -14.512  26.410  1.00 98.32           C  
ATOM    489  N   LEU A  31      -9.885  -9.928  23.815  1.00 97.69           N  
ATOM    490  H   LEU A  31     -10.125 -10.843  23.462  1.00 97.69           H  
ATOM    491  CA  LEU A  31     -10.963  -9.108  24.346  1.00 97.69           C  
ATOM    492  HA  LEU A  31     -10.824  -8.085  23.996  1.00 97.69           H  
ATOM    493  C   LEU A  31     -10.909  -9.083  25.877  1.00 97.69           C  
ATOM    494  CB  LEU A  31     -12.308  -9.636  23.817  1.00 97.69           C  
ATOM    495  HB2 LEU A  31     -13.108  -8.999  24.194  1.00 97.69           H  
ATOM    496  HB3 LEU A  31     -12.468 -10.638  24.215  1.00 97.69           H  
ATOM    497  O   LEU A  31     -10.483 -10.044  26.516  1.00 97.69           O  
ATOM    498  CG  LEU A  31     -12.407  -9.701  22.279  1.00 97.69           C  
ATOM    499  HG  LEU A  31     -11.655 -10.383  21.881  1.00 97.69           H  
ATOM    500  CD1 LEU A  31     -13.780 -10.230  21.886  1.00 97.69           C  
ATOM    501 HD11 LEU A  31     -14.553  -9.560  22.264  1.00 97.69           H  
ATOM    502 HD12 LEU A  31     -13.852 -10.297  20.800  1.00 97.69           H  
ATOM    503 HD13 LEU A  31     -13.931 -11.224  22.305  1.00 97.69           H  
ATOM    504  CD2 LEU A  31     -12.212  -8.330  21.627  1.00 97.69           C  
ATOM    505 HD21 LEU A  31     -12.922  -7.613  22.038  1.00 97.69           H  
ATOM    506 HD22 LEU A  31     -12.374  -8.423  20.553  1.00 97.69           H  
ATOM    507 HD23 LEU A  31     -11.191  -7.981  21.781  1.00 97.69           H  
ATOM    508  N   ALA A  32     -11.363  -7.978  26.475  1.00 95.51           N  
ATOM    509  H   ALA A  32     -11.685  -7.211  25.903  1.00 95.51           H  
ATOM    510  CA  ALA A  32     -11.406  -7.835  27.934  1.00 95.51           C  
ATOM    511  HA  ALA A  32     -10.401  -7.964  28.334  1.00 95.51           H  
ATOM    512  C   ALA A  32     -12.304  -8.895  28.598  1.00 95.51           C  
ATOM    513  CB  ALA A  32     -11.896  -6.420  28.261  1.00 95.51           C  
ATOM    514  HB1 ALA A  32     -11.910  -6.283  29.342  1.00 95.51           H  
ATOM    515  HB2 ALA A  32     -12.903  -6.269  27.873  1.00 95.51           H  
ATOM    516  HB3 ALA A  32     -11.223  -5.683  27.823  1.00 95.51           H  
ATOM    517  O   ALA A  32     -12.050  -9.318  29.723  1.00 95.51           O  
ATOM    518  N   LYS A  33     -13.343  -9.328  27.881  1.00 95.44           N  
ATOM    519  H   LYS A  33     -13.459  -8.955  26.949  1.00 95.44           H  
ATOM    520  CA  LYS A  33     -14.250 -10.405  28.259  1.00 95.44           C  
ATOM    521  HA  LYS A  33     -13.753 -11.046  28.987  1.00 95.44           H  
ATOM    522  C   LYS A  33     -14.606 -11.204  27.000  1.00 95.44           C  
ATOM    523  CB  LYS A  33     -15.495  -9.780  28.900  1.00 95.44           C  
ATOM    524  HB2 LYS A  33     -15.994  -9.166  28.151  1.00 95.44           H  
ATOM    525  HB3 LYS A  33     -15.188  -9.133  29.721  1.00 95.44           H  
ATOM    526  O   LYS A  33     -14.837 -10.573  25.965  1.00 95.44           O  
ATOM    527  CG  LYS A  33     -16.480 -10.823  29.442  1.00 95.44           C  
ATOM    528  HG2 LYS A  33     -16.709 -11.559  28.672  1.00 95.44           H  
ATOM    529  HG3 LYS A  33     -16.045 -11.333  30.302  1.00 95.44           H  
ATOM    530  CD  LYS A  33     -17.779 -10.127  29.847  1.00 95.44           C  
ATOM    531  HD2 LYS A  33     -18.128  -9.534  29.002  1.00 95.44           H  
ATOM    532  HD3 LYS A  33     -17.592  -9.465  30.692  1.00 95.44           H  
ATOM    533  CE  LYS A  33     -18.856 -11.149  30.204  1.00 95.44           C  
ATOM    534  HE2 LYS A  33     -18.579 -11.651  31.131  1.00 95.44           H  
ATOM    535  HE3 LYS A  33     -18.898 -11.892  29.408  1.00 95.44           H  
ATOM    536  NZ  LYS A  33     -20.168 -10.469  30.332  1.00 95.44           N  
ATOM    537  HZ1 LYS A  33     -20.892 -11.116  30.609  1.00 95.44           H  
ATOM    538  HZ2 LYS A  33     -20.116  -9.714  31.001  1.00 95.44           H  
ATOM    539  HZ3 LYS A  33     -20.424 -10.064  29.443  1.00 95.44           H  
ATOM    540  N   PRO A  34     -14.687 -12.544  27.075  1.00 97.22           N  
ATOM    541  CA  PRO A  34     -15.248 -13.344  25.996  1.00 97.22           C  
ATOM    542  HA  PRO A  34     -14.606 -13.250  25.120  1.00 97.22           H  
ATOM    543  C   PRO A  34     -16.662 -12.885  25.642  1.00 97.22           C  
ATOM    544  CB  PRO A  34     -15.228 -14.795  26.483  1.00 97.22           C  
ATOM    545  HB2 PRO A  34     -16.176 -15.047  26.959  1.00 97.22           H  
ATOM    546  HB3 PRO A  34     -15.013 -15.487  25.670  1.00 97.22           H  
ATOM    547  O   PRO A  34     -17.483 -12.614  26.526  1.00 97.22           O  
ATOM    548  CG  PRO A  34     -14.123 -14.798  27.537  1.00 97.22           C  
ATOM    549  HG2 PRO A  34     -14.268 -15.585  28.276  1.00 97.22           H  
ATOM    550  HG3 PRO A  34     -13.153 -14.904  27.051  1.00 97.22           H  
ATOM    551  CD  PRO A  34     -14.235 -13.407  28.157  1.00 97.22           C  
ATOM    552  HD2 PRO A  34     -14.977 -13.416  28.955  1.00 97.22           H  
ATOM    553  HD3 PRO A  34     -13.262 -13.097  28.540  1.00 97.22           H  
ATOM    554  N   ILE A  35     -16.938 -12.813  24.349  1.00 97.61           N  
ATOM    555  H   ILE A  35     -16.238 -13.118  23.688  1.00 97.61           H  
ATOM    556  CA  ILE A  35     -18.244 -12.466  23.808  1.00 97.61           C  
ATOM    557  HA  ILE A  35     -18.800 -11.903  24.558  1.00 97.61           H  
ATOM    558  C   ILE A  35     -19.008 -13.755  23.541  1.00 97.61           C  
ATOM    559  CB  ILE A  35     -18.089 -11.555  22.575  1.00 97.61           C  
ATOM    560  HB  ILE A  35     -17.402 -12.024  21.871  1.00 97.61           H  
ATOM    561  O   ILE A  35     -18.463 -14.737  23.043  1.00 97.61           O  
ATOM    562  CG1 ILE A  35     -17.495 -10.211  23.054  1.00 97.61           C  
ATOM    563 HG12 ILE A  35     -16.529 -10.388  23.526  1.00 97.61           H  
ATOM    564 HG13 ILE A  35     -18.156  -9.769  23.800  1.00 97.61           H  
ATOM    565  CG2 ILE A  35     -19.437 -11.340  21.869  1.00 97.61           C  
ATOM    566 HG21 ILE A  35     -19.852 -12.298  21.554  1.00 97.61           H  
ATOM    567 HG22 ILE A  35     -20.140 -10.831  22.529  1.00 97.61           H  
ATOM    568 HG23 ILE A  35     -19.295 -10.751  20.963  1.00 97.61           H  
ATOM    569  CD1 ILE A  35     -17.277  -9.188  21.945  1.00 97.61           C  
ATOM    570 HD11 ILE A  35     -18.234  -8.872  21.529  1.00 97.61           H  
ATOM    571 HD12 ILE A  35     -16.777  -8.315  22.365  1.00 97.61           H  
ATOM    572 HD13 ILE A  35     -16.658  -9.618  21.158  1.00 97.61           H  
ATOM    573  N   ASP A  36     -20.282 -13.740  23.907  1.00 97.56           N  
ATOM    574  H   ASP A  36     -20.657 -12.871  24.260  1.00 97.56           H  
ATOM    575  CA  ASP A  36     -21.226 -14.833  23.711  1.00 97.56           C  
ATOM    576  HA  ASP A  36     -20.839 -15.552  22.989  1.00 97.56           H  
ATOM    577  C   ASP A  36     -22.520 -14.234  23.156  1.00 97.56           C  
ATOM    578  CB  ASP A  36     -21.409 -15.554  25.051  1.00 97.56           C  
ATOM    579  HB2 ASP A  36     -20.475 -16.050  25.315  1.00 97.56           H  
ATOM    580  HB3 ASP A  36     -21.623 -14.812  25.821  1.00 97.56           H  
ATOM    581  O   ASP A  36     -23.178 -13.437  23.832  1.00 97.56           O  
ATOM    582  CG  ASP A  36     -22.531 -16.587  25.050  1.00 97.56           C  
ATOM    583  OD1 ASP A  36     -22.890 -17.095  23.970  1.00 97.56           O  
ATOM    584  OD2 ASP A  36     -23.072 -16.784  26.162  1.00 97.56           O  
ATOM    585  N   LEU A  37     -22.833 -14.555  21.907  1.00 96.45           N  
ATOM    586  H   LEU A  37     -22.280 -15.278  21.468  1.00 96.45           H  
ATOM    587  CA  LEU A  37     -23.886 -13.952  21.102  1.00 96.45           C  
ATOM    588  HA  LEU A  37     -24.176 -12.996  21.539  1.00 96.45           H  
ATOM    589  C   LEU A  37     -25.121 -14.853  21.062  1.00 96.45           C  
ATOM    590  CB  LEU A  37     -23.354 -13.700  19.679  1.00 96.45           C  
ATOM    591  HB2 LEU A  37     -23.087 -14.659  19.234  1.00 96.45           H  
ATOM    592  HB3 LEU A  37     -24.166 -13.283  19.084  1.00 96.45           H  
ATOM    593  O   LEU A  37     -25.045 -16.027  20.695  1.00 96.45           O  
ATOM    594  CG  LEU A  37     -22.140 -12.763  19.568  1.00 96.45           C  
ATOM    595  HG  LEU A  37     -21.277 -13.231  20.043  1.00 96.45           H  
ATOM    596  CD1 LEU A  37     -21.806 -12.531  18.098  1.00 96.45           C  
ATOM    597 HD11 LEU A  37     -21.609 -13.489  17.616  1.00 96.45           H  
ATOM    598 HD12 LEU A  37     -20.926 -11.895  18.011  1.00 96.45           H  
ATOM    599 HD13 LEU A  37     -22.644 -12.038  17.604  1.00 96.45           H  
ATOM    600  CD2 LEU A  37     -22.391 -11.400  20.213  1.00 96.45           C  
ATOM    601 HD21 LEU A  37     -21.568 -10.725  19.977  1.00 96.45           H  
ATOM    602 HD22 LEU A  37     -23.320 -10.968  19.839  1.00 96.45           H  
ATOM    603 HD23 LEU A  37     -22.452 -11.509  21.296  1.00 96.45           H  
ATOM    604  N   LYS A  38     -26.295 -14.289  21.375  1.00 92.56           N  
ATOM    605  H   LYS A  38     -26.298 -13.321  21.665  1.00 92.56           H  
ATOM    606  CA  LYS A  38     -27.570 -15.006  21.239  1.00 92.56           C  
ATOM    607  HA  LYS A  38     -27.377 -16.062  21.428  1.00 92.56           H  
ATOM    608  C   LYS A  38     -28.136 -14.865  19.829  1.00 92.56           C  
ATOM    609  CB  LYS A  38     -28.593 -14.507  22.269  1.00 92.56           C  
ATOM    610  HB2 LYS A  38     -29.022 -13.558  21.949  1.00 92.56           H  
ATOM    611  HB3 LYS A  38     -28.100 -14.321  23.223  1.00 92.56           H  
ATOM    612  O   LYS A  38     -28.584 -13.779  19.469  1.00 92.56           O  
ATOM    613  CG  LYS A  38     -29.705 -15.553  22.441  1.00 92.56           C  
ATOM    614  HG2 LYS A  38     -29.261 -16.507  22.725  1.00 92.56           H  
ATOM    615  HG3 LYS A  38     -30.222 -15.684  21.490  1.00 92.56           H  
ATOM    616  CD  LYS A  38     -30.727 -15.142  23.505  1.00 92.56           C  
ATOM    617  HD2 LYS A  38     -30.229 -15.013  24.465  1.00 92.56           H  
ATOM    618  HD3 LYS A  38     -31.191 -14.202  23.206  1.00 92.56           H  
ATOM    619  CE  LYS A  38     -31.785 -16.246  23.599  1.00 92.56           C  
ATOM    620  HE2 LYS A  38     -31.291 -17.174  23.888  1.00 92.56           H  
ATOM    621  HE3 LYS A  38     -32.209 -16.399  22.606  1.00 92.56           H  
ATOM    622  NZ  LYS A  38     -32.863 -15.916  24.562  1.00 92.56           N  
ATOM    623  HZ1 LYS A  38     -33.549 -16.657  24.571  1.00 92.56           H  
ATOM    624  HZ2 LYS A  38     -33.331 -15.066  24.282  1.00 92.56           H  
ATOM    625  HZ3 LYS A  38     -32.487 -15.817  25.494  1.00 92.56           H  
ATOM    626  N   GLY A  39     -28.221 -15.965  19.085  1.00 92.84           N  
ATOM    627  H   GLY A  39     -27.707 -16.781  19.388  1.00 92.84           H  
ATOM    628  CA  GLY A  39     -28.870 -15.990  17.770  1.00 92.84           C  
ATOM    629  HA2 GLY A  39     -29.109 -17.018  17.498  1.00 92.84           H  
ATOM    630  HA3 GLY A  39     -29.803 -15.430  17.834  1.00 92.84           H  
ATOM    631  C   GLY A  39     -28.006 -15.389  16.651  1.00 92.84           C  
ATOM    632  O   GLY A  39     -26.784 -15.362  16.785  1.00 92.84           O  
ATOM    633  N   PRO A  40     -28.612 -14.953  15.531  1.00 95.37           N  
ATOM    634  CA  PRO A  40     -27.882 -14.377  14.407  1.00 95.37           C  
ATOM    635  HA  PRO A  40     -26.995 -14.975  14.197  1.00 95.37           H  
ATOM    636  C   PRO A  40     -27.452 -12.935  14.696  1.00 95.37           C  
ATOM    637  CB  PRO A  40     -28.833 -14.474  13.213  1.00 95.37           C  
ATOM    638  HB2 PRO A  40     -28.727 -15.452  12.744  1.00 95.37           H  
ATOM    639  HB3 PRO A  40     -28.664 -13.684  12.482  1.00 95.37           H  
ATOM    640  O   PRO A  40     -28.254 -12.091  15.102  1.00 95.37           O  
ATOM    641  CG  PRO A  40     -30.214 -14.368  13.860  1.00 95.37           C  
ATOM    642  HG2 PRO A  40     -30.470 -13.321  14.017  1.00 95.37           H  
ATOM    643  HG3 PRO A  40     -30.980 -14.858  13.259  1.00 95.37           H  
ATOM    644  CD  PRO A  40     -30.030 -15.056  15.213  1.00 95.37           C  
ATOM    645  HD2 PRO A  40     -30.310 -16.106  15.131  1.00 95.37           H  
ATOM    646  HD3 PRO A  40     -30.643 -14.557  15.965  1.00 95.37           H  
ATOM    647  N   TRP A  41     -26.178 -12.652  14.446  1.00 97.61           N  
ATOM    648  H   TRP A  41     -25.585 -13.377  14.068  1.00 97.61           H  
ATOM    649  CA  TRP A  41     -25.573 -11.335  14.619  1.00 97.61           C  
ATOM    650  HA  TRP A  41     -26.344 -10.593  14.827  1.00 97.61           H  
ATOM    651  C   TRP A  41     -24.870 -10.896  13.349  1.00 97.61           C  
ATOM    652  CB  TRP A  41     -24.598 -11.341  15.798  1.00 97.61           C  
ATOM    653  HB2 TRP A  41     -23.937 -10.478  15.719  1.00 97.61           H  
ATOM    654  HB3 TRP A  41     -23.978 -12.236  15.742  1.00 97.61           H  
ATOM    655  O   TRP A  41     -24.449 -11.710  12.527  1.00 97.61           O  
ATOM    656  CG  TRP A  41     -25.262 -11.278  17.132  1.00 97.61           C  
ATOM    657  CD1 TRP A  41     -26.041 -12.242  17.659  1.00 97.61           C  
ATOM    658  HD1 TRP A  41     -26.263 -13.178  17.168  1.00 97.61           H  
ATOM    659  CD2 TRP A  41     -25.264 -10.198  18.109  1.00 97.61           C  
ATOM    660  CE2 TRP A  41     -26.064 -10.602  19.221  1.00 97.61           C  
ATOM    661  CE3 TRP A  41     -24.662  -8.924  18.173  1.00 97.61           C  
ATOM    662  HE3 TRP A  41     -24.047  -8.597  17.348  1.00 97.61           H  
ATOM    663  NE1 TRP A  41     -26.542 -11.843  18.874  1.00 97.61           N  
ATOM    664  HE1 TRP A  41     -27.258 -12.365  19.359  1.00 97.61           H  
ATOM    665  CH2 TRP A  41     -25.623  -8.539  20.383  1.00 97.61           C  
ATOM    666  HH2 TRP A  41     -25.735  -7.919  21.260  1.00 97.61           H  
ATOM    667  CZ2 TRP A  41     -26.243  -9.795  20.347  1.00 97.61           C  
ATOM    668  HZ2 TRP A  41     -26.854 -10.135  21.170  1.00 97.61           H  
ATOM    669  CZ3 TRP A  41     -24.847  -8.097  19.296  1.00 97.61           C  
ATOM    670  HZ3 TRP A  41     -24.368  -7.130  19.346  1.00 97.61           H  
ATOM    671  N   GLU A  42     -24.713  -9.590  13.224  1.00 97.93           N  
ATOM    672  H   GLU A  42     -25.091  -8.983  13.938  1.00 97.93           H  
ATOM    673  CA  GLU A  42     -23.973  -8.959  12.150  1.00 97.93           C  
ATOM    674  HA  GLU A  42     -23.355  -9.717  11.667  1.00 97.93           H  
ATOM    675  C   GLU A  42     -23.016  -7.902  12.708  1.00 97.93           C  
ATOM    676  CB  GLU A  42     -24.943  -8.430  11.086  1.00 97.93           C  
ATOM    677  HB2 GLU A  42     -25.518  -9.272  10.699  1.00 97.93           H  
ATOM    678  HB3 GLU A  42     -24.355  -8.029  10.261  1.00 97.93           H  
ATOM    679  O   GLU A  42     -23.238  -7.329  13.780  1.00 97.93           O  
ATOM    680  CG  GLU A  42     -25.919  -7.367  11.621  1.00 97.93           C  
ATOM    681  HG2 GLU A  42     -25.349  -6.517  11.997  1.00 97.93           H  
ATOM    682  HG3 GLU A  42     -26.484  -7.783  12.454  1.00 97.93           H  
ATOM    683  CD  GLU A  42     -26.919  -6.862  10.574  1.00 97.93           C  
ATOM    684  OE1 GLU A  42     -27.833  -6.100  10.966  1.00 97.93           O  
ATOM    685  OE2 GLU A  42     -26.767  -7.132   9.371  1.00 97.93           O  
ATOM    686  N   VAL A  43     -21.927  -7.662  11.988  1.00 98.42           N  
ATOM    687  H   VAL A  43     -21.807  -8.172  11.124  1.00 98.42           H  
ATOM    688  CA  VAL A  43     -20.856  -6.746  12.380  1.00 98.42           C  
ATOM    689  HA  VAL A  43     -21.244  -6.103  13.170  1.00 98.42           H  
ATOM    690  C   VAL A  43     -20.457  -5.859  11.213  1.00 98.42           C  
ATOM    691  CB  VAL A  43     -19.652  -7.506  12.964  1.00 98.42           C  
ATOM    692  HB  VAL A  43     -20.014  -8.094  13.808  1.00 98.42           H  
ATOM    693  O   VAL A  43     -20.427  -6.303  10.069  1.00 98.42           O  
ATOM    694  CG1 VAL A  43     -19.008  -8.469  11.967  1.00 98.42           C  
ATOM    695 HG11 VAL A  43     -19.757  -9.168  11.594  1.00 98.42           H  
ATOM    696 HG12 VAL A  43     -18.223  -9.037  12.466  1.00 98.42           H  
ATOM    697 HG13 VAL A  43     -18.578  -7.926  11.126  1.00 98.42           H  
ATOM    698  CG2 VAL A  43     -18.563  -6.560  13.487  1.00 98.42           C  
ATOM    699 HG21 VAL A  43     -18.989  -5.886  14.230  1.00 98.42           H  
ATOM    700 HG22 VAL A  43     -18.117  -5.988  12.674  1.00 98.42           H  
ATOM    701 HG23 VAL A  43     -17.776  -7.148  13.959  1.00 98.42           H  
ATOM    702  N   ALA A  44     -20.126  -4.607  11.506  1.00 98.35           N  
ATOM    703  H   ALA A  44     -20.225  -4.300  12.463  1.00 98.35           H  
ATOM    704  CA  ALA A  44     -19.622  -3.659  10.523  1.00 98.35           C  
ATOM    705  HA  ALA A  44     -19.353  -4.188   9.609  1.00 98.35           H  
ATOM    706  C   ALA A  44     -18.381  -2.921  11.028  1.00 98.35           C  
ATOM    707  CB  ALA A  44     -20.734  -2.670  10.187  1.00 98.35           C  
ATOM    708  HB1 ALA A  44     -20.966  -2.053  11.055  1.00 98.35           H  
ATOM    709  HB2 ALA A  44     -21.632  -3.205   9.878  1.00 98.35           H  
ATOM    710  HB3 ALA A  44     -20.404  -2.047   9.355  1.00 98.35           H  
ATOM    711  O   ALA A  44     -18.254  -2.642  12.223  1.00 98.35           O  
ATOM    712  N   LEU A  45     -17.506  -2.522  10.103  1.00 98.64           N  
ATOM    713  H   LEU A  45     -17.682  -2.784   9.143  1.00 98.64           H  
ATOM    714  CA  LEU A  45     -16.472  -1.522  10.369  1.00 98.64           C  
ATOM    715  HA  LEU A  45     -16.029  -1.724  11.344  1.00 98.64           H  
ATOM    716  C   LEU A  45     -17.112  -0.127  10.393  1.00 98.64           C  
ATOM    717  CB  LEU A  45     -15.379  -1.620   9.289  1.00 98.64           C  
ATOM    718  HB2 LEU A  45     -15.008  -2.644   9.244  1.00 98.64           H  
ATOM    719  HB3 LEU A  45     -15.834  -1.391   8.325  1.00 98.64           H  
ATOM    720  O   LEU A  45     -17.612   0.342   9.371  1.00 98.64           O  
ATOM    721  CG  LEU A  45     -14.189  -0.667   9.518  1.00 98.64           C  
ATOM    722  HG  LEU A  45     -14.547   0.345   9.705  1.00 98.64           H  
ATOM    723  CD1 LEU A  45     -13.333  -1.112  10.705  1.00 98.64           C  
ATOM    724 HD11 LEU A  45     -13.028  -2.151  10.582  1.00 98.64           H  
ATOM    725 HD12 LEU A  45     -12.447  -0.482  10.779  1.00 98.64           H  
ATOM    726 HD13 LEU A  45     -13.899  -1.002  11.631  1.00 98.64           H  
ATOM    727  CD2 LEU A  45     -13.317  -0.629   8.263  1.00 98.64           C  
ATOM    728 HD21 LEU A  45     -13.050  -1.641   7.957  1.00 98.64           H  
ATOM    729 HD22 LEU A  45     -13.865  -0.152   7.450  1.00 98.64           H  
ATOM    730 HD23 LEU A  45     -12.407  -0.058   8.449  1.00 98.64           H  
ATOM    731  N   THR A  46     -17.073   0.552  11.538  1.00 98.44           N  
ATOM    732  H   THR A  46     -16.683   0.106  12.356  1.00 98.44           H  
ATOM    733  CA  THR A  46     -17.623   1.913  11.683  1.00 98.44           C  
ATOM    734  HA  THR A  46     -18.330   2.107  10.876  1.00 98.44           H  
ATOM    735  C   THR A  46     -16.561   2.993  11.586  1.00 98.44           C  
ATOM    736  CB  THR A  46     -18.391   2.081  12.998  1.00 98.44           C  
ATOM    737  HB  THR A  46     -18.798   3.091  13.039  1.00 98.44           H  
ATOM    738  O   THR A  46     -16.847   4.100  11.139  1.00 98.44           O  
ATOM    739  CG2 THR A  46     -19.540   1.081  13.057  1.00 98.44           C  
ATOM    740 HG21 THR A  46     -20.043   1.030  12.091  1.00 98.44           H  
ATOM    741 HG22 THR A  46     -20.264   1.400  13.806  1.00 98.44           H  
ATOM    742 HG23 THR A  46     -19.153   0.091  13.299  1.00 98.44           H  
ATOM    743  OG1 THR A  46     -17.567   1.863  14.127  1.00 98.44           O  
ATOM    744  HG1 THR A  46     -16.728   2.301  13.968  1.00 98.44           H  
ATOM    745  N   GLU A  47     -15.337   2.675  11.997  1.00 98.50           N  
ATOM    746  H   GLU A  47     -15.148   1.733  12.309  1.00 98.50           H  
ATOM    747  CA  GLU A  47     -14.209   3.599  11.954  1.00 98.50           C  
ATOM    748  HA  GLU A  47     -14.346   4.275  11.110  1.00 98.50           H  
ATOM    749  C   GLU A  47     -12.906   2.827  11.755  1.00 98.50           C  
ATOM    750  CB  GLU A  47     -14.184   4.440  13.239  1.00 98.50           C  
ATOM    751  HB2 GLU A  47     -14.038   3.774  14.089  1.00 98.50           H  
ATOM    752  HB3 GLU A  47     -15.152   4.929  13.352  1.00 98.50           H  
ATOM    753  O   GLU A  47     -12.724   1.738  12.310  1.00 98.50           O  
ATOM    754  CG  GLU A  47     -13.092   5.513  13.301  1.00 98.50           C  
ATOM    755  HG2 GLU A  47     -13.191   6.180  12.445  1.00 98.50           H  
ATOM    756  HG3 GLU A  47     -12.111   5.041  13.262  1.00 98.50           H  
ATOM    757  CD  GLU A  47     -13.233   6.293  14.615  1.00 98.50           C  
ATOM    758  OE1 GLU A  47     -13.600   7.489  14.552  1.00 98.50           O  
ATOM    759  OE2 GLU A  47     -13.066   5.662  15.686  1.00 98.50           O  
ATOM    760  N   ILE A  48     -11.999   3.397  10.970  1.00 98.59           N  
ATOM    761  H   ILE A  48     -12.227   4.284  10.543  1.00 98.59           H  
ATOM    762  CA  ILE A  48     -10.613   2.949  10.876  1.00 98.59           C  
ATOM    763  HA  ILE A  48     -10.407   2.335  11.752  1.00 98.59           H  
ATOM    764  C   ILE A  48      -9.683   4.154  10.943  1.00 98.59           C  
ATOM    765  CB  ILE A  48     -10.376   2.054   9.641  1.00 98.59           C  
ATOM    766  HB  ILE A  48     -11.051   1.204   9.743  1.00 98.59           H  
ATOM    767  O   ILE A  48      -9.872   5.144  10.237  1.00 98.59           O  
ATOM    768  CG1 ILE A  48      -8.935   1.498   9.653  1.00 98.59           C  
ATOM    769 HG12 ILE A  48      -8.735   1.063  10.632  1.00 98.59           H  
ATOM    770 HG13 ILE A  48      -8.223   2.309   9.499  1.00 98.59           H  
ATOM    771  CG2 ILE A  48     -10.713   2.759   8.314  1.00 98.59           C  
ATOM    772 HG21 ILE A  48      -9.990   3.549   8.111  1.00 98.59           H  
ATOM    773 HG22 ILE A  48     -10.697   2.038   7.497  1.00 98.59           H  
ATOM    774 HG23 ILE A  48     -11.713   3.192   8.363  1.00 98.59           H  
ATOM    775  CD1 ILE A  48      -8.674   0.416   8.597  1.00 98.59           C  
ATOM    776 HD11 ILE A  48      -8.700   0.849   7.597  1.00 98.59           H  
ATOM    777 HD12 ILE A  48      -9.422  -0.373   8.677  1.00 98.59           H  
ATOM    778 HD13 ILE A  48      -7.686  -0.014   8.761  1.00 98.59           H  
ATOM    779  N   ILE A  49      -8.667   4.044  11.793  1.00 98.55           N  
ATOM    780  H   ILE A  49      -8.619   3.212  12.364  1.00 98.55           H  
ATOM    781  CA  ILE A  49      -7.574   5.001  11.909  1.00 98.55           C  
ATOM    782  HA  ILE A  49      -7.751   5.810  11.199  1.00 98.55           H  
ATOM    783  C   ILE A  49      -6.294   4.271  11.537  1.00 98.55           C  
ATOM    784  CB  ILE A  49      -7.489   5.622  13.318  1.00 98.55           C  
ATOM    785  HB  ILE A  49      -7.252   4.829  14.027  1.00 98.55           H  
ATOM    786  O   ILE A  49      -5.983   3.248  12.147  1.00 98.55           O  
ATOM    787  CG1 ILE A  49      -8.835   6.264  13.724  1.00 98.55           C  
ATOM    788 HG12 ILE A  49      -9.026   7.122  13.079  1.00 98.55           H  
ATOM    789 HG13 ILE A  49      -9.646   5.550  13.583  1.00 98.55           H  
ATOM    790  CG2 ILE A  49      -6.351   6.659  13.363  1.00 98.55           C  
ATOM    791 HG21 ILE A  49      -5.397   6.195  13.115  1.00 98.55           H  
ATOM    792 HG22 ILE A  49      -6.553   7.459  12.650  1.00 98.55           H  
ATOM    793 HG23 ILE A  49      -6.260   7.087  14.361  1.00 98.55           H  
ATOM    794  CD1 ILE A  49      -8.906   6.712  15.187  1.00 98.55           C  
ATOM    795 HD11 ILE A  49      -8.208   7.527  15.377  1.00 98.55           H  
ATOM    796 HD12 ILE A  49      -8.682   5.870  15.843  1.00 98.55           H  
ATOM    797 HD13 ILE A  49      -9.915   7.064  15.401  1.00 98.55           H  
ATOM    798  N   TYR A  50      -5.548   4.776  10.561  1.00 98.49           N  
ATOM    799  H   TYR A  50      -5.841   5.631  10.109  1.00 98.49           H  
ATOM    800  CA  TYR A  50      -4.279   4.179  10.156  1.00 98.49           C  
ATOM    801  HA  TYR A  50      -3.906   3.600  11.001  1.00 98.49           H  
ATOM    802  C   TYR A  50      -3.231   5.249   9.815  1.00 98.49           C  
ATOM    803  CB  TYR A  50      -4.501   3.192   9.000  1.00 98.49           C  
ATOM    804  HB2 TYR A  50      -3.582   2.624   8.851  1.00 98.49           H  
ATOM    805  HB3 TYR A  50      -5.275   2.478   9.282  1.00 98.49           H  
ATOM    806  O   TYR A  50      -3.583   6.337   9.357  1.00 98.49           O  
ATOM    807  CG  TYR A  50      -4.873   3.833   7.682  1.00 98.49           C  
ATOM    808  CD1 TYR A  50      -6.225   3.954   7.302  1.00 98.49           C  
ATOM    809  HD1 TYR A  50      -7.006   3.577   7.944  1.00 98.49           H  
ATOM    810  CD2 TYR A  50      -3.852   4.333   6.850  1.00 98.49           C  
ATOM    811  HD2 TYR A  50      -2.815   4.245   7.139  1.00 98.49           H  
ATOM    812  CE1 TYR A  50      -6.555   4.586   6.088  1.00 98.49           C  
ATOM    813  HE1 TYR A  50      -7.583   4.698   5.778  1.00 98.49           H  
ATOM    814  CE2 TYR A  50      -4.179   4.995   5.660  1.00 98.49           C  
ATOM    815  HE2 TYR A  50      -3.399   5.424   5.048  1.00 98.49           H  
ATOM    816  OH  TYR A  50      -5.811   5.811   4.161  1.00 98.49           O  
ATOM    817  HH  TYR A  50      -5.015   6.250   3.852  1.00 98.49           H  
ATOM    818  CZ  TYR A  50      -5.527   5.117   5.282  1.00 98.49           C  
ATOM    819  N   PRO A  51      -1.937   4.962  10.030  1.00 97.88           N  
ATOM    820  CA  PRO A  51      -0.855   5.847   9.628  1.00 97.88           C  
ATOM    821  HA  PRO A  51      -1.159   6.893   9.679  1.00 97.88           H  
ATOM    822  C   PRO A  51      -0.418   5.519   8.191  1.00 97.88           C  
ATOM    823  CB  PRO A  51       0.219   5.585  10.687  1.00 97.88           C  
ATOM    824  HB2 PRO A  51      -0.015   6.161  11.582  1.00 97.88           H  
ATOM    825  HB3 PRO A  51       1.224   5.829  10.342  1.00 97.88           H  
ATOM    826  O   PRO A  51      -0.127   4.364   7.882  1.00 97.88           O  
ATOM    827  CG  PRO A  51       0.075   4.094  10.996  1.00 97.88           C  
ATOM    828  HG2 PRO A  51       0.660   3.509  10.286  1.00 97.88           H  
ATOM    829  HG3 PRO A  51       0.382   3.864  12.016  1.00 97.88           H  
ATOM    830  CD  PRO A  51      -1.415   3.831  10.790  1.00 97.88           C  
ATOM    831  HD2 PRO A  51      -1.909   3.798  11.762  1.00 97.88           H  
ATOM    832  HD3 PRO A  51      -1.564   2.894  10.255  1.00 97.88           H  
ATOM    833  N   HIS A  52      -0.341   6.504   7.299  1.00 97.04           N  
ATOM    834  H   HIS A  52      -0.562   7.447   7.584  1.00 97.04           H  
ATOM    835  CA  HIS A  52       0.224   6.308   5.961  1.00 97.04           C  
ATOM    836  HA  HIS A  52      -0.050   5.320   5.591  1.00 97.04           H  
ATOM    837  C   HIS A  52       1.752   6.373   6.060  1.00 97.04           C  
ATOM    838  CB  HIS A  52      -0.366   7.334   4.983  1.00 97.04           C  
ATOM    839  HB2 HIS A  52      -1.452   7.304   5.066  1.00 97.04           H  
ATOM    840  HB3 HIS A  52      -0.045   8.334   5.277  1.00 97.04           H  
ATOM    841  O   HIS A  52       2.355   7.416   5.841  1.00 97.04           O  
ATOM    842  CG  HIS A  52      -0.013   7.114   3.525  1.00 97.04           C  
ATOM    843  CD2 HIS A  52       1.045   6.417   2.989  1.00 97.04           C  
ATOM    844  HD2 HIS A  52       1.820   5.894   3.529  1.00 97.04           H  
ATOM    845  ND1 HIS A  52      -0.716   7.624   2.457  1.00 97.04           N  
ATOM    846  HD1 HIS A  52      -1.468   8.298   2.491  1.00 97.04           H  
ATOM    847  CE1 HIS A  52      -0.107   7.249   1.324  1.00 97.04           C  
ATOM    848  HE1 HIS A  52      -0.413   7.545   0.331  1.00 97.04           H  
ATOM    849  NE2 HIS A  52       0.970   6.502   1.597  1.00 97.04           N  
ATOM    850  N   THR A  53       2.383   5.268   6.457  1.00 97.04           N  
ATOM    851  H   THR A  53       1.816   4.477   6.726  1.00 97.04           H  
ATOM    852  CA  THR A  53       3.828   5.233   6.763  1.00 97.04           C  
ATOM    853  HA  THR A  53       4.283   6.178   6.464  1.00 97.04           H  
ATOM    854  C   THR A  53       4.596   4.179   5.983  1.00 97.04           C  
ATOM    855  CB  THR A  53       4.082   5.068   8.271  1.00 97.04           C  
ATOM    856  HB  THR A  53       5.154   5.002   8.459  1.00 97.04           H  
ATOM    857  O   THR A  53       5.748   3.916   6.308  1.00 97.04           O  
ATOM    858  CG2 THR A  53       3.563   6.275   9.043  1.00 97.04           C  
ATOM    859 HG21 THR A  53       2.528   6.493   8.779  1.00 97.04           H  
ATOM    860 HG22 THR A  53       4.161   7.145   8.770  1.00 97.04           H  
ATOM    861 HG23 THR A  53       3.652   6.102  10.115  1.00 97.04           H  
ATOM    862  OG1 THR A  53       3.464   3.904   8.794  1.00 97.04           O  
ATOM    863  HG1 THR A  53       3.162   4.131   9.677  1.00 97.04           H  
ATOM    864  N   TRP A  54       3.986   3.528   4.992  1.00 95.95           N  
ATOM    865  H   TRP A  54       3.076   3.843   4.688  1.00 95.95           H  
ATOM    866  CA  TRP A  54       4.680   2.543   4.165  1.00 95.95           C  
ATOM    867  HA  TRP A  54       5.310   1.938   4.817  1.00 95.95           H  
ATOM    868  C   TRP A  54       5.605   3.209   3.141  1.00 95.95           C  
ATOM    869  CB  TRP A  54       3.677   1.598   3.500  1.00 95.95           C  
ATOM    870  HB2 TRP A  54       3.209   0.991   4.275  1.00 95.95           H  
ATOM    871  HB3 TRP A  54       4.207   0.920   2.831  1.00 95.95           H  
ATOM    872  O   TRP A  54       5.379   4.322   2.677  1.00 95.95           O  
ATOM    873  CG  TRP A  54       2.593   2.280   2.735  1.00 95.95           C  
ATOM    874  CD1 TRP A  54       2.708   2.814   1.497  1.00 95.95           C  
ATOM    875  HD1 TRP A  54       3.607   2.821   0.899  1.00 95.95           H  
ATOM    876  CD2 TRP A  54       1.240   2.587   3.185  1.00 95.95           C  
ATOM    877  CE2 TRP A  54       0.577   3.292   2.142  1.00 95.95           C  
ATOM    878  CE3 TRP A  54       0.514   2.367   4.377  1.00 95.95           C  
ATOM    879  HE3 TRP A  54       0.978   1.833   5.193  1.00 95.95           H  
ATOM    880  NE1 TRP A  54       1.516   3.412   1.145  1.00 95.95           N  
ATOM    881  HE1 TRP A  54       1.394   3.987   0.323  1.00 95.95           H  
ATOM    882  CH2 TRP A  54      -1.444   3.500   3.450  1.00 95.95           C  
ATOM    883  HH2 TRP A  54      -2.466   3.835   3.547  1.00 95.95           H  
ATOM    884  CZ2 TRP A  54      -0.737   3.748   2.266  1.00 95.95           C  
ATOM    885  HZ2 TRP A  54      -1.175   4.307   1.452  1.00 95.95           H  
ATOM    886  CZ3 TRP A  54      -0.816   2.815   4.503  1.00 95.95           C  
ATOM    887  HZ3 TRP A  54      -1.369   2.627   5.411  1.00 95.95           H  
ATOM    888  N   ASN A  55       6.652   2.480   2.759  1.00 95.89           N  
ATOM    889  H   ASN A  55       6.721   1.532   3.099  1.00 95.89           H  
ATOM    890  CA  ASN A  55       7.596   2.923   1.741  1.00 95.89           C  
ATOM    891  HA  ASN A  55       7.708   4.006   1.801  1.00 95.89           H  
ATOM    892  C   ASN A  55       7.091   2.581   0.334  1.00 95.89           C  
ATOM    893  CB  ASN A  55       8.961   2.268   2.003  1.00 95.89           C  
ATOM    894  HB2 ASN A  55       9.598   2.415   1.131  1.00 95.89           H  
ATOM    895  HB3 ASN A  55       8.832   1.193   2.129  1.00 95.89           H  
ATOM    896  O   ASN A  55       6.495   1.520   0.118  1.00 95.89           O  
ATOM    897  CG  ASN A  55       9.704   2.830   3.198  1.00 95.89           C  
ATOM    898  ND2 ASN A  55      10.790   2.198   3.574  1.00 95.89           N  
ATOM    899 HD21 ASN A  55      11.346   2.692   4.257  1.00 95.89           H  
ATOM    900 HD22 ASN A  55      11.179   1.506   2.950  1.00 95.89           H  
ATOM    901  OD1 ASN A  55       9.367   3.829   3.799  1.00 95.89           O  
ATOM    902  N   THR A  56       7.442   3.420  -0.641  1.00 96.69           N  
ATOM    903  H   THR A  56       7.901   4.290  -0.410  1.00 96.69           H  
ATOM    904  CA  THR A  56       7.285   3.108  -2.067  1.00 96.69           C  
ATOM    905  HA  THR A  56       6.235   2.896  -2.270  1.00 96.69           H  
ATOM    906  C   THR A  56       8.102   1.868  -2.423  1.00 96.69           C  
ATOM    907  CB  THR A  56       7.708   4.292  -2.947  1.00 96.69           C  
ATOM    908  HB  THR A  56       8.788   4.419  -2.880  1.00 96.69           H  
ATOM    909  O   THR A  56       7.560   0.942  -3.016  1.00 96.69           O  
ATOM    910  CG2 THR A  56       7.320   4.099  -4.405  1.00 96.69           C  
ATOM    911 HG21 THR A  56       7.618   4.968  -4.990  1.00 96.69           H  
ATOM    912 HG22 THR A  56       6.243   3.960  -4.496  1.00 96.69           H  
ATOM    913 HG23 THR A  56       7.832   3.221  -4.800  1.00 96.69           H  
ATOM    914  OG1 THR A  56       7.090   5.465  -2.477  1.00 96.69           O  
ATOM    915  HG1 THR A  56       6.672   5.918  -3.213  1.00 96.69           H  
ATOM    916  N   PHE A  57       9.350   1.768  -1.953  1.00 96.89           N  
ATOM    917  H   PHE A  57       9.738   2.558  -1.457  1.00 96.89           H  
ATOM    918  CA  PHE A  57      10.195   0.582  -2.132  1.00 96.89           C  
ATOM    919  HA  PHE A  57       9.607  -0.224  -2.572  1.00 96.89           H  
ATOM    920  C   PHE A  57      10.744   0.071  -0.800  1.00 96.89           C  
ATOM    921  CB  PHE A  57      11.334   0.890  -3.111  1.00 96.89           C  
ATOM    922  HB2 PHE A  57      11.936  -0.011  -3.229  1.00 96.89           H  
ATOM    923  HB3 PHE A  57      11.973   1.667  -2.692  1.00 96.89           H  
ATOM    924  O   PHE A  57      11.345   0.830  -0.031  1.00 96.89           O  
ATOM    925  CG  PHE A  57      10.856   1.317  -4.482  1.00 96.89           C  
ATOM    926  CD1 PHE A  57      10.442   0.352  -5.413  1.00 96.89           C  
ATOM    927  HD1 PHE A  57      10.499  -0.699  -5.169  1.00 96.89           H  
ATOM    928  CD2 PHE A  57      10.797   2.679  -4.822  1.00 96.89           C  
ATOM    929  HD2 PHE A  57      11.119   3.425  -4.110  1.00 96.89           H  
ATOM    930  CE1 PHE A  57       9.961   0.744  -6.670  1.00 96.89           C  
ATOM    931  HE1 PHE A  57       9.636  -0.012  -7.369  1.00 96.89           H  
ATOM    932  CE2 PHE A  57      10.325   3.073  -6.085  1.00 96.89           C  
ATOM    933  HE2 PHE A  57      10.277   4.122  -6.339  1.00 96.89           H  
ATOM    934  CZ  PHE A  57       9.900   2.106  -7.009  1.00 96.89           C  
ATOM    935  HZ  PHE A  57       9.522   2.409  -7.975  1.00 96.89           H  
ATOM    936  N   ASN A  58      10.576  -1.225  -0.531  1.00 94.31           N  
ATOM    937  H   ASN A  58      10.080  -1.808  -1.190  1.00 94.31           H  
ATOM    938  CA  ASN A  58      11.382  -1.913   0.474  1.00 94.31           C  
ATOM    939  HA  ASN A  58      11.586  -1.232   1.300  1.00 94.31           H  
ATOM    940  C   ASN A  58      12.738  -2.313  -0.123  1.00 94.31           C  
ATOM    941  CB  ASN A  58      10.604  -3.112   1.031  1.00 94.31           C  
ATOM    942  HB2 ASN A  58      10.352  -3.788   0.214  1.00 94.31           H  
ATOM    943  HB3 ASN A  58      11.213  -3.680   1.734  1.00 94.31           H  
ATOM    944  O   ASN A  58      13.003  -2.113  -1.308  1.00 94.31           O  
ATOM    945  CG  ASN A  58       9.343  -2.691   1.758  1.00 94.31           C  
ATOM    946  ND2 ASN A  58       8.231  -3.285   1.402  1.00 94.31           N  
ATOM    947 HD21 ASN A  58       8.266  -3.938   0.632  1.00 94.31           H  
ATOM    948 HD22 ASN A  58       7.360  -3.056   1.859  1.00 94.31           H  
ATOM    949  OD1 ASN A  58       9.353  -1.845   2.654  1.00 94.31           O  
ATOM    950  N   LYS A  59      13.618  -2.876   0.709  1.00 94.72           N  
ATOM    951  H   LYS A  59      13.313  -3.115   1.642  1.00 94.72           H  
ATOM    952  CA  LYS A  59      14.964  -3.270   0.280  1.00 94.72           C  
ATOM    953  HA  LYS A  59      15.463  -2.398  -0.145  1.00 94.72           H  
ATOM    954  C   LYS A  59      14.932  -4.313  -0.843  1.00 94.72           C  
ATOM    955  CB  LYS A  59      15.756  -3.759   1.498  1.00 94.72           C  
ATOM    956  HB2 LYS A  59      15.700  -3.004   2.283  1.00 94.72           H  
ATOM    957  HB3 LYS A  59      15.310  -4.682   1.869  1.00 94.72           H  
ATOM    958  O   LYS A  59      15.780  -4.239  -1.725  1.00 94.72           O  
ATOM    959  CG  LYS A  59      17.233  -4.005   1.157  1.00 94.72           C  
ATOM    960  HG2 LYS A  59      17.678  -3.081   0.786  1.00 94.72           H  
ATOM    961  HG3 LYS A  59      17.310  -4.771   0.385  1.00 94.72           H  
ATOM    962  CD  LYS A  59      18.004  -4.483   2.390  1.00 94.72           C  
ATOM    963  HD2 LYS A  59      17.971  -3.712   3.160  1.00 94.72           H  
ATOM    964  HD3 LYS A  59      17.536  -5.392   2.769  1.00 94.72           H  
ATOM    965  CE  LYS A  59      19.456  -4.774   1.999  1.00 94.72           C  
ATOM    966  HE2 LYS A  59      19.911  -3.853   1.633  1.00 94.72           H  
ATOM    967  HE3 LYS A  59      19.452  -5.489   1.177  1.00 94.72           H  
ATOM    968  NZ  LYS A  59      20.230  -5.317   3.143  1.00 94.72           N  
ATOM    969  HZ1 LYS A  59      20.251  -4.656   3.906  1.00 94.72           H  
ATOM    970  HZ2 LYS A  59      19.812  -6.177   3.468  1.00 94.72           H  
ATOM    971  HZ3 LYS A  59      21.180  -5.515   2.860  1.00 94.72           H  
ATOM    972  N   GLU A  60      13.980  -5.251  -0.830  1.00 94.02           N  
ATOM    973  H   GLU A  60      13.309  -5.305  -0.077  1.00 94.02           H  
ATOM    974  CA  GLU A  60      13.858  -6.242  -1.909  1.00 94.02           C  
ATOM    975  HA  GLU A  60      14.846  -6.650  -2.123  1.00 94.02           H  
ATOM    976  C   GLU A  60      13.345  -5.630  -3.224  1.00 94.02           C  
ATOM    977  CB  GLU A  60      12.950  -7.417  -1.500  1.00 94.02           C  
ATOM    978  HB2 GLU A  60      13.006  -8.147  -2.308  1.00 94.02           H  
ATOM    979  HB3 GLU A  60      11.912  -7.089  -1.455  1.00 94.02           H  
ATOM    980  O   GLU A  60      13.700  -6.116  -4.298  1.00 94.02           O  
ATOM    981  CG  GLU A  60      13.354  -8.150  -0.203  1.00 94.02           C  
ATOM    982  HG2 GLU A  60      14.431  -8.057  -0.061  1.00 94.02           H  
ATOM    983  HG3 GLU A  60      13.141  -9.210  -0.344  1.00 94.02           H  
ATOM    984  CD  GLU A  60      12.616  -7.687   1.063  1.00 94.02           C  
ATOM    985  OE1 GLU A  60      12.921  -8.240   2.143  1.00 94.02           O  
ATOM    986  OE2 GLU A  60      11.844  -6.705   0.982  1.00 94.02           O  
ATOM    987  N   ASP A  61      12.561  -4.550  -3.139  1.00 95.46           N  
ATOM    988  H   ASP A  61      12.312  -4.222  -2.217  1.00 95.46           H  
ATOM    989  CA  ASP A  61      11.922  -3.896  -4.286  1.00 95.46           C  
ATOM    990  HA  ASP A  61      11.652  -4.648  -5.027  1.00 95.46           H  
ATOM    991  C   ASP A  61      12.817  -2.844  -4.965  1.00 95.46           C  
ATOM    992  CB  ASP A  61      10.642  -3.182  -3.830  1.00 95.46           C  
ATOM    993  HB2 ASP A  61      10.919  -2.349  -3.183  1.00 95.46           H  
ATOM    994  HB3 ASP A  61      10.158  -2.767  -4.714  1.00 95.46           H  
ATOM    995  O   ASP A  61      12.636  -2.541  -6.144  1.00 95.46           O  
ATOM    996  CG  ASP A  61       9.611  -4.046  -3.114  1.00 95.46           C  
ATOM    997  OD1 ASP A  61       9.273  -5.116  -3.658  1.00 95.46           O  
ATOM    998  OD2 ASP A  61       9.110  -3.549  -2.072  1.00 95.46           O  
ATOM    999  N   ALA A  62      13.762  -2.249  -4.226  1.00 97.87           N  
ATOM   1000  H   ALA A  62      13.832  -2.530  -3.259  1.00 97.87           H  
ATOM   1001  CA  ALA A  62      14.591  -1.123  -4.669  1.00 97.87           C  
ATOM   1002  HA  ALA A  62      13.957  -0.473  -5.272  1.00 97.87           H  
ATOM   1003  C   ALA A  62      15.763  -1.558  -5.573  1.00 97.87           C  
ATOM   1004  CB  ALA A  62      15.038  -0.312  -3.445  1.00 97.87           C  
ATOM   1005  HB1 ALA A  62      14.176  -0.026  -2.843  1.00 97.87           H  
ATOM   1006  HB2 ALA A  62      15.721  -0.904  -2.835  1.00 97.87           H  
ATOM   1007  HB3 ALA A  62      15.548   0.593  -3.776  1.00 97.87           H  
ATOM   1008  O   ALA A  62      16.934  -1.290  -5.284  1.00 97.87           O  
ATOM   1009  N   ARG A  63      15.453  -2.269  -6.661  1.00 98.04           N  
ATOM   1010  H   ARG A  63      14.471  -2.431  -6.835  1.00 98.04           H  
ATOM   1011  CA  ARG A  63      16.423  -2.879  -7.581  1.00 98.04           C  
ATOM   1012  HA  ARG A  63      17.364  -2.335  -7.498  1.00 98.04           H  
ATOM   1013  C   ARG A  63      15.991  -2.773  -9.039  1.00 98.04           C  
ATOM   1014  CB  ARG A  63      16.682  -4.341  -7.176  1.00 98.04           C  
ATOM   1015  HB2 ARG A  63      17.445  -4.760  -7.832  1.00 98.04           H  
ATOM   1016  HB3 ARG A  63      17.067  -4.356  -6.157  1.00 98.04           H  
ATOM   1017  O   ARG A  63      14.802  -2.753  -9.339  1.00 98.04           O  
ATOM   1018  CG  ARG A  63      15.414  -5.212  -7.238  1.00 98.04           C  
ATOM   1019  HG2 ARG A  63      14.659  -4.792  -6.573  1.00 98.04           H  
ATOM   1020  HG3 ARG A  63      15.006  -5.222  -8.249  1.00 98.04           H  
ATOM   1021  CD  ARG A  63      15.673  -6.652  -6.793  1.00 98.04           C  
ATOM   1022  HD2 ARG A  63      16.208  -6.641  -5.843  1.00 98.04           H  
ATOM   1023  HD3 ARG A  63      14.702  -7.121  -6.630  1.00 98.04           H  
ATOM   1024  NE  ARG A  63      16.423  -7.427  -7.804  1.00 98.04           N  
ATOM   1025  HE  ARG A  63      16.755  -6.922  -8.613  1.00 98.04           H  
ATOM   1026  NH1 ARG A  63      16.246  -9.459  -6.765  1.00 98.04           N  
ATOM   1027 HH11 ARG A  63      16.390 -10.458  -6.763  1.00 98.04           H  
ATOM   1028 HH12 ARG A  63      15.709  -9.007  -6.040  1.00 98.04           H  
ATOM   1029  NH2 ARG A  63      17.285  -9.314  -8.744  1.00 98.04           N  
ATOM   1030 HH21 ARG A  63      17.642  -8.773  -9.519  1.00 98.04           H  
ATOM   1031 HH22 ARG A  63      17.486 -10.304  -8.715  1.00 98.04           H  
ATOM   1032  CZ  ARG A  63      16.649  -8.726  -7.769  1.00 98.04           C  
ATOM   1033  N   PHE A  64      16.960  -2.751  -9.944  1.00 98.15           N  
ATOM   1034  H   PHE A  64      17.918  -2.786  -9.625  1.00 98.15           H  
ATOM   1035  CA  PHE A  64      16.740  -2.792 -11.389  1.00 98.15           C  
ATOM   1036  HA  PHE A  64      15.842  -3.374 -11.599  1.00 98.15           H  
ATOM   1037  C   PHE A  64      17.910  -3.476 -12.091  1.00 98.15           C  
ATOM   1038  CB  PHE A  64      16.534  -1.374 -11.940  1.00 98.15           C  
ATOM   1039  HB2 PHE A  64      16.279  -1.447 -12.997  1.00 98.15           H  
ATOM   1040  HB3 PHE A  64      15.677  -0.926 -11.436  1.00 98.15           H  
ATOM   1041  O   PHE A  64      19.014  -3.547 -11.547  1.00 98.15           O  
ATOM   1042  CG  PHE A  64      17.720  -0.442 -11.783  1.00 98.15           C  
ATOM   1043  CD1 PHE A  64      17.860   0.328 -10.616  1.00 98.15           C  
ATOM   1044  HD1 PHE A  64      17.121   0.240  -9.833  1.00 98.15           H  
ATOM   1045  CD2 PHE A  64      18.680  -0.339 -12.806  1.00 98.15           C  
ATOM   1046  HD2 PHE A  64      18.578  -0.940 -13.697  1.00 98.15           H  
ATOM   1047  CE1 PHE A  64      18.947   1.209 -10.471  1.00 98.15           C  
ATOM   1048  HE1 PHE A  64      19.055   1.796  -9.572  1.00 98.15           H  
ATOM   1049  CE2 PHE A  64      19.760   0.551 -12.670  1.00 98.15           C  
ATOM   1050  HE2 PHE A  64      20.503   0.623 -13.450  1.00 98.15           H  
ATOM   1051  CZ  PHE A  64      19.891   1.329 -11.506  1.00 98.15           C  
ATOM   1052  HZ  PHE A  64      20.725   2.007 -11.403  1.00 98.15           H  
ATOM   1053  N   THR A  65      17.674  -3.939 -13.314  1.00 98.10           N  
ATOM   1054  H   THR A  65      16.749  -3.855 -13.711  1.00 98.10           H  
ATOM   1055  CA  THR A  65      18.699  -4.594 -14.125  1.00 98.10           C  
ATOM   1056  HA  THR A  65      19.626  -4.627 -13.552  1.00 98.10           H  
ATOM   1057  C   THR A  65      18.957  -3.793 -15.396  1.00 98.10           C  
ATOM   1058  CB  THR A  65      18.327  -6.055 -14.410  1.00 98.10           C  
ATOM   1059  HB  THR A  65      17.392  -6.075 -14.970  1.00 98.10           H  
ATOM   1060  O   THR A  65      18.032  -3.282 -16.030  1.00 98.10           O  
ATOM   1061  CG2 THR A  65      19.391  -6.803 -15.210  1.00 98.10           C  
ATOM   1062 HG21 THR A  65      20.352  -6.723 -14.702  1.00 98.10           H  
ATOM   1063 HG22 THR A  65      19.117  -7.856 -15.279  1.00 98.10           H  
ATOM   1064 HG23 THR A  65      19.467  -6.394 -16.217  1.00 98.10           H  
ATOM   1065  OG1 THR A  65      18.118  -6.761 -13.205  1.00 98.10           O  
ATOM   1066  HG1 THR A  65      18.957  -7.103 -12.888  1.00 98.10           H  
ATOM   1067  N   VAL A  66      20.223  -3.684 -15.795  1.00 97.62           N  
ATOM   1068  H   VAL A  66      20.937  -4.088 -15.205  1.00 97.62           H  
ATOM   1069  CA  VAL A  66      20.629  -3.101 -17.077  1.00 97.62           C  
ATOM   1070  HA  VAL A  66      19.734  -2.914 -17.671  1.00 97.62           H  
ATOM   1071  C   VAL A  66      21.492  -4.090 -17.837  1.00 97.62           C  
ATOM   1072  CB  VAL A  66      21.356  -1.758 -16.913  1.00 97.62           C  
ATOM   1073  HB  VAL A  66      22.292  -1.903 -16.372  1.00 97.62           H  
ATOM   1074  O   VAL A  66      22.479  -4.595 -17.313  1.00 97.62           O  
ATOM   1075  CG1 VAL A  66      21.673  -1.144 -18.281  1.00 97.62           C  
ATOM   1076 HG11 VAL A  66      22.135  -0.166 -18.140  1.00 97.62           H  
ATOM   1077 HG12 VAL A  66      20.757  -1.033 -18.862  1.00 97.62           H  
ATOM   1078 HG13 VAL A  66      22.375  -1.777 -18.823  1.00 97.62           H  
ATOM   1079  CG2 VAL A  66      20.495  -0.760 -16.139  1.00 97.62           C  
ATOM   1080 HG21 VAL A  66      19.508  -0.683 -16.595  1.00 97.62           H  
ATOM   1081 HG22 VAL A  66      20.393  -1.102 -15.109  1.00 97.62           H  
ATOM   1082 HG23 VAL A  66      20.980   0.216 -16.134  1.00 97.62           H  
ATOM   1083  N   ILE A  67      21.145  -4.337 -19.094  1.00 95.86           N  
ATOM   1084  H   ILE A  67      20.319  -3.882 -19.455  1.00 95.86           H  
ATOM   1085  CA  ILE A  67      21.927  -5.175 -20.002  1.00 95.86           C  
ATOM   1086  HA  ILE A  67      22.681  -5.722 -19.436  1.00 95.86           H  
ATOM   1087  C   ILE A  67      22.635  -4.255 -20.988  1.00 95.86           C  
ATOM   1088  CB  ILE A  67      21.032  -6.215 -20.709  1.00 95.86           C  
ATOM   1089  HB  ILE A  67      20.329  -5.681 -21.347  1.00 95.86           H  
ATOM   1090  O   ILE A  67      21.981  -3.470 -21.667  1.00 95.86           O  
ATOM   1091  CG1 ILE A  67      20.221  -7.045 -19.683  1.00 95.86           C  
ATOM   1092 HG12 ILE A  67      19.680  -6.379 -19.012  1.00 95.86           H  
ATOM   1093 HG13 ILE A  67      20.899  -7.647 -19.078  1.00 95.86           H  
ATOM   1094  CG2 ILE A  67      21.895  -7.120 -21.611  1.00 95.86           C  
ATOM   1095 HG21 ILE A  67      21.266  -7.830 -22.147  1.00 95.86           H  
ATOM   1096 HG22 ILE A  67      22.630  -7.656 -21.011  1.00 95.86           H  
ATOM   1097 HG23 ILE A  67      22.414  -6.525 -22.362  1.00 95.86           H  
ATOM   1098  CD1 ILE A  67      19.164  -7.957 -20.316  1.00 95.86           C  
ATOM   1099 HD11 ILE A  67      18.564  -8.410 -19.527  1.00 95.86           H  
ATOM   1100 HD12 ILE A  67      18.512  -7.373 -20.964  1.00 95.86           H  
ATOM   1101 HD13 ILE A  67      19.638  -8.753 -20.891  1.00 95.86           H  
ATOM   1102  N   ARG A  68      23.960  -4.349 -21.076  1.00 94.42           N  
ATOM   1103  H   ARG A  68      24.406  -5.026 -20.474  1.00 94.42           H  
ATOM   1104  CA  ARG A  68      24.794  -3.719 -22.108  1.00 94.42           C  
ATOM   1105  HA  ARG A  68      24.243  -2.911 -22.589  1.00 94.42           H  
ATOM   1106  C   ARG A  68      25.132  -4.772 -23.156  1.00 94.42           C  
ATOM   1107  CB  ARG A  68      26.045  -3.145 -21.423  1.00 94.42           C  
ATOM   1108  HB2 ARG A  68      25.729  -2.421 -20.671  1.00 94.42           H  
ATOM   1109  HB3 ARG A  68      26.566  -3.955 -20.912  1.00 94.42           H  
ATOM   1110  O   ARG A  68      25.476  -5.884 -22.778  1.00 94.42           O  
ATOM   1111  CG  ARG A  68      27.025  -2.456 -22.384  1.00 94.42           C  
ATOM   1112  HG2 ARG A  68      26.527  -1.620 -22.873  1.00 94.42           H  
ATOM   1113  HG3 ARG A  68      27.370  -3.167 -23.134  1.00 94.42           H  
ATOM   1114  CD  ARG A  68      28.234  -1.945 -21.593  1.00 94.42           C  
ATOM   1115  HD2 ARG A  68      28.676  -2.782 -21.053  1.00 94.42           H  
ATOM   1116  HD3 ARG A  68      27.892  -1.209 -20.866  1.00 94.42           H  
ATOM   1117  NE  ARG A  68      29.263  -1.334 -22.460  1.00 94.42           N  
ATOM   1118  HE  ARG A  68      29.122  -1.353 -23.460  1.00 94.42           H  
ATOM   1119  NH1 ARG A  68      30.731  -0.848 -20.766  1.00 94.42           N  
ATOM   1120 HH11 ARG A  68      30.078  -1.225 -20.095  1.00 94.42           H  
ATOM   1121 HH12 ARG A  68      31.561  -0.431 -20.371  1.00 94.42           H  
ATOM   1122  NH2 ARG A  68      31.217  -0.235 -22.857  1.00 94.42           N  
ATOM   1123 HH21 ARG A  68      32.035   0.212 -22.468  1.00 94.42           H  
ATOM   1124 HH22 ARG A  68      30.988  -0.168 -23.839  1.00 94.42           H  
ATOM   1125  CZ  ARG A  68      30.394  -0.803 -22.024  1.00 94.42           C  
ATOM   1126  N   ASP A  69      25.070  -4.446 -24.448  1.00 89.66           N  
ATOM   1127  H   ASP A  69      24.643  -3.560 -24.678  1.00 89.66           H  
ATOM   1128  CA  ASP A  69      25.305  -5.432 -25.523  1.00 89.66           C  
ATOM   1129  HA  ASP A  69      24.963  -6.412 -25.190  1.00 89.66           H  
ATOM   1130  C   ASP A  69      26.784  -5.604 -25.929  1.00 89.66           C  
ATOM   1131  CB  ASP A  69      24.494  -5.047 -26.774  1.00 89.66           C  
ATOM   1132  HB2 ASP A  69      24.904  -5.582 -27.631  1.00 89.66           H  
ATOM   1133  HB3 ASP A  69      24.629  -3.982 -26.966  1.00 89.66           H  
ATOM   1134  O   ASP A  69      27.166  -6.668 -26.418  1.00 89.66           O  
ATOM   1135  CG  ASP A  69      23.001  -5.384 -26.716  1.00 89.66           C  
ATOM   1136  OD1 ASP A  69      22.628  -6.303 -25.954  1.00 89.66           O  
ATOM   1137  OD2 ASP A  69      22.274  -4.757 -27.524  1.00 89.66           O  
ATOM   1138  N   LYS A  70      27.623  -4.564 -25.791  1.00 86.57           N  
ATOM   1139  H   LYS A  70      27.270  -3.748 -25.312  1.00 86.57           H  
ATOM   1140  CA  LYS A  70      29.004  -4.535 -26.323  1.00 86.57           C  
ATOM   1141  HA  LYS A  70      29.326  -5.557 -26.526  1.00 86.57           H  
ATOM   1142  C   LYS A  70      30.009  -3.906 -25.335  1.00 86.57           C  
ATOM   1143  CB  LYS A  70      29.034  -3.794 -27.674  1.00 86.57           C  
ATOM   1144  HB2 LYS A  70      28.628  -2.791 -27.547  1.00 86.57           H  
ATOM   1145  HB3 LYS A  70      30.074  -3.701 -27.988  1.00 86.57           H  
ATOM   1146  O   LYS A  70      30.065  -2.676 -25.255  1.00 86.57           O  
ATOM   1147  CG  LYS A  70      28.254  -4.523 -28.781  1.00 86.57           C  
ATOM   1148  HG2 LYS A  70      27.193  -4.540 -28.531  1.00 86.57           H  
ATOM   1149  HG3 LYS A  70      28.617  -5.547 -28.866  1.00 86.57           H  
ATOM   1150  CD  LYS A  70      28.435  -3.808 -30.124  1.00 86.57           C  
ATOM   1151  HD2 LYS A  70      28.093  -2.778 -30.030  1.00 86.57           H  
ATOM   1152  HD3 LYS A  70      29.494  -3.808 -30.382  1.00 86.57           H  
ATOM   1153  CE  LYS A  70      27.636  -4.523 -31.218  1.00 86.57           C  
ATOM   1154  HE2 LYS A  70      27.942  -5.569 -31.241  1.00 86.57           H  
ATOM   1155  HE3 LYS A  70      26.579  -4.490 -30.955  1.00 86.57           H  
ATOM   1156  NZ  LYS A  70      27.868  -3.892 -32.542  1.00 86.57           N  
ATOM   1157  HZ1 LYS A  70      27.350  -4.370 -33.265  1.00 86.57           H  
ATOM   1158  HZ2 LYS A  70      28.849  -3.938 -32.777  1.00 86.57           H  
ATOM   1159  HZ3 LYS A  70      27.603  -2.917 -32.523  1.00 86.57           H  
ATOM   1160  N   PRO A  71      30.823  -4.714 -24.621  1.00 87.77           N  
ATOM   1161  CA  PRO A  71      30.676  -6.167 -24.443  1.00 87.77           C  
ATOM   1162  HA  PRO A  71      30.703  -6.684 -25.403  1.00 87.77           H  
ATOM   1163  C   PRO A  71      29.367  -6.507 -23.718  1.00 87.77           C  
ATOM   1164  CB  PRO A  71      31.892  -6.599 -23.618  1.00 87.77           C  
ATOM   1165  HB2 PRO A  71      31.687  -7.471 -22.996  1.00 87.77           H  
ATOM   1166  HB3 PRO A  71      32.734  -6.795 -24.281  1.00 87.77           H  
ATOM   1167  O   PRO A  71      28.812  -5.655 -23.021  1.00 87.77           O  
ATOM   1168  CG  PRO A  71      32.185  -5.360 -22.776  1.00 87.77           C  
ATOM   1169  HG2 PRO A  71      33.221  -5.327 -22.438  1.00 87.77           H  
ATOM   1170  HG3 PRO A  71      31.498  -5.325 -21.930  1.00 87.77           H  
ATOM   1171  CD  PRO A  71      31.857  -4.210 -23.725  1.00 87.77           C  
ATOM   1172  HD2 PRO A  71      31.508  -3.347 -23.158  1.00 87.77           H  
ATOM   1173  HD3 PRO A  71      32.741  -3.945 -24.304  1.00 87.77           H  
ATOM   1174  N   ARG A  72      28.874  -7.744 -23.879  1.00 92.37           N  
ATOM   1175  H   ARG A  72      29.373  -8.414 -24.447  1.00 92.37           H  
ATOM   1176  CA  ARG A  72      27.657  -8.167 -23.183  1.00 92.37           C  
ATOM   1177  HA  ARG A  72      26.916  -7.395 -23.387  1.00 92.37           H  
ATOM   1178  C   ARG A  72      27.916  -8.213 -21.680  1.00 92.37           C  
ATOM   1179  CB  ARG A  72      27.069  -9.474 -23.730  1.00 92.37           C  
ATOM   1180  HB2 ARG A  72      26.985  -9.395 -24.814  1.00 92.37           H  
ATOM   1181  HB3 ARG A  72      27.727 -10.308 -23.486  1.00 92.37           H  
ATOM   1182  O   ARG A  72      28.722  -9.019 -21.228  1.00 92.37           O  
ATOM   1183  CG  ARG A  72      25.666  -9.721 -23.138  1.00 92.37           C  
ATOM   1184  HG2 ARG A  72      25.025  -8.868 -23.361  1.00 92.37           H  
ATOM   1185  HG3 ARG A  72      25.737  -9.833 -22.056  1.00 92.37           H  
ATOM   1186  CD  ARG A  72      25.038 -10.988 -23.729  1.00 92.37           C  
ATOM   1187  HD2 ARG A  72      24.995 -10.891 -24.814  1.00 92.37           H  
ATOM   1188  HD3 ARG A  72      25.686 -11.833 -23.499  1.00 92.37           H  
ATOM   1189  NE  ARG A  72      23.695 -11.255 -23.168  1.00 92.37           N  
ATOM   1190  HE  ARG A  72      23.671 -11.588 -22.215  1.00 92.37           H  
ATOM   1191  NH1 ARG A  72      22.419 -10.670 -24.994  1.00 92.37           N  
ATOM   1192 HH11 ARG A  72      21.509 -10.470 -25.385  1.00 92.37           H  
ATOM   1193 HH12 ARG A  72      23.235 -10.265 -25.430  1.00 92.37           H  
ATOM   1194  NH2 ARG A  72      21.427 -11.470 -23.168  1.00 92.37           N  
ATOM   1195 HH21 ARG A  72      21.455 -11.806 -22.216  1.00 92.37           H  
ATOM   1196 HH22 ARG A  72      20.536 -11.344 -23.625  1.00 92.37           H  
ATOM   1197  CZ  ARG A  72      22.528 -11.133 -23.780  1.00 92.37           C  
ATOM   1198  N   GLN A  73      27.239  -7.360 -20.925  1.00 94.96           N  
ATOM   1199  H   GLN A  73      26.600  -6.725 -21.382  1.00 94.96           H  
ATOM   1200  CA  GLN A  73      27.351  -7.275 -19.470  1.00 94.96           C  
ATOM   1201  HA  GLN A  73      27.714  -8.225 -19.076  1.00 94.96           H  
ATOM   1202  C   GLN A  73      25.977  -7.015 -18.860  1.00 94.96           C  
ATOM   1203  CB  GLN A  73      28.335  -6.173 -19.057  1.00 94.96           C  
ATOM   1204  HB2 GLN A  73      28.292  -6.065 -17.973  1.00 94.96           H  
ATOM   1205  HB3 GLN A  73      28.023  -5.229 -19.506  1.00 94.96           H  
ATOM   1206  O   GLN A  73      25.117  -6.400 -19.490  1.00 94.96           O  
ATOM   1207  CG  GLN A  73      29.793  -6.465 -19.449  1.00 94.96           C  
ATOM   1208  HG2 GLN A  73      30.113  -7.401 -18.991  1.00 94.96           H  
ATOM   1209  HG3 GLN A  73      29.871  -6.563 -20.532  1.00 94.96           H  
ATOM   1210  CD  GLN A  73      30.738  -5.352 -19.006  1.00 94.96           C  
ATOM   1211  NE2 GLN A  73      32.011  -5.432 -19.319  1.00 94.96           N  
ATOM   1212 HE21 GLN A  73      32.397  -6.262 -19.745  1.00 94.96           H  
ATOM   1213 HE22 GLN A  73      32.578  -4.687 -18.940  1.00 94.96           H  
ATOM   1214  OE1 GLN A  73      30.353  -4.380 -18.385  1.00 94.96           O  
ATOM   1215  N   VAL A  74      25.774  -7.503 -17.640  1.00 96.51           N  
ATOM   1216  H   VAL A  74      26.544  -7.931 -17.145  1.00 96.51           H  
ATOM   1217  CA  VAL A  74      24.538  -7.313 -16.881  1.00 96.51           C  
ATOM   1218  HA  VAL A  74      23.869  -6.652 -17.432  1.00 96.51           H  
ATOM   1219  C   VAL A  74      24.893  -6.634 -15.567  1.00 96.51           C  
ATOM   1220  CB  VAL A  74      23.795  -8.643 -16.652  1.00 96.51           C  
ATOM   1221  HB  VAL A  74      24.407  -9.303 -16.038  1.00 96.51           H  
ATOM   1222  O   VAL A  74      25.775  -7.097 -14.848  1.00 96.51           O  
ATOM   1223  CG1 VAL A  74      22.457  -8.407 -15.944  1.00 96.51           C  
ATOM   1224 HG11 VAL A  74      21.924  -9.350 -15.821  1.00 96.51           H  
ATOM   1225 HG12 VAL A  74      22.623  -7.997 -14.947  1.00 96.51           H  
ATOM   1226 HG13 VAL A  74      21.843  -7.715 -16.520  1.00 96.51           H  
ATOM   1227  CG2 VAL A  74      23.502  -9.354 -17.984  1.00 96.51           C  
ATOM   1228 HG21 VAL A  74      24.437  -9.663 -18.453  1.00 96.51           H  
ATOM   1229 HG22 VAL A  74      22.899 -10.242 -17.800  1.00 96.51           H  
ATOM   1230 HG23 VAL A  74      22.967  -8.679 -18.652  1.00 96.51           H  
ATOM   1231  N   LEU A  75      24.209  -5.534 -15.276  1.00 96.73           N  
ATOM   1232  H   LEU A  75      23.533  -5.207 -15.952  1.00 96.73           H  
ATOM   1233  CA  LEU A  75      24.264  -4.827 -14.008  1.00 96.73           C  
ATOM   1234  HA  LEU A  75      25.096  -5.196 -13.408  1.00 96.73           H  
ATOM   1235  C   LEU A  75      22.963  -5.079 -13.258  1.00 96.73           C  
ATOM   1236  CB  LEU A  75      24.480  -3.330 -14.288  1.00 96.73           C  
ATOM   1237  HB2 LEU A  75      23.763  -3.014 -15.046  1.00 96.73           H  
ATOM   1238  HB3 LEU A  75      25.485  -3.203 -14.691  1.00 96.73           H  
ATOM   1239  O   LEU A  75      21.913  -4.632 -13.708  1.00 96.73           O  
ATOM   1240  CG  LEU A  75      24.329  -2.410 -13.064  1.00 96.73           C  
ATOM   1241  HG  LEU A  75      23.371  -2.593 -12.577  1.00 96.73           H  
ATOM   1242  CD1 LEU A  75      25.453  -2.640 -12.053  1.00 96.73           C  
ATOM   1243 HD11 LEU A  75      25.395  -3.652 -11.653  1.00 96.73           H  
ATOM   1244 HD12 LEU A  75      26.423  -2.489 -12.527  1.00 96.73           H  
ATOM   1245 HD13 LEU A  75      25.348  -1.941 -11.223  1.00 96.73           H  
ATOM   1246  CD2 LEU A  75      24.350  -0.947 -13.506  1.00 96.73           C  
ATOM   1247 HD21 LEU A  75      23.518  -0.758 -14.184  1.00 96.73           H  
ATOM   1248 HD22 LEU A  75      25.287  -0.731 -14.019  1.00 96.73           H  
ATOM   1249 HD23 LEU A  75      24.256  -0.294 -12.639  1.00 96.73           H  
ATOM   1250  N   ASP A  76      23.053  -5.718 -12.098  1.00 97.31           N  
ATOM   1251  H   ASP A  76      23.943  -6.108 -11.820  1.00 97.31           H  
ATOM   1252  CA  ASP A  76      21.987  -5.722 -11.100  1.00 97.31           C  
ATOM   1253  HA  ASP A  76      21.031  -5.493 -11.570  1.00 97.31           H  
ATOM   1254  C   ASP A  76      22.285  -4.630 -10.075  1.00 97.31           C  
ATOM   1255  CB  ASP A  76      21.868  -7.106 -10.454  1.00 97.31           C  
ATOM   1256  HB2 ASP A  76      21.186  -7.039  -9.606  1.00 97.31           H  
ATOM   1257  HB3 ASP A  76      22.843  -7.422 -10.083  1.00 97.31           H  
ATOM   1258  O   ASP A  76      23.162  -4.770  -9.221  1.00 97.31           O  
ATOM   1259  CG  ASP A  76      21.315  -8.143 -11.430  1.00 97.31           C  
ATOM   1260  OD1 ASP A  76      20.282  -7.842 -12.075  1.00 97.31           O  
ATOM   1261  OD2 ASP A  76      21.891  -9.250 -11.484  1.00 97.31           O  
ATOM   1262  N   ALA A  77      21.582  -3.509 -10.192  1.00 97.59           N  
ATOM   1263  H   ALA A  77      20.822  -3.482 -10.857  1.00 97.59           H  
ATOM   1264  CA  ALA A  77      21.783  -2.344  -9.348  1.00 97.59           C  
ATOM   1265  HA  ALA A  77      22.720  -2.451  -8.801  1.00 97.59           H  
ATOM   1266  C   ALA A  77      20.666  -2.203  -8.316  1.00 97.59           C  
ATOM   1267  CB  ALA A  77      21.913  -1.104 -10.230  1.00 97.59           C  
ATOM   1268  HB1 ALA A  77      22.799  -1.188 -10.859  1.00 97.59           H  
ATOM   1269  HB2 ALA A  77      22.005  -0.213  -9.609  1.00 97.59           H  
ATOM   1270  HB3 ALA A  77      21.026  -1.025 -10.858  1.00 97.59           H  
ATOM   1271  O   ALA A  77      19.532  -2.649  -8.506  1.00 97.59           O  
ATOM   1272  N   THR A  78      20.994  -1.525  -7.221  1.00 97.95           N  
ATOM   1273  H   THR A  78      21.929  -1.152  -7.140  1.00 97.95           H  
ATOM   1274  CA  THR A  78      20.040  -1.121  -6.192  1.00 97.95           C  
ATOM   1275  HA  THR A  78      19.033  -1.385  -6.514  1.00 97.95           H  
ATOM   1276  C   THR A  78      20.061   0.391  -6.025  1.00 97.95           C  
ATOM   1277  CB  THR A  78      20.287  -1.838  -4.856  1.00 97.95           C  
ATOM   1278  HB  THR A  78      19.541  -1.510  -4.133  1.00 97.95           H  
ATOM   1279  O   THR A  78      21.036   1.065  -6.362  1.00 97.95           O  
ATOM   1280  CG2 THR A  78      20.200  -3.359  -4.988  1.00 97.95           C  
ATOM   1281 HG21 THR A  78      19.234  -3.624  -5.416  1.00 97.95           H  
ATOM   1282 HG22 THR A  78      20.989  -3.736  -5.638  1.00 97.95           H  
ATOM   1283 HG23 THR A  78      20.284  -3.821  -4.004  1.00 97.95           H  
ATOM   1284  OG1 THR A  78      21.570  -1.550  -4.352  1.00 97.95           O  
ATOM   1285  HG1 THR A  78      21.944  -2.379  -4.046  1.00 97.95           H  
ATOM   1286  N   PHE A  79      18.963   0.936  -5.518  1.00 98.17           N  
ATOM   1287  H   PHE A  79      18.202   0.324  -5.258  1.00 98.17           H  
ATOM   1288  CA  PHE A  79      18.857   2.334  -5.116  1.00 98.17           C  
ATOM   1289  HA  PHE A  79      19.852   2.779  -5.104  1.00 98.17           H  
ATOM   1290  C   PHE A  79      18.331   2.415  -3.681  1.00 98.17           C  
ATOM   1291  CB  PHE A  79      18.019   3.116  -6.137  1.00 98.17           C  
ATOM   1292  HB2 PHE A  79      17.969   4.160  -5.827  1.00 98.17           H  
ATOM   1293  HB3 PHE A  79      18.534   3.094  -7.097  1.00 98.17           H  
ATOM   1294  O   PHE A  79      18.010   1.399  -3.064  1.00 98.17           O  
ATOM   1295  CG  PHE A  79      16.610   2.603  -6.340  1.00 98.17           C  
ATOM   1296  CD1 PHE A  79      16.361   1.593  -7.286  1.00 98.17           C  
ATOM   1297  HD1 PHE A  79      17.184   1.167  -7.841  1.00 98.17           H  
ATOM   1298  CD2 PHE A  79      15.545   3.140  -5.597  1.00 98.17           C  
ATOM   1299  HD2 PHE A  79      15.722   3.910  -4.860  1.00 98.17           H  
ATOM   1300  CE1 PHE A  79      15.051   1.132  -7.503  1.00 98.17           C  
ATOM   1301  HE1 PHE A  79      14.859   0.355  -8.229  1.00 98.17           H  
ATOM   1302  CE2 PHE A  79      14.237   2.680  -5.811  1.00 98.17           C  
ATOM   1303  HE2 PHE A  79      13.423   3.105  -5.242  1.00 98.17           H  
ATOM   1304  CZ  PHE A  79      13.986   1.682  -6.768  1.00 98.17           C  
ATOM   1305  HZ  PHE A  79      12.977   1.332  -6.928  1.00 98.17           H  
ATOM   1306  N   ALA A  80      18.303   3.619  -3.110  1.00 97.69           N  
ATOM   1307  H   ALA A  80      18.511   4.438  -3.663  1.00 97.69           H  
ATOM   1308  CA  ALA A  80      17.869   3.791  -1.730  1.00 97.69           C  
ATOM   1309  HA  ALA A  80      18.527   3.192  -1.101  1.00 97.69           H  
ATOM   1310  C   ALA A  80      16.409   3.311  -1.555  1.00 97.69           C  
ATOM   1311  CB  ALA A  80      18.051   5.260  -1.330  1.00 97.69           C  
ATOM   1312  HB1 ALA A  80      17.748   5.390  -0.291  1.00 97.69           H  
ATOM   1313  HB2 ALA A  80      17.424   5.894  -1.957  1.00 97.69           H  
ATOM   1314  HB3 ALA A  80      19.095   5.552  -1.439  1.00 97.69           H  
ATOM   1315  O   ALA A  80      15.524   3.808  -2.246  1.00 97.69           O  
ATOM   1316  N   PRO A  81      16.116   2.362  -0.648  1.00 97.50           N  
ATOM   1317  CA  PRO A  81      14.735   2.047  -0.309  1.00 97.50           C  
ATOM   1318  HA  PRO A  81      14.150   1.876  -1.213  1.00 97.50           H  
ATOM   1319  C   PRO A  81      14.122   3.208   0.478  1.00 97.50           C  
ATOM   1320  CB  PRO A  81      14.807   0.756   0.504  1.00 97.50           C  
ATOM   1321  HB2 PRO A  81      13.984   0.666   1.214  1.00 97.50           H  
ATOM   1322  HB3 PRO A  81      14.818  -0.094  -0.178  1.00 97.50           H  
ATOM   1323  O   PRO A  81      14.820   3.920   1.203  1.00 97.50           O  
ATOM   1324  CG  PRO A  81      16.162   0.869   1.204  1.00 97.50           C  
ATOM   1325  HG2 PRO A  81      16.064   1.486   2.097  1.00 97.50           H  
ATOM   1326  HG3 PRO A  81      16.566  -0.111   1.458  1.00 97.50           H  
ATOM   1327  CD  PRO A  81      17.035   1.590   0.176  1.00 97.50           C  
ATOM   1328  HD2 PRO A  81      17.552   0.862  -0.449  1.00 97.50           H  
ATOM   1329  HD3 PRO A  81      17.752   2.234   0.686  1.00 97.50           H  
ATOM   1330  N   GLY A  82      12.807   3.384   0.384  1.00 96.96           N  
ATOM   1331  H   GLY A  82      12.261   2.756  -0.189  1.00 96.96           H  
ATOM   1332  CA  GLY A  82      12.134   4.504   1.033  1.00 96.96           C  
ATOM   1333  HA2 GLY A  82      12.800   5.367   1.034  1.00 96.96           H  
ATOM   1334  HA3 GLY A  82      11.915   4.253   2.071  1.00 96.96           H  
ATOM   1335  C   GLY A  82      10.847   4.928   0.346  1.00 96.96           C  
ATOM   1336  O   GLY A  82      10.311   4.230  -0.519  1.00 96.96           O  
ATOM   1337  N   TYR A  83      10.348   6.080   0.778  1.00 97.22           N  
ATOM   1338  H   TYR A  83      10.875   6.610   1.457  1.00 97.22           H  
ATOM   1339  CA  TYR A  83       9.209   6.751   0.172  1.00 97.22           C  
ATOM   1340  HA  TYR A  83       8.539   6.010  -0.264  1.00 97.22           H  
ATOM   1341  C   TYR A  83       9.671   7.686  -0.951  1.00 97.22           C  
ATOM   1342  CB  TYR A  83       8.424   7.493   1.255  1.00 97.22           C  
ATOM   1343  HB2 TYR A  83       9.076   8.218   1.743  1.00 97.22           H  
ATOM   1344  HB3 TYR A  83       8.092   6.780   2.010  1.00 97.22           H  
ATOM   1345  O   TYR A  83      10.599   8.472  -0.771  1.00 97.22           O  
ATOM   1346  CG  TYR A  83       7.216   8.210   0.699  1.00 97.22           C  
ATOM   1347  CD1 TYR A  83       7.311   9.567   0.334  1.00 97.22           C  
ATOM   1348  HD1 TYR A  83       8.241  10.101   0.464  1.00 97.22           H  
ATOM   1349  CD2 TYR A  83       6.010   7.509   0.508  1.00 97.22           C  
ATOM   1350  HD2 TYR A  83       5.921   6.475   0.806  1.00 97.22           H  
ATOM   1351  CE1 TYR A  83       6.198  10.226  -0.216  1.00 97.22           C  
ATOM   1352  HE1 TYR A  83       6.260  11.275  -0.467  1.00 97.22           H  
ATOM   1353  CE2 TYR A  83       4.903   8.162  -0.067  1.00 97.22           C  
ATOM   1354  HE2 TYR A  83       3.970   7.638  -0.212  1.00 97.22           H  
ATOM   1355  OH  TYR A  83       3.912  10.157  -0.945  1.00 97.22           O  
ATOM   1356  HH  TYR A  83       4.108  11.049  -1.239  1.00 97.22           H  
ATOM   1357  CZ  TYR A  83       4.998   9.517  -0.442  1.00 97.22           C  
ATOM   1358  N   TYR A  84       8.988   7.594  -2.086  1.00 97.96           N  
ATOM   1359  H   TYR A  84       8.202   6.960  -2.106  1.00 97.96           H  
ATOM   1360  CA  TYR A  84       9.127   8.456  -3.252  1.00 97.96           C  
ATOM   1361  HA  TYR A  84       9.798   9.285  -3.030  1.00 97.96           H  
ATOM   1362  C   TYR A  84       7.744   9.011  -3.583  1.00 97.96           C  
ATOM   1363  CB  TYR A  84       9.694   7.660  -4.434  1.00 97.96           C  
ATOM   1364  HB2 TYR A  84       9.628   8.279  -5.328  1.00 97.96           H  
ATOM   1365  HB3 TYR A  84       9.077   6.777  -4.605  1.00 97.96           H  
ATOM   1366  O   TYR A  84       6.792   8.245  -3.727  1.00 97.96           O  
ATOM   1367  CG  TYR A  84      11.132   7.228  -4.251  1.00 97.96           C  
ATOM   1368  CD1 TYR A  84      12.159   8.038  -4.761  1.00 97.96           C  
ATOM   1369  HD1 TYR A  84      11.916   8.946  -5.293  1.00 97.96           H  
ATOM   1370  CD2 TYR A  84      11.447   6.042  -3.557  1.00 97.96           C  
ATOM   1371  HD2 TYR A  84      10.655   5.441  -3.135  1.00 97.96           H  
ATOM   1372  CE1 TYR A  84      13.501   7.680  -4.569  1.00 97.96           C  
ATOM   1373  HE1 TYR A  84      14.280   8.319  -4.959  1.00 97.96           H  
ATOM   1374  CE2 TYR A  84      12.793   5.667  -3.373  1.00 97.96           C  
ATOM   1375  HE2 TYR A  84      13.059   4.774  -2.827  1.00 97.96           H  
ATOM   1376  OH  TYR A  84      15.120   6.202  -3.665  1.00 97.96           O  
ATOM   1377  HH  TYR A  84      15.676   6.896  -4.028  1.00 97.96           H  
ATOM   1378  CZ  TYR A  84      13.816   6.499  -3.870  1.00 97.96           C  
ATOM   1379  N   ASP A  85       7.642  10.332  -3.692  1.00 95.81           N  
ATOM   1380  H   ASP A  85       8.474  10.901  -3.643  1.00 95.81           H  
ATOM   1381  CA  ASP A  85       6.381  11.056  -3.892  1.00 95.81           C  
ATOM   1382  HA  ASP A  85       5.587  10.540  -3.351  1.00 95.81           H  
ATOM   1383  C   ASP A  85       5.934  11.139  -5.358  1.00 95.81           C  
ATOM   1384  CB  ASP A  85       6.529  12.466  -3.298  1.00 95.81           C  
ATOM   1385  HB2 ASP A  85       5.582  12.995  -3.408  1.00 95.81           H  
ATOM   1386  HB3 ASP A  85       6.732  12.378  -2.231  1.00 95.81           H  
ATOM   1387  O   ASP A  85       4.787  11.477  -5.649  1.00 95.81           O  
ATOM   1388  CG  ASP A  85       7.648  13.321  -3.917  1.00 95.81           C  
ATOM   1389  OD1 ASP A  85       8.285  12.886  -4.911  1.00 95.81           O  
ATOM   1390  OD2 ASP A  85       7.889  14.401  -3.344  1.00 95.81           O  
ATOM   1391  N   SER A  86       6.833  10.843  -6.295  1.00 97.77           N  
ATOM   1392  H   SER A  86       7.778  10.667  -5.986  1.00 97.77           H  
ATOM   1393  CA  SER A  86       6.610  11.044  -7.720  1.00 97.77           C  
ATOM   1394  HA  SER A  86       5.558  10.859  -7.940  1.00 97.77           H  
ATOM   1395  C   SER A  86       7.452  10.097  -8.569  1.00 97.77           C  
ATOM   1396  CB  SER A  86       6.932  12.500  -8.074  1.00 97.77           C  
ATOM   1397  HB2 SER A  86       6.305  13.167  -7.482  1.00 97.77           H  
ATOM   1398  HB3 SER A  86       6.723  12.671  -9.129  1.00 97.77           H  
ATOM   1399  O   SER A  86       8.536   9.663  -8.177  1.00 97.77           O  
ATOM   1400  OG  SER A  86       8.292  12.789  -7.818  1.00 97.77           O  
ATOM   1401  HG  SER A  86       8.376  12.909  -6.870  1.00 97.77           H  
ATOM   1402  N   ILE A  87       6.979   9.818  -9.789  1.00 98.44           N  
ATOM   1403  H   ILE A  87       6.055  10.143 -10.035  1.00 98.44           H  
ATOM   1404  CA  ILE A  87       7.747   9.047 -10.781  1.00 98.44           C  
ATOM   1405  HA  ILE A  87       8.001   8.078 -10.351  1.00 98.44           H  
ATOM   1406  C   ILE A  87       9.076   9.739 -11.114  1.00 98.44           C  
ATOM   1407  CB  ILE A  87       6.908   8.824 -12.061  1.00 98.44           C  
ATOM   1408  HB  ILE A  87       6.622   9.800 -12.453  1.00 98.44           H  
ATOM   1409  O   ILE A  87      10.083   9.064 -11.306  1.00 98.44           O  
ATOM   1410  CG1 ILE A  87       5.606   8.039 -11.794  1.00 98.44           C  
ATOM   1411 HG12 ILE A  87       5.057   7.948 -12.731  1.00 98.44           H  
ATOM   1412 HG13 ILE A  87       4.971   8.598 -11.107  1.00 98.44           H  
ATOM   1413  CG2 ILE A  87       7.729   8.112 -13.152  1.00 98.44           C  
ATOM   1414 HG21 ILE A  87       8.486   8.785 -13.554  1.00 98.44           H  
ATOM   1415 HG22 ILE A  87       7.079   7.800 -13.969  1.00 98.44           H  
ATOM   1416 HG23 ILE A  87       8.231   7.234 -12.744  1.00 98.44           H  
ATOM   1417  CD1 ILE A  87       5.823   6.633 -11.223  1.00 98.44           C  
ATOM   1418 HD11 ILE A  87       6.201   6.688 -10.202  1.00 98.44           H  
ATOM   1419 HD12 ILE A  87       4.872   6.102 -11.226  1.00 98.44           H  
ATOM   1420 HD13 ILE A  87       6.519   6.061 -11.837  1.00 98.44           H  
ATOM   1421  N   LEU A  88       9.098  11.078 -11.136  1.00 98.43           N  
ATOM   1422  H   LEU A  88       8.257  11.576 -10.882  1.00 98.43           H  
ATOM   1423  CA  LEU A  88      10.316  11.855 -11.375  1.00 98.43           C  
ATOM   1424  HA  LEU A  88      10.756  11.543 -12.322  1.00 98.43           H  
ATOM   1425  C   LEU A  88      11.382  11.571 -10.310  1.00 98.43           C  
ATOM   1426  CB  LEU A  88       9.984  13.357 -11.441  1.00 98.43           C  
ATOM   1427  HB2 LEU A  88       9.415  13.628 -10.551  1.00 98.43           H  
ATOM   1428  HB3 LEU A  88      10.918  13.919 -11.414  1.00 98.43           H  
ATOM   1429  O   LEU A  88      12.510  11.261 -10.674  1.00 98.43           O  
ATOM   1430  CG  LEU A  88       9.202  13.781 -12.696  1.00 98.43           C  
ATOM   1431  HG  LEU A  88       8.309  13.162 -12.789  1.00 98.43           H  
ATOM   1432  CD1 LEU A  88       8.755  15.236 -12.569  1.00 98.43           C  
ATOM   1433 HD11 LEU A  88       8.204  15.540 -13.459  1.00 98.43           H  
ATOM   1434 HD12 LEU A  88       9.626  15.881 -12.453  1.00 98.43           H  
ATOM   1435 HD13 LEU A  88       8.113  15.352 -11.695  1.00 98.43           H  
ATOM   1436  CD2 LEU A  88      10.035  13.655 -13.974  1.00 98.43           C  
ATOM   1437 HD21 LEU A  88      10.335  12.619 -14.133  1.00 98.43           H  
ATOM   1438 HD22 LEU A  88       9.456  13.991 -14.834  1.00 98.43           H  
ATOM   1439 HD23 LEU A  88      10.933  14.267 -13.888  1.00 98.43           H  
ATOM   1440  N   ALA A  89      11.017  11.544  -9.024  1.00 98.37           N  
ATOM   1441  H   ALA A  89      10.077  11.809  -8.765  1.00 98.37           H  
ATOM   1442  CA  ALA A  89      11.958  11.220  -7.951  1.00 98.37           C  
ATOM   1443  HA  ALA A  89      12.786  11.928  -7.999  1.00 98.37           H  
ATOM   1444  C   ALA A  89      12.553   9.801  -8.086  1.00 98.37           C  
ATOM   1445  CB  ALA A  89      11.235  11.409  -6.612  1.00 98.37           C  
ATOM   1446  HB1 ALA A  89      11.936  11.255  -5.792  1.00 98.37           H  
ATOM   1447  HB2 ALA A  89      10.844  12.424  -6.540  1.00 98.37           H  
ATOM   1448  HB3 ALA A  89      10.408  10.704  -6.521  1.00 98.37           H  
ATOM   1449  O   ALA A  89      13.733   9.586  -7.792  1.00 98.37           O  
ATOM   1450  N   VAL A  90      11.761   8.832  -8.565  1.00 98.58           N  
ATOM   1451  H   VAL A  90      10.800   9.067  -8.771  1.00 98.58           H  
ATOM   1452  CA  VAL A  90      12.240   7.465  -8.852  1.00 98.58           C  
ATOM   1453  HA  VAL A  90      12.799   7.112  -7.986  1.00 98.58           H  
ATOM   1454  C   VAL A  90      13.192   7.452 -10.055  1.00 98.58           C  
ATOM   1455  CB  VAL A  90      11.072   6.483  -9.079  1.00 98.58           C  
ATOM   1456  HB  VAL A  90      10.512   6.774  -9.968  1.00 98.58           H  
ATOM   1457  O   VAL A  90      14.248   6.820 -10.015  1.00 98.58           O  
ATOM   1458  CG1 VAL A  90      11.581   5.046  -9.273  1.00 98.58           C  
ATOM   1459 HG11 VAL A  90      10.737   4.363  -9.375  1.00 98.58           H  
ATOM   1460 HG12 VAL A  90      12.186   4.976 -10.176  1.00 98.58           H  
ATOM   1461 HG13 VAL A  90      12.182   4.742  -8.416  1.00 98.58           H  
ATOM   1462  CG2 VAL A  90      10.114   6.468  -7.883  1.00 98.58           C  
ATOM   1463 HG21 VAL A  90      10.668   6.251  -6.970  1.00 98.58           H  
ATOM   1464 HG22 VAL A  90       9.629   7.438  -7.776  1.00 98.58           H  
ATOM   1465 HG23 VAL A  90       9.335   5.720  -8.033  1.00 98.58           H  
ATOM   1466  N   VAL A  91      12.862   8.178 -11.123  1.00 98.55           N  
ATOM   1467  H   VAL A  91      11.995   8.696 -11.103  1.00 98.55           H  
ATOM   1468  CA  VAL A  91      13.737   8.315 -12.298  1.00 98.55           C  
ATOM   1469  HA  VAL A  91      13.999   7.319 -12.654  1.00 98.55           H  
ATOM   1470  C   VAL A  91      15.057   8.998 -11.929  1.00 98.55           C  
ATOM   1471  CB  VAL A  91      12.992   9.051 -13.428  1.00 98.55           C  
ATOM   1472  HB  VAL A  91      12.479   9.924 -13.026  1.00 98.55           H  
ATOM   1473  O   VAL A  91      16.119   8.543 -12.359  1.00 98.55           O  
ATOM   1474  CG1 VAL A  91      13.915   9.524 -14.557  1.00 98.55           C  
ATOM   1475 HG11 VAL A  91      14.548  10.333 -14.192  1.00 98.55           H  
ATOM   1476 HG12 VAL A  91      14.540   8.700 -14.901  1.00 98.55           H  
ATOM   1477 HG13 VAL A  91      13.323   9.912 -15.385  1.00 98.55           H  
ATOM   1478  CG2 VAL A  91      11.949   8.110 -14.049  1.00 98.55           C  
ATOM   1479 HG21 VAL A  91      11.421   8.624 -14.851  1.00 98.55           H  
ATOM   1480 HG22 VAL A  91      12.437   7.223 -14.453  1.00 98.55           H  
ATOM   1481 HG23 VAL A  91      11.225   7.803 -13.295  1.00 98.55           H  
ATOM   1482  N   ASP A  92      15.020  10.032 -11.093  1.00 98.49           N  
ATOM   1483  H   ASP A  92      14.117  10.404 -10.834  1.00 98.49           H  
ATOM   1484  CA  ASP A  92      16.198  10.784 -10.661  1.00 98.49           C  
ATOM   1485  HA  ASP A  92      16.751  11.112 -11.541  1.00 98.49           H  
ATOM   1486  C   ASP A  92      17.154   9.932  -9.823  1.00 98.49           C  
ATOM   1487  CB  ASP A  92      15.763  12.030  -9.874  1.00 98.49           C  
ATOM   1488  HB2 ASP A  92      15.051  11.741  -9.101  1.00 98.49           H  
ATOM   1489  HB3 ASP A  92      16.640  12.449  -9.380  1.00 98.49           H  
ATOM   1490  O   ASP A  92      18.366   9.952 -10.061  1.00 98.49           O  
ATOM   1491  CG  ASP A  92      15.157  13.128 -10.753  1.00 98.49           C  
ATOM   1492  OD1 ASP A  92      15.379  13.086 -11.988  1.00 98.49           O  
ATOM   1493  OD2 ASP A  92      14.532  14.036 -10.165  1.00 98.49           O  
ATOM   1494  N   VAL A  93      16.641   9.130  -8.879  1.00 98.41           N  
ATOM   1495  H   VAL A  93      15.646   9.154  -8.709  1.00 98.41           H  
ATOM   1496  CA  VAL A  93      17.509   8.249  -8.082  1.00 98.41           C  
ATOM   1497  HA  VAL A  93      18.323   8.871  -7.712  1.00 98.41           H  
ATOM   1498  C   VAL A  93      18.158   7.165  -8.947  1.00 98.41           C  
ATOM   1499  CB  VAL A  93      16.796   7.669  -6.844  1.00 98.41           C  
ATOM   1500  HB  VAL A  93      16.259   8.478  -6.348  1.00 98.41           H  
ATOM   1501  O   VAL A  93      19.345   6.888  -8.773  1.00 98.41           O  
ATOM   1502  CG1 VAL A  93      15.795   6.556  -7.154  1.00 98.41           C  
ATOM   1503 HG11 VAL A  93      16.262   5.721  -7.678  1.00 98.41           H  
ATOM   1504 HG12 VAL A  93      15.350   6.169  -6.238  1.00 98.41           H  
ATOM   1505 HG13 VAL A  93      14.987   6.977  -7.753  1.00 98.41           H  
ATOM   1506  CG2 VAL A  93      17.833   7.139  -5.845  1.00 98.41           C  
ATOM   1507 HG21 VAL A  93      18.449   6.371  -6.313  1.00 98.41           H  
ATOM   1508 HG22 VAL A  93      17.337   6.709  -4.975  1.00 98.41           H  
ATOM   1509 HG23 VAL A  93      18.473   7.959  -5.517  1.00 98.41           H  
ATOM   1510  N   ILE A  94      17.435   6.600  -9.920  1.00 98.55           N  
ATOM   1511  H   ILE A  94      16.466   6.867 -10.018  1.00 98.55           H  
ATOM   1512  CA  ILE A  94      17.993   5.610 -10.853  1.00 98.55           C  
ATOM   1513  HA  ILE A  94      18.493   4.831 -10.277  1.00 98.55           H  
ATOM   1514  C   ILE A  94      19.060   6.264 -11.735  1.00 98.55           C  
ATOM   1515  CB  ILE A  94      16.873   4.942 -11.684  1.00 98.55           C  
ATOM   1516  HB  ILE A  94      16.261   5.722 -12.138  1.00 98.55           H  
ATOM   1517  O   ILE A  94      20.163   5.732 -11.866  1.00 98.55           O  
ATOM   1518  CG1 ILE A  94      15.981   4.070 -10.771  1.00 98.55           C  
ATOM   1519 HG12 ILE A  94      16.543   3.199 -10.434  1.00 98.55           H  
ATOM   1520 HG13 ILE A  94      15.697   4.637  -9.884  1.00 98.55           H  
ATOM   1521  CG2 ILE A  94      17.480   4.080 -12.809  1.00 98.55           C  
ATOM   1522 HG21 ILE A  94      18.008   4.704 -13.529  1.00 98.55           H  
ATOM   1523 HG22 ILE A  94      16.699   3.545 -13.350  1.00 98.55           H  
ATOM   1524 HG23 ILE A  94      18.173   3.351 -12.388  1.00 98.55           H  
ATOM   1525  CD1 ILE A  94      14.684   3.599 -11.439  1.00 98.55           C  
ATOM   1526 HD11 ILE A  94      14.132   4.456 -11.825  1.00 98.55           H  
ATOM   1527 HD12 ILE A  94      14.894   2.904 -12.252  1.00 98.55           H  
ATOM   1528 HD13 ILE A  94      14.070   3.088 -10.697  1.00 98.55           H  
ATOM   1529  N   ASN A  95      18.785   7.450 -12.285  1.00 98.43           N  
ATOM   1530  H   ASN A  95      17.865   7.843 -12.146  1.00 98.43           H  
ATOM   1531  CA  ASN A  95      19.755   8.209 -13.075  1.00 98.43           C  
ATOM   1532  HA  ASN A  95      20.081   7.595 -13.914  1.00 98.43           H  
ATOM   1533  C   ASN A  95      21.021   8.546 -12.278  1.00 98.43           C  
ATOM   1534  CB  ASN A  95      19.087   9.487 -13.609  1.00 98.43           C  
ATOM   1535  HB2 ASN A  95      19.856  10.220 -13.855  1.00 98.43           H  
ATOM   1536  HB3 ASN A  95      18.451   9.923 -12.839  1.00 98.43           H  
ATOM   1537  O   ASN A  95      22.113   8.475 -12.838  1.00 98.43           O  
ATOM   1538  CG  ASN A  95      18.285   9.256 -14.874  1.00 98.43           C  
ATOM   1539  ND2 ASN A  95      17.275  10.057 -15.110  1.00 98.43           N  
ATOM   1540 HD21 ASN A  95      16.960  10.694 -14.392  1.00 98.43           H  
ATOM   1541 HD22 ASN A  95      16.731   9.917 -15.949  1.00 98.43           H  
ATOM   1542  OD1 ASN A  95      18.609   8.417 -15.701  1.00 98.43           O  
ATOM   1543  N   LYS A  96      20.900   8.852 -10.980  1.00 98.35           N  
ATOM   1544  H   LYS A  96      19.967   8.963 -10.610  1.00 98.35           H  
ATOM   1545  CA  LYS A  96      22.045   9.082 -10.085  1.00 98.35           C  
ATOM   1546  HA  LYS A  96      22.698   9.823 -10.546  1.00 98.35           H  
ATOM   1547  C   LYS A  96      22.894   7.822  -9.886  1.00 98.35           C  
ATOM   1548  CB  LYS A  96      21.519   9.637  -8.753  1.00 98.35           C  
ATOM   1549  HB2 LYS A  96      20.878   8.896  -8.277  1.00 98.35           H  
ATOM   1550  HB3 LYS A  96      20.920  10.523  -8.961  1.00 98.35           H  
ATOM   1551  O   LYS A  96      24.119   7.912  -9.846  1.00 98.35           O  
ATOM   1552  CG  LYS A  96      22.648  10.020  -7.785  1.00 98.35           C  
ATOM   1553  HG2 LYS A  96      23.228   9.134  -7.525  1.00 98.35           H  
ATOM   1554  HG3 LYS A  96      23.302  10.748  -8.264  1.00 98.35           H  
ATOM   1555  CD  LYS A  96      22.062  10.621  -6.503  1.00 98.35           C  
ATOM   1556  HD2 LYS A  96      21.412   9.886  -6.029  1.00 98.35           H  
ATOM   1557  HD3 LYS A  96      21.474  11.501  -6.764  1.00 98.35           H  
ATOM   1558  CE  LYS A  96      23.188  11.017  -5.543  1.00 98.35           C  
ATOM   1559  HE2 LYS A  96      23.760  10.125  -5.289  1.00 98.35           H  
ATOM   1560  HE3 LYS A  96      23.855  11.708  -6.059  1.00 98.35           H  
ATOM   1561  NZ  LYS A  96      22.649  11.653  -4.314  1.00 98.35           N  
ATOM   1562  HZ1 LYS A  96      22.125  12.483  -4.552  1.00 98.35           H  
ATOM   1563  HZ2 LYS A  96      23.397  11.919  -3.690  1.00 98.35           H  
ATOM   1564  HZ3 LYS A  96      22.030  11.020  -3.829  1.00 98.35           H  
ATOM   1565  N   VAL A  97      22.271   6.647  -9.766  1.00 98.19           N  
ATOM   1566  H   VAL A  97      21.261   6.635  -9.781  1.00 98.19           H  
ATOM   1567  CA  VAL A  97      23.002   5.367  -9.703  1.00 98.19           C  
ATOM   1568  HA  VAL A  97      23.767   5.434  -8.929  1.00 98.19           H  
ATOM   1569  C   VAL A  97      23.735   5.111 -11.022  1.00 98.19           C  
ATOM   1570  CB  VAL A  97      22.065   4.197  -9.339  1.00 98.19           C  
ATOM   1571  HB  VAL A  97      21.218   4.177 -10.025  1.00 98.19           H  
ATOM   1572  O   VAL A  97      24.929   4.811 -11.014  1.00 98.19           O  
ATOM   1573  CG1 VAL A  97      22.776   2.840  -9.410  1.00 98.19           C  
ATOM   1574 HG11 VAL A  97      23.054   2.603 -10.437  1.00 98.19           H  
ATOM   1575 HG12 VAL A  97      22.108   2.058  -9.048  1.00 98.19           H  
ATOM   1576 HG13 VAL A  97      23.673   2.850  -8.790  1.00 98.19           H  
ATOM   1577  CG2 VAL A  97      21.535   4.352  -7.907  1.00 98.19           C  
ATOM   1578 HG21 VAL A  97      20.850   3.534  -7.682  1.00 98.19           H  
ATOM   1579 HG22 VAL A  97      20.998   5.293  -7.796  1.00 98.19           H  
ATOM   1580 HG23 VAL A  97      22.361   4.323  -7.197  1.00 98.19           H  
ATOM   1581  N   LEU A  98      23.057   5.303 -12.156  1.00 97.57           N  
ATOM   1582  H   LEU A  98      22.081   5.552 -12.092  1.00 97.57           H  
ATOM   1583  CA  LEU A  98      23.643   5.111 -13.485  1.00 97.57           C  
ATOM   1584  HA  LEU A  98      24.059   4.106 -13.544  1.00 97.57           H  
ATOM   1585  C   LEU A  98      24.807   6.070 -13.752  1.00 97.57           C  
ATOM   1586  CB  LEU A  98      22.552   5.271 -14.557  1.00 97.57           C  
ATOM   1587  HB2 LEU A  98      22.059   6.232 -14.412  1.00 97.57           H  
ATOM   1588  HB3 LEU A  98      23.026   5.290 -15.539  1.00 97.57           H  
ATOM   1589  O   LEU A  98      25.860   5.628 -14.200  1.00 97.57           O  
ATOM   1590  CG  LEU A  98      21.492   4.157 -14.551  1.00 97.57           C  
ATOM   1591  HG  LEU A  98      21.066   4.042 -13.555  1.00 97.57           H  
ATOM   1592  CD1 LEU A  98      20.370   4.523 -15.519  1.00 97.57           C  
ATOM   1593 HD11 LEU A  98      19.896   5.449 -15.193  1.00 97.57           H  
ATOM   1594 HD12 LEU A  98      19.623   3.730 -15.532  1.00 97.57           H  
ATOM   1595 HD13 LEU A  98      20.776   4.665 -16.521  1.00 97.57           H  
ATOM   1596  CD2 LEU A  98      22.074   2.812 -14.982  1.00 97.57           C  
ATOM   1597 HD21 LEU A  98      22.800   2.459 -14.249  1.00 97.57           H  
ATOM   1598 HD22 LEU A  98      22.556   2.906 -15.955  1.00 97.57           H  
ATOM   1599 HD23 LEU A  98      21.265   2.084 -15.041  1.00 97.57           H  
ATOM   1600  N   SER A  99      24.671   7.361 -13.431  1.00 96.25           N  
ATOM   1601  H   SER A  99      23.791   7.681 -13.052  1.00 96.25           H  
ATOM   1602  CA  SER A  99      25.735   8.354 -13.644  1.00 96.25           C  
ATOM   1603  HA  SER A  99      26.026   8.325 -14.694  1.00 96.25           H  
ATOM   1604  C   SER A  99      26.992   8.074 -12.823  1.00 96.25           C  
ATOM   1605  CB  SER A  99      25.232   9.768 -13.332  1.00 96.25           C  
ATOM   1606  HB2 SER A  99      26.002  10.488 -13.612  1.00 96.25           H  
ATOM   1607  HB3 SER A  99      24.342   9.968 -13.929  1.00 96.25           H  
ATOM   1608  O   SER A  99      28.087   8.426 -13.249  1.00 96.25           O  
ATOM   1609  OG  SER A  99      24.917   9.945 -11.963  1.00 96.25           O  
ATOM   1610  HG  SER A  99      25.704   9.817 -11.428  1.00 96.25           H  
ATOM   1611  N   ASN A 100      26.836   7.430 -11.664  1.00 97.31           N  
ATOM   1612  H   ASN A 100      25.899   7.184 -11.380  1.00 97.31           H  
ATOM   1613  CA  ASN A 100      27.941   7.033 -10.792  1.00 97.31           C  
ATOM   1614  HA  ASN A 100      28.760   7.742 -10.913  1.00 97.31           H  
ATOM   1615  C   ASN A 100      28.522   5.654 -11.143  1.00 97.31           C  
ATOM   1616  CB  ASN A 100      27.457   7.102  -9.336  1.00 97.31           C  
ATOM   1617  HB2 ASN A 100      26.561   6.492  -9.226  1.00 97.31           H  
ATOM   1618  HB3 ASN A 100      28.228   6.696  -8.680  1.00 97.31           H  
ATOM   1619  O   ASN A 100      29.430   5.189 -10.458  1.00 97.31           O  
ATOM   1620  CG  ASN A 100      27.171   8.517  -8.871  1.00 97.31           C  
ATOM   1621  ND2 ASN A 100      26.384   8.668  -7.834  1.00 97.31           N  
ATOM   1622 HD21 ASN A 100      25.911   7.857  -7.461  1.00 97.31           H  
ATOM   1623 HD22 ASN A 100      26.192   9.627  -7.583  1.00 97.31           H  
ATOM   1624  OD1 ASN A 100      27.637   9.509  -9.403  1.00 97.31           O  
ATOM   1625  N   THR A 101      28.017   5.000 -12.193  1.00 96.12           N  
ATOM   1626  H   THR A 101      27.284   5.439 -12.732  1.00 96.12           H  
ATOM   1627  CA  THR A 101      28.483   3.686 -12.644  1.00 96.12           C  
ATOM   1628  HA  THR A 101      29.201   3.287 -11.927  1.00 96.12           H  
ATOM   1629  C   THR A 101      29.151   3.834 -14.019  1.00 96.12           C  
ATOM   1630  CB  THR A 101      27.325   2.679 -12.687  1.00 96.12           C  
ATOM   1631  HB  THR A 101      26.642   2.915 -13.503  1.00 96.12           H  
ATOM   1632  O   THR A 101      28.438   3.898 -15.020  1.00 96.12           O  
ATOM   1633  CG2 THR A 101      27.875   1.263 -12.850  1.00 96.12           C  
ATOM   1634 HG21 THR A 101      28.391   0.960 -11.938  1.00 96.12           H  
ATOM   1635 HG22 THR A 101      27.052   0.573 -13.031  1.00 96.12           H  
ATOM   1636 HG23 THR A 101      28.583   1.219 -13.677  1.00 96.12           H  
ATOM   1637  OG1 THR A 101      26.610   2.671 -11.471  1.00 96.12           O  
ATOM   1638  HG1 THR A 101      26.141   3.504 -11.385  1.00 96.12           H  
ATOM   1639  N   PRO A 102      30.497   3.884 -14.116  1.00 91.90           N  
ATOM   1640  CA  PRO A 102      31.215   4.290 -15.333  1.00 91.90           C  
ATOM   1641  HA  PRO A 102      31.068   5.362 -15.468  1.00 91.90           H  
ATOM   1642  C   PRO A 102      30.779   3.589 -16.631  1.00 91.90           C  
ATOM   1643  CB  PRO A 102      32.695   4.038 -15.025  1.00 91.90           C  
ATOM   1644  HB2 PRO A 102      32.957   3.001 -15.237  1.00 91.90           H  
ATOM   1645  HB3 PRO A 102      33.343   4.716 -15.580  1.00 91.90           H  
ATOM   1646  O   PRO A 102      30.538   4.257 -17.631  1.00 91.90           O  
ATOM   1647  CG  PRO A 102      32.775   4.283 -13.520  1.00 91.90           C  
ATOM   1648  HG2 PRO A 102      32.837   5.354 -13.328  1.00 91.90           H  
ATOM   1649  HG3 PRO A 102      33.620   3.763 -13.068  1.00 91.90           H  
ATOM   1650  CD  PRO A 102      31.440   3.747 -13.010  1.00 91.90           C  
ATOM   1651  HD2 PRO A 102      31.541   2.694 -12.750  1.00 91.90           H  
ATOM   1652  HD3 PRO A 102      31.131   4.323 -12.138  1.00 91.90           H  
ATOM   1653  N   ASP A 103      30.586   2.267 -16.605  1.00 92.66           N  
ATOM   1654  H   ASP A 103      30.836   1.762 -15.767  1.00 92.66           H  
ATOM   1655  CA  ASP A 103      30.184   1.469 -17.779  1.00 92.66           C  
ATOM   1656  HA  ASP A 103      30.806   1.762 -18.625  1.00 92.66           H  
ATOM   1657  C   ASP A 103      28.728   1.675 -18.238  1.00 92.66           C  
ATOM   1658  CB  ASP A 103      30.434  -0.014 -17.466  1.00 92.66           C  
ATOM   1659  HB2 ASP A 103      29.849  -0.638 -18.142  1.00 92.66           H  
ATOM   1660  HB3 ASP A 103      30.102  -0.233 -16.451  1.00 92.66           H  
ATOM   1661  O   ASP A 103      28.333   1.194 -19.304  1.00 92.66           O  
ATOM   1662  CG  ASP A 103      31.902  -0.395 -17.636  1.00 92.66           C  
ATOM   1663  OD1 ASP A 103      32.459  -0.033 -18.701  1.00 92.66           O  
ATOM   1664  OD2 ASP A 103      32.424  -1.089 -16.743  1.00 92.66           O  
ATOM   1665  N   TYR A 104      27.928   2.381 -17.438  1.00 94.75           N  
ATOM   1666  H   TYR A 104      28.337   2.753 -16.592  1.00 94.75           H  
ATOM   1667  CA  TYR A 104      26.497   2.616 -17.643  1.00 94.75           C  
ATOM   1668  HA  TYR A 104      26.224   2.289 -18.646  1.00 94.75           H  
ATOM   1669  C   TYR A 104      26.140   4.109 -17.556  1.00 94.75           C  
ATOM   1670  CB  TYR A 104      25.701   1.770 -16.638  1.00 94.75           C  
ATOM   1671  HB2 TYR A 104      24.637   1.931 -16.809  1.00 94.75           H  
ATOM   1672  HB3 TYR A 104      25.925   2.114 -15.629  1.00 94.75           H  
ATOM   1673  O   TYR A 104      24.974   4.479 -17.696  1.00 94.75           O  
ATOM   1674  CG  TYR A 104      25.986   0.279 -16.726  1.00 94.75           C  
ATOM   1675  CD1 TYR A 104      25.186  -0.551 -17.532  1.00 94.75           C  
ATOM   1676  HD1 TYR A 104      24.362  -0.123 -18.084  1.00 94.75           H  
ATOM   1677  CD2 TYR A 104      27.077  -0.273 -16.030  1.00 94.75           C  
ATOM   1678  HD2 TYR A 104      27.715   0.371 -15.442  1.00 94.75           H  
ATOM   1679  CE1 TYR A 104      25.466  -1.929 -17.628  1.00 94.75           C  
ATOM   1680  HE1 TYR A 104      24.850  -2.583 -18.227  1.00 94.75           H  
ATOM   1681  CE2 TYR A 104      27.373  -1.643 -16.130  1.00 94.75           C  
ATOM   1682  HE2 TYR A 104      28.225  -2.053 -15.608  1.00 94.75           H  
ATOM   1683  OH  TYR A 104      26.849  -3.798 -17.045  1.00 94.75           O  
ATOM   1684  HH  TYR A 104      27.645  -4.026 -16.559  1.00 94.75           H  
ATOM   1685  CZ  TYR A 104      26.568  -2.474 -16.936  1.00 94.75           C  
ATOM   1686  N   ALA A 105      27.141   4.982 -17.392  1.00 93.57           N  
ATOM   1687  H   ALA A 105      28.069   4.608 -17.249  1.00 93.57           H  
ATOM   1688  CA  ALA A 105      26.975   6.420 -17.209  1.00 93.57           C  
ATOM   1689  HA  ALA A 105      26.252   6.575 -16.409  1.00 93.57           H  
ATOM   1690  C   ALA A 105      26.422   7.141 -18.447  1.00 93.57           C  
ATOM   1691  CB  ALA A 105      28.316   7.010 -16.761  1.00 93.57           C  
ATOM   1692  HB1 ALA A 105      28.636   6.533 -15.835  1.00 93.57           H  
ATOM   1693  HB2 ALA A 105      28.210   8.080 -16.579  1.00 93.57           H  
ATOM   1694  HB3 ALA A 105      29.074   6.849 -17.528  1.00 93.57           H  
ATOM   1695  O   ALA A 105      26.023   8.302 -18.334  1.00 93.57           O  
ATOM   1696  N   GLU A 106      26.341   6.476 -19.604  1.00 93.37           N  
ATOM   1697  H   GLU A 106      26.741   5.550 -19.639  1.00 93.37           H  
ATOM   1698  CA  GLU A 106      25.662   6.978 -20.805  1.00 93.37           C  
ATOM   1699  HA  GLU A 106      25.698   8.067 -20.783  1.00 93.37           H  
ATOM   1700  C   GLU A 106      24.164   6.619 -20.865  1.00 93.37           C  
ATOM   1701  CB  GLU A 106      26.419   6.559 -22.084  1.00 93.37           C  
ATOM   1702  HB2 GLU A 106      25.933   7.044 -22.932  1.00 93.37           H  
ATOM   1703  HB3 GLU A 106      27.443   6.927 -22.023  1.00 93.37           H  
ATOM   1704  O   GLU A 106      23.443   7.201 -21.670  1.00 93.37           O  
ATOM   1705  CG  GLU A 106      26.443   5.048 -22.342  1.00 93.37           C  
ATOM   1706  HG2 GLU A 106      26.983   4.555 -21.533  1.00 93.37           H  
ATOM   1707  HG3 GLU A 106      25.405   4.718 -22.304  1.00 93.37           H  
ATOM   1708  CD  GLU A 106      27.083   4.663 -23.700  1.00 93.37           C  
ATOM   1709  OE1 GLU A 106      26.379   4.169 -24.610  1.00 93.37           O  
ATOM   1710  OE2 GLU A 106      28.299   4.852 -23.895  1.00 93.37           O  
ATOM   1711  N   LEU A 107      23.652   5.712 -20.024  1.00 96.52           N  
ATOM   1712  H   LEU A 107      24.252   5.286 -19.333  1.00 96.52           H  
ATOM   1713  CA  LEU A 107      22.223   5.386 -19.978  1.00 96.52           C  
ATOM   1714  HA  LEU A 107      21.841   5.397 -20.999  1.00 96.52           H  
ATOM   1715  C   LEU A 107      21.454   6.436 -19.167  1.00 96.52           C  
ATOM   1716  CB  LEU A 107      22.028   3.969 -19.412  1.00 96.52           C  
ATOM   1717  HB2 LEU A 107      22.436   3.943 -18.401  1.00 96.52           H  
ATOM   1718  HB3 LEU A 107      22.600   3.267 -20.019  1.00 96.52           H  
ATOM   1719  O   LEU A 107      21.834   6.783 -18.048  1.00 96.52           O  
ATOM   1720  CG  LEU A 107      20.558   3.503 -19.352  1.00 96.52           C  
ATOM   1721  HG  LEU A 107      19.979   4.174 -18.718  1.00 96.52           H  
ATOM   1722  CD1 LEU A 107      19.908   3.454 -20.735  1.00 96.52           C  
ATOM   1723 HD11 LEU A 107      19.013   2.833 -20.693  1.00 96.52           H  
ATOM   1724 HD12 LEU A 107      19.622   4.461 -21.038  1.00 96.52           H  
ATOM   1725 HD13 LEU A 107      20.608   3.038 -21.460  1.00 96.52           H  
ATOM   1726  CD2 LEU A 107      20.483   2.106 -18.749  1.00 96.52           C  
ATOM   1727 HD21 LEU A 107      20.955   2.107 -17.766  1.00 96.52           H  
ATOM   1728 HD22 LEU A 107      19.442   1.802 -18.634  1.00 96.52           H  
ATOM   1729 HD23 LEU A 107      21.000   1.403 -19.401  1.00 96.52           H  
ATOM   1730  N   ARG A 108      20.342   6.930 -19.709  1.00 97.15           N  
ATOM   1731  H   ARG A 108      20.117   6.659 -20.656  1.00 97.15           H  
ATOM   1732  CA  ARG A 108      19.419   7.836 -19.015  1.00 97.15           C  
ATOM   1733  HA  ARG A 108      19.672   7.873 -17.955  1.00 97.15           H  
ATOM   1734  C   ARG A 108      18.000   7.319 -19.086  1.00 97.15           C  
ATOM   1735  CB  ARG A 108      19.490   9.248 -19.614  1.00 97.15           C  
ATOM   1736  HB2 ARG A 108      18.693   9.859 -19.190  1.00 97.15           H  
ATOM   1737  HB3 ARG A 108      19.325   9.182 -20.690  1.00 97.15           H  
ATOM   1738  O   ARG A 108      17.557   6.898 -20.153  1.00 97.15           O  
ATOM   1739  CG  ARG A 108      20.827   9.952 -19.363  1.00 97.15           C  
ATOM   1740  HG2 ARG A 108      21.642   9.318 -19.713  1.00 97.15           H  
ATOM   1741  HG3 ARG A 108      20.847  10.875 -19.944  1.00 97.15           H  
ATOM   1742  CD  ARG A 108      21.033  10.305 -17.881  1.00 97.15           C  
ATOM   1743  HD2 ARG A 108      20.263  11.012 -17.571  1.00 97.15           H  
ATOM   1744  HD3 ARG A 108      20.930   9.414 -17.261  1.00 97.15           H  
ATOM   1745  NE  ARG A 108      22.364  10.903 -17.666  1.00 97.15           N  
ATOM   1746  HE  ARG A 108      22.421  11.908 -17.587  1.00 97.15           H  
ATOM   1747  NH1 ARG A 108      23.518   8.925 -17.606  1.00 97.15           N  
ATOM   1748 HH11 ARG A 108      22.679   8.363 -17.617  1.00 97.15           H  
ATOM   1749 HH12 ARG A 108      24.407   8.452 -17.683  1.00 97.15           H  
ATOM   1750  NH2 ARG A 108      24.651  10.811 -17.592  1.00 97.15           N  
ATOM   1751 HH21 ARG A 108      24.738  11.818 -17.584  1.00 97.15           H  
ATOM   1752 HH22 ARG A 108      25.465  10.218 -17.670  1.00 97.15           H  
ATOM   1753  CZ  ARG A 108      23.492  10.220 -17.614  1.00 97.15           C  
ATOM   1754  N   LEU A 109      17.295   7.423 -17.970  1.00 98.14           N  
ATOM   1755  H   LEU A 109      17.764   7.767 -17.144  1.00 98.14           H  
ATOM   1756  CA  LEU A 109      15.851   7.299 -17.898  1.00 98.14           C  
ATOM   1757  HA  LEU A 109      15.517   6.729 -18.764  1.00 98.14           H  
ATOM   1758  C   LEU A 109      15.203   8.682 -17.972  1.00 98.14           C  
ATOM   1759  CB  LEU A 109      15.410   6.542 -16.635  1.00 98.14           C  
ATOM   1760  HB2 LEU A 109      14.354   6.758 -16.475  1.00 98.14           H  
ATOM   1761  HB3 LEU A 109      15.957   6.914 -15.769  1.00 98.14           H  
ATOM   1762  O   LEU A 109      15.776   9.684 -17.540  1.00 98.14           O  
ATOM   1763  CG  LEU A 109      15.551   5.014 -16.730  1.00 98.14           C  
ATOM   1764  HG  LEU A 109      15.085   4.661 -17.650  1.00 98.14           H  
ATOM   1765  CD1 LEU A 109      17.010   4.558 -16.707  1.00 98.14           C  
ATOM   1766 HD11 LEU A 109      17.502   4.817 -17.645  1.00 98.14           H  
ATOM   1767 HD12 LEU A 109      17.055   3.476 -16.590  1.00 98.14           H  
ATOM   1768 HD13 LEU A 109      17.528   5.032 -15.873  1.00 98.14           H  
ATOM   1769  CD2 LEU A 109      14.812   4.388 -15.551  1.00 98.14           C  
ATOM   1770 HD21 LEU A 109      15.215   4.763 -14.610  1.00 98.14           H  
ATOM   1771 HD22 LEU A 109      13.752   4.634 -15.605  1.00 98.14           H  
ATOM   1772 HD23 LEU A 109      14.910   3.303 -15.588  1.00 98.14           H  
ATOM   1773  N   SER A 110      13.990   8.725 -18.501  1.00 97.97           N  
ATOM   1774  H   SER A 110      13.602   7.861 -18.853  1.00 97.97           H  
ATOM   1775  CA  SER A 110      13.144   9.914 -18.556  1.00 97.97           C  
ATOM   1776  HA  SER A 110      13.422  10.590 -17.748  1.00 97.97           H  
ATOM   1777  C   SER A 110      11.684   9.528 -18.363  1.00 97.97           C  
ATOM   1778  CB  SER A 110      13.332  10.655 -19.885  1.00 97.97           C  
ATOM   1779  HB2 SER A 110      12.656  11.510 -19.921  1.00 97.97           H  
ATOM   1780  HB3 SER A 110      14.356  11.024 -19.944  1.00 97.97           H  
ATOM   1781  O   SER A 110      11.287   8.413 -18.698  1.00 97.97           O  
ATOM   1782  OG  SER A 110      13.084   9.814 -20.996  1.00 97.97           O  
ATOM   1783  HG  SER A 110      12.304   9.287 -20.807  1.00 97.97           H  
ATOM   1784  N   TYR A 111      10.876  10.463 -17.877  1.00 98.18           N  
ATOM   1785  H   TYR A 111      11.247  11.375 -17.651  1.00 98.18           H  
ATOM   1786  CA  TYR A 111       9.439  10.286 -17.706  1.00 98.18           C  
ATOM   1787  HA  TYR A 111       9.134   9.309 -18.079  1.00 98.18           H  
ATOM   1788  C   TYR A 111       8.682  11.347 -18.503  1.00 98.18           C  
ATOM   1789  CB  TYR A 111       9.112  10.347 -16.212  1.00 98.18           C  
ATOM   1790  HB2 TYR A 111       9.591   9.502 -15.716  1.00 98.18           H  
ATOM   1791  HB3 TYR A 111       9.535  11.264 -15.801  1.00 98.18           H  
ATOM   1792  O   TYR A 111       8.939  12.539 -18.350  1.00 98.18           O  
ATOM   1793  CG  TYR A 111       7.636  10.296 -15.888  1.00 98.18           C  
ATOM   1794  CD1 TYR A 111       7.049  11.292 -15.085  1.00 98.18           C  
ATOM   1795  HD1 TYR A 111       7.653  12.107 -14.715  1.00 98.18           H  
ATOM   1796  CD2 TYR A 111       6.856   9.228 -16.361  1.00 98.18           C  
ATOM   1797  HD2 TYR A 111       7.310   8.439 -16.944  1.00 98.18           H  
ATOM   1798  CE1 TYR A 111       5.681  11.217 -14.758  1.00 98.18           C  
ATOM   1799  HE1 TYR A 111       5.232  11.954 -14.108  1.00 98.18           H  
ATOM   1800  CE2 TYR A 111       5.485   9.174 -16.068  1.00 98.18           C  
ATOM   1801  HE2 TYR A 111       4.883   8.354 -16.431  1.00 98.18           H  
ATOM   1802  OH  TYR A 111       3.562  10.119 -15.007  1.00 98.18           O  
ATOM   1803  HH  TYR A 111       3.268  10.837 -14.441  1.00 98.18           H  
ATOM   1804  CZ  TYR A 111       4.891  10.173 -15.278  1.00 98.18           C  
ATOM   1805  N   ASP A 112       7.754  10.907 -19.347  1.00 96.49           N  
ATOM   1806  H   ASP A 112       7.585   9.913 -19.403  1.00 96.49           H  
ATOM   1807  CA  ASP A 112       6.785  11.774 -20.009  1.00 96.49           C  
ATOM   1808  HA  ASP A 112       7.199  12.775 -20.125  1.00 96.49           H  
ATOM   1809  C   ASP A 112       5.531  11.857 -19.134  1.00 96.49           C  
ATOM   1810  CB  ASP A 112       6.484  11.229 -21.412  1.00 96.49           C  
ATOM   1811  HB2 ASP A 112       6.030  10.242 -21.317  1.00 96.49           H  
ATOM   1812  HB3 ASP A 112       7.425  11.128 -21.952  1.00 96.49           H  
ATOM   1813  O   ASP A 112       4.800  10.876 -18.992  1.00 96.49           O  
ATOM   1814  CG  ASP A 112       5.543  12.121 -22.229  1.00 96.49           C  
ATOM   1815  OD1 ASP A 112       4.705  12.824 -21.619  1.00 96.49           O  
ATOM   1816  OD2 ASP A 112       5.619  12.057 -23.471  1.00 96.49           O  
ATOM   1817  N   GLN A 113       5.278  13.028 -18.546  1.00 96.02           N  
ATOM   1818  H   GLN A 113       5.918  13.792 -18.714  1.00 96.02           H  
ATOM   1819  CA  GLN A 113       4.125  13.256 -17.670  1.00 96.02           C  
ATOM   1820  HA  GLN A 113       4.070  12.443 -16.947  1.00 96.02           H  
ATOM   1821  C   GLN A 113       2.787  13.278 -18.424  1.00 96.02           C  
ATOM   1822  CB  GLN A 113       4.300  14.582 -16.912  1.00 96.02           C  
ATOM   1823  HB2 GLN A 113       4.387  15.400 -17.627  1.00 96.02           H  
ATOM   1824  HB3 GLN A 113       3.408  14.754 -16.308  1.00 96.02           H  
ATOM   1825  O   GLN A 113       1.757  12.973 -17.825  1.00 96.02           O  
ATOM   1826  CG  GLN A 113       5.519  14.593 -15.980  1.00 96.02           C  
ATOM   1827  HG2 GLN A 113       6.438  14.519 -16.561  1.00 96.02           H  
ATOM   1828  HG3 GLN A 113       5.461  13.736 -15.309  1.00 96.02           H  
ATOM   1829  CD  GLN A 113       5.575  15.861 -15.141  1.00 96.02           C  
ATOM   1830  NE2 GLN A 113       5.341  15.791 -13.847  1.00 96.02           N  
ATOM   1831 HE21 GLN A 113       5.121  14.917 -13.391  1.00 96.02           H  
ATOM   1832 HE22 GLN A 113       5.398  16.670 -13.354  1.00 96.02           H  
ATOM   1833  OE1 GLN A 113       5.820  16.944 -15.634  1.00 96.02           O  
ATOM   1834  N   ILE A 114       2.788  13.622 -19.716  1.00 95.14           N  
ATOM   1835  H   ILE A 114       3.676  13.695 -20.192  1.00 95.14           H  
ATOM   1836  CA  ILE A 114       1.581  13.702 -20.548  1.00 95.14           C  
ATOM   1837  HA  ILE A 114       0.770  14.130 -19.959  1.00 95.14           H  
ATOM   1838  C   ILE A 114       1.159  12.291 -20.954  1.00 95.14           C  
ATOM   1839  CB  ILE A 114       1.818  14.604 -21.785  1.00 95.14           C  
ATOM   1840  HB  ILE A 114       2.635  14.187 -22.374  1.00 95.14           H  
ATOM   1841  O   ILE A 114       0.005  11.905 -20.774  1.00 95.14           O  
ATOM   1842  CG1 ILE A 114       2.214  16.035 -21.351  1.00 95.14           C  
ATOM   1843 HG12 ILE A 114       1.403  16.477 -20.772  1.00 95.14           H  
ATOM   1844 HG13 ILE A 114       3.095  15.985 -20.711  1.00 95.14           H  
ATOM   1845  CG2 ILE A 114       0.562  14.632 -22.679  1.00 95.14           C  
ATOM   1846 HG21 ILE A 114       0.746  15.223 -23.576  1.00 95.14           H  
ATOM   1847 HG22 ILE A 114       0.298  13.627 -23.008  1.00 95.14           H  
ATOM   1848 HG23 ILE A 114      -0.278  15.059 -22.130  1.00 95.14           H  
ATOM   1849  CD1 ILE A 114       2.563  16.974 -22.514  1.00 95.14           C  
ATOM   1850 HD11 ILE A 114       1.673  17.215 -23.094  1.00 95.14           H  
ATOM   1851 HD12 ILE A 114       2.974  17.902 -22.114  1.00 95.14           H  
ATOM   1852 HD13 ILE A 114       3.308  16.506 -23.158  1.00 95.14           H  
ATOM   1853  N   GLN A 115       2.102  11.492 -21.455  1.00 94.50           N  
ATOM   1854  H   GLN A 115       3.026  11.877 -21.591  1.00 94.50           H  
ATOM   1855  CA  GLN A 115       1.846  10.091 -21.803  1.00 94.50           C  
ATOM   1856  HA  GLN A 115       0.867  10.023 -22.277  1.00 94.50           H  
ATOM   1857  C   GLN A 115       1.802   9.173 -20.576  1.00 94.50           C  
ATOM   1858  CB  GLN A 115       2.895   9.598 -22.805  1.00 94.50           C  
ATOM   1859  HB2 GLN A 115       3.892   9.696 -22.374  1.00 94.50           H  
ATOM   1860  HB3 GLN A 115       2.709   8.543 -23.006  1.00 94.50           H  
ATOM   1861  O   GLN A 115       1.311   8.048 -20.670  1.00 94.50           O  
ATOM   1862  CG  GLN A 115       2.826  10.366 -24.133  1.00 94.50           C  
ATOM   1863  HG2 GLN A 115       3.110  11.407 -23.977  1.00 94.50           H  
ATOM   1864  HG3 GLN A 115       1.801  10.347 -24.503  1.00 94.50           H  
ATOM   1865  CD  GLN A 115       3.732   9.772 -25.207  1.00 94.50           C  
ATOM   1866  NE2 GLN A 115       3.629  10.245 -26.429  1.00 94.50           N  
ATOM   1867 HE21 GLN A 115       4.314   9.891 -27.081  1.00 94.50           H  
ATOM   1868 HE22 GLN A 115       3.109  11.097 -26.585  1.00 94.50           H  
ATOM   1869  OE1 GLN A 115       4.485   8.832 -25.008  1.00 94.50           O  
ATOM   1870  N   ARG A 116       2.312   9.646 -19.431  1.00 97.00           N  
ATOM   1871  H   ARG A 116       2.719  10.569 -19.469  1.00 97.00           H  
ATOM   1872  CA  ARG A 116       2.570   8.867 -18.212  1.00 97.00           C  
ATOM   1873  HA  ARG A 116       3.187   9.485 -17.560  1.00 97.00           H  
ATOM   1874  C   ARG A 116       3.402   7.624 -18.510  1.00 97.00           C  
ATOM   1875  CB  ARG A 116       1.277   8.555 -17.453  1.00 97.00           C  
ATOM   1876  HB2 ARG A 116       1.528   8.011 -16.542  1.00 97.00           H  
ATOM   1877  HB3 ARG A 116       0.652   7.912 -18.073  1.00 97.00           H  
ATOM   1878  O   ARG A 116       3.072   6.528 -18.069  1.00 97.00           O  
ATOM   1879  CG  ARG A 116       0.510   9.824 -17.062  1.00 97.00           C  
ATOM   1880  HG2 ARG A 116       1.147  10.456 -16.443  1.00 97.00           H  
ATOM   1881  HG3 ARG A 116       0.222  10.384 -17.951  1.00 97.00           H  
ATOM   1882  CD  ARG A 116      -0.748   9.460 -16.273  1.00 97.00           C  
ATOM   1883  HD2 ARG A 116      -1.235  10.385 -15.963  1.00 97.00           H  
ATOM   1884  HD3 ARG A 116      -0.455   8.899 -15.385  1.00 97.00           H  
ATOM   1885  NE  ARG A 116      -1.677   8.659 -17.093  1.00 97.00           N  
ATOM   1886  HE  ARG A 116      -1.354   8.418 -18.019  1.00 97.00           H  
ATOM   1887  NH1 ARG A 116      -3.355   8.459 -15.548  1.00 97.00           N  
ATOM   1888 HH11 ARG A 116      -4.229   8.050 -15.250  1.00 97.00           H  
ATOM   1889 HH12 ARG A 116      -2.789   8.987 -14.898  1.00 97.00           H  
ATOM   1890  NH2 ARG A 116      -3.548   7.456 -17.538  1.00 97.00           N  
ATOM   1891 HH21 ARG A 116      -3.127   7.154 -18.405  1.00 97.00           H  
ATOM   1892 HH22 ARG A 116      -4.433   7.068 -17.244  1.00 97.00           H  
ATOM   1893  CZ  ARG A 116      -2.854   8.200 -16.724  1.00 97.00           C  
ATOM   1894  N   LYS A 117       4.475   7.789 -19.282  1.00 97.29           N  
ATOM   1895  H   LYS A 117       4.718   8.737 -19.532  1.00 97.29           H  
ATOM   1896  CA  LYS A 117       5.345   6.690 -19.722  1.00 97.29           C  
ATOM   1897  HA  LYS A 117       5.058   5.775 -19.203  1.00 97.29           H  
ATOM   1898  C   LYS A 117       6.794   6.942 -19.362  1.00 97.29           C  
ATOM   1899  CB  LYS A 117       5.187   6.441 -21.227  1.00 97.29           C  
ATOM   1900  HB2 LYS A 117       6.026   5.839 -21.575  1.00 97.29           H  
ATOM   1901  HB3 LYS A 117       5.194   7.389 -21.766  1.00 97.29           H  
ATOM   1902  O   LYS A 117       7.273   8.075 -19.405  1.00 97.29           O  
ATOM   1903  CG  LYS A 117       3.892   5.677 -21.516  1.00 97.29           C  
ATOM   1904  HG2 LYS A 117       3.894   4.753 -20.939  1.00 97.29           H  
ATOM   1905  HG3 LYS A 117       3.029   6.273 -21.220  1.00 97.29           H  
ATOM   1906  CD  LYS A 117       3.786   5.332 -23.002  1.00 97.29           C  
ATOM   1907  HD2 LYS A 117       4.694   4.814 -23.312  1.00 97.29           H  
ATOM   1908  HD3 LYS A 117       3.676   6.247 -23.585  1.00 97.29           H  
ATOM   1909  CE  LYS A 117       2.579   4.417 -23.208  1.00 97.29           C  
ATOM   1910  HE2 LYS A 117       2.674   3.571 -22.528  1.00 97.29           H  
ATOM   1911  HE3 LYS A 117       1.668   4.951 -22.938  1.00 97.29           H  
ATOM   1912  NZ  LYS A 117       2.514   3.926 -24.604  1.00 97.29           N  
ATOM   1913  HZ1 LYS A 117       2.278   4.665 -25.250  1.00 97.29           H  
ATOM   1914  HZ2 LYS A 117       3.400   3.518 -24.865  1.00 97.29           H  
ATOM   1915  HZ3 LYS A 117       1.829   3.187 -24.675  1.00 97.29           H  
ATOM   1916  N   THR A 118       7.490   5.869 -19.014  1.00 97.97           N  
ATOM   1917  H   THR A 118       7.047   4.962 -19.040  1.00 97.97           H  
ATOM   1918  CA  THR A 118       8.916   5.898 -18.707  1.00 97.97           C  
ATOM   1919  HA  THR A 118       9.226   6.929 -18.540  1.00 97.97           H  
ATOM   1920  C   THR A 118       9.714   5.370 -19.888  1.00 97.97           C  
ATOM   1921  CB  THR A 118       9.242   5.131 -17.425  1.00 97.97           C  
ATOM   1922  HB  THR A 118      10.322   5.133 -17.280  1.00 97.97           H  
ATOM   1923  O   THR A 118       9.327   4.420 -20.574  1.00 97.97           O  
ATOM   1924  CG2 THR A 118       8.592   5.781 -16.206  1.00 97.97           C  
ATOM   1925 HG21 THR A 118       9.052   6.750 -16.017  1.00 97.97           H  
ATOM   1926 HG22 THR A 118       8.734   5.143 -15.334  1.00 97.97           H  
ATOM   1927 HG23 THR A 118       7.522   5.912 -16.365  1.00 97.97           H  
ATOM   1928  OG1 THR A 118       8.812   3.801 -17.542  1.00 97.97           O  
ATOM   1929  HG1 THR A 118       8.006   3.663 -17.039  1.00 97.97           H  
ATOM   1930  N   PHE A 119      10.844   6.015 -20.138  1.00 97.54           N  
ATOM   1931  H   PHE A 119      11.110   6.778 -19.531  1.00 97.54           H  
ATOM   1932  CA  PHE A 119      11.713   5.710 -21.259  1.00 97.54           C  
ATOM   1933  HA  PHE A 119      11.410   4.749 -21.677  1.00 97.54           H  
ATOM   1934  C   PHE A 119      13.152   5.600 -20.799  1.00 97.54           C  
ATOM   1935  CB  PHE A 119      11.588   6.778 -22.350  1.00 97.54           C  
ATOM   1936  HB2 PHE A 119      12.238   6.506 -23.182  1.00 97.54           H  
ATOM   1937  HB3 PHE A 119      11.942   7.731 -21.956  1.00 97.54           H  
ATOM   1938  O   PHE A 119      13.543   6.233 -19.821  1.00 97.54           O  
ATOM   1939  CG  PHE A 119      10.186   6.963 -22.878  1.00 97.54           C  
ATOM   1940  CD1 PHE A 119       9.723   6.157 -23.933  1.00 97.54           C  
ATOM   1941  HD1 PHE A 119      10.369   5.408 -24.367  1.00 97.54           H  
ATOM   1942  CD2 PHE A 119       9.332   7.920 -22.297  1.00 97.54           C  
ATOM   1943  HD2 PHE A 119       9.668   8.530 -21.472  1.00 97.54           H  
ATOM   1944  CE1 PHE A 119       8.410   6.310 -24.409  1.00 97.54           C  
ATOM   1945  HE1 PHE A 119       8.042   5.679 -25.205  1.00 97.54           H  
ATOM   1946  CE2 PHE A 119       8.024   8.074 -22.784  1.00 97.54           C  
ATOM   1947  HE2 PHE A 119       7.364   8.806 -22.344  1.00 97.54           H  
ATOM   1948  CZ  PHE A 119       7.564   7.276 -23.842  1.00 97.54           C  
ATOM   1949  HZ  PHE A 119       6.558   7.406 -24.213  1.00 97.54           H  
ATOM   1950  N   TYR A 120      13.955   4.863 -21.556  1.00 97.16           N  
ATOM   1951  H   TYR A 120      13.541   4.333 -22.310  1.00 97.16           H  
ATOM   1952  CA  TYR A 120      15.403   4.854 -21.430  1.00 97.16           C  
ATOM   1953  HA  TYR A 120      15.684   5.656 -20.748  1.00 97.16           H  
ATOM   1954  C   TYR A 120      16.077   5.141 -22.782  1.00 97.16           C  
ATOM   1955  CB  TYR A 120      15.855   3.538 -20.788  1.00 97.16           C  
ATOM   1956  HB2 TYR A 120      15.261   3.353 -19.892  1.00 97.16           H  
ATOM   1957  HB3 TYR A 120      16.888   3.654 -20.462  1.00 97.16           H  
ATOM   1958  O   TYR A 120      15.540   4.818 -23.847  1.00 97.16           O  
ATOM   1959  CG  TYR A 120      15.759   2.337 -21.708  1.00 97.16           C  
ATOM   1960  CD1 TYR A 120      14.601   1.536 -21.734  1.00 97.16           C  
ATOM   1961  HD1 TYR A 120      13.769   1.758 -21.082  1.00 97.16           H  
ATOM   1962  CD2 TYR A 120      16.832   2.037 -22.562  1.00 97.16           C  
ATOM   1963  HD2 TYR A 120      17.717   2.657 -22.564  1.00 97.16           H  
ATOM   1964  CE1 TYR A 120      14.517   0.432 -22.603  1.00 97.16           C  
ATOM   1965  HE1 TYR A 120      13.636  -0.192 -22.604  1.00 97.16           H  
ATOM   1966  CE2 TYR A 120      16.751   0.941 -23.430  1.00 97.16           C  
ATOM   1967  HE2 TYR A 120      17.581   0.730 -24.087  1.00 97.16           H  
ATOM   1968  OH  TYR A 120      15.547  -0.936 -24.293  1.00 97.16           O  
ATOM   1969  HH  TYR A 120      16.387  -1.074 -24.736  1.00 97.16           H  
ATOM   1970  CZ  TYR A 120      15.596   0.133 -23.457  1.00 97.16           C  
ATOM   1971  N   ARG A 121      17.266   5.755 -22.755  1.00 95.46           N  
ATOM   1972  H   ARG A 121      17.606   6.061 -21.855  1.00 95.46           H  
ATOM   1973  CA  ARG A 121      18.102   6.025 -23.940  1.00 95.46           C  
ATOM   1974  HA  ARG A 121      17.955   5.210 -24.649  1.00 95.46           H  
ATOM   1975  C   ARG A 121      19.593   6.074 -23.599  1.00 95.46           C  
ATOM   1976  CB  ARG A 121      17.649   7.332 -24.617  1.00 95.46           C  
ATOM   1977  HB2 ARG A 121      18.175   7.432 -25.566  1.00 95.46           H  
ATOM   1978  HB3 ARG A 121      16.583   7.248 -24.831  1.00 95.46           H  
ATOM   1979  O   ARG A 121      19.949   6.526 -22.514  1.00 95.46           O  
ATOM   1980  CG  ARG A 121      17.874   8.610 -23.792  1.00 95.46           C  
ATOM   1981  HG2 ARG A 121      17.378   8.521 -22.825  1.00 95.46           H  
ATOM   1982  HG3 ARG A 121      18.942   8.759 -23.634  1.00 95.46           H  
ATOM   1983  CD  ARG A 121      17.309   9.824 -24.539  1.00 95.46           C  
ATOM   1984  HD2 ARG A 121      16.229   9.706 -24.629  1.00 95.46           H  
ATOM   1985  HD3 ARG A 121      17.744   9.856 -25.538  1.00 95.46           H  
ATOM   1986  NE  ARG A 121      17.619  11.083 -23.834  1.00 95.46           N  
ATOM   1987  HE  ARG A 121      18.210  11.009 -23.018  1.00 95.46           H  
ATOM   1988  NH1 ARG A 121      16.421  12.486 -25.202  1.00 95.46           N  
ATOM   1989 HH11 ARG A 121      16.066  11.681 -25.699  1.00 95.46           H  
ATOM   1990 HH12 ARG A 121      16.087  13.411 -25.433  1.00 95.46           H  
ATOM   1991  NH2 ARG A 121      17.579  13.336 -23.494  1.00 95.46           N  
ATOM   1992 HH21 ARG A 121      18.172  13.229 -22.683  1.00 95.46           H  
ATOM   1993 HH22 ARG A 121      17.250  14.254 -23.756  1.00 95.46           H  
ATOM   1994  CZ  ARG A 121      17.208  12.290 -24.180  1.00 95.46           C  
ATOM   1995  N   SER A 122      20.452   5.661 -24.536  1.00 92.86           N  
ATOM   1996  H   SER A 122      20.080   5.359 -25.425  1.00 92.86           H  
ATOM   1997  CA  SER A 122      21.893   5.965 -24.472  1.00 92.86           C  
ATOM   1998  HA  SER A 122      22.222   5.899 -23.435  1.00 92.86           H  
ATOM   1999  C   SER A 122      22.146   7.393 -24.961  1.00 92.86           C  
ATOM   2000  CB  SER A 122      22.747   4.968 -25.276  1.00 92.86           C  
ATOM   2001  HB2 SER A 122      22.358   4.887 -26.291  1.00 92.86           H  
ATOM   2002  HB3 SER A 122      22.717   3.987 -24.800  1.00 92.86           H  
ATOM   2003  O   SER A 122      21.540   7.833 -25.939  1.00 92.86           O  
ATOM   2004  OG  SER A 122      24.084   5.434 -25.334  1.00 92.86           O  
ATOM   2005  HG  SER A 122      24.729   4.744 -25.162  1.00 92.86           H  
ATOM   2006  N   VAL A 123      23.039   8.110 -24.281  1.00 89.66           N  
ATOM   2007  H   VAL A 123      23.437   7.685 -23.456  1.00 89.66           H  
ATOM   2008  CA  VAL A 123      23.475   9.466 -24.635  1.00 89.66           C  
ATOM   2009  HA  VAL A 123      22.610  10.036 -24.976  1.00 89.66           H  
ATOM   2010  C   VAL A 123      24.474   9.454 -25.800  1.00 89.66           C  
ATOM   2011  CB  VAL A 123      24.053  10.172 -23.389  1.00 89.66           C  
ATOM   2012  HB  VAL A 123      24.839   9.551 -22.959  1.00 89.66           H  
ATOM   2013  O   VAL A 123      24.384  10.317 -26.668  1.00 89.66           O  
ATOM   2014  CG1 VAL A 123      24.646  11.551 -23.705  1.00 89.66           C  
ATOM   2015 HG11 VAL A 123      24.971  12.039 -22.786  1.00 89.66           H  
ATOM   2016 HG12 VAL A 123      23.906  12.175 -24.206  1.00 89.66           H  
ATOM   2017 HG13 VAL A 123      25.516  11.446 -24.352  1.00 89.66           H  
ATOM   2018  CG2 VAL A 123      22.967  10.399 -22.323  1.00 89.66           C  
ATOM   2019 HG21 VAL A 123      23.422  10.799 -21.417  1.00 89.66           H  
ATOM   2020 HG22 VAL A 123      22.470   9.461 -22.075  1.00 89.66           H  
ATOM   2021 HG23 VAL A 123      22.221  11.100 -22.697  1.00 89.66           H  
ATOM   2022  N   SER A 124      25.405   8.495 -25.858  1.00 81.65           N  
ATOM   2023  H   SER A 124      25.439   7.797 -25.129  1.00 81.65           H  
ATOM   2024  CA  SER A 124      26.554   8.518 -26.786  1.00 81.65           C  
ATOM   2025  HA  SER A 124      26.639   9.525 -27.193  1.00 81.65           H  
ATOM   2026  C   SER A 124      26.429   7.614 -28.020  1.00 81.65           C  
ATOM   2027  CB  SER A 124      27.870   8.266 -26.027  1.00 81.65           C  
ATOM   2028  HB2 SER A 124      28.197   9.206 -25.582  1.00 81.65           H  
ATOM   2029  HB3 SER A 124      28.652   7.919 -26.703  1.00 81.65           H  
ATOM   2030  O   SER A 124      27.334   7.615 -28.845  1.00 81.65           O  
ATOM   2031  OG  SER A 124      27.669   7.341 -24.985  1.00 81.65           O  
ATOM   2032  HG  SER A 124      28.207   6.555 -25.105  1.00 81.65           H  
ATOM   2033  N   GLN A 125      25.336   6.860 -28.206  1.00 76.11           N  
ATOM   2034  H   GLN A 125      24.645   6.888 -27.470  1.00 76.11           H  
ATOM   2035  CA  GLN A 125      25.139   5.872 -29.301  1.00 76.11           C  
ATOM   2036  HA  GLN A 125      24.234   5.317 -29.052  1.00 76.11           H  
ATOM   2037  C   GLN A 125      26.240   4.789 -29.430  1.00 76.11           C  
ATOM   2038  CB  GLN A 125      24.883   6.554 -30.665  1.00 76.11           C  
ATOM   2039  HB2 GLN A 125      25.759   7.136 -30.953  1.00 76.11           H  
ATOM   2040  HB3 GLN A 125      24.747   5.773 -31.413  1.00 76.11           H  
ATOM   2041  O   GLN A 125      26.144   3.904 -30.281  1.00 76.11           O  
ATOM   2042  CG  GLN A 125      23.644   7.461 -30.704  1.00 76.11           C  
ATOM   2043  HG2 GLN A 125      23.810   8.318 -30.052  1.00 76.11           H  
ATOM   2044  HG3 GLN A 125      22.778   6.911 -30.333  1.00 76.11           H  
ATOM   2045  CD  GLN A 125      23.331   7.945 -32.121  1.00 76.11           C  
ATOM   2046  NE2 GLN A 125      23.130   9.229 -32.323  1.00 76.11           N  
ATOM   2047 HE21 GLN A 125      23.230   9.891 -31.566  1.00 76.11           H  
ATOM   2048 HE22 GLN A 125      22.949   9.504 -33.278  1.00 76.11           H  
ATOM   2049  OE1 GLN A 125      23.238   7.183 -33.069  1.00 76.11           O  
ATOM   2050  N   THR A 126      27.262   4.824 -28.574  1.00 80.49           N  
ATOM   2051  H   THR A 126      27.299   5.593 -27.921  1.00 80.49           H  
ATOM   2052  CA  THR A 126      28.429   3.940 -28.552  1.00 80.49           C  
ATOM   2053  HA  THR A 126      28.814   3.822 -29.565  1.00 80.49           H  
ATOM   2054  C   THR A 126      28.080   2.556 -28.035  1.00 80.49           C  
ATOM   2055  CB  THR A 126      29.529   4.553 -27.665  1.00 80.49           C  
ATOM   2056  HB  THR A 126      30.234   3.785 -27.344  1.00 80.49           H  
ATOM   2057  O   THR A 126      28.543   1.556 -28.590  1.00 80.49           O  
ATOM   2058  CG2 THR A 126      30.288   5.631 -28.438  1.00 80.49           C  
ATOM   2059 HG21 THR A 126      30.783   5.187 -29.301  1.00 80.49           H  
ATOM   2060 HG22 THR A 126      29.605   6.410 -28.779  1.00 80.49           H  
ATOM   2061 HG23 THR A 126      31.041   6.080 -27.791  1.00 80.49           H  
ATOM   2062  OG1 THR A 126      28.985   5.216 -26.539  1.00 80.49           O  
ATOM   2063  HG1 THR A 126      28.895   4.655 -25.765  1.00 80.49           H  
ATOM   2064  N   ALA A 127      27.229   2.479 -27.012  1.00 85.26           N  
ATOM   2065  H   ALA A 127      26.928   3.323 -26.547  1.00 85.26           H  
ATOM   2066  CA  ALA A 127      26.695   1.230 -26.504  1.00 85.26           C  
ATOM   2067  HA  ALA A 127      27.052   0.416 -27.135  1.00 85.26           H  
ATOM   2068  C   ALA A 127      25.164   1.203 -26.578  1.00 85.26           C  
ATOM   2069  CB  ALA A 127      27.248   0.969 -25.100  1.00 85.26           C  
ATOM   2070  HB1 ALA A 127      28.338   0.983 -25.122  1.00 85.26           H  
ATOM   2071  HB2 ALA A 127      26.907  -0.002 -24.739  1.00 85.26           H  
ATOM   2072  HB3 ALA A 127      26.902   1.739 -24.410  1.00 85.26           H  
ATOM   2073  O   ALA A 127      24.463   2.215 -26.504  1.00 85.26           O  
ATOM   2074  N   ARG A 128      24.637  -0.012 -26.742  1.00 90.80           N  
ATOM   2075  H   ARG A 128      25.271  -0.798 -26.723  1.00 90.80           H  
ATOM   2076  CA  ARG A 128      23.209  -0.299 -26.617  1.00 90.80           C  
ATOM   2077  HA  ARG A 128      22.644   0.630 -26.703  1.00 90.80           H  
ATOM   2078  C   ARG A 128      22.954  -0.866 -25.235  1.00 90.80           C  
ATOM   2079  CB  ARG A 128      22.733  -1.262 -27.707  1.00 90.80           C  
ATOM   2080  HB2 ARG A 128      23.350  -2.161 -27.695  1.00 90.80           H  
ATOM   2081  HB3 ARG A 128      21.703  -1.552 -27.498  1.00 90.80           H  
ATOM   2082  O   ARG A 128      23.687  -1.755 -24.795  1.00 90.80           O  
ATOM   2083  CG  ARG A 128      22.795  -0.612 -29.092  1.00 90.80           C  
ATOM   2084  HG2 ARG A 128      23.824  -0.339 -29.325  1.00 90.80           H  
ATOM   2085  HG3 ARG A 128      22.176   0.286 -29.101  1.00 90.80           H  
ATOM   2086  CD  ARG A 128      22.283  -1.596 -30.143  1.00 90.80           C  
ATOM   2087  HD2 ARG A 128      22.874  -2.509 -30.074  1.00 90.80           H  
ATOM   2088  HD3 ARG A 128      21.244  -1.839 -29.921  1.00 90.80           H  
ATOM   2089  NE  ARG A 128      22.386  -1.020 -31.497  1.00 90.80           N  
ATOM   2090  HE  ARG A 128      22.528  -0.021 -31.549  1.00 90.80           H  
ATOM   2091  NH1 ARG A 128      22.109  -2.977 -32.655  1.00 90.80           N  
ATOM   2092 HH11 ARG A 128      21.974  -3.451 -31.773  1.00 90.80           H  
ATOM   2093 HH12 ARG A 128      21.981  -3.473 -33.525  1.00 90.80           H  
ATOM   2094  NH2 ARG A 128      22.401  -1.059 -33.772  1.00 90.80           N  
ATOM   2095 HH21 ARG A 128      22.537  -0.058 -33.784  1.00 90.80           H  
ATOM   2096 HH22 ARG A 128      22.306  -1.556 -34.646  1.00 90.80           H  
ATOM   2097  CZ  ARG A 128      22.298  -1.685 -32.633  1.00 90.80           C  
ATOM   2098  N   PHE A 129      21.908  -0.350 -24.601  1.00 94.44           N  
ATOM   2099  H   PHE A 129      21.341   0.338 -25.076  1.00 94.44           H  
ATOM   2100  CA  PHE A 129      21.426  -0.839 -23.320  1.00 94.44           C  
ATOM   2101  HA  PHE A 129      22.056  -1.677 -23.023  1.00 94.44           H  
ATOM   2102  C   PHE A 129      19.996  -1.325 -23.441  1.00 94.44           C  
ATOM   2103  CB  PHE A 129      21.511   0.218 -22.214  1.00 94.44           C  
ATOM   2104  HB2 PHE A 129      21.190  -0.226 -21.272  1.00 94.44           H  
ATOM   2105  HB3 PHE A 129      20.821   1.027 -22.452  1.00 94.44           H  
ATOM   2106  O   PHE A 129      19.236  -0.884 -24.305  1.00 94.44           O  
ATOM   2107  CG  PHE A 129      22.894   0.776 -22.034  1.00 94.44           C  
ATOM   2108  CD1 PHE A 129      23.819   0.199 -21.141  1.00 94.44           C  
ATOM   2109  HD1 PHE A 129      23.532  -0.644 -20.531  1.00 94.44           H  
ATOM   2110  CD2 PHE A 129      23.272   1.844 -22.843  1.00 94.44           C  
ATOM   2111  HD2 PHE A 129      22.573   2.272 -23.546  1.00 94.44           H  
ATOM   2112  CE1 PHE A 129      25.128   0.711 -21.054  1.00 94.44           C  
ATOM   2113  HE1 PHE A 129      25.840   0.288 -20.361  1.00 94.44           H  
ATOM   2114  CE2 PHE A 129      24.577   2.312 -22.787  1.00 94.44           C  
ATOM   2115  HE2 PHE A 129      24.831   3.098 -23.482  1.00 94.44           H  
ATOM   2116  CZ  PHE A 129      25.514   1.771 -21.889  1.00 94.44           C  
ATOM   2117  HZ  PHE A 129      26.523   2.153 -21.850  1.00 94.44           H  
ATOM   2118  N   GLN A 130      19.619  -2.167 -22.498  1.00 94.86           N  
ATOM   2119  H   GLN A 130      20.336  -2.558 -21.903  1.00 94.86           H  
ATOM   2120  CA  GLN A 130      18.248  -2.492 -22.184  1.00 94.86           C  
ATOM   2121  HA  GLN A 130      17.572  -1.823 -22.718  1.00 94.86           H  
ATOM   2122  C   GLN A 130      18.056  -2.290 -20.686  1.00 94.86           C  
ATOM   2123  CB  GLN A 130      17.981  -3.924 -22.640  1.00 94.86           C  
ATOM   2124  HB2 GLN A 130      18.209  -4.005 -23.703  1.00 94.86           H  
ATOM   2125  HB3 GLN A 130      18.633  -4.604 -22.091  1.00 94.86           H  
ATOM   2126  O   GLN A 130      18.787  -2.870 -19.886  1.00 94.86           O  
ATOM   2127  CG  GLN A 130      16.530  -4.348 -22.413  1.00 94.86           C  
ATOM   2128  HG2 GLN A 130      15.866  -3.683 -22.965  1.00 94.86           H  
ATOM   2129  HG3 GLN A 130      16.286  -4.275 -21.353  1.00 94.86           H  
ATOM   2130  CD  GLN A 130      16.274  -5.781 -22.864  1.00 94.86           C  
ATOM   2131  NE2 GLN A 130      15.069  -6.272 -22.683  1.00 94.86           N  
ATOM   2132 HE21 GLN A 130      14.365  -5.733 -22.200  1.00 94.86           H  
ATOM   2133 HE22 GLN A 130      14.938  -7.238 -22.946  1.00 94.86           H  
ATOM   2134  OE1 GLN A 130      17.124  -6.485 -23.383  1.00 94.86           O  
ATOM   2135  N   PHE A 131      17.086  -1.457 -20.318  1.00 97.31           N  
ATOM   2136  H   PHE A 131      16.503  -1.030 -21.024  1.00 97.31           H  
ATOM   2137  CA  PHE A 131      16.654  -1.321 -18.935  1.00 97.31           C  
ATOM   2138  HA  PHE A 131      17.488  -1.528 -18.265  1.00 97.31           H  
ATOM   2139  C   PHE A 131      15.547  -2.336 -18.654  1.00 97.31           C  
ATOM   2140  CB  PHE A 131      16.189   0.114 -18.682  1.00 97.31           C  
ATOM   2141  HB2 PHE A 131      16.974   0.805 -18.991  1.00 97.31           H  
ATOM   2142  HB3 PHE A 131      15.307   0.319 -19.288  1.00 97.31           H  
ATOM   2143  O   PHE A 131      14.615  -2.472 -19.447  1.00 97.31           O  
ATOM   2144  CG  PHE A 131      15.858   0.371 -17.230  1.00 97.31           C  
ATOM   2145  CD1 PHE A 131      14.558   0.138 -16.748  1.00 97.31           C  
ATOM   2146  HD1 PHE A 131      13.787  -0.222 -17.413  1.00 97.31           H  
ATOM   2147  CD2 PHE A 131      16.860   0.816 -16.349  1.00 97.31           C  
ATOM   2148  HD2 PHE A 131      17.862   0.993 -16.709  1.00 97.31           H  
ATOM   2149  CE1 PHE A 131      14.262   0.363 -15.393  1.00 97.31           C  
ATOM   2150  HE1 PHE A 131      13.262   0.202 -15.019  1.00 97.31           H  
ATOM   2151  CE2 PHE A 131      16.559   1.041 -14.995  1.00 97.31           C  
ATOM   2152  HE2 PHE A 131      17.326   1.395 -14.322  1.00 97.31           H  
ATOM   2153  CZ  PHE A 131      15.262   0.807 -14.515  1.00 97.31           C  
ATOM   2154  HZ  PHE A 131      15.032   0.969 -13.472  1.00 97.31           H  
ATOM   2155  N   VAL A 132      15.650  -3.043 -17.534  1.00 96.64           N  
ATOM   2156  H   VAL A 132      16.454  -2.904 -16.938  1.00 96.64           H  
ATOM   2157  CA  VAL A 132      14.680  -4.048 -17.106  1.00 96.64           C  
ATOM   2158  HA  VAL A 132      13.794  -3.994 -17.739  1.00 96.64           H  
ATOM   2159  C   VAL A 132      14.254  -3.724 -15.676  1.00 96.64           C  
ATOM   2160  CB  VAL A 132      15.255  -5.473 -17.247  1.00 96.64           C  
ATOM   2161  HB  VAL A 132      16.102  -5.588 -16.571  1.00 96.64           H  
ATOM   2162  O   VAL A 132      15.024  -3.884 -14.726  1.00 96.64           O  
ATOM   2163  CG1 VAL A 132      14.196  -6.525 -16.898  1.00 96.64           C  
ATOM   2164 HG11 VAL A 132      14.615  -7.525 -17.008  1.00 96.64           H  
ATOM   2165 HG12 VAL A 132      13.874  -6.406 -15.864  1.00 96.64           H  
ATOM   2166 HG13 VAL A 132      13.328  -6.424 -17.550  1.00 96.64           H  
ATOM   2167  CG2 VAL A 132      15.751  -5.759 -18.675  1.00 96.64           C  
ATOM   2168 HG21 VAL A 132      16.085  -6.794 -18.749  1.00 96.64           H  
ATOM   2169 HG22 VAL A 132      14.947  -5.584 -19.389  1.00 96.64           H  
ATOM   2170 HG23 VAL A 132      16.597  -5.113 -18.911  1.00 96.64           H  
ATOM   2171  N   ALA A 133      13.016  -3.251 -15.538  1.00 96.35           N  
ATOM   2172  H   ALA A 133      12.442  -3.182 -16.367  1.00 96.35           H  
ATOM   2173  CA  ALA A 133      12.310  -3.218 -14.263  1.00 96.35           C  
ATOM   2174  HA  ALA A 133      13.020  -3.036 -13.456  1.00 96.35           H  
ATOM   2175  C   ALA A 133      11.636  -4.572 -14.023  1.00 96.35           C  
ATOM   2176  CB  ALA A 133      11.276  -2.087 -14.270  1.00 96.35           C  
ATOM   2177  HB1 ALA A 133      10.555  -2.244 -15.073  1.00 96.35           H  
ATOM   2178  HB2 ALA A 133      10.743  -2.079 -13.319  1.00 96.35           H  
ATOM   2179  HB3 ALA A 133      11.760  -1.119 -14.399  1.00 96.35           H  
ATOM   2180  O   ALA A 133      11.284  -5.265 -14.975  1.00 96.35           O  
ATOM   2181  N   SER A 134      11.439  -4.935 -12.760  1.00 94.08           N  
ATOM   2182  H   SER A 134      11.756  -4.340 -12.007  1.00 94.08           H  
ATOM   2183  CA  SER A 134      10.666  -6.116 -12.379  1.00 94.08           C  
ATOM   2184  HA  SER A 134       9.927  -6.321 -13.154  1.00 94.08           H  
ATOM   2185  C   SER A 134       9.902  -5.869 -11.081  1.00 94.08           C  
ATOM   2186  CB  SER A 134      11.582  -7.343 -12.276  1.00 94.08           C  
ATOM   2187  HB2 SER A 134      12.027  -7.525 -13.253  1.00 94.08           H  
ATOM   2188  HB3 SER A 134      10.990  -8.217 -12.002  1.00 94.08           H  
ATOM   2189  O   SER A 134      10.200  -4.934 -10.329  1.00 94.08           O  
ATOM   2190  OG  SER A 134      12.615  -7.157 -11.323  1.00 94.08           O  
ATOM   2191  HG  SER A 134      13.437  -7.451 -11.722  1.00 94.08           H  
ATOM   2192  N   GLY A 135       8.883  -6.693 -10.830  1.00 94.10           N  
ATOM   2193  H   GLY A 135       8.603  -7.338 -11.555  1.00 94.10           H  
ATOM   2194  CA  GLY A 135       8.101  -6.657  -9.595  1.00 94.10           C  
ATOM   2195  HA2 GLY A 135       7.290  -7.383  -9.656  1.00 94.10           H  
ATOM   2196  HA3 GLY A 135       8.745  -6.931  -8.760  1.00 94.10           H  
ATOM   2197  C   GLY A 135       7.489  -5.279  -9.334  1.00 94.10           C  
ATOM   2198  O   GLY A 135       6.860  -4.682 -10.208  1.00 94.10           O  
ATOM   2199  N   LYS A 136       7.687  -4.748  -8.123  1.00 95.23           N  
ATOM   2200  H   LYS A 136       8.230  -5.268  -7.448  1.00 95.23           H  
ATOM   2201  CA  LYS A 136       7.105  -3.462  -7.720  1.00 95.23           C  
ATOM   2202  HA  LYS A 136       6.030  -3.519  -7.886  1.00 95.23           H  
ATOM   2203  C   LYS A 136       7.602  -2.285  -8.565  1.00 95.23           C  
ATOM   2204  CB  LYS A 136       7.369  -3.242  -6.224  1.00 95.23           C  
ATOM   2205  HB2 LYS A 136       7.159  -4.166  -5.686  1.00 95.23           H  
ATOM   2206  HB3 LYS A 136       8.417  -2.983  -6.074  1.00 95.23           H  
ATOM   2207  O   LYS A 136       6.819  -1.381  -8.841  1.00 95.23           O  
ATOM   2208  CG  LYS A 136       6.472  -2.132  -5.661  1.00 95.23           C  
ATOM   2209  HG2 LYS A 136       5.434  -2.365  -5.897  1.00 95.23           H  
ATOM   2210  HG3 LYS A 136       6.731  -1.177  -6.118  1.00 95.23           H  
ATOM   2211  CD  LYS A 136       6.624  -2.015  -4.143  1.00 95.23           C  
ATOM   2212  HD2 LYS A 136       7.608  -1.606  -3.913  1.00 95.23           H  
ATOM   2213  HD3 LYS A 136       6.539  -3.000  -3.685  1.00 95.23           H  
ATOM   2214  CE  LYS A 136       5.523  -1.100  -3.598  1.00 95.23           C  
ATOM   2215  HE2 LYS A 136       5.574  -0.142  -4.115  1.00 95.23           H  
ATOM   2216  HE3 LYS A 136       4.552  -1.548  -3.809  1.00 95.23           H  
ATOM   2217  NZ  LYS A 136       5.681  -0.890  -2.142  1.00 95.23           N  
ATOM   2218  HZ1 LYS A 136       6.498  -0.313  -2.004  1.00 95.23           H  
ATOM   2219  HZ2 LYS A 136       5.802  -1.773  -1.667  1.00 95.23           H  
ATOM   2220  HZ3 LYS A 136       4.886  -0.395  -1.763  1.00 95.23           H  
ATOM   2221  N   LEU A 137       8.860  -2.301  -9.014  1.00 97.59           N  
ATOM   2222  H   LEU A 137       9.437  -3.107  -8.822  1.00 97.59           H  
ATOM   2223  CA  LEU A 137       9.395  -1.237  -9.867  1.00 97.59           C  
ATOM   2224  HA  LEU A 137       9.169  -0.279  -9.399  1.00 97.59           H  
ATOM   2225  C   LEU A 137       8.717  -1.208 -11.238  1.00 97.59           C  
ATOM   2226  CB  LEU A 137      10.921  -1.389  -9.993  1.00 97.59           C  
ATOM   2227  HB2 LEU A 137      11.362  -1.438  -8.997  1.00 97.59           H  
ATOM   2228  HB3 LEU A 137      11.139  -2.328 -10.503  1.00 97.59           H  
ATOM   2229  O   LEU A 137       8.436  -0.128 -11.743  1.00 97.59           O  
ATOM   2230  CG  LEU A 137      11.578  -0.234 -10.775  1.00 97.59           C  
ATOM   2231  HG  LEU A 137      11.123  -0.145 -11.761  1.00 97.59           H  
ATOM   2232  CD1 LEU A 137      11.447   1.102 -10.041  1.00 97.59           C  
ATOM   2233 HD11 LEU A 137      11.821   1.005  -9.022  1.00 97.59           H  
ATOM   2234 HD12 LEU A 137      10.404   1.417 -10.021  1.00 97.59           H  
ATOM   2235 HD13 LEU A 137      12.025   1.870 -10.555  1.00 97.59           H  
ATOM   2236  CD2 LEU A 137      13.060  -0.512 -10.978  1.00 97.59           C  
ATOM   2237 HD21 LEU A 137      13.506   0.285 -11.574  1.00 97.59           H  
ATOM   2238 HD22 LEU A 137      13.559  -0.567 -10.011  1.00 97.59           H  
ATOM   2239 HD23 LEU A 137      13.190  -1.462 -11.497  1.00 97.59           H  
ATOM   2240  N   GLU A 138       8.417  -2.370 -11.818  1.00 96.53           N  
ATOM   2241  H   GLU A 138       8.638  -3.229 -11.334  1.00 96.53           H  
ATOM   2242  CA  GLU A 138       7.688  -2.456 -13.088  1.00 96.53           C  
ATOM   2243  HA  GLU A 138       8.156  -1.799 -13.821  1.00 96.53           H  
ATOM   2244  C   GLU A 138       6.236  -1.994 -12.936  1.00 96.53           C  
ATOM   2245  CB  GLU A 138       7.770  -3.892 -13.610  1.00 96.53           C  
ATOM   2246  HB2 GLU A 138       8.823  -4.165 -13.689  1.00 96.53           H  
ATOM   2247  HB3 GLU A 138       7.288  -4.560 -12.896  1.00 96.53           H  
ATOM   2248  O   GLU A 138       5.753  -1.230 -13.767  1.00 96.53           O  
ATOM   2249  CG  GLU A 138       7.118  -4.060 -14.990  1.00 96.53           C  
ATOM   2250  HG2 GLU A 138       6.057  -3.823 -14.918  1.00 96.53           H  
ATOM   2251  HG3 GLU A 138       7.581  -3.354 -15.680  1.00 96.53           H  
ATOM   2252  CD  GLU A 138       7.268  -5.485 -15.543  1.00 96.53           C  
ATOM   2253  OE1 GLU A 138       6.976  -5.655 -16.749  1.00 96.53           O  
ATOM   2254  OE2 GLU A 138       7.668  -6.387 -14.766  1.00 96.53           O  
ATOM   2255  N   ARG A 139       5.560  -2.357 -11.835  1.00 95.43           N  
ATOM   2256  H   ARG A 139       5.992  -3.020 -11.207  1.00 95.43           H  
ATOM   2257  CA  ARG A 139       4.221  -1.818 -11.528  1.00 95.43           C  
ATOM   2258  HA  ARG A 139       3.551  -2.038 -12.358  1.00 95.43           H  
ATOM   2259  C   ARG A 139       4.227  -0.295 -11.402  1.00 95.43           C  
ATOM   2260  CB  ARG A 139       3.649  -2.435 -10.243  1.00 95.43           C  
ATOM   2261  HB2 ARG A 139       4.344  -2.272  -9.418  1.00 95.43           H  
ATOM   2262  HB3 ARG A 139       2.717  -1.922 -10.007  1.00 95.43           H  
ATOM   2263  O   ARG A 139       3.247   0.342 -11.770  1.00 95.43           O  
ATOM   2264  CG  ARG A 139       3.347  -3.933 -10.383  1.00 95.43           C  
ATOM   2265  HG2 ARG A 139       2.767  -4.093 -11.292  1.00 95.43           H  
ATOM   2266  HG3 ARG A 139       4.276  -4.496 -10.466  1.00 95.43           H  
ATOM   2267  CD  ARG A 139       2.530  -4.466  -9.198  1.00 95.43           C  
ATOM   2268  HD2 ARG A 139       2.290  -5.509  -9.400  1.00 95.43           H  
ATOM   2269  HD3 ARG A 139       1.590  -3.917  -9.144  1.00 95.43           H  
ATOM   2270  NE  ARG A 139       3.237  -4.326  -7.906  1.00 95.43           N  
ATOM   2271  HE  ARG A 139       3.505  -3.385  -7.658  1.00 95.43           H  
ATOM   2272  NH1 ARG A 139       2.885  -6.456  -7.107  1.00 95.43           N  
ATOM   2273 HH11 ARG A 139       2.240  -6.660  -7.856  1.00 95.43           H  
ATOM   2274 HH12 ARG A 139       2.917  -7.122  -6.348  1.00 95.43           H  
ATOM   2275  NH2 ARG A 139       3.954  -4.992  -5.841  1.00 95.43           N  
ATOM   2276 HH21 ARG A 139       4.201  -4.039  -5.615  1.00 95.43           H  
ATOM   2277 HH22 ARG A 139       3.944  -5.694  -5.115  1.00 95.43           H  
ATOM   2278  CZ  ARG A 139       3.355  -5.252  -6.968  1.00 95.43           C  
ATOM   2279  N   ILE A 140       5.321   0.277 -10.892  1.00 97.82           N  
ATOM   2280  H   ILE A 140       6.059  -0.329 -10.563  1.00 97.82           H  
ATOM   2281  CA  ILE A 140       5.439   1.720 -10.674  1.00 97.82           C  
ATOM   2282  HA  ILE A 140       4.439   2.068 -10.418  1.00 97.82           H  
ATOM   2283  C   ILE A 140       5.833   2.480 -11.940  1.00 97.82           C  
ATOM   2284  CB  ILE A 140       6.370   2.022  -9.477  1.00 97.82           C  
ATOM   2285  HB  ILE A 140       7.256   1.392  -9.555  1.00 97.82           H  
ATOM   2286  O   ILE A 140       5.243   3.506 -12.262  1.00 97.82           O  
ATOM   2287  CG1 ILE A 140       5.616   1.674  -8.173  1.00 97.82           C  
ATOM   2288 HG12 ILE A 140       5.162   0.688  -8.264  1.00 97.82           H  
ATOM   2289 HG13 ILE A 140       4.813   2.395  -8.018  1.00 97.82           H  
ATOM   2290  CG2 ILE A 140       6.835   3.494  -9.464  1.00 97.82           C  
ATOM   2291 HG21 ILE A 140       7.476   3.700 -10.322  1.00 97.82           H  
ATOM   2292 HG22 ILE A 140       7.410   3.722  -8.566  1.00 97.82           H  
ATOM   2293 HG23 ILE A 140       5.963   4.147  -9.504  1.00 97.82           H  
ATOM   2294  CD1 ILE A 140       6.503   1.656  -6.929  1.00 97.82           C  
ATOM   2295 HD11 ILE A 140       7.295   0.918  -7.060  1.00 97.82           H  
ATOM   2296 HD12 ILE A 140       6.934   2.643  -6.758  1.00 97.82           H  
ATOM   2297 HD13 ILE A 140       5.902   1.383  -6.062  1.00 97.82           H  
ATOM   2298  N   LEU A 141       6.842   2.017 -12.672  1.00 98.03           N  
ATOM   2299  H   LEU A 141       7.300   1.164 -12.384  1.00 98.03           H  
ATOM   2300  CA  LEU A 141       7.325   2.711 -13.868  1.00 98.03           C  
ATOM   2301  HA  LEU A 141       7.192   3.784 -13.734  1.00 98.03           H  
ATOM   2302  C   LEU A 141       6.520   2.359 -15.126  1.00 98.03           C  
ATOM   2303  CB  LEU A 141       8.827   2.428 -14.050  1.00 98.03           C  
ATOM   2304  HB2 LEU A 141       8.967   1.353 -14.157  1.00 98.03           H  
ATOM   2305  HB3 LEU A 141       9.149   2.892 -14.983  1.00 98.03           H  
ATOM   2306  O   LEU A 141       6.643   3.057 -16.136  1.00 98.03           O  
ATOM   2307  CG  LEU A 141       9.741   2.940 -12.919  1.00 98.03           C  
ATOM   2308  HG  LEU A 141       9.519   2.395 -12.002  1.00 98.03           H  
ATOM   2309  CD1 LEU A 141      11.198   2.678 -13.309  1.00 98.03           C  
ATOM   2310 HD11 LEU A 141      11.434   3.187 -14.244  1.00 98.03           H  
ATOM   2311 HD12 LEU A 141      11.864   3.044 -12.528  1.00 98.03           H  
ATOM   2312 HD13 LEU A 141      11.351   1.606 -13.438  1.00 98.03           H  
ATOM   2313  CD2 LEU A 141       9.611   4.439 -12.631  1.00 98.03           C  
ATOM   2314 HD21 LEU A 141      10.264   4.703 -11.799  1.00 98.03           H  
ATOM   2315 HD22 LEU A 141       9.908   5.025 -13.500  1.00 98.03           H  
ATOM   2316 HD23 LEU A 141       8.588   4.684 -12.342  1.00 98.03           H  
ATOM   2317  N   GLY A 142       5.712   1.299 -15.077  1.00 96.24           N  
ATOM   2318  H   GLY A 142       5.687   0.758 -14.224  1.00 96.24           H  
ATOM   2319  CA  GLY A 142       5.186   0.635 -16.261  1.00 96.24           C  
ATOM   2320  HA2 GLY A 142       4.712   1.368 -16.914  1.00 96.24           H  
ATOM   2321  HA3 GLY A 142       4.438  -0.098 -15.959  1.00 96.24           H  
ATOM   2322  C   GLY A 142       6.294  -0.088 -17.035  1.00 96.24           C  
ATOM   2323  O   GLY A 142       7.433  -0.235 -16.576  1.00 96.24           O  
ATOM   2324  N   LYS A 143       5.977  -0.508 -18.261  1.00 94.45           N  
ATOM   2325  H   LYS A 143       5.061  -0.289 -18.624  1.00 94.45           H  
ATOM   2326  CA  LYS A 143       6.968  -1.048 -19.195  1.00 94.45           C  
ATOM   2327  HA  LYS A 143       7.555  -1.811 -18.684  1.00 94.45           H  
ATOM   2328  C   LYS A 143       7.895   0.087 -19.632  1.00 94.45           C  
ATOM   2329  CB  LYS A 143       6.228  -1.695 -20.376  1.00 94.45           C  
ATOM   2330  HB2 LYS A 143       5.655  -0.926 -20.894  1.00 94.45           H  
ATOM   2331  HB3 LYS A 143       5.529  -2.435 -19.986  1.00 94.45           H  
ATOM   2332  O   LYS A 143       7.519   0.912 -20.460  1.00 94.45           O  
ATOM   2333  CG  LYS A 143       7.151  -2.378 -21.397  1.00 94.45           C  
ATOM   2334  HG2 LYS A 143       7.684  -3.199 -20.916  1.00 94.45           H  
ATOM   2335  HG3 LYS A 143       7.871  -1.660 -21.788  1.00 94.45           H  
ATOM   2336  CD  LYS A 143       6.294  -2.915 -22.553  1.00 94.45           C  
ATOM   2337  HD2 LYS A 143       5.557  -3.610 -22.150  1.00 94.45           H  
ATOM   2338  HD3 LYS A 143       5.764  -2.079 -23.008  1.00 94.45           H  
ATOM   2339  CE  LYS A 143       7.125  -3.622 -23.629  1.00 94.45           C  
ATOM   2340  HE2 LYS A 143       7.871  -2.924 -24.008  1.00 94.45           H  
ATOM   2341  HE3 LYS A 143       7.643  -4.460 -23.162  1.00 94.45           H  
ATOM   2342  NZ  LYS A 143       6.259  -4.108 -24.743  1.00 94.45           N  
ATOM   2343  HZ1 LYS A 143       5.822  -3.366 -25.271  1.00 94.45           H  
ATOM   2344  HZ2 LYS A 143       6.771  -4.646 -25.428  1.00 94.45           H  
ATOM   2345  HZ3 LYS A 143       5.495  -4.668 -24.394  1.00 94.45           H  
ATOM   2346  N   VAL A 144       9.118   0.120 -19.103  1.00 96.79           N  
ATOM   2347  H   VAL A 144       9.311  -0.508 -18.336  1.00 96.79           H  
ATOM   2348  CA  VAL A 144      10.110   1.146 -19.467  1.00 96.79           C  
ATOM   2349  HA  VAL A 144       9.618   2.116 -19.395  1.00 96.79           H  
ATOM   2350  C   VAL A 144      10.564   0.934 -20.913  1.00 96.79           C  
ATOM   2351  CB  VAL A 144      11.321   1.166 -18.516  1.00 96.79           C  
ATOM   2352  HB  VAL A 144      11.976   0.326 -18.748  1.00 96.79           H  
ATOM   2353  O   VAL A 144      11.185  -0.078 -21.241  1.00 96.79           O  
ATOM   2354  CG1 VAL A 144      12.114   2.469 -18.697  1.00 96.79           C  
ATOM   2355 HG11 VAL A 144      11.529   3.307 -18.318  1.00 96.79           H  
ATOM   2356 HG12 VAL A 144      12.327   2.651 -19.751  1.00 96.79           H  
ATOM   2357 HG13 VAL A 144      13.052   2.412 -18.144  1.00 96.79           H  
ATOM   2358  CG2 VAL A 144      10.919   1.059 -17.039  1.00 96.79           C  
ATOM   2359 HG21 VAL A 144      11.767   1.296 -16.396  1.00 96.79           H  
ATOM   2360 HG22 VAL A 144      10.577   0.049 -16.813  1.00 96.79           H  
ATOM   2361 HG23 VAL A 144      10.109   1.755 -16.820  1.00 96.79           H  
ATOM   2362  N   GLN A 145      10.256   1.879 -21.799  1.00 95.38           N  
ATOM   2363  H   GLN A 145       9.748   2.688 -21.471  1.00 95.38           H  
ATOM   2364  CA  GLN A 145      10.441   1.699 -23.242  1.00 95.38           C  
ATOM   2365  HA  GLN A 145      10.485   0.629 -23.450  1.00 95.38           H  
ATOM   2366  C   GLN A 145      11.743   2.316 -23.762  1.00 95.38           C  
ATOM   2367  CB  GLN A 145       9.242   2.250 -24.020  1.00 95.38           C  
ATOM   2368  HB2 GLN A 145       9.361   1.944 -25.060  1.00 95.38           H  
ATOM   2369  HB3 GLN A 145       9.258   3.339 -23.981  1.00 95.38           H  
ATOM   2370  O   GLN A 145      12.255   3.294 -23.222  1.00 95.38           O  
ATOM   2371  CG  GLN A 145       7.880   1.768 -23.497  1.00 95.38           C  
ATOM   2372  HG2 GLN A 145       7.675   2.260 -22.547  1.00 95.38           H  
ATOM   2373  HG3 GLN A 145       7.891   0.688 -23.346  1.00 95.38           H  
ATOM   2374  CD  GLN A 145       6.750   2.114 -24.451  1.00 95.38           C  
ATOM   2375  NE2 GLN A 145       5.516   2.176 -24.037  1.00 95.38           N  
ATOM   2376 HE21 GLN A 145       5.284   1.772 -23.141  1.00 95.38           H  
ATOM   2377 HE22 GLN A 145       4.859   2.042 -24.793  1.00 95.38           H  
ATOM   2378  OE1 GLN A 145       6.934   2.295 -25.639  1.00 95.38           O  
ATOM   2379  N   HIS A 146      12.263   1.803 -24.879  1.00 95.23           N  
ATOM   2380  H   HIS A 146      11.794   1.033 -25.333  1.00 95.23           H  
ATOM   2381  CA  HIS A 146      13.366   2.466 -25.571  1.00 95.23           C  
ATOM   2382  HA  HIS A 146      14.140   2.709 -24.843  1.00 95.23           H  
ATOM   2383  C   HIS A 146      12.872   3.767 -26.220  1.00 95.23           C  
ATOM   2384  CB  HIS A 146      13.972   1.526 -26.617  1.00 95.23           C  
ATOM   2385  HB2 HIS A 146      14.236   0.582 -26.139  1.00 95.23           H  
ATOM   2386  HB3 HIS A 146      13.233   1.315 -27.390  1.00 95.23           H  
ATOM   2387  O   HIS A 146      11.973   3.734 -27.058  1.00 95.23           O  
ATOM   2388  CG  HIS A 146      15.208   2.109 -27.252  1.00 95.23           C  
ATOM   2389  CD2 HIS A 146      16.496   1.936 -26.827  1.00 95.23           C  
ATOM   2390  HD2 HIS A 146      16.809   1.331 -25.988  1.00 95.23           H  
ATOM   2391  ND1 HIS A 146      15.255   2.931 -28.355  1.00 95.23           N  
ATOM   2392  HD1 HIS A 146      14.467   3.170 -28.940  1.00 95.23           H  
ATOM   2393  CE1 HIS A 146      16.544   3.243 -28.581  1.00 95.23           C  
ATOM   2394  HE1 HIS A 146      16.914   3.839 -29.402  1.00 95.23           H  
ATOM   2395  NE2 HIS A 146      17.337   2.661 -27.673  1.00 95.23           N  
ATOM   2396  N   PHE A 147      13.495   4.904 -25.908  1.00 93.81           N  
ATOM   2397  H   PHE A 147      14.214   4.863 -25.199  1.00 93.81           H  
ATOM   2398  CA  PHE A 147      13.023   6.231 -26.329  1.00 93.81           C  
ATOM   2399  HA  PHE A 147      12.060   6.427 -25.857  1.00 93.81           H  
ATOM   2400  C   PHE A 147      12.817   6.376 -27.848  1.00 93.81           C  
ATOM   2401  CB  PHE A 147      14.029   7.271 -25.831  1.00 93.81           C  
ATOM   2402  HB2 PHE A 147      14.988   7.073 -26.311  1.00 93.81           H  
ATOM   2403  HB3 PHE A 147      14.155   7.157 -24.755  1.00 93.81           H  
ATOM   2404  O   PHE A 147      11.797   6.889 -28.289  1.00 93.81           O  
ATOM   2405  CG  PHE A 147      13.630   8.703 -26.117  1.00 93.81           C  
ATOM   2406  CD1 PHE A 147      14.158   9.377 -27.235  1.00 93.81           C  
ATOM   2407  HD1 PHE A 147      14.857   8.877 -27.890  1.00 93.81           H  
ATOM   2408  CD2 PHE A 147      12.704   9.353 -25.281  1.00 93.81           C  
ATOM   2409  HD2 PHE A 147      12.278   8.838 -24.432  1.00 93.81           H  
ATOM   2410  CE1 PHE A 147      13.751  10.692 -27.523  1.00 93.81           C  
ATOM   2411  HE1 PHE A 147      14.128  11.197 -28.400  1.00 93.81           H  
ATOM   2412  CE2 PHE A 147      12.300  10.667 -25.567  1.00 93.81           C  
ATOM   2413  HE2 PHE A 147      11.565  11.152 -24.940  1.00 93.81           H  
ATOM   2414  CZ  PHE A 147      12.818  11.336 -26.690  1.00 93.81           C  
ATOM   2415  HZ  PHE A 147      12.478  12.334 -26.924  1.00 93.81           H  
ATOM   2416  N   HIS A 148      13.757   5.891 -28.670  1.00 91.78           N  
ATOM   2417  H   HIS A 148      14.596   5.515 -28.252  1.00 91.78           H  
ATOM   2418  CA  HIS A 148      13.646   5.970 -30.139  1.00 91.78           C  
ATOM   2419  HA  HIS A 148      13.130   6.895 -30.400  1.00 91.78           H  
ATOM   2420  C   HIS A 148      12.828   4.839 -30.771  1.00 91.78           C  
ATOM   2421  CB  HIS A 148      15.041   6.015 -30.774  1.00 91.78           C  
ATOM   2422  HB2 HIS A 148      14.939   5.998 -31.859  1.00 91.78           H  
ATOM   2423  HB3 HIS A 148      15.610   5.132 -30.484  1.00 91.78           H  
ATOM   2424  O   HIS A 148      12.625   4.827 -31.982  1.00 91.78           O  
ATOM   2425  CG  HIS A 148      15.803   7.256 -30.421  1.00 91.78           C  
ATOM   2426  CD2 HIS A 148      16.954   7.342 -29.686  1.00 91.78           C  
ATOM   2427  HD2 HIS A 148      17.496   6.520 -29.244  1.00 91.78           H  
ATOM   2428  ND1 HIS A 148      15.459   8.532 -30.799  1.00 91.78           N  
ATOM   2429  HD1 HIS A 148      14.673   8.795 -31.376  1.00 91.78           H  
ATOM   2430  CE1 HIS A 148      16.385   9.371 -30.309  1.00 91.78           C  
ATOM   2431  HE1 HIS A 148      16.395  10.441 -30.457  1.00 91.78           H  
ATOM   2432  NE2 HIS A 148      17.303   8.692 -29.606  1.00 91.78           N  
ATOM   2433  N   LYS A 149      12.410   3.851 -29.976  1.00 92.02           N  
ATOM   2434  H   LYS A 149      12.434   4.009 -28.979  1.00 92.02           H  
ATOM   2435  CA  LYS A 149      11.622   2.714 -30.452  1.00 92.02           C  
ATOM   2436  HA  LYS A 149      11.088   3.010 -31.355  1.00 92.02           H  
ATOM   2437  C   LYS A 149      10.546   2.373 -29.417  1.00 92.02           C  
ATOM   2438  CB  LYS A 149      12.553   1.544 -30.815  1.00 92.02           C  
ATOM   2439  HB2 LYS A 149      12.960   1.097 -29.907  1.00 92.02           H  
ATOM   2440  HB3 LYS A 149      13.381   1.921 -31.415  1.00 92.02           H  
ATOM   2441  O   LYS A 149      10.599   1.286 -28.835  1.00 92.02           O  
ATOM   2442  CG  LYS A 149      11.803   0.486 -31.638  1.00 92.02           C  
ATOM   2443  HG2 LYS A 149      10.935   0.127 -31.085  1.00 92.02           H  
ATOM   2444  HG3 LYS A 149      11.457   0.939 -32.567  1.00 92.02           H  
ATOM   2445  CD  LYS A 149      12.704  -0.708 -31.965  1.00 92.02           C  
ATOM   2446  HD2 LYS A 149      13.559  -0.367 -32.549  1.00 92.02           H  
ATOM   2447  HD3 LYS A 149      13.052  -1.156 -31.035  1.00 92.02           H  
ATOM   2448  CE  LYS A 149      11.891  -1.730 -32.765  1.00 92.02           C  
ATOM   2449  HE2 LYS A 149      11.532  -1.252 -33.677  1.00 92.02           H  
ATOM   2450  HE3 LYS A 149      11.017  -2.008 -32.177  1.00 92.02           H  
ATOM   2451  NZ  LYS A 149      12.689  -2.936 -33.096  1.00 92.02           N  
ATOM   2452  HZ1 LYS A 149      13.004  -3.388 -32.249  1.00 92.02           H  
ATOM   2453  HZ2 LYS A 149      12.122  -3.594 -33.611  1.00 92.02           H  
ATOM   2454  HZ3 LYS A 149      13.489  -2.689 -33.660  1.00 92.02           H  
ATOM   2455  N   PRO A 150       9.617   3.307 -29.149  1.00 91.88           N  
ATOM   2456  CA  PRO A 150       8.496   3.017 -28.281  1.00 91.88           C  
ATOM   2457  HA  PRO A 150       8.854   2.635 -27.325  1.00 91.88           H  
ATOM   2458  C   PRO A 150       7.600   1.968 -28.942  1.00 91.88           C  
ATOM   2459  CB  PRO A 150       7.792   4.355 -28.059  1.00 91.88           C  
ATOM   2460  HB2 PRO A 150       8.280   4.880 -27.237  1.00 91.88           H  
ATOM   2461  HB3 PRO A 150       6.727   4.238 -27.863  1.00 91.88           H  
ATOM   2462  O   PRO A 150       7.457   1.924 -30.164  1.00 91.88           O  
ATOM   2463  CG  PRO A 150       8.060   5.109 -29.358  1.00 91.88           C  
ATOM   2464  HG2 PRO A 150       7.341   4.802 -30.117  1.00 91.88           H  
ATOM   2465  HG3 PRO A 150       8.030   6.189 -29.214  1.00 91.88           H  
ATOM   2466  CD  PRO A 150       9.458   4.630 -29.749  1.00 91.88           C  
ATOM   2467  HD2 PRO A 150       9.550   4.596 -30.834  1.00 91.88           H  
ATOM   2468  HD3 PRO A 150      10.198   5.310 -29.327  1.00 91.88           H  
ATOM   2469  N   ASP A 151       7.007   1.117 -28.122  1.00 92.89           N  
ATOM   2470  H   ASP A 151       7.097   1.306 -27.134  1.00 92.89           H  
ATOM   2471  CA  ASP A 151       5.969   0.181 -28.515  1.00 92.89           C  
ATOM   2472  HA  ASP A 151       6.223  -0.256 -29.480  1.00 92.89           H  
ATOM   2473  C   ASP A 151       4.630   0.940 -28.596  1.00 92.89           C  
ATOM   2474  CB  ASP A 151       5.949  -0.956 -27.487  1.00 92.89           C  
ATOM   2475  HB2 ASP A 151       5.753  -0.543 -26.497  1.00 92.89           H  
ATOM   2476  HB3 ASP A 151       6.938  -1.414 -27.462  1.00 92.89           H  
ATOM   2477  O   ASP A 151       4.093   1.344 -27.556  1.00 92.89           O  
ATOM   2478  CG  ASP A 151       4.925  -2.050 -27.781  1.00 92.89           C  
ATOM   2479  OD1 ASP A 151       4.150  -1.907 -28.757  1.00 92.89           O  
ATOM   2480  OD2 ASP A 151       4.970  -3.034 -26.999  1.00 92.89           O  
ATOM   2481  N   PRO A 152       4.079   1.168 -29.804  1.00 89.34           N  
ATOM   2482  CA  PRO A 152       2.845   1.932 -29.969  1.00 89.34           C  
ATOM   2483  HA  PRO A 152       2.927   2.889 -29.452  1.00 89.34           H  
ATOM   2484  C   PRO A 152       1.615   1.198 -29.420  1.00 89.34           C  
ATOM   2485  CB  PRO A 152       2.731   2.176 -31.477  1.00 89.34           C  
ATOM   2486  HB2 PRO A 152       3.282   3.078 -31.740  1.00 89.34           H  
ATOM   2487  HB3 PRO A 152       1.695   2.256 -31.807  1.00 89.34           H  
ATOM   2488  O   PRO A 152       0.588   1.834 -29.188  1.00 89.34           O  
ATOM   2489  CG  PRO A 152       3.428   0.960 -32.085  1.00 89.34           C  
ATOM   2490  HG2 PRO A 152       2.744   0.111 -32.100  1.00 89.34           H  
ATOM   2491  HG3 PRO A 152       3.807   1.167 -33.085  1.00 89.34           H  
ATOM   2492  CD  PRO A 152       4.558   0.691 -31.096  1.00 89.34           C  
ATOM   2493  HD2 PRO A 152       5.440   1.257 -31.395  1.00 89.34           H  
ATOM   2494  HD3 PRO A 152       4.778  -0.376 -31.071  1.00 89.34           H  
ATOM   2495  N   LEU A 153       1.698  -0.121 -29.211  1.00 93.32           N  
ATOM   2496  H   LEU A 153       2.585  -0.584 -29.347  1.00 93.32           H  
ATOM   2497  CA  LEU A 153       0.612  -0.921 -28.646  1.00 93.32           C  
ATOM   2498  HA  LEU A 153      -0.343  -0.450 -28.879  1.00 93.32           H  
ATOM   2499  C   LEU A 153       0.674  -1.000 -27.120  1.00 93.32           C  
ATOM   2500  CB  LEU A 153       0.638  -2.328 -29.264  1.00 93.32           C  
ATOM   2501  HB2 LEU A 153      -0.115  -2.941 -28.769  1.00 93.32           H  
ATOM   2502  HB3 LEU A 153       1.610  -2.776 -29.062  1.00 93.32           H  
ATOM   2503  O   LEU A 153      -0.300  -1.429 -26.501  1.00 93.32           O  
ATOM   2504  CG  LEU A 153       0.376  -2.364 -30.779  1.00 93.32           C  
ATOM   2505  HG  LEU A 153       1.118  -1.759 -31.298  1.00 93.32           H  
ATOM   2506  CD1 LEU A 153       0.501  -3.804 -31.276  1.00 93.32           C  
ATOM   2507 HD11 LEU A 153       1.499  -4.179 -31.049  1.00 93.32           H  
ATOM   2508 HD12 LEU A 153       0.353  -3.836 -32.356  1.00 93.32           H  
ATOM   2509 HD13 LEU A 153      -0.240  -4.437 -30.788  1.00 93.32           H  
ATOM   2510  CD2 LEU A 153      -1.022  -1.852 -31.140  1.00 93.32           C  
ATOM   2511 HD21 LEU A 153      -1.193  -1.982 -32.209  1.00 93.32           H  
ATOM   2512 HD22 LEU A 153      -1.099  -0.789 -30.912  1.00 93.32           H  
ATOM   2513 HD23 LEU A 153      -1.779  -2.405 -30.583  1.00 93.32           H  
ATOM   2514  N   ASP A 154       1.783  -0.583 -26.505  1.00 92.09           N  
ATOM   2515  H   ASP A 154       2.548  -0.220 -27.057  1.00 92.09           H  
ATOM   2516  CA  ASP A 154       1.909  -0.617 -25.056  1.00 92.09           C  
ATOM   2517  HA  ASP A 154       1.618  -1.613 -24.725  1.00 92.09           H  
ATOM   2518  C   ASP A 154       0.966   0.398 -24.399  1.00 92.09           C  
ATOM   2519  CB  ASP A 154       3.356  -0.408 -24.609  1.00 92.09           C  
ATOM   2520  HB2 ASP A 154       3.978  -1.214 -24.998  1.00 92.09           H  
ATOM   2521  HB3 ASP A 154       3.714   0.543 -25.003  1.00 92.09           H  
ATOM   2522  O   ASP A 154       1.031   1.607 -24.647  1.00 92.09           O  
ATOM   2523  CG  ASP A 154       3.431  -0.411 -23.081  1.00 92.09           C  
ATOM   2524  OD1 ASP A 154       2.724  -1.226 -22.456  1.00 92.09           O  
ATOM   2525  OD2 ASP A 154       4.135   0.445 -22.514  1.00 92.09           O  
ATOM   2526  N   ARG A 155       0.102  -0.118 -23.527  1.00 92.15           N  
ATOM   2527  H   ARG A 155       0.180  -1.110 -23.352  1.00 92.15           H  
ATOM   2528  CA  ARG A 155      -0.880   0.650 -22.753  1.00 92.15           C  
ATOM   2529  HA  ARG A 155      -0.952   1.658 -23.160  1.00 92.15           H  
ATOM   2530  C   ARG A 155      -0.465   0.838 -21.299  1.00 92.15           C  
ATOM   2531  CB  ARG A 155      -2.259  -0.015 -22.849  1.00 92.15           C  
ATOM   2532  HB2 ARG A 155      -2.966   0.543 -22.237  1.00 92.15           H  
ATOM   2533  HB3 ARG A 155      -2.196  -1.032 -22.462  1.00 92.15           H  
ATOM   2534  O   ARG A 155      -1.237   1.415 -20.537  1.00 92.15           O  
ATOM   2535  CG  ARG A 155      -2.784  -0.044 -24.287  1.00 92.15           C  
ATOM   2536  HG2 ARG A 155      -2.131  -0.658 -24.908  1.00 92.15           H  
ATOM   2537  HG3 ARG A 155      -2.813   0.970 -24.686  1.00 92.15           H  
ATOM   2538  CD  ARG A 155      -4.188  -0.644 -24.303  1.00 92.15           C  
ATOM   2539  HD2 ARG A 155      -4.838  -0.034 -23.677  1.00 92.15           H  
ATOM   2540  HD3 ARG A 155      -4.140  -1.653 -23.893  1.00 92.15           H  
ATOM   2541  NE  ARG A 155      -4.722  -0.693 -25.674  1.00 92.15           N  
ATOM   2542  HE  ARG A 155      -4.097  -0.392 -26.408  1.00 92.15           H  
ATOM   2543  NH1 ARG A 155      -6.763  -1.597 -25.145  1.00 92.15           N  
ATOM   2544 HH11 ARG A 155      -7.668  -1.947 -25.427  1.00 92.15           H  
ATOM   2545 HH12 ARG A 155      -6.481  -1.630 -24.176  1.00 92.15           H  
ATOM   2546  NH2 ARG A 155      -6.285  -1.112 -27.272  1.00 92.15           N  
ATOM   2547 HH21 ARG A 155      -5.648  -0.768 -27.976  1.00 92.15           H  
ATOM   2548 HH22 ARG A 155      -7.198  -1.450 -27.540  1.00 92.15           H  
ATOM   2549  CZ  ARG A 155      -5.917  -1.132 -26.022  1.00 92.15           C  
ATOM   2550  N   SER A 156       0.707   0.342 -20.904  1.00 92.69           N  
ATOM   2551  H   SER A 156       1.312  -0.123 -21.566  1.00 92.69           H  
ATOM   2552  CA  SER A 156       1.200   0.546 -19.550  1.00 92.69           C  
ATOM   2553  HA  SER A 156       0.427   0.196 -18.866  1.00 92.69           H  
ATOM   2554  C   SER A 156       1.418   2.041 -19.280  1.00 92.69           C  
ATOM   2555  CB  SER A 156       2.444  -0.307 -19.282  1.00 92.69           C  
ATOM   2556  HB2 SER A 156       2.299  -1.310 -19.682  1.00 92.69           H  
ATOM   2557  HB3 SER A 156       2.577  -0.387 -18.203  1.00 92.69           H  
ATOM   2558  O   SER A 156       1.904   2.789 -20.135  1.00 92.69           O  
ATOM   2559  OG  SER A 156       3.618   0.258 -19.822  1.00 92.69           O  
ATOM   2560  HG  SER A 156       3.612   0.222 -20.781  1.00 92.69           H  
ATOM   2561  N   CYS A 157       1.009   2.476 -18.092  1.00 95.74           N  
ATOM   2562  H   CYS A 157       0.648   1.807 -17.428  1.00 95.74           H  
ATOM   2563  CA  CYS A 157       1.270   3.812 -17.575  1.00 95.74           C  
ATOM   2564  HA  CYS A 157       1.888   4.367 -18.281  1.00 95.74           H  
ATOM   2565  C   CYS A 157       2.055   3.678 -16.274  1.00 95.74           C  
ATOM   2566  CB  CYS A 157      -0.037   4.586 -17.342  1.00 95.74           C  
ATOM   2567  HB2 CYS A 157       0.198   5.493 -16.784  1.00 95.74           H  
ATOM   2568  HB3 CYS A 157      -0.716   3.981 -16.742  1.00 95.74           H  
ATOM   2569  O   CYS A 157       1.815   2.753 -15.500  1.00 95.74           O  
ATOM   2570  SG  CYS A 157      -0.831   5.052 -18.911  1.00 95.74           S  
ATOM   2571  HG  CYS A 157       0.283   5.462 -19.523  1.00 95.74           H  
ATOM   2572  N   ALA A 158       2.955   4.623 -16.033  1.00 97.89           N  
ATOM   2573  H   ALA A 158       3.079   5.359 -16.714  1.00 97.89           H  
ATOM   2574  CA  ALA A 158       3.613   4.766 -14.752  1.00 97.89           C  
ATOM   2575  HA  ALA A 158       3.993   3.789 -14.455  1.00 97.89           H  
ATOM   2576  C   ALA A 158       2.609   5.244 -13.697  1.00 97.89           C  
ATOM   2577  CB  ALA A 158       4.794   5.726 -14.894  1.00 97.89           C  
ATOM   2578  HB1 ALA A 158       4.417   6.742 -15.013  1.00 97.89           H  
ATOM   2579  HB2 ALA A 158       5.393   5.444 -15.760  1.00 97.89           H  
ATOM   2580  HB3 ALA A 158       5.411   5.675 -13.997  1.00 97.89           H  
ATOM   2581  O   ALA A 158       1.775   6.121 -13.948  1.00 97.89           O  
ATOM   2582  N   ASP A 159       2.731   4.679 -12.509  1.00 97.16           N  
ATOM   2583  H   ASP A 159       3.466   3.997 -12.388  1.00 97.16           H  
ATOM   2584  CA  ASP A 159       1.908   4.943 -11.346  1.00 97.16           C  
ATOM   2585  HA  ASP A 159       1.451   5.930 -11.417  1.00 97.16           H  
ATOM   2586  C   ASP A 159       2.787   4.889 -10.094  1.00 97.16           C  
ATOM   2587  CB  ASP A 159       0.796   3.888 -11.282  1.00 97.16           C  
ATOM   2588  HB2 ASP A 159       1.234   2.891 -11.332  1.00 97.16           H  
ATOM   2589  HB3 ASP A 159       0.129   4.017 -12.134  1.00 97.16           H  
ATOM   2590  O   ASP A 159       3.282   3.831  -9.726  1.00 97.16           O  
ATOM   2591  CG  ASP A 159      -0.009   4.008  -9.994  1.00 97.16           C  
ATOM   2592  OD1 ASP A 159       0.197   4.982  -9.238  1.00 97.16           O  
ATOM   2593  OD2 ASP A 159      -0.880   3.150  -9.750  1.00 97.16           O  
ATOM   2594  N   ILE A 160       2.955   6.010  -9.389  1.00 97.24           N  
ATOM   2595  H   ILE A 160       2.412   6.825  -9.639  1.00 97.24           H  
ATOM   2596  CA  ILE A 160       3.814   6.047  -8.198  1.00 97.24           C  
ATOM   2597  HA  ILE A 160       4.789   5.669  -8.507  1.00 97.24           H  
ATOM   2598  C   ILE A 160       3.336   5.109  -7.078  1.00 97.24           C  
ATOM   2599  CB  ILE A 160       4.002   7.499  -7.718  1.00 97.24           C  
ATOM   2600  HB  ILE A 160       4.335   8.087  -8.574  1.00 97.24           H  
ATOM   2601  O   ILE A 160       4.150   4.631  -6.287  1.00 97.24           O  
ATOM   2602  CG1 ILE A 160       5.084   7.630  -6.627  1.00 97.24           C  
ATOM   2603 HG12 ILE A 160       4.764   7.128  -5.714  1.00 97.24           H  
ATOM   2604 HG13 ILE A 160       5.194   8.688  -6.388  1.00 97.24           H  
ATOM   2605  CG2 ILE A 160       2.690   8.122  -7.211  1.00 97.24           C  
ATOM   2606 HG21 ILE A 160       1.906   8.053  -7.965  1.00 97.24           H  
ATOM   2607 HG22 ILE A 160       2.357   7.610  -6.308  1.00 97.24           H  
ATOM   2608 HG23 ILE A 160       2.853   9.172  -6.965  1.00 97.24           H  
ATOM   2609  CD1 ILE A 160       6.461   7.087  -7.036  1.00 97.24           C  
ATOM   2610 HD11 ILE A 160       7.206   7.410  -6.310  1.00 97.24           H  
ATOM   2611 HD12 ILE A 160       6.739   7.467  -8.020  1.00 97.24           H  
ATOM   2612 HD13 ILE A 160       6.450   5.998  -7.060  1.00 97.24           H  
ATOM   2613  N   TYR A 161       2.042   4.794  -7.037  1.00 95.27           N  
ATOM   2614  H   TYR A 161       1.432   5.149  -7.760  1.00 95.27           H  
ATOM   2615  CA  TYR A 161       1.458   3.864  -6.074  1.00 95.27           C  
ATOM   2616  HA  TYR A 161       2.051   3.885  -5.159  1.00 95.27           H  
ATOM   2617  C   TYR A 161       1.467   2.415  -6.575  1.00 95.27           C  
ATOM   2618  CB  TYR A 161       0.046   4.344  -5.724  1.00 95.27           C  
ATOM   2619  HB2 TYR A 161      -0.367   3.697  -4.949  1.00 95.27           H  
ATOM   2620  HB3 TYR A 161      -0.588   4.245  -6.604  1.00 95.27           H  
ATOM   2621  O   TYR A 161       1.221   1.499  -5.792  1.00 95.27           O  
ATOM   2622  CG  TYR A 161       0.009   5.779  -5.227  1.00 95.27           C  
ATOM   2623  CD1 TYR A 161       0.549   6.099  -3.967  1.00 95.27           C  
ATOM   2624  HD1 TYR A 161       0.965   5.318  -3.348  1.00 95.27           H  
ATOM   2625  CD2 TYR A 161      -0.515   6.797  -6.046  1.00 95.27           C  
ATOM   2626  HD2 TYR A 161      -0.881   6.547  -7.031  1.00 95.27           H  
ATOM   2627  CE1 TYR A 161       0.547   7.433  -3.515  1.00 95.27           C  
ATOM   2628  HE1 TYR A 161       0.965   7.691  -2.553  1.00 95.27           H  
ATOM   2629  CE2 TYR A 161      -0.535   8.131  -5.593  1.00 95.27           C  
ATOM   2630  HE2 TYR A 161      -0.939   8.908  -6.225  1.00 95.27           H  
ATOM   2631  OH  TYR A 161      -0.010   9.731  -3.877  1.00 95.27           O  
ATOM   2632  HH  TYR A 161      -0.345  10.342  -4.537  1.00 95.27           H  
ATOM   2633  CZ  TYR A 161      -0.002   8.448  -4.323  1.00 95.27           C  
ATOM   2634  N   GLY A 162       1.770   2.189  -7.858  1.00 94.52           N  
ATOM   2635  H   GLY A 162       2.010   2.984  -8.432  1.00 94.52           H  
ATOM   2636  CA  GLY A 162       1.854   0.867  -8.476  1.00 94.52           C  
ATOM   2637  HA2 GLY A 162       2.022   1.000  -9.545  1.00 94.52           H  
ATOM   2638  HA3 GLY A 162       2.699   0.325  -8.053  1.00 94.52           H  
ATOM   2639  C   GLY A 162       0.593   0.017  -8.303  1.00 94.52           C  
ATOM   2640  O   GLY A 162       0.722  -1.189  -8.099  1.00 94.52           O  
ATOM   2641  N   GLY A 163      -0.594   0.634  -8.325  1.00 93.32           N  
ATOM   2642  H   GLY A 163      -0.616   1.606  -8.598  1.00 93.32           H  
ATOM   2643  CA  GLY A 163      -1.880  -0.030  -8.075  1.00 93.32           C  
ATOM   2644  HA2 GLY A 163      -1.814  -1.067  -8.404  1.00 93.32           H  
ATOM   2645  HA3 GLY A 163      -2.650   0.462  -8.669  1.00 93.32           H  
ATOM   2646  C   GLY A 163      -2.343  -0.051  -6.613  1.00 93.32           C  
ATOM   2647  O   GLY A 163      -3.517  -0.335  -6.353  1.00 93.32           O  
ATOM   2648  N   PHE A 164      -1.490   0.319  -5.652  1.00 95.12           N  
ATOM   2649  H   PHE A 164      -0.541   0.555  -5.905  1.00 95.12           H  
ATOM   2650  CA  PHE A 164      -1.823   0.238  -4.230  1.00 95.12           C  
ATOM   2651  HA  PHE A 164      -2.421  -0.666  -4.115  1.00 95.12           H  
ATOM   2652  C   PHE A 164      -2.679   1.425  -3.752  1.00 95.12           C  
ATOM   2653  CB  PHE A 164      -0.560   0.029  -3.385  1.00 95.12           C  
ATOM   2654  HB2 PHE A 164      -0.042  -0.858  -3.747  1.00 95.12           H  
ATOM   2655  HB3 PHE A 164       0.097   0.888  -3.524  1.00 95.12           H  
ATOM   2656  O   PHE A 164      -2.210   2.368  -3.116  1.00 95.12           O  
ATOM   2657  CG  PHE A 164      -0.820  -0.150  -1.897  1.00 95.12           C  
ATOM   2658  CD1 PHE A 164       0.125   0.324  -0.968  1.00 95.12           C  
ATOM   2659  HD1 PHE A 164       1.021   0.814  -1.319  1.00 95.12           H  
ATOM   2660  CD2 PHE A 164      -1.991  -0.783  -1.429  1.00 95.12           C  
ATOM   2661  HD2 PHE A 164      -2.709  -1.207  -2.116  1.00 95.12           H  
ATOM   2662  CE1 PHE A 164      -0.098   0.172   0.411  1.00 95.12           C  
ATOM   2663  HE1 PHE A 164       0.630   0.541   1.119  1.00 95.12           H  
ATOM   2664  CE2 PHE A 164      -2.224  -0.912  -0.053  1.00 95.12           C  
ATOM   2665  HE2 PHE A 164      -3.121  -1.410   0.286  1.00 95.12           H  
ATOM   2666  CZ  PHE A 164      -1.276  -0.438   0.868  1.00 95.12           C  
ATOM   2667  HZ  PHE A 164      -1.447  -0.547   1.929  1.00 95.12           H  
ATOM   2668  N   TYR A 165      -3.976   1.358  -4.054  1.00 95.80           N  
ATOM   2669  H   TYR A 165      -4.229   0.634  -4.711  1.00 95.80           H  
ATOM   2670  CA  TYR A 165      -4.968   2.389  -3.714  1.00 95.80           C  
ATOM   2671  HA  TYR A 165      -4.461   3.269  -3.320  1.00 95.80           H  
ATOM   2672  C   TYR A 165      -5.992   1.953  -2.667  1.00 95.80           C  
ATOM   2673  CB  TYR A 165      -5.702   2.791  -4.991  1.00 95.80           C  
ATOM   2674  HB2 TYR A 165      -6.195   1.915  -5.414  1.00 95.80           H  
ATOM   2675  HB3 TYR A 165      -6.476   3.518  -4.746  1.00 95.80           H  
ATOM   2676  O   TYR A 165      -6.815   2.758  -2.221  1.00 95.80           O  
ATOM   2677  CG  TYR A 165      -4.794   3.406  -6.020  1.00 95.80           C  
ATOM   2678  CD1 TYR A 165      -4.351   4.727  -5.833  1.00 95.80           C  
ATOM   2679  HD1 TYR A 165      -4.635   5.279  -4.949  1.00 95.80           H  
ATOM   2680  CD2 TYR A 165      -4.397   2.666  -7.149  1.00 95.80           C  
ATOM   2681  HD2 TYR A 165      -4.732   1.648  -7.284  1.00 95.80           H  
ATOM   2682  CE1 TYR A 165      -3.557   5.336  -6.813  1.00 95.80           C  
ATOM   2683  HE1 TYR A 165      -3.232   6.360  -6.705  1.00 95.80           H  
ATOM   2684  CE2 TYR A 165      -3.561   3.258  -8.109  1.00 95.80           C  
ATOM   2685  HE2 TYR A 165      -3.245   2.712  -8.985  1.00 95.80           H  
ATOM   2686  OH  TYR A 165      -2.455   5.223  -8.903  1.00 95.80           O  
ATOM   2687  HH  TYR A 165      -1.862   4.586  -9.308  1.00 95.80           H  
ATOM   2688  CZ  TYR A 165      -3.170   4.602  -7.949  1.00 95.80           C  
ATOM   2689  N   THR A 166      -5.991   0.673  -2.302  1.00 97.04           N  
ATOM   2690  H   THR A 166      -5.251   0.076  -2.644  1.00 97.04           H  
ATOM   2691  CA  THR A 166      -7.014   0.069  -1.447  1.00 97.04           C  
ATOM   2692  HA  THR A 166      -7.552   0.850  -0.910  1.00 97.04           H  
ATOM   2693  C   THR A 166      -6.362  -0.848  -0.425  1.00 97.04           C  
ATOM   2694  CB  THR A 166      -8.037  -0.709  -2.288  1.00 97.04           C  
ATOM   2695  HB  THR A 166      -7.539  -1.524  -2.814  1.00 97.04           H  
ATOM   2696  O   THR A 166      -5.544  -1.692  -0.774  1.00 97.04           O  
ATOM   2697  CG2 THR A 166      -9.182  -1.276  -1.454  1.00 97.04           C  
ATOM   2698 HG21 THR A 166      -8.809  -2.047  -0.780  1.00 97.04           H  
ATOM   2699 HG22 THR A 166      -9.661  -0.480  -0.882  1.00 97.04           H  
ATOM   2700 HG23 THR A 166      -9.907  -1.738  -2.125  1.00 97.04           H  
ATOM   2701  OG1 THR A 166      -8.636   0.152  -3.232  1.00 97.04           O  
ATOM   2702  HG1 THR A 166      -7.974   0.338  -3.902  1.00 97.04           H  
ATOM   2703  N   LEU A 167      -6.757  -0.695   0.836  1.00 97.89           N  
ATOM   2704  H   LEU A 167      -7.438   0.025   1.031  1.00 97.89           H  
ATOM   2705  CA  LEU A 167      -6.472  -1.645   1.902  1.00 97.89           C  
ATOM   2706  HA  LEU A 167      -5.547  -2.177   1.677  1.00 97.89           H  
ATOM   2707  C   LEU A 167      -7.619  -2.654   1.971  1.00 97.89           C  
ATOM   2708  CB  LEU A 167      -6.318  -0.923   3.255  1.00 97.89           C  
ATOM   2709  HB2 LEU A 167      -7.309  -0.591   3.568  1.00 97.89           H  
ATOM   2710  HB3 LEU A 167      -5.977  -1.650   3.991  1.00 97.89           H  
ATOM   2711  O   LEU A 167      -8.788  -2.269   2.054  1.00 97.89           O  
ATOM   2712  CG  LEU A 167      -5.384   0.297   3.289  1.00 97.89           C  
ATOM   2713  HG  LEU A 167      -5.642   0.989   2.487  1.00 97.89           H  
ATOM   2714  CD1 LEU A 167      -5.530   1.039   4.620  1.00 97.89           C  
ATOM   2715 HD11 LEU A 167      -6.547   1.419   4.715  1.00 97.89           H  
ATOM   2716 HD12 LEU A 167      -4.843   1.885   4.645  1.00 97.89           H  
ATOM   2717 HD13 LEU A 167      -5.312   0.370   5.453  1.00 97.89           H  
ATOM   2718  CD2 LEU A 167      -3.927  -0.115   3.161  1.00 97.89           C  
ATOM   2719 HD21 LEU A 167      -3.611  -0.626   4.071  1.00 97.89           H  
ATOM   2720 HD22 LEU A 167      -3.810  -0.777   2.303  1.00 97.89           H  
ATOM   2721 HD23 LEU A 167      -3.307   0.769   3.012  1.00 97.89           H  
ATOM   2722  N   PHE A 168      -7.296  -3.936   2.006  1.00 97.88           N  
ATOM   2723  H   PHE A 168      -6.326  -4.190   1.891  1.00 97.88           H  
ATOM   2724  CA  PHE A 168      -8.261  -5.009   2.212  1.00 97.88           C  
ATOM   2725  HA  PHE A 168      -9.268  -4.659   1.984  1.00 97.88           H  
ATOM   2726  C   PHE A 168      -8.218  -5.431   3.676  1.00 97.88           C  
ATOM   2727  CB  PHE A 168      -7.951  -6.158   1.255  1.00 97.88           C  
ATOM   2728  HB2 PHE A 168      -8.602  -6.997   1.502  1.00 97.88           H  
ATOM   2729  HB3 PHE A 168      -6.917  -6.475   1.393  1.00 97.88           H  
ATOM   2730  O   PHE A 168      -7.214  -5.977   4.138  1.00 97.88           O  
ATOM   2731  CG  PHE A 168      -8.159  -5.802  -0.200  1.00 97.88           C  
ATOM   2732  CD1 PHE A 168      -9.365  -6.140  -0.843  1.00 97.88           C  
ATOM   2733  HD1 PHE A 168     -10.137  -6.675  -0.310  1.00 97.88           H  
ATOM   2734  CD2 PHE A 168      -7.153  -5.122  -0.911  1.00 97.88           C  
ATOM   2735  HD2 PHE A 168      -6.215  -4.876  -0.437  1.00 97.88           H  
ATOM   2736  CE1 PHE A 168      -9.561  -5.800  -2.192  1.00 97.88           C  
ATOM   2737  HE1 PHE A 168     -10.477  -6.079  -2.692  1.00 97.88           H  
ATOM   2738  CE2 PHE A 168      -7.361  -4.762  -2.253  1.00 97.88           C  
ATOM   2739  HE2 PHE A 168      -6.586  -4.237  -2.790  1.00 97.88           H  
ATOM   2740  CZ  PHE A 168      -8.561  -5.108  -2.896  1.00 97.88           C  
ATOM   2741  HZ  PHE A 168      -8.704  -4.855  -3.936  1.00 97.88           H  
ATOM   2742  N   LEU A 169      -9.287  -5.140   4.418  1.00 98.33           N  
ATOM   2743  H   LEU A 169     -10.080  -4.694   3.978  1.00 98.33           H  
ATOM   2744  CA  LEU A 169      -9.405  -5.504   5.826  1.00 98.33           C  
ATOM   2745  HA  LEU A 169      -8.405  -5.640   6.238  1.00 98.33           H  
ATOM   2746  C   LEU A 169     -10.164  -6.822   5.958  1.00 98.33           C  
ATOM   2747  CB  LEU A 169     -10.090  -4.364   6.600  1.00 98.33           C  
ATOM   2748  HB2 LEU A 169      -9.515  -3.448   6.466  1.00 98.33           H  
ATOM   2749  HB3 LEU A 169     -11.081  -4.206   6.174  1.00 98.33           H  
ATOM   2750  O   LEU A 169     -11.362  -6.874   5.683  1.00 98.33           O  
ATOM   2751  CG  LEU A 169     -10.241  -4.654   8.106  1.00 98.33           C  
ATOM   2752  HG  LEU A 169     -10.759  -5.601   8.258  1.00 98.33           H  
ATOM   2753  CD1 LEU A 169      -8.901  -4.700   8.838  1.00 98.33           C  
ATOM   2754 HD11 LEU A 169      -8.279  -5.502   8.440  1.00 98.33           H  
ATOM   2755 HD12 LEU A 169      -8.392  -3.743   8.730  1.00 98.33           H  
ATOM   2756 HD13 LEU A 169      -9.064  -4.896   9.897  1.00 98.33           H  
ATOM   2757  CD2 LEU A 169     -11.074  -3.552   8.753  1.00 98.33           C  
ATOM   2758 HD21 LEU A 169     -11.174  -3.745   9.821  1.00 98.33           H  
ATOM   2759 HD22 LEU A 169     -10.605  -2.580   8.596  1.00 98.33           H  
ATOM   2760 HD23 LEU A 169     -12.066  -3.562   8.301  1.00 98.33           H  
ATOM   2761  N   TYR A 170      -9.488  -7.856   6.439  1.00 98.40           N  
ATOM   2762  H   TYR A 170      -8.506  -7.729   6.634  1.00 98.40           H  
ATOM   2763  CA  TYR A 170     -10.072  -9.157   6.747  1.00 98.40           C  
ATOM   2764  HA  TYR A 170     -11.069  -9.207   6.311  1.00 98.40           H  
ATOM   2765  C   TYR A 170     -10.205  -9.347   8.255  1.00 98.40           C  
ATOM   2766  CB  TYR A 170      -9.242 -10.292   6.142  1.00 98.40           C  
ATOM   2767  HB2 TYR A 170      -8.291 -10.353   6.672  1.00 98.40           H  
ATOM   2768  HB3 TYR A 170      -9.758 -11.234   6.328  1.00 98.40           H  
ATOM   2769  O   TYR A 170      -9.419  -8.793   9.030  1.00 98.40           O  
ATOM   2770  CG  TYR A 170      -8.971 -10.171   4.658  1.00 98.40           C  
ATOM   2771  CD1 TYR A 170      -9.777 -10.880   3.750  1.00 98.40           C  
ATOM   2772  HD1 TYR A 170     -10.566 -11.522   4.113  1.00 98.40           H  
ATOM   2773  CD2 TYR A 170      -7.926  -9.354   4.182  1.00 98.40           C  
ATOM   2774  HD2 TYR A 170      -7.304  -8.804   4.872  1.00 98.40           H  
ATOM   2775  CE1 TYR A 170      -9.564 -10.747   2.366  1.00 98.40           C  
ATOM   2776  HE1 TYR A 170     -10.184 -11.267   1.651  1.00 98.40           H  
ATOM   2777  CE2 TYR A 170      -7.705  -9.231   2.798  1.00 98.40           C  
ATOM   2778  HE2 TYR A 170      -6.915  -8.593   2.431  1.00 98.40           H  
ATOM   2779  OH  TYR A 170      -8.365  -9.778   0.548  1.00 98.40           O  
ATOM   2780  HH  TYR A 170      -7.623  -9.219   0.307  1.00 98.40           H  
ATOM   2781  CZ  TYR A 170      -8.532  -9.919   1.887  1.00 98.40           C  
ATOM   2782  N   THR A 171     -11.177 -10.156   8.668  1.00 98.39           N  
ATOM   2783  H   THR A 171     -11.767 -10.603   7.981  1.00 98.39           H  
ATOM   2784  CA  THR A 171     -11.352 -10.536  10.072  1.00 98.39           C  
ATOM   2785  HA  THR A 171     -10.366 -10.526  10.536  1.00 98.39           H  
ATOM   2786  C   THR A 171     -11.901 -11.944  10.217  1.00 98.39           C  
ATOM   2787  CB  THR A 171     -12.244  -9.537  10.817  1.00 98.39           C  
ATOM   2788  HB  THR A 171     -11.848  -8.534  10.655  1.00 98.39           H  
ATOM   2789  O   THR A 171     -12.741 -12.378   9.441  1.00 98.39           O  
ATOM   2790  CG2 THR A 171     -13.701  -9.557  10.355  1.00 98.39           C  
ATOM   2791 HG21 THR A 171     -13.753  -9.472   9.270  1.00 98.39           H  
ATOM   2792 HG22 THR A 171     -14.244  -8.732  10.819  1.00 98.39           H  
ATOM   2793 HG23 THR A 171     -14.173 -10.495  10.647  1.00 98.39           H  
ATOM   2794  OG1 THR A 171     -12.232  -9.817  12.199  1.00 98.39           O  
ATOM   2795  HG1 THR A 171     -11.326  -9.989  12.468  1.00 98.39           H  
ATOM   2796  N   ASP A 172     -11.475 -12.656  11.247  1.00 97.98           N  
ATOM   2797  H   ASP A 172     -10.874 -12.226  11.936  1.00 97.98           H  
ATOM   2798  CA  ASP A 172     -11.860 -14.043  11.498  1.00 97.98           C  
ATOM   2799  HA  ASP A 172     -11.846 -14.580  10.549  1.00 97.98           H  
ATOM   2800  C   ASP A 172     -13.272 -14.220  12.092  1.00 97.98           C  
ATOM   2801  CB  ASP A 172     -10.788 -14.659  12.404  1.00 97.98           C  
ATOM   2802  HB2 ASP A 172     -10.931 -15.739  12.424  1.00 97.98           H  
ATOM   2803  HB3 ASP A 172      -9.800 -14.464  11.987  1.00 97.98           H  
ATOM   2804  O   ASP A 172     -13.713 -15.352  12.285  1.00 97.98           O  
ATOM   2805  CG  ASP A 172     -10.850 -14.114  13.834  1.00 97.98           C  
ATOM   2806  OD1 ASP A 172     -11.044 -12.892  14.019  1.00 97.98           O  
ATOM   2807  OD2 ASP A 172     -10.777 -14.952  14.755  1.00 97.98           O  
ATOM   2808  N   VAL A 173     -13.982 -13.134  12.417  1.00 97.99           N  
ATOM   2809  H   VAL A 173     -13.520 -12.241  12.317  1.00 97.99           H  
ATOM   2810  CA  VAL A 173     -15.300 -13.184  13.085  1.00 97.99           C  
ATOM   2811  HA  VAL A 173     -15.357 -14.124  13.633  1.00 97.99           H  
ATOM   2812  C   VAL A 173     -16.491 -13.192  12.128  1.00 97.99           C  
ATOM   2813  CB  VAL A 173     -15.402 -12.060  14.128  1.00 97.99           C  
ATOM   2814  HB  VAL A 173     -14.475 -12.103  14.700  1.00 97.99           H  
ATOM   2815  O   VAL A 173     -17.614 -13.457  12.553  1.00 97.99           O  
ATOM   2816  CG1 VAL A 173     -15.527 -10.662  13.508  1.00 97.99           C  
ATOM   2817 HG11 VAL A 173     -16.437 -10.584  12.914  1.00 97.99           H  
ATOM   2818 HG12 VAL A 173     -14.659 -10.463  12.880  1.00 97.99           H  
ATOM   2819 HG13 VAL A 173     -15.548  -9.912  14.299  1.00 97.99           H  
ATOM   2820  CG2 VAL A 173     -16.549 -12.248  15.126  1.00 97.99           C  
ATOM   2821 HG21 VAL A 173     -16.421 -11.568  15.968  1.00 97.99           H  
ATOM   2822 HG22 VAL A 173     -16.553 -13.270  15.506  1.00 97.99           H  
ATOM   2823 HG23 VAL A 173     -17.505 -12.027  14.650  1.00 97.99           H  
ATOM   2824  N   ILE A 174     -16.285 -12.908  10.843  1.00 98.37           N  
ATOM   2825  H   ILE A 174     -15.335 -12.786  10.522  1.00 98.37           H  
ATOM   2826  CA  ILE A 174     -17.370 -12.883   9.854  1.00 98.37           C  
ATOM   2827  HA  ILE A 174     -18.319 -12.772  10.379  1.00 98.37           H  
ATOM   2828  C   ILE A 174     -17.475 -14.197   9.090  1.00 98.37           C  
ATOM   2829  CB  ILE A 174     -17.273 -11.672   8.908  1.00 98.37           C  
ATOM   2830  HB  ILE A 174     -18.126 -11.722   8.232  1.00 98.37           H  
ATOM   2831  O   ILE A 174     -16.527 -14.982   9.017  1.00 98.37           O  
ATOM   2832  CG1 ILE A 174     -15.993 -11.682   8.051  1.00 98.37           C  
ATOM   2833 HG12 ILE A 174     -15.882 -12.650   7.562  1.00 98.37           H  
ATOM   2834 HG13 ILE A 174     -15.118 -11.517   8.681  1.00 98.37           H  
ATOM   2835  CG2 ILE A 174     -17.424 -10.383   9.728  1.00 98.37           C  
ATOM   2836 HG21 ILE A 174     -16.554 -10.220  10.364  1.00 98.37           H  
ATOM   2837 HG22 ILE A 174     -17.560  -9.527   9.067  1.00 98.37           H  
ATOM   2838 HG23 ILE A 174     -18.317 -10.475  10.346  1.00 98.37           H  
ATOM   2839  CD1 ILE A 174     -16.038 -10.610   6.963  1.00 98.37           C  
ATOM   2840 HD11 ILE A 174     -15.160 -10.706   6.324  1.00 98.37           H  
ATOM   2841 HD12 ILE A 174     -16.931 -10.741   6.351  1.00 98.37           H  
ATOM   2842 HD13 ILE A 174     -16.032  -9.616   7.409  1.00 98.37           H  
ATOM   2843  N   GLN A 175     -18.639 -14.444   8.498  1.00 97.77           N  
ATOM   2844  H   GLN A 175     -19.390 -13.780   8.617  1.00 97.77           H  
ATOM   2845  CA  GLN A 175     -18.757 -15.455   7.451  1.00 97.77           C  
ATOM   2846  HA  GLN A 175     -18.304 -16.383   7.800  1.00 97.77           H  
ATOM   2847  C   GLN A 175     -17.984 -14.995   6.211  1.00 97.77           C  
ATOM   2848  CB  GLN A 175     -20.225 -15.733   7.116  1.00 97.77           C  
ATOM   2849  HB2 GLN A 175     -20.663 -14.829   6.695  1.00 97.77           H  
ATOM   2850  HB3 GLN A 175     -20.267 -16.512   6.355  1.00 97.77           H  
ATOM   2851  O   GLN A 175     -17.815 -13.795   5.979  1.00 97.77           O  
ATOM   2852  CG  GLN A 175     -21.032 -16.198   8.341  1.00 97.77           C  
ATOM   2853  HG2 GLN A 175     -20.580 -17.106   8.742  1.00 97.77           H  
ATOM   2854  HG3 GLN A 175     -21.008 -15.432   9.116  1.00 97.77           H  
ATOM   2855  CD  GLN A 175     -22.492 -16.492   8.025  1.00 97.77           C  
ATOM   2856  NE2 GLN A 175     -23.260 -16.918   9.002  1.00 97.77           N  
ATOM   2857 HE21 GLN A 175     -22.919 -16.938   9.953  1.00 97.77           H  
ATOM   2858 HE22 GLN A 175     -24.226 -17.088   8.762  1.00 97.77           H  
ATOM   2859  OE1 GLN A 175     -22.978 -16.335   6.919  1.00 97.77           O  
ATOM   2860  N   HIS A 176     -17.511 -15.940   5.401  1.00 98.23           N  
ATOM   2861  H   HIS A 176     -17.695 -16.913   5.598  1.00 98.23           H  
ATOM   2862  CA  HIS A 176     -16.810 -15.589   4.171  1.00 98.23           C  
ATOM   2863  HA  HIS A 176     -16.016 -14.884   4.415  1.00 98.23           H  
ATOM   2864  C   HIS A 176     -17.755 -14.899   3.182  1.00 98.23           C  
ATOM   2865  CB  HIS A 176     -16.165 -16.819   3.530  1.00 98.23           C  
ATOM   2866  HB2 HIS A 176     -15.795 -16.507   2.553  1.00 98.23           H  
ATOM   2867  HB3 HIS A 176     -16.919 -17.591   3.378  1.00 98.23           H  
ATOM   2868  O   HIS A 176     -18.891 -15.325   2.978  1.00 98.23           O  
ATOM   2869  CG  HIS A 176     -14.990 -17.410   4.269  1.00 98.23           C  
ATOM   2870  CD2 HIS A 176     -14.573 -17.150   5.550  1.00 98.23           C  
ATOM   2871  HD2 HIS A 176     -15.035 -16.474   6.255  1.00 98.23           H  
ATOM   2872  ND1 HIS A 176     -14.094 -18.305   3.731  1.00 98.23           N  
ATOM   2873  HD1 HIS A 176     -14.075 -18.637   2.777  1.00 98.23           H  
ATOM   2874  CE1 HIS A 176     -13.172 -18.588   4.664  1.00 98.23           C  
ATOM   2875  HE1 HIS A 176     -12.328 -19.248   4.525  1.00 98.23           H  
ATOM   2876  NE2 HIS A 176     -13.421 -17.901   5.788  1.00 98.23           N  
ATOM   2877  N   GLN A 177     -17.251 -13.847   2.548  1.00 97.55           N  
ATOM   2878  H   GLN A 177     -16.291 -13.594   2.735  1.00 97.55           H  
ATOM   2879  CA  GLN A 177     -17.930 -13.066   1.525  1.00 97.55           C  
ATOM   2880  HA  GLN A 177     -19.004 -13.241   1.590  1.00 97.55           H  
ATOM   2881  C   GLN A 177     -17.463 -13.500   0.135  1.00 97.55           C  
ATOM   2882  CB  GLN A 177     -17.666 -11.570   1.764  1.00 97.55           C  
ATOM   2883  HB2 GLN A 177     -18.245 -10.993   1.043  1.00 97.55           H  
ATOM   2884  HB3 GLN A 177     -16.610 -11.358   1.594  1.00 97.55           H  
ATOM   2885  O   GLN A 177     -16.353 -14.010  -0.022  1.00 97.55           O  
ATOM   2886  CG  GLN A 177     -18.035 -11.101   3.180  1.00 97.55           C  
ATOM   2887  HG2 GLN A 177     -17.329 -11.514   3.901  1.00 97.55           H  
ATOM   2888  HG3 GLN A 177     -17.946 -10.015   3.213  1.00 97.55           H  
ATOM   2889  CD  GLN A 177     -19.459 -11.485   3.573  1.00 97.55           C  
ATOM   2890  NE2 GLN A 177     -19.665 -12.209   4.648  1.00 97.55           N  
ATOM   2891 HE21 GLN A 177     -20.617 -12.510   4.800  1.00 97.55           H  
ATOM   2892 HE22 GLN A 177     -18.888 -12.571   5.181  1.00 97.55           H  
ATOM   2893  OE1 GLN A 177     -20.422 -11.188   2.890  1.00 97.55           O  
ATOM   2894  N   ARG A 178     -18.303 -13.286  -0.882  1.00 96.94           N  
ATOM   2895  H   ARG A 178     -19.161 -12.792  -0.684  1.00 96.94           H  
ATOM   2896  CA  ARG A 178     -17.917 -13.484  -2.288  1.00 96.94           C  
ATOM   2897  HA  ARG A 178     -17.379 -14.426  -2.396  1.00 96.94           H  
ATOM   2898  C   ARG A 178     -16.968 -12.363  -2.710  1.00 96.94           C  
ATOM   2899  CB  ARG A 178     -19.160 -13.500  -3.190  1.00 96.94           C  
ATOM   2900  HB2 ARG A 178     -19.737 -12.590  -3.023  1.00 96.94           H  
ATOM   2901  HB3 ARG A 178     -18.834 -13.512  -4.230  1.00 96.94           H  
ATOM   2902  O   ARG A 178     -17.357 -11.198  -2.661  1.00 96.94           O  
ATOM   2903  CG  ARG A 178     -20.047 -14.724  -2.942  1.00 96.94           C  
ATOM   2904  HG2 ARG A 178     -20.349 -14.757  -1.895  1.00 96.94           H  
ATOM   2905  HG3 ARG A 178     -19.480 -15.623  -3.185  1.00 96.94           H  
ATOM   2906  CD  ARG A 178     -21.296 -14.661  -3.822  1.00 96.94           C  
ATOM   2907  HD2 ARG A 178     -20.985 -14.628  -4.867  1.00 96.94           H  
ATOM   2908  HD3 ARG A 178     -21.842 -13.748  -3.586  1.00 96.94           H  
ATOM   2909  NE  ARG A 178     -22.166 -15.832  -3.605  1.00 96.94           N  
ATOM   2910  HE  ARG A 178     -21.773 -16.591  -3.067  1.00 96.94           H  
ATOM   2911  NH1 ARG A 178     -23.914 -15.141  -4.924  1.00 96.94           N  
ATOM   2912 HH11 ARG A 178     -24.836 -15.292  -5.307  1.00 96.94           H  
ATOM   2913 HH12 ARG A 178     -23.377 -14.324  -5.179  1.00 96.94           H  
ATOM   2914  NH2 ARG A 178     -24.067 -17.064  -3.796  1.00 96.94           N  
ATOM   2915 HH21 ARG A 178     -23.669 -17.749  -3.170  1.00 96.94           H  
ATOM   2916 HH22 ARG A 178     -24.996 -17.198  -4.170  1.00 96.94           H  
ATOM   2917  CZ  ARG A 178     -23.375 -16.005  -4.106  1.00 96.94           C  
ATOM   2918  N   VAL A 179     -15.756 -12.708  -3.135  1.00 94.08           N  
ATOM   2919  H   VAL A 179     -15.508 -13.687  -3.152  1.00 94.08           H  
ATOM   2920  CA  VAL A 179     -14.720 -11.758  -3.561  1.00 94.08           C  
ATOM   2921  HA  VAL A 179     -15.175 -10.785  -3.748  1.00 94.08           H  
ATOM   2922  C   VAL A 179     -14.099 -12.256  -4.864  1.00 94.08           C  
ATOM   2923  CB  VAL A 179     -13.645 -11.568  -2.470  1.00 94.08           C  
ATOM   2924  HB  VAL A 179     -13.113 -12.505  -2.305  1.00 94.08           H  
ATOM   2925  O   VAL A 179     -13.282 -13.172  -4.863  1.00 94.08           O  
ATOM   2926  CG1 VAL A 179     -12.637 -10.489  -2.890  1.00 94.08           C  
ATOM   2927 HG11 VAL A 179     -11.887 -10.361  -2.109  1.00 94.08           H  
ATOM   2928 HG12 VAL A 179     -13.145  -9.539  -3.060  1.00 94.08           H  
ATOM   2929 HG13 VAL A 179     -12.117 -10.792  -3.799  1.00 94.08           H  
ATOM   2930  CG2 VAL A 179     -14.256 -11.128  -1.131  1.00 94.08           C  
ATOM   2931 HG21 VAL A 179     -14.880 -10.246  -1.275  1.00 94.08           H  
ATOM   2932 HG22 VAL A 179     -14.860 -11.934  -0.714  1.00 94.08           H  
ATOM   2933 HG23 VAL A 179     -13.461 -10.900  -0.421  1.00 94.08           H  
ATOM   2934  N   GLY A 180     -14.502 -11.658  -5.988  1.00 93.02           N  
ATOM   2935  H   GLY A 180     -15.211 -10.941  -5.935  1.00 93.02           H  
ATOM   2936  CA  GLY A 180     -14.062 -12.111  -7.309  1.00 93.02           C  
ATOM   2937  HA2 GLY A 180     -14.495 -11.477  -8.083  1.00 93.02           H  
ATOM   2938  HA3 GLY A 180     -12.976 -12.038  -7.372  1.00 93.02           H  
ATOM   2939  C   GLY A 180     -14.485 -13.557  -7.580  1.00 93.02           C  
ATOM   2940  O   GLY A 180     -15.675 -13.871  -7.558  1.00 93.02           O  
ATOM   2941  N   ASP A 181     -13.510 -14.425  -7.825  1.00 94.19           N  
ATOM   2942  H   ASP A 181     -12.548 -14.128  -7.740  1.00 94.19           H  
ATOM   2943  CA  ASP A 181     -13.660 -15.860  -8.087  1.00 94.19           C  
ATOM   2944  HA  ASP A 181     -14.658 -16.036  -8.488  1.00 94.19           H  
ATOM   2945  C   ASP A 181     -13.531 -16.737  -6.826  1.00 94.19           C  
ATOM   2946  CB  ASP A 181     -12.647 -16.268  -9.173  1.00 94.19           C  
ATOM   2947  HB2 ASP A 181     -12.827 -15.666 -10.063  1.00 94.19           H  
ATOM   2948  HB3 ASP A 181     -12.824 -17.309  -9.444  1.00 94.19           H  
ATOM   2949  O   ASP A 181     -13.536 -17.965  -6.921  1.00 94.19           O  
ATOM   2950  CG  ASP A 181     -11.175 -16.103  -8.759  1.00 94.19           C  
ATOM   2951  OD1 ASP A 181     -10.906 -15.333  -7.805  1.00 94.19           O  
ATOM   2952  OD2 ASP A 181     -10.327 -16.715  -9.443  1.00 94.19           O  
ATOM   2953  N   SER A 182     -13.438 -16.135  -5.634  1.00 95.08           N  
ATOM   2954  H   SER A 182     -13.443 -15.126  -5.603  1.00 95.08           H  
ATOM   2955  CA  SER A 182     -13.188 -16.858  -4.385  1.00 95.08           C  
ATOM   2956  HA  SER A 182     -13.444 -17.907  -4.536  1.00 95.08           H  
ATOM   2957  C   SER A 182     -14.061 -16.377  -3.213  1.00 95.08           C  
ATOM   2958  CB  SER A 182     -11.680 -16.828  -4.094  1.00 95.08           C  
ATOM   2959  HB2 SER A 182     -11.434 -17.596  -3.360  1.00 95.08           H  
ATOM   2960  HB3 SER A 182     -11.133 -17.057  -5.008  1.00 95.08           H  
ATOM   2961  O   SER A 182     -14.831 -15.417  -3.315  1.00 95.08           O  
ATOM   2962  OG  SER A 182     -11.264 -15.572  -3.608  1.00 95.08           O  
ATOM   2963  HG  SER A 182     -11.113 -15.012  -4.374  1.00 95.08           H  
ATOM   2964  N   TYR A 183     -13.996 -17.100  -2.090  1.00 96.86           N  
ATOM   2965  H   TYR A 183     -13.304 -17.834  -2.045  1.00 96.86           H  
ATOM   2966  CA  TYR A 183     -14.665 -16.737  -0.839  1.00 96.86           C  
ATOM   2967  HA  TYR A 183     -15.320 -15.883  -1.011  1.00 96.86           H  
ATOM   2968  C   TYR A 183     -13.619 -16.342   0.196  1.00 96.86           C  
ATOM   2969  CB  TYR A 183     -15.525 -17.894  -0.312  1.00 96.86           C  
ATOM   2970  HB2 TYR A 183     -15.759 -17.709   0.737  1.00 96.86           H  
ATOM   2971  HB3 TYR A 183     -14.947 -18.817  -0.347  1.00 96.86           H  
ATOM   2972  O   TYR A 183     -12.745 -17.145   0.520  1.00 96.86           O  
ATOM   2973  CG  TYR A 183     -16.838 -18.093  -1.037  1.00 96.86           C  
ATOM   2974  CD1 TYR A 183     -17.989 -17.394  -0.624  1.00 96.86           C  
ATOM   2975  HD1 TYR A 183     -17.934 -16.703   0.205  1.00 96.86           H  
ATOM   2976  CD2 TYR A 183     -16.913 -19.004  -2.106  1.00 96.86           C  
ATOM   2977  HD2 TYR A 183     -16.027 -19.535  -2.424  1.00 96.86           H  
ATOM   2978  CE1 TYR A 183     -19.216 -17.607  -1.281  1.00 96.86           C  
ATOM   2979  HE1 TYR A 183     -20.104 -17.088  -0.951  1.00 96.86           H  
ATOM   2980  CE2 TYR A 183     -18.133 -19.211  -2.775  1.00 96.86           C  
ATOM   2981  HE2 TYR A 183     -18.175 -19.898  -3.607  1.00 96.86           H  
ATOM   2982  OH  TYR A 183     -20.462 -18.674  -3.035  1.00 96.86           O  
ATOM   2983  HH  TYR A 183     -20.343 -19.328  -3.728  1.00 96.86           H  
ATOM   2984  CZ  TYR A 183     -19.286 -18.505  -2.368  1.00 96.86           C  
ATOM   2985  N   ALA A 184     -13.738 -15.143   0.762  1.00 97.07           N  
ATOM   2986  H   ALA A 184     -14.497 -14.543   0.471  1.00 97.07           H  
ATOM   2987  CA  ALA A 184     -12.770 -14.622   1.719  1.00 97.07           C  
ATOM   2988  HA  ALA A 184     -12.186 -15.457   2.108  1.00 97.07           H  
ATOM   2989  C   ALA A 184     -13.455 -13.922   2.901  1.00 97.07           C  
ATOM   2990  CB  ALA A 184     -11.807 -13.686   0.982  1.00 97.07           C  
ATOM   2991  HB1 ALA A 184     -11.007 -13.379   1.655  1.00 97.07           H  
ATOM   2992  HB2 ALA A 184     -11.364 -14.206   0.133  1.00 97.07           H  
ATOM   2993  HB3 ALA A 184     -12.340 -12.806   0.621  1.00 97.07           H  
ATOM   2994  O   ALA A 184     -14.516 -13.319   2.727  1.00 97.07           O  
ATOM   2995  N   PRO A 185     -12.859 -13.934   4.104  1.00 97.53           N  
ATOM   2996  CA  PRO A 185     -13.368 -13.213   5.269  1.00 97.53           C  
ATOM   2997  HA  PRO A 185     -14.449 -13.330   5.342  1.00 97.53           H  
ATOM   2998  C   PRO A 185     -13.065 -11.701   5.184  1.00 97.53           C  
ATOM   2999  CB  PRO A 185     -12.717 -13.931   6.451  1.00 97.53           C  
ATOM   3000  HB2 PRO A 185     -12.615 -13.286   7.324  1.00 97.53           H  
ATOM   3001  HB3 PRO A 185     -13.294 -14.820   6.707  1.00 97.53           H  
ATOM   3002  O   PRO A 185     -12.530 -11.097   6.115  1.00 97.53           O  
ATOM   3003  CG  PRO A 185     -11.352 -14.342   5.911  1.00 97.53           C  
ATOM   3004  HG2 PRO A 185     -10.670 -13.492   5.942  1.00 97.53           H  
ATOM   3005  HG3 PRO A 185     -10.939 -15.190   6.456  1.00 97.53           H  
ATOM   3006  CD  PRO A 185     -11.669 -14.700   4.462  1.00 97.53           C  
ATOM   3007  HD2 PRO A 185     -11.892 -15.764   4.394  1.00 97.53           H  
ATOM   3008  HD3 PRO A 185     -10.823 -14.450   3.822  1.00 97.53           H  
ATOM   3009  N   LEU A 186     -13.365 -11.086   4.034  1.00 97.93           N  
ATOM   3010  H   LEU A 186     -13.866 -11.623   3.341  1.00 97.93           H  
ATOM   3011  CA  LEU A 186     -13.153  -9.669   3.752  1.00 97.93           C  
ATOM   3012  HA  LEU A 186     -12.191  -9.371   4.168  1.00 97.93           H  
ATOM   3013  C   LEU A 186     -14.256  -8.841   4.416  1.00 97.93           C  
ATOM   3014  CB  LEU A 186     -13.118  -9.462   2.225  1.00 97.93           C  
ATOM   3015  HB2 LEU A 186     -12.331 -10.084   1.801  1.00 97.93           H  
ATOM   3016  HB3 LEU A 186     -14.069  -9.798   1.813  1.00 97.93           H  
ATOM   3017  O   LEU A 186     -15.419  -8.920   4.029  1.00 97.93           O  
ATOM   3018  CG  LEU A 186     -12.889  -8.002   1.785  1.00 97.93           C  
ATOM   3019  HG  LEU A 186     -13.654  -7.360   2.221  1.00 97.93           H  
ATOM   3020  CD1 LEU A 186     -11.514  -7.472   2.194  1.00 97.93           C  
ATOM   3021 HD11 LEU A 186     -11.401  -7.499   3.278  1.00 97.93           H  
ATOM   3022 HD12 LEU A 186     -10.736  -8.087   1.743  1.00 97.93           H  
ATOM   3023 HD13 LEU A 186     -11.403  -6.441   1.858  1.00 97.93           H  
ATOM   3024  CD2 LEU A 186     -12.988  -7.903   0.265  1.00 97.93           C  
ATOM   3025 HD21 LEU A 186     -13.977  -8.226  -0.059  1.00 97.93           H  
ATOM   3026 HD22 LEU A 186     -12.842  -6.870  -0.050  1.00 97.93           H  
ATOM   3027 HD23 LEU A 186     -12.231  -8.531  -0.206  1.00 97.93           H  
ATOM   3028  N   LEU A 187     -13.880  -8.032   5.405  1.00 98.24           N  
ATOM   3029  H   LEU A 187     -12.898  -7.988   5.637  1.00 98.24           H  
ATOM   3030  CA  LEU A 187     -14.793  -7.139   6.112  1.00 98.24           C  
ATOM   3031  HA  LEU A 187     -15.736  -7.662   6.272  1.00 98.24           H  
ATOM   3032  C   LEU A 187     -15.100  -5.887   5.293  1.00 98.24           C  
ATOM   3033  CB  LEU A 187     -14.176  -6.785   7.477  1.00 98.24           C  
ATOM   3034  HB2 LEU A 187     -14.021  -7.710   8.031  1.00 98.24           H  
ATOM   3035  HB3 LEU A 187     -13.202  -6.325   7.315  1.00 98.24           H  
ATOM   3036  O   LEU A 187     -16.241  -5.431   5.267  1.00 98.24           O  
ATOM   3037  CG  LEU A 187     -15.009  -5.821   8.340  1.00 98.24           C  
ATOM   3038  HG  LEU A 187     -15.115  -4.866   7.824  1.00 98.24           H  
ATOM   3039  CD1 LEU A 187     -16.397  -6.360   8.680  1.00 98.24           C  
ATOM   3040 HD11 LEU A 187     -17.013  -6.371   7.780  1.00 98.24           H  
ATOM   3041 HD12 LEU A 187     -16.888  -5.717   9.410  1.00 98.24           H  
ATOM   3042 HD13 LEU A 187     -16.322  -7.370   9.082  1.00 98.24           H  
ATOM   3043  CD2 LEU A 187     -14.278  -5.558   9.655  1.00 98.24           C  
ATOM   3044 HD21 LEU A 187     -13.261  -5.218   9.457  1.00 98.24           H  
ATOM   3045 HD22 LEU A 187     -14.813  -4.791  10.215  1.00 98.24           H  
ATOM   3046 HD23 LEU A 187     -14.234  -6.472  10.248  1.00 98.24           H  
ATOM   3047  N   ARG A 188     -14.072  -5.282   4.685  1.00 97.45           N  
ATOM   3048  H   ARG A 188     -13.160  -5.711   4.762  1.00 97.45           H  
ATOM   3049  CA  ARG A 188     -14.211  -4.038   3.919  1.00 97.45           C  
ATOM   3050  HA  ARG A 188     -15.065  -4.150   3.251  1.00 97.45           H  
ATOM   3051  C   ARG A 188     -12.973  -3.734   3.078  1.00 97.45           C  
ATOM   3052  CB  ARG A 188     -14.494  -2.892   4.913  1.00 97.45           C  
ATOM   3053  HB2 ARG A 188     -13.659  -2.800   5.608  1.00 97.45           H  
ATOM   3054  HB3 ARG A 188     -15.378  -3.142   5.501  1.00 97.45           H  
ATOM   3055  O   ARG A 188     -11.847  -3.899   3.544  1.00 97.45           O  
ATOM   3056  CG  ARG A 188     -14.732  -1.535   4.244  1.00 97.45           C  
ATOM   3057  HG2 ARG A 188     -13.771  -1.029   4.140  1.00 97.45           H  
ATOM   3058  HG3 ARG A 188     -15.168  -1.665   3.254  1.00 97.45           H  
ATOM   3059  CD  ARG A 188     -15.663  -0.660   5.085  1.00 97.45           C  
ATOM   3060  HD2 ARG A 188     -15.444  -0.790   6.145  1.00 97.45           H  
ATOM   3061  HD3 ARG A 188     -15.472   0.378   4.815  1.00 97.45           H  
ATOM   3062  NE  ARG A 188     -17.070  -1.015   4.829  1.00 97.45           N  
ATOM   3063  HE  ARG A 188     -17.315  -1.994   4.870  1.00 97.45           H  
ATOM   3064  NH1 ARG A 188     -17.813   1.046   4.122  1.00 97.45           N  
ATOM   3065 HH11 ARG A 188     -18.509   1.581   3.623  1.00 97.45           H  
ATOM   3066 HH12 ARG A 188     -17.019   1.488   4.563  1.00 97.45           H  
ATOM   3067  NH2 ARG A 188     -19.045  -0.723   3.748  1.00 97.45           N  
ATOM   3068 HH21 ARG A 188     -19.704  -0.149   3.244  1.00 97.45           H  
ATOM   3069 HH22 ARG A 188     -19.102  -1.706   3.523  1.00 97.45           H  
ATOM   3070  CZ  ARG A 188     -17.963  -0.238   4.253  1.00 97.45           C  
ATOM   3071  N   CYS A 189     -13.195  -3.173   1.892  1.00 96.82           N  
ATOM   3072  H   CYS A 189     -14.144  -3.135   1.549  1.00 96.82           H  
ATOM   3073  CA  CYS A 189     -12.184  -2.426   1.146  1.00 96.82           C  
ATOM   3074  HA  CYS A 189     -11.205  -2.883   1.289  1.00 96.82           H  
ATOM   3075  C   CYS A 189     -12.136  -0.978   1.654  1.00 96.82           C  
ATOM   3076  CB  CYS A 189     -12.520  -2.470  -0.348  1.00 96.82           C  
ATOM   3077  HB2 CYS A 189     -13.511  -2.051  -0.522  1.00 96.82           H  
ATOM   3078  HB3 CYS A 189     -11.791  -1.877  -0.901  1.00 96.82           H  
ATOM   3079  O   CYS A 189     -13.158  -0.288   1.677  1.00 96.82           O  
ATOM   3080  SG  CYS A 189     -12.465  -4.182  -0.936  1.00 96.82           S  
ATOM   3081  HG  CYS A 189     -12.583  -3.928  -2.242  1.00 96.82           H  
ATOM   3082  N   VAL A 190     -10.963  -0.507   2.065  1.00 97.54           N  
ATOM   3083  H   VAL A 190     -10.162  -1.119   2.012  1.00 97.54           H  
ATOM   3084  CA  VAL A 190     -10.742   0.851   2.576  1.00 97.54           C  
ATOM   3085  HA  VAL A 190     -11.698   1.366   2.672  1.00 97.54           H  
ATOM   3086  C   VAL A 190      -9.883   1.614   1.578  1.00 97.54           C  
ATOM   3087  CB  VAL A 190     -10.087   0.822   3.971  1.00 97.54           C  
ATOM   3088  HB  VAL A 190      -9.105   0.356   3.895  1.00 97.54           H  
ATOM   3089  O   VAL A 190      -8.750   1.228   1.309  1.00 97.54           O  
ATOM   3090  CG1 VAL A 190      -9.890   2.237   4.528  1.00 97.54           C  
ATOM   3091 HG11 VAL A 190      -9.229   2.808   3.877  1.00 97.54           H  
ATOM   3092 HG12 VAL A 190     -10.849   2.750   4.608  1.00 97.54           H  
ATOM   3093 HG13 VAL A 190      -9.414   2.183   5.507  1.00 97.54           H  
ATOM   3094  CG2 VAL A 190     -10.911   0.005   4.978  1.00 97.54           C  
ATOM   3095 HG21 VAL A 190     -11.932   0.382   5.029  1.00 97.54           H  
ATOM   3096 HG22 VAL A 190     -10.447   0.051   5.963  1.00 97.54           H  
ATOM   3097 HG23 VAL A 190     -10.933  -1.040   4.670  1.00 97.54           H  
ATOM   3098  N   GLN A 191     -10.407   2.714   1.039  1.00 96.66           N  
ATOM   3099  H   GLN A 191     -11.353   2.976   1.277  1.00 96.66           H  
ATOM   3100  CA  GLN A 191      -9.639   3.586   0.152  1.00 96.66           C  
ATOM   3101  HA  GLN A 191      -9.278   2.999  -0.692  1.00 96.66           H  
ATOM   3102  C   GLN A 191      -8.433   4.174   0.895  1.00 96.66           C  
ATOM   3103  CB  GLN A 191     -10.545   4.707  -0.375  1.00 96.66           C  
ATOM   3104  HB2 GLN A 191     -10.871   5.320   0.465  1.00 96.66           H  
ATOM   3105  HB3 GLN A 191     -11.425   4.267  -0.846  1.00 96.66           H  
ATOM   3106  O   GLN A 191      -8.593   4.772   1.963  1.00 96.66           O  
ATOM   3107  CG  GLN A 191      -9.827   5.593  -1.407  1.00 96.66           C  
ATOM   3108  HG2 GLN A 191      -9.584   4.990  -2.281  1.00 96.66           H  
ATOM   3109  HG3 GLN A 191      -8.896   5.977  -0.991  1.00 96.66           H  
ATOM   3110  CD  GLN A 191     -10.650   6.800  -1.841  1.00 96.66           C  
ATOM   3111  NE2 GLN A 191     -10.314   7.397  -2.962  1.00 96.66           N  
ATOM   3112 HE21 GLN A 191     -10.868   8.187  -3.260  1.00 96.66           H  
ATOM   3113 HE22 GLN A 191      -9.530   7.055  -3.499  1.00 96.66           H  
ATOM   3114  OE1 GLN A 191     -11.570   7.255  -1.169  1.00 96.66           O  
ATOM   3115  N   VAL A 192      -7.251   4.070   0.292  1.00 96.57           N  
ATOM   3116  H   VAL A 192      -7.190   3.579  -0.589  1.00 96.57           H  
ATOM   3117  CA  VAL A 192      -6.053   4.764   0.758  1.00 96.57           C  
ATOM   3118  HA  VAL A 192      -5.938   4.572   1.825  1.00 96.57           H  
ATOM   3119  C   VAL A 192      -6.233   6.268   0.545  1.00 96.57           C  
ATOM   3120  CB  VAL A 192      -4.790   4.238   0.053  1.00 96.57           C  
ATOM   3121  HB  VAL A 192      -4.927   4.303  -1.026  1.00 96.57           H  
ATOM   3122  O   VAL A 192      -6.433   6.754  -0.566  1.00 96.57           O  
ATOM   3123  CG1 VAL A 192      -3.552   5.055   0.432  1.00 96.57           C  
ATOM   3124 HG11 VAL A 192      -3.395   5.039   1.510  1.00 96.57           H  
ATOM   3125 HG12 VAL A 192      -2.688   4.634  -0.083  1.00 96.57           H  
ATOM   3126 HG13 VAL A 192      -3.653   6.086   0.093  1.00 96.57           H  
ATOM   3127  CG2 VAL A 192      -4.518   2.776   0.437  1.00 96.57           C  
ATOM   3128 HG21 VAL A 192      -4.288   2.704   1.500  1.00 96.57           H  
ATOM   3129 HG22 VAL A 192      -5.382   2.152   0.211  1.00 96.57           H  
ATOM   3130 HG23 VAL A 192      -3.667   2.402  -0.133  1.00 96.57           H  
ATOM   3131  N   LYS A 193      -6.175   7.009   1.645  1.00 95.20           N  
ATOM   3132  H   LYS A 193      -6.141   6.494   2.513  1.00 95.20           H  
ATOM   3133  CA  LYS A 193      -6.119   8.470   1.730  1.00 95.20           C  
ATOM   3134  HA  LYS A 193      -6.055   8.886   0.725  1.00 95.20           H  
ATOM   3135  C   LYS A 193      -4.859   8.909   2.481  1.00 95.20           C  
ATOM   3136  CB  LYS A 193      -7.394   8.986   2.420  1.00 95.20           C  
ATOM   3137  HB2 LYS A 193      -7.349  10.073   2.490  1.00 95.20           H  
ATOM   3138  HB3 LYS A 193      -7.445   8.579   3.430  1.00 95.20           H  
ATOM   3139  O   LYS A 193      -4.133   8.074   3.022  1.00 95.20           O  
ATOM   3140  CG  LYS A 193      -8.671   8.602   1.663  1.00 95.20           C  
ATOM   3141  HG2 LYS A 193      -8.601   8.967   0.638  1.00 95.20           H  
ATOM   3142  HG3 LYS A 193      -8.781   7.518   1.644  1.00 95.20           H  
ATOM   3143  CD  LYS A 193      -9.903   9.209   2.336  1.00 95.20           C  
ATOM   3144  HD2 LYS A 193      -9.991   8.822   3.351  1.00 95.20           H  
ATOM   3145  HD3 LYS A 193      -9.800  10.294   2.365  1.00 95.20           H  
ATOM   3146  CE  LYS A 193     -11.135   8.822   1.516  1.00 95.20           C  
ATOM   3147  HE2 LYS A 193     -11.228   7.736   1.514  1.00 95.20           H  
ATOM   3148  HE3 LYS A 193     -10.978   9.124   0.481  1.00 95.20           H  
ATOM   3149  NZ  LYS A 193     -12.368   9.449   2.046  1.00 95.20           N  
ATOM   3150  HZ1 LYS A 193     -12.533   9.152   2.997  1.00 95.20           H  
ATOM   3151  HZ2 LYS A 193     -13.152   9.174   1.471  1.00 95.20           H  
ATOM   3152  HZ3 LYS A 193     -12.285  10.455   2.020  1.00 95.20           H  
ATOM   3153  N   GLY A 194      -4.675  10.224   2.564  1.00 92.79           N  
ATOM   3154  H   GLY A 194      -5.280  10.821   2.019  1.00 92.79           H  
ATOM   3155  CA  GLY A 194      -3.625  10.867   3.350  1.00 92.79           C  
ATOM   3156  HA2 GLY A 194      -3.935  11.883   3.595  1.00 92.79           H  
ATOM   3157  HA3 GLY A 194      -3.468  10.329   4.285  1.00 92.79           H  
ATOM   3158  C   GLY A 194      -2.284  10.926   2.633  1.00 92.79           C  
ATOM   3159  O   GLY A 194      -1.976  10.087   1.791  1.00 92.79           O  
ATOM   3160  N   GLU A 195      -1.492  11.927   2.994  1.00 93.55           N  
ATOM   3161  H   GLU A 195      -1.813  12.565   3.708  1.00 93.55           H  
ATOM   3162  CA  GLU A 195      -0.106  12.082   2.556  1.00 93.55           C  
ATOM   3163  HA  GLU A 195      -0.017  11.785   1.511  1.00 93.55           H  
ATOM   3164  C   GLU A 195       0.830  11.193   3.386  1.00 93.55           C  
ATOM   3165  CB  GLU A 195       0.306  13.555   2.680  1.00 93.55           C  
ATOM   3166  HB2 GLU A 195       0.195  13.862   3.720  1.00 93.55           H  
ATOM   3167  HB3 GLU A 195       1.353  13.653   2.394  1.00 93.55           H  
ATOM   3168  O   GLU A 195       0.453  10.697   4.454  1.00 93.55           O  
ATOM   3169  CG  GLU A 195      -0.538  14.470   1.777  1.00 93.55           C  
ATOM   3170  HG2 GLU A 195      -1.589  14.376   2.050  1.00 93.55           H  
ATOM   3171  HG3 GLU A 195      -0.427  14.133   0.746  1.00 93.55           H  
ATOM   3172  CD  GLU A 195      -0.143  15.950   1.876  1.00 93.55           C  
ATOM   3173  OE1 GLU A 195      -0.701  16.731   1.076  1.00 93.55           O  
ATOM   3174  OE2 GLU A 195       0.672  16.291   2.763  1.00 93.55           O  
ATOM   3175  N   ASN A 196       2.067  11.015   2.925  1.00 94.24           N  
ATOM   3176  H   ASN A 196       2.339  11.461   2.061  1.00 94.24           H  
ATOM   3177  CA  ASN A 196       3.078  10.279   3.678  1.00 94.24           C  
ATOM   3178  HA  ASN A 196       2.752   9.242   3.762  1.00 94.24           H  
ATOM   3179  C   ASN A 196       3.257  10.846   5.095  1.00 94.24           C  
ATOM   3180  CB  ASN A 196       4.399  10.318   2.907  1.00 94.24           C  
ATOM   3181  HB2 ASN A 196       4.216   9.917   1.910  1.00 94.24           H  
ATOM   3182  HB3 ASN A 196       4.743  11.348   2.825  1.00 94.24           H  
ATOM   3183  O   ASN A 196       3.284  12.058   5.301  1.00 94.24           O  
ATOM   3184  CG  ASN A 196       5.470   9.464   3.560  1.00 94.24           C  
ATOM   3185  ND2 ASN A 196       6.698   9.924   3.594  1.00 94.24           N  
ATOM   3186 HD21 ASN A 196       7.376   9.280   3.975  1.00 94.24           H  
ATOM   3187 HD22 ASN A 196       6.929  10.766   3.086  1.00 94.24           H  
ATOM   3188  OD1 ASN A 196       5.226   8.385   4.065  1.00 94.24           O  
ATOM   3189  N   ASN A 197       3.416   9.955   6.069  1.00 94.67           N  
ATOM   3190  H   ASN A 197       3.391   8.983   5.794  1.00 94.67           H  
ATOM   3191  CA  ASN A 197       3.518  10.228   7.503  1.00 94.67           C  
ATOM   3192  HA  ASN A 197       3.653   9.260   7.986  1.00 94.67           H  
ATOM   3193  C   ASN A 197       2.255  10.827   8.154  1.00 94.67           C  
ATOM   3194  CB  ASN A 197       4.788  11.048   7.794  1.00 94.67           C  
ATOM   3195  HB2 ASN A 197       4.635  12.072   7.454  1.00 94.67           H  
ATOM   3196  HB3 ASN A 197       4.952  11.087   8.871  1.00 94.67           H  
ATOM   3197  O   ASN A 197       2.270  11.107   9.354  1.00 94.67           O  
ATOM   3198  CG  ASN A 197       6.039  10.482   7.146  1.00 94.67           C  
ATOM   3199  ND2 ASN A 197       6.853  11.328   6.564  1.00 94.67           N  
ATOM   3200 HD21 ASN A 197       7.639  10.929   6.071  1.00 94.67           H  
ATOM   3201 HD22 ASN A 197       6.571  12.293   6.467  1.00 94.67           H  
ATOM   3202  OD1 ASN A 197       6.334   9.296   7.179  1.00 94.67           O  
ATOM   3203  N   SER A 198       1.152  10.998   7.417  1.00 96.56           N  
ATOM   3204  H   SER A 198       1.184  10.769   6.434  1.00 96.56           H  
ATOM   3205  CA  SER A 198      -0.116  11.455   7.994  1.00 96.56           C  
ATOM   3206  HA  SER A 198       0.120  12.197   8.757  1.00 96.56           H  
ATOM   3207  C   SER A 198      -0.877  10.320   8.688  1.00 96.56           C  
ATOM   3208  CB  SER A 198      -0.983  12.176   6.955  1.00 96.56           C  
ATOM   3209  HB2 SER A 198      -1.789  12.700   7.469  1.00 96.56           H  
ATOM   3210  HB3 SER A 198      -0.381  12.911   6.421  1.00 96.56           H  
ATOM   3211  O   SER A 198      -0.711   9.135   8.381  1.00 96.56           O  
ATOM   3212  OG  SER A 198      -1.554  11.272   6.035  1.00 96.56           O  
ATOM   3213  HG  SER A 198      -0.844  10.972   5.462  1.00 96.56           H  
ATOM   3214  N   VAL A 199      -1.741  10.686   9.637  1.00 97.80           N  
ATOM   3215  H   VAL A 199      -1.856  11.672   9.821  1.00 97.80           H  
ATOM   3216  CA  VAL A 199      -2.716   9.768  10.236  1.00 97.80           C  
ATOM   3217  HA  VAL A 199      -2.426   8.740  10.021  1.00 97.80           H  
ATOM   3218  C   VAL A 199      -4.066  10.015   9.586  1.00 97.80           C  
ATOM   3219  CB  VAL A 199      -2.792   9.907  11.765  1.00 97.80           C  
ATOM   3220  HB  VAL A 199      -3.059  10.931  12.028  1.00 97.80           H  
ATOM   3221  O   VAL A 199      -4.588  11.127   9.607  1.00 97.80           O  
ATOM   3222  CG1 VAL A 199      -3.839   8.954  12.359  1.00 97.80           C  
ATOM   3223 HG11 VAL A 199      -4.836   9.233  12.017  1.00 97.80           H  
ATOM   3224 HG12 VAL A 199      -3.630   7.928  12.054  1.00 97.80           H  
ATOM   3225 HG13 VAL A 199      -3.825   9.020  13.447  1.00 97.80           H  
ATOM   3226  CG2 VAL A 199      -1.439   9.571  12.406  1.00 97.80           C  
ATOM   3227 HG21 VAL A 199      -1.141   8.556  12.141  1.00 97.80           H  
ATOM   3228 HG22 VAL A 199      -1.509   9.662  13.490  1.00 97.80           H  
ATOM   3229 HG23 VAL A 199      -0.676  10.266  12.054  1.00 97.80           H  
ATOM   3230  N   VAL A 200      -4.644   8.958   9.035  1.00 97.98           N  
ATOM   3231  H   VAL A 200      -4.165   8.069   9.074  1.00 97.98           H  
ATOM   3232  CA  VAL A 200      -5.936   8.988   8.362  1.00 97.98           C  
ATOM   3233  HA  VAL A 200      -6.196  10.016   8.110  1.00 97.98           H  
ATOM   3234  C   VAL A 200      -6.987   8.421   9.295  1.00 97.98           C  
ATOM   3235  CB  VAL A 200      -5.873   8.178   7.065  1.00 97.98           C  
ATOM   3236  HB  VAL A 200      -5.624   7.144   7.303  1.00 97.98           H  
ATOM   3237  O   VAL A 200      -6.805   7.334   9.835  1.00 97.98           O  
ATOM   3238  CG1 VAL A 200      -7.217   8.212   6.330  1.00 97.98           C  
ATOM   3239 HG11 VAL A 200      -7.981   7.754   6.958  1.00 97.98           H  
ATOM   3240 HG12 VAL A 200      -7.147   7.625   5.414  1.00 97.98           H  
ATOM   3241 HG13 VAL A 200      -7.497   9.238   6.091  1.00 97.98           H  
ATOM   3242  CG2 VAL A 200      -4.802   8.738   6.134  1.00 97.98           C  
ATOM   3243 HG21 VAL A 200      -3.824   8.753   6.614  1.00 97.98           H  
ATOM   3244 HG22 VAL A 200      -5.064   9.747   5.814  1.00 97.98           H  
ATOM   3245 HG23 VAL A 200      -4.729   8.069   5.277  1.00 97.98           H  
ATOM   3246  N   CYS A 201      -8.102   9.132   9.445  1.00 98.15           N  
ATOM   3247  H   CYS A 201      -8.173  10.018   8.964  1.00 98.15           H  
ATOM   3248  CA  CYS A 201      -9.301   8.648  10.119  1.00 98.15           C  
ATOM   3249  HA  CYS A 201      -9.138   7.639  10.497  1.00 98.15           H  
ATOM   3250  C   CYS A 201     -10.455   8.599   9.114  1.00 98.15           C  
ATOM   3251  CB  CYS A 201      -9.605   9.558  11.315  1.00 98.15           C  
ATOM   3252  HB2 CYS A 201      -9.809  10.570  10.966  1.00 98.15           H  
ATOM   3253  HB3 CYS A 201      -8.750   9.572  11.991  1.00 98.15           H  
ATOM   3254  O   CYS A 201     -10.761   9.601   8.464  1.00 98.15           O  
ATOM   3255  SG  CYS A 201     -11.060   8.911  12.187  1.00 98.15           S  
ATOM   3256  HG  CYS A 201     -11.139   9.828  13.156  1.00 98.15           H  
ATOM   3257  N   ILE A 202     -11.083   7.434   8.967  1.00 98.05           N  
ATOM   3258  H   ILE A 202     -10.770   6.651   9.523  1.00 98.05           H  
ATOM   3259  CA  ILE A 202     -12.258   7.238   8.116  1.00 98.05           C  
ATOM   3260  HA  ILE A 202     -12.557   8.195   7.688  1.00 98.05           H  
ATOM   3261  C   ILE A 202     -13.400   6.739   8.987  1.00 98.05           C  
ATOM   3262  CB  ILE A 202     -11.971   6.272   6.944  1.00 98.05           C  
ATOM   3263  HB  ILE A 202     -11.651   5.315   7.356  1.00 98.05           H  
ATOM   3264  O   ILE A 202     -13.287   5.692   9.623  1.00 98.05           O  
ATOM   3265  CG1 ILE A 202     -10.839   6.821   6.048  1.00 98.05           C  
ATOM   3266 HG12 ILE A 202      -9.982   7.057   6.679  1.00 98.05           H  
ATOM   3267 HG13 ILE A 202     -11.166   7.742   5.566  1.00 98.05           H  
ATOM   3268  CG2 ILE A 202     -13.250   6.045   6.111  1.00 98.05           C  
ATOM   3269 HG21 ILE A 202     -14.029   5.591   6.722  1.00 98.05           H  
ATOM   3270 HG22 ILE A 202     -13.053   5.358   5.289  1.00 98.05           H  
ATOM   3271 HG23 ILE A 202     -13.616   6.992   5.713  1.00 98.05           H  
ATOM   3272  CD1 ILE A 202     -10.337   5.841   4.983  1.00 98.05           C  
ATOM   3273 HD11 ILE A 202      -9.469   6.268   4.482  1.00 98.05           H  
ATOM   3274 HD12 ILE A 202     -10.041   4.907   5.461  1.00 98.05           H  
ATOM   3275 HD13 ILE A 202     -11.106   5.647   4.234  1.00 98.05           H  
ATOM   3276  N   GLN A 203     -14.513   7.466   8.950  1.00 97.90           N  
ATOM   3277  H   GLN A 203     -14.516   8.311   8.398  1.00 97.90           H  
ATOM   3278  CA  GLN A 203     -15.760   7.116   9.621  1.00 97.90           C  
ATOM   3279  HA  GLN A 203     -15.606   6.245  10.258  1.00 97.90           H  
ATOM   3280  C   GLN A 203     -16.827   6.765   8.583  1.00 97.90           C  
ATOM   3281  CB  GLN A 203     -16.206   8.282  10.511  1.00 97.90           C  
ATOM   3282  HB2 GLN A 203     -17.191   8.059  10.923  1.00 97.90           H  
ATOM   3283  HB3 GLN A 203     -16.278   9.188   9.910  1.00 97.90           H  
ATOM   3284  O   GLN A 203     -16.983   7.458   7.575  1.00 97.90           O  
ATOM   3285  CG  GLN A 203     -15.228   8.505  11.675  1.00 97.90           C  
ATOM   3286  HG2 GLN A 203     -14.222   8.694  11.299  1.00 97.90           H  
ATOM   3287  HG3 GLN A 203     -15.200   7.602  12.283  1.00 97.90           H  
ATOM   3288  CD  GLN A 203     -15.619   9.679  12.562  1.00 97.90           C  
ATOM   3289  NE2 GLN A 203     -15.225   9.658  13.813  1.00 97.90           N  
ATOM   3290 HE21 GLN A 203     -15.440  10.462  14.383  1.00 97.90           H  
ATOM   3291 HE22 GLN A 203     -14.632   8.906  14.134  1.00 97.90           H  
ATOM   3292  OE1 GLN A 203     -16.273  10.625  12.151  1.00 97.90           O  
ATOM   3293  N   TYR A 204     -17.576   5.693   8.828  1.00 97.51           N  
ATOM   3294  H   TYR A 204     -17.404   5.169   9.674  1.00 97.51           H  
ATOM   3295  CA  TYR A 204     -18.633   5.228   7.934  1.00 97.51           C  
ATOM   3296  HA  TYR A 204     -18.538   5.729   6.971  1.00 97.51           H  
ATOM   3297  C   TYR A 204     -20.005   5.581   8.505  1.00 97.51           C  
ATOM   3298  CB  TYR A 204     -18.476   3.726   7.668  1.00 97.51           C  
ATOM   3299  HB2 TYR A 204     -19.305   3.390   7.045  1.00 97.51           H  
ATOM   3300  HB3 TYR A 204     -18.537   3.183   8.611  1.00 97.51           H  
ATOM   3301  O   TYR A 204     -20.474   4.951   9.448  1.00 97.51           O  
ATOM   3302  CG  TYR A 204     -17.178   3.374   6.967  1.00 97.51           C  
ATOM   3303  CD1 TYR A 204     -17.021   3.641   5.593  1.00 97.51           C  
ATOM   3304  HD1 TYR A 204     -17.827   4.099   5.038  1.00 97.51           H  
ATOM   3305  CD2 TYR A 204     -16.110   2.823   7.700  1.00 97.51           C  
ATOM   3306  HD2 TYR A 204     -16.226   2.634   8.757  1.00 97.51           H  
ATOM   3307  CE1 TYR A 204     -15.808   3.329   4.948  1.00 97.51           C  
ATOM   3308  HE1 TYR A 204     -15.668   3.536   3.898  1.00 97.51           H  
ATOM   3309  CE2 TYR A 204     -14.888   2.534   7.067  1.00 97.51           C  
ATOM   3310  HE2 TYR A 204     -14.064   2.143   7.645  1.00 97.51           H  
ATOM   3311  OH  TYR A 204     -13.581   2.474   5.056  1.00 97.51           O  
ATOM   3312  HH  TYR A 204     -12.909   2.151   5.661  1.00 97.51           H  
ATOM   3313  CZ  TYR A 204     -14.741   2.778   5.687  1.00 97.51           C  
ATOM   3314  N   ILE A 205     -20.673   6.565   7.894  1.00 95.03           N  
ATOM   3315  H   ILE A 205     -20.181   7.105   7.197  1.00 95.03           H  
ATOM   3316  CA  ILE A 205     -22.024   7.003   8.295  1.00 95.03           C  
ATOM   3317  HA  ILE A 205     -22.015   7.236   9.360  1.00 95.03           H  
ATOM   3318  C   ILE A 205     -23.052   5.880   8.088  1.00 95.03           C  
ATOM   3319  CB  ILE A 205     -22.429   8.280   7.518  1.00 95.03           C  
ATOM   3320  HB  ILE A 205     -22.404   8.053   6.452  1.00 95.03           H  
ATOM   3321  O   ILE A 205     -23.938   5.679   8.915  1.00 95.03           O  
ATOM   3322  CG1 ILE A 205     -21.432   9.430   7.794  1.00 95.03           C  
ATOM   3323 HG12 ILE A 205     -20.416   9.095   7.584  1.00 95.03           H  
ATOM   3324 HG13 ILE A 205     -21.479   9.707   8.847  1.00 95.03           H  
ATOM   3325  CG2 ILE A 205     -23.864   8.712   7.880  1.00 95.03           C  
ATOM   3326 HG21 ILE A 205     -24.585   7.933   7.634  1.00 95.03           H  
ATOM   3327 HG22 ILE A 205     -23.930   8.932   8.946  1.00 95.03           H  
ATOM   3328 HG23 ILE A 205     -24.154   9.599   7.317  1.00 95.03           H  
ATOM   3329  CD1 ILE A 205     -21.667  10.683   6.940  1.00 95.03           C  
ATOM   3330 HD11 ILE A 205     -20.840  11.377   7.089  1.00 95.03           H  
ATOM   3331 HD12 ILE A 205     -21.714  10.413   5.885  1.00 95.03           H  
ATOM   3332 HD13 ILE A 205     -22.589  11.184   7.235  1.00 95.03           H  
ATOM   3333  N   LYS A 206     -22.911   5.116   6.997  1.00 95.29           N  
ATOM   3334  H   LYS A 206     -22.151   5.343   6.371  1.00 95.29           H  
ATOM   3335  CA  LYS A 206     -23.700   3.911   6.712  1.00 95.29           C  
ATOM   3336  HA  LYS A 206     -24.390   3.733   7.536  1.00 95.29           H  
ATOM   3337  C   LYS A 206     -22.765   2.697   6.625  1.00 95.29           C  
ATOM   3338  CB  LYS A 206     -24.552   4.145   5.452  1.00 95.29           C  
ATOM   3339  HB2 LYS A 206     -25.084   5.090   5.566  1.00 95.29           H  
ATOM   3340  HB3 LYS A 206     -23.906   4.221   4.577  1.00 95.29           H  
ATOM   3341  O   LYS A 206     -22.303   2.373   5.530  1.00 95.29           O  
ATOM   3342  CG  LYS A 206     -25.586   3.027   5.243  1.00 95.29           C  
ATOM   3343  HG2 LYS A 206     -25.074   2.074   5.112  1.00 95.29           H  
ATOM   3344  HG3 LYS A 206     -26.227   2.964   6.123  1.00 95.29           H  
ATOM   3345  CD  LYS A 206     -26.452   3.308   4.008  1.00 95.29           C  
ATOM   3346  HD2 LYS A 206     -26.957   4.266   4.134  1.00 95.29           H  
ATOM   3347  HD3 LYS A 206     -25.808   3.358   3.130  1.00 95.29           H  
ATOM   3348  CE  LYS A 206     -27.493   2.197   3.819  1.00 95.29           C  
ATOM   3349  HE2 LYS A 206     -28.122   2.154   4.709  1.00 95.29           H  
ATOM   3350  HE3 LYS A 206     -26.969   1.245   3.737  1.00 95.29           H  
ATOM   3351  NZ  LYS A 206     -28.329   2.422   2.611  1.00 95.29           N  
ATOM   3352  HZ1 LYS A 206     -27.752   2.441   1.782  1.00 95.29           H  
ATOM   3353  HZ2 LYS A 206     -28.830   3.296   2.673  1.00 95.29           H  
ATOM   3354  HZ3 LYS A 206     -29.001   1.676   2.499  1.00 95.29           H  
ATOM   3355  N   PRO A 207     -22.436   2.061   7.764  1.00 95.76           N  
ATOM   3356  CA  PRO A 207     -21.616   0.858   7.781  1.00 95.76           C  
ATOM   3357  HA  PRO A 207     -20.662   1.071   7.298  1.00 95.76           H  
ATOM   3358  C   PRO A 207     -22.315  -0.297   7.060  1.00 95.76           C  
ATOM   3359  CB  PRO A 207     -21.369   0.534   9.258  1.00 95.76           C  
ATOM   3360  HB2 PRO A 207     -20.338   0.227   9.433  1.00 95.76           H  
ATOM   3361  HB3 PRO A 207     -22.065  -0.235   9.595  1.00 95.76           H  
ATOM   3362  O   PRO A 207     -23.539  -0.429   7.113  1.00 95.76           O  
ATOM   3363  CG  PRO A 207     -21.681   1.830   9.993  1.00 95.76           C  
ATOM   3364  HG2 PRO A 207     -20.792   2.461  10.007  1.00 95.76           H  
ATOM   3365  HG3 PRO A 207     -22.043   1.649  11.005  1.00 95.76           H  
ATOM   3366  CD  PRO A 207     -22.758   2.462   9.125  1.00 95.76           C  
ATOM   3367  HD2 PRO A 207     -23.737   2.069   9.399  1.00 95.76           H  
ATOM   3368  HD3 PRO A 207     -22.730   3.543   9.259  1.00 95.76           H  
ATOM   3369  N   GLU A 208     -21.529  -1.144   6.409  1.00 96.19           N  
ATOM   3370  H   GLU A 208     -20.528  -1.012   6.450  1.00 96.19           H  
ATOM   3371  CA  GLU A 208     -21.994  -2.397   5.816  1.00 96.19           C  
ATOM   3372  HA  GLU A 208     -23.039  -2.318   5.515  1.00 96.19           H  
ATOM   3373  C   GLU A 208     -21.843  -3.510   6.838  1.00 96.19           C  
ATOM   3374  CB  GLU A 208     -21.160  -2.659   4.579  1.00 96.19           C  
ATOM   3375  HB2 GLU A 208     -21.333  -1.815   3.911  1.00 96.19           H  
ATOM   3376  HB3 GLU A 208     -20.119  -2.687   4.903  1.00 96.19           H  
ATOM   3377  O   GLU A 208     -20.736  -3.782   7.306  1.00 96.19           O  
ATOM   3378  CG  GLU A 208     -21.433  -3.933   3.782  1.00 96.19           C  
ATOM   3379  HG2 GLU A 208     -21.217  -4.803   4.403  1.00 96.19           H  
ATOM   3380  HG3 GLU A 208     -22.485  -3.949   3.498  1.00 96.19           H  
ATOM   3381  CD  GLU A 208     -20.540  -3.946   2.529  1.00 96.19           C  
ATOM   3382  OE1 GLU A 208     -20.874  -4.699   1.594  1.00 96.19           O  
ATOM   3383  OE2 GLU A 208     -19.574  -3.133   2.494  1.00 96.19           O  
ATOM   3384  N   TYR A 209     -22.974  -4.093   7.218  1.00 98.00           N  
ATOM   3385  H   TYR A 209     -23.826  -3.892   6.714  1.00 98.00           H  
ATOM   3386  CA  TYR A 209     -23.019  -5.175   8.184  1.00 98.00           C  
ATOM   3387  HA  TYR A 209     -22.165  -5.090   8.856  1.00 98.00           H  
ATOM   3388  C   TYR A 209     -22.912  -6.508   7.463  1.00 98.00           C  
ATOM   3389  CB  TYR A 209     -24.287  -5.095   9.031  1.00 98.00           C  
ATOM   3390  HB2 TYR A 209     -25.161  -5.059   8.382  1.00 98.00           H  
ATOM   3391  HB3 TYR A 209     -24.350  -6.011   9.618  1.00 98.00           H  
ATOM   3392  O   TYR A 209     -23.606  -6.744   6.475  1.00 98.00           O  
ATOM   3393  CG  TYR A 209     -24.316  -3.932   9.993  1.00 98.00           C  
ATOM   3394  CD1 TYR A 209     -23.921  -4.103  11.335  1.00 98.00           C  
ATOM   3395  HD1 TYR A 209     -23.596  -5.072  11.685  1.00 98.00           H  
ATOM   3396  CD2 TYR A 209     -24.706  -2.668   9.522  1.00 98.00           C  
ATOM   3397  HD2 TYR A 209     -24.968  -2.543   8.481  1.00 98.00           H  
ATOM   3398  CE1 TYR A 209     -23.935  -3.006  12.216  1.00 98.00           C  
ATOM   3399  HE1 TYR A 209     -23.625  -3.138  13.242  1.00 98.00           H  
ATOM   3400  CE2 TYR A 209     -24.709  -1.567  10.386  1.00 98.00           C  
ATOM   3401  HE2 TYR A 209     -24.980  -0.594  10.003  1.00 98.00           H  
ATOM   3402  OH  TYR A 209     -24.382  -0.648  12.523  1.00 98.00           O  
ATOM   3403  HH  TYR A 209     -24.553   0.148  12.014  1.00 98.00           H  
ATOM   3404  CZ  TYR A 209     -24.334  -1.740  11.729  1.00 98.00           C  
ATOM   3405  N   LEU A 210     -22.044  -7.366   7.985  1.00 98.22           N  
ATOM   3406  H   LEU A 210     -21.489  -7.061   8.771  1.00 98.22           H  
ATOM   3407  CA  LEU A 210     -21.807  -8.715   7.500  1.00 98.22           C  
ATOM   3408  HA  LEU A 210     -22.447  -8.898   6.637  1.00 98.22           H  
ATOM   3409  C   LEU A 210     -22.156  -9.723   8.595  1.00 98.22           C  
ATOM   3410  CB  LEU A 210     -20.341  -8.858   7.071  1.00 98.22           C  
ATOM   3411  HB2 LEU A 210     -19.712  -8.696   7.946  1.00 98.22           H  
ATOM   3412  HB3 LEU A 210     -20.174  -9.879   6.726  1.00 98.22           H  
ATOM   3413  O   LEU A 210     -21.941  -9.437   9.777  1.00 98.22           O  
ATOM   3414  CG  LEU A 210     -19.902  -7.884   5.964  1.00 98.22           C  
ATOM   3415  HG  LEU A 210     -19.990  -6.856   6.317  1.00 98.22           H  
ATOM   3416  CD1 LEU A 210     -18.436  -8.157   5.661  1.00 98.22           C  
ATOM   3417 HD11 LEU A 210     -18.316  -9.167   5.269  1.00 98.22           H  
ATOM   3418 HD12 LEU A 210     -18.069  -7.442   4.925  1.00 98.22           H  
ATOM   3419 HD13 LEU A 210     -17.854  -8.063   6.578  1.00 98.22           H  
ATOM   3420  CD2 LEU A 210     -20.710  -8.041   4.677  1.00 98.22           C  
ATOM   3421 HD21 LEU A 210     -21.735  -7.705   4.831  1.00 98.22           H  
ATOM   3422 HD22 LEU A 210     -20.273  -7.426   3.890  1.00 98.22           H  
ATOM   3423 HD23 LEU A 210     -20.717  -9.082   4.354  1.00 98.22           H  
ATOM   3424  N   PRO A 211     -22.670 -10.909   8.236  1.00 97.97           N  
ATOM   3425  CA  PRO A 211     -23.043 -11.917   9.215  1.00 97.97           C  
ATOM   3426  HA  PRO A 211     -23.757 -11.491   9.920  1.00 97.97           H  
ATOM   3427  C   PRO A 211     -21.819 -12.419   9.987  1.00 97.97           C  
ATOM   3428  CB  PRO A 211     -23.737 -13.022   8.418  1.00 97.97           C  
ATOM   3429  HB2 PRO A 211     -23.563 -14.010   8.846  1.00 97.97           H  
ATOM   3430  HB3 PRO A 211     -24.807 -12.816   8.371  1.00 97.97           H  
ATOM   3431  O   PRO A 211     -20.773 -12.737   9.413  1.00 97.97           O  
ATOM   3432  CG  PRO A 211     -23.133 -12.886   7.021  1.00 97.97           C  
ATOM   3433  HG2 PRO A 211     -22.168 -13.390   6.993  1.00 97.97           H  
ATOM   3434  HG3 PRO A 211     -23.796 -13.274   6.248  1.00 97.97           H  
ATOM   3435  CD  PRO A 211     -22.907 -11.385   6.882  1.00 97.97           C  
ATOM   3436  HD2 PRO A 211     -22.055 -11.195   6.229  1.00 97.97           H  
ATOM   3437  HD3 PRO A 211     -23.803 -10.911   6.482  1.00 97.97           H  
ATOM   3438  N   VAL A 212     -21.969 -12.517  11.304  1.00 98.20           N  
ATOM   3439  H   VAL A 212     -22.867 -12.269  11.695  1.00 98.20           H  
ATOM   3440  CA  VAL A 212     -20.970 -13.087  12.210  1.00 98.20           C  
ATOM   3441  HA  VAL A 212     -19.986 -12.715  11.926  1.00 98.20           H  
ATOM   3442  C   VAL A 212     -20.963 -14.615  12.062  1.00 98.20           C  
ATOM   3443  CB  VAL A 212     -21.252 -12.625  13.653  1.00 98.20           C  
ATOM   3444  HB  VAL A 212     -22.288 -12.850  13.905  1.00 98.20           H  
ATOM   3445  O   VAL A 212     -22.016 -15.247  11.982  1.00 98.20           O  
ATOM   3446  CG1 VAL A 212     -20.356 -13.328  14.669  1.00 98.20           C  
ATOM   3447 HG11 VAL A 212     -19.310 -13.276  14.368  1.00 98.20           H  
ATOM   3448 HG12 VAL A 212     -20.666 -14.371  14.744  1.00 98.20           H  
ATOM   3449 HG13 VAL A 212     -20.465 -12.870  15.652  1.00 98.20           H  
ATOM   3450  CG2 VAL A 212     -21.033 -11.113  13.802  1.00 98.20           C  
ATOM   3451 HG21 VAL A 212     -21.302 -10.801  14.811  1.00 98.20           H  
ATOM   3452 HG22 VAL A 212     -21.660 -10.570  13.095  1.00 98.20           H  
ATOM   3453 HG23 VAL A 212     -19.988 -10.869  13.612  1.00 98.20           H  
ATOM   3454  N   SER A 213     -19.777 -15.226  12.014  1.00 97.03           N  
ATOM   3455  H   SER A 213     -18.941 -14.665  12.086  1.00 97.03           H  
ATOM   3456  CA  SER A 213     -19.601 -16.683  11.887  1.00 97.03           C  
ATOM   3457  HA  SER A 213     -20.472 -17.105  11.385  1.00 97.03           H  
ATOM   3458  C   SER A 213     -19.476 -17.410  13.227  1.00 97.03           C  
ATOM   3459  CB  SER A 213     -18.378 -16.995  11.020  1.00 97.03           C  
ATOM   3460  HB2 SER A 213     -18.559 -16.625  10.011  1.00 97.03           H  
ATOM   3461  HB3 SER A 213     -18.230 -18.073  10.968  1.00 97.03           H  
ATOM   3462  O   SER A 213     -19.671 -18.623  13.282  1.00 97.03           O  
ATOM   3463  OG  SER A 213     -17.216 -16.382  11.543  1.00 97.03           O  
ATOM   3464  HG  SER A 213     -16.635 -16.147  10.816  1.00 97.03           H  
ATOM   3465  N   LYS A 214     -19.166 -16.687  14.309  1.00 94.97           N  
ATOM   3466  H   LYS A 214     -19.035 -15.694  14.175  1.00 94.97           H  
ATOM   3467  CA  LYS A 214     -18.890 -17.243  15.641  1.00 94.97           C  
ATOM   3468  HA  LYS A 214     -18.928 -18.331  15.594  1.00 94.97           H  
ATOM   3469  C   LYS A 214     -19.926 -16.777  16.662  1.00 94.97           C  
ATOM   3470  CB  LYS A 214     -17.475 -16.831  16.087  1.00 94.97           C  
ATOM   3471  HB2 LYS A 214     -17.290 -17.233  17.083  1.00 94.97           H  
ATOM   3472  HB3 LYS A 214     -17.427 -15.744  16.148  1.00 94.97           H  
ATOM   3473  O   LYS A 214     -20.113 -15.580  16.849  1.00 94.97           O  
ATOM   3474  CG  LYS A 214     -16.369 -17.325  15.141  1.00 94.97           C  
ATOM   3475  HG2 LYS A 214     -16.538 -16.934  14.138  1.00 94.97           H  
ATOM   3476  HG3 LYS A 214     -16.384 -18.414  15.105  1.00 94.97           H  
ATOM   3477  CD  LYS A 214     -14.995 -16.844  15.621  1.00 94.97           C  
ATOM   3478  HD2 LYS A 214     -14.987 -15.754  15.656  1.00 94.97           H  
ATOM   3479  HD3 LYS A 214     -14.801 -17.236  16.620  1.00 94.97           H  
ATOM   3480  CE  LYS A 214     -13.909 -17.327  14.657  1.00 94.97           C  
ATOM   3481  HE2 LYS A 214     -14.150 -16.974  13.655  1.00 94.97           H  
ATOM   3482  HE3 LYS A 214     -13.921 -18.417  14.634  1.00 94.97           H  
ATOM   3483  NZ  LYS A 214     -12.564 -16.844  15.057  1.00 94.97           N  
ATOM   3484  HZ1 LYS A 214     -12.461 -15.841  15.005  1.00 94.97           H  
ATOM   3485  HZ2 LYS A 214     -12.303 -17.101  15.998  1.00 94.97           H  
ATOM   3486  HZ3 LYS A 214     -11.839 -17.151  14.424  1.00 94.97           H  
ATOM   3487  N   SER A 215     -20.549 -17.708  17.382  1.00 94.86           N  
ATOM   3488  H   SER A 215     -20.395 -18.685  17.179  1.00 94.86           H  
ATOM   3489  CA  SER A 215     -21.410 -17.373  18.527  1.00 94.86           C  
ATOM   3490  HA  SER A 215     -21.994 -16.484  18.289  1.00 94.86           H  
ATOM   3491  C   SER A 215     -20.612 -17.067  19.795  1.00 94.86           C  
ATOM   3492  CB  SER A 215     -22.392 -18.509  18.808  1.00 94.86           C  
ATOM   3493  HB2 SER A 215     -22.964 -18.278  19.707  1.00 94.86           H  
ATOM   3494  HB3 SER A 215     -23.081 -18.609  17.969  1.00 94.86           H  
ATOM   3495  O   SER A 215     -21.072 -16.298  20.629  1.00 94.86           O  
ATOM   3496  OG  SER A 215     -21.685 -19.724  18.984  1.00 94.86           O  
ATOM   3497  HG  SER A 215     -22.272 -20.358  19.403  1.00 94.86           H  
ATOM   3498  N   HIS A 216     -19.409 -17.629  19.930  1.00 97.57           N  
ATOM   3499  H   HIS A 216     -19.095 -18.269  19.215  1.00 97.57           H  
ATOM   3500  CA  HIS A 216     -18.522 -17.406  21.065  1.00 97.57           C  
ATOM   3501  HA  HIS A 216     -18.870 -16.533  21.618  1.00 97.57           H  
ATOM   3502  C   HIS A 216     -17.093 -17.140  20.595  1.00 97.57           C  
ATOM   3503  CB  HIS A 216     -18.576 -18.614  22.005  1.00 97.57           C  
ATOM   3504  HB2 HIS A 216     -19.606 -18.766  22.328  1.00 97.57           H  
ATOM   3505  HB3 HIS A 216     -18.252 -19.506  21.469  1.00 97.57           H  
ATOM   3506  O   HIS A 216     -16.567 -17.881  19.763  1.00 97.57           O  
ATOM   3507  CG  HIS A 216     -17.713 -18.430  23.224  1.00 97.57           C  
ATOM   3508  CD2 HIS A 216     -16.480 -18.977  23.456  1.00 97.57           C  
ATOM   3509  HD2 HIS A 216     -15.944 -19.641  22.794  1.00 97.57           H  
ATOM   3510  ND1 HIS A 216     -18.012 -17.628  24.298  1.00 97.57           N  
ATOM   3511  HD1 HIS A 216     -18.814 -17.018  24.368  1.00 97.57           H  
ATOM   3512  CE1 HIS A 216     -16.997 -17.710  25.171  1.00 97.57           C  
ATOM   3513  HE1 HIS A 216     -16.945 -17.183  26.111  1.00 97.57           H  
ATOM   3514  NE2 HIS A 216     -16.034 -18.516  24.700  1.00 97.57           N  
ATOM   3515  N   PHE A 217     -16.468 -16.088  21.119  1.00 97.92           N  
ATOM   3516  H   PHE A 217     -16.964 -15.511  21.782  1.00 97.92           H  
ATOM   3517  CA  PHE A 217     -15.076 -15.745  20.829  1.00 97.92           C  
ATOM   3518  HA  PHE A 217     -14.490 -16.665  20.823  1.00 97.92           H  
ATOM   3519  C   PHE A 217     -14.496 -14.837  21.918  1.00 97.92           C  
ATOM   3520  CB  PHE A 217     -14.955 -15.095  19.438  1.00 97.92           C  
ATOM   3521  HB2 PHE A 217     -15.206 -15.838  18.682  1.00 97.92           H  
ATOM   3522  HB3 PHE A 217     -13.914 -14.818  19.271  1.00 97.92           H  
ATOM   3523  O   PHE A 217     -15.176 -13.977  22.474  1.00 97.92           O  
ATOM   3524  CG  PHE A 217     -15.833 -13.877  19.213  1.00 97.92           C  
ATOM   3525  CD1 PHE A 217     -17.180 -14.038  18.838  1.00 97.92           C  
ATOM   3526  HD1 PHE A 217     -17.595 -15.026  18.704  1.00 97.92           H  
ATOM   3527  CD2 PHE A 217     -15.303 -12.583  19.365  1.00 97.92           C  
ATOM   3528  HD2 PHE A 217     -14.263 -12.456  19.629  1.00 97.92           H  
ATOM   3529  CE1 PHE A 217     -17.998 -12.915  18.638  1.00 97.92           C  
ATOM   3530  HE1 PHE A 217     -19.029 -13.058  18.349  1.00 97.92           H  
ATOM   3531  CE2 PHE A 217     -16.121 -11.459  19.155  1.00 97.92           C  
ATOM   3532  HE2 PHE A 217     -15.707 -10.466  19.255  1.00 97.92           H  
ATOM   3533  CZ  PHE A 217     -17.471 -11.622  18.799  1.00 97.92           C  
ATOM   3534  HZ  PHE A 217     -18.097 -10.758  18.635  1.00 97.92           H  
ATOM   3535  N   ASP A 218     -13.215 -15.013  22.216  1.00 97.77           N  
ATOM   3536  H   ASP A 218     -12.707 -15.777  21.793  1.00 97.77           H  
ATOM   3537  CA  ASP A 218     -12.452 -14.206  23.177  1.00 97.77           C  
ATOM   3538  HA  ASP A 218     -13.115 -13.496  23.671  1.00 97.77           H  
ATOM   3539  C   ASP A 218     -11.344 -13.376  22.511  1.00 97.77           C  
ATOM   3540  CB  ASP A 218     -11.878 -15.148  24.241  1.00 97.77           C  
ATOM   3541  HB2 ASP A 218     -11.474 -14.541  25.051  1.00 97.77           H  
ATOM   3542  HB3 ASP A 218     -12.684 -15.754  24.653  1.00 97.77           H  
ATOM   3543  O   ASP A 218     -10.669 -12.569  23.156  1.00 97.77           O  
ATOM   3544  CG  ASP A 218     -10.769 -16.075  23.719  1.00 97.77           C  
ATOM   3545  OD1 ASP A 218     -10.581 -16.172  22.480  1.00 97.77           O  
ATOM   3546  OD2 ASP A 218     -10.076 -16.649  24.585  1.00 97.77           O  
ATOM   3547  N   THR A 219     -11.163 -13.576  21.210  1.00 98.14           N  
ATOM   3548  H   THR A 219     -11.747 -14.265  20.757  1.00 98.14           H  
ATOM   3549  CA  THR A 219     -10.113 -12.999  20.388  1.00 98.14           C  
ATOM   3550  HA  THR A 219      -9.734 -12.109  20.891  1.00 98.14           H  
ATOM   3551  C   THR A 219     -10.689 -12.568  19.047  1.00 98.14           C  
ATOM   3552  CB  THR A 219      -8.946 -13.981  20.186  1.00 98.14           C  
ATOM   3553  HB  THR A 219      -8.333 -13.642  19.351  1.00 98.14           H  
ATOM   3554  O   THR A 219     -11.663 -13.142  18.560  1.00 98.14           O  
ATOM   3555  CG2 THR A 219      -8.053 -14.090  21.421  1.00 98.14           C  
ATOM   3556 HG21 THR A 219      -8.649 -14.321  22.304  1.00 98.14           H  
ATOM   3557 HG22 THR A 219      -7.330 -14.891  21.264  1.00 98.14           H  
ATOM   3558 HG23 THR A 219      -7.523 -13.149  21.565  1.00 98.14           H  
ATOM   3559  OG1 THR A 219      -9.397 -15.285  19.918  1.00 98.14           O  
ATOM   3560  HG1 THR A 219      -9.762 -15.637  20.733  1.00 98.14           H  
ATOM   3561  N   LEU A 220     -10.099 -11.519  18.479  1.00 98.06           N  
ATOM   3562  H   LEU A 220      -9.338 -11.077  18.974  1.00 98.06           H  
ATOM   3563  CA  LEU A 220     -10.380 -11.045  17.128  1.00 98.06           C  
ATOM   3564  HA  LEU A 220     -10.936 -11.803  16.576  1.00 98.06           H  
ATOM   3565  C   LEU A 220      -9.064 -10.836  16.395  1.00 98.06           C  
ATOM   3566  CB  LEU A 220     -11.186  -9.734  17.173  1.00 98.06           C  
ATOM   3567  HB2 LEU A 220     -10.681  -9.034  17.839  1.00 98.06           H  
ATOM   3568  HB3 LEU A 220     -11.189  -9.299  16.173  1.00 98.06           H  
ATOM   3569  O   LEU A 220      -8.187 -10.123  16.893  1.00 98.06           O  
ATOM   3570  CG  LEU A 220     -12.643  -9.903  17.630  1.00 98.06           C  
ATOM   3571  HG  LEU A 220     -12.676 -10.347  18.625  1.00 98.06           H  
ATOM   3572  CD1 LEU A 220     -13.339  -8.544  17.679  1.00 98.06           C  
ATOM   3573 HD11 LEU A 220     -14.363  -8.680  18.028  1.00 98.06           H  
ATOM   3574 HD12 LEU A 220     -13.354  -8.106  16.681  1.00 98.06           H  
ATOM   3575 HD13 LEU A 220     -12.811  -7.882  18.364  1.00 98.06           H  
ATOM   3576  CD2 LEU A 220     -13.442 -10.756  16.657  1.00 98.06           C  
ATOM   3577 HD21 LEU A 220     -13.093 -11.788  16.692  1.00 98.06           H  
ATOM   3578 HD22 LEU A 220     -13.322 -10.372  15.644  1.00 98.06           H  
ATOM   3579 HD23 LEU A 220     -14.496 -10.752  16.934  1.00 98.06           H  
ATOM   3580  N   THR A 221      -8.947 -11.423  15.214  1.00 98.28           N  
ATOM   3581  H   THR A 221      -9.710 -11.997  14.884  1.00 98.28           H  
ATOM   3582  CA  THR A 221      -7.795 -11.272  14.328  1.00 98.28           C  
ATOM   3583  HA  THR A 221      -6.981 -10.796  14.874  1.00 98.28           H  
ATOM   3584  C   THR A 221      -8.165 -10.365  13.163  1.00 98.28           C  
ATOM   3585  CB  THR A 221      -7.277 -12.634  13.854  1.00 98.28           C  
ATOM   3586  HB  THR A 221      -8.054 -13.140  13.281  1.00 98.28           H  
ATOM   3587  O   THR A 221      -9.239 -10.494  12.569  1.00 98.28           O  
ATOM   3588  CG2 THR A 221      -6.022 -12.500  13.000  1.00 98.28           C  
ATOM   3589 HG21 THR A 221      -6.264 -11.984  12.071  1.00 98.28           H  
ATOM   3590 HG22 THR A 221      -5.252 -11.939  13.530  1.00 98.28           H  
ATOM   3591 HG23 THR A 221      -5.646 -13.493  12.752  1.00 98.28           H  
ATOM   3592  OG1 THR A 221      -6.927 -13.433  14.962  1.00 98.28           O  
ATOM   3593  HG1 THR A 221      -6.073 -13.145  15.295  1.00 98.28           H  
ATOM   3594  N   LEU A 222      -7.280  -9.416  12.859  1.00 98.58           N  
ATOM   3595  H   LEU A 222      -6.427  -9.367  13.398  1.00 98.58           H  
ATOM   3596  CA  LEU A 222      -7.408  -8.477  11.753  1.00 98.58           C  
ATOM   3597  HA  LEU A 222      -8.284  -8.738  11.160  1.00 98.58           H  
ATOM   3598  C   LEU A 222      -6.186  -8.586  10.848  1.00 98.58           C  
ATOM   3599  CB  LEU A 222      -7.556  -7.026  12.245  1.00 98.58           C  
ATOM   3600  HB2 LEU A 222      -6.701  -6.786  12.878  1.00 98.58           H  
ATOM   3601  HB3 LEU A 222      -7.492  -6.378  11.372  1.00 98.58           H  
ATOM   3602  O   LEU A 222      -5.044  -8.487  11.304  1.00 98.58           O  
ATOM   3603  CG  LEU A 222      -8.842  -6.643  12.991  1.00 98.58           C  
ATOM   3604  HG  LEU A 222      -8.819  -5.561  13.121  1.00 98.58           H  
ATOM   3605  CD1 LEU A 222     -10.110  -6.981  12.209  1.00 98.58           C  
ATOM   3606 HD11 LEU A 222     -10.987  -6.601  12.733  1.00 98.58           H  
ATOM   3607 HD12 LEU A 222     -10.065  -6.552  11.208  1.00 98.58           H  
ATOM   3608 HD13 LEU A 222     -10.196  -8.064  12.122  1.00 98.58           H  
ATOM   3609  CD2 LEU A 222      -8.940  -7.256  14.384  1.00 98.58           C  
ATOM   3610 HD21 LEU A 222      -9.654  -6.671  14.964  1.00 98.58           H  
ATOM   3611 HD22 LEU A 222      -9.291  -8.287  14.338  1.00 98.58           H  
ATOM   3612 HD23 LEU A 222      -7.970  -7.225  14.880  1.00 98.58           H  
ATOM   3613  N   HIS A 223      -6.447  -8.708   9.553  1.00 98.52           N  
ATOM   3614  H   HIS A 223      -7.413  -8.764   9.264  1.00 98.52           H  
ATOM   3615  CA  HIS A 223      -5.421  -8.713   8.520  1.00 98.52           C  
ATOM   3616  HA  HIS A 223      -4.436  -8.581   8.968  1.00 98.52           H  
ATOM   3617  C   HIS A 223      -5.676  -7.558   7.555  1.00 98.52           C  
ATOM   3618  CB  HIS A 223      -5.433 -10.058   7.794  1.00 98.52           C  
ATOM   3619  HB2 HIS A 223      -4.652 -10.066   7.033  1.00 98.52           H  
ATOM   3620  HB3 HIS A 223      -6.372 -10.151   7.249  1.00 98.52           H  
ATOM   3621  O   HIS A 223      -6.760  -7.445   6.992  1.00 98.52           O  
ATOM   3622  CG  HIS A 223      -5.279 -11.268   8.678  1.00 98.52           C  
ATOM   3623  CD2 HIS A 223      -6.203 -12.265   8.831  1.00 98.52           C  
ATOM   3624  HD2 HIS A 223      -7.171 -12.314   8.353  1.00 98.52           H  
ATOM   3625  ND1 HIS A 223      -4.194 -11.612   9.455  1.00 98.52           N  
ATOM   3626  HD1 HIS A 223      -3.365 -11.080   9.680  1.00 98.52           H  
ATOM   3627  CE1 HIS A 223      -4.455 -12.783  10.046  1.00 98.52           C  
ATOM   3628  HE1 HIS A 223      -3.793 -13.277  10.742  1.00 98.52           H  
ATOM   3629  NE2 HIS A 223      -5.672 -13.224   9.695  1.00 98.52           N  
ATOM   3630  N   ILE A 224      -4.678  -6.704   7.359  1.00 98.45           N  
ATOM   3631  H   ILE A 224      -3.826  -6.833   7.886  1.00 98.45           H  
ATOM   3632  CA  ILE A 224      -4.717  -5.581   6.423  1.00 98.45           C  
ATOM   3633  HA  ILE A 224      -5.722  -5.483   6.013  1.00 98.45           H  
ATOM   3634  C   ILE A 224      -3.760  -5.908   5.288  1.00 98.45           C  
ATOM   3635  CB  ILE A 224      -4.370  -4.247   7.115  1.00 98.45           C  
ATOM   3636  HB  ILE A 224      -3.336  -4.280   7.457  1.00 98.45           H  
ATOM   3637  O   ILE A 224      -2.548  -6.022   5.510  1.00 98.45           O  
ATOM   3638  CG1 ILE A 224      -5.294  -4.036   8.331  1.00 98.45           C  
ATOM   3639 HG12 ILE A 224      -6.324  -3.986   7.978  1.00 98.45           H  
ATOM   3640 HG13 ILE A 224      -5.207  -4.881   9.014  1.00 98.45           H  
ATOM   3641  CG2 ILE A 224      -4.533  -3.090   6.114  1.00 98.45           C  
ATOM   3642 HG21 ILE A 224      -5.575  -3.019   5.801  1.00 98.45           H  
ATOM   3643 HG22 ILE A 224      -4.224  -2.146   6.563  1.00 98.45           H  
ATOM   3644 HG23 ILE A 224      -3.913  -3.256   5.233  1.00 98.45           H  
ATOM   3645  CD1 ILE A 224      -4.991  -2.788   9.154  1.00 98.45           C  
ATOM   3646 HD11 ILE A 224      -5.270  -1.888   8.607  1.00 98.45           H  
ATOM   3647 HD12 ILE A 224      -5.577  -2.851  10.070  1.00 98.45           H  
ATOM   3648 HD13 ILE A 224      -3.932  -2.756   9.411  1.00 98.45           H  
ATOM   3649  N   ARG A 225      -4.316  -6.098   4.092  1.00 97.70           N  
ATOM   3650  H   ARG A 225      -5.316  -5.990   4.005  1.00 97.70           H  
ATOM   3651  CA  ARG A 225      -3.562  -6.453   2.887  1.00 97.70           C  
ATOM   3652  HA  ARG A 225      -2.510  -6.546   3.158  1.00 97.70           H  
ATOM   3653  C   ARG A 225      -3.603  -5.358   1.836  1.00 97.70           C  
ATOM   3654  CB  ARG A 225      -4.027  -7.794   2.298  1.00 97.70           C  
ATOM   3655  HB2 ARG A 225      -5.027  -7.669   1.881  1.00 97.70           H  
ATOM   3656  HB3 ARG A 225      -3.366  -8.050   1.470  1.00 97.70           H  
ATOM   3657  O   ARG A 225      -4.544  -4.563   1.813  1.00 97.70           O  
ATOM   3658  CG  ARG A 225      -4.035  -8.967   3.289  1.00 97.70           C  
ATOM   3659  HG2 ARG A 225      -4.752  -8.777   4.088  1.00 97.70           H  
ATOM   3660  HG3 ARG A 225      -4.344  -9.865   2.755  1.00 97.70           H  
ATOM   3661  CD  ARG A 225      -2.646  -9.194   3.888  1.00 97.70           C  
ATOM   3662  HD2 ARG A 225      -1.927  -9.305   3.076  1.00 97.70           H  
ATOM   3663  HD3 ARG A 225      -2.351  -8.317   4.465  1.00 97.70           H  
ATOM   3664  NE  ARG A 225      -2.612 -10.403   4.721  1.00 97.70           N  
ATOM   3665  HE  ARG A 225      -2.685 -11.275   4.216  1.00 97.70           H  
ATOM   3666  NH1 ARG A 225      -2.159  -9.427   6.769  1.00 97.70           N  
ATOM   3667 HH11 ARG A 225      -2.185  -8.497   6.376  1.00 97.70           H  
ATOM   3668 HH12 ARG A 225      -1.838  -9.617   7.708  1.00 97.70           H  
ATOM   3669  NH2 ARG A 225      -2.275 -11.624   6.600  1.00 97.70           N  
ATOM   3670 HH21 ARG A 225      -1.954 -11.642   7.557  1.00 97.70           H  
ATOM   3671 HH22 ARG A 225      -2.438 -12.487   6.101  1.00 97.70           H  
ATOM   3672  CZ  ARG A 225      -2.355 -10.472   6.012  1.00 97.70           C  
ATOM   3673  N   ASP A 226      -2.577  -5.323   1.000  1.00 93.96           N  
ATOM   3674  H   ASP A 226      -1.861  -6.030   1.084  1.00 93.96           H  
ATOM   3675  CA  ASP A 226      -2.598  -4.568  -0.249  1.00 93.96           C  
ATOM   3676  HA  ASP A 226      -3.167  -3.651  -0.095  1.00 93.96           H  
ATOM   3677  C   ASP A 226      -3.340  -5.339  -1.358  1.00 93.96           C  
ATOM   3678  CB  ASP A 226      -1.167  -4.138  -0.622  1.00 93.96           C  
ATOM   3679  HB2 ASP A 226      -1.215  -3.474  -1.485  1.00 93.96           H  
ATOM   3680  HB3 ASP A 226      -0.756  -3.561   0.206  1.00 93.96           H  
ATOM   3681  O   ASP A 226      -3.936  -6.396  -1.123  1.00 93.96           O  
ATOM   3682  CG  ASP A 226      -0.202  -5.276  -0.955  1.00 93.96           C  
ATOM   3683  OD1 ASP A 226      -0.682  -6.397  -1.241  1.00 93.96           O  
ATOM   3684  OD2 ASP A 226       1.017  -4.992  -0.909  1.00 93.96           O  
ATOM   3685  N   ASP A 227      -3.340  -4.785  -2.567  1.00 86.04           N  
ATOM   3686  H   ASP A 227      -2.719  -4.007  -2.740  1.00 86.04           H  
ATOM   3687  CA  ASP A 227      -3.962  -5.353  -3.767  1.00 86.04           C  
ATOM   3688  HA  ASP A 227      -4.987  -5.636  -3.527  1.00 86.04           H  
ATOM   3689  C   ASP A 227      -3.276  -6.630  -4.277  1.00 86.04           C  
ATOM   3690  CB  ASP A 227      -3.997  -4.264  -4.855  1.00 86.04           C  
ATOM   3691  HB2 ASP A 227      -4.542  -3.400  -4.474  1.00 86.04           H  
ATOM   3692  HB3 ASP A 227      -4.546  -4.645  -5.716  1.00 86.04           H  
ATOM   3693  O   ASP A 227      -3.815  -7.313  -5.146  1.00 86.04           O  
ATOM   3694  CG  ASP A 227      -2.598  -3.810  -5.298  1.00 86.04           C  
ATOM   3695  OD1 ASP A 227      -1.802  -3.419  -4.415  1.00 86.04           O  
ATOM   3696  OD2 ASP A 227      -2.313  -3.863  -6.513  1.00 86.04           O  
ATOM   3697  N   GLN A 228      -2.116  -6.976  -3.720  1.00 88.58           N  
ATOM   3698  H   GLN A 228      -1.745  -6.397  -2.980  1.00 88.58           H  
ATOM   3699  CA  GLN A 228      -1.346  -8.175  -4.048  1.00 88.58           C  
ATOM   3700  HA  GLN A 228      -1.690  -8.576  -5.001  1.00 88.58           H  
ATOM   3701  C   GLN A 228      -1.544  -9.282  -3.005  1.00 88.58           C  
ATOM   3702  CB  GLN A 228       0.130  -7.785  -4.195  1.00 88.58           C  
ATOM   3703  HB2 GLN A 228       0.530  -7.501  -3.222  1.00 88.58           H  
ATOM   3704  HB3 GLN A 228       0.698  -8.644  -4.549  1.00 88.58           H  
ATOM   3705  O   GLN A 228      -1.053 -10.395  -3.177  1.00 88.58           O  
ATOM   3706  CG  GLN A 228       0.316  -6.609  -5.166  1.00 88.58           C  
ATOM   3707  HG2 GLN A 228      -0.242  -5.735  -4.829  1.00 88.58           H  
ATOM   3708  HG3 GLN A 228       1.365  -6.314  -5.129  1.00 88.58           H  
ATOM   3709  CD  GLN A 228      -0.086  -6.953  -6.600  1.00 88.58           C  
ATOM   3710  NE2 GLN A 228      -0.819  -6.113  -7.292  1.00 88.58           N  
ATOM   3711 HE21 GLN A 228      -1.196  -6.446  -8.168  1.00 88.58           H  
ATOM   3712 HE22 GLN A 228      -1.232  -5.297  -6.864  1.00 88.58           H  
ATOM   3713  OE1 GLN A 228       0.350  -7.941  -7.176  1.00 88.58           O  
ATOM   3714  N   GLY A 229      -2.293  -8.997  -1.935  1.00 90.97           N  
ATOM   3715  H   GLY A 229      -2.622  -8.046  -1.839  1.00 90.97           H  
ATOM   3716  CA  GLY A 229      -2.508  -9.918  -0.824  1.00 90.97           C  
ATOM   3717  HA2 GLY A 229      -3.441  -9.652  -0.326  1.00 90.97           H  
ATOM   3718  HA3 GLY A 229      -2.596 -10.934  -1.209  1.00 90.97           H  
ATOM   3719  C   GLY A 229      -1.386  -9.901   0.216  1.00 90.97           C  
ATOM   3720  O   GLY A 229      -1.445 -10.680   1.172  1.00 90.97           O  
ATOM   3721  N   ASP A 230      -0.409  -9.001   0.086  1.00 93.80           N  
ATOM   3722  H   ASP A 230      -0.469  -8.317  -0.654  1.00 93.80           H  
ATOM   3723  CA  ASP A 230       0.706  -8.860   1.015  1.00 93.80           C  
ATOM   3724  HA  ASP A 230       0.965  -9.851   1.390  1.00 93.80           H  
ATOM   3725  C   ASP A 230       0.324  -7.998   2.222  1.00 93.80           C  
ATOM   3726  CB  ASP A 230       1.945  -8.295   0.304  1.00 93.80           C  
ATOM   3727  HB2 ASP A 230       1.667  -7.411  -0.270  1.00 93.80           H  
ATOM   3728  HB3 ASP A 230       2.671  -7.986   1.057  1.00 93.80           H  
ATOM   3729  O   ASP A 230      -0.576  -7.157   2.179  1.00 93.80           O  
ATOM   3730  CG  ASP A 230       2.633  -9.311  -0.609  1.00 93.80           C  
ATOM   3731  OD1 ASP A 230       2.796 -10.463  -0.141  1.00 93.80           O  
ATOM   3732  OD2 ASP A 230       3.090  -8.907  -1.703  1.00 93.80           O  
ATOM   3733  N   ILE A 231       1.003  -8.211   3.353  1.00 96.21           N  
ATOM   3734  H   ILE A 231       1.776  -8.860   3.312  1.00 96.21           H  
ATOM   3735  CA  ILE A 231       0.771  -7.417   4.566  1.00 96.21           C  
ATOM   3736  HA  ILE A 231      -0.301  -7.409   4.763  1.00 96.21           H  
ATOM   3737  C   ILE A 231       1.223  -5.979   4.322  1.00 96.21           C  
ATOM   3738  CB  ILE A 231       1.490  -7.992   5.809  1.00 96.21           C  
ATOM   3739  HB  ILE A 231       2.564  -7.848   5.685  1.00 96.21           H  
ATOM   3740  O   ILE A 231       2.396  -5.731   4.032  1.00 96.21           O  
ATOM   3741  CG1 ILE A 231       1.244  -9.510   5.945  1.00 96.21           C  
ATOM   3742 HG12 ILE A 231       1.719 -10.014   5.103  1.00 96.21           H  
ATOM   3743 HG13 ILE A 231       0.176  -9.717   5.878  1.00 96.21           H  
ATOM   3744  CG2 ILE A 231       1.050  -7.208   7.066  1.00 96.21           C  
ATOM   3745 HG21 ILE A 231       1.279  -6.148   6.956  1.00 96.21           H  
ATOM   3746 HG22 ILE A 231      -0.024  -7.321   7.218  1.00 96.21           H  
ATOM   3747 HG23 ILE A 231       1.579  -7.564   7.949  1.00 96.21           H  
ATOM   3748  CD1 ILE A 231       1.800 -10.158   7.218  1.00 96.21           C  
ATOM   3749 HD11 ILE A 231       1.677 -11.239   7.150  1.00 96.21           H  
ATOM   3750 HD12 ILE A 231       1.258  -9.808   8.097  1.00 96.21           H  
ATOM   3751 HD13 ILE A 231       2.859  -9.924   7.320  1.00 96.21           H  
ATOM   3752  N   VAL A 232       0.333  -5.017   4.567  1.00 96.41           N  
ATOM   3753  H   VAL A 232      -0.622  -5.279   4.767  1.00 96.41           H  
ATOM   3754  CA  VAL A 232       0.685  -3.598   4.460  1.00 96.41           C  
ATOM   3755  HA  VAL A 232       1.061  -3.435   3.450  1.00 96.41           H  
ATOM   3756  C   VAL A 232       1.803  -3.254   5.448  1.00 96.41           C  
ATOM   3757  CB  VAL A 232      -0.544  -2.696   4.638  1.00 96.41           C  
ATOM   3758  HB  VAL A 232      -1.003  -2.890   5.608  1.00 96.41           H  
ATOM   3759  O   VAL A 232       1.680  -3.428   6.664  1.00 96.41           O  
ATOM   3760  CG1 VAL A 232      -0.169  -1.209   4.550  1.00 96.41           C  
ATOM   3761 HG11 VAL A 232       0.470  -0.924   5.385  1.00 96.41           H  
ATOM   3762 HG12 VAL A 232      -1.072  -0.600   4.597  1.00 96.41           H  
ATOM   3763 HG13 VAL A 232       0.342  -1.004   3.609  1.00 96.41           H  
ATOM   3764  CG2 VAL A 232      -1.561  -3.019   3.540  1.00 96.41           C  
ATOM   3765 HG21 VAL A 232      -1.109  -2.901   2.555  1.00 96.41           H  
ATOM   3766 HG22 VAL A 232      -2.430  -2.365   3.614  1.00 96.41           H  
ATOM   3767 HG23 VAL A 232      -1.909  -4.047   3.640  1.00 96.41           H  
ATOM   3768  N   SER A 233       2.919  -2.754   4.913  1.00 93.44           N  
ATOM   3769  H   SER A 233       2.946  -2.692   3.905  1.00 93.44           H  
ATOM   3770  CA  SER A 233       4.155  -2.491   5.662  1.00 93.44           C  
ATOM   3771  HA  SER A 233       4.232  -3.248   6.442  1.00 93.44           H  
ATOM   3772  C   SER A 233       4.132  -1.128   6.363  1.00 93.44           C  
ATOM   3773  CB  SER A 233       5.378  -2.659   4.747  1.00 93.44           C  
ATOM   3774  HB2 SER A 233       5.446  -1.809   4.067  1.00 93.44           H  
ATOM   3775  HB3 SER A 233       5.256  -3.564   4.151  1.00 93.44           H  
ATOM   3776  O   SER A 233       4.932  -0.243   6.058  1.00 93.44           O  
ATOM   3777  OG  SER A 233       6.582  -2.773   5.501  1.00 93.44           O  
ATOM   3778  HG  SER A 233       6.599  -3.674   5.833  1.00 93.44           H  
ATOM   3779  N   PHE A 234       3.215  -0.950   7.315  1.00 96.84           N  
ATOM   3780  H   PHE A 234       2.542  -1.687   7.468  1.00 96.84           H  
ATOM   3781  CA  PHE A 234       3.224   0.205   8.219  1.00 96.84           C  
ATOM   3782  HA  PHE A 234       3.089   1.121   7.644  1.00 96.84           H  
ATOM   3783  C   PHE A 234       4.562   0.271   8.971  1.00 96.84           C  
ATOM   3784  CB  PHE A 234       2.082   0.070   9.228  1.00 96.84           C  
ATOM   3785  HB2 PHE A 234       2.253  -0.841   9.802  1.00 96.84           H  
ATOM   3786  HB3 PHE A 234       2.128   0.911   9.921  1.00 96.84           H  
ATOM   3787  O   PHE A 234       4.929  -0.686   9.659  1.00 96.84           O  
ATOM   3788  CG  PHE A 234       0.692   0.011   8.633  1.00 96.84           C  
ATOM   3789  CD1 PHE A 234       0.056   1.203   8.263  1.00 96.84           C  
ATOM   3790  HD1 PHE A 234       0.579   2.141   8.377  1.00 96.84           H  
ATOM   3791  CD2 PHE A 234       0.024  -1.217   8.469  1.00 96.84           C  
ATOM   3792  HD2 PHE A 234       0.511  -2.143   8.735  1.00 96.84           H  
ATOM   3793  CE1 PHE A 234      -1.248   1.178   7.745  1.00 96.84           C  
ATOM   3794  HE1 PHE A 234      -1.734   2.105   7.478  1.00 96.84           H  
ATOM   3795  CE2 PHE A 234      -1.280  -1.244   7.941  1.00 96.84           C  
ATOM   3796  HE2 PHE A 234      -1.789  -2.187   7.803  1.00 96.84           H  
ATOM   3797  CZ  PHE A 234      -1.916  -0.046   7.575  1.00 96.84           C  
ATOM   3798  HZ  PHE A 234      -2.913  -0.063   7.162  1.00 96.84           H  
ATOM   3799  N   LYS A 235       5.304   1.380   8.857  1.00 95.30           N  
ATOM   3800  H   LYS A 235       4.963   2.133   8.277  1.00 95.30           H  
ATOM   3801  CA  LYS A 235       6.642   1.496   9.467  1.00 95.30           C  
ATOM   3802  HA  LYS A 235       7.122   0.517   9.456  1.00 95.30           H  
ATOM   3803  C   LYS A 235       6.595   1.871  10.941  1.00 95.30           C  
ATOM   3804  CB  LYS A 235       7.514   2.485   8.677  1.00 95.30           C  
ATOM   3805  HB2 LYS A 235       8.462   2.618   9.197  1.00 95.30           H  
ATOM   3806  HB3 LYS A 235       7.016   3.454   8.640  1.00 95.30           H  
ATOM   3807  O   LYS A 235       7.446   1.437  11.709  1.00 95.30           O  
ATOM   3808  CG  LYS A 235       7.812   2.024   7.242  1.00 95.30           C  
ATOM   3809  HG2 LYS A 235       8.384   2.805   6.740  1.00 95.30           H  
ATOM   3810  HG3 LYS A 235       6.872   1.879   6.709  1.00 95.30           H  
ATOM   3811  CD  LYS A 235       8.565   0.698   7.134  1.00 95.30           C  
ATOM   3812  HD2 LYS A 235       7.941  -0.099   7.537  1.00 95.30           H  
ATOM   3813  HD3 LYS A 235       9.508   0.748   7.678  1.00 95.30           H  
ATOM   3814  CE  LYS A 235       8.817   0.438   5.646  1.00 95.30           C  
ATOM   3815  HE2 LYS A 235       9.668   1.038   5.327  1.00 95.30           H  
ATOM   3816  HE3 LYS A 235       7.944   0.780   5.090  1.00 95.30           H  
ATOM   3817  NZ  LYS A 235       9.040  -0.999   5.353  1.00 95.30           N  
ATOM   3818  HZ1 LYS A 235       9.813  -1.380   5.880  1.00 95.30           H  
ATOM   3819  HZ2 LYS A 235       8.203  -1.526   5.556  1.00 95.30           H  
ATOM   3820  HZ3 LYS A 235       9.210  -1.149   4.369  1.00 95.30           H  
ATOM   3821  N   TYR A 236       5.609   2.667  11.334  1.00 95.17           N  
ATOM   3822  H   TYR A 236       4.945   2.978  10.639  1.00 95.17           H  
ATOM   3823  CA  TYR A 236       5.409   3.101  12.712  1.00 95.17           C  
ATOM   3824  HA  TYR A 236       5.589   2.256  13.377  1.00 95.17           H  
ATOM   3825  C   TYR A 236       3.964   3.565  12.932  1.00 95.17           C  
ATOM   3826  CB  TYR A 236       6.422   4.208  13.053  1.00 95.17           C  
ATOM   3827  HB2 TYR A 236       6.275   4.530  14.084  1.00 95.17           H  
ATOM   3828  HB3 TYR A 236       7.429   3.792  13.005  1.00 95.17           H  
ATOM   3829  O   TYR A 236       3.171   3.663  11.992  1.00 95.17           O  
ATOM   3830  CG  TYR A 236       6.361   5.419  12.147  1.00 95.17           C  
ATOM   3831  CD1 TYR A 236       7.186   5.494  11.005  1.00 95.17           C  
ATOM   3832  HD1 TYR A 236       7.870   4.690  10.778  1.00 95.17           H  
ATOM   3833  CD2 TYR A 236       5.479   6.471  12.455  1.00 95.17           C  
ATOM   3834  HD2 TYR A 236       4.850   6.425  13.331  1.00 95.17           H  
ATOM   3835  CE1 TYR A 236       7.124   6.620  10.162  1.00 95.17           C  
ATOM   3836  HE1 TYR A 236       7.746   6.690   9.281  1.00 95.17           H  
ATOM   3837  CE2 TYR A 236       5.437   7.607  11.633  1.00 95.17           C  
ATOM   3838  HE2 TYR A 236       4.779   8.434  11.857  1.00 95.17           H  
ATOM   3839  OH  TYR A 236       6.168   8.797   9.739  1.00 95.17           O  
ATOM   3840  HH  TYR A 236       6.539   8.725   8.856  1.00 95.17           H  
ATOM   3841  CZ  TYR A 236       6.257   7.683  10.493  1.00 95.17           C  
ATOM   3842  N   GLY A 237       3.630   3.851  14.192  1.00 96.09           N  
ATOM   3843  H   GLY A 237       4.329   3.710  14.907  1.00 96.09           H  
ATOM   3844  CA  GLY A 237       2.276   4.188  14.625  1.00 96.09           C  
ATOM   3845  HA2 GLY A 237       1.760   4.722  13.827  1.00 96.09           H  
ATOM   3846  HA3 GLY A 237       2.324   4.843  15.494  1.00 96.09           H  
ATOM   3847  C   GLY A 237       1.473   2.943  15.000  1.00 96.09           C  
ATOM   3848  O   GLY A 237       2.023   1.950  15.474  1.00 96.09           O  
ATOM   3849  N   LYS A 238       0.153   3.013  14.834  1.00 97.22           N  
ATOM   3850  H   LYS A 238      -0.241   3.844  14.418  1.00 97.22           H  
ATOM   3851  CA  LYS A 238      -0.771   1.904  15.098  1.00 97.22           C  
ATOM   3852  HA  LYS A 238      -0.293   0.971  14.801  1.00 97.22           H  
ATOM   3853  C   LYS A 238      -2.032   2.060  14.265  1.00 97.22           C  
ATOM   3854  CB  LYS A 238      -1.116   1.818  16.598  1.00 97.22           C  
ATOM   3855  HB2 LYS A 238      -0.197   1.636  17.156  1.00 97.22           H  
ATOM   3856  HB3 LYS A 238      -1.777   0.967  16.759  1.00 97.22           H  
ATOM   3857  O   LYS A 238      -2.442   3.186  13.991  1.00 97.22           O  
ATOM   3858  CG  LYS A 238      -1.798   3.083  17.145  1.00 97.22           C  
ATOM   3859  HG2 LYS A 238      -1.154   3.946  16.976  1.00 97.22           H  
ATOM   3860  HG3 LYS A 238      -2.746   3.242  16.631  1.00 97.22           H  
ATOM   3861  CD  LYS A 238      -2.074   2.958  18.645  1.00 97.22           C  
ATOM   3862  HD2 LYS A 238      -1.144   2.743  19.171  1.00 97.22           H  
ATOM   3863  HD3 LYS A 238      -2.780   2.144  18.812  1.00 97.22           H  
ATOM   3864  CE  LYS A 238      -2.662   4.282  19.141  1.00 97.22           C  
ATOM   3865  HE2 LYS A 238      -1.929   5.072  18.974  1.00 97.22           H  
ATOM   3866  HE3 LYS A 238      -3.534   4.517  18.531  1.00 97.22           H  
ATOM   3867  NZ  LYS A 238      -3.034   4.220  20.574  1.00 97.22           N  
ATOM   3868  HZ1 LYS A 238      -3.460   5.090  20.861  1.00 97.22           H  
ATOM   3869  HZ2 LYS A 238      -3.694   3.472  20.730  1.00 97.22           H  
ATOM   3870  HZ3 LYS A 238      -2.215   4.061  21.144  1.00 97.22           H  
ATOM   3871  N   VAL A 239      -2.660   0.940  13.937  1.00 98.33           N  
ATOM   3872  H   VAL A 239      -2.289   0.063  14.271  1.00 98.33           H  
ATOM   3873  CA  VAL A 239      -4.007   0.930  13.367  1.00 98.33           C  
ATOM   3874  HA  VAL A 239      -4.186   1.887  12.877  1.00 98.33           H  
ATOM   3875  C   VAL A 239      -5.019   0.797  14.500  1.00 98.33           C  
ATOM   3876  CB  VAL A 239      -4.160  -0.159  12.292  1.00 98.33           C  
ATOM   3877  HB  VAL A 239      -3.859  -1.124  12.699  1.00 98.33           H  
ATOM   3878  O   VAL A 239      -4.765   0.113  15.492  1.00 98.33           O  
ATOM   3879  CG1 VAL A 239      -5.609  -0.252  11.799  1.00 98.33           C  
ATOM   3880 HG11 VAL A 239      -5.990   0.735  11.536  1.00 98.33           H  
ATOM   3881 HG12 VAL A 239      -5.666  -0.878  10.909  1.00 98.33           H  
ATOM   3882 HG13 VAL A 239      -6.236  -0.700  12.570  1.00 98.33           H  
ATOM   3883  CG2 VAL A 239      -3.274   0.179  11.087  1.00 98.33           C  
ATOM   3884 HG21 VAL A 239      -2.242   0.348  11.397  1.00 98.33           H  
ATOM   3885 HG22 VAL A 239      -3.288  -0.646  10.375  1.00 98.33           H  
ATOM   3886 HG23 VAL A 239      -3.642   1.080  10.598  1.00 98.33           H  
ATOM   3887  N   ILE A 240      -6.156   1.471  14.380  1.00 98.54           N  
ATOM   3888  H   ILE A 240      -6.281   2.042  13.556  1.00 98.54           H  
ATOM   3889  CA  ILE A 240      -7.304   1.300  15.268  1.00 98.54           C  
ATOM   3890  HA  ILE A 240      -7.142   0.438  15.914  1.00 98.54           H  
ATOM   3891  C   ILE A 240      -8.513   1.010  14.392  1.00 98.54           C  
ATOM   3892  CB  ILE A 240      -7.536   2.541  16.159  1.00 98.54           C  
ATOM   3893  HB  ILE A 240      -7.812   3.380  15.521  1.00 98.54           H  
ATOM   3894  O   ILE A 240      -8.875   1.828  13.551  1.00 98.54           O  
ATOM   3895  CG1 ILE A 240      -6.263   2.927  16.950  1.00 98.54           C  
ATOM   3896 HG12 ILE A 240      -5.990   2.113  17.622  1.00 98.54           H  
ATOM   3897 HG13 ILE A 240      -5.439   3.085  16.254  1.00 98.54           H  
ATOM   3898  CG2 ILE A 240      -8.715   2.273  17.112  1.00 98.54           C  
ATOM   3899 HG21 ILE A 240      -8.950   3.165  17.693  1.00 98.54           H  
ATOM   3900 HG22 ILE A 240      -8.476   1.446  17.780  1.00 98.54           H  
ATOM   3901 HG23 ILE A 240      -9.614   2.027  16.546  1.00 98.54           H  
ATOM   3902  CD1 ILE A 240      -6.413   4.221  17.758  1.00 98.54           C  
ATOM   3903 HD11 ILE A 240      -6.756   5.026  17.108  1.00 98.54           H  
ATOM   3904 HD12 ILE A 240      -5.448   4.502  18.181  1.00 98.54           H  
ATOM   3905 HD13 ILE A 240      -7.118   4.085  18.578  1.00 98.54           H  
ATOM   3906  N   THR A 241      -9.149  -0.136  14.604  1.00 98.50           N  
ATOM   3907  H   THR A 241      -8.772  -0.807  15.258  1.00 98.50           H  
ATOM   3908  CA  THR A 241     -10.434  -0.460  13.982  1.00 98.50           C  
ATOM   3909  HA  THR A 241     -10.679   0.293  13.233  1.00 98.50           H  
ATOM   3910  C   THR A 241     -11.534  -0.413  15.032  1.00 98.50           C  
ATOM   3911  CB  THR A 241     -10.394  -1.810  13.249  1.00 98.50           C  
ATOM   3912  HB  THR A 241     -11.397  -2.066  12.911  1.00 98.50           H  
ATOM   3913  O   THR A 241     -11.359  -0.892  16.152  1.00 98.50           O  
ATOM   3914  CG2 THR A 241      -9.463  -1.766  12.040  1.00 98.50           C  
ATOM   3915 HG21 THR A 241      -8.442  -1.545  12.351  1.00 98.50           H  
ATOM   3916 HG22 THR A 241      -9.804  -0.996  11.347  1.00 98.50           H  
ATOM   3917 HG23 THR A 241      -9.478  -2.726  11.525  1.00 98.50           H  
ATOM   3918  OG1 THR A 241      -9.905  -2.839  14.069  1.00 98.50           O  
ATOM   3919  HG1 THR A 241      -9.773  -3.611  13.514  1.00 98.50           H  
ATOM   3920  N   LYS A 242     -12.673   0.187  14.692  1.00 98.57           N  
ATOM   3921  H   LYS A 242     -12.731   0.634  13.789  1.00 98.57           H  
ATOM   3922  CA  LYS A 242     -13.874   0.173  15.527  1.00 98.57           C  
ATOM   3923  HA  LYS A 242     -13.646  -0.315  16.475  1.00 98.57           H  
ATOM   3924  C   LYS A 242     -14.947  -0.636  14.825  1.00 98.57           C  
ATOM   3925  CB  LYS A 242     -14.323   1.598  15.840  1.00 98.57           C  
ATOM   3926  HB2 LYS A 242     -13.453   2.198  16.108  1.00 98.57           H  
ATOM   3927  HB3 LYS A 242     -14.790   2.016  14.948  1.00 98.57           H  
ATOM   3928  O   LYS A 242     -15.392  -0.273  13.733  1.00 98.57           O  
ATOM   3929  CG  LYS A 242     -15.334   1.641  16.991  1.00 98.57           C  
ATOM   3930  HG2 LYS A 242     -14.889   1.200  17.883  1.00 98.57           H  
ATOM   3931  HG3 LYS A 242     -16.228   1.079  16.721  1.00 98.57           H  
ATOM   3932  CD  LYS A 242     -15.707   3.100  17.273  1.00 98.57           C  
ATOM   3933  HD2 LYS A 242     -14.799   3.664  17.486  1.00 98.57           H  
ATOM   3934  HD3 LYS A 242     -16.178   3.524  16.387  1.00 98.57           H  
ATOM   3935  CE  LYS A 242     -16.662   3.197  18.463  1.00 98.57           C  
ATOM   3936  HE2 LYS A 242     -16.184   2.742  19.331  1.00 98.57           H  
ATOM   3937  HE3 LYS A 242     -17.566   2.630  18.237  1.00 98.57           H  
ATOM   3938  NZ  LYS A 242     -17.002   4.613  18.739  1.00 98.57           N  
ATOM   3939  HZ1 LYS A 242     -17.615   4.691  19.538  1.00 98.57           H  
ATOM   3940  HZ2 LYS A 242     -17.462   5.019  17.937  1.00 98.57           H  
ATOM   3941  HZ3 LYS A 242     -16.161   5.148  18.905  1.00 98.57           H  
ATOM   3942  N   LEU A 243     -15.332  -1.736  15.453  1.00 98.54           N  
ATOM   3943  H   LEU A 243     -14.925  -1.929  16.357  1.00 98.54           H  
ATOM   3944  CA  LEU A 243     -16.375  -2.630  14.981  1.00 98.54           C  
ATOM   3945  HA  LEU A 243     -16.574  -2.427  13.929  1.00 98.54           H  
ATOM   3946  C   LEU A 243     -17.661  -2.369  15.755  1.00 98.54           C  
ATOM   3947  CB  LEU A 243     -15.925  -4.093  15.114  1.00 98.54           C  
ATOM   3948  HB2 LEU A 243     -16.722  -4.725  14.721  1.00 98.54           H  
ATOM   3949  HB3 LEU A 243     -15.803  -4.325  16.171  1.00 98.54           H  
ATOM   3950  O   LEU A 243     -17.620  -2.119  16.960  1.00 98.54           O  
ATOM   3951  CG  LEU A 243     -14.615  -4.445  14.387  1.00 98.54           C  
ATOM   3952  HG  LEU A 243     -13.779  -3.965  14.897  1.00 98.54           H  
ATOM   3953  CD1 LEU A 243     -14.406  -5.957  14.430  1.00 98.54           C  
ATOM   3954 HD11 LEU A 243     -15.183  -6.462  13.858  1.00 98.54           H  
ATOM   3955 HD12 LEU A 243     -13.434  -6.213  14.008  1.00 98.54           H  
ATOM   3956 HD13 LEU A 243     -14.444  -6.308  15.462  1.00 98.54           H  
ATOM   3957  CD2 LEU A 243     -14.612  -4.003  12.924  1.00 98.54           C  
ATOM   3958 HD21 LEU A 243     -14.602  -2.915  12.862  1.00 98.54           H  
ATOM   3959 HD22 LEU A 243     -15.500  -4.391  12.424  1.00 98.54           H  
ATOM   3960 HD23 LEU A 243     -13.719  -4.385  12.428  1.00 98.54           H  
ATOM   3961  N   HIS A 244     -18.793  -2.460  15.071  1.00 98.31           N  
ATOM   3962  H   HIS A 244     -18.741  -2.651  14.081  1.00 98.31           H  
ATOM   3963  CA  HIS A 244     -20.113  -2.416  15.686  1.00 98.31           C  
ATOM   3964  HA  HIS A 244     -20.020  -2.285  16.764  1.00 98.31           H  
ATOM   3965  C   HIS A 244     -20.840  -3.725  15.426  1.00 98.31           C  
ATOM   3966  CB  HIS A 244     -20.889  -1.227  15.139  1.00 98.31           C  
ATOM   3967  HB2 HIS A 244     -20.984  -1.327  14.058  1.00 98.31           H  
ATOM   3968  HB3 HIS A 244     -20.321  -0.322  15.355  1.00 98.31           H  
ATOM   3969  O   HIS A 244     -21.071  -4.080  14.270  1.00 98.31           O  
ATOM   3970  CG  HIS A 244     -22.261  -1.085  15.734  1.00 98.31           C  
ATOM   3971  CD2 HIS A 244     -22.604  -0.970  17.053  1.00 98.31           C  
ATOM   3972  HD2 HIS A 244     -21.921  -0.974  17.890  1.00 98.31           H  
ATOM   3973  ND1 HIS A 244     -23.421  -1.002  15.024  1.00 98.31           N  
ATOM   3974  HD1 HIS A 244     -23.496  -1.048  14.018  1.00 98.31           H  
ATOM   3975  CE1 HIS A 244     -24.440  -0.814  15.868  1.00 98.31           C  
ATOM   3976  HE1 HIS A 244     -25.475  -0.696  15.584  1.00 98.31           H  
ATOM   3977  NE2 HIS A 244     -23.988  -0.772  17.124  1.00 98.31           N  
ATOM   3978  N   PHE A 245     -21.189  -4.419  16.503  1.00 98.15           N  
ATOM   3979  H   PHE A 245     -21.038  -3.999  17.409  1.00 98.15           H  
ATOM   3980  CA  PHE A 245     -21.936  -5.669  16.494  1.00 98.15           C  
ATOM   3981  HA  PHE A 245     -21.895  -6.128  15.507  1.00 98.15           H  
ATOM   3982  C   PHE A 245     -23.389  -5.387  16.853  1.00 98.15           C  
ATOM   3983  CB  PHE A 245     -21.327  -6.637  17.512  1.00 98.15           C  
ATOM   3984  HB2 PHE A 245     -22.018  -7.466  17.665  1.00 98.15           H  
ATOM   3985  HB3 PHE A 245     -21.231  -6.121  18.467  1.00 98.15           H  
ATOM   3986  O   PHE A 245     -23.659  -4.633  17.790  1.00 98.15           O  
ATOM   3987  CG  PHE A 245     -19.982  -7.208  17.115  1.00 98.15           C  
ATOM   3988  CD1 PHE A 245     -19.903  -8.511  16.590  1.00 98.15           C  
ATOM   3989  HD1 PHE A 245     -20.800  -9.099  16.462  1.00 98.15           H  
ATOM   3990  CD2 PHE A 245     -18.809  -6.447  17.277  1.00 98.15           C  
ATOM   3991  HD2 PHE A 245     -18.865  -5.449  17.687  1.00 98.15           H  
ATOM   3992  CE1 PHE A 245     -18.657  -9.054  16.232  1.00 98.15           C  
ATOM   3993  HE1 PHE A 245     -18.600 -10.056  15.833  1.00 98.15           H  
ATOM   3994  CE2 PHE A 245     -17.564  -6.987  16.911  1.00 98.15           C  
ATOM   3995  HE2 PHE A 245     -16.663  -6.403  17.030  1.00 98.15           H  
ATOM   3996  CZ  PHE A 245     -17.486  -8.294  16.399  1.00 98.15           C  
ATOM   3997  HZ  PHE A 245     -16.528  -8.716  16.131  1.00 98.15           H  
ATOM   3998  N   ARG A 246     -24.330  -6.018  16.149  1.00 97.19           N  
ATOM   3999  H   ARG A 246     -24.049  -6.606  15.378  1.00 97.19           H  
ATOM   4000  CA  ARG A 246     -25.753  -5.967  16.502  1.00 97.19           C  
ATOM   4001  HA  ARG A 246     -25.813  -5.830  17.582  1.00 97.19           H  
ATOM   4002  C   ARG A 246     -26.478  -7.276  16.173  1.00 97.19           C  
ATOM   4003  CB  ARG A 246     -26.415  -4.750  15.837  1.00 97.19           C  
ATOM   4004  HB2 ARG A 246     -25.841  -3.857  16.083  1.00 97.19           H  
ATOM   4005  HB3 ARG A 246     -27.416  -4.631  16.250  1.00 97.19           H  
ATOM   4006  O   ARG A 246     -26.052  -7.982  15.255  1.00 97.19           O  
ATOM   4007  CG  ARG A 246     -26.528  -4.867  14.313  1.00 97.19           C  
ATOM   4008  HG2 ARG A 246     -25.541  -5.013  13.873  1.00 97.19           H  
ATOM   4009  HG3 ARG A 246     -27.157  -5.722  14.063  1.00 97.19           H  
ATOM   4010  CD  ARG A 246     -27.159  -3.599  13.736  1.00 97.19           C  
ATOM   4011  HD2 ARG A 246     -28.043  -3.344  14.320  1.00 97.19           H  
ATOM   4012  HD3 ARG A 246     -26.436  -2.786  13.788  1.00 97.19           H  
ATOM   4013  NE  ARG A 246     -27.560  -3.847  12.351  1.00 97.19           N  
ATOM   4014  HE  ARG A 246     -27.553  -4.814  12.058  1.00 97.19           H  
ATOM   4015  NH1 ARG A 246     -28.080  -1.749  11.618  1.00 97.19           N  
ATOM   4016 HH11 ARG A 246     -27.747  -1.406  12.508  1.00 97.19           H  
ATOM   4017 HH12 ARG A 246     -28.285  -1.142  10.838  1.00 97.19           H  
ATOM   4018  NH2 ARG A 246     -28.244  -3.520  10.241  1.00 97.19           N  
ATOM   4019 HH21 ARG A 246     -28.128  -4.521  10.168  1.00 97.19           H  
ATOM   4020 HH22 ARG A 246     -28.434  -2.974   9.414  1.00 97.19           H  
ATOM   4021  CZ  ARG A 246     -27.957  -3.031  11.409  1.00 97.19           C  
ATOM   4022  N   PRO A 247     -27.585  -7.588  16.870  1.00 96.48           N  
ATOM   4023  CA  PRO A 247     -28.480  -8.655  16.446  1.00 96.48           C  
ATOM   4024  HA  PRO A 247     -27.940  -9.602  16.451  1.00 96.48           H  
ATOM   4025  C   PRO A 247     -29.024  -8.364  15.045  1.00 96.48           C  
ATOM   4026  CB  PRO A 247     -29.609  -8.701  17.484  1.00 96.48           C  
ATOM   4027  HB2 PRO A 247     -30.477  -8.151  17.123  1.00 96.48           H  
ATOM   4028  HB3 PRO A 247     -29.887  -9.727  17.723  1.00 96.48           H  
ATOM   4029  O   PRO A 247     -29.355  -7.213  14.733  1.00 96.48           O  
ATOM   4030  CG  PRO A 247     -29.032  -7.979  18.701  1.00 96.48           C  
ATOM   4031  HG2 PRO A 247     -29.809  -7.500  19.296  1.00 96.48           H  
ATOM   4032  HG3 PRO A 247     -28.470  -8.686  19.311  1.00 96.48           H  
ATOM   4033  CD  PRO A 247     -28.082  -6.957  18.084  1.00 96.48           C  
ATOM   4034  HD2 PRO A 247     -27.282  -6.732  18.790  1.00 96.48           H  
ATOM   4035  HD3 PRO A 247     -28.631  -6.051  17.827  1.00 96.48           H  
ATOM   4036  N   VAL A 248     -29.150  -9.397  14.213  1.00 94.93           N  
ATOM   4037  H   VAL A 248     -28.895 -10.320  14.536  1.00 94.93           H  
ATOM   4038  CA  VAL A 248     -29.837  -9.266  12.924  1.00 94.93           C  
ATOM   4039  HA  VAL A 248     -29.386  -8.443  12.369  1.00 94.93           H  
ATOM   4040  C   VAL A 248     -31.299  -8.925  13.201  1.00 94.93           C  
ATOM   4041  CB  VAL A 248     -29.710 -10.543  12.072  1.00 94.93           C  
ATOM   4042  HB  VAL A 248     -30.085 -11.395  12.639  1.00 94.93           H  
ATOM   4043  O   VAL A 248     -31.969  -9.605  13.980  1.00 94.93           O  
ATOM   4044  CG1 VAL A 248     -30.495 -10.444  10.758  1.00 94.93           C  
ATOM   4045 HG11 VAL A 248     -30.176  -9.569  10.191  1.00 94.93           H  
ATOM   4046 HG12 VAL A 248     -31.565 -10.379  10.956  1.00 94.93           H  
ATOM   4047 HG13 VAL A 248     -30.323 -11.337  10.157  1.00 94.93           H  
ATOM   4048  CG2 VAL A 248     -28.242 -10.798  11.710  1.00 94.93           C  
ATOM   4049 HG21 VAL A 248     -27.643 -10.913  12.613  1.00 94.93           H  
ATOM   4050 HG22 VAL A 248     -27.851  -9.961  11.131  1.00 94.93           H  
ATOM   4051 HG23 VAL A 248     -28.155 -11.707  11.116  1.00 94.93           H  
ATOM   4052  N   LYS A 249     -31.807  -7.863  12.568  1.00 83.97           N  
ATOM   4053  H   LYS A 249     -31.212  -7.365  11.922  1.00 83.97           H  
ATOM   4054  CA  LYS A 249     -33.234  -7.542  12.638  1.00 83.97           C  
ATOM   4055  HA  LYS A 249     -33.560  -7.567  13.678  1.00 83.97           H  
ATOM   4056  C   LYS A 249     -33.999  -8.624  11.884  1.00 83.97           C  
ATOM   4057  CB  LYS A 249     -33.526  -6.153  12.055  1.00 83.97           C  
ATOM   4058  HB2 LYS A 249     -33.157  -6.103  11.030  1.00 83.97           H  
ATOM   4059  HB3 LYS A 249     -34.607  -6.015  12.035  1.00 83.97           H  
ATOM   4060  O   LYS A 249     -33.843  -8.737  10.670  1.00 83.97           O  
ATOM   4061  CG  LYS A 249     -32.895  -5.028  12.886  1.00 83.97           C  
ATOM   4062  HG2 LYS A 249     -33.214  -5.125  13.923  1.00 83.97           H  
ATOM   4063  HG3 LYS A 249     -31.808  -5.100  12.838  1.00 83.97           H  
ATOM   4064  CD  LYS A 249     -33.341  -3.666  12.344  1.00 83.97           C  
ATOM   4065  HD2 LYS A 249     -34.429  -3.614  12.392  1.00 83.97           H  
ATOM   4066  HD3 LYS A 249     -33.026  -3.571  11.305  1.00 83.97           H  
ATOM   4067  CE  LYS A 249     -32.733  -2.540  13.182  1.00 83.97           C  
ATOM   4068  HE2 LYS A 249     -31.650  -2.560  13.061  1.00 83.97           H  
ATOM   4069  HE3 LYS A 249     -32.957  -2.736  14.230  1.00 83.97           H  
ATOM   4070  NZ  LYS A 249     -33.290  -1.224  12.782  1.00 83.97           N  
ATOM   4071  HZ1 LYS A 249     -34.292  -1.231  12.912  1.00 83.97           H  
ATOM   4072  HZ2 LYS A 249     -33.107  -1.038  11.806  1.00 83.97           H  
ATOM   4073  HZ3 LYS A 249     -32.910  -0.482  13.352  1.00 83.97           H  
ATOM   4074  N   VAL A 250     -34.810  -9.405  12.592  1.00 73.65           N  
ATOM   4075  H   VAL A 250     -34.858  -9.286  13.594  1.00 73.65           H  
ATOM   4076  CA  VAL A 250     -35.809 -10.258  11.945  1.00 73.65           C  
ATOM   4077  HA  VAL A 250     -35.315 -10.905  11.221  1.00 73.65           H  
ATOM   4078  C   VAL A 250     -36.753  -9.313  11.205  1.00 73.65           C  
ATOM   4079  CB  VAL A 250     -36.553 -11.146  12.964  1.00 73.65           C  
ATOM   4080  HB  VAL A 250     -37.110 -10.517  13.659  1.00 73.65           H  
ATOM   4081  O   VAL A 250     -37.332  -8.417  11.816  1.00 73.65           O  
ATOM   4082  CG1 VAL A 250     -37.524 -12.100  12.260  1.00 73.65           C  
ATOM   4083 HG11 VAL A 250     -38.299 -11.530  11.747  1.00 73.65           H  
ATOM   4084 HG12 VAL A 250     -38.026 -12.728  12.996  1.00 73.65           H  
ATOM   4085 HG13 VAL A 250     -37.000 -12.728  11.539  1.00 73.65           H  
ATOM   4086  CG2 VAL A 250     -35.561 -12.000  13.773  1.00 73.65           C  
ATOM   4087 HG21 VAL A 250     -34.902 -11.365  14.364  1.00 73.65           H  
ATOM   4088 HG22 VAL A 250     -34.964 -12.615  13.099  1.00 73.65           H  
ATOM   4089 HG23 VAL A 250     -36.114 -12.647  14.454  1.00 73.65           H  
ATOM   4090  N   GLN A 251     -36.813  -9.425   9.880  1.00 62.18           N  
ATOM   4091  H   GLN A 251     -36.301 -10.167   9.424  1.00 62.18           H  
ATOM   4092  CA  GLN A 251     -37.889  -8.792   9.130  1.00 62.18           C  
ATOM   4093  HA  GLN A 251     -38.068  -7.780   9.495  1.00 62.18           H  
ATOM   4094  C   GLN A 251     -39.135  -9.625   9.415  1.00 62.18           C  
ATOM   4095  CB  GLN A 251     -37.556  -8.724   7.628  1.00 62.18           C  
ATOM   4096  HB2 GLN A 251     -37.207  -9.698   7.283  1.00 62.18           H  
ATOM   4097  HB3 GLN A 251     -38.467  -8.476   7.082  1.00 62.18           H  
ATOM   4098  O   GLN A 251     -39.251 -10.737   8.905  1.00 62.18           O  
ATOM   4099  CG  GLN A 251     -36.499  -7.652   7.319  1.00 62.18           C  
ATOM   4100  HG2 GLN A 251     -36.862  -6.689   7.677  1.00 62.18           H  
ATOM   4101  HG3 GLN A 251     -35.578  -7.890   7.852  1.00 62.18           H  
ATOM   4102  CD  GLN A 251     -36.173  -7.522   5.830  1.00 62.18           C  
ATOM   4103  NE2 GLN A 251     -35.397  -6.531   5.446  1.00 62.18           N  
ATOM   4104 HE21 GLN A 251     -35.033  -5.871   6.118  1.00 62.18           H  
ATOM   4105 HE22 GLN A 251     -35.224  -6.503   4.451  1.00 62.18           H  
ATOM   4106  OE1 GLN A 251     -36.570  -8.287   4.975  1.00 62.18           O  
ATOM   4107  N   ASP A 252     -40.011  -9.122  10.283  1.00 55.01           N  
ATOM   4108  H   ASP A 252     -39.805  -8.265  10.776  1.00 55.01           H  
ATOM   4109  CA  ASP A 252     -41.376  -9.631  10.361  1.00 55.01           C  
ATOM   4110  HA  ASP A 252     -41.359 -10.712  10.501  1.00 55.01           H  
ATOM   4111  C   ASP A 252     -42.027  -9.315   9.005  1.00 55.01           C  
ATOM   4112  CB  ASP A 252     -42.131  -9.004  11.549  1.00 55.01           C  
ATOM   4113  HB2 ASP A 252     -42.084  -7.918  11.468  1.00 55.01           H  
ATOM   4114  HB3 ASP A 252     -43.179  -9.299  11.484  1.00 55.01           H  
ATOM   4115  O   ASP A 252     -42.181  -8.144   8.645  1.00 55.01           O  
ATOM   4116  CG  ASP A 252     -41.599  -9.438  12.925  1.00 55.01           C  
ATOM   4117  OD1 ASP A 252     -41.152 -10.602  13.059  1.00 55.01           O  
ATOM   4118  OD2 ASP A 252     -41.632  -8.592  13.849  1.00 55.01           O  
ATOM   4119  N   TYR A 253     -42.276 -10.362   8.215  1.00 52.50           N  
ATOM   4120  H   TYR A 253     -42.122 -11.282   8.602  1.00 52.50           H  
ATOM   4121  CA  TYR A 253     -43.077 -10.291   6.992  1.00 52.50           C  
ATOM   4122  HA  TYR A 253     -42.845  -9.372   6.454  1.00 52.50           H  
ATOM   4123  C   TYR A 253     -44.564 -10.218   7.333  1.00 52.50           C  
ATOM   4124  CB  TYR A 253     -42.787 -11.495   6.081  1.00 52.50           C  
ATOM   4125  HB2 TYR A 253     -42.691 -12.395   6.689  1.00 52.50           H  
ATOM   4126  HB3 TYR A 253     -43.652 -11.645   5.436  1.00 52.50           H  
ATOM   4127  O   TYR A 253     -44.981 -10.919   8.284  1.00 52.50           O  
ATOM   4128  CG  TYR A 253     -41.575 -11.342   5.185  1.00 52.50           C  
ATOM   4129  CD1 TYR A 253     -41.709 -10.689   3.946  1.00 52.50           C  
ATOM   4130  HD1 TYR A 253     -42.669 -10.272   3.677  1.00 52.50           H  
ATOM   4131  CD2 TYR A 253     -40.328 -11.868   5.571  1.00 52.50           C  
ATOM   4132  HD2 TYR A 253     -40.224 -12.329   6.542  1.00 52.50           H  
ATOM   4133  CE1 TYR A 253     -40.605 -10.576   3.078  1.00 52.50           C  
ATOM   4134  HE1 TYR A 253     -40.717 -10.072   2.130  1.00 52.50           H  
ATOM   4135  CE2 TYR A 253     -39.221 -11.766   4.705  1.00 52.50           C  
ATOM   4136  HE2 TYR A 253     -38.258 -12.157   4.998  1.00 52.50           H  
ATOM   4137  OH  TYR A 253     -38.297 -11.031   2.617  1.00 52.50           O  
ATOM   4138  HH  TYR A 253     -38.523 -10.508   1.845  1.00 52.50           H  
ATOM   4139  CZ  TYR A 253     -39.360 -11.123   3.458  1.00 52.50           C  
ATOM   4140  OXT TYR A 253     -45.253  -9.498   6.580  1.00 52.50           O  
TER    4141      TYR A 253                                                       
END   
