# Supplementary material for: Widespread Horizontal Gene Transfer Among Animal Viruses
Source: bioRxiv. 2024 Mar 26:2024.03.25.586562. Preprint. [Version 2] doi: 10.1101/2024.03.25.586562 (PMC11071296; doi:10.1101/2024.03.25.586562)
Supplement: Supplement 7 [file media-7.zip › File7_PDB/Parvo3444_VP.pdb]

ATOM      1  N   MET A   1      34.878 -10.535  -1.891  1.00 28.04           N  
ATOM      2  H   MET A   1      34.699  -9.862  -1.161  1.00 28.04           H  
ATOM      3  H2  MET A   1      35.874 -10.632  -2.027  1.00 28.04           H  
ATOM      4  H3  MET A   1      34.462 -10.185  -2.743  1.00 28.04           H  
ATOM      5  CA  MET A   1      34.260 -11.834  -1.537  1.00 28.04           C  
ATOM      6  HA  MET A   1      33.195 -11.653  -1.395  1.00 28.04           H  
ATOM      7  C   MET A   1      34.720 -12.336  -0.169  1.00 28.04           C  
ATOM      8  CB  MET A   1      34.364 -12.876  -2.661  1.00 28.04           C  
ATOM      9  HB2 MET A   1      34.157 -13.867  -2.257  1.00 28.04           H  
ATOM     10  HB3 MET A   1      35.368 -12.874  -3.085  1.00 28.04           H  
ATOM     11  O   MET A   1      33.915 -12.249   0.740  1.00 28.04           O  
ATOM     12  CG  MET A   1      33.330 -12.571  -3.755  1.00 28.04           C  
ATOM     13  HG2 MET A   1      33.528 -11.580  -4.164  1.00 28.04           H  
ATOM     14  HG3 MET A   1      33.446 -13.292  -4.564  1.00 28.04           H  
ATOM     15  SD  MET A   1      31.613 -12.619  -3.176  1.00 28.04           S  
ATOM     16  CE  MET A   1      31.295 -14.408  -3.196  1.00 28.04           C  
ATOM     17  HE1 MET A   1      30.265 -14.594  -2.890  1.00 28.04           H  
ATOM     18  HE2 MET A   1      31.439 -14.798  -4.203  1.00 28.04           H  
ATOM     19  HE3 MET A   1      31.966 -14.918  -2.505  1.00 28.04           H  
ATOM     20  N   ALA A   2      35.978 -12.749   0.049  1.00 23.84           N  
ATOM     21  H   ALA A   2      36.614 -12.893  -0.723  1.00 23.84           H  
ATOM     22  CA  ALA A   2      36.440 -13.229   1.371  1.00 23.84           C  
ATOM     23  HA  ALA A   2      35.799 -14.054   1.682  1.00 23.84           H  
ATOM     24  C   ALA A   2      36.368 -12.170   2.499  1.00 23.84           C  
ATOM     25  CB  ALA A   2      37.862 -13.779   1.211  1.00 23.84           C  
ATOM     26  HB1 ALA A   2      38.548 -12.990   0.902  1.00 23.84           H  
ATOM     27  HB2 ALA A   2      38.202 -14.182   2.165  1.00 23.84           H  
ATOM     28  HB3 ALA A   2      37.874 -14.584   0.476  1.00 23.84           H  
ATOM     29  O   ALA A   2      35.930 -12.476   3.599  1.00 23.84           O  
ATOM     30  N   LEU A   3      36.691 -10.906   2.198  1.00 29.20           N  
ATOM     31  H   LEU A   3      37.165 -10.731   1.324  1.00 29.20           H  
ATOM     32  CA  LEU A   3      36.559  -9.777   3.140  1.00 29.20           C  
ATOM     33  HA  LEU A   3      37.002 -10.056   4.096  1.00 29.20           H  
ATOM     34  C   LEU A   3      35.096  -9.395   3.448  1.00 29.20           C  
ATOM     35  CB  LEU A   3      37.333  -8.573   2.564  1.00 29.20           C  
ATOM     36  HB2 LEU A   3      37.071  -8.457   1.512  1.00 29.20           H  
ATOM     37  HB3 LEU A   3      37.014  -7.666   3.077  1.00 29.20           H  
ATOM     38  O   LEU A   3      34.819  -8.840   4.501  1.00 29.20           O  
ATOM     39  CG  LEU A   3      38.863  -8.699   2.712  1.00 29.20           C  
ATOM     40  HG  LEU A   3      39.165  -9.728   2.518  1.00 29.20           H  
ATOM     41  CD1 LEU A   3      39.571  -7.805   1.695  1.00 29.20           C  
ATOM     42 HD11 LEU A   3      39.289  -6.765   1.858  1.00 29.20           H  
ATOM     43 HD12 LEU A   3      40.650  -7.898   1.817  1.00 29.20           H  
ATOM     44 HD13 LEU A   3      39.306  -8.100   0.680  1.00 29.20           H  
ATOM     45  CD2 LEU A   3      39.320  -8.296   4.113  1.00 29.20           C  
ATOM     46 HD21 LEU A   3      38.841  -8.924   4.865  1.00 29.20           H  
ATOM     47 HD22 LEU A   3      39.063  -7.256   4.314  1.00 29.20           H  
ATOM     48 HD23 LEU A   3      40.400  -8.417   4.203  1.00 29.20           H  
ATOM     49  N   PHE A   4      34.156  -9.727   2.554  1.00 31.45           N  
ATOM     50  H   PHE A   4      34.432 -10.318   1.783  1.00 31.45           H  
ATOM     51  CA  PHE A   4      32.717  -9.509   2.762  1.00 31.45           C  
ATOM     52  HA  PHE A   4      32.576  -8.591   3.332  1.00 31.45           H  
ATOM     53  C   PHE A   4      32.109 -10.654   3.590  1.00 31.45           C  
ATOM     54  CB  PHE A   4      32.030  -9.340   1.392  1.00 31.45           C  
ATOM     55  HB2 PHE A   4      32.764  -8.988   0.667  1.00 31.45           H  
ATOM     56  HB3 PHE A   4      31.678 -10.310   1.041  1.00 31.45           H  
ATOM     57  O   PHE A   4      31.247 -10.417   4.422  1.00 31.45           O  
ATOM     58  CG  PHE A   4      30.879  -8.348   1.370  1.00 31.45           C  
ATOM     59  CD1 PHE A   4      29.556  -8.776   1.587  1.00 31.45           C  
ATOM     60  HD1 PHE A   4      29.346  -9.811   1.814  1.00 31.45           H  
ATOM     61  CD2 PHE A   4      31.135  -6.986   1.111  1.00 31.45           C  
ATOM     62  HD2 PHE A   4      32.147  -6.638   0.968  1.00 31.45           H  
ATOM     63  CE1 PHE A   4      28.497  -7.850   1.536  1.00 31.45           C  
ATOM     64  HE1 PHE A   4      27.485  -8.176   1.722  1.00 31.45           H  
ATOM     65  CE2 PHE A   4      30.076  -6.062   1.060  1.00 31.45           C  
ATOM     66  HE2 PHE A   4      30.273  -5.015   0.881  1.00 31.45           H  
ATOM     67  CZ  PHE A   4      28.756  -6.495   1.270  1.00 31.45           C  
ATOM     68  HZ  PHE A   4      27.944  -5.783   1.250  1.00 31.45           H  
ATOM     69  N   ALA A   5      32.611 -11.884   3.420  1.00 27.52           N  
ATOM     70  H   ALA A   5      33.300 -12.032   2.697  1.00 27.52           H  
ATOM     71  CA  ALA A   5      32.243 -13.037   4.243  1.00 27.52           C  
ATOM     72  HA  ALA A   5      31.157 -13.070   4.331  1.00 27.52           H  
ATOM     73  C   ALA A   5      32.806 -12.954   5.676  1.00 27.52           C  
ATOM     74  CB  ALA A   5      32.707 -14.309   3.522  1.00 27.52           C  
ATOM     75  HB1 ALA A   5      32.395 -15.180   4.098  1.00 27.52           H  
ATOM     76  HB2 ALA A   5      32.254 -14.360   2.532  1.00 27.52           H  
ATOM     77  HB3 ALA A   5      33.793 -14.315   3.433  1.00 27.52           H  
ATOM     78  O   ALA A   5      32.126 -13.383   6.598  1.00 27.52           O  
ATOM     79  N   ALA A   6      33.997 -12.372   5.876  1.00 28.30           N  
ATOM     80  H   ALA A   6      34.559 -12.122   5.076  1.00 28.30           H  
ATOM     81  CA  ALA A   6      34.565 -12.134   7.209  1.00 28.30           C  
ATOM     82  HA  ALA A   6      34.509 -13.058   7.786  1.00 28.30           H  
ATOM     83  C   ALA A   6      33.773 -11.070   7.993  1.00 28.30           C  
ATOM     84  CB  ALA A   6      36.044 -11.760   7.054  1.00 28.30           C  
ATOM     85  HB1 ALA A   6      36.482 -11.618   8.042  1.00 28.30           H  
ATOM     86  HB2 ALA A   6      36.579 -12.560   6.543  1.00 28.30           H  
ATOM     87  HB3 ALA A   6      36.142 -10.833   6.490  1.00 28.30           H  
ATOM     88  O   ALA A   6      33.392 -11.317   9.132  1.00 28.30           O  
ATOM     89  N   ALA A   7      33.422  -9.950   7.347  1.00 29.06           N  
ATOM     90  H   ALA A   7      33.801  -9.772   6.428  1.00 29.06           H  
ATOM     91  CA  ALA A   7      32.595  -8.905   7.955  1.00 29.06           C  
ATOM     92  HA  ALA A   7      33.045  -8.615   8.904  1.00 29.06           H  
ATOM     93  C   ALA A   7      31.162  -9.384   8.263  1.00 29.06           C  
ATOM     94  CB  ALA A   7      32.604  -7.688   7.021  1.00 29.06           C  
ATOM     95  HB1 ALA A   7      32.160  -7.948   6.060  1.00 29.06           H  
ATOM     96  HB2 ALA A   7      33.627  -7.344   6.873  1.00 29.06           H  
ATOM     97  HB3 ALA A   7      32.026  -6.884   7.477  1.00 29.06           H  
ATOM     98  O   ALA A   7      30.618  -9.041   9.303  1.00 29.06           O  
ATOM     99  N   PHE A   8      30.566 -10.225   7.405  1.00 30.82           N  
ATOM    100  H   PHE A   8      31.031 -10.429   6.532  1.00 30.82           H  
ATOM    101  CA  PHE A   8      29.233 -10.807   7.632  1.00 30.82           C  
ATOM    102  HA  PHE A   8      28.581 -10.021   8.014  1.00 30.82           H  
ATOM    103  C   PHE A   8      29.245 -11.933   8.687  1.00 30.82           C  
ATOM    104  CB  PHE A   8      28.675 -11.289   6.280  1.00 30.82           C  
ATOM    105  HB2 PHE A   8      29.061 -10.639   5.495  1.00 30.82           H  
ATOM    106  HB3 PHE A   8      29.040 -12.295   6.074  1.00 30.82           H  
ATOM    107  O   PHE A   8      28.250 -12.140   9.374  1.00 30.82           O  
ATOM    108  CG  PHE A   8      27.167 -11.245   6.133  1.00 30.82           C  
ATOM    109  CD1 PHE A   8      26.382 -12.391   6.356  1.00 30.82           C  
ATOM    110  HD1 PHE A   8      26.849 -13.307   6.686  1.00 30.82           H  
ATOM    111  CD2 PHE A   8      26.549 -10.049   5.720  1.00 30.82           C  
ATOM    112  HD2 PHE A   8      27.145  -9.162   5.561  1.00 30.82           H  
ATOM    113  CE1 PHE A   8      24.989 -12.339   6.163  1.00 30.82           C  
ATOM    114  HE1 PHE A   8      24.386 -13.217   6.344  1.00 30.82           H  
ATOM    115  CE2 PHE A   8      25.157  -9.995   5.533  1.00 30.82           C  
ATOM    116  HE2 PHE A   8      24.686  -9.069   5.239  1.00 30.82           H  
ATOM    117  CZ  PHE A   8      24.375 -11.142   5.756  1.00 30.82           C  
ATOM    118  HZ  PHE A   8      23.304 -11.098   5.630  1.00 30.82           H  
ATOM    119  N   ALA A   9      30.364 -12.654   8.845  1.00 31.49           N  
ATOM    120  H   ALA A   9      31.154 -12.466   8.245  1.00 31.49           H  
ATOM    121  CA  ALA A   9      30.526 -13.687   9.870  1.00 31.49           C  
ATOM    122  HA  ALA A   9      29.610 -14.275   9.917  1.00 31.49           H  
ATOM    123  C   ALA A   9      30.745 -13.096  11.274  1.00 31.49           C  
ATOM    124  CB  ALA A   9      31.666 -14.629   9.462  1.00 31.49           C  
ATOM    125  HB1 ALA A   9      31.785 -15.401  10.222  1.00 31.49           H  
ATOM    126  HB2 ALA A   9      31.433 -15.102   8.508  1.00 31.49           H  
ATOM    127  HB3 ALA A   9      32.598 -14.069   9.378  1.00 31.49           H  
ATOM    128  O   ALA A   9      30.187 -13.627  12.230  1.00 31.49           O  
ATOM    129  N   GLU A  10      31.467 -11.977  11.406  1.00 30.78           N  
ATOM    130  H   GLU A  10      31.966 -11.612  10.608  1.00 30.78           H  
ATOM    131  CA  GLU A  10      31.630 -11.269  12.690  1.00 30.78           C  
ATOM    132  HA  GLU A  10      31.937 -11.983  13.454  1.00 30.78           H  
ATOM    133  C   GLU A  10      30.300 -10.670  13.192  1.00 30.78           C  
ATOM    134  CB  GLU A  10      32.745 -10.209  12.572  1.00 30.78           C  
ATOM    135  HB2 GLU A  10      32.612  -9.652  11.644  1.00 30.78           H  
ATOM    136  HB3 GLU A  10      32.665  -9.516  13.409  1.00 30.78           H  
ATOM    137  O   GLU A  10      29.993 -10.780  14.376  1.00 30.78           O  
ATOM    138  CG  GLU A  10      34.144 -10.859  12.611  1.00 30.78           C  
ATOM    139  HG2 GLU A  10      34.196 -11.624  11.837  1.00 30.78           H  
ATOM    140  HG3 GLU A  10      34.263 -11.360  13.572  1.00 30.78           H  
ATOM    141  CD  GLU A  10      35.319  -9.880  12.405  1.00 30.78           C  
ATOM    142  OE1 GLU A  10      36.477 -10.342  12.548  1.00 30.78           O  
ATOM    143  OE2 GLU A  10      35.082  -8.707  12.036  1.00 30.78           O  
ATOM    144  N   THR A  11      29.431 -10.171  12.298  1.00 31.54           N  
ATOM    145  H   THR A  11      29.728 -10.079  11.337  1.00 31.54           H  
ATOM    146  CA  THR A  11      28.088  -9.669  12.676  1.00 31.54           C  
ATOM    147  HA  THR A  11      28.202  -9.023  13.546  1.00 31.54           H  
ATOM    148  C   THR A  11      27.112 -10.788  13.075  1.00 31.54           C  
ATOM    149  CB  THR A  11      27.449  -8.850  11.538  1.00 31.54           C  
ATOM    150  HB  THR A  11      26.947  -9.526  10.846  1.00 31.54           H  
ATOM    151  O   THR A  11      26.171 -10.559  13.833  1.00 31.54           O  
ATOM    152  CG2 THR A  11      26.444  -7.816  12.041  1.00 31.54           C  
ATOM    153 HG21 THR A  11      26.053  -7.246  11.199  1.00 31.54           H  
ATOM    154 HG22 THR A  11      25.615  -8.316  12.543  1.00 31.54           H  
ATOM    155 HG23 THR A  11      26.929  -7.138  12.743  1.00 31.54           H  
ATOM    156  OG1 THR A  11      28.399  -8.117  10.808  1.00 31.54           O  
ATOM    157  HG1 THR A  11      29.155  -7.955  11.377  1.00 31.54           H  
ATOM    158  N   ILE A  12      27.320 -12.013  12.576  1.00 31.02           N  
ATOM    159  H   ILE A  12      28.108 -12.142  11.957  1.00 31.02           H  
ATOM    160  CA  ILE A  12      26.501 -13.185  12.924  1.00 31.02           C  
ATOM    161  HA  ILE A  12      25.479 -12.851  13.108  1.00 31.02           H  
ATOM    162  C   ILE A  12      26.968 -13.816  14.244  1.00 31.02           C  
ATOM    163  CB  ILE A  12      26.452 -14.178  11.737  1.00 31.02           C  
ATOM    164  HB  ILE A  12      27.467 -14.329  11.367  1.00 31.02           H  
ATOM    165  O   ILE A  12      26.128 -14.279  15.010  1.00 31.02           O  
ATOM    166  CG1 ILE A  12      25.586 -13.570  10.607  1.00 31.02           C  
ATOM    167 HG12 ILE A  12      25.933 -12.561  10.383  1.00 31.02           H  
ATOM    168 HG13 ILE A  12      24.555 -13.487  10.953  1.00 31.02           H  
ATOM    169  CG2 ILE A  12      25.881 -15.552  12.144  1.00 31.02           C  
ATOM    170 HG21 ILE A  12      25.870 -16.236  11.296  1.00 31.02           H  
ATOM    171 HG22 ILE A  12      26.506 -16.008  12.911  1.00 31.02           H  
ATOM    172 HG23 ILE A  12      24.870 -15.436  12.537  1.00 31.02           H  
ATOM    173  CD1 ILE A  12      25.597 -14.367   9.297  1.00 31.02           C  
ATOM    174 HD11 ILE A  12      25.115 -15.336   9.426  1.00 31.02           H  
ATOM    175 HD12 ILE A  12      25.039 -13.810   8.545  1.00 31.02           H  
ATOM    176 HD13 ILE A  12      26.623 -14.506   8.956  1.00 31.02           H  
ATOM    177  N   ILE A  13      28.268 -13.801  14.555  1.00 32.64           N  
ATOM    178  H   ILE A  13      28.923 -13.400  13.898  1.00 32.64           H  
ATOM    179  CA  ILE A  13      28.797 -14.362  15.810  1.00 32.64           C  
ATOM    180  HA  ILE A  13      28.344 -15.342  15.960  1.00 32.64           H  
ATOM    181  C   ILE A  13      28.350 -13.519  17.022  1.00 32.64           C  
ATOM    182  CB  ILE A  13      30.324 -14.585  15.687  1.00 32.64           C  
ATOM    183  HB  ILE A  13      30.780 -13.667  15.317  1.00 32.64           H  
ATOM    184  O   ILE A  13      27.846 -14.091  17.988  1.00 32.64           O  
ATOM    185  CG1 ILE A  13      30.595 -15.737  14.682  1.00 32.64           C  
ATOM    186 HG12 ILE A  13      29.974 -15.611  13.795  1.00 32.64           H  
ATOM    187 HG13 ILE A  13      30.310 -16.684  15.139  1.00 32.64           H  
ATOM    188  CG2 ILE A  13      30.960 -14.934  17.045  1.00 32.64           C  
ATOM    189 HG21 ILE A  13      32.033 -15.095  16.943  1.00 32.64           H  
ATOM    190 HG22 ILE A  13      30.499 -15.825  17.470  1.00 32.64           H  
ATOM    191 HG23 ILE A  13      30.828 -14.113  17.749  1.00 32.64           H  
ATOM    192  CD1 ILE A  13      32.052 -15.835  14.210  1.00 32.64           C  
ATOM    193 HD11 ILE A  13      32.707 -16.103  15.038  1.00 32.64           H  
ATOM    194 HD12 ILE A  13      32.130 -16.604  13.441  1.00 32.64           H  
ATOM    195 HD13 ILE A  13      32.369 -14.881  13.789  1.00 32.64           H  
ATOM    196  N   GLU A  14      28.364 -12.182  16.930  1.00 29.88           N  
ATOM    197  H   GLU A  14      28.826 -11.749  16.143  1.00 29.88           H  
ATOM    198  CA  GLU A  14      27.848 -11.296  17.997  1.00 29.88           C  
ATOM    199  HA  GLU A  14      28.273 -11.609  18.951  1.00 29.88           H  
ATOM    200  C   GLU A  14      26.314 -11.363  18.162  1.00 29.88           C  
ATOM    201  CB  GLU A  14      28.285  -9.843  17.734  1.00 29.88           C  
ATOM    202  HB2 GLU A  14      28.065  -9.586  16.698  1.00 29.88           H  
ATOM    203  HB3 GLU A  14      27.703  -9.186  18.381  1.00 29.88           H  
ATOM    204  O   GLU A  14      25.787 -11.179  19.260  1.00 29.88           O  
ATOM    205  CG  GLU A  14      29.775  -9.602  18.035  1.00 29.88           C  
ATOM    206  HG2 GLU A  14      29.975  -9.924  19.057  1.00 29.88           H  
ATOM    207  HG3 GLU A  14      30.374 -10.219  17.365  1.00 29.88           H  
ATOM    208  CD  GLU A  14      30.198  -8.129  17.876  1.00 29.88           C  
ATOM    209  OE1 GLU A  14      31.239  -7.756  18.466  1.00 29.88           O  
ATOM    210  OE2 GLU A  14      29.483  -7.369  17.179  1.00 29.88           O  
ATOM    211  N   GLY A  15      25.572 -11.678  17.092  1.00 29.06           N  
ATOM    212  H   GLY A  15      26.050 -11.788  16.210  1.00 29.06           H  
ATOM    213  CA  GLY A  15      24.114 -11.862  17.138  1.00 29.06           C  
ATOM    214  HA2 GLY A  15      23.674 -11.089  17.768  1.00 29.06           H  
ATOM    215  HA3 GLY A  15      23.725 -11.748  16.126  1.00 29.06           H  
ATOM    216  C   GLY A  15      23.658 -13.230  17.666  1.00 29.06           C  
ATOM    217  O   GLY A  15      22.535 -13.353  18.160  1.00 29.06           O  
ATOM    218  N   VAL A  16      24.512 -14.256  17.578  1.00 30.30           N  
ATOM    219  H   VAL A  16      25.410 -14.080  17.150  1.00 30.30           H  
ATOM    220  CA  VAL A  16      24.208 -15.638  17.992  1.00 30.30           C  
ATOM    221  HA  VAL A  16      23.127 -15.771  17.981  1.00 30.30           H  
ATOM    222  C   VAL A  16      24.642 -15.911  19.438  1.00 30.30           C  
ATOM    223  CB  VAL A  16      24.789 -16.643  16.974  1.00 30.30           C  
ATOM    224  HB  VAL A  16      25.841 -16.416  16.805  1.00 30.30           H  
ATOM    225  O   VAL A  16      23.917 -16.609  20.147  1.00 30.30           O  
ATOM    226  CG1 VAL A  16      24.677 -18.104  17.430  1.00 30.30           C  
ATOM    227 HG11 VAL A  16      23.644 -18.341  17.685  1.00 30.30           H  
ATOM    228 HG12 VAL A  16      25.307 -18.263  18.304  1.00 30.30           H  
ATOM    229 HG13 VAL A  16      25.024 -18.769  16.638  1.00 30.30           H  
ATOM    230  CG2 VAL A  16      24.029 -16.553  15.639  1.00 30.30           C  
ATOM    231 HG21 VAL A  16      24.534 -17.162  14.889  1.00 30.30           H  
ATOM    232 HG22 VAL A  16      23.004 -16.901  15.767  1.00 30.30           H  
ATOM    233 HG23 VAL A  16      23.999 -15.523  15.283  1.00 30.30           H  
ATOM    234  N   GLU A  17      25.723 -15.300  19.937  1.00 29.93           N  
ATOM    235  H   GLU A  17      26.327 -14.769  19.326  1.00 29.93           H  
ATOM    236  CA  GLU A  17      26.096 -15.385  21.364  1.00 29.93           C  
ATOM    237  HA  GLU A  17      26.113 -16.434  21.660  1.00 29.93           H  
ATOM    238  C   GLU A  17      25.043 -14.718  22.277  1.00 29.93           C  
ATOM    239  CB  GLU A  17      27.515 -14.825  21.584  1.00 29.93           C  
ATOM    240  HB2 GLU A  17      27.670 -14.674  22.653  1.00 29.93           H  
ATOM    241  HB3 GLU A  17      27.613 -13.867  21.074  1.00 29.93           H  
ATOM    242  O   GLU A  17      24.711 -15.254  23.334  1.00 29.93           O  
ATOM    243  CG  GLU A  17      28.578 -15.820  21.075  1.00 29.93           C  
ATOM    244  HG2 GLU A  17      28.435 -15.973  20.005  1.00 29.93           H  
ATOM    245  HG3 GLU A  17      28.408 -16.778  21.565  1.00 29.93           H  
ATOM    246  CD  GLU A  17      30.034 -15.387  21.323  1.00 29.93           C  
ATOM    247  OE1 GLU A  17      30.908 -16.285  21.262  1.00 29.93           O  
ATOM    248  OE2 GLU A  17      30.275 -14.182  21.555  1.00 29.93           O  
ATOM    249  N   PHE A  18      24.376 -13.659  21.801  1.00 29.39           N  
ATOM    250  H   PHE A  18      24.714 -13.241  20.946  1.00 29.39           H  
ATOM    251  CA  PHE A  18      23.253 -13.010  22.499  1.00 29.39           C  
ATOM    252  HA  PHE A  18      23.550 -12.867  23.538  1.00 29.39           H  
ATOM    253  C   PHE A  18      21.955 -13.847  22.510  1.00 29.39           C  
ATOM    254  CB  PHE A  18      23.014 -11.628  21.864  1.00 29.39           C  
ATOM    255  HB2 PHE A  18      22.137 -11.665  21.218  1.00 29.39           H  
ATOM    256  HB3 PHE A  18      23.857 -11.364  21.226  1.00 29.39           H  
ATOM    257  O   PHE A  18      21.076 -13.646  23.352  1.00 29.39           O  
ATOM    258  CG  PHE A  18      22.852 -10.516  22.881  1.00 29.39           C  
ATOM    259  CD1 PHE A  18      21.578 -10.155  23.359  1.00 29.39           C  
ATOM    260  HD1 PHE A  18      20.705 -10.687  23.009  1.00 29.39           H  
ATOM    261  CD2 PHE A  18      23.994  -9.856  23.370  1.00 29.39           C  
ATOM    262  HD2 PHE A  18      24.974 -10.143  23.018  1.00 29.39           H  
ATOM    263  CE1 PHE A  18      21.448  -9.129  24.313  1.00 29.39           C  
ATOM    264  HE1 PHE A  18      20.472  -8.868  24.695  1.00 29.39           H  
ATOM    265  CE2 PHE A  18      23.865  -8.834  24.327  1.00 29.39           C  
ATOM    266  HE2 PHE A  18      24.750  -8.346  24.708  1.00 29.39           H  
ATOM    267  CZ  PHE A  18      22.592  -8.469  24.797  1.00 29.39           C  
ATOM    268  HZ  PHE A  18      22.498  -7.697  25.547  1.00 29.39           H  
ATOM    269  N   PHE A  19      21.819 -14.803  21.585  1.00 29.29           N  
ATOM    270  H   PHE A  19      22.583 -14.943  20.940  1.00 29.29           H  
ATOM    271  CA  PHE A  19      20.665 -15.705  21.497  1.00 29.29           C  
ATOM    272  HA  PHE A  19      19.794 -15.195  21.910  1.00 29.29           H  
ATOM    273  C   PHE A  19      20.845 -16.980  22.334  1.00 29.29           C  
ATOM    274  CB  PHE A  19      20.362 -16.019  20.019  1.00 29.29           C  
ATOM    275  HB2 PHE A  19      21.163 -15.639  19.384  1.00 29.29           H  
ATOM    276  HB3 PHE A  19      20.343 -17.099  19.877  1.00 29.29           H  
ATOM    277  O   PHE A  19      19.854 -17.584  22.737  1.00 29.29           O  
ATOM    278  CG  PHE A  19      19.043 -15.445  19.532  1.00 29.29           C  
ATOM    279  CD1 PHE A  19      17.870 -16.222  19.589  1.00 29.29           C  
ATOM    280  HD1 PHE A  19      17.911 -17.225  19.988  1.00 29.29           H  
ATOM    281  CD2 PHE A  19      18.983 -14.131  19.032  1.00 29.29           C  
ATOM    282  HD2 PHE A  19      19.883 -13.536  18.986  1.00 29.29           H  
ATOM    283  CE1 PHE A  19      16.646 -15.694  19.138  1.00 29.29           C  
ATOM    284  HE1 PHE A  19      15.751 -16.296  19.184  1.00 29.29           H  
ATOM    285  CE2 PHE A  19      17.759 -13.600  18.585  1.00 29.29           C  
ATOM    286  HE2 PHE A  19      17.724 -12.592  18.197  1.00 29.29           H  
ATOM    287  CZ  PHE A  19      16.591 -14.382  18.635  1.00 29.29           C  
ATOM    288  HZ  PHE A  19      15.652 -13.975  18.289  1.00 29.29           H  
ATOM    289  N   ILE A  20      22.080 -17.387  22.641  1.00 31.97           N  
ATOM    290  H   ILE A  20      22.862 -16.856  22.285  1.00 31.97           H  
ATOM    291  CA  ILE A  20      22.361 -18.627  23.384  1.00 31.97           C  
ATOM    292  HA  ILE A  20      21.564 -19.339  23.167  1.00 31.97           H  
ATOM    293  C   ILE A  20      22.293 -18.409  24.909  1.00 31.97           C  
ATOM    294  CB  ILE A  20      23.668 -19.265  22.853  1.00 31.97           C  
ATOM    295  HB  ILE A  20      24.456 -18.513  22.874  1.00 31.97           H  
ATOM    296  O   ILE A  20      21.819 -19.297  25.618  1.00 31.97           O  
ATOM    297  CG1 ILE A  20      23.444 -19.734  21.390  1.00 31.97           C  
ATOM    298 HG12 ILE A  20      23.003 -18.927  20.805  1.00 31.97           H  
ATOM    299 HG13 ILE A  20      22.735 -20.562  21.383  1.00 31.97           H  
ATOM    300  CG2 ILE A  20      24.109 -20.462  23.717  1.00 31.97           C  
ATOM    301 HG21 ILE A  20      25.037 -20.887  23.334  1.00 31.97           H  
ATOM    302 HG22 ILE A  20      23.331 -21.225  23.734  1.00 31.97           H  
ATOM    303 HG23 ILE A  20      24.308 -20.132  24.736  1.00 31.97           H  
ATOM    304  CD1 ILE A  20      24.717 -20.172  20.656  1.00 31.97           C  
ATOM    305 HD11 ILE A  20      24.475 -20.380  19.613  1.00 31.97           H  
ATOM    306 HD12 ILE A  20      25.458 -19.373  20.694  1.00 31.97           H  
ATOM    307 HD13 ILE A  20      25.129 -21.076  21.102  1.00 31.97           H  
ATOM    308  N   GLU A  21      22.611 -17.211  25.416  1.00 32.52           N  
ATOM    309  H   GLU A  21      23.082 -16.541  24.824  1.00 32.52           H  
ATOM    310  CA  GLU A  21      22.407 -16.854  26.836  1.00 32.52           C  
ATOM    311  HA  GLU A  21      22.639 -17.721  27.454  1.00 32.52           H  
ATOM    312  C   GLU A  21      20.946 -16.478  27.164  1.00 32.52           C  
ATOM    313  CB  GLU A  21      23.377 -15.733  27.243  1.00 32.52           C  
ATOM    314  HB2 GLU A  21      23.304 -14.913  26.529  1.00 32.52           H  
ATOM    315  HB3 GLU A  21      23.082 -15.366  28.226  1.00 32.52           H  
ATOM    316  O   GLU A  21      20.462 -16.743  28.265  1.00 32.52           O  
ATOM    317  CG  GLU A  21      24.829 -16.236  27.332  1.00 32.52           C  
ATOM    318  HG2 GLU A  21      24.846 -17.123  27.966  1.00 32.52           H  
ATOM    319  HG3 GLU A  21      25.164 -16.531  26.337  1.00 32.52           H  
ATOM    320  CD  GLU A  21      25.803 -15.191  27.904  1.00 32.52           C  
ATOM    321  OE1 GLU A  21      26.858 -15.621  28.425  1.00 32.52           O  
ATOM    322  OE2 GLU A  21      25.477 -13.983  27.855  1.00 32.52           O  
ATOM    323  N   GLY A  22      20.189 -15.948  26.194  1.00 29.73           N  
ATOM    324  H   GLY A  22      20.646 -15.706  25.327  1.00 29.73           H  
ATOM    325  CA  GLY A  22      18.764 -15.617  26.358  1.00 29.73           C  
ATOM    326  HA2 GLY A  22      18.483 -14.914  25.574  1.00 29.73           H  
ATOM    327  HA3 GLY A  22      18.618 -15.130  27.323  1.00 29.73           H  
ATOM    328  C   GLY A  22      17.809 -16.818  26.280  1.00 29.73           C  
ATOM    329  O   GLY A  22      16.705 -16.772  26.823  1.00 29.73           O  
ATOM    330  N   VAL A  23      18.227 -17.914  25.639  1.00 31.21           N  
ATOM    331  H   VAL A  23      19.128 -17.871  25.184  1.00 31.21           H  
ATOM    332  CA  VAL A  23      17.410 -19.129  25.448  1.00 31.21           C  
ATOM    333  HA  VAL A  23      16.359 -18.843  25.489  1.00 31.21           H  
ATOM    334  C   VAL A  23      17.592 -20.145  26.592  1.00 31.21           C  
ATOM    335  CB  VAL A  23      17.654 -19.691  24.027  1.00 31.21           C  
ATOM    336  HB  VAL A  23      18.728 -19.781  23.863  1.00 31.21           H  
ATOM    337  O   VAL A  23      16.730 -21.002  26.786  1.00 31.21           O  
ATOM    338  CG1 VAL A  23      17.016 -21.059  23.757  1.00 31.21           C  
ATOM    339 HG11 VAL A  23      17.163 -21.338  22.714  1.00 31.21           H  
ATOM    340 HG12 VAL A  23      15.950 -21.026  23.980  1.00 31.21           H  
ATOM    341 HG13 VAL A  23      17.490 -21.817  24.381  1.00 31.21           H  
ATOM    342  CG2 VAL A  23      17.055 -18.734  22.980  1.00 31.21           C  
ATOM    343 HG21 VAL A  23      17.365 -19.043  21.982  1.00 31.21           H  
ATOM    344 HG22 VAL A  23      15.967 -18.740  23.043  1.00 31.21           H  
ATOM    345 HG23 VAL A  23      17.400 -17.713  23.143  1.00 31.21           H  
ATOM    346  N   GLN A  24      18.629 -20.009  27.431  1.00 28.75           N  
ATOM    347  H   GLN A  24      19.314 -19.294  27.235  1.00 28.75           H  
ATOM    348  CA  GLN A  24      18.855 -20.872  28.607  1.00 28.75           C  
ATOM    349  HA  GLN A  24      18.395 -21.841  28.409  1.00 28.75           H  
ATOM    350  C   GLN A  24      18.180 -20.387  29.908  1.00 28.75           C  
ATOM    351  CB  GLN A  24      20.360 -21.131  28.786  1.00 28.75           C  
ATOM    352  HB2 GLN A  24      20.523 -21.601  29.756  1.00 28.75           H  
ATOM    353  HB3 GLN A  24      20.905 -20.187  28.761  1.00 28.75           H  
ATOM    354  O   GLN A  24      18.044 -21.174  30.841  1.00 28.75           O  
ATOM    355  CG  GLN A  24      20.892 -22.079  27.696  1.00 28.75           C  
ATOM    356  HG2 GLN A  24      20.287 -22.986  27.688  1.00 28.75           H  
ATOM    357  HG3 GLN A  24      20.802 -21.601  26.721  1.00 28.75           H  
ATOM    358  CD  GLN A  24      22.349 -22.486  27.898  1.00 28.75           C  
ATOM    359  NE2 GLN A  24      22.851 -23.422  27.122  1.00 28.75           N  
ATOM    360 HE21 GLN A  24      23.837 -23.590  27.259  1.00 28.75           H  
ATOM    361 HE22 GLN A  24      22.316 -23.786  26.346  1.00 28.75           H  
ATOM    362  OE1 GLN A  24      23.069 -22.009  28.755  1.00 28.75           O  
ATOM    363  N   ALA A  25      17.659 -19.153  29.954  1.00 32.61           N  
ATOM    364  H   ALA A  25      17.864 -18.526  29.189  1.00 32.61           H  
ATOM    365  CA  ALA A  25      16.864 -18.626  31.079  1.00 32.61           C  
ATOM    366  HA  ALA A  25      17.136 -19.167  31.985  1.00 32.61           H  
ATOM    367  C   ALA A  25      15.333 -18.800  30.905  1.00 32.61           C  
ATOM    368  CB  ALA A  25      17.260 -17.160  31.285  1.00 32.61           C  
ATOM    369  HB1 ALA A  25      16.999 -16.574  30.403  1.00 32.61           H  
ATOM    370  HB2 ALA A  25      18.333 -17.088  31.459  1.00 32.61           H  
ATOM    371  HB3 ALA A  25      16.736 -16.757  32.151  1.00 32.61           H  
ATOM    372  O   ALA A  25      14.542 -18.463  31.788  1.00 32.61           O  
ATOM    373  N   GLY A  26      14.898 -19.335  29.758  1.00 31.21           N  
ATOM    374  H   GLY A  26      15.599 -19.592  29.078  1.00 31.21           H  
ATOM    375  CA  GLY A  26      13.488 -19.516  29.387  1.00 31.21           C  
ATOM    376  HA2 GLY A  26      13.456 -19.900  28.367  1.00 31.21           H  
ATOM    377  HA3 GLY A  26      13.006 -18.539  29.389  1.00 31.21           H  
ATOM    378  C   GLY A  26      12.633 -20.460  30.258  1.00 31.21           C  
ATOM    379  O   GLY A  26      11.420 -20.245  30.310  1.00 31.21           O  
ATOM    380  N   PRO A  27      13.180 -21.469  30.969  1.00 31.37           N  
ATOM    381  CA  PRO A  27      12.351 -22.378  31.772  1.00 31.37           C  
ATOM    382  HA  PRO A  27      11.470 -22.645  31.189  1.00 31.37           H  
ATOM    383  C   PRO A  27      11.865 -21.811  33.119  1.00 31.37           C  
ATOM    384  CB  PRO A  27      13.190 -23.645  31.970  1.00 31.37           C  
ATOM    385  HB2 PRO A  27      13.694 -23.609  32.936  1.00 31.37           H  
ATOM    386  HB3 PRO A  27      12.581 -24.545  31.897  1.00 31.37           H  
ATOM    387  O   PRO A  27      10.833 -22.251  33.617  1.00 31.37           O  
ATOM    388  CG  PRO A  27      14.237 -23.580  30.862  1.00 31.37           C  
ATOM    389  HG2 PRO A  27      13.819 -23.969  29.934  1.00 31.37           H  
ATOM    390  HG3 PRO A  27      15.149 -24.113  31.131  1.00 31.37           H  
ATOM    391  CD  PRO A  27      14.478 -22.084  30.728  1.00 31.37           C  
ATOM    392  HD2 PRO A  27      14.860 -21.876  29.729  1.00 31.37           H  
ATOM    393  HD3 PRO A  27      15.189 -21.751  31.484  1.00 31.37           H  
ATOM    394  N   GLU A  28      12.554 -20.828  33.709  1.00 32.70           N  
ATOM    395  H   GLU A  28      13.410 -20.508  33.279  1.00 32.70           H  
ATOM    396  CA  GLU A  28      12.233 -20.318  35.060  1.00 32.70           C  
ATOM    397  HA  GLU A  28      11.703 -21.093  35.614  1.00 32.70           H  
ATOM    398  C   GLU A  28      11.277 -19.111  35.043  1.00 32.70           C  
ATOM    399  CB  GLU A  28      13.531 -20.039  35.834  1.00 32.70           C  
ATOM    400  HB2 GLU A  28      13.285 -19.535  36.768  1.00 32.70           H  
ATOM    401  HB3 GLU A  28      14.173 -19.390  35.238  1.00 32.70           H  
ATOM    402  O   GLU A  28      10.589 -18.833  36.024  1.00 32.70           O  
ATOM    403  CG  GLU A  28      14.257 -21.359  36.160  1.00 32.70           C  
ATOM    404  HG2 GLU A  28      14.497 -21.873  35.229  1.00 32.70           H  
ATOM    405  HG3 GLU A  28      13.574 -21.996  36.723  1.00 32.70           H  
ATOM    406  CD  GLU A  28      15.554 -21.181  36.963  1.00 32.70           C  
ATOM    407  OE1 GLU A  28      16.036 -22.211  37.488  1.00 32.70           O  
ATOM    408  OE2 GLU A  28      16.051 -20.036  37.047  1.00 32.70           O  
ATOM    409  N   ILE A  29      11.122 -18.460  33.885  1.00 31.05           N  
ATOM    410  H   ILE A  29      11.739 -18.715  33.128  1.00 31.05           H  
ATOM    411  CA  ILE A  29      10.126 -17.397  33.661  1.00 31.05           C  
ATOM    412  HA  ILE A  29       9.955 -16.888  34.610  1.00 31.05           H  
ATOM    413  C   ILE A  29       8.760 -17.993  33.252  1.00 31.05           C  
ATOM    414  CB  ILE A  29      10.707 -16.342  32.686  1.00 31.05           C  
ATOM    415  HB  ILE A  29      10.937 -16.833  31.741  1.00 31.05           H  
ATOM    416  O   ILE A  29       7.717 -17.363  33.432  1.00 31.05           O  
ATOM    417  CG1 ILE A  29      12.021 -15.760  33.276  1.00 31.05           C  
ATOM    418 HG12 ILE A  29      11.809 -15.288  34.235  1.00 31.05           H  
ATOM    419 HG13 ILE A  29      12.731 -16.568  33.453  1.00 31.05           H  
ATOM    420  CG2 ILE A  29       9.699 -15.209  32.411  1.00 31.05           C  
ATOM    421 HG21 ILE A  29       8.800 -15.607  31.942  1.00 31.05           H  
ATOM    422 HG22 ILE A  29      10.121 -14.480  31.720  1.00 31.05           H  
ATOM    423 HG23 ILE A  29       9.429 -14.714  33.344  1.00 31.05           H  
ATOM    424  CD1 ILE A  29      12.746 -14.748  32.382  1.00 31.05           C  
ATOM    425 HD11 ILE A  29      13.723 -14.526  32.812  1.00 31.05           H  
ATOM    426 HD12 ILE A  29      12.888 -15.168  31.386  1.00 31.05           H  
ATOM    427 HD13 ILE A  29      12.181 -13.819  32.315  1.00 31.05           H  
ATOM    428  N   ALA A  30       8.731 -19.261  32.820  1.00 29.40           N  
ATOM    429  H   ALA A  30       9.612 -19.744  32.713  1.00 29.40           H  
ATOM    430  CA  ALA A  30       7.510 -20.013  32.514  1.00 29.40           C  
ATOM    431  HA  ALA A  30       6.849 -19.362  31.942  1.00 29.40           H  
ATOM    432  C   ALA A  30       6.711 -20.464  33.763  1.00 29.40           C  
ATOM    433  CB  ALA A  30       7.897 -21.192  31.611  1.00 29.40           C  
ATOM    434  HB1 ALA A  30       8.517 -21.896  32.164  1.00 29.40           H  
ATOM    435  HB2 ALA A  30       8.450 -20.833  30.743  1.00 29.40           H  
ATOM    436  HB3 ALA A  30       6.996 -21.703  31.271  1.00 29.40           H  
ATOM    437  O   ALA A  30       5.586 -20.939  33.626  1.00 29.40           O  
ATOM    438  N   ALA A  31       7.248 -20.274  34.977  1.00 26.52           N  
ATOM    439  H   ALA A  31       8.194 -19.925  35.022  1.00 26.52           H  
ATOM    440  CA  ALA A  31       6.597 -20.622  36.248  1.00 26.52           C  
ATOM    441  HA  ALA A  31       5.759 -21.289  36.042  1.00 26.52           H  
ATOM    442  C   ALA A  31       6.005 -19.412  37.014  1.00 26.52           C  
ATOM    443  CB  ALA A  31       7.608 -21.414  37.087  1.00 26.52           C  
ATOM    444  HB1 ALA A  31       7.138 -21.748  38.012  1.00 26.52           H  
ATOM    445  HB2 ALA A  31       8.464 -20.785  37.331  1.00 26.52           H  
ATOM    446  HB3 ALA A  31       7.951 -22.286  36.530  1.00 26.52           H  
ATOM    447  O   ALA A  31       5.365 -19.596  38.048  1.00 26.52           O  
ATOM    448  N   GLY A  32       6.190 -18.180  36.513  1.00 26.50           N  
ATOM    449  H   GLY A  32       6.731 -18.102  35.663  1.00 26.50           H  
ATOM    450  CA  GLY A  32       5.832 -16.931  37.210  1.00 26.50           C  
ATOM    451  HA2 GLY A  32       6.695 -16.266  37.173  1.00 26.50           H  
ATOM    452  HA3 GLY A  32       5.628 -17.142  38.259  1.00 26.50           H  
ATOM    453  C   GLY A  32       4.634 -16.152  36.652  1.00 26.50           C  
ATOM    454  O   GLY A  32       4.250 -15.142  37.234  1.00 26.50           O  
ATOM    455  N   ILE A  33       4.021 -16.596  35.550  1.00 27.26           N  
ATOM    456  H   ILE A  33       4.398 -17.417  35.100  1.00 27.26           H  
ATOM    457  CA  ILE A  33       2.798 -15.988  34.985  1.00 27.26           C  
ATOM    458  HA  ILE A  33       2.354 -15.353  35.751  1.00 27.26           H  
ATOM    459  C   ILE A  33       1.774 -17.104  34.743  1.00 27.26           C  
ATOM    460  CB  ILE A  33       3.092 -15.063  33.774  1.00 27.26           C  
ATOM    461  HB  ILE A  33       3.407 -15.677  32.931  1.00 27.26           H  
ATOM    462  O   ILE A  33       1.304 -17.362  33.637  1.00 27.26           O  
ATOM    463  CG1 ILE A  33       4.228 -14.062  34.112  1.00 27.26           C  
ATOM    464 HG12 ILE A  33       5.135 -14.619  34.346  1.00 27.26           H  
ATOM    465 HG13 ILE A  33       3.951 -13.481  34.991  1.00 27.26           H  
ATOM    466  CG2 ILE A  33       1.822 -14.277  33.377  1.00 27.26           C  
ATOM    467 HG21 ILE A  33       1.545 -13.587  34.174  1.00 27.26           H  
ATOM    468 HG22 ILE A  33       0.987 -14.951  33.188  1.00 27.26           H  
ATOM    469 HG23 ILE A  33       1.997 -13.718  32.457  1.00 27.26           H  
ATOM    470  CD1 ILE A  33       4.605 -13.093  32.986  1.00 27.26           C  
ATOM    471 HD11 ILE A  33       3.804 -12.374  32.814  1.00 27.26           H  
ATOM    472 HD12 ILE A  33       5.503 -12.545  33.270  1.00 27.26           H  
ATOM    473 HD13 ILE A  33       4.804 -13.649  32.070  1.00 27.26           H  
ATOM    474  N   GLY A  34       1.473 -17.821  35.825  1.00 25.22           N  
ATOM    475  H   GLY A  34       1.938 -17.574  36.687  1.00 25.22           H  
ATOM    476  CA  GLY A  34       0.290 -18.657  35.927  1.00 25.22           C  
ATOM    477  HA2 GLY A  34       0.194 -19.271  35.032  1.00 25.22           H  
ATOM    478  HA3 GLY A  34       0.374 -19.314  36.793  1.00 25.22           H  
ATOM    479  C   GLY A  34      -0.949 -17.780  36.102  1.00 25.22           C  
ATOM    480  O   GLY A  34      -1.011 -16.946  37.000  1.00 25.22           O  
ATOM    481  N   THR A  35      -1.952 -18.017  35.258  1.00 25.95           N  
ATOM    482  H   THR A  35      -1.735 -18.643  34.495  1.00 25.95           H  
ATOM    483  CA  THR A  35      -3.377 -17.889  35.610  1.00 25.95           C  
ATOM    484  HA  THR A  35      -3.939 -17.980  34.681  1.00 25.95           H  
ATOM    485  C   THR A  35      -3.833 -16.555  36.220  1.00 25.95           C  
ATOM    486  CB  THR A  35      -3.817 -19.078  36.494  1.00 25.95           C  
ATOM    487  HB  THR A  35      -4.807 -18.882  36.905  1.00 25.95           H  
ATOM    488  O   THR A  35      -4.154 -16.484  37.400  1.00 25.95           O  
ATOM    489  CG2 THR A  35      -3.894 -20.376  35.691  1.00 25.95           C  
ATOM    490 HG21 THR A  35      -4.233 -21.180  36.344  1.00 25.95           H  
ATOM    491 HG22 THR A  35      -4.604 -20.265  34.871  1.00 25.95           H  
ATOM    492 HG23 THR A  35      -2.912 -20.634  35.295  1.00 25.95           H  
ATOM    493  OG1 THR A  35      -2.910 -19.310  37.547  1.00 25.95           O  
ATOM    494  HG1 THR A  35      -2.833 -18.482  38.028  1.00 25.95           H  
ATOM    495  N   ILE A  36      -4.005 -15.529  35.379  1.00 26.66           N  
ATOM    496  H   ILE A  36      -3.558 -15.583  34.475  1.00 26.66           H  
ATOM    497  CA  ILE A  36      -5.143 -14.598  35.505  1.00 26.66           C  
ATOM    498  HA  ILE A  36      -5.851 -15.030  36.212  1.00 26.66           H  
ATOM    499  C   ILE A  36      -5.861 -14.570  34.148  1.00 26.66           C  
ATOM    500  CB  ILE A  36      -4.780 -13.209  36.087  1.00 26.66           C  
ATOM    501  HB  ILE A  36      -4.109 -12.698  35.398  1.00 26.66           H  
ATOM    502  O   ILE A  36      -5.716 -13.675  33.323  1.00 26.66           O  
ATOM    503  CG1 ILE A  36      -4.076 -13.361  37.458  1.00 26.66           C  
ATOM    504 HG12 ILE A  36      -4.724 -13.915  38.138  1.00 26.66           H  
ATOM    505 HG13 ILE A  36      -3.160 -13.936  37.321  1.00 26.66           H  
ATOM    506  CG2 ILE A  36      -6.069 -12.372  36.253  1.00 26.66           C  
ATOM    507 HG21 ILE A  36      -5.828 -11.365  36.592  1.00 26.66           H  
ATOM    508 HG22 ILE A  36      -6.594 -12.274  35.303  1.00 26.66           H  
ATOM    509 HG23 ILE A  36      -6.733 -12.850  36.974  1.00 26.66           H  
ATOM    510  CD1 ILE A  36      -3.674 -12.046  38.135  1.00 26.66           C  
ATOM    511 HD11 ILE A  36      -4.558 -11.498  38.464  1.00 26.66           H  
ATOM    512 HD12 ILE A  36      -3.095 -11.434  37.444  1.00 26.66           H  
ATOM    513 HD13 ILE A  36      -3.063 -12.267  39.010  1.00 26.66           H  
ATOM    514  N   THR A  37      -6.540 -15.683  33.880  1.00 29.72           N  
ATOM    515  H   THR A  37      -6.421 -16.363  34.618  1.00 29.72           H  
ATOM    516  CA  THR A  37      -7.920 -15.735  33.379  1.00 29.72           C  
ATOM    517  HA  THR A  37      -7.941 -16.437  32.546  1.00 29.72           H  
ATOM    518  C   THR A  37      -8.483 -14.407  32.844  1.00 29.72           C  
ATOM    519  CB  THR A  37      -8.819 -16.316  34.509  1.00 29.72           C  
ATOM    520  HB  THR A  37      -9.834 -15.923  34.445  1.00 29.72           H  
ATOM    521  O   THR A  37      -9.219 -13.691  33.522  1.00 29.72           O  
ATOM    522  CG2 THR A  37      -8.874 -17.841  34.418  1.00 29.72           C  
ATOM    523 HG21 THR A  37      -9.338 -18.142  33.479  1.00 29.72           H  
ATOM    524 HG22 THR A  37      -9.469 -18.224  35.247  1.00 29.72           H  
ATOM    525 HG23 THR A  37      -7.870 -18.260  34.483  1.00 29.72           H  
ATOM    526  OG1 THR A  37      -8.240 -16.008  35.759  1.00 29.72           O  
ATOM    527  HG1 THR A  37      -8.840 -16.071  36.505  1.00 29.72           H  
ATOM    528  N   GLY A  38      -8.331 -14.197  31.532  1.00 27.66           N  
ATOM    529  H   GLY A  38      -7.616 -14.724  31.051  1.00 27.66           H  
ATOM    530  CA  GLY A  38      -9.219 -13.347  30.716  1.00 27.66           C  
ATOM    531  HA2 GLY A  38      -8.865 -13.339  29.685  1.00 27.66           H  
ATOM    532  HA3 GLY A  38      -9.176 -12.328  31.100  1.00 27.66           H  
ATOM    533  C   GLY A  38     -10.698 -13.792  30.714  1.00 27.66           C  
ATOM    534  O   GLY A  38     -11.500 -13.265  29.954  1.00 27.66           O  
ATOM    535  N   GLY A  39     -11.064 -14.749  31.576  1.00 28.13           N  
ATOM    536  H   GLY A  39     -10.329 -15.124  32.157  1.00 28.13           H  
ATOM    537  CA  GLY A  39     -12.427 -15.153  31.922  1.00 28.13           C  
ATOM    538  HA2 GLY A  39     -13.132 -14.683  31.237  1.00 28.13           H  
ATOM    539  HA3 GLY A  39     -12.512 -16.233  31.803  1.00 28.13           H  
ATOM    540  C   GLY A  39     -12.862 -14.800  33.357  1.00 28.13           C  
ATOM    541  O   GLY A  39     -13.988 -15.122  33.717  1.00 28.13           O  
ATOM    542  N   GLU A  40     -12.034 -14.138  34.182  1.00 29.38           N  
ATOM    543  H   GLU A  40     -11.093 -13.935  33.874  1.00 29.38           H  
ATOM    544  CA  GLU A  40     -12.389 -13.745  35.566  1.00 29.38           C  
ATOM    545  HA  GLU A  40     -13.346 -14.199  35.824  1.00 29.38           H  
ATOM    546  C   GLU A  40     -12.637 -12.242  35.768  1.00 29.38           C  
ATOM    547  CB  GLU A  40     -11.376 -14.293  36.579  1.00 29.38           C  
ATOM    548  HB2 GLU A  40     -11.442 -13.716  37.502  1.00 29.38           H  
ATOM    549  HB3 GLU A  40     -10.368 -14.190  36.178  1.00 29.38           H  
ATOM    550  O   GLU A  40     -13.231 -11.852  36.774  1.00 29.38           O  
ATOM    551  CG  GLU A  40     -11.692 -15.759  36.917  1.00 29.38           C  
ATOM    552  HG2 GLU A  40     -11.589 -16.364  36.017  1.00 29.38           H  
ATOM    553  HG3 GLU A  40     -12.728 -15.827  37.250  1.00 29.38           H  
ATOM    554  CD  GLU A  40     -10.772 -16.311  38.008  1.00 29.38           C  
ATOM    555  OE1 GLU A  40     -11.254 -17.127  38.820  1.00 29.38           O  
ATOM    556  OE2 GLU A  40      -9.584 -15.926  37.997  1.00 29.38           O  
ATOM    557  N   VAL A  41     -12.333 -11.400  34.773  1.00 29.71           N  
ATOM    558  H   VAL A  41     -11.791 -11.755  33.998  1.00 29.71           H  
ATOM    559  CA  VAL A  41     -12.803  -9.996  34.732  1.00 29.71           C  
ATOM    560  HA  VAL A  41     -12.747  -9.592  35.743  1.00 29.71           H  
ATOM    561  C   VAL A  41     -14.291  -9.913  34.326  1.00 29.71           C  
ATOM    562  CB  VAL A  41     -11.865  -9.134  33.857  1.00 29.71           C  
ATOM    563  HB  VAL A  41     -11.889  -9.509  32.834  1.00 29.71           H  
ATOM    564  O   VAL A  41     -14.963  -8.923  34.599  1.00 29.71           O  
ATOM    565  CG1 VAL A  41     -12.247  -7.649  33.846  1.00 29.71           C  
ATOM    566 HG11 VAL A  41     -11.509  -7.076  33.285  1.00 29.71           H  
ATOM    567 HG12 VAL A  41     -12.302  -7.265  34.864  1.00 29.71           H  
ATOM    568 HG13 VAL A  41     -13.213  -7.512  33.358  1.00 29.71           H  
ATOM    569  CG2 VAL A  41     -10.419  -9.217  34.378  1.00 29.71           C  
ATOM    570 HG21 VAL A  41     -10.375  -8.890  35.416  1.00 29.71           H  
ATOM    571 HG22 VAL A  41     -10.040 -10.236  34.305  1.00 29.71           H  
ATOM    572 HG23 VAL A  41      -9.771  -8.579  33.776  1.00 29.71           H  
ATOM    573  N   LEU A  42     -14.845 -11.006  33.784  1.00 28.33           N  
ATOM    574  H   LEU A  42     -14.225 -11.780  33.592  1.00 28.33           H  
ATOM    575  CA  LEU A  42     -16.261 -11.184  33.424  1.00 28.33           C  
ATOM    576  HA  LEU A  42     -16.763 -10.218  33.485  1.00 28.33           H  
ATOM    577  C   LEU A  42     -17.051 -12.091  34.389  1.00 28.33           C  
ATOM    578  CB  LEU A  42     -16.327 -11.666  31.958  1.00 28.33           C  
ATOM    579  HB2 LEU A  42     -15.421 -12.225  31.724  1.00 28.33           H  
ATOM    580  HB3 LEU A  42     -17.161 -12.355  31.821  1.00 28.33           H  
ATOM    581  O   LEU A  42     -18.231 -12.326  34.160  1.00 28.33           O  
ATOM    582  CG  LEU A  42     -16.491 -10.494  30.971  1.00 28.33           C  
ATOM    583  HG  LEU A  42     -15.987  -9.611  31.363  1.00 28.33           H  
ATOM    584  CD1 LEU A  42     -15.860 -10.828  29.621  1.00 28.33           C  
ATOM    585 HD11 LEU A  42     -16.330 -11.715  29.197  1.00 28.33           H  
ATOM    586 HD12 LEU A  42     -14.793 -11.009  29.746  1.00 28.33           H  
ATOM    587 HD13 LEU A  42     -15.993  -9.990  28.937  1.00 28.33           H  
ATOM    588  CD2 LEU A  42     -17.972 -10.175  30.752  1.00 28.33           C  
ATOM    589 HD21 LEU A  42     -18.443  -9.941  31.706  1.00 28.33           H  
ATOM    590 HD22 LEU A  42     -18.069  -9.314  30.090  1.00 28.33           H  
ATOM    591 HD23 LEU A  42     -18.481 -11.030  30.306  1.00 28.33           H  
ATOM    592  N   LYS A  43     -16.441 -12.575  35.483  1.00 28.78           N  
ATOM    593  H   LYS A  43     -15.463 -12.354  35.609  1.00 28.78           H  
ATOM    594  CA  LYS A  43     -17.100 -13.460  36.470  1.00 28.78           C  
ATOM    595  HA  LYS A  43     -18.116 -13.654  36.124  1.00 28.78           H  
ATOM    596  C   LYS A  43     -17.333 -12.844  37.854  1.00 28.78           C  
ATOM    597  CB  LYS A  43     -16.386 -14.824  36.534  1.00 28.78           C  
ATOM    598  HB2 LYS A  43     -15.468 -14.798  35.947  1.00 28.78           H  
ATOM    599  HB3 LYS A  43     -16.119 -15.053  37.566  1.00 28.78           H  
ATOM    600  O   LYS A  43     -18.011 -13.441  38.672  1.00 28.78           O  
ATOM    601  CG  LYS A  43     -17.290 -15.941  35.994  1.00 28.78           C  
ATOM    602  HG2 LYS A  43     -17.546 -15.729  34.956  1.00 28.78           H  
ATOM    603  HG3 LYS A  43     -18.204 -15.976  36.587  1.00 28.78           H  
ATOM    604  CD  LYS A  43     -16.584 -17.296  36.078  1.00 28.78           C  
ATOM    605  HD2 LYS A  43     -15.694 -17.280  35.449  1.00 28.78           H  
ATOM    606  HD3 LYS A  43     -16.293 -17.474  37.113  1.00 28.78           H  
ATOM    607  CE  LYS A  43     -17.541 -18.396  35.617  1.00 28.78           C  
ATOM    608  HE2 LYS A  43     -17.800 -18.223  34.573  1.00 28.78           H  
ATOM    609  HE3 LYS A  43     -18.454 -18.313  36.206  1.00 28.78           H  
ATOM    610  NZ  LYS A  43     -16.935 -19.734  35.802  1.00 28.78           N  
ATOM    611  HZ1 LYS A  43     -16.726 -19.867  36.781  1.00 28.78           H  
ATOM    612  HZ2 LYS A  43     -17.583 -20.453  35.513  1.00 28.78           H  
ATOM    613  HZ3 LYS A  43     -16.078 -19.809  35.273  1.00 28.78           H  
ATOM    614  N   ARG A  44     -16.865 -11.617  38.121  1.00 29.12           N  
ATOM    615  H   ARG A  44     -16.272 -11.181  37.428  1.00 29.12           H  
ATOM    616  CA  ARG A  44     -17.233 -10.860  39.346  1.00 29.12           C  
ATOM    617  HA  ARG A  44     -17.698 -11.546  40.055  1.00 29.12           H  
ATOM    618  C   ARG A  44     -18.321  -9.802  39.131  1.00 29.12           C  
ATOM    619  CB  ARG A  44     -15.989 -10.293  40.040  1.00 29.12           C  
ATOM    620  HB2 ARG A  44     -16.307  -9.648  40.859  1.00 29.12           H  
ATOM    621  HB3 ARG A  44     -15.408  -9.699  39.335  1.00 29.12           H  
ATOM    622  O   ARG A  44     -18.845  -9.264  40.098  1.00 29.12           O  
ATOM    623  CG  ARG A  44     -15.121 -11.419  40.620  1.00 29.12           C  
ATOM    624  HG2 ARG A  44     -14.683 -11.988  39.799  1.00 29.12           H  
ATOM    625  HG3 ARG A  44     -15.732 -12.087  41.227  1.00 29.12           H  
ATOM    626  CD  ARG A  44     -14.003 -10.837  41.488  1.00 29.12           C  
ATOM    627  HD2 ARG A  44     -14.443 -10.429  42.398  1.00 29.12           H  
ATOM    628  HD3 ARG A  44     -13.515 -10.033  40.937  1.00 29.12           H  
ATOM    629  NE  ARG A  44     -13.001 -11.865  41.819  1.00 29.12           N  
ATOM    630  HE  ARG A  44     -13.093 -12.754  41.347  1.00 29.12           H  
ATOM    631  NH1 ARG A  44     -11.737 -10.613  43.268  1.00 29.12           N  
ATOM    632 HH11 ARG A  44     -10.919 -10.516  43.853  1.00 29.12           H  
ATOM    633 HH12 ARG A  44     -12.402  -9.858  43.173  1.00 29.12           H  
ATOM    634  NH2 ARG A  44     -11.082 -12.680  42.722  1.00 29.12           N  
ATOM    635 HH21 ARG A  44     -11.188 -13.526  42.181  1.00 29.12           H  
ATOM    636 HH22 ARG A  44     -10.255 -12.567  43.292  1.00 29.12           H  
ATOM    637  CZ  ARG A  44     -11.950 -11.716  42.602  1.00 29.12           C  
ATOM    638  N   SER A  45     -18.689  -9.553  37.877  1.00 30.42           N  
ATOM    639  H   SER A  45     -18.141  -9.950  37.127  1.00 30.42           H  
ATOM    640  CA  SER A  45     -19.807  -8.698  37.455  1.00 30.42           C  
ATOM    641  HA  SER A  45     -20.118  -8.070  38.289  1.00 30.42           H  
ATOM    642  C   SER A  45     -21.054  -9.494  37.037  1.00 30.42           C  
ATOM    643  CB  SER A  45     -19.329  -7.767  36.329  1.00 30.42           C  
ATOM    644  HB2 SER A  45     -18.834  -6.907  36.781  1.00 30.42           H  
ATOM    645  HB3 SER A  45     -20.179  -7.411  35.746  1.00 30.42           H  
ATOM    646  O   SER A  45     -22.100  -8.893  36.825  1.00 30.42           O  
ATOM    647  OG  SER A  45     -18.394  -8.429  35.487  1.00 30.42           O  
ATOM    648  HG  SER A  45     -18.041  -7.800  34.853  1.00 30.42           H  
ATOM    649  N   TYR A  46     -20.957 -10.828  36.952  1.00 28.01           N  
ATOM    650  H   TYR A  46     -20.051 -11.246  37.111  1.00 28.01           H  
ATOM    651  CA  TYR A  46     -22.035 -11.725  36.502  1.00 28.01           C  
ATOM    652  HA  TYR A  46     -22.876 -11.116  36.169  1.00 28.01           H  
ATOM    653  C   TYR A  46     -22.595 -12.640  37.615  1.00 28.01           C  
ATOM    654  CB  TYR A  46     -21.534 -12.520  35.281  1.00 28.01           C  
ATOM    655  HB2 TYR A  46     -20.591 -12.096  34.936  1.00 28.01           H  
ATOM    656  HB3 TYR A  46     -21.326 -13.549  35.577  1.00 28.01           H  
ATOM    657  O   TYR A  46     -23.714 -13.122  37.488  1.00 28.01           O  
ATOM    658  CG  TYR A  46     -22.479 -12.514  34.093  1.00 28.01           C  
ATOM    659  CD1 TYR A  46     -23.389 -13.571  33.907  1.00 28.01           C  
ATOM    660  HD1 TYR A  46     -23.434 -14.372  34.630  1.00 28.01           H  
ATOM    661  CD2 TYR A  46     -22.443 -11.448  33.172  1.00 28.01           C  
ATOM    662  HD2 TYR A  46     -21.749 -10.634  33.325  1.00 28.01           H  
ATOM    663  CE1 TYR A  46     -24.256 -13.569  32.797  1.00 28.01           C  
ATOM    664  HE1 TYR A  46     -24.965 -14.371  32.653  1.00 28.01           H  
ATOM    665  CE2 TYR A  46     -23.314 -11.435  32.065  1.00 28.01           C  
ATOM    666  HE2 TYR A  46     -23.289 -10.611  31.368  1.00 28.01           H  
ATOM    667  OH  TYR A  46     -25.069 -12.495  30.813  1.00 28.01           O  
ATOM    668  HH  TYR A  46     -24.973 -11.695  30.292  1.00 28.01           H  
ATOM    669  CZ  TYR A  46     -24.223 -12.500  31.877  1.00 28.01           C  
ATOM    670  N   ASP A  47     -21.868 -12.820  38.730  1.00 28.88           N  
ATOM    671  H   ASP A  47     -20.930 -12.446  38.750  1.00 28.88           H  
ATOM    672  CA  ASP A  47     -22.260 -13.681  39.868  1.00 28.88           C  
ATOM    673  HA  ASP A  47     -23.066 -14.339  39.543  1.00 28.88           H  
ATOM    674  C   ASP A  47     -22.847 -12.902  41.071  1.00 28.88           C  
ATOM    675  CB  ASP A  47     -21.073 -14.586  40.275  1.00 28.88           C  
ATOM    676  HB2 ASP A  47     -21.269 -15.013  41.258  1.00 28.88           H  
ATOM    677  HB3 ASP A  47     -20.173 -13.977  40.358  1.00 28.88           H  
ATOM    678  O   ASP A  47     -23.115 -13.475  42.125  1.00 28.88           O  
ATOM    679  CG  ASP A  47     -20.823 -15.768  39.321  1.00 28.88           C  
ATOM    680  OD1 ASP A  47     -21.777 -16.202  38.639  1.00 28.88           O  
ATOM    681  OD2 ASP A  47     -19.675 -16.272  39.290  1.00 28.88           O  
ATOM    682  N   ASN A  48     -23.093 -11.594  40.920  1.00 28.52           N  
ATOM    683  H   ASN A  48     -22.937 -11.197  40.005  1.00 28.52           H  
ATOM    684  CA  ASN A  48     -23.775 -10.765  41.916  1.00 28.52           C  
ATOM    685  HA  ASN A  48     -24.076 -11.394  42.753  1.00 28.52           H  
ATOM    686  C   ASN A  48     -25.063 -10.182  41.322  1.00 28.52           C  
ATOM    687  CB  ASN A  48     -22.823  -9.665  42.445  1.00 28.52           C  
ATOM    688  HB2 ASN A  48     -23.363  -8.720  42.504  1.00 28.52           H  
ATOM    689  HB3 ASN A  48     -21.998  -9.523  41.747  1.00 28.52           H  
ATOM    690  O   ASN A  48     -25.016  -9.428  40.355  1.00 28.52           O  
ATOM    691  CG  ASN A  48     -22.261  -9.933  43.833  1.00 28.52           C  
ATOM    692  ND2 ASN A  48     -21.247  -9.201  44.230  1.00 28.52           N  
ATOM    693 HD21 ASN A  48     -20.906  -9.399  45.160  1.00 28.52           H  
ATOM    694 HD22 ASN A  48     -20.828  -8.532  43.599  1.00 28.52           H  
ATOM    695  OD1 ASN A  48     -22.735 -10.743  44.609  1.00 28.52           O  
ATOM    696  N   SER A  49     -26.188 -10.473  41.978  1.00 30.25           N  
ATOM    697  H   SER A  49     -26.083 -11.100  42.763  1.00 30.25           H  
ATOM    698  CA  SER A  49     -27.533  -9.908  41.777  1.00 30.25           C  
ATOM    699  HA  SER A  49     -28.070 -10.198  42.679  1.00 30.25           H  
ATOM    700  C   SER A  49     -28.403 -10.510  40.660  1.00 30.25           C  
ATOM    701  CB  SER A  49     -27.551  -8.372  41.862  1.00 30.25           C  
ATOM    702  HB2 SER A  49     -27.014  -8.059  42.757  1.00 30.25           H  
ATOM    703  HB3 SER A  49     -28.584  -8.037  41.953  1.00 30.25           H  
ATOM    704  O   SER A  49     -28.921  -9.832  39.777  1.00 30.25           O  
ATOM    705  OG  SER A  49     -26.979  -7.741  40.738  1.00 30.25           O  
ATOM    706  HG  SER A  49     -26.261  -8.292  40.417  1.00 30.25           H  
ATOM    707  N   MET A  50     -28.769 -11.785  40.843  1.00 28.90           N  
ATOM    708  H   MET A  50     -28.220 -12.326  41.496  1.00 28.90           H  
ATOM    709  CA  MET A  50     -30.209 -12.068  40.851  1.00 28.90           C  
ATOM    710  HA  MET A  50     -30.636 -11.867  39.869  1.00 28.90           H  
ATOM    711  C   MET A  50     -30.853 -11.128  41.890  1.00 28.90           C  
ATOM    712  CB  MET A  50     -30.496 -13.528  41.250  1.00 28.90           C  
ATOM    713  HB2 MET A  50     -31.575 -13.615  41.381  1.00 28.90           H  
ATOM    714  HB3 MET A  50     -30.029 -13.754  42.209  1.00 28.90           H  
ATOM    715  O   MET A  50     -30.778 -11.403  43.083  1.00 28.90           O  
ATOM    716  CG  MET A  50     -30.063 -14.590  40.237  1.00 28.90           C  
ATOM    717  HG2 MET A  50     -30.120 -14.179  39.229  1.00 28.90           H  
ATOM    718  HG3 MET A  50     -29.029 -14.869  40.440  1.00 28.90           H  
ATOM    719  SD  MET A  50     -31.132 -16.059  40.315  1.00 28.90           S  
ATOM    720  CE  MET A  50     -29.976 -17.362  39.826  1.00 28.90           C  
ATOM    721  HE1 MET A  50     -30.496 -18.320  39.806  1.00 28.90           H  
ATOM    722  HE2 MET A  50     -29.156 -17.411  40.543  1.00 28.90           H  
ATOM    723  HE3 MET A  50     -29.578 -17.145  38.835  1.00 28.90           H  
ATOM    724  N   GLY A  51     -31.379  -9.978  41.464  1.00 27.89           N  
ATOM    725  H   GLY A  51     -31.215  -9.707  40.505  1.00 27.89           H  
ATOM    726  CA  GLY A  51     -32.018  -9.014  42.367  1.00 27.89           C  
ATOM    727  HA2 GLY A  51     -33.097  -9.168  42.351  1.00 27.89           H  
ATOM    728  HA3 GLY A  51     -31.681  -9.179  43.391  1.00 27.89           H  
ATOM    729  C   GLY A  51     -31.718  -7.553  42.038  1.00 27.89           C  
ATOM    730  O   GLY A  51     -30.762  -6.994  42.555  1.00 27.89           O  
ATOM    731  N   GLU A  52     -32.610  -6.960  41.243  1.00 29.84           N  
ATOM    732  H   GLU A  52     -33.326  -7.571  40.875  1.00 29.84           H  
ATOM    733  CA  GLU A  52     -32.876  -5.518  41.075  1.00 29.84           C  
ATOM    734  HA  GLU A  52     -33.716  -5.521  40.380  1.00 29.84           H  
ATOM    735  C   GLU A  52     -31.813  -4.604  40.401  1.00 29.84           C  
ATOM    736  CB  GLU A  52     -33.449  -4.921  42.371  1.00 29.84           C  
ATOM    737  HB2 GLU A  52     -33.625  -3.856  42.217  1.00 29.84           H  
ATOM    738  HB3 GLU A  52     -32.730  -5.037  43.182  1.00 29.84           H  
ATOM    739  O   GLU A  52     -30.609  -4.759  40.590  1.00 29.84           O  
ATOM    740  CG  GLU A  52     -34.784  -5.590  42.747  1.00 29.84           C  
ATOM    741  HG2 GLU A  52     -34.606  -6.636  42.994  1.00 29.84           H  
ATOM    742  HG3 GLU A  52     -35.440  -5.560  41.878  1.00 29.84           H  
ATOM    743  CD  GLU A  52     -35.502  -4.919  43.927  1.00 29.84           C  
ATOM    744  OE1 GLU A  52     -36.670  -5.302  44.160  1.00 29.84           O  
ATOM    745  OE2 GLU A  52     -34.903  -4.029  44.571  1.00 29.84           O  
ATOM    746  N   PRO A  53     -32.248  -3.625  39.571  1.00 27.64           N  
ATOM    747  CA  PRO A  53     -31.381  -2.888  38.649  1.00 27.64           C  
ATOM    748  HA  PRO A  53     -30.605  -3.547  38.260  1.00 27.64           H  
ATOM    749  C   PRO A  53     -30.738  -1.649  39.306  1.00 27.64           C  
ATOM    750  CB  PRO A  53     -32.321  -2.486  37.503  1.00 27.64           C  
ATOM    751  HB2 PRO A  53     -32.420  -3.322  36.811  1.00 27.64           H  
ATOM    752  HB3 PRO A  53     -31.971  -1.598  36.975  1.00 27.64           H  
ATOM    753  O   PRO A  53     -31.465  -0.761  39.761  1.00 27.64           O  
ATOM    754  CG  PRO A  53     -33.663  -2.243  38.198  1.00 27.64           C  
ATOM    755  HG2 PRO A  53     -33.719  -1.217  38.563  1.00 27.64           H  
ATOM    756  HG3 PRO A  53     -34.499  -2.450  37.531  1.00 27.64           H  
ATOM    757  CD  PRO A  53     -33.638  -3.210  39.379  1.00 27.64           C  
ATOM    758  HD2 PRO A  53     -34.025  -2.719  40.271  1.00 27.64           H  
ATOM    759  HD3 PRO A  53     -34.261  -4.065  39.119  1.00 27.64           H  
ATOM    760  N   PRO A  54     -29.401  -1.471  39.299  1.00 29.48           N  
ATOM    761  CA  PRO A  54     -28.802  -0.221  39.740  1.00 29.48           C  
ATOM    762  HA  PRO A  54     -29.391   0.219  40.545  1.00 29.48           H  
ATOM    763  C   PRO A  54     -28.759   0.773  38.577  1.00 29.48           C  
ATOM    764  CB  PRO A  54     -27.445  -0.593  40.326  1.00 29.48           C  
ATOM    765  HB2 PRO A  54     -26.721   0.217  40.252  1.00 29.48           H  
ATOM    766  HB3 PRO A  54     -27.573  -0.897  41.365  1.00 29.48           H  
ATOM    767  O   PRO A  54     -27.791   0.896  37.829  1.00 29.48           O  
ATOM    768  CG  PRO A  54     -27.039  -1.807  39.494  1.00 29.48           C  
ATOM    769  HG2 PRO A  54     -26.421  -2.497  40.069  1.00 29.48           H  
ATOM    770  HG3 PRO A  54     -26.503  -1.475  38.606  1.00 29.48           H  
ATOM    771  CD  PRO A  54     -28.361  -2.462  39.069  1.00 29.48           C  
ATOM    772  HD2 PRO A  54     -28.549  -3.337  39.690  1.00 29.48           H  
ATOM    773  HD3 PRO A  54     -28.321  -2.751  38.019  1.00 29.48           H  
ATOM    774  N   ASN A  55     -29.842   1.533  38.469  1.00 24.68           N  
ATOM    775  H   ASN A  55     -30.624   1.286  39.058  1.00 24.68           H  
ATOM    776  CA  ASN A  55     -29.868   2.826  37.806  1.00 24.68           C  
ATOM    777  HA  ASN A  55     -29.569   2.691  36.767  1.00 24.68           H  
ATOM    778  C   ASN A  55     -28.854   3.753  38.514  1.00 24.68           C  
ATOM    779  CB  ASN A  55     -31.331   3.338  37.887  1.00 24.68           C  
ATOM    780  HB2 ASN A  55     -31.997   2.510  38.132  1.00 24.68           H  
ATOM    781  HB3 ASN A  55     -31.446   4.076  38.680  1.00 24.68           H  
ATOM    782  O   ASN A  55     -29.178   4.366  39.527  1.00 24.68           O  
ATOM    783  CG  ASN A  55     -31.868   3.942  36.606  1.00 24.68           C  
ATOM    784  ND2 ASN A  55     -33.143   4.248  36.577  1.00 24.68           N  
ATOM    785 HD21 ASN A  55     -33.493   4.599  35.697  1.00 24.68           H  
ATOM    786 HD22 ASN A  55     -33.740   4.052  37.368  1.00 24.68           H  
ATOM    787  OD1 ASN A  55     -31.175   4.138  35.626  1.00 24.68           O  
ATOM    788  N   LYS A  56     -27.608   3.830  38.033  1.00 25.91           N  
ATOM    789  H   LYS A  56     -27.340   3.136  37.350  1.00 25.91           H  
ATOM    790  CA  LYS A  56     -26.658   4.907  38.360  1.00 25.91           C  
ATOM    791  HA  LYS A  56     -27.222   5.836  38.437  1.00 25.91           H  
ATOM    792  C   LYS A  56     -25.691   5.099  37.197  1.00 25.91           C  
ATOM    793  CB  LYS A  56     -25.951   4.687  39.720  1.00 25.91           C  
ATOM    794  HB2 LYS A  56     -26.085   3.655  40.044  1.00 25.91           H  
ATOM    795  HB3 LYS A  56     -24.882   4.874  39.625  1.00 25.91           H  
ATOM    796  O   LYS A  56     -24.586   4.571  37.161  1.00 25.91           O  
ATOM    797  CG  LYS A  56     -26.500   5.649  40.794  1.00 25.91           C  
ATOM    798  HG2 LYS A  56     -26.331   6.677  40.473  1.00 25.91           H  
ATOM    799  HG3 LYS A  56     -27.572   5.500  40.917  1.00 25.91           H  
ATOM    800  CD  LYS A  56     -25.834   5.442  42.158  1.00 25.91           C  
ATOM    801  HD2 LYS A  56     -24.786   5.734  42.091  1.00 25.91           H  
ATOM    802  HD3 LYS A  56     -25.897   4.387  42.427  1.00 25.91           H  
ATOM    803  CE  LYS A  56     -26.560   6.285  43.213  1.00 25.91           C  
ATOM    804  HE2 LYS A  56     -27.604   5.973  43.242  1.00 25.91           H  
ATOM    805  HE3 LYS A  56     -26.533   7.329  42.901  1.00 25.91           H  
ATOM    806  NZ  LYS A  56     -25.941   6.134  44.553  1.00 25.91           N  
ATOM    807  HZ1 LYS A  56     -26.439   6.684  45.238  1.00 25.91           H  
ATOM    808  HZ2 LYS A  56     -25.967   5.166  44.841  1.00 25.91           H  
ATOM    809  HZ3 LYS A  56     -24.978   6.436  44.532  1.00 25.91           H  
ATOM    810  N   VAL A  57     -26.152   5.909  36.250  1.00 24.64           N  
ATOM    811  H   VAL A  57     -27.124   6.176  36.319  1.00 24.64           H  
ATOM    812  CA  VAL A  57     -25.306   6.752  35.407  1.00 24.64           C  
ATOM    813  HA  VAL A  57     -24.823   6.153  34.635  1.00 24.64           H  
ATOM    814  C   VAL A  57     -24.253   7.388  36.319  1.00 24.64           C  
ATOM    815  CB  VAL A  57     -26.187   7.846  34.754  1.00 24.64           C  
ATOM    816  HB  VAL A  57     -26.637   8.459  35.535  1.00 24.64           H  
ATOM    817  O   VAL A  57     -24.597   8.204  37.178  1.00 24.64           O  
ATOM    818  CG1 VAL A  57     -25.400   8.773  33.823  1.00 24.64           C  
ATOM    819 HG11 VAL A  57     -24.925   8.195  33.030  1.00 24.64           H  
ATOM    820 HG12 VAL A  57     -26.067   9.508  33.372  1.00 24.64           H  
ATOM    821 HG13 VAL A  57     -24.631   9.309  34.379  1.00 24.64           H  
ATOM    822  CG2 VAL A  57     -27.335   7.233  33.938  1.00 24.64           C  
ATOM    823 HG21 VAL A  57     -26.933   6.568  33.173  1.00 24.64           H  
ATOM    824 HG22 VAL A  57     -27.907   8.021  33.449  1.00 24.64           H  
ATOM    825 HG23 VAL A  57     -28.017   6.671  34.575  1.00 24.64           H  
ATOM    826  N   ALA A  58     -22.981   7.021  36.166  1.00 25.15           N  
ATOM    827  H   ALA A  58     -22.752   6.281  35.518  1.00 25.15           H  
ATOM    828  CA  ALA A  58     -21.913   7.911  36.587  1.00 25.15           C  
ATOM    829  HA  ALA A  58     -22.080   8.233  37.615  1.00 25.15           H  
ATOM    830  C   ALA A  58     -22.016   9.125  35.660  1.00 25.15           C  
ATOM    831  CB  ALA A  58     -20.560   7.190  36.527  1.00 25.15           C  
ATOM    832  HB1 ALA A  58     -20.565   6.334  37.202  1.00 25.15           H  
ATOM    833  HB2 ALA A  58     -19.768   7.876  36.826  1.00 25.15           H  
ATOM    834  HB3 ALA A  58     -20.362   6.847  35.511  1.00 25.15           H  
ATOM    835  O   ALA A  58     -21.550   9.094  34.523  1.00 25.15           O  
ATOM    836  N   ARG A  59     -22.749  10.149  36.115  1.00 24.99           N  
ATOM    837  H   ARG A  59     -23.197  10.028  37.012  1.00 24.99           H  
ATOM    838  CA  ARG A  59     -22.752  11.481  35.517  1.00 24.99           C  
ATOM    839  HA  ARG A  59     -23.017  11.438  34.460  1.00 24.99           H  
ATOM    840  C   ARG A  59     -21.315  11.979  35.624  1.00 24.99           C  
ATOM    841  CB  ARG A  59     -23.714  12.422  36.271  1.00 24.99           C  
ATOM    842  HB2 ARG A  59     -23.477  12.396  37.335  1.00 24.99           H  
ATOM    843  HB3 ARG A  59     -23.534  13.438  35.918  1.00 24.99           H  
ATOM    844  O   ARG A  59     -20.924  12.496  36.662  1.00 24.99           O  
ATOM    845  CG  ARG A  59     -25.205  12.108  36.085  1.00 24.99           C  
ATOM    846  HG2 ARG A  59     -25.462  12.187  35.029  1.00 24.99           H  
ATOM    847  HG3 ARG A  59     -25.415  11.096  36.433  1.00 24.99           H  
ATOM    848  CD  ARG A  59     -26.034  13.114  36.899  1.00 24.99           C  
ATOM    849  HD2 ARG A  59     -25.776  14.119  36.565  1.00 24.99           H  
ATOM    850  HD3 ARG A  59     -25.764  13.019  37.950  1.00 24.99           H  
ATOM    851  NE  ARG A  59     -27.488  12.905  36.741  1.00 24.99           N  
ATOM    852  HE  ARG A  59     -27.775  12.153  36.130  1.00 24.99           H  
ATOM    853  NH1 ARG A  59     -28.164  14.689  38.023  1.00 24.99           N  
ATOM    854 HH11 ARG A  59     -28.890  15.307  38.356  1.00 24.99           H  
ATOM    855 HH12 ARG A  59     -27.196  14.935  38.171  1.00 24.99           H  
ATOM    856  NH2 ARG A  59     -29.695  13.415  37.017  1.00 24.99           N  
ATOM    857 HH21 ARG A  59     -29.949  12.669  36.385  1.00 24.99           H  
ATOM    858 HH22 ARG A  59     -30.407  14.034  37.377  1.00 24.99           H  
ATOM    859  CZ  ARG A  59     -28.438  13.666  37.261  1.00 24.99           C  
ATOM    860  N   MET A  60     -20.513  11.743  34.595  1.00 30.70           N  
ATOM    861  H   MET A  60     -20.866  11.196  33.823  1.00 30.70           H  
ATOM    862  CA  MET A  60     -19.359  12.589  34.359  1.00 30.70           C  
ATOM    863  HA  MET A  60     -18.831  12.755  35.298  1.00 30.70           H  
ATOM    864  C   MET A  60     -19.975  13.898  33.881  1.00 30.70           C  
ATOM    865  CB  MET A  60     -18.406  11.918  33.357  1.00 30.70           C  
ATOM    866  HB2 MET A  60     -18.700  12.153  32.334  1.00 30.70           H  
ATOM    867  HB3 MET A  60     -18.457  10.837  33.487  1.00 30.70           H  
ATOM    868  O   MET A  60     -20.695  13.899  32.881  1.00 30.70           O  
ATOM    869  CG  MET A  60     -16.953  12.339  33.590  1.00 30.70           C  
ATOM    870  HG2 MET A  60     -16.706  12.199  34.643  1.00 30.70           H  
ATOM    871  HG3 MET A  60     -16.851  13.398  33.355  1.00 30.70           H  
ATOM    872  SD  MET A  60     -15.769  11.400  32.583  1.00 30.70           S  
ATOM    873  CE  MET A  60     -14.872  10.484  33.864  1.00 30.70           C  
ATOM    874  HE1 MET A  60     -15.566   9.856  34.424  1.00 30.70           H  
ATOM    875  HE2 MET A  60     -14.112   9.858  33.395  1.00 30.70           H  
ATOM    876  HE3 MET A  60     -14.388  11.188  34.540  1.00 30.70           H  
ATOM    877  N   GLU A  61     -19.845  14.944  34.694  1.00 28.44           N  
ATOM    878  H   GLU A  61     -19.289  14.853  35.532  1.00 28.44           H  
ATOM    879  CA  GLU A  61     -20.285  16.290  34.354  1.00 28.44           C  
ATOM    880  HA  GLU A  61     -21.373  16.329  34.302  1.00 28.44           H  
ATOM    881  C   GLU A  61     -19.719  16.616  32.971  1.00 28.44           C  
ATOM    882  CB  GLU A  61     -19.812  17.286  35.433  1.00 28.44           C  
ATOM    883  HB2 GLU A  61     -19.990  18.301  35.077  1.00 28.44           H  
ATOM    884  HB3 GLU A  61     -18.742  17.154  35.597  1.00 28.44           H  
ATOM    885  O   GLU A  61     -18.516  16.799  32.797  1.00 28.44           O  
ATOM    886  CG  GLU A  61     -20.574  17.089  36.757  1.00 28.44           C  
ATOM    887  HG2 GLU A  61     -21.635  17.250  36.568  1.00 28.44           H  
ATOM    888  HG3 GLU A  61     -20.456  16.055  37.081  1.00 28.44           H  
ATOM    889  CD  GLU A  61     -20.112  18.007  37.904  1.00 28.44           C  
ATOM    890  OE1 GLU A  61     -20.933  18.196  38.834  1.00 28.44           O  
ATOM    891  OE2 GLU A  61     -18.939  18.434  37.897  1.00 28.44           O  
ATOM    892  N   ALA A  62     -20.590  16.602  31.960  1.00 30.37           N  
ATOM    893  H   ALA A  62     -21.543  16.321  32.146  1.00 30.37           H  
ATOM    894  CA  ALA A  62     -20.348  17.380  30.769  1.00 30.37           C  
ATOM    895  HA  ALA A  62     -19.409  17.079  30.303  1.00 30.37           H  
ATOM    896  C   ALA A  62     -20.239  18.807  31.288  1.00 30.37           C  
ATOM    897  CB  ALA A  62     -21.510  17.191  29.784  1.00 30.37           C  
ATOM    898  HB1 ALA A  62     -22.453  17.475  30.252  1.00 30.37           H  
ATOM    899  HB2 ALA A  62     -21.560  16.148  29.469  1.00 30.37           H  
ATOM    900  HB3 ALA A  62     -21.347  17.820  28.910  1.00 30.37           H  
ATOM    901  O   ALA A  62     -21.230  19.335  31.796  1.00 30.37           O  
ATOM    902  N   ASP A  63     -19.029  19.359  31.265  1.00 30.14           N  
ATOM    903  H   ASP A  63     -18.237  18.793  30.996  1.00 30.14           H  
ATOM    904  CA  ASP A  63     -18.777  20.741  31.636  1.00 30.14           C  
ATOM    905  HA  ASP A  63     -18.983  20.844  32.701  1.00 30.14           H  
ATOM    906  C   ASP A  63     -19.771  21.590  30.833  1.00 30.14           C  
ATOM    907  CB  ASP A  63     -17.295  21.075  31.357  1.00 30.14           C  
ATOM    908  HB2 ASP A  63     -17.199  21.565  30.388  1.00 30.14           H  
ATOM    909  HB3 ASP A  63     -16.725  20.147  31.303  1.00 30.14           H  
ATOM    910  O   ASP A  63     -19.695  21.700  29.603  1.00 30.14           O  
ATOM    911  CG  ASP A  63     -16.630  21.946  32.429  1.00 30.14           C  
ATOM    912  OD1 ASP A  63     -17.351  22.452  33.317  1.00 30.14           O  
ATOM    913  OD2 ASP A  63     -15.392  22.097  32.336  1.00 30.14           O  
ATOM    914  N   SER A  64     -20.799  22.089  31.521  1.00 38.61           N  
ATOM    915  H   SER A  64     -20.805  21.931  32.518  1.00 38.61           H  
ATOM    916  CA  SER A  64     -22.019  22.655  30.940  1.00 38.61           C  
ATOM    917  HA  SER A  64     -22.311  22.022  30.101  1.00 38.61           H  
ATOM    918  C   SER A  64     -21.794  24.057  30.370  1.00 38.61           C  
ATOM    919  CB  SER A  64     -23.156  22.602  31.968  1.00 38.61           C  
ATOM    920  HB2 SER A  64     -24.070  23.004  31.530  1.00 38.61           H  
ATOM    921  HB3 SER A  64     -23.331  21.563  32.247  1.00 38.61           H  
ATOM    922  O   SER A  64     -22.726  24.843  30.257  1.00 38.61           O  
ATOM    923  OG  SER A  64     -22.815  23.340  33.125  1.00 38.61           O  
ATOM    924  HG  SER A  64     -22.770  24.265  32.872  1.00 38.61           H  
ATOM    925  N   ALA A  65     -20.548  24.369  30.015  1.00 36.36           N  
ATOM    926  H   ALA A  65     -19.848  23.656  30.165  1.00 36.36           H  
ATOM    927  CA  ALA A  65     -20.124  25.587  29.345  1.00 36.36           C  
ATOM    928  HA  ALA A  65     -20.896  26.348  29.454  1.00 36.36           H  
ATOM    929  C   ALA A  65     -19.908  25.381  27.831  1.00 36.36           C  
ATOM    930  CB  ALA A  65     -18.862  26.085  30.057  1.00 36.36           C  
ATOM    931  HB1 ALA A  65     -19.075  26.259  31.112  1.00 36.36           H  
ATOM    932  HB2 ALA A  65     -18.064  25.348  29.969  1.00 36.36           H  
ATOM    933  HB3 ALA A  65     -18.534  27.020  29.603  1.00 36.36           H  
ATOM    934  O   ALA A  65     -19.921  26.352  27.086  1.00 36.36           O  
ATOM    935  N   GLY A  66     -19.745  24.138  27.351  1.00 33.27           N  
ATOM    936  H   GLY A  66     -19.709  23.373  28.009  1.00 33.27           H  
ATOM    937  CA  GLY A  66     -19.500  23.853  25.925  1.00 33.27           C  
ATOM    938  HA2 GLY A  66     -19.023  24.712  25.452  1.00 33.27           H  
ATOM    939  HA3 GLY A  66     -18.808  23.013  25.858  1.00 33.27           H  
ATOM    940  C   GLY A  66     -20.742  23.495  25.098  1.00 33.27           C  
ATOM    941  O   GLY A  66     -20.666  23.435  23.873  1.00 33.27           O  
ATOM    942  N   ALA A  67     -21.882  23.240  25.748  1.00 37.91           N  
ATOM    943  H   ALA A  67     -21.881  23.319  26.755  1.00 37.91           H  
ATOM    944  CA  ALA A  67     -23.112  22.796  25.085  1.00 37.91           C  
ATOM    945  HA  ALA A  67     -22.842  22.225  24.196  1.00 37.91           H  
ATOM    946  C   ALA A  67     -24.000  23.958  24.595  1.00 37.91           C  
ATOM    947  CB  ALA A  67     -23.851  21.843  26.030  1.00 37.91           C  
ATOM    948  HB1 ALA A  67     -23.208  21.003  26.293  1.00 37.91           H  
ATOM    949  HB2 ALA A  67     -24.744  21.464  25.533  1.00 37.91           H  
ATOM    950  HB3 ALA A  67     -24.150  22.372  26.935  1.00 37.91           H  
ATOM    951  O   ALA A  67     -24.735  23.786  23.629  1.00 37.91           O  
ATOM    952  N   GLU A  68     -23.886  25.153  25.188  1.00 40.98           N  
ATOM    953  H   GLU A  68     -23.277  25.246  25.988  1.00 40.98           H  
ATOM    954  CA  GLU A  68     -24.632  26.354  24.761  1.00 40.98           C  
ATOM    955  HA  GLU A  68     -25.592  26.040  24.351  1.00 40.98           H  
ATOM    956  C   GLU A  68     -23.946  27.141  23.619  1.00 40.98           C  
ATOM    957  CB  GLU A  68     -24.934  27.257  25.974  1.00 40.98           C  
ATOM    958  HB2 GLU A  68     -24.025  27.388  26.561  1.00 40.98           H  
ATOM    959  HB3 GLU A  68     -25.250  28.234  25.608  1.00 40.98           H  
ATOM    960  O   GLU A  68     -24.554  28.040  23.037  1.00 40.98           O  
ATOM    961  CG  GLU A  68     -26.065  26.703  26.862  1.00 40.98           C  
ATOM    962  HG2 GLU A  68     -26.926  26.488  26.229  1.00 40.98           H  
ATOM    963  HG3 GLU A  68     -25.734  25.764  27.307  1.00 40.98           H  
ATOM    964  CD  GLU A  68     -26.496  27.671  27.982  1.00 40.98           C  
ATOM    965  OE1 GLU A  68     -27.624  27.499  28.500  1.00 40.98           O  
ATOM    966  OE2 GLU A  68     -25.711  28.586  28.323  1.00 40.98           O  
ATOM    967  N   GLU A  69     -22.713  26.788  23.228  1.00 40.09           N  
ATOM    968  H   GLU A  69     -22.223  26.085  23.763  1.00 40.09           H  
ATOM    969  CA  GLU A  69     -22.040  27.363  22.044  1.00 40.09           C  
ATOM    970  HA  GLU A  69     -22.468  28.343  21.836  1.00 40.09           H  
ATOM    971  C   GLU A  69     -22.260  26.549  20.754  1.00 40.09           C  
ATOM    972  CB  GLU A  69     -20.541  27.583  22.314  1.00 40.09           C  
ATOM    973  HB2 GLU A  69     -20.054  27.795  21.362  1.00 40.09           H  
ATOM    974  HB3 GLU A  69     -20.104  26.676  22.731  1.00 40.09           H  
ATOM    975  O   GLU A  69     -22.029  27.055  19.653  1.00 40.09           O  
ATOM    976  CG  GLU A  69     -20.284  28.777  23.251  1.00 40.09           C  
ATOM    977  HG2 GLU A  69     -20.606  28.512  24.258  1.00 40.09           H  
ATOM    978  HG3 GLU A  69     -20.892  29.616  22.915  1.00 40.09           H  
ATOM    979  CD  GLU A  69     -18.808  29.217  23.279  1.00 40.09           C  
ATOM    980  OE1 GLU A  69     -18.570  30.397  23.631  1.00 40.09           O  
ATOM    981  OE2 GLU A  69     -17.927  28.401  22.923  1.00 40.09           O  
ATOM    982  N   ALA A  70     -22.766  25.314  20.853  1.00 37.29           N  
ATOM    983  H   ALA A  70     -22.962  24.949  21.774  1.00 37.29           H  
ATOM    984  CA  ALA A  70     -23.087  24.477  19.694  1.00 37.29           C  
ATOM    985  HA  ALA A  70     -22.285  24.576  18.962  1.00 37.29           H  
ATOM    986  C   ALA A  70     -24.391  24.904  18.988  1.00 37.29           C  
ATOM    987  CB  ALA A  70     -23.126  23.016  20.153  1.00 37.29           C  
ATOM    988  HB1 ALA A  70     -23.314  22.369  19.296  1.00 37.29           H  
ATOM    989  HB2 ALA A  70     -22.173  22.743  20.606  1.00 37.29           H  
ATOM    990  HB3 ALA A  70     -23.924  22.878  20.883  1.00 37.29           H  
ATOM    991  O   ALA A  70     -24.530  24.704  17.784  1.00 37.29           O  
ATOM    992  N   GLU A  71     -25.312  25.561  19.701  1.00 36.44           N  
ATOM    993  H   GLU A  71     -25.159  25.665  20.694  1.00 36.44           H  
ATOM    994  CA  GLU A  71     -26.604  26.022  19.163  1.00 36.44           C  
ATOM    995  HA  GLU A  71     -26.909  25.340  18.369  1.00 36.44           H  
ATOM    996  C   GLU A  71     -26.547  27.409  18.487  1.00 36.44           C  
ATOM    997  CB  GLU A  71     -27.689  25.946  20.255  1.00 36.44           C  
ATOM    998  HB2 GLU A  71     -28.575  26.480  19.913  1.00 36.44           H  
ATOM    999  HB3 GLU A  71     -27.323  26.428  21.162  1.00 36.44           H  
ATOM   1000  O   GLU A  71     -27.570  27.917  18.036  1.00 36.44           O  
ATOM   1001  CG  GLU A  71     -28.106  24.495  20.555  1.00 36.44           C  
ATOM   1002  HG2 GLU A  71     -28.365  24.010  19.614  1.00 36.44           H  
ATOM   1003  HG3 GLU A  71     -27.255  23.964  20.982  1.00 36.44           H  
ATOM   1004  CD  GLU A  71     -29.303  24.389  21.519  1.00 36.44           C  
ATOM   1005  OE1 GLU A  71     -29.945  23.313  21.521  1.00 36.44           O  
ATOM   1006  OE2 GLU A  71     -29.577  25.372  22.245  1.00 36.44           O  
ATOM   1007  N   LYS A  72     -25.362  28.033  18.370  1.00 39.01           N  
ATOM   1008  H   LYS A  72     -24.560  27.575  18.779  1.00 39.01           H  
ATOM   1009  CA  LYS A  72     -25.184  29.351  17.716  1.00 39.01           C  
ATOM   1010  HA  LYS A  72     -26.144  29.661  17.302  1.00 39.01           H  
ATOM   1011  C   LYS A  72     -24.268  29.365  16.492  1.00 39.01           C  
ATOM   1012  CB  LYS A  72     -24.775  30.404  18.756  1.00 39.01           C  
ATOM   1013  HB2 LYS A  72     -23.987  30.002  19.393  1.00 39.01           H  
ATOM   1014  HB3 LYS A  72     -24.391  31.291  18.251  1.00 39.01           H  
ATOM   1015  O   LYS A  72     -24.111  30.416  15.877  1.00 39.01           O  
ATOM   1016  CG  LYS A  72     -25.985  30.820  19.599  1.00 39.01           C  
ATOM   1017  HG2 LYS A  72     -26.383  29.950  20.121  1.00 39.01           H  
ATOM   1018  HG3 LYS A  72     -26.758  31.228  18.948  1.00 39.01           H  
ATOM   1019  CD  LYS A  72     -25.577  31.878  20.623  1.00 39.01           C  
ATOM   1020  HD2 LYS A  72     -24.792  31.460  21.253  1.00 39.01           H  
ATOM   1021  HD3 LYS A  72     -25.200  32.763  20.111  1.00 39.01           H  
ATOM   1022  CE  LYS A  72     -26.792  32.234  21.478  1.00 39.01           C  
ATOM   1023  HE2 LYS A  72     -27.252  31.304  21.811  1.00 39.01           H  
ATOM   1024  HE3 LYS A  72     -27.519  32.764  20.861  1.00 39.01           H  
ATOM   1025  NZ  LYS A  72     -26.389  33.040  22.652  1.00 39.01           N  
ATOM   1026  HZ1 LYS A  72     -25.744  32.497  23.208  1.00 39.01           H  
ATOM   1027  HZ2 LYS A  72     -25.931  33.893  22.364  1.00 39.01           H  
ATOM   1028  HZ3 LYS A  72     -27.192  33.244  23.230  1.00 39.01           H  
ATOM   1029  N   ASN A  73     -23.714  28.223  16.086  1.00 36.66           N  
ATOM   1030  H   ASN A  73     -23.934  27.379  16.595  1.00 36.66           H  
ATOM   1031  CA  ASN A  73     -22.904  28.122  14.871  1.00 36.66           C  
ATOM   1032  HA  ASN A  73     -22.631  29.125  14.542  1.00 36.66           H  
ATOM   1033  C   ASN A  73     -23.726  27.567  13.699  1.00 36.66           C  
ATOM   1034  CB  ASN A  73     -21.582  27.401  15.184  1.00 36.66           C  
ATOM   1035  HB2 ASN A  73     -21.103  27.100  14.252  1.00 36.66           H  
ATOM   1036  HB3 ASN A  73     -21.783  26.503  15.769  1.00 36.66           H  
ATOM   1037  O   ASN A  73     -23.453  26.497  13.161  1.00 36.66           O  
ATOM   1038  CG  ASN A  73     -20.603  28.306  15.920  1.00 36.66           C  
ATOM   1039  ND2 ASN A  73     -19.798  27.763  16.801  1.00 36.66           N  
ATOM   1040 HD21 ASN A  73     -19.249  28.413  17.346  1.00 36.66           H  
ATOM   1041 HD22 ASN A  73     -19.960  26.816  17.111  1.00 36.66           H  
ATOM   1042  OD1 ASN A  73     -20.524  29.504  15.704  1.00 36.66           O  
ATOM   1043  N   GLU A  74     -24.732  28.342  13.284  1.00 31.13           N  
ATOM   1044  H   GLU A  74     -24.925  29.183  13.809  1.00 31.13           H  
ATOM   1045  CA  GLU A  74     -25.379  28.222  11.975  1.00 31.13           C  
ATOM   1046  HA  GLU A  74     -25.611  27.175  11.782  1.00 31.13           H  
ATOM   1047  C   GLU A  74     -24.413  28.703  10.872  1.00 31.13           C  
ATOM   1048  CB  GLU A  74     -26.701  29.018  11.934  1.00 31.13           C  
ATOM   1049  HB2 GLU A  74     -27.046  29.038  10.900  1.00 31.13           H  
ATOM   1050  HB3 GLU A  74     -26.507  30.042  12.252  1.00 31.13           H  
ATOM   1051  O   GLU A  74     -24.523  29.808  10.351  1.00 31.13           O  
ATOM   1052  CG  GLU A  74     -27.837  28.428  12.786  1.00 31.13           C  
ATOM   1053  HG2 GLU A  74     -27.555  28.479  13.837  1.00 31.13           H  
ATOM   1054  HG3 GLU A  74     -27.958  27.379  12.517  1.00 31.13           H  
ATOM   1055  CD  GLU A  74     -29.174  29.170  12.576  1.00 31.13           C  
ATOM   1056  OE1 GLU A  74     -30.230  28.544  12.820  1.00 31.13           O  
ATOM   1057  OE2 GLU A  74     -29.149  30.350  12.155  1.00 31.13           O  
ATOM   1058  N   PHE A  75     -23.435  27.871  10.507  1.00 28.05           N  
ATOM   1059  H   PHE A  75     -23.314  27.028  11.050  1.00 28.05           H  
ATOM   1060  CA  PHE A  75     -22.712  27.971   9.235  1.00 28.05           C  
ATOM   1061  HA  PHE A  75     -23.308  28.576   8.552  1.00 28.05           H  
ATOM   1062  C   PHE A  75     -22.610  26.567   8.625  1.00 28.05           C  
ATOM   1063  CB  PHE A  75     -21.353  28.674   9.391  1.00 28.05           C  
ATOM   1064  HB2 PHE A  75     -20.868  28.326  10.303  1.00 28.05           H  
ATOM   1065  HB3 PHE A  75     -20.716  28.382   8.556  1.00 28.05           H  
ATOM   1066  O   PHE A  75     -22.220  25.607   9.283  1.00 28.05           O  
ATOM   1067  CG  PHE A  75     -21.441  30.195   9.399  1.00 28.05           C  
ATOM   1068  CD1 PHE A  75     -21.429  30.914   8.186  1.00 28.05           C  
ATOM   1069  HD1 PHE A  75     -21.345  30.385   7.248  1.00 28.05           H  
ATOM   1070  CD2 PHE A  75     -21.560  30.895  10.614  1.00 28.05           C  
ATOM   1071  HD2 PHE A  75     -21.598  30.351  11.547  1.00 28.05           H  
ATOM   1072  CE1 PHE A  75     -21.541  32.318   8.189  1.00 28.05           C  
ATOM   1073  HE1 PHE A  75     -21.545  32.863   7.256  1.00 28.05           H  
ATOM   1074  CE2 PHE A  75     -21.675  32.297  10.618  1.00 28.05           C  
ATOM   1075  HE2 PHE A  75     -21.793  32.819  11.556  1.00 28.05           H  
ATOM   1076  CZ  PHE A  75     -21.665  33.010   9.407  1.00 28.05           C  
ATOM   1077  HZ  PHE A  75     -21.768  34.085   9.414  1.00 28.05           H  
ATOM   1078  N   GLY A  76     -23.064  26.444   7.377  1.00 27.45           N  
ATOM   1079  H   GLY A  76     -23.301  27.296   6.891  1.00 27.45           H  
ATOM   1080  CA  GLY A  76     -23.500  25.186   6.770  1.00 27.45           C  
ATOM   1081  HA2 GLY A  76     -23.824  25.380   5.748  1.00 27.45           H  
ATOM   1082  HA3 GLY A  76     -24.367  24.838   7.331  1.00 27.45           H  
ATOM   1083  C   GLY A  76     -22.476  24.045   6.727  1.00 27.45           C  
ATOM   1084  O   GLY A  76     -21.284  24.255   6.540  1.00 27.45           O  
ATOM   1085  N   GLY A  77     -22.980  22.811   6.848  1.00 32.78           N  
ATOM   1086  H   GLY A  77     -23.957  22.730   7.090  1.00 32.78           H  
ATOM   1087  CA  GLY A  77     -22.290  21.568   6.463  1.00 32.78           C  
ATOM   1088  HA2 GLY A  77     -22.041  21.622   5.403  1.00 32.78           H  
ATOM   1089  HA3 GLY A  77     -22.979  20.736   6.603  1.00 32.78           H  
ATOM   1090  C   GLY A  77     -21.000  21.213   7.218  1.00 32.78           C  
ATOM   1091  O   GLY A  77     -20.224  20.399   6.721  1.00 32.78           O  
ATOM   1092  N   GLY A  78     -20.733  21.829   8.372  1.00 36.97           N  
ATOM   1093  H   GLY A  78     -21.400  22.506   8.716  1.00 36.97           H  
ATOM   1094  CA  GLY A  78     -19.451  21.730   9.074  1.00 36.97           C  
ATOM   1095  HA2 GLY A  78     -19.324  22.615   9.696  1.00 36.97           H  
ATOM   1096  HA3 GLY A  78     -18.647  21.728   8.337  1.00 36.97           H  
ATOM   1097  C   GLY A  78     -19.304  20.502   9.980  1.00 36.97           C  
ATOM   1098  O   GLY A  78     -20.180  20.203  10.785  1.00 36.97           O  
ATOM   1099  N   GLN A  79     -18.155  19.825   9.885  1.00 49.19           N  
ATOM   1100  H   GLN A  79     -17.493  20.139   9.189  1.00 49.19           H  
ATOM   1101  CA  GLN A  79     -17.698  18.794  10.826  1.00 49.19           C  
ATOM   1102  HA  GLN A  79     -18.385  17.948  10.804  1.00 49.19           H  
ATOM   1103  C   GLN A  79     -17.647  19.355  12.261  1.00 49.19           C  
ATOM   1104  CB  GLN A  79     -16.287  18.330  10.409  1.00 49.19           C  
ATOM   1105  HB2 GLN A  79     -15.641  19.204  10.326  1.00 49.19           H  
ATOM   1106  HB3 GLN A  79     -15.884  17.686  11.191  1.00 49.19           H  
ATOM   1107  O   GLN A  79     -16.930  20.323  12.520  1.00 49.19           O  
ATOM   1108  CG  GLN A  79     -16.257  17.549   9.085  1.00 49.19           C  
ATOM   1109  HG2 GLN A  79     -16.792  16.608   9.217  1.00 49.19           H  
ATOM   1110  HG3 GLN A  79     -16.768  18.119   8.309  1.00 49.19           H  
ATOM   1111  CD  GLN A  79     -14.843  17.248   8.583  1.00 49.19           C  
ATOM   1112  NE2 GLN A  79     -14.713  16.460   7.539  1.00 49.19           N  
ATOM   1113 HE21 GLN A  79     -15.529  16.055   7.103  1.00 49.19           H  
ATOM   1114 HE22 GLN A  79     -13.768  16.292   7.224  1.00 49.19           H  
ATOM   1115  OE1 GLN A  79     -13.832  17.712   9.086  1.00 49.19           O  
ATOM   1116  N   GLY A  80     -18.364  18.738  13.203  1.00 43.32           N  
ATOM   1117  H   GLY A  80     -18.917  17.936  12.936  1.00 43.32           H  
ATOM   1118  CA  GLY A  80     -18.331  19.103  14.622  1.00 43.32           C  
ATOM   1119  HA2 GLY A  80     -18.062  20.153  14.735  1.00 43.32           H  
ATOM   1120  HA3 GLY A  80     -19.324  18.963  15.051  1.00 43.32           H  
ATOM   1121  C   GLY A  80     -17.345  18.230  15.400  1.00 43.32           C  
ATOM   1122  O   GLY A  80     -17.340  17.012  15.244  1.00 43.32           O  
ATOM   1123  N   LYS A  81     -16.498  18.815  16.255  1.00 51.27           N  
ATOM   1124  H   LYS A  81     -16.568  19.815  16.376  1.00 51.27           H  
ATOM   1125  CA  LYS A  81     -15.654  18.044  17.187  1.00 51.27           C  
ATOM   1126  HA  LYS A  81     -15.174  17.229  16.644  1.00 51.27           H  
ATOM   1127  C   LYS A  81     -16.551  17.434  18.271  1.00 51.27           C  
ATOM   1128  CB  LYS A  81     -14.565  18.958  17.773  1.00 51.27           C  
ATOM   1129  HB2 LYS A  81     -15.042  19.758  18.341  1.00 51.27           H  
ATOM   1130  HB3 LYS A  81     -14.006  19.410  16.953  1.00 51.27           H  
ATOM   1131  O   LYS A  81     -17.130  18.174  19.056  1.00 51.27           O  
ATOM   1132  CG  LYS A  81     -13.581  18.206  18.685  1.00 51.27           C  
ATOM   1133  HG2 LYS A  81     -14.130  17.716  19.490  1.00 51.27           H  
ATOM   1134  HG3 LYS A  81     -13.057  17.446  18.105  1.00 51.27           H  
ATOM   1135  CD  LYS A  81     -12.563  19.177  19.301  1.00 51.27           C  
ATOM   1136  HD2 LYS A  81     -11.984  19.644  18.505  1.00 51.27           H  
ATOM   1137  HD3 LYS A  81     -13.105  19.949  19.849  1.00 51.27           H  
ATOM   1138  CE  LYS A  81     -11.628  18.432  20.261  1.00 51.27           C  
ATOM   1139  HE2 LYS A  81     -12.241  17.892  20.983  1.00 51.27           H  
ATOM   1140  HE3 LYS A  81     -11.061  17.693  19.695  1.00 51.27           H  
ATOM   1141  NZ  LYS A  81     -10.714  19.362  20.973  1.00 51.27           N  
ATOM   1142  HZ1 LYS A  81     -11.249  20.032  21.508  1.00 51.27           H  
ATOM   1143  HZ2 LYS A  81     -10.126  18.856  21.620  1.00 51.27           H  
ATOM   1144  HZ3 LYS A  81     -10.128  19.865  20.322  1.00 51.27           H  
ATOM   1145  N   LEU A  82     -16.647  16.107  18.327  1.00 44.83           N  
ATOM   1146  H   LEU A  82     -16.109  15.561  17.670  1.00 44.83           H  
ATOM   1147  CA  LEU A  82     -17.515  15.389  19.271  1.00 44.83           C  
ATOM   1148  HA  LEU A  82     -18.378  16.008  19.518  1.00 44.83           H  
ATOM   1149  C   LEU A  82     -16.822  15.070  20.606  1.00 44.83           C  
ATOM   1150  CB  LEU A  82     -18.003  14.094  18.612  1.00 44.83           C  
ATOM   1151  HB2 LEU A  82     -18.488  13.489  19.378  1.00 44.83           H  
ATOM   1152  HB3 LEU A  82     -17.121  13.566  18.248  1.00 44.83           H  
ATOM   1153  O   LEU A  82     -17.493  14.832  21.606  1.00 44.83           O  
ATOM   1154  CG  LEU A  82     -18.978  14.223  17.436  1.00 44.83           C  
ATOM   1155  HG  LEU A  82     -18.515  14.822  16.652  1.00 44.83           H  
ATOM   1156  CD1 LEU A  82     -19.261  12.808  16.918  1.00 44.83           C  
ATOM   1157 HD11 LEU A  82     -19.574  12.162  17.738  1.00 44.83           H  
ATOM   1158 HD12 LEU A  82     -18.367  12.395  16.450  1.00 44.83           H  
ATOM   1159 HD13 LEU A  82     -20.068  12.821  16.186  1.00 44.83           H  
ATOM   1160  CD2 LEU A  82     -20.295  14.884  17.830  1.00 44.83           C  
ATOM   1161 HD21 LEU A  82     -20.969  14.895  16.973  1.00 44.83           H  
ATOM   1162 HD22 LEU A  82     -20.764  14.336  18.647  1.00 44.83           H  
ATOM   1163 HD23 LEU A  82     -20.121  15.916  18.135  1.00 44.83           H  
ATOM   1164  N   GLY A  83     -15.488  15.061  20.640  1.00 49.82           N  
ATOM   1165  H   GLY A  83     -14.987  15.150  19.768  1.00 49.82           H  
ATOM   1166  CA  GLY A  83     -14.727  14.843  21.868  1.00 49.82           C  
ATOM   1167  HA2 GLY A  83     -14.743  15.753  22.468  1.00 49.82           H  
ATOM   1168  HA3 GLY A  83     -15.203  14.054  22.451  1.00 49.82           H  
ATOM   1169  C   GLY A  83     -13.276  14.444  21.618  1.00 49.82           C  
ATOM   1170  O   GLY A  83     -12.764  14.550  20.500  1.00 49.82           O  
ATOM   1171  N   THR A  84     -12.605  13.996  22.678  1.00 47.70           N  
ATOM   1172  H   THR A  84     -13.066  13.993  23.577  1.00 47.70           H  
ATOM   1173  CA  THR A  84     -11.243  13.447  22.659  1.00 47.70           C  
ATOM   1174  HA  THR A  84     -10.943  13.292  21.623  1.00 47.70           H  
ATOM   1175  C   THR A  84     -11.218  12.083  23.349  1.00 47.70           C  
ATOM   1176  CB  THR A  84     -10.219  14.397  23.312  1.00 47.70           C  
ATOM   1177  HB  THR A  84      -9.346  13.825  23.626  1.00 47.70           H  
ATOM   1178  O   THR A  84     -11.753  11.913  24.440  1.00 47.70           O  
ATOM   1179  CG2 THR A  84      -9.762  15.484  22.340  1.00 47.70           C  
ATOM   1180 HG21 THR A  84     -10.624  16.054  21.993  1.00 47.70           H  
ATOM   1181 HG22 THR A  84      -9.260  15.022  21.490  1.00 47.70           H  
ATOM   1182 HG23 THR A  84      -9.057  16.146  22.844  1.00 47.70           H  
ATOM   1183  OG1 THR A  84     -10.767  15.066  24.425  1.00 47.70           O  
ATOM   1184  HG1 THR A  84     -10.053  15.296  25.025  1.00 47.70           H  
ATOM   1185  N   MET A  85     -10.601  11.089  22.710  1.00 41.28           N  
ATOM   1186  H   MET A  85     -10.217  11.280  21.796  1.00 41.28           H  
ATOM   1187  CA  MET A  85     -10.349   9.763  23.276  1.00 41.28           C  
ATOM   1188  HA  MET A  85     -11.013   9.598  24.125  1.00 41.28           H  
ATOM   1189  C   MET A  85      -8.902   9.688  23.765  1.00 41.28           C  
ATOM   1190  CB  MET A  85     -10.653   8.689  22.220  1.00 41.28           C  
ATOM   1191  HB2 MET A  85     -11.691   8.796  21.905  1.00 41.28           H  
ATOM   1192  HB3 MET A  85     -10.013   8.844  21.351  1.00 41.28           H  
ATOM   1193  O   MET A  85      -7.981   9.982  23.006  1.00 41.28           O  
ATOM   1194  CG  MET A  85     -10.434   7.265  22.748  1.00 41.28           C  
ATOM   1195  HG2 MET A  85     -11.099   7.093  23.594  1.00 41.28           H  
ATOM   1196  HG3 MET A  85      -9.407   7.174  23.102  1.00 41.28           H  
ATOM   1197  SD  MET A  85     -10.698   5.953  21.523  1.00 41.28           S  
ATOM   1198  CE  MET A  85     -12.489   6.090  21.260  1.00 41.28           C  
ATOM   1199  HE1 MET A  85     -12.818   5.289  20.598  1.00 41.28           H  
ATOM   1200  HE2 MET A  85     -12.728   7.049  20.801  1.00 41.28           H  
ATOM   1201  HE3 MET A  85     -13.008   6.001  22.214  1.00 41.28           H  
ATOM   1202  N   GLN A  86      -8.687   9.271  25.012  1.00 43.50           N  
ATOM   1203  H   GLN A  86      -9.478   9.046  25.598  1.00 43.50           H  
ATOM   1204  CA  GLN A  86      -7.349   9.007  25.542  1.00 43.50           C  
ATOM   1205  HA  GLN A  86      -6.633   9.663  25.046  1.00 43.50           H  
ATOM   1206  C   GLN A  86      -6.937   7.560  25.255  1.00 43.50           C  
ATOM   1207  CB  GLN A  86      -7.295   9.325  27.042  1.00 43.50           C  
ATOM   1208  HB2 GLN A  86      -6.373   8.911  27.450  1.00 43.50           H  
ATOM   1209  HB3 GLN A  86      -8.135   8.854  27.553  1.00 43.50           H  
ATOM   1210  O   GLN A  86      -7.611   6.620  25.669  1.00 43.50           O  
ATOM   1211  CG  GLN A  86      -7.308  10.841  27.298  1.00 43.50           C  
ATOM   1212  HG2 GLN A  86      -8.262  11.263  26.981  1.00 43.50           H  
ATOM   1213  HG3 GLN A  86      -6.516  11.303  26.710  1.00 43.50           H  
ATOM   1214  CD  GLN A  86      -7.077  11.206  28.762  1.00 43.50           C  
ATOM   1215  NE2 GLN A  86      -6.847  12.467  29.060  1.00 43.50           N  
ATOM   1216 HE21 GLN A  86      -6.723  12.690  30.037  1.00 43.50           H  
ATOM   1217 HE22 GLN A  86      -6.783  13.185  28.353  1.00 43.50           H  
ATOM   1218  OE1 GLN A  86      -7.068  10.370  29.652  1.00 43.50           O  
ATOM   1219  N   ILE A  87      -5.814   7.374  24.561  1.00 40.67           N  
ATOM   1220  H   ILE A  87      -5.348   8.195  24.202  1.00 40.67           H  
ATOM   1221  CA  ILE A  87      -5.243   6.058  24.259  1.00 40.67           C  
ATOM   1222  HA  ILE A  87      -5.915   5.281  24.623  1.00 40.67           H  
ATOM   1223  C   ILE A  87      -3.914   5.920  25.002  1.00 40.67           C  
ATOM   1224  CB  ILE A  87      -5.085   5.847  22.734  1.00 40.67           C  
ATOM   1225  HB  ILE A  87      -4.363   6.571  22.357  1.00 40.67           H  
ATOM   1226  O   ILE A  87      -2.956   6.632  24.697  1.00 40.67           O  
ATOM   1227  CG1 ILE A  87      -6.426   6.079  21.996  1.00 40.67           C  
ATOM   1228 HG12 ILE A  87      -7.189   5.415  22.403  1.00 40.67           H  
ATOM   1229 HG13 ILE A  87      -6.753   7.106  22.162  1.00 40.67           H  
ATOM   1230  CG2 ILE A  87      -4.543   4.429  22.457  1.00 40.67           C  
ATOM   1231 HG21 ILE A  87      -5.275   3.686  22.775  1.00 40.67           H  
ATOM   1232 HG22 ILE A  87      -3.612   4.254  22.996  1.00 40.67           H  
ATOM   1233 HG23 ILE A  87      -4.344   4.293  21.394  1.00 40.67           H  
ATOM   1234  CD1 ILE A  87      -6.351   5.873  20.479  1.00 40.67           C  
ATOM   1235 HD11 ILE A  87      -6.272   4.812  20.245  1.00 40.67           H  
ATOM   1236 HD12 ILE A  87      -5.487   6.400  20.073  1.00 40.67           H  
ATOM   1237 HD13 ILE A  87      -7.261   6.258  20.018  1.00 40.67           H  
ATOM   1238  N   ALA A  88      -3.834   4.982  25.947  1.00 36.60           N  
ATOM   1239  H   ALA A  88      -4.659   4.442  26.168  1.00 36.60           H  
ATOM   1240  CA  ALA A  88      -2.572   4.593  26.569  1.00 36.60           C  
ATOM   1241  HA  ALA A  88      -2.011   5.491  26.828  1.00 36.60           H  
ATOM   1242  C   ALA A  88      -1.747   3.766  25.570  1.00 36.60           C  
ATOM   1243  CB  ALA A  88      -2.859   3.827  27.867  1.00 36.60           C  
ATOM   1244  HB1 ALA A  88      -3.429   4.456  28.550  1.00 36.60           H  
ATOM   1245  HB2 ALA A  88      -3.429   2.922  27.651  1.00 36.60           H  
ATOM   1246  HB3 ALA A  88      -1.920   3.551  28.345  1.00 36.60           H  
ATOM   1247  O   ALA A  88      -2.140   2.670  25.177  1.00 36.60           O  
ATOM   1248  N   ARG A  89      -0.600   4.291  25.135  1.00 36.66           N  
ATOM   1249  H   ARG A  89      -0.353   5.213  25.465  1.00 36.66           H  
ATOM   1250  CA  ARG A  89       0.326   3.612  24.221  1.00 36.66           C  
ATOM   1251  HA  ARG A  89      -0.147   2.691  23.879  1.00 36.66           H  
ATOM   1252  C   ARG A  89       1.634   3.264  24.925  1.00 36.66           C  
ATOM   1253  CB  ARG A  89       0.610   4.458  22.974  1.00 36.66           C  
ATOM   1254  HB2 ARG A  89       1.339   3.915  22.372  1.00 36.66           H  
ATOM   1255  HB3 ARG A  89       1.050   5.412  23.264  1.00 36.66           H  
ATOM   1256  O   ARG A  89       2.215   4.139  25.562  1.00 36.66           O  
ATOM   1257  CG  ARG A  89      -0.643   4.717  22.125  1.00 36.66           C  
ATOM   1258  HG2 ARG A  89      -1.300   3.848  22.153  1.00 36.66           H  
ATOM   1259  HG3 ARG A  89      -1.177   5.578  22.528  1.00 36.66           H  
ATOM   1260  CD  ARG A  89      -0.238   4.973  20.668  1.00 36.66           C  
ATOM   1261  HD2 ARG A  89       0.103   4.034  20.233  1.00 36.66           H  
ATOM   1262  HD3 ARG A  89       0.590   5.682  20.652  1.00 36.66           H  
ATOM   1263  NE  ARG A  89      -1.354   5.508  19.863  1.00 36.66           N  
ATOM   1264  HE  ARG A  89      -2.266   5.528  20.295  1.00 36.66           H  
ATOM   1265  NH1 ARG A  89      -0.148   6.005  17.975  1.00 36.66           N  
ATOM   1266 HH11 ARG A  89      -0.234   6.175  16.983  1.00 36.66           H  
ATOM   1267 HH12 ARG A  89       0.645   5.490  18.331  1.00 36.66           H  
ATOM   1268  NH2 ARG A  89      -2.304   6.489  18.022  1.00 36.66           N  
ATOM   1269 HH21 ARG A  89      -2.218   6.802  17.066  1.00 36.66           H  
ATOM   1270 HH22 ARG A  89      -3.215   6.513  18.458  1.00 36.66           H  
ATOM   1271  CZ  ARG A  89      -1.267   5.995  18.634  1.00 36.66           C  
ATOM   1272  N   PRO A  90       2.175   2.050  24.759  1.00 39.97           N  
ATOM   1273  CA  PRO A  90       3.550   1.752  25.146  1.00 39.97           C  
ATOM   1274  HA  PRO A  90       3.663   1.919  26.217  1.00 39.97           H  
ATOM   1275  C   PRO A  90       4.537   2.637  24.364  1.00 39.97           C  
ATOM   1276  CB  PRO A  90       3.753   0.261  24.839  1.00 39.97           C  
ATOM   1277  HB2 PRO A  90       4.288   0.140  23.897  1.00 39.97           H  
ATOM   1278  HB3 PRO A  90       4.293  -0.240  25.642  1.00 39.97           H  
ATOM   1279  O   PRO A  90       4.432   2.763  23.144  1.00 39.97           O  
ATOM   1280  CG  PRO A  90       2.338  -0.299  24.682  1.00 39.97           C  
ATOM   1281  HG2 PRO A  90       1.957  -0.600  25.657  1.00 39.97           H  
ATOM   1282  HG3 PRO A  90       2.307  -1.137  23.985  1.00 39.97           H  
ATOM   1283  CD  PRO A  90       1.535   0.888  24.172  1.00 39.97           C  
ATOM   1284  HD2 PRO A  90       1.599   0.944  23.086  1.00 39.97           H  
ATOM   1285  HD3 PRO A  90       0.498   0.788  24.492  1.00 39.97           H  
ATOM   1286  N   ILE A  91       5.511   3.242  25.041  1.00 36.83           N  
ATOM   1287  H   ILE A  91       5.547   3.097  26.040  1.00 36.83           H  
ATOM   1288  CA  ILE A  91       6.663   3.902  24.421  1.00 36.83           C  
ATOM   1289  HA  ILE A  91       6.356   4.357  23.480  1.00 36.83           H  
ATOM   1290  C   ILE A  91       7.692   2.806  24.123  1.00 36.83           C  
ATOM   1291  CB  ILE A  91       7.237   5.019  25.328  1.00 36.83           C  
ATOM   1292  HB  ILE A  91       7.535   4.563  26.271  1.00 36.83           H  
ATOM   1293  O   ILE A  91       8.409   2.349  25.011  1.00 36.83           O  
ATOM   1294  CG1 ILE A  91       6.204   6.130  25.631  1.00 36.83           C  
ATOM   1295 HG12 ILE A  91       5.232   5.691  25.853  1.00 36.83           H  
ATOM   1296 HG13 ILE A  91       6.090   6.748  24.740  1.00 36.83           H  
ATOM   1297  CG2 ILE A  91       8.486   5.642  24.666  1.00 36.83           C  
ATOM   1298 HG21 ILE A  91       8.900   6.438  25.285  1.00 36.83           H  
ATOM   1299 HG22 ILE A  91       8.232   6.055  23.689  1.00 36.83           H  
ATOM   1300 HG23 ILE A  91       9.268   4.893  24.547  1.00 36.83           H  
ATOM   1301  CD1 ILE A  91       6.576   7.033  26.821  1.00 36.83           C  
ATOM   1302 HD11 ILE A  91       6.166   6.611  27.739  1.00 36.83           H  
ATOM   1303 HD12 ILE A  91       7.655   7.145  26.927  1.00 36.83           H  
ATOM   1304 HD13 ILE A  91       6.145   8.025  26.684  1.00 36.83           H  
ATOM   1305  N   ASN A  92       7.760   2.371  22.868  1.00 34.93           N  
ATOM   1306  H   ASN A  92       7.113   2.751  22.193  1.00 34.93           H  
ATOM   1307  CA  ASN A  92       8.809   1.483  22.367  1.00 34.93           C  
ATOM   1308  HA  ASN A  92       9.449   1.174  23.193  1.00 34.93           H  
ATOM   1309  C   ASN A  92       9.674   2.309  21.403  1.00 34.93           C  
ATOM   1310  CB  ASN A  92       8.142   0.243  21.721  1.00 34.93           C  
ATOM   1311  HB2 ASN A  92       7.058   0.305  21.815  1.00 34.93           H  
ATOM   1312  HB3 ASN A  92       8.369   0.219  20.655  1.00 34.93           H  
ATOM   1313  O   ASN A  92       9.195   2.667  20.330  1.00 34.93           O  
ATOM   1314  CG  ASN A  92       8.579  -1.083  22.317  1.00 34.93           C  
ATOM   1315  ND2 ASN A  92       8.048  -2.176  21.821  1.00 34.93           N  
ATOM   1316 HD21 ASN A  92       7.428  -2.111  21.026  1.00 34.93           H  
ATOM   1317 HD22 ASN A  92       8.472  -3.051  22.093  1.00 34.93           H  
ATOM   1318  OD1 ASN A  92       9.393  -1.171  23.218  1.00 34.93           O  
ATOM   1319  N   PRO A  93      10.882   2.726  21.828  1.00 31.21           N  
ATOM   1320  CA  PRO A  93      12.055   1.882  21.570  1.00 31.21           C  
ATOM   1321  HA  PRO A  93      11.730   0.900  21.225  1.00 31.21           H  
ATOM   1322  C   PRO A  93      12.965   1.642  22.793  1.00 31.21           C  
ATOM   1323  CB  PRO A  93      12.805   2.572  20.418  1.00 31.21           C  
ATOM   1324  HB2 PRO A  93      12.541   2.093  19.475  1.00 31.21           H  
ATOM   1325  HB3 PRO A  93      13.886   2.535  20.553  1.00 31.21           H  
ATOM   1326  O   PRO A  93      14.011   1.011  22.670  1.00 31.21           O  
ATOM   1327  CG  PRO A  93      12.308   4.020  20.401  1.00 31.21           C  
ATOM   1328  HG2 PRO A  93      13.125   4.721  20.569  1.00 31.21           H  
ATOM   1329  HG3 PRO A  93      11.817   4.229  19.451  1.00 31.21           H  
ATOM   1330  CD  PRO A  93      11.293   4.095  21.538  1.00 31.21           C  
ATOM   1331  HD2 PRO A  93      11.771   4.521  22.420  1.00 31.21           H  
ATOM   1332  HD3 PRO A  93      10.450   4.722  21.249  1.00 31.21           H  
ATOM   1333  N   VAL A  94      12.577   2.090  23.993  1.00 27.00           N  
ATOM   1334  H   VAL A  94      11.705   2.596  24.055  1.00 27.00           H  
ATOM   1335  CA  VAL A  94      13.448   2.049  25.188  1.00 27.00           C  
ATOM   1336  HA  VAL A  94      14.465   2.247  24.848  1.00 27.00           H  
ATOM   1337  C   VAL A  94      13.505   0.660  25.858  1.00 27.00           C  
ATOM   1338  CB  VAL A  94      13.090   3.192  26.163  1.00 27.00           C  
ATOM   1339  HB  VAL A  94      12.131   2.978  26.635  1.00 27.00           H  
ATOM   1340  O   VAL A  94      14.328   0.428  26.743  1.00 27.00           O  
ATOM   1341  CG1 VAL A  94      14.150   3.381  27.242  1.00 27.00           C  
ATOM   1342 HG11 VAL A  94      13.939   4.273  27.833  1.00 27.00           H  
ATOM   1343 HG12 VAL A  94      14.122   2.532  27.924  1.00 27.00           H  
ATOM   1344 HG13 VAL A  94      15.135   3.475  26.784  1.00 27.00           H  
ATOM   1345  CG2 VAL A  94      12.990   4.546  25.442  1.00 27.00           C  
ATOM   1346 HG21 VAL A  94      13.912   4.753  24.899  1.00 27.00           H  
ATOM   1347 HG22 VAL A  94      12.148   4.551  24.749  1.00 27.00           H  
ATOM   1348 HG23 VAL A  94      12.817   5.344  26.165  1.00 27.00           H  
ATOM   1349  N   LYS A  95      12.728  -0.322  25.372  1.00 30.58           N  
ATOM   1350  H   LYS A  95      12.081  -0.088  24.633  1.00 30.58           H  
ATOM   1351  CA  LYS A  95      12.767  -1.719  25.853  1.00 30.58           C  
ATOM   1352  HA  LYS A  95      12.645  -1.706  26.936  1.00 30.58           H  
ATOM   1353  C   LYS A  95      14.105  -2.443  25.644  1.00 30.58           C  
ATOM   1354  CB  LYS A  95      11.624  -2.550  25.240  1.00 30.58           C  
ATOM   1355  HB2 LYS A  95      11.922  -3.598  25.221  1.00 30.58           H  
ATOM   1356  HB3 LYS A  95      11.454  -2.247  24.207  1.00 30.58           H  
ATOM   1357  O   LYS A  95      14.263  -3.534  26.175  1.00 30.58           O  
ATOM   1358  CG  LYS A  95      10.329  -2.464  26.060  1.00 30.58           C  
ATOM   1359  HG2 LYS A  95      10.557  -2.649  27.109  1.00 30.58           H  
ATOM   1360  HG3 LYS A  95       9.897  -1.468  25.963  1.00 30.58           H  
ATOM   1361  CD  LYS A  95       9.325  -3.524  25.583  1.00 30.58           C  
ATOM   1362  HD2 LYS A  95       9.065  -3.337  24.541  1.00 30.58           H  
ATOM   1363  HD3 LYS A  95       9.791  -4.507  25.657  1.00 30.58           H  
ATOM   1364  CE  LYS A  95       8.064  -3.501  26.448  1.00 30.58           C  
ATOM   1365  HE2 LYS A  95       8.359  -3.656  27.486  1.00 30.58           H  
ATOM   1366  HE3 LYS A  95       7.611  -2.512  26.373  1.00 30.58           H  
ATOM   1367  NZ  LYS A  95       7.100  -4.550  26.028  1.00 30.58           N  
ATOM   1368  HZ1 LYS A  95       6.811  -4.407  25.071  1.00 30.58           H  
ATOM   1369  HZ2 LYS A  95       6.283  -4.542  26.622  1.00 30.58           H  
ATOM   1370  HZ3 LYS A  95       7.528  -5.462  26.100  1.00 30.58           H  
ATOM   1371  N   ARG A  96      15.068  -1.866  24.912  1.00 30.27           N  
ATOM   1372  H   ARG A  96      14.861  -0.982  24.470  1.00 30.27           H  
ATOM   1373  CA  ARG A  96      16.445  -2.395  24.845  1.00 30.27           C  
ATOM   1374  HA  ARG A  96      16.423  -3.469  25.028  1.00 30.27           H  
ATOM   1375  C   ARG A  96      17.373  -1.875  25.956  1.00 30.27           C  
ATOM   1376  CB  ARG A  96      17.048  -2.179  23.443  1.00 30.27           C  
ATOM   1377  HB2 ARG A  96      16.865  -1.157  23.112  1.00 30.27           H  
ATOM   1378  HB3 ARG A  96      18.127  -2.325  23.504  1.00 30.27           H  
ATOM   1379  O   ARG A  96      18.437  -2.449  26.129  1.00 30.27           O  
ATOM   1380  CG  ARG A  96      16.499  -3.178  22.408  1.00 30.27           C  
ATOM   1381  HG2 ARG A  96      15.440  -2.986  22.239  1.00 30.27           H  
ATOM   1382  HG3 ARG A  96      16.620  -4.190  22.792  1.00 30.27           H  
ATOM   1383  CD  ARG A  96      17.264  -3.059  21.080  1.00 30.27           C  
ATOM   1384  HD2 ARG A  96      18.327  -3.183  21.287  1.00 30.27           H  
ATOM   1385  HD3 ARG A  96      17.104  -2.063  20.668  1.00 30.27           H  
ATOM   1386  NE  ARG A  96      16.839  -4.078  20.097  1.00 30.27           N  
ATOM   1387  HE  ARG A  96      16.039  -4.645  20.338  1.00 30.27           H  
ATOM   1388  NH1 ARG A  96      18.517  -3.731  18.558  1.00 30.27           N  
ATOM   1389 HH11 ARG A  96      18.983  -3.984  17.698  1.00 30.27           H  
ATOM   1390 HH12 ARG A  96      18.927  -3.025  19.152  1.00 30.27           H  
ATOM   1391  NH2 ARG A  96      16.989  -5.302  18.174  1.00 30.27           N  
ATOM   1392 HH21 ARG A  96      16.193  -5.861  18.446  1.00 30.27           H  
ATOM   1393 HH22 ARG A  96      17.483  -5.525  17.322  1.00 30.27           H  
ATOM   1394  CZ  ARG A  96      17.447  -4.363  18.953  1.00 30.27           C  
ATOM   1395  N   VAL A  97      16.997  -0.821  26.696  1.00 29.20           N  
ATOM   1396  H   VAL A  97      16.077  -0.435  26.542  1.00 29.20           H  
ATOM   1397  CA  VAL A  97      17.903  -0.127  27.645  1.00 29.20           C  
ATOM   1398  HA  VAL A  97      18.823  -0.704  27.741  1.00 29.20           H  
ATOM   1399  C   VAL A  97      17.332  -0.023  29.064  1.00 29.20           C  
ATOM   1400  CB  VAL A  97      18.302   1.267  27.109  1.00 29.20           C  
ATOM   1401  HB  VAL A  97      17.430   1.920  27.136  1.00 29.20           H  
ATOM   1402  O   VAL A  97      18.083  -0.102  30.030  1.00 29.20           O  
ATOM   1403  CG1 VAL A  97      19.426   1.905  27.937  1.00 29.20           C  
ATOM   1404 HG11 VAL A  97      20.318   1.281  27.894  1.00 29.20           H  
ATOM   1405 HG12 VAL A  97      19.129   2.009  28.981  1.00 29.20           H  
ATOM   1406 HG13 VAL A  97      19.663   2.895  27.548  1.00 29.20           H  
ATOM   1407  CG2 VAL A  97      18.806   1.208  25.658  1.00 29.20           C  
ATOM   1408 HG21 VAL A  97      18.000   0.914  24.985  1.00 29.20           H  
ATOM   1409 HG22 VAL A  97      19.163   2.190  25.346  1.00 29.20           H  
ATOM   1410 HG23 VAL A  97      19.623   0.492  25.578  1.00 29.20           H  
ATOM   1411  N   PHE A  98      16.013   0.103  29.227  1.00 26.26           N  
ATOM   1412  H   PHE A  98      15.414   0.137  28.415  1.00 26.26           H  
ATOM   1413  CA  PHE A  98      15.383   0.192  30.545  1.00 26.26           C  
ATOM   1414  HA  PHE A  98      16.092  -0.116  31.313  1.00 26.26           H  
ATOM   1415  C   PHE A  98      14.199  -0.771  30.595  1.00 26.26           C  
ATOM   1416  CB  PHE A  98      14.987   1.647  30.849  1.00 26.26           C  
ATOM   1417  HB2 PHE A  98      14.250   1.979  30.118  1.00 26.26           H  
ATOM   1418  HB3 PHE A  98      14.502   1.674  31.824  1.00 26.26           H  
ATOM   1419  O   PHE A  98      13.269  -0.667  29.797  1.00 26.26           O  
ATOM   1420  CG  PHE A  98      16.154   2.627  30.863  1.00 26.26           C  
ATOM   1421  CD1 PHE A  98      16.857   2.882  32.055  1.00 26.26           C  
ATOM   1422  HD1 PHE A  98      16.574   2.382  32.969  1.00 26.26           H  
ATOM   1423  CD2 PHE A  98      16.565   3.270  29.682  1.00 26.26           C  
ATOM   1424  HD2 PHE A  98      16.086   3.026  28.745  1.00 26.26           H  
ATOM   1425  CE1 PHE A  98      17.944   3.777  32.057  1.00 26.26           C  
ATOM   1426  HE1 PHE A  98      18.489   3.959  32.971  1.00 26.26           H  
ATOM   1427  CE2 PHE A  98      17.631   4.183  29.683  1.00 26.26           C  
ATOM   1428  HE2 PHE A  98      17.938   4.663  28.765  1.00 26.26           H  
ATOM   1429  CZ  PHE A  98      18.327   4.433  30.874  1.00 26.26           C  
ATOM   1430  HZ  PHE A  98      19.164   5.116  30.880  1.00 26.26           H  
ATOM   1431  N   ASN A  99      14.224  -1.715  31.536  1.00 37.46           N  
ATOM   1432  H   ASN A  99      15.034  -1.756  32.138  1.00 37.46           H  
ATOM   1433  CA  ASN A  99      13.195  -2.743  31.726  1.00 37.46           C  
ATOM   1434  HA  ASN A  99      12.906  -3.083  30.732  1.00 37.46           H  
ATOM   1435  C   ASN A  99      11.916  -2.163  32.380  1.00 37.46           C  
ATOM   1436  CB  ASN A  99      13.841  -3.927  32.487  1.00 37.46           C  
ATOM   1437  HB2 ASN A  99      14.923  -3.904  32.356  1.00 37.46           H  
ATOM   1438  HB3 ASN A  99      13.638  -3.844  33.555  1.00 37.46           H  
ATOM   1439  O   ASN A  99      11.357  -2.729  33.315  1.00 37.46           O  
ATOM   1440  CG  ASN A  99      13.400  -5.297  32.000  1.00 37.46           C  
ATOM   1441  ND2 ASN A  99      13.805  -6.342  32.682  1.00 37.46           N  
ATOM   1442 HD21 ASN A  99      14.378  -6.239  33.507  1.00 37.46           H  
ATOM   1443 HD22 ASN A  99      13.542  -7.245  32.313  1.00 37.46           H  
ATOM   1444  OD1 ASN A  99      12.739  -5.456  30.988  1.00 37.46           O  
ATOM   1445  N   VAL A 100      11.489  -0.980  31.927  1.00 29.51           N  
ATOM   1446  H   VAL A 100      11.957  -0.607  31.113  1.00 29.51           H  
ATOM   1447  CA  VAL A 100      10.367  -0.207  32.463  1.00 29.51           C  
ATOM   1448  HA  VAL A 100       9.922  -0.767  33.285  1.00 29.51           H  
ATOM   1449  C   VAL A 100       9.347  -0.005  31.339  1.00 29.51           C  
ATOM   1450  CB  VAL A 100      10.829   1.146  33.044  1.00 29.51           C  
ATOM   1451  HB  VAL A 100      11.231   1.768  32.244  1.00 29.51           H  
ATOM   1452  O   VAL A 100       9.682   0.605  30.320  1.00 29.51           O  
ATOM   1453  CG1 VAL A 100       9.655   1.887  33.701  1.00 29.51           C  
ATOM   1454 HG11 VAL A 100       9.223   1.279  34.496  1.00 29.51           H  
ATOM   1455 HG12 VAL A 100       8.887   2.114  32.961  1.00 29.51           H  
ATOM   1456 HG13 VAL A 100      10.004   2.828  34.124  1.00 29.51           H  
ATOM   1457  CG2 VAL A 100      11.922   0.964  34.106  1.00 29.51           C  
ATOM   1458 HG21 VAL A 100      11.570   0.301  34.896  1.00 29.51           H  
ATOM   1459 HG22 VAL A 100      12.185   1.930  34.538  1.00 29.51           H  
ATOM   1460 HG23 VAL A 100      12.819   0.538  33.656  1.00 29.51           H  
ATOM   1461  N   PRO A 101       8.102  -0.500  31.476  1.00 38.82           N  
ATOM   1462  CA  PRO A 101       7.039  -0.225  30.520  1.00 38.82           C  
ATOM   1463  HA  PRO A 101       7.384  -0.431  29.507  1.00 38.82           H  
ATOM   1464  C   PRO A 101       6.642   1.251  30.613  1.00 38.82           C  
ATOM   1465  CB  PRO A 101       5.907  -1.198  30.869  1.00 38.82           C  
ATOM   1466  HB2 PRO A 101       6.049  -2.126  30.314  1.00 38.82           H  
ATOM   1467  HB3 PRO A 101       4.920  -0.784  30.661  1.00 38.82           H  
ATOM   1468  O   PRO A 101       5.790   1.649  31.403  1.00 38.82           O  
ATOM   1469  CG  PRO A 101       6.108  -1.471  32.358  1.00 38.82           C  
ATOM   1470  HG2 PRO A 101       5.604  -0.700  32.940  1.00 38.82           H  
ATOM   1471  HG3 PRO A 101       5.744  -2.458  32.643  1.00 38.82           H  
ATOM   1472  CD  PRO A 101       7.617  -1.347  32.556  1.00 38.82           C  
ATOM   1473  HD2 PRO A 101       7.817  -0.905  33.532  1.00 38.82           H  
ATOM   1474  HD3 PRO A 101       8.083  -2.329  32.484  1.00 38.82           H  
ATOM   1475  N   LEU A 102       7.282   2.082  29.797  1.00 35.71           N  
ATOM   1476  H   LEU A 102       8.067   1.726  29.272  1.00 35.71           H  
ATOM   1477  CA  LEU A 102       6.875   3.465  29.607  1.00 35.71           C  
ATOM   1478  HA  LEU A 102       6.687   3.922  30.578  1.00 35.71           H  
ATOM   1479  C   LEU A 102       5.563   3.478  28.817  1.00 35.71           C  
ATOM   1480  CB  LEU A 102       8.012   4.219  28.901  1.00 35.71           C  
ATOM   1481  HB2 LEU A 102       7.626   5.166  28.526  1.00 35.71           H  
ATOM   1482  HB3 LEU A 102       8.343   3.616  28.056  1.00 35.71           H  
ATOM   1483  O   LEU A 102       5.462   2.854  27.763  1.00 35.71           O  
ATOM   1484  CG  LEU A 102       9.231   4.529  29.784  1.00 35.71           C  
ATOM   1485  HG  LEU A 102       9.578   3.618  30.271  1.00 35.71           H  
ATOM   1486  CD1 LEU A 102      10.358   5.070  28.902  1.00 35.71           C  
ATOM   1487 HD11 LEU A 102      10.043   5.989  28.408  1.00 35.71           H  
ATOM   1488 HD12 LEU A 102      11.236   5.273  29.515  1.00 35.71           H  
ATOM   1489 HD13 LEU A 102      10.625   4.326  28.152  1.00 35.71           H  
ATOM   1490  CD2 LEU A 102       8.909   5.580  30.848  1.00 35.71           C  
ATOM   1491 HD21 LEU A 102       8.175   5.192  31.555  1.00 35.71           H  
ATOM   1492 HD22 LEU A 102       8.523   6.488  30.383  1.00 35.71           H  
ATOM   1493 HD23 LEU A 102       9.814   5.823  31.405  1.00 35.71           H  
ATOM   1494  N   THR A 103       4.552   4.176  29.325  1.00 41.86           N  
ATOM   1495  H   THR A 103       4.687   4.671  30.195  1.00 41.86           H  
ATOM   1496  CA  THR A 103       3.274   4.402  28.641  1.00 41.86           C  
ATOM   1497  HA  THR A 103       3.314   3.936  27.656  1.00 41.86           H  
ATOM   1498  C   THR A 103       3.086   5.901  28.424  1.00 41.86           C  
ATOM   1499  CB  THR A 103       2.080   3.777  29.389  1.00 41.86           C  
ATOM   1500  HB  THR A 103       1.160   4.248  29.045  1.00 41.86           H  
ATOM   1501  O   THR A 103       3.309   6.695  29.331  1.00 41.86           O  
ATOM   1502  CG2 THR A 103       1.976   2.273  29.134  1.00 41.86           C  
ATOM   1503 HG21 THR A 103       2.893   1.773  29.446  1.00 41.86           H  
ATOM   1504 HG22 THR A 103       1.810   2.094  28.072  1.00 41.86           H  
ATOM   1505 HG23 THR A 103       1.134   1.869  29.695  1.00 41.86           H  
ATOM   1506  OG1 THR A 103       2.189   3.939  30.783  1.00 41.86           O  
ATOM   1507  HG1 THR A 103       2.866   3.338  31.104  1.00 41.86           H  
ATOM   1508  N   ARG A 104       2.719   6.301  27.203  1.00 38.08           N  
ATOM   1509  H   ARG A 104       2.551   5.582  26.514  1.00 38.08           H  
ATOM   1510  CA  ARG A 104       2.273   7.658  26.869  1.00 38.08           C  
ATOM   1511  HA  ARG A 104       2.452   8.303  27.729  1.00 38.08           H  
ATOM   1512  C   ARG A 104       0.774   7.646  26.628  1.00 38.08           C  
ATOM   1513  CB  ARG A 104       3.046   8.260  25.677  1.00 38.08           C  
ATOM   1514  HB2 ARG A 104       2.724   9.295  25.565  1.00 38.08           H  
ATOM   1515  HB3 ARG A 104       4.107   8.280  25.928  1.00 38.08           H  
ATOM   1516  O   ARG A 104       0.284   6.791  25.896  1.00 38.08           O  
ATOM   1517  CG  ARG A 104       2.869   7.552  24.319  1.00 38.08           C  
ATOM   1518  HG2 ARG A 104       1.815   7.552  24.039  1.00 38.08           H  
ATOM   1519  HG3 ARG A 104       3.224   6.524  24.391  1.00 38.08           H  
ATOM   1520  CD  ARG A 104       3.649   8.293  23.222  1.00 38.08           C  
ATOM   1521  HD2 ARG A 104       4.705   8.314  23.490  1.00 38.08           H  
ATOM   1522  HD3 ARG A 104       3.282   9.319  23.182  1.00 38.08           H  
ATOM   1523  NE  ARG A 104       3.491   7.659  21.894  1.00 38.08           N  
ATOM   1524  HE  ARG A 104       3.166   6.703  21.886  1.00 38.08           H  
ATOM   1525  NH1 ARG A 104       4.204   9.436  20.612  1.00 38.08           N  
ATOM   1526 HH11 ARG A 104       4.372   9.981  21.445  1.00 38.08           H  
ATOM   1527 HH12 ARG A 104       4.304   9.871  19.706  1.00 38.08           H  
ATOM   1528  NH2 ARG A 104       3.503   7.589  19.604  1.00 38.08           N  
ATOM   1529 HH21 ARG A 104       3.677   8.055  18.725  1.00 38.08           H  
ATOM   1530 HH22 ARG A 104       3.243   6.613  19.606  1.00 38.08           H  
ATOM   1531  CZ  ARG A 104       3.731   8.227  20.719  1.00 38.08           C  
ATOM   1532  N   THR A 105       0.058   8.605  27.189  1.00 43.32           N  
ATOM   1533  H   THR A 105       0.505   9.258  27.816  1.00 43.32           H  
ATOM   1534  CA  THR A 105      -1.345   8.846  26.843  1.00 43.32           C  
ATOM   1535  HA  THR A 105      -1.822   7.902  26.578  1.00 43.32           H  
ATOM   1536  C   THR A 105      -1.389   9.775  25.635  1.00 43.32           C  
ATOM   1537  CB  THR A 105      -2.113   9.426  28.035  1.00 43.32           C  
ATOM   1538  HB  THR A 105      -1.739  10.421  28.273  1.00 43.32           H  
ATOM   1539  O   THR A 105      -0.715  10.801  25.630  1.00 43.32           O  
ATOM   1540  CG2 THR A 105      -3.615   9.488  27.775  1.00 43.32           C  
ATOM   1541 HG21 THR A 105      -3.826  10.177  26.957  1.00 43.32           H  
ATOM   1542 HG22 THR A 105      -3.990   8.497  27.521  1.00 43.32           H  
ATOM   1543 HG23 THR A 105      -4.130   9.850  28.665  1.00 43.32           H  
ATOM   1544  OG1 THR A 105      -1.927   8.579  29.146  1.00 43.32           O  
ATOM   1545  HG1 THR A 105      -2.476   8.915  29.858  1.00 43.32           H  
ATOM   1546  N   ILE A 106      -2.139   9.407  24.598  1.00 41.55           N  
ATOM   1547  H   ILE A 106      -2.630   8.526  24.648  1.00 41.55           H  
ATOM   1548  CA  ILE A 106      -2.366  10.250  23.417  1.00 41.55           C  
ATOM   1549  HA  ILE A 106      -1.775  11.162  23.504  1.00 41.55           H  
ATOM   1550  C   ILE A 106      -3.833  10.654  23.384  1.00 41.55           C  
ATOM   1551  CB  ILE A 106      -1.942   9.543  22.111  1.00 41.55           C  
ATOM   1552  HB  ILE A 106      -2.597   8.687  21.951  1.00 41.55           H  
ATOM   1553  O   ILE A 106      -4.703   9.799  23.536  1.00 41.55           O  
ATOM   1554  CG1 ILE A 106      -0.493   9.020  22.243  1.00 41.55           C  
ATOM   1555 HG12 ILE A 106      -0.477   8.218  22.981  1.00 41.55           H  
ATOM   1556 HG13 ILE A 106       0.159   9.820  22.594  1.00 41.55           H  
ATOM   1557  CG2 ILE A 106      -2.101  10.499  20.910  1.00 41.55           C  
ATOM   1558 HG21 ILE A 106      -1.853  10.000  19.973  1.00 41.55           H  
ATOM   1559 HG22 ILE A 106      -3.133  10.838  20.819  1.00 41.55           H  
ATOM   1560 HG23 ILE A 106      -1.457  11.370  21.031  1.00 41.55           H  
ATOM   1561  CD1 ILE A 106       0.080   8.457  20.944  1.00 41.55           C  
ATOM   1562 HD11 ILE A 106       0.912   7.792  21.174  1.00 41.55           H  
ATOM   1563 HD12 ILE A 106       0.437   9.271  20.313  1.00 41.55           H  
ATOM   1564 HD13 ILE A 106      -0.700   7.914  20.411  1.00 41.55           H  
ATOM   1565  N   GLU A 107      -4.095  11.938  23.158  1.00 43.69           N  
ATOM   1566  H   GLU A 107      -3.331  12.588  23.050  1.00 43.69           H  
ATOM   1567  CA  GLU A 107      -5.441  12.468  22.956  1.00 43.69           C  
ATOM   1568  HA  GLU A 107      -6.160  11.845  23.488  1.00 43.69           H  
ATOM   1569  C   GLU A 107      -5.794  12.443  21.467  1.00 43.69           C  
ATOM   1570  CB  GLU A 107      -5.553  13.889  23.523  1.00 43.69           C  
ATOM   1571  HB2 GLU A 107      -6.573  14.238  23.362  1.00 43.69           H  
ATOM   1572  HB3 GLU A 107      -4.865  14.549  22.994  1.00 43.69           H  
ATOM   1573  O   GLU A 107      -5.119  13.056  20.640  1.00 43.69           O  
ATOM   1574  CG  GLU A 107      -5.241  13.922  25.025  1.00 43.69           C  
ATOM   1575  HG2 GLU A 107      -4.185  13.705  25.183  1.00 43.69           H  
ATOM   1576  HG3 GLU A 107      -5.823  13.139  25.510  1.00 43.69           H  
ATOM   1577  CD  GLU A 107      -5.578  15.267  25.675  1.00 43.69           C  
ATOM   1578  OE1 GLU A 107      -5.820  15.233  26.902  1.00 43.69           O  
ATOM   1579  OE2 GLU A 107      -5.626  16.284  24.946  1.00 43.69           O  
ATOM   1580  N   VAL A 108      -6.851  11.716  21.116  1.00 41.04           N  
ATOM   1581  H   VAL A 108      -7.318  11.178  21.832  1.00 41.04           H  
ATOM   1582  CA  VAL A 108      -7.334  11.573  19.741  1.00 41.04           C  
ATOM   1583  HA  VAL A 108      -6.603  12.006  19.058  1.00 41.04           H  
ATOM   1584  C   VAL A 108      -8.665  12.309  19.607  1.00 41.04           C  
ATOM   1585  CB  VAL A 108      -7.478  10.090  19.349  1.00 41.04           C  
ATOM   1586  HB  VAL A 108      -8.268   9.625  19.939  1.00 41.04           H  
ATOM   1587  O   VAL A 108      -9.653  11.855  20.187  1.00 41.04           O  
ATOM   1588  CG1 VAL A 108      -7.847   9.961  17.865  1.00 41.04           C  
ATOM   1589 HG11 VAL A 108      -7.096  10.446  17.240  1.00 41.04           H  
ATOM   1590 HG12 VAL A 108      -7.923   8.909  17.590  1.00 41.04           H  
ATOM   1591 HG13 VAL A 108      -8.815  10.426  17.676  1.00 41.04           H  
ATOM   1592  CG2 VAL A 108      -6.178   9.318  19.618  1.00 41.04           C  
ATOM   1593 HG21 VAL A 108      -6.091   9.126  20.688  1.00 41.04           H  
ATOM   1594 HG22 VAL A 108      -6.197   8.367  19.086  1.00 41.04           H  
ATOM   1595 HG23 VAL A 108      -5.314   9.901  19.301  1.00 41.04           H  
ATOM   1596  N   PRO A 109      -8.740  13.438  18.883  1.00 40.77           N  
ATOM   1597  CA  PRO A 109     -10.013  14.096  18.625  1.00 40.77           C  
ATOM   1598  HA  PRO A 109     -10.566  14.213  19.557  1.00 40.77           H  
ATOM   1599  C   PRO A 109     -10.850  13.265  17.643  1.00 40.77           C  
ATOM   1600  CB  PRO A 109      -9.651  15.479  18.080  1.00 40.77           C  
ATOM   1601  HB2 PRO A 109     -10.407  15.866  17.397  1.00 40.77           H  
ATOM   1602  HB3 PRO A 109      -9.502  16.168  18.911  1.00 40.77           H  
ATOM   1603  O   PRO A 109     -10.322  12.754  16.655  1.00 40.77           O  
ATOM   1604  CG  PRO A 109      -8.314  15.235  17.377  1.00 40.77           C  
ATOM   1605  HG2 PRO A 109      -8.496  14.856  16.371  1.00 40.77           H  
ATOM   1606  HG3 PRO A 109      -7.704  16.137  17.339  1.00 40.77           H  
ATOM   1607  CD  PRO A 109      -7.652  14.143  18.219  1.00 40.77           C  
ATOM   1608  HD2 PRO A 109      -7.082  13.479  17.570  1.00 40.77           H  
ATOM   1609  HD3 PRO A 109      -7.002  14.593  18.969  1.00 40.77           H  
ATOM   1610  N   PHE A 110     -12.153  13.148  17.894  1.00 44.27           N  
ATOM   1611  H   PHE A 110     -12.532  13.585  18.722  1.00 44.27           H  
ATOM   1612  CA  PHE A 110     -13.102  12.552  16.952  1.00 44.27           C  
ATOM   1613  HA  PHE A 110     -12.571  12.273  16.042  1.00 44.27           H  
ATOM   1614  C   PHE A 110     -14.144  13.586  16.530  1.00 44.27           C  
ATOM   1615  CB  PHE A 110     -13.704  11.250  17.506  1.00 44.27           C  
ATOM   1616  HB2 PHE A 110     -12.905  10.512  17.573  1.00 44.27           H  
ATOM   1617  HB3 PHE A 110     -14.425  10.867  16.784  1.00 44.27           H  
ATOM   1618  O   PHE A 110     -14.588  14.412  17.334  1.00 44.27           O  
ATOM   1619  CG  PHE A 110     -14.369  11.350  18.866  1.00 44.27           C  
ATOM   1620  CD1 PHE A 110     -13.598  11.251  20.041  1.00 44.27           C  
ATOM   1621  HD1 PHE A 110     -12.528  11.118  19.974  1.00 44.27           H  
ATOM   1622  CD2 PHE A 110     -15.764  11.494  18.964  1.00 44.27           C  
ATOM   1623  HD2 PHE A 110     -16.366  11.517  18.068  1.00 44.27           H  
ATOM   1624  CE1 PHE A 110     -14.217  11.323  21.302  1.00 44.27           C  
ATOM   1625  HE1 PHE A 110     -13.631  11.235  22.204  1.00 44.27           H  
ATOM   1626  CE2 PHE A 110     -16.379  11.591  20.225  1.00 44.27           C  
ATOM   1627  HE2 PHE A 110     -17.451  11.700  20.303  1.00 44.27           H  
ATOM   1628  CZ  PHE A 110     -15.606  11.513  21.393  1.00 44.27           C  
ATOM   1629  HZ  PHE A 110     -16.085  11.578  22.359  1.00 44.27           H  
ATOM   1630  N   TYR A 111     -14.496  13.555  15.248  1.00 43.20           N  
ATOM   1631  H   TYR A 111     -14.111  12.838  14.650  1.00 43.20           H  
ATOM   1632  CA  TYR A 111     -15.422  14.492  14.623  1.00 43.20           C  
ATOM   1633  HA  TYR A 111     -15.740  15.228  15.362  1.00 43.20           H  
ATOM   1634  C   TYR A 111     -16.663  13.745  14.145  1.00 43.20           C  
ATOM   1635  CB  TYR A 111     -14.733  15.249  13.479  1.00 43.20           C  
ATOM   1636  HB2 TYR A 111     -15.465  15.907  13.009  1.00 43.20           H  
ATOM   1637  HB3 TYR A 111     -14.410  14.532  12.723  1.00 43.20           H  
ATOM   1638  O   TYR A 111     -16.569  12.596  13.713  1.00 43.20           O  
ATOM   1639  CG  TYR A 111     -13.537  16.076  13.914  1.00 43.20           C  
ATOM   1640  CD1 TYR A 111     -13.679  17.457  14.152  1.00 43.20           C  
ATOM   1641  HD1 TYR A 111     -14.637  17.932  13.998  1.00 43.20           H  
ATOM   1642  CD2 TYR A 111     -12.283  15.459  14.092  1.00 43.20           C  
ATOM   1643  HD2 TYR A 111     -12.174  14.401  13.905  1.00 43.20           H  
ATOM   1644  CE1 TYR A 111     -12.571  18.223  14.561  1.00 43.20           C  
ATOM   1645  HE1 TYR A 111     -12.684  19.286  14.714  1.00 43.20           H  
ATOM   1646  CE2 TYR A 111     -11.180  16.214  14.530  1.00 43.20           C  
ATOM   1647  HE2 TYR A 111     -10.224  15.741  14.695  1.00 43.20           H  
ATOM   1648  OH  TYR A 111     -10.246  18.331  15.153  1.00 43.20           O  
ATOM   1649  HH  TYR A 111     -10.446  19.270  15.128  1.00 43.20           H  
ATOM   1650  CZ  TYR A 111     -11.319  17.599  14.753  1.00 43.20           C  
ATOM   1651  N   GLY A 112     -17.811  14.400  14.241  1.00 36.35           N  
ATOM   1652  H   GLY A 112     -17.788  15.352  14.578  1.00 36.35           H  
ATOM   1653  CA  GLY A 112     -19.087  13.934  13.723  1.00 36.35           C  
ATOM   1654  HA2 GLY A 112     -19.034  12.888  13.421  1.00 36.35           H  
ATOM   1655  HA3 GLY A 112     -19.863  14.044  14.481  1.00 36.35           H  
ATOM   1656  C   GLY A 112     -19.510  14.794  12.551  1.00 36.35           C  
ATOM   1657  O   GLY A 112     -19.362  16.019  12.595  1.00 36.35           O  
ATOM   1658  N   ASP A 113     -20.033  14.156  11.512  1.00 43.10           N  
ATOM   1659  H   ASP A 113     -20.117  13.151  11.547  1.00 43.10           H  
ATOM   1660  CA  ASP A 113     -20.876  14.844  10.543  1.00 43.10           C  
ATOM   1661  HA  ASP A 113     -20.582  15.893  10.503  1.00 43.10           H  
ATOM   1662  C   ASP A 113     -22.349  14.829  10.989  1.00 43.10           C  
ATOM   1663  CB  ASP A 113     -20.642  14.284   9.129  1.00 43.10           C  
ATOM   1664  HB2 ASP A 113     -21.190  14.903   8.418  1.00 43.10           H  
ATOM   1665  HB3 ASP A 113     -19.583  14.380   8.892  1.00 43.10           H  
ATOM   1666  O   ASP A 113     -22.732  14.196  11.978  1.00 43.10           O  
ATOM   1667  CG  ASP A 113     -21.069  12.829   8.923  1.00 43.10           C  
ATOM   1668  OD1 ASP A 113     -21.856  12.302   9.738  1.00 43.10           O  
ATOM   1669  OD2 ASP A 113     -20.608  12.237   7.927  1.00 43.10           O  
ATOM   1670  N   SER A 114     -23.188  15.548  10.246  1.00 36.42           N  
ATOM   1671  H   SER A 114     -22.833  16.017   9.425  1.00 36.42           H  
ATOM   1672  CA  SER A 114     -24.637  15.601  10.459  1.00 36.42           C  
ATOM   1673  HA  SER A 114     -24.827  15.904  11.488  1.00 36.42           H  
ATOM   1674  C   SER A 114     -25.349  14.256  10.252  1.00 36.42           C  
ATOM   1675  CB  SER A 114     -25.238  16.659   9.526  1.00 36.42           C  
ATOM   1676  HB2 SER A 114     -26.327  16.618   9.570  1.00 36.42           H  
ATOM   1677  HB3 SER A 114     -24.916  17.645   9.860  1.00 36.42           H  
ATOM   1678  O   SER A 114     -26.535  14.159  10.558  1.00 36.42           O  
ATOM   1679  OG  SER A 114     -24.805  16.474   8.187  1.00 36.42           O  
ATOM   1680  HG  SER A 114     -25.167  15.651   7.850  1.00 36.42           H  
ATOM   1681  N   GLU A 115     -24.660  13.232   9.735  1.00 37.03           N  
ATOM   1682  H   GLU A 115     -23.665  13.331   9.588  1.00 37.03           H  
ATOM   1683  CA  GLU A 115     -25.204  11.891   9.481  1.00 37.03           C  
ATOM   1684  HA  GLU A 115     -26.292  11.949   9.481  1.00 37.03           H  
ATOM   1685  C   GLU A 115     -24.853  10.878  10.586  1.00 37.03           C  
ATOM   1686  CB  GLU A 115     -24.786  11.391   8.085  1.00 37.03           C  
ATOM   1687  HB2 GLU A 115     -23.702  11.294   8.028  1.00 37.03           H  
ATOM   1688  HB3 GLU A 115     -25.231  10.406   7.936  1.00 37.03           H  
ATOM   1689  O   GLU A 115     -25.271   9.722  10.523  1.00 37.03           O  
ATOM   1690  CG  GLU A 115     -25.282  12.323   6.964  1.00 37.03           C  
ATOM   1691  HG2 GLU A 115     -26.297  12.636   7.206  1.00 37.03           H  
ATOM   1692  HG3 GLU A 115     -24.660  13.218   6.942  1.00 37.03           H  
ATOM   1693  CD  GLU A 115     -25.296  11.674   5.566  1.00 37.03           C  
ATOM   1694  OE1 GLU A 115     -26.003  12.233   4.694  1.00 37.03           O  
ATOM   1695  OE2 GLU A 115     -24.633  10.633   5.356  1.00 37.03           O  
ATOM   1696  N   GLY A 116     -24.133  11.296  11.635  1.00 30.17           N  
ATOM   1697  H   GLY A 116     -23.758  12.234  11.606  1.00 30.17           H  
ATOM   1698  CA  GLY A 116     -23.690  10.394  12.702  1.00 30.17           C  
ATOM   1699  HA2 GLY A 116     -23.402  10.992  13.566  1.00 30.17           H  
ATOM   1700  HA3 GLY A 116     -24.510   9.736  12.987  1.00 30.17           H  
ATOM   1701  C   GLY A 116     -22.492   9.527  12.302  1.00 30.17           C  
ATOM   1702  O   GLY A 116     -22.185   8.549  12.987  1.00 30.17           O  
ATOM   1703  N   SER A 117     -21.799   9.879  11.216  1.00 33.97           N  
ATOM   1704  H   SER A 117     -22.088  10.694  10.694  1.00 33.97           H  
ATOM   1705  CA  SER A 117     -20.562   9.227  10.798  1.00 33.97           C  
ATOM   1706  HA  SER A 117     -20.668   8.155  10.963  1.00 33.97           H  
ATOM   1707  C   SER A 117     -19.391   9.754  11.621  1.00 33.97           C  
ATOM   1708  CB  SER A 117     -20.257   9.433   9.311  1.00 33.97           C  
ATOM   1709  HB2 SER A 117     -19.559   8.661   8.987  1.00 33.97           H  
ATOM   1710  HB3 SER A 117     -19.768  10.397   9.176  1.00 33.97           H  
ATOM   1711  O   SER A 117     -19.191  10.963  11.769  1.00 33.97           O  
ATOM   1712  OG  SER A 117     -21.410   9.373   8.504  1.00 33.97           O  
ATOM   1713  HG  SER A 117     -21.636  10.284   8.299  1.00 33.97           H  
ATOM   1714  N   PHE A 118     -18.571   8.838  12.135  1.00 33.92           N  
ATOM   1715  H   PHE A 118     -18.793   7.861  12.012  1.00 33.92           H  
ATOM   1716  CA  PHE A 118     -17.371   9.189  12.883  1.00 33.92           C  
ATOM   1717  HA  PHE A 118     -17.541  10.136  13.396  1.00 33.92           H  
ATOM   1718  C   PHE A 118     -16.187   9.365  11.932  1.00 33.92           C  
ATOM   1719  CB  PHE A 118     -17.092   8.136  13.961  1.00 33.92           C  
ATOM   1720  HB2 PHE A 118     -16.177   8.409  14.486  1.00 33.92           H  
ATOM   1721  HB3 PHE A 118     -16.921   7.171  13.483  1.00 33.92           H  
ATOM   1722  O   PHE A 118     -15.730   8.417  11.287  1.00 33.92           O  
ATOM   1723  CG  PHE A 118     -18.211   7.996  14.975  1.00 33.92           C  
ATOM   1724  CD1 PHE A 118     -18.258   8.842  16.100  1.00 33.92           C  
ATOM   1725  HD1 PHE A 118     -17.494   9.591  16.246  1.00 33.92           H  
ATOM   1726  CD2 PHE A 118     -19.227   7.044  14.773  1.00 33.92           C  
ATOM   1727  HD2 PHE A 118     -19.212   6.410  13.899  1.00 33.92           H  
ATOM   1728  CE1 PHE A 118     -19.310   8.725  17.027  1.00 33.92           C  
ATOM   1729  HE1 PHE A 118     -19.353   9.379  17.885  1.00 33.92           H  
ATOM   1730  CE2 PHE A 118     -20.284   6.937  15.693  1.00 33.92           C  
ATOM   1731  HE2 PHE A 118     -21.084   6.233  15.518  1.00 33.92           H  
ATOM   1732  CZ  PHE A 118     -20.323   7.771  16.822  1.00 33.92           C  
ATOM   1733  HZ  PHE A 118     -21.142   7.689  17.521  1.00 33.92           H  
ATOM   1734  N   LEU A 119     -15.644  10.579  11.887  1.00 32.72           N  
ATOM   1735  H   LEU A 119     -16.093  11.314  12.414  1.00 32.72           H  
ATOM   1736  CA  LEU A 119     -14.364  10.872  11.256  1.00 32.72           C  
ATOM   1737  HA  LEU A 119     -14.160  10.105  10.509  1.00 32.72           H  
ATOM   1738  C   LEU A 119     -13.265  10.762  12.318  1.00 32.72           C  
ATOM   1739  CB  LEU A 119     -14.439  12.243  10.544  1.00 32.72           C  
ATOM   1740  HB2 LEU A 119     -13.663  12.904  10.930  1.00 32.72           H  
ATOM   1741  HB3 LEU A 119     -15.387  12.720  10.792  1.00 32.72           H  
ATOM   1742  O   LEU A 119     -13.037  11.675  13.116  1.00 32.72           O  
ATOM   1743  CG  LEU A 119     -14.305  12.140   9.008  1.00 32.72           C  
ATOM   1744  HG  LEU A 119     -14.423  11.107   8.681  1.00 32.72           H  
ATOM   1745  CD1 LEU A 119     -15.383  12.965   8.309  1.00 32.72           C  
ATOM   1746 HD11 LEU A 119     -15.262  12.903   7.227  1.00 32.72           H  
ATOM   1747 HD12 LEU A 119     -15.326  14.004   8.632  1.00 32.72           H  
ATOM   1748 HD13 LEU A 119     -16.365  12.570   8.569  1.00 32.72           H  
ATOM   1749  CD2 LEU A 119     -12.932  12.639   8.545  1.00 32.72           C  
ATOM   1750 HD21 LEU A 119     -12.812  13.691   8.806  1.00 32.72           H  
ATOM   1751 HD22 LEU A 119     -12.847  12.523   7.465  1.00 32.72           H  
ATOM   1752 HD23 LEU A 119     -12.151  12.052   9.028  1.00 32.72           H  
ATOM   1753  N   VAL A 120     -12.569   9.624  12.327  1.00 35.49           N  
ATOM   1754  H   VAL A 120     -12.851   8.894  11.688  1.00 35.49           H  
ATOM   1755  CA  VAL A 120     -11.249   9.522  12.959  1.00 35.49           C  
ATOM   1756  HA  VAL A 120     -11.212  10.171  13.834  1.00 35.49           H  
ATOM   1757  C   VAL A 120     -10.244  10.024  11.931  1.00 35.49           C  
ATOM   1758  CB  VAL A 120     -10.926   8.088  13.425  1.00 35.49           C  
ATOM   1759  HB  VAL A 120     -10.931   7.414  12.568  1.00 35.49           H  
ATOM   1760  O   VAL A 120     -10.079   9.406  10.880  1.00 35.49           O  
ATOM   1761  CG1 VAL A 120      -9.546   8.026  14.098  1.00 35.49           C  
ATOM   1762 HG11 VAL A 120      -9.511   8.707  14.948  1.00 35.49           H  
ATOM   1763 HG12 VAL A 120      -9.352   7.010  14.443  1.00 35.49           H  
ATOM   1764 HG13 VAL A 120      -8.767   8.298  13.385  1.00 35.49           H  
ATOM   1765  CG2 VAL A 120     -11.967   7.595  14.439  1.00 35.49           C  
ATOM   1766 HG21 VAL A 120     -12.009   8.271  15.293  1.00 35.49           H  
ATOM   1767 HG22 VAL A 120     -11.704   6.594  14.783  1.00 35.49           H  
ATOM   1768 HG23 VAL A 120     -12.951   7.548  13.974  1.00 35.49           H  
ATOM   1769  N   LEU A 121      -9.599  11.163  12.201  1.00 28.71           N  
ATOM   1770  H   LEU A 121      -9.794  11.641  13.069  1.00 28.71           H  
ATOM   1771  CA  LEU A 121      -8.598  11.711  11.289  1.00 28.71           C  
ATOM   1772  HA  LEU A 121      -9.122  11.916  10.356  1.00 28.71           H  
ATOM   1773  C   LEU A 121      -7.483  10.669  11.059  1.00 28.71           C  
ATOM   1774  CB  LEU A 121      -8.041  13.050  11.810  1.00 28.71           C  
ATOM   1775  HB2 LEU A 121      -6.991  13.141  11.534  1.00 28.71           H  
ATOM   1776  HB3 LEU A 121      -8.089  13.051  12.899  1.00 28.71           H  
ATOM   1777  O   LEU A 121      -6.836  10.246  12.024  1.00 28.71           O  
ATOM   1778  CG  LEU A 121      -8.797  14.269  11.248  1.00 28.71           C  
ATOM   1779  HG  LEU A 121      -9.871  14.094  11.313  1.00 28.71           H  
ATOM   1780  CD1 LEU A 121      -8.458  15.511  12.068  1.00 28.71           C  
ATOM   1781 HD11 LEU A 121      -8.677  15.328  13.120  1.00 28.71           H  
ATOM   1782 HD12 LEU A 121      -7.402  15.759  11.963  1.00 28.71           H  
ATOM   1783 HD13 LEU A 121      -9.064  16.351  11.729  1.00 28.71           H  
ATOM   1784  CD2 LEU A 121      -8.410  14.559   9.792  1.00 28.71           C  
ATOM   1785 HD21 LEU A 121      -8.945  15.445   9.450  1.00 28.71           H  
ATOM   1786 HD22 LEU A 121      -8.696  13.727   9.150  1.00 28.71           H  
ATOM   1787 HD23 LEU A 121      -7.338  14.740   9.711  1.00 28.71           H  
ATOM   1788  N   PRO A 122      -7.211  10.286   9.794  1.00 29.82           N  
ATOM   1789  CA  PRO A 122      -6.237   9.252   9.442  1.00 29.82           C  
ATOM   1790  HA  PRO A 122      -6.602   8.293   9.811  1.00 29.82           H  
ATOM   1791  C   PRO A 122      -4.840   9.505  10.009  1.00 29.82           C  
ATOM   1792  CB  PRO A 122      -6.202   9.228   7.910  1.00 29.82           C  
ATOM   1793  HB2 PRO A 122      -6.003   8.227   7.528  1.00 29.82           H  
ATOM   1794  HB3 PRO A 122      -5.455   9.931   7.540  1.00 29.82           H  
ATOM   1795  O   PRO A 122      -4.101   8.558  10.245  1.00 29.82           O  
ATOM   1796  CG  PRO A 122      -7.588   9.718   7.510  1.00 29.82           C  
ATOM   1797  HG2 PRO A 122      -8.290   8.885   7.540  1.00 29.82           H  
ATOM   1798  HG3 PRO A 122      -7.588  10.184   6.525  1.00 29.82           H  
ATOM   1799  CD  PRO A 122      -7.937  10.712   8.606  1.00 29.82           C  
ATOM   1800  HD2 PRO A 122      -7.613  11.711   8.317  1.00 29.82           H  
ATOM   1801  HD3 PRO A 122      -9.016  10.687   8.756  1.00 29.82           H  
ATOM   1802  N   TYR A 123      -4.487  10.765  10.283  1.00 25.26           N  
ATOM   1803  H   TYR A 123      -5.162  11.489  10.084  1.00 25.26           H  
ATOM   1804  CA  TYR A 123      -3.170  11.178  10.768  1.00 25.26           C  
ATOM   1805  HA  TYR A 123      -2.417  10.791  10.082  1.00 25.26           H  
ATOM   1806  C   TYR A 123      -2.802  10.627  12.154  1.00 25.26           C  
ATOM   1807  CB  TYR A 123      -3.088  12.708  10.709  1.00 25.26           C  
ATOM   1808  HB2 TYR A 123      -2.221  13.036  11.283  1.00 25.26           H  
ATOM   1809  HB3 TYR A 123      -3.972  13.148  11.170  1.00 25.26           H  
ATOM   1810  O   TYR A 123      -1.636  10.317  12.387  1.00 25.26           O  
ATOM   1811  CG  TYR A 123      -2.928  13.213   9.287  1.00 25.26           C  
ATOM   1812  CD1 TYR A 123      -1.652  13.177   8.691  1.00 25.26           C  
ATOM   1813  HD1 TYR A 123      -0.804  12.823   9.259  1.00 25.26           H  
ATOM   1814  CD2 TYR A 123      -4.038  13.665   8.546  1.00 25.26           C  
ATOM   1815  HD2 TYR A 123      -5.019  13.700   8.998  1.00 25.26           H  
ATOM   1816  CE1 TYR A 123      -1.479  13.592   7.358  1.00 25.26           C  
ATOM   1817  HE1 TYR A 123      -0.500  13.557   6.904  1.00 25.26           H  
ATOM   1818  CE2 TYR A 123      -3.868  14.082   7.211  1.00 25.26           C  
ATOM   1819  HE2 TYR A 123      -4.709  14.436   6.632  1.00 25.26           H  
ATOM   1820  OH  TYR A 123      -2.433  14.445   5.326  1.00 25.26           O  
ATOM   1821  HH  TYR A 123      -1.530  14.336   5.020  1.00 25.26           H  
ATOM   1822  CZ  TYR A 123      -2.590  14.046   6.615  1.00 25.26           C  
ATOM   1823  N   THR A 124      -3.769  10.411  13.053  1.00 27.41           N  
ATOM   1824  H   THR A 124      -4.720  10.674  12.835  1.00 27.41           H  
ATOM   1825  CA  THR A 124      -3.491   9.881  14.405  1.00 27.41           C  
ATOM   1826  HA  THR A 124      -2.543  10.303  14.739  1.00 27.41           H  
ATOM   1827  C   THR A 124      -3.318   8.355  14.415  1.00 27.41           C  
ATOM   1828  CB  THR A 124      -4.579  10.314  15.401  1.00 27.41           C  
ATOM   1829  HB  THR A 124      -5.398   9.595  15.385  1.00 27.41           H  
ATOM   1830  O   THR A 124      -2.686   7.796  15.318  1.00 27.41           O  
ATOM   1831  CG2 THR A 124      -4.027  10.440  16.819  1.00 27.41           C  
ATOM   1832 HG21 THR A 124      -3.103  11.019  16.820  1.00 27.41           H  
ATOM   1833 HG22 THR A 124      -3.830   9.449  17.228  1.00 27.41           H  
ATOM   1834 HG23 THR A 124      -4.755  10.953  17.447  1.00 27.41           H  
ATOM   1835  OG1 THR A 124      -5.101  11.581  15.073  1.00 27.41           O  
ATOM   1836  HG1 THR A 124      -4.469  12.244  15.360  1.00 27.41           H  
ATOM   1837  N   LEU A 125      -3.829   7.681  13.377  1.00 28.49           N  
ATOM   1838  H   LEU A 125      -4.340   8.214  12.688  1.00 28.49           H  
ATOM   1839  CA  LEU A 125      -3.530   6.284  13.051  1.00 28.49           C  
ATOM   1840  HA  LEU A 125      -3.366   5.732  13.977  1.00 28.49           H  
ATOM   1841  C   LEU A 125      -2.226   6.171  12.236  1.00 28.49           C  
ATOM   1842  CB  LEU A 125      -4.749   5.662  12.339  1.00 28.49           C  
ATOM   1843  HB2 LEU A 125      -4.424   4.820  11.728  1.00 28.49           H  
ATOM   1844  HB3 LEU A 125      -5.180   6.402  11.664  1.00 28.49           H  
ATOM   1845  O   LEU A 125      -1.443   5.264  12.505  1.00 28.49           O  
ATOM   1846  CG  LEU A 125      -5.826   5.168  13.329  1.00 28.49           C  
ATOM   1847  HG  LEU A 125      -5.902   5.868  14.162  1.00 28.49           H  
ATOM   1848  CD1 LEU A 125      -7.194   5.085  12.657  1.00 28.49           C  
ATOM   1849 HD11 LEU A 125      -7.491   6.070  12.298  1.00 28.49           H  
ATOM   1850 HD12 LEU A 125      -7.940   4.738  13.373  1.00 28.49           H  
ATOM   1851 HD13 LEU A 125      -7.159   4.395  11.814  1.00 28.49           H  
ATOM   1852  CD2 LEU A 125      -5.474   3.780  13.874  1.00 28.49           C  
ATOM   1853 HD21 LEU A 125      -4.511   3.806  14.384  1.00 28.49           H  
ATOM   1854 HD22 LEU A 125      -6.238   3.462  14.584  1.00 28.49           H  
ATOM   1855 HD23 LEU A 125      -5.430   3.058  13.059  1.00 28.49           H  
ATOM   1856  N   LEU A 126      -1.927   7.136  11.357  1.00 26.57           N  
ATOM   1857  H   LEU A 126      -2.646   7.820  11.165  1.00 26.57           H  
ATOM   1858  CA  LEU A 126      -0.730   7.187  10.500  1.00 26.57           C  
ATOM   1859  HA  LEU A 126      -0.696   6.261   9.925  1.00 26.57           H  
ATOM   1860  C   LEU A 126       0.590   7.278  11.288  1.00 26.57           C  
ATOM   1861  CB  LEU A 126      -0.849   8.379   9.522  1.00 26.57           C  
ATOM   1862  HB2 LEU A 126      -1.875   8.745   9.479  1.00 26.57           H  
ATOM   1863  HB3 LEU A 126      -0.241   9.199   9.904  1.00 26.57           H  
ATOM   1864  O   LEU A 126       1.554   6.599  10.948  1.00 26.57           O  
ATOM   1865  CG  LEU A 126      -0.427   8.062   8.079  1.00 26.57           C  
ATOM   1866  HG  LEU A 126       0.481   7.459   8.085  1.00 26.57           H  
ATOM   1867  CD1 LEU A 126      -1.536   7.322   7.324  1.00 26.57           C  
ATOM   1868 HD11 LEU A 126      -1.758   6.381   7.827  1.00 26.57           H  
ATOM   1869 HD12 LEU A 126      -2.440   7.930   7.284  1.00 26.57           H  
ATOM   1870 HD13 LEU A 126      -1.201   7.100   6.311  1.00 26.57           H  
ATOM   1871  CD2 LEU A 126      -0.142   9.368   7.336  1.00 26.57           C  
ATOM   1872 HD21 LEU A 126      -1.031   9.999   7.330  1.00 26.57           H  
ATOM   1873 HD22 LEU A 126       0.151   9.146   6.310  1.00 26.57           H  
ATOM   1874 HD23 LEU A 126       0.676   9.897   7.825  1.00 26.57           H  
ATOM   1875  N   GLU A 127       0.640   8.033  12.392  1.00 26.37           N  
ATOM   1876  H   GLU A 127      -0.132   8.655  12.586  1.00 26.37           H  
ATOM   1877  CA  GLU A 127       1.823   8.070  13.280  1.00 26.37           C  
ATOM   1878  HA  GLU A 127       2.715   8.210  12.670  1.00 26.37           H  
ATOM   1879  C   GLU A 127       2.051   6.760  14.060  1.00 26.37           C  
ATOM   1880  CB  GLU A 127       1.713   9.246  14.266  1.00 26.37           C  
ATOM   1881  HB2 GLU A 127       0.668   9.528  14.398  1.00 26.37           H  
ATOM   1882  HB3 GLU A 127       2.097   8.930  15.236  1.00 26.37           H  
ATOM   1883  O   GLU A 127       3.111   6.544  14.646  1.00 26.37           O  
ATOM   1884  CG  GLU A 127       2.533  10.459  13.804  1.00 26.37           C  
ATOM   1885  HG2 GLU A 127       3.546  10.125  13.581  1.00 26.37           H  
ATOM   1886  HG3 GLU A 127       2.094  10.852  12.887  1.00 26.37           H  
ATOM   1887  CD  GLU A 127       2.604  11.569  14.866  1.00 26.37           C  
ATOM   1888  OE1 GLU A 127       3.367  12.531  14.629  1.00 26.37           O  
ATOM   1889  OE2 GLU A 127       1.941  11.432  15.922  1.00 26.37           O  
ATOM   1890  N   THR A 128       1.062   5.864  14.075  1.00 27.15           N  
ATOM   1891  H   THR A 128       0.248   6.061  13.509  1.00 27.15           H  
ATOM   1892  CA  THR A 128       1.095   4.601  14.831  1.00 27.15           C  
ATOM   1893  HA  THR A 128       1.669   4.766  15.743  1.00 27.15           H  
ATOM   1894  C   THR A 128       1.800   3.479  14.071  1.00 27.15           C  
ATOM   1895  CB  THR A 128      -0.323   4.148  15.222  1.00 27.15           C  
ATOM   1896  HB  THR A 128      -0.765   3.579  14.403  1.00 27.15           H  
ATOM   1897  O   THR A 128       2.267   2.537  14.701  1.00 27.15           O  
ATOM   1898  CG2 THR A 128      -0.351   3.281  16.483  1.00 27.15           C  
ATOM   1899 HG21 THR A 128      -0.094   2.260  16.202  1.00 27.15           H  
ATOM   1900 HG22 THR A 128      -1.353   3.273  16.912  1.00 27.15           H  
ATOM   1901 HG23 THR A 128       0.380   3.614  17.219  1.00 27.15           H  
ATOM   1902  OG1 THR A 128      -1.150   5.268  15.450  1.00 27.15           O  
ATOM   1903  HG1 THR A 128      -1.463   5.532  14.581  1.00 27.15           H  
ATOM   1904  N   TYR A 129       1.912   3.599  12.745  1.00 26.45           N  
ATOM   1905  H   TYR A 129       1.506   4.416  12.311  1.00 26.45           H  
ATOM   1906  CA  TYR A 129       2.398   2.540  11.851  1.00 26.45           C  
ATOM   1907  HA  TYR A 129       2.654   1.659  12.439  1.00 26.45           H  
ATOM   1908  C   TYR A 129       3.688   2.900  11.091  1.00 26.45           C  
ATOM   1909  CB  TYR A 129       1.248   2.135  10.918  1.00 26.45           C  
ATOM   1910  HB2 TYR A 129       1.660   1.621  10.050  1.00 26.45           H  
ATOM   1911  HB3 TYR A 129       0.735   3.023  10.549  1.00 26.45           H  
ATOM   1912  O   TYR A 129       4.304   2.036  10.476  1.00 26.45           O  
ATOM   1913  CG  TYR A 129       0.254   1.198  11.582  1.00 26.45           C  
ATOM   1914  CD1 TYR A 129       0.497  -0.188  11.549  1.00 26.45           C  
ATOM   1915  HD1 TYR A 129       1.375  -0.573  11.052  1.00 26.45           H  
ATOM   1916  CD2 TYR A 129      -0.888   1.694  12.243  1.00 26.45           C  
ATOM   1917  HD2 TYR A 129      -1.083   2.756  12.247  1.00 26.45           H  
ATOM   1918  CE1 TYR A 129      -0.400  -1.080  12.166  1.00 26.45           C  
ATOM   1919  HE1 TYR A 129      -0.227  -2.145  12.138  1.00 26.45           H  
ATOM   1920  CE2 TYR A 129      -1.787   0.805  12.868  1.00 26.45           C  
ATOM   1921  HE2 TYR A 129      -2.670   1.182  13.363  1.00 26.45           H  
ATOM   1922  OH  TYR A 129      -2.404  -1.457  13.412  1.00 26.45           O  
ATOM   1923  HH  TYR A 129      -3.191  -1.032  13.761  1.00 26.45           H  
ATOM   1924  CZ  TYR A 129      -1.542  -0.587  12.825  1.00 26.45           C  
ATOM   1925  N   LEU A 130       4.168   4.146  11.196  1.00 26.29           N  
ATOM   1926  H   LEU A 130       3.605   4.832  11.679  1.00 26.29           H  
ATOM   1927  CA  LEU A 130       5.423   4.597  10.573  1.00 26.29           C  
ATOM   1928  HA  LEU A 130       5.462   4.184   9.565  1.00 26.29           H  
ATOM   1929  C   LEU A 130       6.707   4.078  11.261  1.00 26.29           C  
ATOM   1930  CB  LEU A 130       5.393   6.138  10.464  1.00 26.29           C  
ATOM   1931  HB2 LEU A 130       4.955   6.546  11.374  1.00 26.29           H  
ATOM   1932  HB3 LEU A 130       6.412   6.519  10.395  1.00 26.29           H  
ATOM   1933  O   LEU A 130       7.789   4.220  10.700  1.00 26.29           O  
ATOM   1934  CG  LEU A 130       4.604   6.639   9.236  1.00 26.29           C  
ATOM   1935  HG  LEU A 130       3.684   6.063   9.131  1.00 26.29           H  
ATOM   1936  CD1 LEU A 130       4.230   8.113   9.397  1.00 26.29           C  
ATOM   1937 HD11 LEU A 130       5.129   8.719   9.501  1.00 26.29           H  
ATOM   1938 HD12 LEU A 130       3.663   8.443   8.527  1.00 26.29           H  
ATOM   1939 HD13 LEU A 130       3.606   8.237  10.283  1.00 26.29           H  
ATOM   1940  CD2 LEU A 130       5.427   6.509   7.950  1.00 26.29           C  
ATOM   1941 HD21 LEU A 130       6.345   7.091   8.028  1.00 26.29           H  
ATOM   1942 HD22 LEU A 130       4.842   6.868   7.103  1.00 26.29           H  
ATOM   1943 HD23 LEU A 130       5.681   5.465   7.771  1.00 26.29           H  
ATOM   1944  N   PHE A 131       6.616   3.437  12.433  1.00 25.63           N  
ATOM   1945  H   PHE A 131       5.697   3.335  12.839  1.00 25.63           H  
ATOM   1946  CA  PHE A 131       7.775   2.888  13.166  1.00 25.63           C  
ATOM   1947  HA  PHE A 131       8.686   3.294  12.729  1.00 25.63           H  
ATOM   1948  C   PHE A 131       7.944   1.363  13.047  1.00 25.63           C  
ATOM   1949  CB  PHE A 131       7.740   3.370  14.625  1.00 25.63           C  
ATOM   1950  HB2 PHE A 131       6.729   3.277  15.020  1.00 25.63           H  
ATOM   1951  HB3 PHE A 131       8.381   2.733  15.235  1.00 25.63           H  
ATOM   1952  O   PHE A 131       8.859   0.800  13.646  1.00 25.63           O  
ATOM   1953  CG  PHE A 131       8.234   4.793  14.788  1.00 25.63           C  
ATOM   1954  CD1 PHE A 131       9.618   5.045  14.870  1.00 25.63           C  
ATOM   1955  HD1 PHE A 131      10.319   4.226  14.820  1.00 25.63           H  
ATOM   1956  CD2 PHE A 131       7.324   5.867  14.826  1.00 25.63           C  
ATOM   1957  HD2 PHE A 131       6.264   5.683  14.739  1.00 25.63           H  
ATOM   1958  CE1 PHE A 131      10.090   6.363  14.999  1.00 25.63           C  
ATOM   1959  HE1 PHE A 131      11.152   6.554  15.048  1.00 25.63           H  
ATOM   1960  CE2 PHE A 131       7.798   7.185  14.955  1.00 25.63           C  
ATOM   1961  HE2 PHE A 131       7.099   8.009  14.966  1.00 25.63           H  
ATOM   1962  CZ  PHE A 131       9.179   7.433  15.044  1.00 25.63           C  
ATOM   1963  HZ  PHE A 131       9.541   8.447  15.129  1.00 25.63           H  
ATOM   1964  N   SER A 132       7.099   0.686  12.264  1.00 26.63           N  
ATOM   1965  H   SER A 132       6.359   1.192  11.799  1.00 26.63           H  
ATOM   1966  CA  SER A 132       7.120  -0.770  12.085  1.00 26.63           C  
ATOM   1967  HA  SER A 132       7.932  -1.190  12.679  1.00 26.63           H  
ATOM   1968  C   SER A 132       7.404  -1.187  10.641  1.00 26.63           C  
ATOM   1969  CB  SER A 132       5.819  -1.391  12.621  1.00 26.63           C  
ATOM   1970  HB2 SER A 132       5.675  -1.085  13.657  1.00 26.63           H  
ATOM   1971  HB3 SER A 132       5.890  -2.479  12.588  1.00 26.63           H  
ATOM   1972  O   SER A 132       6.694  -2.041  10.135  1.00 26.63           O  
ATOM   1973  OG  SER A 132       4.711  -0.968  11.853  1.00 26.63           O  
ATOM   1974  HG  SER A 132       4.831  -1.302  10.961  1.00 26.63           H  
ATOM   1975  N   GLY A 133       8.375  -0.570   9.954  1.00 23.56           N  
ATOM   1976  H   GLY A 133       8.841   0.195  10.420  1.00 23.56           H  
ATOM   1977  CA  GLY A 133       9.025  -1.087   8.725  1.00 23.56           C  
ATOM   1978  HA2 GLY A 133       9.574  -1.990   8.992  1.00 23.56           H  
ATOM   1979  HA3 GLY A 133       9.755  -0.350   8.390  1.00 23.56           H  
ATOM   1980  C   GLY A 133       8.156  -1.447   7.501  1.00 23.56           C  
ATOM   1981  O   GLY A 133       8.698  -1.776   6.453  1.00 23.56           O  
ATOM   1982  N   ASN A 134       6.833  -1.357   7.601  1.00 25.67           N  
ATOM   1983  H   ASN A 134       6.473  -1.127   8.517  1.00 25.67           H  
ATOM   1984  CA  ASN A 134       5.843  -1.751   6.613  1.00 25.67           C  
ATOM   1985  HA  ASN A 134       6.331  -2.179   5.737  1.00 25.67           H  
ATOM   1986  C   ASN A 134       5.107  -0.480   6.203  1.00 25.67           C  
ATOM   1987  CB  ASN A 134       4.902  -2.807   7.231  1.00 25.67           C  
ATOM   1988  HB2 ASN A 134       4.024  -2.917   6.594  1.00 25.67           H  
ATOM   1989  HB3 ASN A 134       4.566  -2.467   8.211  1.00 25.67           H  
ATOM   1990  O   ASN A 134       4.298   0.052   6.963  1.00 25.67           O  
ATOM   1991  CG  ASN A 134       5.535  -4.182   7.360  1.00 25.67           C  
ATOM   1992  ND2 ASN A 134       5.087  -4.988   8.295  1.00 25.67           N  
ATOM   1993 HD21 ASN A 134       4.371  -4.685   8.941  1.00 25.67           H  
ATOM   1994 HD22 ASN A 134       5.527  -5.896   8.344  1.00 25.67           H  
ATOM   1995  OD1 ASN A 134       6.401  -4.576   6.601  1.00 25.67           O  
ATOM   1996  N   ALA A 135       5.430   0.034   5.017  1.00 24.12           N  
ATOM   1997  H   ALA A 135       6.128  -0.444   4.466  1.00 24.12           H  
ATOM   1998  CA  ALA A 135       4.817   1.225   4.443  1.00 24.12           C  
ATOM   1999  HA  ALA A 135       4.892   2.038   5.165  1.00 24.12           H  
ATOM   2000  C   ALA A 135       3.321   0.983   4.159  1.00 24.12           C  
ATOM   2001  CB  ALA A 135       5.622   1.623   3.197  1.00 24.12           C  
ATOM   2002  HB1 ALA A 135       5.190   2.521   2.756  1.00 24.12           H  
ATOM   2003  HB2 ALA A 135       5.593   0.820   2.460  1.00 24.12           H  
ATOM   2004  HB3 ALA A 135       6.657   1.825   3.471  1.00 24.12           H  
ATOM   2005  O   ALA A 135       2.930   0.590   3.065  1.00 24.12           O  
ATOM   2006  N   PHE A 136       2.487   1.209   5.173  1.00 25.76           N  
ATOM   2007  H   PHE A 136       2.901   1.367   6.081  1.00 25.76           H  
ATOM   2008  CA  PHE A 136       1.036   1.312   5.070  1.00 25.76           C  
ATOM   2009  HA  PHE A 136       0.677   0.652   4.281  1.00 25.76           H  
ATOM   2010  C   PHE A 136       0.685   2.753   4.694  1.00 25.76           C  
ATOM   2011  CB  PHE A 136       0.381   0.888   6.398  1.00 25.76           C  
ATOM   2012  HB2 PHE A 136      -0.344   1.643   6.702  1.00 25.76           H  
ATOM   2013  HB3 PHE A 136       1.128   0.846   7.191  1.00 25.76           H  
ATOM   2014  O   PHE A 136       0.803   3.670   5.507  1.00 25.76           O  
ATOM   2015  CG  PHE A 136      -0.345  -0.440   6.332  1.00 25.76           C  
ATOM   2016  CD1 PHE A 136      -1.730  -0.473   6.079  1.00 25.76           C  
ATOM   2017  HD1 PHE A 136      -2.276   0.446   5.920  1.00 25.76           H  
ATOM   2018  CD2 PHE A 136       0.358  -1.642   6.532  1.00 25.76           C  
ATOM   2019  HD2 PHE A 136       1.420  -1.619   6.727  1.00 25.76           H  
ATOM   2020  CE1 PHE A 136      -2.412  -1.701   6.036  1.00 25.76           C  
ATOM   2021  HE1 PHE A 136      -3.475  -1.724   5.846  1.00 25.76           H  
ATOM   2022  CE2 PHE A 136      -0.325  -2.871   6.489  1.00 25.76           C  
ATOM   2023  HE2 PHE A 136       0.212  -3.794   6.654  1.00 25.76           H  
ATOM   2024  CZ  PHE A 136      -1.708  -2.901   6.243  1.00 25.76           C  
ATOM   2025  HZ  PHE A 136      -2.228  -3.847   6.214  1.00 25.76           H  
ATOM   2026  N   VAL A 137       0.265   2.965   3.450  1.00 24.78           N  
ATOM   2027  H   VAL A 137       0.212   2.179   2.818  1.00 24.78           H  
ATOM   2028  CA  VAL A 137      -0.246   4.248   2.968  1.00 24.78           C  
ATOM   2029  HA  VAL A 137      -0.293   4.954   3.797  1.00 24.78           H  
ATOM   2030  C   VAL A 137      -1.672   4.019   2.470  1.00 24.78           C  
ATOM   2031  CB  VAL A 137       0.698   4.862   1.908  1.00 24.78           C  
ATOM   2032  HB  VAL A 137       0.854   4.143   1.104  1.00 24.78           H  
ATOM   2033  O   VAL A 137      -1.895   3.193   1.594  1.00 24.78           O  
ATOM   2034  CG1 VAL A 137       0.141   6.151   1.301  1.00 24.78           C  
ATOM   2035 HG11 VAL A 137      -0.179   6.842   2.081  1.00 24.78           H  
ATOM   2036 HG12 VAL A 137       0.893   6.630   0.674  1.00 24.78           H  
ATOM   2037 HG13 VAL A 137      -0.701   5.887   0.661  1.00 24.78           H  
ATOM   2038  CG2 VAL A 137       2.062   5.210   2.521  1.00 24.78           C  
ATOM   2039 HG21 VAL A 137       2.539   4.306   2.901  1.00 24.78           H  
ATOM   2040 HG22 VAL A 137       2.714   5.644   1.763  1.00 24.78           H  
ATOM   2041 HG23 VAL A 137       1.936   5.916   3.342  1.00 24.78           H  
ATOM   2042  N   ASN A 138      -2.596   4.803   3.031  1.00 27.36           N  
ATOM   2043  H   ASN A 138      -2.252   5.401   3.769  1.00 27.36           H  
ATOM   2044  CA  ASN A 138      -3.981   5.058   2.616  1.00 27.36           C  
ATOM   2045  HA  ASN A 138      -4.198   6.021   3.078  1.00 27.36           H  
ATOM   2046  C   ASN A 138      -5.121   4.145   3.130  1.00 27.36           C  
ATOM   2047  CB  ASN A 138      -4.064   5.347   1.103  1.00 27.36           C  
ATOM   2048  HB2 ASN A 138      -3.728   4.481   0.534  1.00 27.36           H  
ATOM   2049  HB3 ASN A 138      -5.103   5.523   0.827  1.00 27.36           H  
ATOM   2050  O   ASN A 138      -5.170   2.946   2.894  1.00 27.36           O  
ATOM   2051  CG  ASN A 138      -3.276   6.578   0.696  1.00 27.36           C  
ATOM   2052  ND2 ASN A 138      -2.830   6.646  -0.536  1.00 27.36           N  
ATOM   2053 HD21 ASN A 138      -2.967   5.867  -1.163  1.00 27.36           H  
ATOM   2054 HD22 ASN A 138      -2.298   7.466  -0.789  1.00 27.36           H  
ATOM   2055  OD1 ASN A 138      -3.070   7.500   1.472  1.00 27.36           O  
ATOM   2056  N   ALA A 139      -6.113   4.835   3.717  1.00 28.35           N  
ATOM   2057  H   ALA A 139      -5.905   5.808   3.890  1.00 28.35           H  
ATOM   2058  CA  ALA A 139      -7.543   4.508   3.794  1.00 28.35           C  
ATOM   2059  HA  ALA A 139      -8.020   5.451   4.062  1.00 28.35           H  
ATOM   2060  C   ALA A 139      -8.053   3.539   4.886  1.00 28.35           C  
ATOM   2061  CB  ALA A 139      -8.071   4.212   2.381  1.00 28.35           C  
ATOM   2062  HB1 ALA A 139      -7.692   3.250   2.037  1.00 28.35           H  
ATOM   2063  HB2 ALA A 139      -7.760   4.992   1.687  1.00 28.35           H  
ATOM   2064  HB3 ALA A 139      -9.160   4.167   2.401  1.00 28.35           H  
ATOM   2065  O   ALA A 139      -8.645   2.507   4.588  1.00 28.35           O  
ATOM   2066  N   VAL A 140      -8.006   3.963   6.158  1.00 29.13           N  
ATOM   2067  H   VAL A 140      -7.473   4.797   6.360  1.00 29.13           H  
ATOM   2068  CA  VAL A 140      -9.090   3.627   7.107  1.00 29.13           C  
ATOM   2069  HA  VAL A 140      -9.575   2.702   6.797  1.00 29.13           H  
ATOM   2070  C   VAL A 140     -10.119   4.748   7.008  1.00 29.13           C  
ATOM   2071  CB  VAL A 140      -8.609   3.406   8.555  1.00 29.13           C  
ATOM   2072  HB  VAL A 140      -8.155   4.319   8.939  1.00 29.13           H  
ATOM   2073  O   VAL A 140     -10.029   5.759   7.697  1.00 29.13           O  
ATOM   2074  CG1 VAL A 140      -9.775   2.997   9.470  1.00 29.13           C  
ATOM   2075 HG11 VAL A 140     -10.514   3.796   9.523  1.00 29.13           H  
ATOM   2076 HG12 VAL A 140     -10.252   2.092   9.093  1.00 29.13           H  
ATOM   2077 HG13 VAL A 140      -9.405   2.812  10.478  1.00 29.13           H  
ATOM   2078  CG2 VAL A 140      -7.563   2.287   8.614  1.00 29.13           C  
ATOM   2079 HG21 VAL A 140      -7.979   1.364   8.209  1.00 29.13           H  
ATOM   2080 HG22 VAL A 140      -7.254   2.120   9.645  1.00 29.13           H  
ATOM   2081 HG23 VAL A 140      -6.684   2.562   8.031  1.00 29.13           H  
ATOM   2082  N   ASN A 141     -11.049   4.596   6.073  1.00 31.68           N  
ATOM   2083  H   ASN A 141     -11.068   3.730   5.552  1.00 31.68           H  
ATOM   2084  CA  ASN A 141     -12.156   5.518   5.885  1.00 31.68           C  
ATOM   2085  HA  ASN A 141     -11.982   6.441   6.438  1.00 31.68           H  
ATOM   2086  C   ASN A 141     -13.409   4.846   6.469  1.00 31.68           C  
ATOM   2087  CB  ASN A 141     -12.260   5.873   4.386  1.00 31.68           C  
ATOM   2088  HB2 ASN A 141     -13.221   6.355   4.211  1.00 31.68           H  
ATOM   2089  HB3 ASN A 141     -12.224   4.961   3.791  1.00 31.68           H  
ATOM   2090  O   ASN A 141     -13.851   3.827   5.951  1.00 31.68           O  
ATOM   2091  CG  ASN A 141     -11.206   6.855   3.895  1.00 31.68           C  
ATOM   2092  ND2 ASN A 141     -10.956   6.898   2.606  1.00 31.68           N  
ATOM   2093 HD21 ASN A 141     -10.292   7.599   2.308  1.00 31.68           H  
ATOM   2094 HD22 ASN A 141     -11.455   6.298   1.965  1.00 31.68           H  
ATOM   2095  OD1 ASN A 141     -10.607   7.617   4.632  1.00 31.68           O  
ATOM   2096  N   PHE A 142     -13.975   5.442   7.520  1.00 32.79           N  
ATOM   2097  H   PHE A 142     -13.501   6.260   7.876  1.00 32.79           H  
ATOM   2098  CA  PHE A 142     -15.279   5.138   8.134  1.00 32.79           C  
ATOM   2099  HA  PHE A 142     -15.514   6.023   8.726  1.00 32.79           H  
ATOM   2100  C   PHE A 142     -15.344   3.956   9.124  1.00 32.79           C  
ATOM   2101  CB  PHE A 142     -16.393   5.095   7.070  1.00 32.79           C  
ATOM   2102  HB2 PHE A 142     -17.358   5.134   7.575  1.00 32.79           H  
ATOM   2103  HB3 PHE A 142     -16.351   4.143   6.540  1.00 32.79           H  
ATOM   2104  O   PHE A 142     -15.284   2.778   8.763  1.00 32.79           O  
ATOM   2105  CG  PHE A 142     -16.319   6.232   6.065  1.00 32.79           C  
ATOM   2106  CD1 PHE A 142     -16.714   7.525   6.449  1.00 32.79           C  
ATOM   2107  HD1 PHE A 142     -17.121   7.700   7.435  1.00 32.79           H  
ATOM   2108  CD2 PHE A 142     -15.810   6.017   4.768  1.00 32.79           C  
ATOM   2109  HD2 PHE A 142     -15.516   5.024   4.463  1.00 32.79           H  
ATOM   2110  CE1 PHE A 142     -16.584   8.599   5.553  1.00 32.79           C  
ATOM   2111  HE1 PHE A 142     -16.905   9.586   5.851  1.00 32.79           H  
ATOM   2112  CE2 PHE A 142     -15.670   7.095   3.874  1.00 32.79           C  
ATOM   2113  HE2 PHE A 142     -15.280   6.930   2.880  1.00 32.79           H  
ATOM   2114  CZ  PHE A 142     -16.050   8.388   4.270  1.00 32.79           C  
ATOM   2115  HZ  PHE A 142     -15.957   9.218   3.586  1.00 32.79           H  
ATOM   2116  N   LEU A 143     -15.555   4.318  10.396  1.00 37.71           N  
ATOM   2117  H   LEU A 143     -15.585   5.309  10.590  1.00 37.71           H  
ATOM   2118  CA  LEU A 143     -16.165   3.480  11.428  1.00 37.71           C  
ATOM   2119  HA  LEU A 143     -16.120   2.428  11.145  1.00 37.71           H  
ATOM   2120  C   LEU A 143     -17.636   3.899  11.536  1.00 37.71           C  
ATOM   2121  CB  LEU A 143     -15.429   3.693  12.769  1.00 37.71           C  
ATOM   2122  HB2 LEU A 143     -16.105   3.456  13.590  1.00 37.71           H  
ATOM   2123  HB3 LEU A 143     -15.177   4.750  12.859  1.00 37.71           H  
ATOM   2124  O   LEU A 143     -17.928   5.009  11.976  1.00 37.71           O  
ATOM   2125  CG  LEU A 143     -14.158   2.841  12.923  1.00 37.71           C  
ATOM   2126  HG  LEU A 143     -13.630   2.793  11.970  1.00 37.71           H  
ATOM   2127  CD1 LEU A 143     -13.221   3.465  13.959  1.00 37.71           C  
ATOM   2128 HD11 LEU A 143     -13.727   3.541  14.921  1.00 37.71           H  
ATOM   2129 HD12 LEU A 143     -12.925   4.460  13.629  1.00 37.71           H  
ATOM   2130 HD13 LEU A 143     -12.328   2.849  14.066  1.00 37.71           H  
ATOM   2131  CD2 LEU A 143     -14.502   1.421  13.383  1.00 37.71           C  
ATOM   2132 HD21 LEU A 143     -13.591   0.827  13.455  1.00 37.71           H  
ATOM   2133 HD22 LEU A 143     -14.990   1.448  14.357  1.00 37.71           H  
ATOM   2134 HD23 LEU A 143     -15.169   0.951  12.661  1.00 37.71           H  
ATOM   2135  N   GLU A 144     -18.558   3.035  11.125  1.00 36.10           N  
ATOM   2136  H   GLU A 144     -18.257   2.136  10.774  1.00 36.10           H  
ATOM   2137  CA  GLU A 144     -19.996   3.247  11.331  1.00 36.10           C  
ATOM   2138  HA  GLU A 144     -20.192   4.309  11.482  1.00 36.10           H  
ATOM   2139  C   GLU A 144     -20.418   2.499  12.604  1.00 36.10           C  
ATOM   2140  CB  GLU A 144     -20.770   2.823  10.069  1.00 36.10           C  
ATOM   2141  HB2 GLU A 144     -20.332   3.337   9.214  1.00 36.10           H  
ATOM   2142  HB3 GLU A 144     -20.646   1.750   9.920  1.00 36.10           H  
ATOM   2143  O   GLU A 144     -20.035   1.345  12.796  1.00 36.10           O  
ATOM   2144  CG  GLU A 144     -22.273   3.151  10.112  1.00 36.10           C  
ATOM   2145  HG2 GLU A 144     -22.705   2.680  10.995  1.00 36.10           H  
ATOM   2146  HG3 GLU A 144     -22.391   4.230  10.215  1.00 36.10           H  
ATOM   2147  CD  GLU A 144     -23.044   2.666   8.865  1.00 36.10           C  
ATOM   2148  OE1 GLU A 144     -24.297   2.712   8.904  1.00 36.10           O  
ATOM   2149  OE2 GLU A 144     -22.402   2.175   7.905  1.00 36.10           O  
ATOM   2150  N   GLN A 145     -21.183   3.136  13.497  1.00 34.59           N  
ATOM   2151  H   GLN A 145     -21.485   4.079  13.297  1.00 34.59           H  
ATOM   2152  CA  GLN A 145     -21.778   2.464  14.655  1.00 34.59           C  
ATOM   2153  HA  GLN A 145     -21.300   1.493  14.783  1.00 34.59           H  
ATOM   2154  C   GLN A 145     -23.270   2.246  14.395  1.00 34.59           C  
ATOM   2155  CB  GLN A 145     -21.531   3.255  15.951  1.00 34.59           C  
ATOM   2156  HB2 GLN A 145     -20.473   3.508  16.024  1.00 34.59           H  
ATOM   2157  HB3 GLN A 145     -22.108   4.179  15.920  1.00 34.59           H  
ATOM   2158  O   GLN A 145     -24.031   3.204  14.301  1.00 34.59           O  
ATOM   2159  CG  GLN A 145     -21.930   2.438  17.195  1.00 34.59           C  
ATOM   2160  HG2 GLN A 145     -22.956   2.085  17.091  1.00 34.59           H  
ATOM   2161  HG3 GLN A 145     -21.277   1.569  17.270  1.00 34.59           H  
ATOM   2162  CD  GLN A 145     -21.847   3.230  18.500  1.00 34.59           C  
ATOM   2163  NE2 GLN A 145     -21.954   2.577  19.637  1.00 34.59           N  
ATOM   2164 HE21 GLN A 145     -21.929   1.568  19.659  1.00 34.59           H  
ATOM   2165 HE22 GLN A 145     -21.858   3.155  20.460  1.00 34.59           H  
ATOM   2166  OE1 GLN A 145     -21.706   4.437  18.545  1.00 34.59           O  
ATOM   2167  N   LYS A 146     -23.718   0.988  14.338  1.00 36.26           N  
ATOM   2168  H   LYS A 146     -23.038   0.249  14.435  1.00 36.26           H  
ATOM   2169  CA  LYS A 146     -25.145   0.656  14.181  1.00 36.26           C  
ATOM   2170  HA  LYS A 146     -25.728   1.552  14.394  1.00 36.26           H  
ATOM   2171  C   LYS A 146     -25.558  -0.413  15.188  1.00 36.26           C  
ATOM   2172  CB  LYS A 146     -25.430   0.286  12.714  1.00 36.26           C  
ATOM   2173  HB2 LYS A 146     -25.047  -0.710  12.494  1.00 36.26           H  
ATOM   2174  HB3 LYS A 146     -24.910   0.999  12.074  1.00 36.26           H  
ATOM   2175  O   LYS A 146     -25.065  -1.539  15.152  1.00 36.26           O  
ATOM   2176  CG  LYS A 146     -26.917   0.307  12.344  1.00 36.26           C  
ATOM   2177  HG2 LYS A 146     -27.459  -0.431  12.935  1.00 36.26           H  
ATOM   2178  HG3 LYS A 146     -27.326   1.299  12.535  1.00 36.26           H  
ATOM   2179  CD  LYS A 146     -27.046  -0.025  10.852  1.00 36.26           C  
ATOM   2180  HD2 LYS A 146     -26.642  -1.019  10.666  1.00 36.26           H  
ATOM   2181  HD3 LYS A 146     -26.456   0.698  10.288  1.00 36.26           H  
ATOM   2182  CE  LYS A 146     -28.498   0.039  10.376  1.00 36.26           C  
ATOM   2183  HE2 LYS A 146     -29.072  -0.748  10.866  1.00 36.26           H  
ATOM   2184  HE3 LYS A 146     -28.911   1.004  10.669  1.00 36.26           H  
ATOM   2185  NZ  LYS A 146     -28.550  -0.104   8.902  1.00 36.26           N  
ATOM   2186  HZ1 LYS A 146     -27.981   0.616   8.481  1.00 36.26           H  
ATOM   2187  HZ2 LYS A 146     -28.164  -0.991   8.612  1.00 36.26           H  
ATOM   2188  HZ3 LYS A 146     -29.492  -0.008   8.551  1.00 36.26           H  
ATOM   2189  N   GLY A 147     -26.454  -0.054  16.110  1.00 31.81           N  
ATOM   2190  H   GLY A 147     -26.804   0.893  16.085  1.00 31.81           H  
ATOM   2191  CA  GLY A 147     -26.995  -0.979  17.116  1.00 31.81           C  
ATOM   2192  HA2 GLY A 147     -27.430  -1.843  16.612  1.00 31.81           H  
ATOM   2193  HA3 GLY A 147     -27.787  -0.473  17.668  1.00 31.81           H  
ATOM   2194  C   GLY A 147     -25.973  -1.496  18.138  1.00 31.81           C  
ATOM   2195  O   GLY A 147     -26.075  -2.640  18.563  1.00 31.81           O  
ATOM   2196  N   GLY A 148     -24.968  -0.690  18.502  1.00 30.25           N  
ATOM   2197  H   GLY A 148     -24.941   0.246  18.123  1.00 30.25           H  
ATOM   2198  CA  GLY A 148     -23.894  -1.098  19.421  1.00 30.25           C  
ATOM   2199  HA2 GLY A 148     -24.307  -1.744  20.195  1.00 30.25           H  
ATOM   2200  HA3 GLY A 148     -23.485  -0.212  19.906  1.00 30.25           H  
ATOM   2201  C   GLY A 148     -22.733  -1.854  18.761  1.00 30.25           C  
ATOM   2202  O   GLY A 148     -21.748  -2.140  19.435  1.00 30.25           O  
ATOM   2203  N   ASN A 149     -22.810  -2.120  17.454  1.00 31.51           N  
ATOM   2204  H   ASN A 149     -23.651  -1.863  16.956  1.00 31.51           H  
ATOM   2205  CA  ASN A 149     -21.748  -2.763  16.680  1.00 31.51           C  
ATOM   2206  HA  ASN A 149     -21.065  -3.270  17.361  1.00 31.51           H  
ATOM   2207  C   ASN A 149     -20.944  -1.730  15.883  1.00 31.51           C  
ATOM   2208  CB  ASN A 149     -22.370  -3.821  15.758  1.00 31.51           C  
ATOM   2209  HB2 ASN A 149     -23.067  -3.335  15.075  1.00 31.51           H  
ATOM   2210  HB3 ASN A 149     -21.589  -4.296  15.163  1.00 31.51           H  
ATOM   2211  O   ASN A 149     -21.522  -0.774  15.360  1.00 31.51           O  
ATOM   2212  CG  ASN A 149     -23.094  -4.907  16.528  1.00 31.51           C  
ATOM   2213  ND2 ASN A 149     -24.269  -5.295  16.091  1.00 31.51           N  
ATOM   2214 HD21 ASN A 149     -24.659  -4.902  15.247  1.00 31.51           H  
ATOM   2215 HD22 ASN A 149     -24.738  -5.993  16.651  1.00 31.51           H  
ATOM   2216  OD1 ASN A 149     -22.621  -5.422  17.524  1.00 31.51           O  
ATOM   2217  N   PHE A 150     -19.634  -1.955  15.763  1.00 32.26           N  
ATOM   2218  H   PHE A 150     -19.249  -2.784  16.193  1.00 32.26           H  
ATOM   2219  CA  PHE A 150     -18.736  -1.185  14.902  1.00 32.26           C  
ATOM   2220  HA  PHE A 150     -19.151  -0.190  14.738  1.00 32.26           H  
ATOM   2221  C   PHE A 150     -18.592  -1.877  13.544  1.00 32.26           C  
ATOM   2222  CB  PHE A 150     -17.364  -1.027  15.573  1.00 32.26           C  
ATOM   2223  HB2 PHE A 150     -16.691  -0.534  14.871  1.00 32.26           H  
ATOM   2224  HB3 PHE A 150     -16.948  -2.014  15.776  1.00 32.26           H  
ATOM   2225  O   PHE A 150     -18.291  -3.068  13.480  1.00 32.26           O  
ATOM   2226  CG  PHE A 150     -17.385  -0.221  16.856  1.00 32.26           C  
ATOM   2227  CD1 PHE A 150     -17.330   1.184  16.801  1.00 32.26           C  
ATOM   2228  HD1 PHE A 150     -17.276   1.688  15.847  1.00 32.26           H  
ATOM   2229  CD2 PHE A 150     -17.469  -0.869  18.103  1.00 32.26           C  
ATOM   2230  HD2 PHE A 150     -17.512  -1.947  18.153  1.00 32.26           H  
ATOM   2231  CE1 PHE A 150     -17.357   1.938  17.988  1.00 32.26           C  
ATOM   2232  HE1 PHE A 150     -17.321   3.016  17.942  1.00 32.26           H  
ATOM   2233  CE2 PHE A 150     -17.498  -0.115  19.290  1.00 32.26           C  
ATOM   2234  HE2 PHE A 150     -17.563  -0.615  20.245  1.00 32.26           H  
ATOM   2235  CZ  PHE A 150     -17.440   1.288  19.232  1.00 32.26           C  
ATOM   2236  HZ  PHE A 150     -17.463   1.870  20.142  1.00 32.26           H  
ATOM   2237  N   TYR A 151     -18.769  -1.123  12.465  1.00 34.26           N  
ATOM   2238  H   TYR A 151     -19.054  -0.162  12.590  1.00 34.26           H  
ATOM   2239  CA  TYR A 151     -18.605  -1.585  11.093  1.00 34.26           C  
ATOM   2240  HA  TYR A 151     -18.405  -2.657  11.089  1.00 34.26           H  
ATOM   2241  C   TYR A 151     -17.407  -0.864  10.485  1.00 34.26           C  
ATOM   2242  CB  TYR A 151     -19.886  -1.355  10.278  1.00 34.26           C  
ATOM   2243  HB2 TYR A 151     -20.077  -0.283  10.223  1.00 34.26           H  
ATOM   2244  HB3 TYR A 151     -19.723  -1.707   9.260  1.00 34.26           H  
ATOM   2245  O   TYR A 151     -17.350   0.365  10.464  1.00 34.26           O  
ATOM   2246  CG  TYR A 151     -21.119  -2.032  10.845  1.00 34.26           C  
ATOM   2247  CD1 TYR A 151     -21.574  -3.264  10.333  1.00 34.26           C  
ATOM   2248  HD1 TYR A 151     -21.057  -3.727   9.505  1.00 34.26           H  
ATOM   2249  CD2 TYR A 151     -21.795  -1.437  11.922  1.00 34.26           C  
ATOM   2250  HD2 TYR A 151     -21.454  -0.493  12.321  1.00 34.26           H  
ATOM   2251  CE1 TYR A 151     -22.708  -3.889  10.894  1.00 34.26           C  
ATOM   2252  HE1 TYR A 151     -23.074  -4.826  10.501  1.00 34.26           H  
ATOM   2253  CE2 TYR A 151     -22.885  -2.081  12.517  1.00 34.26           C  
ATOM   2254  HE2 TYR A 151     -23.337  -1.644  13.395  1.00 34.26           H  
ATOM   2255  OH  TYR A 151     -24.468  -3.855  12.554  1.00 34.26           O  
ATOM   2256  HH  TYR A 151     -24.799  -3.288  13.254  1.00 34.26           H  
ATOM   2257  CZ  TYR A 151     -23.368  -3.291  11.989  1.00 34.26           C  
ATOM   2258  N   VAL A 152     -16.441  -1.639   9.996  1.00 34.10           N  
ATOM   2259  H   VAL A 152     -16.553  -2.641  10.051  1.00 34.10           H  
ATOM   2260  CA  VAL A 152     -15.306  -1.118   9.231  1.00 34.10           C  
ATOM   2261  HA  VAL A 152     -15.133  -0.075   9.493  1.00 34.10           H  
ATOM   2262  C   VAL A 152     -15.678  -1.189   7.759  1.00 34.10           C  
ATOM   2263  CB  VAL A 152     -14.013  -1.900   9.529  1.00 34.10           C  
ATOM   2264  HB  VAL A 152     -14.158  -2.951   9.280  1.00 34.10           H  
ATOM   2265  O   VAL A 152     -15.857  -2.280   7.212  1.00 34.10           O  
ATOM   2266  CG1 VAL A 152     -12.833  -1.360   8.709  1.00 34.10           C  
ATOM   2267 HG11 VAL A 152     -13.010  -1.511   7.644  1.00 34.10           H  
ATOM   2268 HG12 VAL A 152     -12.695  -0.297   8.905  1.00 34.10           H  
ATOM   2269 HG13 VAL A 152     -11.922  -1.894   8.979  1.00 34.10           H  
ATOM   2270  CG2 VAL A 152     -13.645  -1.801  11.015  1.00 34.10           C  
ATOM   2271 HG21 VAL A 152     -14.430  -2.240  11.631  1.00 34.10           H  
ATOM   2272 HG22 VAL A 152     -12.719  -2.345  11.204  1.00 34.10           H  
ATOM   2273 HG23 VAL A 152     -13.511  -0.757  11.297  1.00 34.10           H  
ATOM   2274  N   LYS A 153     -15.787  -0.034   7.101  1.00 34.50           N  
ATOM   2275  H   LYS A 153     -15.648   0.830   7.604  1.00 34.50           H  
ATOM   2276  CA  LYS A 153     -16.026   0.018   5.658  1.00 34.50           C  
ATOM   2277  HA  LYS A 153     -16.636  -0.840   5.377  1.00 34.50           H  
ATOM   2278  C   LYS A 153     -14.693  -0.108   4.919  1.00 34.50           C  
ATOM   2279  CB  LYS A 153     -16.828   1.280   5.322  1.00 34.50           C  
ATOM   2280  HB2 LYS A 153     -17.636   1.377   6.048  1.00 34.50           H  
ATOM   2281  HB3 LYS A 153     -16.187   2.158   5.405  1.00 34.50           H  
ATOM   2282  O   LYS A 153     -14.066   0.879   4.553  1.00 34.50           O  
ATOM   2283  CG  LYS A 153     -17.442   1.211   3.915  1.00 34.50           C  
ATOM   2284  HG2 LYS A 153     -16.652   1.230   3.165  1.00 34.50           H  
ATOM   2285  HG3 LYS A 153     -18.013   0.289   3.814  1.00 34.50           H  
ATOM   2286  CD  LYS A 153     -18.381   2.406   3.712  1.00 34.50           C  
ATOM   2287  HD2 LYS A 153     -17.805   3.329   3.788  1.00 34.50           H  
ATOM   2288  HD3 LYS A 153     -19.130   2.399   4.504  1.00 34.50           H  
ATOM   2289  CE  LYS A 153     -19.086   2.347   2.354  1.00 34.50           C  
ATOM   2290  HE2 LYS A 153     -19.583   1.380   2.264  1.00 34.50           H  
ATOM   2291  HE3 LYS A 153     -18.339   2.422   1.564  1.00 34.50           H  
ATOM   2292  NZ  LYS A 153     -20.083   3.441   2.238  1.00 34.50           N  
ATOM   2293  HZ1 LYS A 153     -20.571   3.406   1.355  1.00 34.50           H  
ATOM   2294  HZ2 LYS A 153     -20.767   3.368   2.978  1.00 34.50           H  
ATOM   2295  HZ3 LYS A 153     -19.641   4.344   2.335  1.00 34.50           H  
ATOM   2296  N   ALA A 154     -14.243  -1.342   4.705  1.00 30.15           N  
ATOM   2297  H   ALA A 154     -14.765  -2.119   5.084  1.00 30.15           H  
ATOM   2298  CA  ALA A 154     -13.070  -1.604   3.877  1.00 30.15           C  
ATOM   2299  HA  ALA A 154     -12.281  -0.903   4.149  1.00 30.15           H  
ATOM   2300  C   ALA A 154     -13.423  -1.381   2.394  1.00 30.15           C  
ATOM   2301  CB  ALA A 154     -12.552  -3.019   4.165  1.00 30.15           C  
ATOM   2302  HB1 ALA A 154     -13.316  -3.757   3.922  1.00 30.15           H  
ATOM   2303  HB2 ALA A 154     -12.285  -3.109   5.218  1.00 30.15           H  
ATOM   2304  HB3 ALA A 154     -11.667  -3.213   3.559  1.00 30.15           H  
ATOM   2305  O   ALA A 154     -14.202  -2.137   1.812  1.00 30.15           O  
ATOM   2306  N   MET A 155     -12.866  -0.343   1.765  1.00 27.00           N  
ATOM   2307  H   MET A 155     -12.245   0.263   2.282  1.00 27.00           H  
ATOM   2308  CA  MET A 155     -12.908  -0.223   0.306  1.00 27.00           C  
ATOM   2309  HA  MET A 155     -13.904  -0.489  -0.046  1.00 27.00           H  
ATOM   2310  C   MET A 155     -11.918  -1.225  -0.298  1.00 27.00           C  
ATOM   2311  CB  MET A 155     -12.618   1.216  -0.158  1.00 27.00           C  
ATOM   2312  HB2 MET A 155     -11.710   1.593   0.313  1.00 27.00           H  
ATOM   2313  HB3 MET A 155     -12.464   1.199  -1.237  1.00 27.00           H  
ATOM   2314  O   MET A 155     -10.721  -1.101  -0.075  1.00 27.00           O  
ATOM   2315  CG  MET A 155     -13.794   2.158   0.135  1.00 27.00           C  
ATOM   2316  HG2 MET A 155     -14.718   1.623  -0.084  1.00 27.00           H  
ATOM   2317  HG3 MET A 155     -13.799   2.406   1.197  1.00 27.00           H  
ATOM   2318  SD  MET A 155     -13.825   3.686  -0.849  1.00 27.00           S  
ATOM   2319  CE  MET A 155     -12.432   4.593  -0.132  1.00 27.00           C  
ATOM   2320  HE1 MET A 155     -11.509   4.037  -0.296  1.00 27.00           H  
ATOM   2321  HE2 MET A 155     -12.597   4.721   0.938  1.00 27.00           H  
ATOM   2322  HE3 MET A 155     -12.351   5.569  -0.612  1.00 27.00           H  
ATOM   2323  N   SER A 156     -12.448  -2.223  -1.018  1.00 28.24           N  
ATOM   2324  H   SER A 156     -13.454  -2.305  -0.968  1.00 28.24           H  
ATOM   2325  CA  SER A 156     -11.783  -3.075  -2.023  1.00 28.24           C  
ATOM   2326  HA  SER A 156     -12.132  -4.099  -1.884  1.00 28.24           H  
ATOM   2327  C   SER A 156     -10.245  -3.116  -1.949  1.00 28.24           C  
ATOM   2328  CB  SER A 156     -12.262  -2.625  -3.411  1.00 28.24           C  
ATOM   2329  HB2 SER A 156     -12.077  -1.557  -3.528  1.00 28.24           H  
ATOM   2330  HB3 SER A 156     -13.334  -2.804  -3.498  1.00 28.24           H  
ATOM   2331  O   SER A 156      -9.558  -2.486  -2.751  1.00 28.24           O  
ATOM   2332  OG  SER A 156     -11.597  -3.317  -4.442  1.00 28.24           O  
ATOM   2333  HG  SER A 156     -10.681  -3.032  -4.433  1.00 28.24           H  
ATOM   2334  N   MET A 157      -9.699  -3.888  -1.009  1.00 27.28           N  
ATOM   2335  H   MET A 157     -10.314  -4.367  -0.366  1.00 27.28           H  
ATOM   2336  CA  MET A 157      -8.278  -4.245  -0.988  1.00 27.28           C  
ATOM   2337  HA  MET A 157      -7.700  -3.473  -1.497  1.00 27.28           H  
ATOM   2338  C   MET A 157      -8.061  -5.567  -1.731  1.00 27.28           C  
ATOM   2339  CB  MET A 157      -7.758  -4.345   0.451  1.00 27.28           C  
ATOM   2340  HB2 MET A 157      -8.439  -4.952   1.049  1.00 27.28           H  
ATOM   2341  HB3 MET A 157      -6.789  -4.842   0.425  1.00 27.28           H  
ATOM   2342  O   MET A 157      -8.787  -6.535  -1.506  1.00 27.28           O  
ATOM   2343  CG  MET A 157      -7.576  -2.971   1.106  1.00 27.28           C  
ATOM   2344  HG2 MET A 157      -6.891  -2.379   0.498  1.00 27.28           H  
ATOM   2345  HG3 MET A 157      -8.537  -2.457   1.123  1.00 27.28           H  
ATOM   2346  SD  MET A 157      -6.928  -3.036   2.803  1.00 27.28           S  
ATOM   2347  CE  MET A 157      -5.319  -3.840   2.548  1.00 27.28           C  
ATOM   2348  HE1 MET A 157      -5.462  -4.872   2.229  1.00 27.28           H  
ATOM   2349  HE2 MET A 157      -4.764  -3.836   3.485  1.00 27.28           H  
ATOM   2350  HE3 MET A 157      -4.753  -3.292   1.795  1.00 27.28           H  
ATOM   2351  N   GLY A 158      -7.042  -5.621  -2.592  1.00 26.65           N  
ATOM   2352  H   GLY A 158      -6.510  -4.778  -2.756  1.00 26.65           H  
ATOM   2353  CA  GLY A 158      -6.623  -6.847  -3.269  1.00 26.65           C  
ATOM   2354  HA2 GLY A 158      -7.409  -7.144  -3.964  1.00 26.65           H  
ATOM   2355  HA3 GLY A 158      -5.715  -6.658  -3.841  1.00 26.65           H  
ATOM   2356  C   GLY A 158      -6.351  -8.002  -2.292  1.00 26.65           C  
ATOM   2357  O   GLY A 158      -5.787  -7.813  -1.212  1.00 26.65           O  
ATOM   2358  N   LEU A 159      -6.744  -9.211  -2.711  1.00 24.76           N  
ATOM   2359  H   LEU A 159      -7.195  -9.229  -3.614  1.00 24.76           H  
ATOM   2360  CA  LEU A 159      -6.785 -10.477  -1.956  1.00 24.76           C  
ATOM   2361  HA  LEU A 159      -7.527 -10.379  -1.164  1.00 24.76           H  
ATOM   2362  C   LEU A 159      -5.475 -10.910  -1.258  1.00 24.76           C  
ATOM   2363  CB  LEU A 159      -7.248 -11.571  -2.948  1.00 24.76           C  
ATOM   2364  HB2 LEU A 159      -6.757 -11.403  -3.907  1.00 24.76           H  
ATOM   2365  HB3 LEU A 159      -6.916 -12.548  -2.598  1.00 24.76           H  
ATOM   2366  O   LEU A 159      -5.498 -11.854  -0.473  1.00 24.76           O  
ATOM   2367  CG  LEU A 159      -8.777 -11.625  -3.147  1.00 24.76           C  
ATOM   2368  HG  LEU A 159      -9.192 -10.619  -3.089  1.00 24.76           H  
ATOM   2369  CD1 LEU A 159      -9.131 -12.206  -4.516  1.00 24.76           C  
ATOM   2370 HD11 LEU A 159     -10.214 -12.233  -4.634  1.00 24.76           H  
ATOM   2371 HD12 LEU A 159      -8.714 -11.579  -5.304  1.00 24.76           H  
ATOM   2372 HD13 LEU A 159      -8.733 -13.217  -4.609  1.00 24.76           H  
ATOM   2373  CD2 LEU A 159      -9.427 -12.505  -2.079  1.00 24.76           C  
ATOM   2374 HD21 LEU A 159      -9.029 -13.518  -2.127  1.00 24.76           H  
ATOM   2375 HD22 LEU A 159      -9.233 -12.090  -1.090  1.00 24.76           H  
ATOM   2376 HD23 LEU A 159     -10.504 -12.542  -2.242  1.00 24.76           H  
ATOM   2377  N   SER A 160      -4.338 -10.255  -1.503  1.00 26.16           N  
ATOM   2378  H   SER A 160      -4.364  -9.443  -2.103  1.00 26.16           H  
ATOM   2379  CA  SER A 160      -3.036 -10.652  -0.951  1.00 26.16           C  
ATOM   2380  HA  SER A 160      -3.038 -11.731  -0.800  1.00 26.16           H  
ATOM   2381  C   SER A 160      -2.693 -10.030   0.409  1.00 26.16           C  
ATOM   2382  CB  SER A 160      -1.938 -10.351  -1.974  1.00 26.16           C  
ATOM   2383  HB2 SER A 160      -2.155 -10.887  -2.898  1.00 26.16           H  
ATOM   2384  HB3 SER A 160      -0.975 -10.691  -1.592  1.00 26.16           H  
ATOM   2385  O   SER A 160      -1.792 -10.531   1.075  1.00 26.16           O  
ATOM   2386  OG  SER A 160      -1.877  -8.965  -2.244  1.00 26.16           O  
ATOM   2387  HG  SER A 160      -1.351  -8.553  -1.555  1.00 26.16           H  
ATOM   2388  N   ASN A 161      -3.398  -8.974   0.845  1.00 27.47           N  
ATOM   2389  H   ASN A 161      -4.125  -8.621   0.239  1.00 27.47           H  
ATOM   2390  CA  ASN A 161      -2.945  -8.119   1.959  1.00 27.47           C  
ATOM   2391  HA  ASN A 161      -2.030  -8.537   2.377  1.00 27.47           H  
ATOM   2392  C   ASN A 161      -3.917  -8.034   3.158  1.00 27.47           C  
ATOM   2393  CB  ASN A 161      -2.577  -6.731   1.394  1.00 27.47           C  
ATOM   2394  HB2 ASN A 161      -3.430  -6.318   0.856  1.00 27.47           H  
ATOM   2395  HB3 ASN A 161      -2.343  -6.060   2.220  1.00 27.47           H  
ATOM   2396  O   ASN A 161      -3.652  -7.303   4.108  1.00 27.47           O  
ATOM   2397  CG  ASN A 161      -1.365  -6.735   0.470  1.00 27.47           C  
ATOM   2398  ND2 ASN A 161      -1.074  -5.626  -0.164  1.00 27.47           N  
ATOM   2399 HD21 ASN A 161      -1.610  -4.784  -0.009  1.00 27.47           H  
ATOM   2400 HD22 ASN A 161      -0.254  -5.643  -0.753  1.00 27.47           H  
ATOM   2401  OD1 ASN A 161      -0.676  -7.721   0.266  1.00 27.47           O  
ATOM   2402  N   PHE A 162      -5.028  -8.782   3.152  1.00 27.82           N  
ATOM   2403  H   PHE A 162      -5.208  -9.347   2.334  1.00 27.82           H  
ATOM   2404  CA  PHE A 162      -6.066  -8.729   4.203  1.00 27.82           C  
ATOM   2405  HA  PHE A 162      -6.007  -7.754   4.688  1.00 27.82           H  
ATOM   2406  C   PHE A 162      -5.890  -9.777   5.324  1.00 27.82           C  
ATOM   2407  CB  PHE A 162      -7.445  -8.823   3.530  1.00 27.82           C  
ATOM   2408  HB2 PHE A 162      -7.370  -8.474   2.500  1.00 27.82           H  
ATOM   2409  HB3 PHE A 162      -7.761  -9.866   3.490  1.00 27.82           H  
ATOM   2410  O   PHE A 162      -6.615  -9.784   6.317  1.00 27.82           O  
ATOM   2411  CG  PHE A 162      -8.514  -7.982   4.199  1.00 27.82           C  
ATOM   2412  CD1 PHE A 162      -9.498  -8.577   5.006  1.00 27.82           C  
ATOM   2413  HD1 PHE A 162      -9.496  -9.649   5.138  1.00 27.82           H  
ATOM   2414  CD2 PHE A 162      -8.539  -6.591   3.988  1.00 27.82           C  
ATOM   2415  HD2 PHE A 162      -7.790  -6.124   3.366  1.00 27.82           H  
ATOM   2416  CE1 PHE A 162     -10.499  -7.785   5.601  1.00 27.82           C  
ATOM   2417  HE1 PHE A 162     -11.283  -8.237   6.190  1.00 27.82           H  
ATOM   2418  CE2 PHE A 162      -9.533  -5.800   4.588  1.00 27.82           C  
ATOM   2419  HE2 PHE A 162      -9.540  -4.732   4.425  1.00 27.82           H  
ATOM   2420  CZ  PHE A 162     -10.512  -6.396   5.399  1.00 27.82           C  
ATOM   2421  HZ  PHE A 162     -11.281  -5.789   5.853  1.00 27.82           H  
ATOM   2422  N   MET A 163      -4.918 -10.680   5.172  1.00 25.47           N  
ATOM   2423  H   MET A 163      -4.334 -10.600   4.352  1.00 25.47           H  
ATOM   2424  CA  MET A 163      -4.694 -11.816   6.073  1.00 25.47           C  
ATOM   2425  HA  MET A 163      -5.666 -12.285   6.220  1.00 25.47           H  
ATOM   2426  C   MET A 163      -4.196 -11.422   7.488  1.00 25.47           C  
ATOM   2427  CB  MET A 163      -3.787 -12.838   5.355  1.00 25.47           C  
ATOM   2428  HB2 MET A 163      -3.829 -12.669   4.279  1.00 25.47           H  
ATOM   2429  HB3 MET A 163      -2.753 -12.713   5.676  1.00 25.47           H  
ATOM   2430  O   MET A 163      -4.722 -11.990   8.445  1.00 25.47           O  
ATOM   2431  CG  MET A 163      -4.227 -14.283   5.599  1.00 25.47           C  
ATOM   2432  HG2 MET A 163      -5.295 -14.368   5.397  1.00 25.47           H  
ATOM   2433  HG3 MET A 163      -4.057 -14.522   6.649  1.00 25.47           H  
ATOM   2434  SD  MET A 163      -3.360 -15.500   4.562  1.00 25.47           S  
ATOM   2435  CE  MET A 163      -3.961 -17.011   5.354  1.00 25.47           C  
ATOM   2436  HE1 MET A 163      -3.520 -17.881   4.867  1.00 25.47           H  
ATOM   2437  HE2 MET A 163      -5.047 -17.058   5.270  1.00 25.47           H  
ATOM   2438  HE3 MET A 163      -3.681 -17.005   6.408  1.00 25.47           H  
ATOM   2439  N   PRO A 164      -3.294 -10.428   7.671  1.00 29.18           N  
ATOM   2440  CA  PRO A 164      -2.792 -10.042   9.004  1.00 29.18           C  
ATOM   2441  HA  PRO A 164      -2.486 -10.938   9.544  1.00 29.18           H  
ATOM   2442  C   PRO A 164      -3.828  -9.289   9.860  1.00 29.18           C  
ATOM   2443  CB  PRO A 164      -1.553  -9.169   8.748  1.00 29.18           C  
ATOM   2444  HB2 PRO A 164      -0.737  -9.431   9.422  1.00 29.18           H  
ATOM   2445  HB3 PRO A 164      -1.802  -8.115   8.870  1.00 29.18           H  
ATOM   2446  O   PRO A 164      -3.981  -9.545  11.052  1.00 29.18           O  
ATOM   2447  CG  PRO A 164      -1.182  -9.428   7.289  1.00 29.18           C  
ATOM   2448  HG2 PRO A 164      -0.706  -8.561   6.831  1.00 29.18           H  
ATOM   2449  HG3 PRO A 164      -0.531 -10.301   7.229  1.00 29.18           H  
ATOM   2450  CD  PRO A 164      -2.521  -9.747   6.642  1.00 29.18           C  
ATOM   2451  HD2 PRO A 164      -2.357 -10.369   5.762  1.00 29.18           H  
ATOM   2452  HD3 PRO A 164      -3.024  -8.821   6.362  1.00 29.18           H  
ATOM   2453  N   ILE A 165      -4.631  -8.437   9.213  1.00 30.96           N  
ATOM   2454  H   ILE A 165      -4.452  -8.304   8.228  1.00 30.96           H  
ATOM   2455  CA  ILE A 165      -5.592  -7.522   9.855  1.00 30.96           C  
ATOM   2456  HA  ILE A 165      -5.060  -6.939  10.606  1.00 30.96           H  
ATOM   2457  C   ILE A 165      -6.710  -8.285  10.591  1.00 30.96           C  
ATOM   2458  CB  ILE A 165      -6.139  -6.555   8.769  1.00 30.96           C  
ATOM   2459  HB  ILE A 165      -6.539  -7.156   7.953  1.00 30.96           H  
ATOM   2460  O   ILE A 165      -7.261  -7.811  11.584  1.00 30.96           O  
ATOM   2461  CG1 ILE A 165      -4.994  -5.674   8.208  1.00 30.96           C  
ATOM   2462 HG12 ILE A 165      -4.628  -5.011   8.993  1.00 30.96           H  
ATOM   2463 HG13 ILE A 165      -4.162  -6.306   7.897  1.00 30.96           H  
ATOM   2464  CG2 ILE A 165      -7.284  -5.672   9.298  1.00 30.96           C  
ATOM   2465 HG21 ILE A 165      -6.948  -5.109  10.169  1.00 30.96           H  
ATOM   2466 HG22 ILE A 165      -7.630  -4.980   8.530  1.00 30.96           H  
ATOM   2467 HG23 ILE A 165      -8.137  -6.292   9.574  1.00 30.96           H  
ATOM   2468  CD1 ILE A 165      -5.382  -4.833   6.984  1.00 30.96           C  
ATOM   2469 HD11 ILE A 165      -5.840  -5.467   6.225  1.00 30.96           H  
ATOM   2470 HD12 ILE A 165      -4.487  -4.374   6.563  1.00 30.96           H  
ATOM   2471 HD13 ILE A 165      -6.072  -4.037   7.265  1.00 30.96           H  
ATOM   2472  N   SER A 166      -7.040  -9.496  10.136  1.00 30.62           N  
ATOM   2473  H   SER A 166      -6.532  -9.847   9.336  1.00 30.62           H  
ATOM   2474  CA  SER A 166      -8.093 -10.320  10.740  1.00 30.62           C  
ATOM   2475  HA  SER A 166      -8.934  -9.668  10.976  1.00 30.62           H  
ATOM   2476  C   SER A 166      -7.691 -11.009  12.046  1.00 30.62           C  
ATOM   2477  CB  SER A 166      -8.583 -11.337   9.718  1.00 30.62           C  
ATOM   2478  HB2 SER A 166      -9.533 -11.753  10.056  1.00 30.62           H  
ATOM   2479  HB3 SER A 166      -8.749 -10.794   8.788  1.00 30.62           H  
ATOM   2480  O   SER A 166      -8.555 -11.247  12.891  1.00 30.62           O  
ATOM   2481  OG  SER A 166      -7.674 -12.402   9.490  1.00 30.62           O  
ATOM   2482  HG  SER A 166      -6.795 -12.078   9.280  1.00 30.62           H  
ATOM   2483  N   GLU A 167      -6.402 -11.302  12.240  1.00 33.16           N  
ATOM   2484  H   GLU A 167      -5.722 -11.029  11.545  1.00 33.16           H  
ATOM   2485  CA  GLU A 167      -5.894 -11.889  13.485  1.00 33.16           C  
ATOM   2486  HA  GLU A 167      -6.631 -12.585  13.885  1.00 33.16           H  
ATOM   2487  C   GLU A 167      -5.692 -10.814  14.558  1.00 33.16           C  
ATOM   2488  CB  GLU A 167      -4.598 -12.679  13.231  1.00 33.16           C  
ATOM   2489  HB2 GLU A 167      -3.887 -12.061  12.682  1.00 33.16           H  
ATOM   2490  HB3 GLU A 167      -4.167 -12.929  14.200  1.00 33.16           H  
ATOM   2491  O   GLU A 167      -6.050 -11.020  15.718  1.00 33.16           O  
ATOM   2492  CG  GLU A 167      -4.864 -13.988  12.469  1.00 33.16           C  
ATOM   2493  HG2 GLU A 167      -5.729 -14.477  12.917  1.00 33.16           H  
ATOM   2494  HG3 GLU A 167      -5.116 -13.752  11.435  1.00 33.16           H  
ATOM   2495  CD  GLU A 167      -3.676 -14.966  12.498  1.00 33.16           C  
ATOM   2496  OE1 GLU A 167      -3.942 -16.180  12.328  1.00 33.16           O  
ATOM   2497  OE2 GLU A 167      -2.526 -14.516  12.690  1.00 33.16           O  
ATOM   2498  N   GLU A 168      -5.231  -9.628  14.159  1.00 31.74           N  
ATOM   2499  H   GLU A 168      -4.906  -9.541  13.207  1.00 31.74           H  
ATOM   2500  CA  GLU A 168      -4.997  -8.488  15.054  1.00 31.74           C  
ATOM   2501  HA  GLU A 168      -4.465  -8.836  15.940  1.00 31.74           H  
ATOM   2502  C   GLU A 168      -6.312  -7.854  15.549  1.00 31.74           C  
ATOM   2503  CB  GLU A 168      -4.092  -7.485  14.320  1.00 31.74           C  
ATOM   2504  HB2 GLU A 168      -4.531  -7.289  13.342  1.00 31.74           H  
ATOM   2505  HB3 GLU A 168      -4.053  -6.549  14.877  1.00 31.74           H  
ATOM   2506  O   GLU A 168      -6.423  -7.502  16.725  1.00 31.74           O  
ATOM   2507  CG  GLU A 168      -2.658  -8.047  14.187  1.00 31.74           C  
ATOM   2508  HG2 GLU A 168      -2.146  -7.892  15.136  1.00 31.74           H  
ATOM   2509  HG3 GLU A 168      -2.700  -9.124  14.022  1.00 31.74           H  
ATOM   2510  CD  GLU A 168      -1.826  -7.448  13.040  1.00 31.74           C  
ATOM   2511  OE1 GLU A 168      -0.583  -7.580  13.116  1.00 31.74           O  
ATOM   2512  OE2 GLU A 168      -2.417  -6.880  12.091  1.00 31.74           O  
ATOM   2513  N   LEU A 169      -7.362  -7.805  14.716  1.00 31.52           N  
ATOM   2514  H   LEU A 169      -7.210  -8.045  13.747  1.00 31.52           H  
ATOM   2515  CA  LEU A 169      -8.710  -7.390  15.143  1.00 31.52           C  
ATOM   2516  HA  LEU A 169      -8.620  -6.488  15.749  1.00 31.52           H  
ATOM   2517  C   LEU A 169      -9.400  -8.431  16.039  1.00 31.52           C  
ATOM   2518  CB  LEU A 169      -9.575  -7.085  13.907  1.00 31.52           C  
ATOM   2519  HB2 LEU A 169     -10.624  -7.074  14.203  1.00 31.52           H  
ATOM   2520  HB3 LEU A 169      -9.448  -7.893  13.187  1.00 31.52           H  
ATOM   2521  O   LEU A 169     -10.159  -8.065  16.935  1.00 31.52           O  
ATOM   2522  CG  LEU A 169      -9.254  -5.738  13.235  1.00 31.52           C  
ATOM   2523  HG  LEU A 169      -8.181  -5.652  13.063  1.00 31.52           H  
ATOM   2524  CD1 LEU A 169      -9.975  -5.654  11.889  1.00 31.52           C  
ATOM   2525 HD11 LEU A 169      -9.687  -6.504  11.272  1.00 31.52           H  
ATOM   2526 HD12 LEU A 169     -11.055  -5.669  12.039  1.00 31.52           H  
ATOM   2527 HD13 LEU A 169      -9.689  -4.735  11.377  1.00 31.52           H  
ATOM   2528  CD2 LEU A 169      -9.726  -4.551  14.083  1.00 31.52           C  
ATOM   2529 HD21 LEU A 169      -9.169  -4.514  15.019  1.00 31.52           H  
ATOM   2530 HD22 LEU A 169      -9.542  -3.622  13.543  1.00 31.52           H  
ATOM   2531 HD23 LEU A 169     -10.791  -4.638  14.298  1.00 31.52           H  
ATOM   2532  N   ARG A 170      -9.110  -9.726  15.852  1.00 32.83           N  
ATOM   2533  H   ARG A 170      -8.469  -9.960  15.106  1.00 32.83           H  
ATOM   2534  CA  ARG A 170      -9.609 -10.803  16.725  1.00 32.83           C  
ATOM   2535  HA  ARG A 170     -10.669 -10.624  16.907  1.00 32.83           H  
ATOM   2536  C   ARG A 170      -8.928 -10.771  18.103  1.00 32.83           C  
ATOM   2537  CB  ARG A 170      -9.445 -12.143  15.984  1.00 32.83           C  
ATOM   2538  HB2 ARG A 170      -8.393 -12.426  15.977  1.00 32.83           H  
ATOM   2539  HB3 ARG A 170      -9.773 -12.009  14.953  1.00 32.83           H  
ATOM   2540  O   ARG A 170      -9.560 -11.119  19.100  1.00 32.83           O  
ATOM   2541  CG  ARG A 170     -10.286 -13.278  16.582  1.00 32.83           C  
ATOM   2542  HG2 ARG A 170     -11.343 -13.015  16.550  1.00 32.83           H  
ATOM   2543  HG3 ARG A 170      -9.996 -13.410  17.624  1.00 32.83           H  
ATOM   2544  CD  ARG A 170     -10.056 -14.612  15.853  1.00 32.83           C  
ATOM   2545  HD2 ARG A 170     -10.436 -15.404  16.499  1.00 32.83           H  
ATOM   2546  HD3 ARG A 170      -8.985 -14.763  15.724  1.00 32.83           H  
ATOM   2547  NE  ARG A 170     -10.738 -14.696  14.543  1.00 32.83           N  
ATOM   2548  HE  ARG A 170     -11.060 -13.826  14.144  1.00 32.83           H  
ATOM   2549  NH1 ARG A 170     -10.397 -16.942  14.202  1.00 32.83           N  
ATOM   2550 HH11 ARG A 170      -9.788 -16.949  15.009  1.00 32.83           H  
ATOM   2551 HH12 ARG A 170     -10.475 -17.760  13.615  1.00 32.83           H  
ATOM   2552  NH2 ARG A 170     -11.577 -15.778  12.712  1.00 32.83           N  
ATOM   2553 HH21 ARG A 170     -11.664 -16.614  12.152  1.00 32.83           H  
ATOM   2554 HH22 ARG A 170     -11.931 -14.900  12.360  1.00 32.83           H  
ATOM   2555  CZ  ARG A 170     -10.902 -15.798  13.828  1.00 32.83           C  
ATOM   2556  N   ALA A 171      -7.679 -10.303  18.168  1.00 33.17           N  
ATOM   2557  H   ALA A 171      -7.203 -10.110  17.298  1.00 33.17           H  
ATOM   2558  CA  ALA A 171      -6.921 -10.116  19.406  1.00 33.17           C  
ATOM   2559  HA  ALA A 171      -7.080 -10.986  20.044  1.00 33.17           H  
ATOM   2560  C   ALA A 171      -7.352  -8.877  20.224  1.00 33.17           C  
ATOM   2561  CB  ALA A 171      -5.431 -10.067  19.041  1.00 33.17           C  
ATOM   2562  HB1 ALA A 171      -5.226  -9.193  18.423  1.00 33.17           H  
ATOM   2563  HB2 ALA A 171      -4.833 -10.006  19.950  1.00 33.17           H  
ATOM   2564  HB3 ALA A 171      -5.150 -10.965  18.492  1.00 33.17           H  
ATOM   2565  O   ALA A 171      -7.123  -8.844  21.432  1.00 33.17           O  
ATOM   2566  N   LEU A 172      -8.008  -7.884  19.605  1.00 30.16           N  
ATOM   2567  H   LEU A 172      -8.128  -7.958  18.604  1.00 30.16           H  
ATOM   2568  CA  LEU A 172      -8.379  -6.603  20.232  1.00 30.16           C  
ATOM   2569  HA  LEU A 172      -7.666  -6.424  21.036  1.00 30.16           H  
ATOM   2570  C   LEU A 172      -9.746  -6.563  20.948  1.00 30.16           C  
ATOM   2571  CB  LEU A 172      -8.217  -5.464  19.203  1.00 30.16           C  
ATOM   2572  HB2 LEU A 172      -8.832  -4.612  19.491  1.00 30.16           H  
ATOM   2573  HB3 LEU A 172      -8.582  -5.813  18.237  1.00 30.16           H  
ATOM   2574  O   LEU A 172     -10.108  -5.515  21.478  1.00 30.16           O  
ATOM   2575  CG  LEU A 172      -6.765  -4.970  19.058  1.00 30.16           C  
ATOM   2576  HG  LEU A 172      -6.098  -5.821  18.921  1.00 30.16           H  
ATOM   2577  CD1 LEU A 172      -6.655  -4.060  17.834  1.00 30.16           C  
ATOM   2578 HD11 LEU A 172      -7.320  -3.203  17.938  1.00 30.16           H  
ATOM   2579 HD12 LEU A 172      -5.626  -3.719  17.720  1.00 30.16           H  
ATOM   2580 HD13 LEU A 172      -6.926  -4.626  16.942  1.00 30.16           H  
ATOM   2581  CD2 LEU A 172      -6.301  -4.163  20.279  1.00 30.16           C  
ATOM   2582 HD21 LEU A 172      -6.281  -4.797  21.165  1.00 30.16           H  
ATOM   2583 HD22 LEU A 172      -6.977  -3.325  20.451  1.00 30.16           H  
ATOM   2584 HD23 LEU A 172      -5.293  -3.787  20.105  1.00 30.16           H  
ATOM   2585  N   GLY A 173     -10.474  -7.679  21.060  1.00 25.59           N  
ATOM   2586  H   GLY A 173     -10.148  -8.503  20.576  1.00 25.59           H  
ATOM   2587  CA  GLY A 173     -11.560  -7.794  22.044  1.00 25.59           C  
ATOM   2588  HA2 GLY A 173     -11.213  -8.439  22.851  1.00 25.59           H  
ATOM   2589  HA3 GLY A 173     -11.770  -6.823  22.494  1.00 25.59           H  
ATOM   2590  C   GLY A 173     -12.899  -8.322  21.526  1.00 25.59           C  
ATOM   2591  O   GLY A 173     -13.707  -7.604  20.942  1.00 25.59           O  
ATOM   2592  N   GLY A 174     -13.175  -9.582  21.873  1.00 24.79           N  
ATOM   2593  H   GLY A 174     -12.370 -10.134  22.132  1.00 24.79           H  
ATOM   2594  CA  GLY A 174     -14.432 -10.006  22.509  1.00 24.79           C  
ATOM   2595  HA2 GLY A 174     -14.591  -9.374  23.383  1.00 24.79           H  
ATOM   2596  HA3 GLY A 174     -14.300 -11.025  22.871  1.00 24.79           H  
ATOM   2597  C   GLY A 174     -15.747  -9.988  21.721  1.00 24.79           C  
ATOM   2598  O   GLY A 174     -16.753 -10.430  22.269  1.00 24.79           O  
ATOM   2599  N   SER A 175     -15.788  -9.526  20.474  1.00 25.86           N  
ATOM   2600  H   SER A 175     -14.945  -9.149  20.066  1.00 25.86           H  
ATOM   2601  CA  SER A 175     -17.038  -9.417  19.713  1.00 25.86           C  
ATOM   2602  HA  SER A 175     -17.875  -9.552  20.399  1.00 25.86           H  
ATOM   2603  C   SER A 175     -17.169 -10.526  18.666  1.00 25.86           C  
ATOM   2604  CB  SER A 175     -17.234  -8.002  19.158  1.00 25.86           C  
ATOM   2605  HB2 SER A 175     -17.993  -8.022  18.376  1.00 25.86           H  
ATOM   2606  HB3 SER A 175     -17.584  -7.352  19.961  1.00 25.86           H  
ATOM   2607  O   SER A 175     -16.300 -10.761  17.828  1.00 25.86           O  
ATOM   2608  OG  SER A 175     -16.036  -7.461  18.642  1.00 25.86           O  
ATOM   2609  HG  SER A 175     -15.434  -7.249  19.360  1.00 25.86           H  
ATOM   2610  N   THR A 176     -18.283 -11.251  18.737  1.00 26.30           N  
ATOM   2611  H   THR A 176     -18.978 -10.982  19.419  1.00 26.30           H  
ATOM   2612  CA  THR A 176     -18.714 -12.222  17.730  1.00 26.30           C  
ATOM   2613  HA  THR A 176     -17.905 -12.924  17.531  1.00 26.30           H  
ATOM   2614  C   THR A 176     -19.019 -11.467  16.438  1.00 26.30           C  
ATOM   2615  CB  THR A 176     -19.963 -13.002  18.208  1.00 26.30           C  
ATOM   2616  HB  THR A 176     -20.672 -13.098  17.386  1.00 26.30           H  
ATOM   2617  O   THR A 176     -20.071 -10.849  16.307  1.00 26.30           O  
ATOM   2618  CG2 THR A 176     -19.610 -14.409  18.683  1.00 26.30           C  
ATOM   2619 HG21 THR A 176     -20.509 -14.915  19.035  1.00 26.30           H  
ATOM   2620 HG22 THR A 176     -19.190 -14.977  17.853  1.00 26.30           H  
ATOM   2621 HG23 THR A 176     -18.877 -14.362  19.489  1.00 26.30           H  
ATOM   2622  OG1 THR A 176     -20.610 -12.391  19.306  1.00 26.30           O  
ATOM   2623  HG1 THR A 176     -20.150 -12.661  20.105  1.00 26.30           H  
ATOM   2624  N   ILE A 177     -18.095 -11.495  15.477  1.00 27.31           N  
ATOM   2625  H   ILE A 177     -17.187 -11.883  15.689  1.00 27.31           H  
ATOM   2626  CA  ILE A 177     -18.322 -10.927  14.144  1.00 27.31           C  
ATOM   2627  HA  ILE A 177     -18.766  -9.938  14.258  1.00 27.31           H  
ATOM   2628  C   ILE A 177     -19.336 -11.827  13.426  1.00 27.31           C  
ATOM   2629  CB  ILE A 177     -16.993 -10.752  13.368  1.00 27.31           C  
ATOM   2630  HB  ILE A 177     -16.527 -11.731  13.252  1.00 27.31           H  
ATOM   2631  O   ILE A 177     -18.985 -12.880  12.896  1.00 27.31           O  
ATOM   2632  CG1 ILE A 177     -16.020  -9.834  14.149  1.00 27.31           C  
ATOM   2633 HG12 ILE A 177     -16.464  -8.845  14.262  1.00 27.31           H  
ATOM   2634 HG13 ILE A 177     -15.861 -10.242  15.147  1.00 27.31           H  
ATOM   2635  CG2 ILE A 177     -17.271 -10.175  11.965  1.00 27.31           C  
ATOM   2636 HG21 ILE A 177     -17.717  -9.183  12.048  1.00 27.31           H  
ATOM   2637 HG22 ILE A 177     -17.946 -10.824  11.406  1.00 27.31           H  
ATOM   2638 HG23 ILE A 177     -16.347 -10.103  11.392  1.00 27.31           H  
ATOM   2639  CD1 ILE A 177     -14.634  -9.684  13.510  1.00 27.31           C  
ATOM   2640 HD11 ILE A 177     -13.975  -9.159  14.202  1.00 27.31           H  
ATOM   2641 HD12 ILE A 177     -14.697  -9.103  12.590  1.00 27.31           H  
ATOM   2642 HD13 ILE A 177     -14.212 -10.667  13.297  1.00 27.31           H  
ATOM   2643  N   LYS A 178     -20.614 -11.436  13.457  1.00 26.56           N  
ATOM   2644  H   LYS A 178     -20.830 -10.606  13.992  1.00 26.56           H  
ATOM   2645  CA  LYS A 178     -21.672 -12.015  12.625  1.00 26.56           C  
ATOM   2646  HA  LYS A 178     -21.427 -13.051  12.390  1.00 26.56           H  
ATOM   2647  C   LYS A 178     -21.740 -11.244  11.310  1.00 26.56           C  
ATOM   2648  CB  LYS A 178     -23.029 -11.986  13.345  1.00 26.56           C  
ATOM   2649  HB2 LYS A 178     -23.180 -11.008  13.803  1.00 26.56           H  
ATOM   2650  HB3 LYS A 178     -23.811 -12.129  12.599  1.00 26.56           H  
ATOM   2651  O   LYS A 178     -22.041 -10.056  11.293  1.00 26.56           O  
ATOM   2652  CG  LYS A 178     -23.168 -13.089  14.404  1.00 26.56           C  
ATOM   2653  HG2 LYS A 178     -22.972 -14.057  13.943  1.00 26.56           H  
ATOM   2654  HG3 LYS A 178     -22.449 -12.921  15.206  1.00 26.56           H  
ATOM   2655  CD  LYS A 178     -24.593 -13.078  14.971  1.00 26.56           C  
ATOM   2656  HD2 LYS A 178     -25.299 -13.179  14.147  1.00 26.56           H  
ATOM   2657  HD3 LYS A 178     -24.769 -12.122  15.465  1.00 26.56           H  
ATOM   2658  CE  LYS A 178     -24.804 -14.223  15.964  1.00 26.56           C  
ATOM   2659  HE2 LYS A 178     -24.572 -15.162  15.462  1.00 26.56           H  
ATOM   2660  HE3 LYS A 178     -24.109 -14.097  16.795  1.00 26.56           H  
ATOM   2661  NZ  LYS A 178     -26.205 -14.232  16.451  1.00 26.56           N  
ATOM   2662  HZ1 LYS A 178     -26.416 -13.361  16.915  1.00 26.56           H  
ATOM   2663  HZ2 LYS A 178     -26.363 -14.997  17.091  1.00 26.56           H  
ATOM   2664  HZ3 LYS A 178     -26.837 -14.321  15.668  1.00 26.56           H  
ATOM   2665  N   THR A 179     -21.463 -11.932  10.211  1.00 25.70           N  
ATOM   2666  H   THR A 179     -21.132 -12.881  10.302  1.00 25.70           H  
ATOM   2667  CA  THR A 179     -21.701 -11.452   8.846  1.00 25.70           C  
ATOM   2668  HA  THR A 179     -21.518 -10.380   8.785  1.00 25.70           H  
ATOM   2669  C   THR A 179     -23.156 -11.707   8.471  1.00 25.70           C  
ATOM   2670  CB  THR A 179     -20.771 -12.171   7.852  1.00 25.70           C  
ATOM   2671  HB  THR A 179     -21.205 -12.131   6.853  1.00 25.70           H  
ATOM   2672  O   THR A 179     -23.476 -12.798   8.003  1.00 25.70           O  
ATOM   2673  CG2 THR A 179     -19.399 -11.506   7.786  1.00 25.70           C  
ATOM   2674 HG21 THR A 179     -18.750 -12.064   7.111  1.00 25.70           H  
ATOM   2675 HG22 THR A 179     -19.509 -10.490   7.406  1.00 25.70           H  
ATOM   2676 HG23 THR A 179     -18.949 -11.471   8.778  1.00 25.70           H  
ATOM   2677  OG1 THR A 179     -20.616 -13.523   8.236  1.00 25.70           O  
ATOM   2678  HG1 THR A 179     -21.497 -13.901   8.177  1.00 25.70           H  
ATOM   2679  N   ASP A 180     -24.031 -10.724   8.684  1.00 25.97           N  
ATOM   2680  H   ASP A 180     -23.728  -9.879   9.148  1.00 25.97           H  
ATOM   2681  CA  ASP A 180     -25.382 -10.748   8.119  1.00 25.97           C  
ATOM   2682  HA  ASP A 180     -25.648 -11.791   7.946  1.00 25.97           H  
ATOM   2683  C   ASP A 180     -25.404 -10.086   6.736  1.00 25.97           C  
ATOM   2684  CB  ASP A 180     -26.440 -10.180   9.084  1.00 25.97           C  
ATOM   2685  HB2 ASP A 180     -27.246  -9.739   8.498  1.00 25.97           H  
ATOM   2686  HB3 ASP A 180     -25.996  -9.388   9.687  1.00 25.97           H  
ATOM   2687  O   ASP A 180     -24.965  -8.953   6.533  1.00 25.97           O  
ATOM   2688  CG  ASP A 180     -27.064 -11.256   9.989  1.00 25.97           C  
ATOM   2689  OD1 ASP A 180     -27.213 -12.411   9.528  1.00 25.97           O  
ATOM   2690  OD2 ASP A 180     -27.403 -10.923  11.147  1.00 25.97           O  
ATOM   2691  N   ILE A 181     -25.895 -10.871   5.779  1.00 23.99           N  
ATOM   2692  H   ILE A 181     -26.253 -11.764   6.087  1.00 23.99           H  
ATOM   2693  CA  ILE A 181     -26.047 -10.571   4.360  1.00 23.99           C  
ATOM   2694  HA  ILE A 181     -25.159 -10.057   3.991  1.00 23.99           H  
ATOM   2695  C   ILE A 181     -27.260  -9.651   4.215  1.00 23.99           C  
ATOM   2696  CB  ILE A 181     -26.235 -11.908   3.592  1.00 23.99           C  
ATOM   2697  HB  ILE A 181     -27.097 -12.421   4.020  1.00 23.99           H  
ATOM   2698  O   ILE A 181     -28.397 -10.112   4.296  1.00 23.99           O  
ATOM   2699  CG1 ILE A 181     -25.003 -12.834   3.757  1.00 23.99           C  
ATOM   2700 HG12 ILE A 181     -24.692 -12.863   4.802  1.00 23.99           H  
ATOM   2701 HG13 ILE A 181     -24.170 -12.439   3.177  1.00 23.99           H  
ATOM   2702  CG2 ILE A 181     -26.525 -11.672   2.097  1.00 23.99           C  
ATOM   2703 HG21 ILE A 181     -26.690 -12.620   1.585  1.00 23.99           H  
ATOM   2704 HG22 ILE A 181     -25.690 -11.150   1.631  1.00 23.99           H  
ATOM   2705 HG23 ILE A 181     -27.430 -11.076   1.975  1.00 23.99           H  
ATOM   2706  CD1 ILE A 181     -25.263 -14.290   3.344  1.00 23.99           C  
ATOM   2707 HD11 ILE A 181     -24.387 -14.892   3.585  1.00 23.99           H  
ATOM   2708 HD12 ILE A 181     -25.446 -14.359   2.272  1.00 23.99           H  
ATOM   2709 HD13 ILE A 181     -26.121 -14.683   3.889  1.00 23.99           H  
ATOM   2710  N   ILE A 182     -27.039  -8.356   3.992  1.00 23.34           N  
ATOM   2711  H   ILE A 182     -26.092  -8.007   4.008  1.00 23.34           H  
ATOM   2712  CA  ILE A 182     -28.097  -7.452   3.535  1.00 23.34           C  
ATOM   2713  HA  ILE A 182     -28.954  -8.058   3.241  1.00 23.34           H  
ATOM   2714  C   ILE A 182     -27.613  -6.751   2.276  1.00 23.34           C  
ATOM   2715  CB  ILE A 182     -28.614  -6.506   4.639  1.00 23.34           C  
ATOM   2716  HB  ILE A 182     -27.781  -5.920   5.025  1.00 23.34           H  
ATOM   2717  O   ILE A 182     -26.527  -6.196   2.219  1.00 23.34           O  
ATOM   2718  CG1 ILE A 182     -29.218  -7.356   5.784  1.00 23.34           C  
ATOM   2719 HG12 ILE A 182     -28.434  -7.987   6.205  1.00 23.34           H  
ATOM   2720 HG13 ILE A 182     -29.996  -8.006   5.385  1.00 23.34           H  
ATOM   2721  CG2 ILE A 182     -29.671  -5.545   4.055  1.00 23.34           C  
ATOM   2722 HG21 ILE A 182     -30.519  -6.107   3.664  1.00 23.34           H  
ATOM   2723 HG22 ILE A 182     -30.019  -4.854   4.824  1.00 23.34           H  
ATOM   2724 HG23 ILE A 182     -29.238  -4.938   3.260  1.00 23.34           H  
ATOM   2725  CD1 ILE A 182     -29.810  -6.558   6.949  1.00 23.34           C  
ATOM   2726 HD11 ILE A 182     -30.068  -7.242   7.757  1.00 23.34           H  
ATOM   2727 HD12 ILE A 182     -30.716  -6.040   6.634  1.00 23.34           H  
ATOM   2728 HD13 ILE A 182     -29.078  -5.837   7.313  1.00 23.34           H  
ATOM   2729  N   SER A 183     -28.450  -6.873   1.255  1.00 22.54           N  
ATOM   2730  H   SER A 183     -29.342  -7.297   1.467  1.00 22.54           H  
ATOM   2731  CA  SER A 183     -28.284  -6.480  -0.132  1.00 22.54           C  
ATOM   2732  HA  SER A 183     -27.410  -6.986  -0.540  1.00 22.54           H  
ATOM   2733  C   SER A 183     -28.143  -4.974  -0.354  1.00 22.54           C  
ATOM   2734  CB  SER A 183     -29.545  -6.960  -0.862  1.00 22.54           C  
ATOM   2735  HB2 SER A 183     -29.509  -6.657  -1.908  1.00 22.54           H  
ATOM   2736  HB3 SER A 183     -29.601  -8.047  -0.817  1.00 22.54           H  
ATOM   2737  O   SER A 183     -28.689  -4.173   0.401  1.00 22.54           O  
ATOM   2738  OG  SER A 183     -30.698  -6.407  -0.244  1.00 22.54           O  
ATOM   2739  HG  SER A 183     -30.530  -5.480  -0.065  1.00 22.54           H  
ATOM   2740  N   ASN A 184     -27.576  -4.652  -1.521  1.00 21.54           N  
ATOM   2741  H   ASN A 184     -27.231  -5.435  -2.057  1.00 21.54           H  
ATOM   2742  CA  ASN A 184     -27.489  -3.349  -2.192  1.00 21.54           C  
ATOM   2743  HA  ASN A 184     -27.381  -3.580  -3.252  1.00 21.54           H  
ATOM   2744  C   ASN A 184     -26.230  -2.552  -1.819  1.00 21.54           C  
ATOM   2745  CB  ASN A 184     -28.816  -2.560  -2.110  1.00 21.54           C  
ATOM   2746  HB2 ASN A 184     -28.745  -1.678  -2.746  1.00 21.54           H  
ATOM   2747  HB3 ASN A 184     -28.975  -2.209  -1.090  1.00 21.54           H  
ATOM   2748  O   ASN A 184     -26.237  -1.763  -0.881  1.00 21.54           O  
ATOM   2749  CG  ASN A 184     -30.023  -3.366  -2.567  1.00 21.54           C  
ATOM   2750  ND2 ASN A 184     -31.206  -3.026  -2.116  1.00 21.54           N  
ATOM   2751 HD21 ASN A 184     -31.299  -2.265  -1.458  1.00 21.54           H  
ATOM   2752 HD22 ASN A 184     -31.983  -3.591  -2.427  1.00 21.54           H  
ATOM   2753  OD1 ASN A 184     -29.922  -4.310  -3.333  1.00 21.54           O  
ATOM   2754  N   SER A 185     -25.179  -2.715  -2.642  1.00 21.15           N  
ATOM   2755  H   SER A 185     -25.327  -3.329  -3.429  1.00 21.15           H  
ATOM   2756  CA  SER A 185     -23.847  -2.063  -2.577  1.00 21.15           C  
ATOM   2757  HA  SER A 185     -23.489  -2.035  -3.606  1.00 21.15           H  
ATOM   2758  C   SER A 185     -22.765  -2.833  -1.804  1.00 21.15           C  
ATOM   2759  CB  SER A 185     -23.900  -0.585  -2.140  1.00 21.15           C  
ATOM   2760  HB2 SER A 185     -23.921  -0.526  -1.052  1.00 21.15           H  
ATOM   2761  HB3 SER A 185     -23.005  -0.073  -2.494  1.00 21.15           H  
ATOM   2762  O   SER A 185     -22.124  -2.283  -0.917  1.00 21.15           O  
ATOM   2763  OG  SER A 185     -25.048   0.070  -2.634  1.00 21.15           O  
ATOM   2764  HG  SER A 185     -25.746  -0.154  -2.015  1.00 21.15           H  
ATOM   2765  N   TYR A 186     -22.535  -4.110  -2.128  1.00 22.24           N  
ATOM   2766  H   TYR A 186     -23.065  -4.547  -2.868  1.00 22.24           H  
ATOM   2767  CA  TYR A 186     -21.570  -4.934  -1.392  1.00 22.24           C  
ATOM   2768  HA  TYR A 186     -20.949  -4.303  -0.757  1.00 22.24           H  
ATOM   2769  C   TYR A 186     -20.614  -5.690  -2.318  1.00 22.24           C  
ATOM   2770  CB  TYR A 186     -22.314  -5.883  -0.445  1.00 22.24           C  
ATOM   2771  HB2 TYR A 186     -23.061  -6.454  -0.997  1.00 22.24           H  
ATOM   2772  HB3 TYR A 186     -21.577  -6.580  -0.046  1.00 22.24           H  
ATOM   2773  O   TYR A 186     -20.985  -6.685  -2.938  1.00 22.24           O  
ATOM   2774  CG  TYR A 186     -22.968  -5.197   0.738  1.00 22.24           C  
ATOM   2775  CD1 TYR A 186     -22.280  -5.126   1.965  1.00 22.24           C  
ATOM   2776  HD1 TYR A 186     -21.304  -5.576   2.064  1.00 22.24           H  
ATOM   2777  CD2 TYR A 186     -24.244  -4.616   0.613  1.00 22.24           C  
ATOM   2778  HD2 TYR A 186     -24.784  -4.683  -0.320  1.00 22.24           H  
ATOM   2779  CE1 TYR A 186     -22.871  -4.485   3.070  1.00 22.24           C  
ATOM   2780  HE1 TYR A 186     -22.350  -4.446   4.015  1.00 22.24           H  
ATOM   2781  CE2 TYR A 186     -24.822  -3.944   1.705  1.00 22.24           C  
ATOM   2782  HE2 TYR A 186     -25.803  -3.500   1.621  1.00 22.24           H  
ATOM   2783  OH  TYR A 186     -24.724  -3.286   4.011  1.00 22.24           O  
ATOM   2784  HH  TYR A 186     -24.159  -3.330   4.786  1.00 22.24           H  
ATOM   2785  CZ  TYR A 186     -24.149  -3.898   2.942  1.00 22.24           C  
ATOM   2786  N   ALA A 187     -19.352  -5.257  -2.348  1.00 21.81           N  
ATOM   2787  H   ALA A 187     -19.127  -4.410  -1.846  1.00 21.81           H  
ATOM   2788  CA  ALA A 187     -18.243  -6.157  -2.636  1.00 21.81           C  
ATOM   2789  HA  ALA A 187     -18.499  -6.793  -3.483  1.00 21.81           H  
ATOM   2790  C   ALA A 187     -18.043  -7.043  -1.396  1.00 21.81           C  
ATOM   2791  CB  ALA A 187     -17.000  -5.344  -3.021  1.00 21.81           C  
ATOM   2792  HB1 ALA A 187     -16.711  -4.684  -2.202  1.00 21.81           H  
ATOM   2793  HB2 ALA A 187     -17.207  -4.750  -3.910  1.00 21.81           H  
ATOM   2794  HB3 ALA A 187     -16.173  -6.022  -3.235  1.00 21.81           H  
ATOM   2795  O   ALA A 187     -17.410  -6.653  -0.417  1.00 21.81           O  
ATOM   2796  N   HIS A 188     -18.664  -8.220  -1.423  1.00 21.69           N  
ATOM   2797  H   HIS A 188     -19.232  -8.431  -2.231  1.00 21.69           H  
ATOM   2798  CA  HIS A 188     -18.419  -9.299  -0.475  1.00 21.69           C  
ATOM   2799  HA  HIS A 188     -18.341  -8.902   0.537  1.00 21.69           H  
ATOM   2800  C   HIS A 188     -17.105  -9.995  -0.847  1.00 21.69           C  
ATOM   2801  CB  HIS A 188     -19.573 -10.318  -0.537  1.00 21.69           C  
ATOM   2802  HB2 HIS A 188     -19.832 -10.515  -1.577  1.00 21.69           H  
ATOM   2803  HB3 HIS A 188     -19.223 -11.259  -0.113  1.00 21.69           H  
ATOM   2804  O   HIS A 188     -17.037 -10.653  -1.881  1.00 21.69           O  
ATOM   2805  CG  HIS A 188     -20.818  -9.927   0.216  1.00 21.69           C  
ATOM   2806  CD2 HIS A 188     -21.843  -9.144  -0.237  1.00 21.69           C  
ATOM   2807  HD2 HIS A 188     -21.896  -8.671  -1.207  1.00 21.69           H  
ATOM   2808  ND1 HIS A 188     -21.174 -10.369   1.471  1.00 21.69           N  
ATOM   2809  HD1 HIS A 188     -20.632 -10.978   2.067  1.00 21.69           H  
ATOM   2810  CE1 HIS A 188     -22.371  -9.842   1.777  1.00 21.69           C  
ATOM   2811  HE1 HIS A 188     -22.902  -9.994   2.705  1.00 21.69           H  
ATOM   2812  NE2 HIS A 188     -22.818  -9.087   0.764  1.00 21.69           N  
ATOM   2813  N   ILE A 189     -16.087  -9.924   0.009  1.00 23.45           N  
ATOM   2814  H   ILE A 189     -16.142  -9.280   0.786  1.00 23.45           H  
ATOM   2815  CA  ILE A 189     -15.007 -10.917   0.014  1.00 23.45           C  
ATOM   2816  HA  ILE A 189     -15.272 -11.734  -0.657  1.00 23.45           H  
ATOM   2817  C   ILE A 189     -14.956 -11.509   1.416  1.00 23.45           C  
ATOM   2818  CB  ILE A 189     -13.666 -10.364  -0.518  1.00 23.45           C  
ATOM   2819  HB  ILE A 189     -13.361  -9.515   0.093  1.00 23.45           H  
ATOM   2820  O   ILE A 189     -14.384 -10.947   2.347  1.00 23.45           O  
ATOM   2821  CG1 ILE A 189     -13.847  -9.899  -1.985  1.00 23.45           C  
ATOM   2822 HG12 ILE A 189     -14.591  -9.103  -2.013  1.00 23.45           H  
ATOM   2823 HG13 ILE A 189     -14.220 -10.729  -2.585  1.00 23.45           H  
ATOM   2824  CG2 ILE A 189     -12.582 -11.457  -0.428  1.00 23.45           C  
ATOM   2825 HG21 ILE A 189     -12.472 -11.810   0.597  1.00 23.45           H  
ATOM   2826 HG22 ILE A 189     -11.619 -11.043  -0.725  1.00 23.45           H  
ATOM   2827 HG23 ILE A 189     -12.836 -12.300  -1.072  1.00 23.45           H  
ATOM   2828  CD1 ILE A 189     -12.583  -9.349  -2.655  1.00 23.45           C  
ATOM   2829 HD11 ILE A 189     -12.137  -8.576  -2.029  1.00 23.45           H  
ATOM   2830 HD12 ILE A 189     -12.848  -8.916  -3.619  1.00 23.45           H  
ATOM   2831 HD13 ILE A 189     -11.861 -10.148  -2.822  1.00 23.45           H  
ATOM   2832  N   GLY A 190     -15.647 -12.640   1.552  1.00 24.06           N  
ATOM   2833  H   GLY A 190     -16.085 -13.017   0.724  1.00 24.06           H  
ATOM   2834  CA  GLY A 190     -15.528 -13.521   2.698  1.00 24.06           C  
ATOM   2835  HA2 GLY A 190     -15.713 -12.954   3.610  1.00 24.06           H  
ATOM   2836  HA3 GLY A 190     -16.255 -14.329   2.629  1.00 24.06           H  
ATOM   2837  C   GLY A 190     -14.131 -14.129   2.739  1.00 24.06           C  
ATOM   2838  O   GLY A 190     -13.611 -14.613   1.735  1.00 24.06           O  
ATOM   2839  N   PHE A 191     -13.541 -14.093   3.927  1.00 22.22           N  
ATOM   2840  H   PHE A 191     -14.018 -13.604   4.671  1.00 22.22           H  
ATOM   2841  CA  PHE A 191     -12.348 -14.838   4.291  1.00 22.22           C  
ATOM   2842  HA  PHE A 191     -11.484 -14.448   3.753  1.00 22.22           H  
ATOM   2843  C   PHE A 191     -12.532 -16.325   3.968  1.00 22.22           C  
ATOM   2844  CB  PHE A 191     -12.146 -14.667   5.803  1.00 22.22           C  
ATOM   2845  HB2 PHE A 191     -13.067 -14.922   6.326  1.00 22.22           H  
ATOM   2846  HB3 PHE A 191     -11.388 -15.379   6.130  1.00 22.22           H  
ATOM   2847  O   PHE A 191     -13.392 -16.976   4.559  1.00 22.22           O  
ATOM   2848  CG  PHE A 191     -11.706 -13.283   6.223  1.00 22.22           C  
ATOM   2849  CD1 PHE A 191     -10.332 -13.015   6.322  1.00 22.22           C  
ATOM   2850  HD1 PHE A 191      -9.606 -13.775   6.074  1.00 22.22           H  
ATOM   2851  CD2 PHE A 191     -12.645 -12.276   6.526  1.00 22.22           C  
ATOM   2852  HD2 PHE A 191     -13.704 -12.472   6.446  1.00 22.22           H  
ATOM   2853  CE1 PHE A 191      -9.893 -11.755   6.744  1.00 22.22           C  
ATOM   2854  HE1 PHE A 191      -8.834 -11.550   6.800  1.00 22.22           H  
ATOM   2855  CE2 PHE A 191     -12.204 -11.016   6.966  1.00 22.22           C  
ATOM   2856  HE2 PHE A 191     -12.919 -10.246   7.216  1.00 22.22           H  
ATOM   2857  CZ  PHE A 191     -10.827 -10.769   7.103  1.00 22.22           C  
ATOM   2858  HZ  PHE A 191     -10.479  -9.817   7.475  1.00 22.22           H  
ATOM   2859  N   LEU A 192     -11.700 -16.878   3.086  1.00 24.35           N  
ATOM   2860  H   LEU A 192     -11.077 -16.285   2.556  1.00 24.35           H  
ATOM   2861  CA  LEU A 192     -11.524 -18.323   2.979  1.00 24.35           C  
ATOM   2862  HA  LEU A 192     -12.140 -18.803   3.739  1.00 24.35           H  
ATOM   2863  C   LEU A 192     -10.084 -18.676   3.333  1.00 24.35           C  
ATOM   2864  CB  LEU A 192     -12.020 -18.863   1.629  1.00 24.35           C  
ATOM   2865  HB2 LEU A 192     -11.581 -19.845   1.453  1.00 24.35           H  
ATOM   2866  HB3 LEU A 192     -11.683 -18.196   0.836  1.00 24.35           H  
ATOM   2867  O   LEU A 192      -9.126 -18.384   2.620  1.00 24.35           O  
ATOM   2868  CG  LEU A 192     -13.559 -18.999   1.581  1.00 24.35           C  
ATOM   2869  HG  LEU A 192     -14.020 -18.064   1.900  1.00 24.35           H  
ATOM   2870  CD1 LEU A 192     -14.009 -19.280   0.147  1.00 24.35           C  
ATOM   2871 HD11 LEU A 192     -13.689 -18.465  -0.502  1.00 24.35           H  
ATOM   2872 HD12 LEU A 192     -13.576 -20.216  -0.204  1.00 24.35           H  
ATOM   2873 HD13 LEU A 192     -15.097 -19.349   0.109  1.00 24.35           H  
ATOM   2874  CD2 LEU A 192     -14.085 -20.143   2.461  1.00 24.35           C  
ATOM   2875 HD21 LEU A 192     -13.924 -19.920   3.516  1.00 24.35           H  
ATOM   2876 HD22 LEU A 192     -15.158 -20.260   2.307  1.00 24.35           H  
ATOM   2877 HD23 LEU A 192     -13.586 -21.077   2.202  1.00 24.35           H  
ATOM   2878  N   GLN A 193      -9.993 -19.263   4.522  1.00 24.72           N  
ATOM   2879  H   GLN A 193     -10.874 -19.387   5.001  1.00 24.72           H  
ATOM   2880  CA  GLN A 193      -8.876 -19.983   5.104  1.00 24.72           C  
ATOM   2881  HA  GLN A 193      -8.222 -19.276   5.614  1.00 24.72           H  
ATOM   2882  C   GLN A 193      -8.084 -20.747   4.032  1.00 24.72           C  
ATOM   2883  CB  GLN A 193      -9.505 -20.967   6.121  1.00 24.72           C  
ATOM   2884  HB2 GLN A 193      -9.381 -21.993   5.776  1.00 24.72           H  
ATOM   2885  HB3 GLN A 193     -10.579 -20.792   6.178  1.00 24.72           H  
ATOM   2886  O   GLN A 193      -8.650 -21.522   3.258  1.00 24.72           O  
ATOM   2887  CG  GLN A 193      -8.945 -20.864   7.544  1.00 24.72           C  
ATOM   2888  HG2 GLN A 193      -7.929 -21.260   7.550  1.00 24.72           H  
ATOM   2889  HG3 GLN A 193      -8.913 -19.820   7.855  1.00 24.72           H  
ATOM   2890  CD  GLN A 193      -9.796 -21.638   8.558  1.00 24.72           C  
ATOM   2891  NE2 GLN A 193      -9.246 -22.007   9.693  1.00 24.72           N  
ATOM   2892 HE21 GLN A 193      -9.827 -22.587  10.281  1.00 24.72           H  
ATOM   2893 HE22 GLN A 193      -8.270 -21.826   9.879  1.00 24.72           H  
ATOM   2894  OE1 GLN A 193     -10.970 -21.910   8.376  1.00 24.72           O  
ATOM   2895  N   ARG A 194      -6.754 -20.586   4.033  1.00 23.40           N  
ATOM   2896  H   ARG A 194      -6.367 -19.907   4.673  1.00 23.40           H  
ATOM   2897  CA  ARG A 194      -5.844 -21.572   3.438  1.00 23.40           C  
ATOM   2898  HA  ARG A 194      -6.008 -21.643   2.362  1.00 23.40           H  
ATOM   2899  C   ARG A 194      -6.170 -22.929   4.069  1.00 23.40           C  
ATOM   2900  CB  ARG A 194      -4.373 -21.212   3.746  1.00 23.40           C  
ATOM   2901  HB2 ARG A 194      -3.786 -22.126   3.655  1.00 23.40           H  
ATOM   2902  HB3 ARG A 194      -4.291 -20.874   4.779  1.00 23.40           H  
ATOM   2903  O   ARG A 194      -5.796 -23.127   5.219  1.00 23.40           O  
ATOM   2904  CG  ARG A 194      -3.736 -20.173   2.814  1.00 23.40           C  
ATOM   2905  HG2 ARG A 194      -3.794 -20.535   1.787  1.00 23.40           H  
ATOM   2906  HG3 ARG A 194      -4.266 -19.224   2.893  1.00 23.40           H  
ATOM   2907  CD  ARG A 194      -2.261 -19.988   3.211  1.00 23.40           C  
ATOM   2908  HD2 ARG A 194      -1.795 -20.971   3.280  1.00 23.40           H  
ATOM   2909  HD3 ARG A 194      -2.213 -19.518   4.193  1.00 23.40           H  
ATOM   2910  NE  ARG A 194      -1.507 -19.181   2.230  1.00 23.40           N  
ATOM   2911  HE  ARG A 194      -2.018 -18.842   1.428  1.00 23.40           H  
ATOM   2912  NH1 ARG A 194       0.517 -19.222   3.320  1.00 23.40           N  
ATOM   2913 HH11 ARG A 194       0.079 -19.691   4.100  1.00 23.40           H  
ATOM   2914 HH12 ARG A 194       1.493 -18.963   3.367  1.00 23.40           H  
ATOM   2915  NH2 ARG A 194       0.363 -18.235   1.327  1.00 23.40           N  
ATOM   2916 HH21 ARG A 194       1.339 -17.987   1.398  1.00 23.40           H  
ATOM   2917 HH22 ARG A 194      -0.174 -17.921   0.532  1.00 23.40           H  
ATOM   2918  CZ  ARG A 194      -0.219 -18.884   2.297  1.00 23.40           C  
ATOM   2919  N   ASN A 195      -6.933 -23.770   3.362  1.00 24.18           N  
ATOM   2920  H   ASN A 195      -7.419 -23.346   2.585  1.00 24.18           H  
ATOM   2921  CA  ASN A 195      -6.866 -25.241   3.368  1.00 24.18           C  
ATOM   2922  HA  ASN A 195      -5.961 -25.511   2.823  1.00 24.18           H  
ATOM   2923  C   ASN A 195      -7.966 -25.956   2.550  1.00 24.18           C  
ATOM   2924  CB  ASN A 195      -6.737 -25.824   4.796  1.00 24.18           C  
ATOM   2925  HB2 ASN A 195      -7.108 -26.849   4.816  1.00 24.18           H  
ATOM   2926  HB3 ASN A 195      -7.339 -25.245   5.497  1.00 24.18           H  
ATOM   2927  O   ASN A 195      -7.889 -27.173   2.444  1.00 24.18           O  
ATOM   2928  CG  ASN A 195      -5.284 -25.878   5.266  1.00 24.18           C  
ATOM   2929  ND2 ASN A 195      -5.059 -26.092   6.540  1.00 24.18           N  
ATOM   2930 HD21 ASN A 195      -5.836 -26.197   7.177  1.00 24.18           H  
ATOM   2931 HD22 ASN A 195      -4.090 -26.104   6.825  1.00 24.18           H  
ATOM   2932  OD1 ASN A 195      -4.332 -25.731   4.511  1.00 24.18           O  
ATOM   2933  N   GLU A 196      -8.911 -25.275   1.881  1.00 24.64           N  
ATOM   2934  H   GLU A 196      -9.050 -24.293   2.068  1.00 24.64           H  
ATOM   2935  CA  GLU A 196      -9.889 -25.953   0.998  1.00 24.64           C  
ATOM   2936  HA  GLU A 196      -9.475 -26.905   0.667  1.00 24.64           H  
ATOM   2937  C   GLU A 196     -10.177 -25.153  -0.291  1.00 24.64           C  
ATOM   2938  CB  GLU A 196     -11.180 -26.294   1.774  1.00 24.64           C  
ATOM   2939  HB2 GLU A 196     -11.919 -26.658   1.060  1.00 24.64           H  
ATOM   2940  HB3 GLU A 196     -11.564 -25.391   2.247  1.00 24.64           H  
ATOM   2941  O   GLU A 196     -11.171 -24.441  -0.406  1.00 24.64           O  
ATOM   2942  CG  GLU A 196     -10.968 -27.390   2.839  1.00 24.64           C  
ATOM   2943  HG2 GLU A 196     -10.276 -27.019   3.595  1.00 24.64           H  
ATOM   2944  HG3 GLU A 196     -10.520 -28.258   2.356  1.00 24.64           H  
ATOM   2945  CD  GLU A 196     -12.253 -27.826   3.559  1.00 24.64           C  
ATOM   2946  OE1 GLU A 196     -12.190 -28.865   4.256  1.00 24.64           O  
ATOM   2947  OE2 GLU A 196     -13.279 -27.122   3.429  1.00 24.64           O  
ATOM   2948  N   PHE A 197      -9.313 -25.273  -1.308  1.00 26.41           N  
ATOM   2949  H   PHE A 197      -8.498 -25.854  -1.172  1.00 26.41           H  
ATOM   2950  CA  PHE A 197      -9.656 -24.885  -2.686  1.00 26.41           C  
ATOM   2951  HA  PHE A 197     -10.210 -23.946  -2.663  1.00 26.41           H  
ATOM   2952  C   PHE A 197     -10.595 -25.941  -3.288  1.00 26.41           C  
ATOM   2953  CB  PHE A 197      -8.400 -24.662  -3.555  1.00 26.41           C  
ATOM   2954  HB2 PHE A 197      -8.574 -25.039  -4.563  1.00 26.41           H  
ATOM   2955  HB3 PHE A 197      -7.567 -25.239  -3.153  1.00 26.41           H  
ATOM   2956  O   PHE A 197     -10.193 -26.782  -4.088  1.00 26.41           O  
ATOM   2957  CG  PHE A 197      -7.984 -23.215  -3.723  1.00 26.41           C  
ATOM   2958  CD1 PHE A 197      -8.502 -22.447  -4.786  1.00 26.41           C  
ATOM   2959  HD1 PHE A 197      -9.221 -22.879  -5.467  1.00 26.41           H  
ATOM   2960  CD2 PHE A 197      -7.042 -22.649  -2.847  1.00 26.41           C  
ATOM   2961  HD2 PHE A 197      -6.642 -23.234  -2.032  1.00 26.41           H  
ATOM   2962  CE1 PHE A 197      -8.070 -21.122  -4.976  1.00 26.41           C  
ATOM   2963  HE1 PHE A 197      -8.457 -20.537  -5.797  1.00 26.41           H  
ATOM   2964  CE2 PHE A 197      -6.611 -21.324  -3.037  1.00 26.41           C  
ATOM   2965  HE2 PHE A 197      -5.885 -20.889  -2.366  1.00 26.41           H  
ATOM   2966  CZ  PHE A 197      -7.122 -20.562  -4.102  1.00 26.41           C  
ATOM   2967  HZ  PHE A 197      -6.787 -19.546  -4.252  1.00 26.41           H  
ATOM   2968  N   ALA A 198     -11.865 -25.892  -2.908  1.00 25.74           N  
ATOM   2969  H   ALA A 198     -12.115 -25.269  -2.154  1.00 25.74           H  
ATOM   2970  CA  ALA A 198     -12.931 -26.473  -3.705  1.00 25.74           C  
ATOM   2971  HA  ALA A 198     -12.520 -27.077  -4.514  1.00 25.74           H  
ATOM   2972  C   ALA A 198     -13.696 -25.313  -4.350  1.00 25.74           C  
ATOM   2973  CB  ALA A 198     -13.778 -27.407  -2.833  1.00 25.74           C  
ATOM   2974  HB1 ALA A 198     -14.204 -26.853  -1.997  1.00 25.74           H  
ATOM   2975  HB2 ALA A 198     -13.156 -28.214  -2.445  1.00 25.74           H  
ATOM   2976  HB3 ALA A 198     -14.586 -27.832  -3.428  1.00 25.74           H  
ATOM   2977  O   ALA A 198     -14.714 -24.871  -3.827  1.00 25.74           O  
ATOM   2978  N   ILE A 199     -13.201 -24.800  -5.488  1.00 30.50           N  
ATOM   2979  H   ILE A 199     -12.347 -25.196  -5.853  1.00 30.50           H  
ATOM   2980  CA  ILE A 199     -14.094 -24.101  -6.426  1.00 30.50           C  
ATOM   2981  HA  ILE A 199     -14.522 -23.230  -5.929  1.00 30.50           H  
ATOM   2982  C   ILE A 199     -15.174 -25.136  -6.752  1.00 30.50           C  
ATOM   2983  CB  ILE A 199     -13.373 -23.622  -7.709  1.00 30.50           C  
ATOM   2984  HB  ILE A 199     -12.895 -24.479  -8.182  1.00 30.50           H  
ATOM   2985  O   ILE A 199     -14.813 -26.201  -7.266  1.00 30.50           O  
ATOM   2986  CG1 ILE A 199     -12.283 -22.584  -7.355  1.00 30.50           C  
ATOM   2987 HG12 ILE A 199     -12.752 -21.696  -6.932  1.00 30.50           H  
ATOM   2988 HG13 ILE A 199     -11.621 -23.004  -6.597  1.00 30.50           H  
ATOM   2989  CG2 ILE A 199     -14.390 -23.019  -8.701  1.00 30.50           C  
ATOM   2990 HG21 ILE A 199     -15.155 -23.749  -8.967  1.00 30.50           H  
ATOM   2991 HG22 ILE A 199     -13.898 -22.726  -9.629  1.00 30.50           H  
ATOM   2992 HG23 ILE A 199     -14.873 -22.145  -8.264  1.00 30.50           H  
ATOM   2993  CD1 ILE A 199     -11.403 -22.165  -8.540  1.00 30.50           C  
ATOM   2994 HD11 ILE A 199     -10.964 -23.049  -9.003  1.00 30.50           H  
ATOM   2995 HD12 ILE A 199     -11.984 -21.610  -9.278  1.00 30.50           H  
ATOM   2996 HD13 ILE A 199     -10.601 -21.521  -8.181  1.00 30.50           H  
ATOM   2997  N   PRO A 200     -16.452 -24.905  -6.402  1.00 30.59           N  
ATOM   2998  CA  PRO A 200     -17.491 -25.890  -6.643  1.00 30.59           C  
ATOM   2999  HA  PRO A 200     -17.279 -26.781  -6.052  1.00 30.59           H  
ATOM   3000  C   PRO A 200     -17.494 -26.227  -8.135  1.00 30.59           C  
ATOM   3001  CB  PRO A 200     -18.802 -25.249  -6.161  1.00 30.59           C  
ATOM   3002  HB2 PRO A 200     -19.451 -25.978  -5.676  1.00 30.59           H  
ATOM   3003  HB3 PRO A 200     -19.327 -24.773  -6.990  1.00 30.59           H  
ATOM   3004  O   PRO A 200     -17.778 -25.365  -8.960  1.00 30.59           O  
ATOM   3005  CG  PRO A 200     -18.345 -24.167  -5.184  1.00 30.59           C  
ATOM   3006  HG2 PRO A 200     -19.053 -23.340  -5.131  1.00 30.59           H  
ATOM   3007  HG3 PRO A 200     -18.193 -24.606  -4.198  1.00 30.59           H  
ATOM   3008  CD  PRO A 200     -17.001 -23.725  -5.752  1.00 30.59           C  
ATOM   3009  HD2 PRO A 200     -17.154 -22.943  -6.495  1.00 30.59           H  
ATOM   3010  HD3 PRO A 200     -16.369 -23.359  -4.943  1.00 30.59           H  
ATOM   3011  N   GLN A 201     -17.164 -27.473  -8.490  1.00 34.55           N  
ATOM   3012  H   GLN A 201     -16.833 -28.097  -7.769  1.00 34.55           H  
ATOM   3013  CA  GLN A 201     -17.191 -27.980  -9.870  1.00 34.55           C  
ATOM   3014  HA  GLN A 201     -16.740 -27.231 -10.521  1.00 34.55           H  
ATOM   3015  C   GLN A 201     -18.627 -28.182 -10.381  1.00 34.55           C  
ATOM   3016  CB  GLN A 201     -16.385 -29.283 -10.003  1.00 34.55           C  
ATOM   3017  HB2 GLN A 201     -16.552 -29.675 -11.007  1.00 34.55           H  
ATOM   3018  HB3 GLN A 201     -16.744 -30.021  -9.286  1.00 34.55           H  
ATOM   3019  O   GLN A 201     -18.923 -29.146 -11.083  1.00 34.55           O  
ATOM   3020  CG  GLN A 201     -14.872 -29.112  -9.857  1.00 34.55           C  
ATOM   3021  HG2 GLN A 201     -14.611 -28.988  -8.806  1.00 34.55           H  
ATOM   3022  HG3 GLN A 201     -14.561 -28.219 -10.398  1.00 34.55           H  
ATOM   3023  CD  GLN A 201     -14.114 -30.308 -10.435  1.00 34.55           C  
ATOM   3024  NE2 GLN A 201     -12.821 -30.192 -10.628  1.00 34.55           N  
ATOM   3025 HE21 GLN A 201     -12.384 -31.006 -11.038  1.00 34.55           H  
ATOM   3026 HE22 GLN A 201     -12.350 -29.325 -10.411  1.00 34.55           H  
ATOM   3027  OE1 GLN A 201     -14.640 -31.367 -10.727  1.00 34.55           O  
ATOM   3028  N   ARG A 202     -19.558 -27.310  -9.998  1.00 31.05           N  
ATOM   3029  H   ARG A 202     -19.242 -26.453  -9.565  1.00 31.05           H  
ATOM   3030  CA  ARG A 202     -20.897 -27.347 -10.564  1.00 31.05           C  
ATOM   3031  HA  ARG A 202     -21.167 -28.374 -10.812  1.00 31.05           H  
ATOM   3032  C   ARG A 202     -20.862 -26.602 -11.889  1.00 31.05           C  
ATOM   3033  CB  ARG A 202     -21.932 -26.837  -9.560  1.00 31.05           C  
ATOM   3034  HB2 ARG A 202     -22.846 -26.608 -10.108  1.00 31.05           H  
ATOM   3035  HB3 ARG A 202     -21.586 -25.924  -9.075  1.00 31.05           H  
ATOM   3036  O   ARG A 202     -20.685 -25.390 -11.915  1.00 31.05           O  
ATOM   3037  CG  ARG A 202     -22.230 -27.928  -8.520  1.00 31.05           C  
ATOM   3038  HG2 ARG A 202     -21.421 -27.969  -7.791  1.00 31.05           H  
ATOM   3039  HG3 ARG A 202     -22.316 -28.896  -9.014  1.00 31.05           H  
ATOM   3040  CD  ARG A 202     -23.556 -27.638  -7.822  1.00 31.05           C  
ATOM   3041  HD2 ARG A 202     -23.500 -26.663  -7.338  1.00 31.05           H  
ATOM   3042  HD3 ARG A 202     -24.332 -27.604  -8.587  1.00 31.05           H  
ATOM   3043  NE  ARG A 202     -23.892 -28.677  -6.830  1.00 31.05           N  
ATOM   3044  HE  ARG A 202     -23.171 -29.350  -6.611  1.00 31.05           H  
ATOM   3045  NH1 ARG A 202     -26.062 -28.015  -6.555  1.00 31.05           N  
ATOM   3046 HH11 ARG A 202     -26.991 -28.155  -6.184  1.00 31.05           H  
ATOM   3047 HH12 ARG A 202     -25.925 -27.377  -7.326  1.00 31.05           H  
ATOM   3048  NH2 ARG A 202     -25.280 -29.756  -5.381  1.00 31.05           N  
ATOM   3049 HH21 ARG A 202     -24.532 -30.394  -5.150  1.00 31.05           H  
ATOM   3050 HH22 ARG A 202     -26.188 -29.847  -4.948  1.00 31.05           H  
ATOM   3051  CZ  ARG A 202     -25.073 -28.812  -6.258  1.00 31.05           C  
ATOM   3052  N   GLU A 203     -21.008 -27.366 -12.971  1.00 41.67           N  
ATOM   3053  H   GLU A 203     -21.073 -28.364 -12.827  1.00 41.67           H  
ATOM   3054  CA  GLU A 203     -21.138 -26.907 -14.364  1.00 41.67           C  
ATOM   3055  HA  GLU A 203     -20.260 -26.316 -14.625  1.00 41.67           H  
ATOM   3056  C   GLU A 203     -22.364 -26.002 -14.601  1.00 41.67           C  
ATOM   3057  CB  GLU A 203     -21.202 -28.132 -15.296  1.00 41.67           C  
ATOM   3058  HB2 GLU A 203     -21.438 -27.794 -16.305  1.00 41.67           H  
ATOM   3059  HB3 GLU A 203     -22.003 -28.789 -14.959  1.00 41.67           H  
ATOM   3060  O   GLU A 203     -22.599 -25.537 -15.714  1.00 41.67           O  
ATOM   3061  CG  GLU A 203     -19.881 -28.913 -15.369  1.00 41.67           C  
ATOM   3062  HG2 GLU A 203     -19.086 -28.219 -15.639  1.00 41.67           H  
ATOM   3063  HG3 GLU A 203     -19.653 -29.321 -14.385  1.00 41.67           H  
ATOM   3064  CD  GLU A 203     -19.934 -30.063 -16.392  1.00 41.67           C  
ATOM   3065  OE1 GLU A 203     -18.870 -30.350 -16.985  1.00 41.67           O  
ATOM   3066  OE2 GLU A 203     -21.025 -30.651 -16.569  1.00 41.67           O  
ATOM   3067  N   ASP A 204     -23.141 -25.734 -13.555  1.00 37.54           N  
ATOM   3068  H   ASP A 204     -22.999 -26.297 -12.729  1.00 37.54           H  
ATOM   3069  CA  ASP A 204     -24.329 -24.902 -13.547  1.00 37.54           C  
ATOM   3070  HA  ASP A 204     -25.049 -25.347 -14.233  1.00 37.54           H  
ATOM   3071  C   ASP A 204     -23.981 -23.476 -14.032  1.00 37.54           C  
ATOM   3072  CB  ASP A 204     -24.957 -24.895 -12.130  1.00 37.54           C  
ATOM   3073  HB2 ASP A 204     -24.348 -24.253 -11.494  1.00 37.54           H  
ATOM   3074  HB3 ASP A 204     -25.943 -24.436 -12.201  1.00 37.54           H  
ATOM   3075  O   ASP A 204     -23.193 -22.750 -13.414  1.00 37.54           O  
ATOM   3076  CG  ASP A 204     -25.098 -26.252 -11.397  1.00 37.54           C  
ATOM   3077  OD1 ASP A 204     -24.649 -27.301 -11.909  1.00 37.54           O  
ATOM   3078  OD2 ASP A 204     -25.578 -26.230 -10.236  1.00 37.54           O  
ATOM   3079  N   SER A 205     -24.598 -23.061 -15.145  1.00 46.35           N  
ATOM   3080  H   SER A 205     -25.227 -23.710 -15.595  1.00 46.35           H  
ATOM   3081  CA  SER A 205     -24.362 -21.784 -15.845  1.00 46.35           C  
ATOM   3082  HA  SER A 205     -23.381 -21.826 -16.319  1.00 46.35           H  
ATOM   3083  C   SER A 205     -24.376 -20.557 -14.927  1.00 46.35           C  
ATOM   3084  CB  SER A 205     -25.420 -21.615 -16.943  1.00 46.35           C  
ATOM   3085  HB2 SER A 205     -25.270 -20.662 -17.452  1.00 46.35           H  
ATOM   3086  HB3 SER A 205     -25.304 -22.419 -17.670  1.00 46.35           H  
ATOM   3087  O   SER A 205     -23.635 -19.605 -15.148  1.00 46.35           O  
ATOM   3088  OG  SER A 205     -26.730 -21.670 -16.402  1.00 46.35           O  
ATOM   3089  HG  SER A 205     -27.029 -20.767 -16.272  1.00 46.35           H  
ATOM   3090  N   THR A 206     -25.142 -20.610 -13.838  1.00 41.98           N  
ATOM   3091  H   THR A 206     -25.737 -21.417 -13.722  1.00 41.98           H  
ATOM   3092  CA  THR A 206     -25.271 -19.549 -12.836  1.00 41.98           C  
ATOM   3093  HA  THR A 206     -25.620 -18.648 -13.342  1.00 41.98           H  
ATOM   3094  C   THR A 206     -23.951 -19.206 -12.140  1.00 41.98           C  
ATOM   3095  CB  THR A 206     -26.296 -19.961 -11.760  1.00 41.98           C  
ATOM   3096  HB  THR A 206     -25.770 -20.351 -10.889  1.00 41.98           H  
ATOM   3097  O   THR A 206     -23.683 -18.035 -11.874  1.00 41.98           O  
ATOM   3098  CG2 THR A 206     -27.157 -18.777 -11.333  1.00 41.98           C  
ATOM   3099 HG21 THR A 206     -27.844 -19.082 -10.543  1.00 41.98           H  
ATOM   3100 HG22 THR A 206     -26.518 -17.979 -10.954  1.00 41.98           H  
ATOM   3101 HG23 THR A 206     -27.725 -18.405 -12.185  1.00 41.98           H  
ATOM   3102  OG1 THR A 206     -27.179 -20.969 -12.216  1.00 41.98           O  
ATOM   3103  HG1 THR A 206     -27.788 -21.175 -11.503  1.00 41.98           H  
ATOM   3104  N   TRP A 207     -23.100 -20.200 -11.851  1.00 36.97           N  
ATOM   3105  H   TRP A 207     -23.317 -21.133 -12.170  1.00 36.97           H  
ATOM   3106  CA  TRP A 207     -21.794 -19.962 -11.221  1.00 36.97           C  
ATOM   3107  HA  TRP A 207     -21.902 -19.202 -10.447  1.00 36.97           H  
ATOM   3108  C   TRP A 207     -20.775 -19.422 -12.220  1.00 36.97           C  
ATOM   3109  CB  TRP A 207     -21.276 -21.239 -10.551  1.00 36.97           C  
ATOM   3110  HB2 TRP A 207     -20.194 -21.164 -10.445  1.00 36.97           H  
ATOM   3111  HB3 TRP A 207     -21.479 -22.100 -11.188  1.00 36.97           H  
ATOM   3112  O   TRP A 207     -19.995 -18.530 -11.870  1.00 36.97           O  
ATOM   3113  CG  TRP A 207     -21.830 -21.475  -9.183  1.00 36.97           C  
ATOM   3114  CD1 TRP A 207     -22.778 -22.382  -8.860  1.00 36.97           C  
ATOM   3115  HD1 TRP A 207     -23.247 -23.053  -9.564  1.00 36.97           H  
ATOM   3116  CD2 TRP A 207     -21.474 -20.798  -7.939  1.00 36.97           C  
ATOM   3117  CE2 TRP A 207     -22.256 -21.358  -6.885  1.00 36.97           C  
ATOM   3118  CE3 TRP A 207     -20.566 -19.772  -7.593  1.00 36.97           C  
ATOM   3119  HE3 TRP A 207     -19.954 -19.329  -8.365  1.00 36.97           H  
ATOM   3120  NE1 TRP A 207     -23.037 -22.312  -7.504  1.00 36.97           N  
ATOM   3121  HE1 TRP A 207     -23.723 -22.892  -7.044  1.00 36.97           H  
ATOM   3122  CH2 TRP A 207     -21.229 -19.905  -5.244  1.00 36.97           C  
ATOM   3123  HH2 TRP A 207     -21.127 -19.559  -4.226  1.00 36.97           H  
ATOM   3124  CZ2 TRP A 207     -22.144 -20.925  -5.555  1.00 36.97           C  
ATOM   3125  HZ2 TRP A 207     -22.754 -21.370  -4.782  1.00 36.97           H  
ATOM   3126  CZ3 TRP A 207     -20.445 -19.331  -6.261  1.00 36.97           C  
ATOM   3127  HZ3 TRP A 207     -19.741 -18.548  -6.018  1.00 36.97           H  
ATOM   3128  N   LYS A 208     -20.815 -19.899 -13.472  1.00 42.06           N  
ATOM   3129  H   LYS A 208     -21.501 -20.609 -13.686  1.00 42.06           H  
ATOM   3130  CA  LYS A 208     -20.033 -19.314 -14.570  1.00 42.06           C  
ATOM   3131  HA  LYS A 208     -18.979 -19.313 -14.290  1.00 42.06           H  
ATOM   3132  C   LYS A 208     -20.406 -17.846 -14.772  1.00 42.06           C  
ATOM   3133  CB  LYS A 208     -20.201 -20.127 -15.868  1.00 42.06           C  
ATOM   3134  HB2 LYS A 208     -21.180 -20.606 -15.891  1.00 42.06           H  
ATOM   3135  HB3 LYS A 208     -20.140 -19.447 -16.718  1.00 42.06           H  
ATOM   3136  O   LYS A 208     -19.502 -17.021 -14.829  1.00 42.06           O  
ATOM   3137  CG  LYS A 208     -19.094 -21.183 -16.024  1.00 42.06           C  
ATOM   3138  HG2 LYS A 208     -19.159 -21.904 -15.210  1.00 42.06           H  
ATOM   3139  HG3 LYS A 208     -18.126 -20.683 -15.975  1.00 42.06           H  
ATOM   3140  CD  LYS A 208     -19.198 -21.915 -17.371  1.00 42.06           C  
ATOM   3141  HD2 LYS A 208     -19.221 -21.179 -18.175  1.00 42.06           H  
ATOM   3142  HD3 LYS A 208     -20.120 -22.495 -17.394  1.00 42.06           H  
ATOM   3143  CE  LYS A 208     -17.990 -22.843 -17.567  1.00 42.06           C  
ATOM   3144  HE2 LYS A 208     -17.081 -22.251 -17.460  1.00 42.06           H  
ATOM   3145  HE3 LYS A 208     -17.992 -23.591 -16.773  1.00 42.06           H  
ATOM   3146  NZ  LYS A 208     -17.994 -23.507 -18.897  1.00 42.06           N  
ATOM   3147  HZ1 LYS A 208     -18.010 -22.827 -19.644  1.00 42.06           H  
ATOM   3148  HZ2 LYS A 208     -18.791 -24.120 -18.996  1.00 42.06           H  
ATOM   3149  HZ3 LYS A 208     -17.153 -24.053 -19.019  1.00 42.06           H  
ATOM   3150  N   ASP A 209     -21.690 -17.501 -14.764  1.00 46.08           N  
ATOM   3151  H   ASP A 209     -22.383 -18.234 -14.806  1.00 46.08           H  
ATOM   3152  CA  ASP A 209     -22.157 -16.117 -14.917  1.00 46.08           C  
ATOM   3153  HA  ASP A 209     -21.676 -15.680 -15.792  1.00 46.08           H  
ATOM   3154  C   ASP A 209     -21.786 -15.226 -13.723  1.00 46.08           C  
ATOM   3155  CB  ASP A 209     -23.673 -16.098 -15.158  1.00 46.08           C  
ATOM   3156  HB2 ASP A 209     -24.023 -15.068 -15.086  1.00 46.08           H  
ATOM   3157  HB3 ASP A 209     -24.170 -16.676 -14.379  1.00 46.08           H  
ATOM   3158  O   ASP A 209     -21.332 -14.099 -13.917  1.00 46.08           O  
ATOM   3159  CG  ASP A 209     -24.073 -16.634 -16.539  1.00 46.08           C  
ATOM   3160  OD1 ASP A 209     -23.209 -16.623 -17.448  1.00 46.08           O  
ATOM   3161  OD2 ASP A 209     -25.254 -17.024 -16.669  1.00 46.08           O  
ATOM   3162  N   LEU A 210     -21.887 -15.725 -12.485  1.00 36.51           N  
ATOM   3163  H   LEU A 210     -22.330 -16.626 -12.371  1.00 36.51           H  
ATOM   3164  CA  LEU A 210     -21.432 -14.999 -11.290  1.00 36.51           C  
ATOM   3165  HA  LEU A 210     -21.917 -14.023 -11.260  1.00 36.51           H  
ATOM   3166  C   LEU A 210     -19.926 -14.738 -11.317  1.00 36.51           C  
ATOM   3167  CB  LEU A 210     -21.794 -15.801 -10.028  1.00 36.51           C  
ATOM   3168  HB2 LEU A 210     -21.152 -15.488  -9.204  1.00 36.51           H  
ATOM   3169  HB3 LEU A 210     -21.590 -16.855 -10.214  1.00 36.51           H  
ATOM   3170  O   LEU A 210     -19.475 -13.642 -10.990  1.00 36.51           O  
ATOM   3171  CG  LEU A 210     -23.256 -15.628  -9.590  1.00 36.51           C  
ATOM   3172  HG  LEU A 210     -23.917 -15.723 -10.451  1.00 36.51           H  
ATOM   3173  CD1 LEU A 210     -23.617 -16.712  -8.575  1.00 36.51           C  
ATOM   3174 HD11 LEU A 210     -22.959 -16.654  -7.708  1.00 36.51           H  
ATOM   3175 HD12 LEU A 210     -23.512 -17.693  -9.038  1.00 36.51           H  
ATOM   3176 HD13 LEU A 210     -24.652 -16.589  -8.257  1.00 36.51           H  
ATOM   3177  CD2 LEU A 210     -23.483 -14.261  -8.935  1.00 36.51           C  
ATOM   3178 HD21 LEU A 210     -22.832 -14.147  -8.068  1.00 36.51           H  
ATOM   3179 HD22 LEU A 210     -23.278 -13.462  -9.646  1.00 36.51           H  
ATOM   3180 HD23 LEU A 210     -24.522 -14.179  -8.616  1.00 36.51           H  
ATOM   3181  N   THR A 211     -19.146 -15.729 -11.741  1.00 45.35           N  
ATOM   3182  H   THR A 211     -19.584 -16.605 -11.990  1.00 45.35           H  
ATOM   3183  CA  THR A 211     -17.688 -15.614 -11.805  1.00 45.35           C  
ATOM   3184  HA  THR A 211     -17.338 -15.133 -10.891  1.00 45.35           H  
ATOM   3185  C   THR A 211     -17.260 -14.734 -12.981  1.00 45.35           C  
ATOM   3186  CB  THR A 211     -17.034 -16.995 -11.884  1.00 45.35           C  
ATOM   3187  HB  THR A 211     -17.234 -17.417 -12.868  1.00 45.35           H  
ATOM   3188  O   THR A 211     -16.354 -13.924 -12.824  1.00 45.35           O  
ATOM   3189  CG2 THR A 211     -15.532 -16.927 -11.600  1.00 45.35           C  
ATOM   3190 HG21 THR A 211     -15.100 -17.926 -11.662  1.00 45.35           H  
ATOM   3191 HG22 THR A 211     -15.033 -16.283 -12.324  1.00 45.35           H  
ATOM   3192 HG23 THR A 211     -15.363 -16.532 -10.598  1.00 45.35           H  
ATOM   3193  OG1 THR A 211     -17.567 -17.883 -10.933  1.00 45.35           O  
ATOM   3194  HG1 THR A 211     -18.451 -18.126 -11.215  1.00 45.35           H  
ATOM   3195  N   ARG A 212     -17.945 -14.804 -14.132  1.00 44.42           N  
ATOM   3196  H   ARG A 212     -18.667 -15.505 -14.213  1.00 44.42           H  
ATOM   3197  CA  ARG A 212     -17.770 -13.871 -15.261  1.00 44.42           C  
ATOM   3198  HA  ARG A 212     -16.730 -13.871 -15.589  1.00 44.42           H  
ATOM   3199  C   ARG A 212     -18.099 -12.445 -14.864  1.00 44.42           C  
ATOM   3200  CB  ARG A 212     -18.675 -14.260 -16.434  1.00 44.42           C  
ATOM   3201  HB2 ARG A 212     -18.759 -13.418 -17.121  1.00 44.42           H  
ATOM   3202  HB3 ARG A 212     -19.673 -14.494 -16.062  1.00 44.42           H  
ATOM   3203  O   ARG A 212     -17.313 -11.555 -15.162  1.00 44.42           O  
ATOM   3204  CG  ARG A 212     -18.114 -15.444 -17.214  1.00 44.42           C  
ATOM   3205  HG2 ARG A 212     -17.887 -16.271 -16.541  1.00 44.42           H  
ATOM   3206  HG3 ARG A 212     -17.192 -15.147 -17.715  1.00 44.42           H  
ATOM   3207  CD  ARG A 212     -19.136 -15.892 -18.254  1.00 44.42           C  
ATOM   3208  HD2 ARG A 212     -20.096 -16.071 -17.770  1.00 44.42           H  
ATOM   3209  HD3 ARG A 212     -19.250 -15.111 -19.006  1.00 44.42           H  
ATOM   3210  NE  ARG A 212     -18.675 -17.131 -18.878  1.00 44.42           N  
ATOM   3211  HE  ARG A 212     -17.875 -17.579 -18.454  1.00 44.42           H  
ATOM   3212  NH1 ARG A 212     -20.187 -17.234 -20.618  1.00 44.42           N  
ATOM   3213 HH11 ARG A 212     -20.701 -16.443 -20.258  1.00 44.42           H  
ATOM   3214 HH12 ARG A 212     -20.410 -17.654 -21.509  1.00 44.42           H  
ATOM   3215  NH2 ARG A 212     -18.604 -18.781 -20.377  1.00 44.42           N  
ATOM   3216 HH21 ARG A 212     -17.699 -19.037 -20.010  1.00 44.42           H  
ATOM   3217 HH22 ARG A 212     -18.749 -18.984 -21.356  1.00 44.42           H  
ATOM   3218  CZ  ARG A 212     -19.167 -17.697 -19.955  1.00 44.42           C  
ATOM   3219  N   ASN A 213     -19.201 -12.233 -14.148  1.00 42.09           N  
ATOM   3220  H   ASN A 213     -19.841 -13.002 -14.008  1.00 42.09           H  
ATOM   3221  CA  ASN A 213     -19.558 -10.922 -13.617  1.00 42.09           C  
ATOM   3222  HA  ASN A 213     -19.537 -10.197 -14.432  1.00 42.09           H  
ATOM   3223  C   ASN A 213     -18.532 -10.438 -12.597  1.00 42.09           C  
ATOM   3224  CB  ASN A 213     -20.976 -10.960 -13.027  1.00 42.09           C  
ATOM   3225  HB2 ASN A 213     -21.126 -11.878 -12.460  1.00 42.09           H  
ATOM   3226  HB3 ASN A 213     -21.105 -10.117 -12.347  1.00 42.09           H  
ATOM   3227  O   ASN A 213     -18.156  -9.273 -12.653  1.00 42.09           O  
ATOM   3228  CG  ASN A 213     -22.046 -10.823 -14.093  1.00 42.09           C  
ATOM   3229  ND2 ASN A 213     -23.247 -11.273 -13.824  1.00 42.09           N  
ATOM   3230 HD21 ASN A 213     -23.405 -11.828 -12.995  1.00 42.09           H  
ATOM   3231 HD22 ASN A 213     -23.909 -11.219 -14.585  1.00 42.09           H  
ATOM   3232  OD1 ASN A 213     -21.837 -10.275 -15.161  1.00 42.09           O  
ATOM   3233  N   GLY A 214     -18.022 -11.319 -11.732  1.00 37.75           N  
ATOM   3234  H   GLY A 214     -18.437 -12.238 -11.688  1.00 37.75           H  
ATOM   3235  CA  GLY A 214     -16.910 -11.028 -10.828  1.00 37.75           C  
ATOM   3236  HA2 GLY A 214     -16.711 -11.912 -10.222  1.00 37.75           H  
ATOM   3237  HA3 GLY A 214     -17.176 -10.205 -10.164  1.00 37.75           H  
ATOM   3238  C   GLY A 214     -15.624 -10.665 -11.573  1.00 37.75           C  
ATOM   3239  O   GLY A 214     -14.937  -9.730 -11.190  1.00 37.75           O  
ATOM   3240  N   ILE A 215     -15.309 -11.344 -12.677  1.00 42.01           N  
ATOM   3241  H   ILE A 215     -15.878 -12.141 -12.925  1.00 42.01           H  
ATOM   3242  CA  ILE A 215     -14.132 -11.048 -13.501  1.00 42.01           C  
ATOM   3243  HA  ILE A 215     -13.297 -10.920 -12.813  1.00 42.01           H  
ATOM   3244  C   ILE A 215     -14.311  -9.720 -14.259  1.00 42.01           C  
ATOM   3245  CB  ILE A 215     -13.811 -12.249 -14.420  1.00 42.01           C  
ATOM   3246  HB  ILE A 215     -14.735 -12.570 -14.901  1.00 42.01           H  
ATOM   3247  O   ILE A 215     -13.403  -8.892 -14.280  1.00 42.01           O  
ATOM   3248  CG1 ILE A 215     -13.238 -13.427 -13.600  1.00 42.01           C  
ATOM   3249 HG12 ILE A 215     -13.832 -13.573 -12.697  1.00 42.01           H  
ATOM   3250 HG13 ILE A 215     -12.223 -13.189 -13.281  1.00 42.01           H  
ATOM   3251  CG2 ILE A 215     -12.810 -11.875 -15.520  1.00 42.01           C  
ATOM   3252 HG21 ILE A 215     -11.889 -11.489 -15.083  1.00 42.01           H  
ATOM   3253 HG22 ILE A 215     -13.254 -11.129 -16.178  1.00 42.01           H  
ATOM   3254 HG23 ILE A 215     -12.586 -12.739 -16.146  1.00 42.01           H  
ATOM   3255  CD1 ILE A 215     -13.225 -14.757 -14.367  1.00 42.01           C  
ATOM   3256 HD11 ILE A 215     -14.229 -14.979 -14.728  1.00 42.01           H  
ATOM   3257 HD12 ILE A 215     -12.532 -14.721 -15.207  1.00 42.01           H  
ATOM   3258 HD13 ILE A 215     -12.907 -15.555 -13.696  1.00 42.01           H  
ATOM   3259  N   HIS A 216     -15.494  -9.479 -14.824  1.00 43.51           N  
ATOM   3260  H   HIS A 216     -16.188 -10.212 -14.795  1.00 43.51           H  
ATOM   3261  CA  HIS A 216     -15.876  -8.216 -15.457  1.00 43.51           C  
ATOM   3262  HA  HIS A 216     -15.223  -8.021 -16.307  1.00 43.51           H  
ATOM   3263  C   HIS A 216     -15.736  -7.042 -14.479  1.00 43.51           C  
ATOM   3264  CB  HIS A 216     -17.323  -8.342 -15.963  1.00 43.51           C  
ATOM   3265  HB2 HIS A 216     -17.361  -9.103 -16.742  1.00 43.51           H  
ATOM   3266  HB3 HIS A 216     -17.968  -8.669 -15.148  1.00 43.51           H  
ATOM   3267  O   HIS A 216     -15.071  -6.055 -14.787  1.00 43.51           O  
ATOM   3268  CG  HIS A 216     -17.889  -7.060 -16.517  1.00 43.51           C  
ATOM   3269  CD2 HIS A 216     -18.807  -6.228 -15.932  1.00 43.51           C  
ATOM   3270  HD2 HIS A 216     -19.279  -6.383 -14.973  1.00 43.51           H  
ATOM   3271  ND1 HIS A 216     -17.551  -6.485 -17.712  1.00 43.51           N  
ATOM   3272  HD1 HIS A 216     -16.834  -6.806 -18.346  1.00 43.51           H  
ATOM   3273  CE1 HIS A 216     -18.219  -5.334 -17.845  1.00 43.51           C  
ATOM   3274  HE1 HIS A 216     -18.124  -4.657 -18.681  1.00 43.51           H  
ATOM   3275  NE2 HIS A 216     -19.009  -5.133 -16.781  1.00 43.51           N  
ATOM   3276  N   THR A 217     -16.304  -7.178 -13.278  1.00 33.80           N  
ATOM   3277  H   THR A 217     -16.812  -8.030 -13.083  1.00 33.80           H  
ATOM   3278  CA  THR A 217     -16.288  -6.123 -12.254  1.00 33.80           C  
ATOM   3279  HA  THR A 217     -16.500  -5.175 -12.749  1.00 33.80           H  
ATOM   3280  C   THR A 217     -14.925  -5.933 -11.594  1.00 33.80           C  
ATOM   3281  CB  THR A 217     -17.358  -6.319 -11.166  1.00 33.80           C  
ATOM   3282  HB  THR A 217     -17.082  -5.717 -10.300  1.00 33.80           H  
ATOM   3283  O   THR A 217     -14.549  -4.791 -11.351  1.00 33.80           O  
ATOM   3284  CG2 THR A 217     -18.737  -5.858 -11.623  1.00 33.80           C  
ATOM   3285 HG21 THR A 217     -18.687  -4.822 -11.959  1.00 33.80           H  
ATOM   3286 HG22 THR A 217     -19.089  -6.485 -12.442  1.00 33.80           H  
ATOM   3287 HG23 THR A 217     -19.435  -5.925 -10.789  1.00 33.80           H  
ATOM   3288  OG1 THR A 217     -17.492  -7.656 -10.756  1.00 33.80           O  
ATOM   3289  HG1 THR A 217     -17.819  -8.175 -11.495  1.00 33.80           H  
ATOM   3290  N   ASN A 218     -14.160  -7.001 -11.339  1.00 36.40           N  
ATOM   3291  H   ASN A 218     -14.551  -7.919 -11.494  1.00 36.40           H  
ATOM   3292  CA  ASN A 218     -12.881  -6.907 -10.622  1.00 36.40           C  
ATOM   3293  HA  ASN A 218     -12.935  -6.074  -9.921  1.00 36.40           H  
ATOM   3294  C   ASN A 218     -11.675  -6.614 -11.526  1.00 36.40           C  
ATOM   3295  CB  ASN A 218     -12.645  -8.186  -9.801  1.00 36.40           C  
ATOM   3296  HB2 ASN A 218     -11.659  -8.128  -9.339  1.00 36.40           H  
ATOM   3297  HB3 ASN A 218     -12.646  -9.054 -10.461  1.00 36.40           H  
ATOM   3298  O   ASN A 218     -10.668  -6.109 -11.037  1.00 36.40           O  
ATOM   3299  CG  ASN A 218     -13.648  -8.371  -8.674  1.00 36.40           C  
ATOM   3300  ND2 ASN A 218     -13.948  -9.595  -8.306  1.00 36.40           N  
ATOM   3301 HD21 ASN A 218     -13.625 -10.372  -8.865  1.00 36.40           H  
ATOM   3302 HD22 ASN A 218     -14.639  -9.668  -7.573  1.00 36.40           H  
ATOM   3303  OD1 ASN A 218     -14.148  -7.437  -8.075  1.00 36.40           O  
ATOM   3304  N   PHE A 219     -11.747  -6.923 -12.825  1.00 35.04           N  
ATOM   3305  H   PHE A 219     -12.570  -7.404 -13.160  1.00 35.04           H  
ATOM   3306  CA  PHE A 219     -10.618  -6.756 -13.752  1.00 35.04           C  
ATOM   3307  HA  PHE A 219      -9.792  -6.269 -13.233  1.00 35.04           H  
ATOM   3308  C   PHE A 219     -10.926  -5.854 -14.962  1.00 35.04           C  
ATOM   3309  CB  PHE A 219     -10.118  -8.132 -14.192  1.00 35.04           C  
ATOM   3310  HB2 PHE A 219      -9.295  -7.992 -14.894  1.00 35.04           H  
ATOM   3311  HB3 PHE A 219     -10.941  -8.614 -14.719  1.00 35.04           H  
ATOM   3312  O   PHE A 219     -10.042  -5.610 -15.781  1.00 35.04           O  
ATOM   3313  CG  PHE A 219      -9.644  -9.070 -13.098  1.00 35.04           C  
ATOM   3314  CD1 PHE A 219      -8.333  -8.985 -12.602  1.00 35.04           C  
ATOM   3315  HD1 PHE A 219      -7.662  -8.230 -12.982  1.00 35.04           H  
ATOM   3316  CD2 PHE A 219     -10.507 -10.060 -12.605  1.00 35.04           C  
ATOM   3317  HD2 PHE A 219     -11.507 -10.118 -13.008  1.00 35.04           H  
ATOM   3318  CE1 PHE A 219      -7.898  -9.882 -11.610  1.00 35.04           C  
ATOM   3319  HE1 PHE A 219      -6.891  -9.810 -11.227  1.00 35.04           H  
ATOM   3320  CE2 PHE A 219     -10.081 -10.958 -11.611  1.00 35.04           C  
ATOM   3321  HE2 PHE A 219     -10.755 -11.716 -11.238  1.00 35.04           H  
ATOM   3322  CZ  PHE A 219      -8.771 -10.867 -11.112  1.00 35.04           C  
ATOM   3323  HZ  PHE A 219      -8.433 -11.552 -10.349  1.00 35.04           H  
ATOM   3324  N   GLY A 220     -12.150  -5.323 -15.084  1.00 33.62           N  
ATOM   3325  H   GLY A 220     -12.856  -5.564 -14.404  1.00 33.62           H  
ATOM   3326  CA  GLY A 220     -12.502  -4.325 -16.104  1.00 33.62           C  
ATOM   3327  HA2 GLY A 220     -13.472  -3.901 -15.845  1.00 33.62           H  
ATOM   3328  HA3 GLY A 220     -11.762  -3.524 -16.092  1.00 33.62           H  
ATOM   3329  C   GLY A 220     -12.599  -4.863 -17.538  1.00 33.62           C  
ATOM   3330  O   GLY A 220     -12.444  -4.101 -18.495  1.00 33.62           O  
ATOM   3331  N   TYR A 221     -12.836  -6.167 -17.714  1.00 38.60           N  
ATOM   3332  H   TYR A 221     -12.941  -6.741 -16.890  1.00 38.60           H  
ATOM   3333  CA  TYR A 221     -12.946  -6.797 -19.036  1.00 38.60           C  
ATOM   3334  HA  TYR A 221     -12.125  -6.440 -19.657  1.00 38.60           H  
ATOM   3335  C   TYR A 221     -14.264  -6.439 -19.735  1.00 38.60           C  
ATOM   3336  CB  TYR A 221     -12.820  -8.319 -18.894  1.00 38.60           C  
ATOM   3337  HB2 TYR A 221     -13.046  -8.782 -19.855  1.00 38.60           H  
ATOM   3338  HB3 TYR A 221     -13.560  -8.675 -18.179  1.00 38.60           H  
ATOM   3339  O   TYR A 221     -15.324  -6.665 -19.171  1.00 38.60           O  
ATOM   3340  CG  TYR A 221     -11.441  -8.778 -18.475  1.00 38.60           C  
ATOM   3341  CD1 TYR A 221     -10.356  -8.620 -19.353  1.00 38.60           C  
ATOM   3342  HD1 TYR A 221     -10.499  -8.169 -20.324  1.00 38.60           H  
ATOM   3343  CD2 TYR A 221     -11.232  -9.346 -17.208  1.00 38.60           C  
ATOM   3344  HD2 TYR A 221     -12.057  -9.414 -16.514  1.00 38.60           H  
ATOM   3345  CE1 TYR A 221      -9.071  -9.019 -18.949  1.00 38.60           C  
ATOM   3346  HE1 TYR A 221      -8.219  -8.835 -19.587  1.00 38.60           H  
ATOM   3347  CE2 TYR A 221      -9.954  -9.810 -16.836  1.00 38.60           C  
ATOM   3348  HE2 TYR A 221      -9.787 -10.282 -15.879  1.00 38.60           H  
ATOM   3349  OH  TYR A 221      -7.623 -10.061 -17.356  1.00 38.60           O  
ATOM   3350  HH  TYR A 221      -7.015  -9.964 -18.093  1.00 38.60           H  
ATOM   3351  CZ  TYR A 221      -8.865  -9.637 -17.705  1.00 38.60           C  
ATOM   3352  N   ASN A 222     -14.228  -5.943 -20.980  1.00 40.63           N  
ATOM   3353  H   ASN A 222     -13.322  -5.761 -21.388  1.00 40.63           H  
ATOM   3354  CA  ASN A 222     -15.435  -5.558 -21.741  1.00 40.63           C  
ATOM   3355  HA  ASN A 222     -15.996  -4.819 -21.170  1.00 40.63           H  
ATOM   3356  C   ASN A 222     -16.411  -6.715 -22.009  1.00 40.63           C  
ATOM   3357  CB  ASN A 222     -15.002  -4.951 -23.087  1.00 40.63           C  
ATOM   3358  HB2 ASN A 222     -15.823  -5.040 -23.799  1.00 40.63           H  
ATOM   3359  HB3 ASN A 222     -14.155  -5.503 -23.494  1.00 40.63           H  
ATOM   3360  O   ASN A 222     -17.615  -6.498 -22.093  1.00 40.63           O  
ATOM   3361  CG  ASN A 222     -14.683  -3.479 -22.987  1.00 40.63           C  
ATOM   3362  ND2 ASN A 222     -13.594  -3.037 -23.557  1.00 40.63           N  
ATOM   3363 HD21 ASN A 222     -12.872  -3.714 -23.761  1.00 40.63           H  
ATOM   3364 HD22 ASN A 222     -13.335  -2.088 -23.331  1.00 40.63           H  
ATOM   3365  OD1 ASN A 222     -15.418  -2.680 -22.435  1.00 40.63           O  
ATOM   3366  N   GLU A 223     -15.880  -7.922 -22.156  1.00 50.90           N  
ATOM   3367  H   GLU A 223     -14.876  -8.020 -22.104  1.00 50.90           H  
ATOM   3368  CA  GLU A 223     -16.621  -9.151 -22.397  1.00 50.90           C  
ATOM   3369  HA  GLU A 223     -17.548  -9.146 -21.823  1.00 50.90           H  
ATOM   3370  C   GLU A 223     -15.716 -10.293 -21.931  1.00 50.90           C  
ATOM   3371  CB  GLU A 223     -16.956  -9.240 -23.895  1.00 50.90           C  
ATOM   3372  HB2 GLU A 223     -16.034  -9.341 -24.468  1.00 50.90           H  
ATOM   3373  HB3 GLU A 223     -17.438  -8.307 -24.186  1.00 50.90           H  
ATOM   3374  O   GLU A 223     -14.572 -10.402 -22.375  1.00 50.90           O  
ATOM   3375  CG  GLU A 223     -17.906 -10.392 -24.245  1.00 50.90           C  
ATOM   3376  HG2 GLU A 223     -17.394 -11.338 -24.064  1.00 50.90           H  
ATOM   3377  HG3 GLU A 223     -18.769 -10.344 -23.580  1.00 50.90           H  
ATOM   3378  CD  GLU A 223     -18.388 -10.334 -25.708  1.00 50.90           C  
ATOM   3379  OE1 GLU A 223     -19.265 -11.156 -26.049  1.00 50.90           O  
ATOM   3380  OE2 GLU A 223     -17.891  -9.474 -26.474  1.00 50.90           O  
ATOM   3381  N   VAL A 224     -16.180 -11.102 -20.979  1.00 48.09           N  
ATOM   3382  H   VAL A 224     -17.127 -10.980 -20.649  1.00 48.09           H  
ATOM   3383  CA  VAL A 224     -15.438 -12.288 -20.538  1.00 48.09           C  
ATOM   3384  HA  VAL A 224     -14.372 -12.134 -20.702  1.00 48.09           H  
ATOM   3385  C   VAL A 224     -15.887 -13.439 -21.428  1.00 48.09           C  
ATOM   3386  CB  VAL A 224     -15.625 -12.576 -19.036  1.00 48.09           C  
ATOM   3387  HB  VAL A 224     -16.668 -12.818 -18.831  1.00 48.09           H  
ATOM   3388  O   VAL A 224     -16.864 -14.122 -21.121  1.00 48.09           O  
ATOM   3389  CG1 VAL A 224     -14.739 -13.747 -18.593  1.00 48.09           C  
ATOM   3390 HG11 VAL A 224     -14.984 -14.630 -19.184  1.00 48.09           H  
ATOM   3391 HG12 VAL A 224     -14.909 -13.966 -17.539  1.00 48.09           H  
ATOM   3392 HG13 VAL A 224     -13.688 -13.504 -18.743  1.00 48.09           H  
ATOM   3393  CG2 VAL A 224     -15.238 -11.363 -18.181  1.00 48.09           C  
ATOM   3394 HG21 VAL A 224     -15.374 -11.603 -17.126  1.00 48.09           H  
ATOM   3395 HG22 VAL A 224     -15.878 -10.513 -18.417  1.00 48.09           H  
ATOM   3396 HG23 VAL A 224     -14.199 -11.093 -18.371  1.00 48.09           H  
ATOM   3397  N   THR A 225     -15.201 -13.614 -22.559  1.00 61.50           N  
ATOM   3398  H   THR A 225     -14.457 -12.969 -22.783  1.00 61.50           H  
ATOM   3399  CA  THR A 225     -15.410 -14.775 -23.437  1.00 61.50           C  
ATOM   3400  HA  THR A 225     -16.458 -14.797 -23.734  1.00 61.50           H  
ATOM   3401  C   THR A 225     -15.111 -16.072 -22.682  1.00 61.50           C  
ATOM   3402  CB  THR A 225     -14.550 -14.698 -24.714  1.00 61.50           C  
ATOM   3403  HB  THR A 225     -14.783 -15.562 -25.337  1.00 61.50           H  
ATOM   3404  O   THR A 225     -14.362 -16.060 -21.703  1.00 61.50           O  
ATOM   3405  CG2 THR A 225     -14.824 -13.432 -25.526  1.00 61.50           C  
ATOM   3406 HG21 THR A 225     -14.276 -13.472 -26.467  1.00 61.50           H  
ATOM   3407 HG22 THR A 225     -14.514 -12.546 -24.971  1.00 61.50           H  
ATOM   3408 HG23 THR A 225     -15.889 -13.357 -25.745  1.00 61.50           H  
ATOM   3409  OG1 THR A 225     -13.166 -14.717 -24.421  1.00 61.50           O  
ATOM   3410  HG1 THR A 225     -12.708 -14.786 -25.262  1.00 61.50           H  
ATOM   3411  N   ASP A 226     -15.657 -17.204 -23.136  1.00 64.55           N  
ATOM   3412  H   ASP A 226     -16.395 -17.158 -23.824  1.00 64.55           H  
ATOM   3413  CA  ASP A 226     -15.350 -18.533 -22.581  1.00 64.55           C  
ATOM   3414  HA  ASP A 226     -15.727 -18.592 -21.560  1.00 64.55           H  
ATOM   3415  C   ASP A 226     -13.831 -18.775 -22.518  1.00 64.55           C  
ATOM   3416  CB  ASP A 226     -16.039 -19.623 -23.428  1.00 64.55           C  
ATOM   3417  HB2 ASP A 226     -15.805 -19.467 -24.481  1.00 64.55           H  
ATOM   3418  HB3 ASP A 226     -15.633 -20.591 -23.134  1.00 64.55           H  
ATOM   3419  O   ASP A 226     -13.315 -19.214 -21.496  1.00 64.55           O  
ATOM   3420  CG  ASP A 226     -17.563 -19.673 -23.254  1.00 64.55           C  
ATOM   3421  OD1 ASP A 226     -18.173 -18.629 -22.936  1.00 64.55           O  
ATOM   3422  OD2 ASP A 226     -18.152 -20.765 -23.342  1.00 64.55           O  
ATOM   3423  N   GLU A 227     -13.105 -18.357 -23.558  1.00 61.20           N  
ATOM   3424  H   GLU A 227     -13.596 -18.004 -24.366  1.00 61.20           H  
ATOM   3425  CA  GLU A 227     -11.641 -18.410 -23.611  1.00 61.20           C  
ATOM   3426  HA  GLU A 227     -11.321 -19.437 -23.436  1.00 61.20           H  
ATOM   3427  C   GLU A 227     -10.976 -17.532 -22.532  1.00 61.20           C  
ATOM   3428  CB  GLU A 227     -11.215 -17.997 -25.029  1.00 61.20           C  
ATOM   3429  HB2 GLU A 227     -11.757 -18.615 -25.745  1.00 61.20           H  
ATOM   3430  HB3 GLU A 227     -11.496 -16.957 -25.191  1.00 61.20           H  
ATOM   3431  O   GLU A 227     -10.069 -17.984 -21.836  1.00 61.20           O  
ATOM   3432  CG  GLU A 227      -9.711 -18.168 -25.285  1.00 61.20           C  
ATOM   3433  HG2 GLU A 227      -9.161 -17.536 -24.588  1.00 61.20           H  
ATOM   3434  HG3 GLU A 227      -9.441 -19.205 -25.090  1.00 61.20           H  
ATOM   3435  CD  GLU A 227      -9.299 -17.791 -26.719  1.00 61.20           C  
ATOM   3436  OE1 GLU A 227      -8.149 -18.123 -27.088  1.00 61.20           O  
ATOM   3437  OE2 GLU A 227     -10.114 -17.157 -27.430  1.00 61.20           O  
ATOM   3438  N   THR A 228     -11.452 -16.296 -22.327  1.00 50.58           N  
ATOM   3439  H   THR A 228     -12.244 -15.998 -22.877  1.00 50.58           H  
ATOM   3440  CA  THR A 228     -10.936 -15.390 -21.279  1.00 50.58           C  
ATOM   3441  HA  THR A 228      -9.854 -15.308 -21.388  1.00 50.58           H  
ATOM   3442  C   THR A 228     -11.223 -15.936 -19.879  1.00 50.58           C  
ATOM   3443  CB  THR A 228     -11.548 -13.985 -21.412  1.00 50.58           C  
ATOM   3444  HB  THR A 228     -12.628 -14.046 -21.279  1.00 50.58           H  
ATOM   3445  O   THR A 228     -10.363 -15.882 -18.998  1.00 50.58           O  
ATOM   3446  CG2 THR A 228     -10.990 -12.987 -20.395  1.00 50.58           C  
ATOM   3447 HG21 THR A 228     -11.214 -11.968 -20.709  1.00 50.58           H  
ATOM   3448 HG22 THR A 228      -9.913 -13.114 -20.293  1.00 50.58           H  
ATOM   3449 HG23 THR A 228     -11.452 -13.160 -19.423  1.00 50.58           H  
ATOM   3450  OG1 THR A 228     -11.294 -13.455 -22.690  1.00 50.58           O  
ATOM   3451  HG1 THR A 228     -11.868 -13.909 -23.311  1.00 50.58           H  
ATOM   3452  N   TYR A 229     -12.417 -16.500 -19.677  1.00 53.77           N  
ATOM   3453  H   TYR A 229     -13.052 -16.548 -20.460  1.00 53.77           H  
ATOM   3454  CA  TYR A 229     -12.808 -17.166 -18.439  1.00 53.77           C  
ATOM   3455  HA  TYR A 229     -12.716 -16.461 -17.613  1.00 53.77           H  
ATOM   3456  C   TYR A 229     -11.896 -18.357 -18.135  1.00 53.77           C  
ATOM   3457  CB  TYR A 229     -14.269 -17.622 -18.543  1.00 53.77           C  
ATOM   3458  HB2 TYR A 229     -14.912 -16.755 -18.696  1.00 53.77           H  
ATOM   3459  HB3 TYR A 229     -14.389 -18.268 -19.412  1.00 53.77           H  
ATOM   3460  O   TYR A 229     -11.402 -18.465 -17.013  1.00 53.77           O  
ATOM   3461  CG  TYR A 229     -14.752 -18.365 -17.319  1.00 53.77           C  
ATOM   3462  CD1 TYR A 229     -14.757 -19.774 -17.293  1.00 53.77           C  
ATOM   3463  HD1 TYR A 229     -14.413 -20.331 -18.152  1.00 53.77           H  
ATOM   3464  CD2 TYR A 229     -15.129 -17.640 -16.178  1.00 53.77           C  
ATOM   3465  HD2 TYR A 229     -15.097 -16.560 -16.192  1.00 53.77           H  
ATOM   3466  CE1 TYR A 229     -15.155 -20.458 -16.129  1.00 53.77           C  
ATOM   3467  HE1 TYR A 229     -15.125 -21.537 -16.094  1.00 53.77           H  
ATOM   3468  CE2 TYR A 229     -15.497 -18.323 -15.009  1.00 53.77           C  
ATOM   3469  HE2 TYR A 229     -15.722 -17.752 -14.120  1.00 53.77           H  
ATOM   3470  OH  TYR A 229     -15.910 -20.392 -13.853  1.00 53.77           O  
ATOM   3471  HH  TYR A 229     -16.045 -19.800 -13.109  1.00 53.77           H  
ATOM   3472  CZ  TYR A 229     -15.524 -19.733 -14.978  1.00 53.77           C  
ATOM   3473  N   ASP A 230     -11.635 -19.217 -19.120  1.00 60.23           N  
ATOM   3474  H   ASP A 230     -12.108 -19.105 -20.005  1.00 60.23           H  
ATOM   3475  CA  ASP A 230     -10.809 -20.412 -18.950  1.00 60.23           C  
ATOM   3476  HA  ASP A 230     -11.154 -20.957 -18.071  1.00 60.23           H  
ATOM   3477  C   ASP A 230      -9.338 -20.052 -18.702  1.00 60.23           C  
ATOM   3478  CB  ASP A 230     -10.963 -21.338 -20.169  1.00 60.23           C  
ATOM   3479  HB2 ASP A 230     -10.180 -22.096 -20.123  1.00 60.23           H  
ATOM   3480  HB3 ASP A 230     -10.812 -20.761 -21.081  1.00 60.23           H  
ATOM   3481  O   ASP A 230      -8.718 -20.632 -17.811  1.00 60.23           O  
ATOM   3482  CG  ASP A 230     -12.313 -22.072 -20.238  1.00 60.23           C  
ATOM   3483  OD1 ASP A 230     -13.041 -22.113 -19.215  1.00 60.23           O  
ATOM   3484  OD2 ASP A 230     -12.586 -22.662 -21.305  1.00 60.23           O  
ATOM   3485  N   ILE A 231      -8.787 -19.047 -19.398  1.00 51.38           N  
ATOM   3486  H   ILE A 231      -9.332 -18.632 -20.140  1.00 51.38           H  
ATOM   3487  CA  ILE A 231      -7.421 -18.546 -19.154  1.00 51.38           C  
ATOM   3488  HA  ILE A 231      -6.724 -19.378 -19.256  1.00 51.38           H  
ATOM   3489  C   ILE A 231      -7.283 -18.026 -17.718  1.00 51.38           C  
ATOM   3490  CB  ILE A 231      -7.040 -17.460 -20.191  1.00 51.38           C  
ATOM   3491  HB  ILE A 231      -7.851 -16.734 -20.243  1.00 51.38           H  
ATOM   3492  O   ILE A 231      -6.341 -18.393 -17.014  1.00 51.38           O  
ATOM   3493  CG1 ILE A 231      -6.846 -18.094 -21.587  1.00 51.38           C  
ATOM   3494 HG12 ILE A 231      -7.670 -18.775 -21.799  1.00 51.38           H  
ATOM   3495 HG13 ILE A 231      -5.931 -18.685 -21.593  1.00 51.38           H  
ATOM   3496  CG2 ILE A 231      -5.751 -16.714 -19.785  1.00 51.38           C  
ATOM   3497 HG21 ILE A 231      -4.938 -17.425 -19.638  1.00 51.38           H  
ATOM   3498 HG22 ILE A 231      -5.468 -15.989 -20.548  1.00 51.38           H  
ATOM   3499 HG23 ILE A 231      -5.917 -16.153 -18.865  1.00 51.38           H  
ATOM   3500  CD1 ILE A 231      -6.788 -17.067 -22.728  1.00 51.38           C  
ATOM   3501 HD11 ILE A 231      -6.771 -17.595 -23.681  1.00 51.38           H  
ATOM   3502 HD12 ILE A 231      -7.669 -16.427 -22.697  1.00 51.38           H  
ATOM   3503 HD13 ILE A 231      -5.888 -16.456 -22.659  1.00 51.38           H  
ATOM   3504  N   ILE A 232      -8.223 -17.194 -17.258  1.00 46.81           N  
ATOM   3505  H   ILE A 232      -8.977 -16.935 -17.878  1.00 46.81           H  
ATOM   3506  CA  ILE A 232      -8.188 -16.612 -15.907  1.00 46.81           C  
ATOM   3507  HA  ILE A 232      -7.192 -16.206 -15.728  1.00 46.81           H  
ATOM   3508  C   ILE A 232      -8.418 -17.692 -14.849  1.00 46.81           C  
ATOM   3509  CB  ILE A 232      -9.205 -15.455 -15.796  1.00 46.81           C  
ATOM   3510  HB  ILE A 232     -10.175 -15.814 -16.139  1.00 46.81           H  
ATOM   3511  O   ILE A 232      -7.715 -17.728 -13.842  1.00 46.81           O  
ATOM   3512  CG1 ILE A 232      -8.747 -14.286 -16.698  1.00 46.81           C  
ATOM   3513 HG12 ILE A 232      -7.854 -13.823 -16.278  1.00 46.81           H  
ATOM   3514 HG13 ILE A 232      -8.486 -14.658 -17.689  1.00 46.81           H  
ATOM   3515  CG2 ILE A 232      -9.357 -14.970 -14.339  1.00 46.81           C  
ATOM   3516 HG21 ILE A 232     -10.042 -14.124 -14.286  1.00 46.81           H  
ATOM   3517 HG22 ILE A 232      -8.388 -14.670 -13.941  1.00 46.81           H  
ATOM   3518 HG23 ILE A 232      -9.776 -15.761 -13.717  1.00 46.81           H  
ATOM   3519  CD1 ILE A 232      -9.820 -13.214 -16.889  1.00 46.81           C  
ATOM   3520 HD11 ILE A 232      -9.493 -12.518 -17.661  1.00 46.81           H  
ATOM   3521 HD12 ILE A 232      -9.974 -12.664 -15.961  1.00 46.81           H  
ATOM   3522 HD13 ILE A 232     -10.752 -13.682 -17.204  1.00 46.81           H  
ATOM   3523  N   THR A 233      -9.352 -18.613 -15.081  1.00 48.87           N  
ATOM   3524  H   THR A 233      -9.900 -18.538 -15.926  1.00 48.87           H  
ATOM   3525  CA  THR A 233      -9.642 -19.713 -14.154  1.00 48.87           C  
ATOM   3526  HA  THR A 233      -9.816 -19.291 -13.164  1.00 48.87           H  
ATOM   3527  C   THR A 233      -8.453 -20.667 -14.043  1.00 48.87           C  
ATOM   3528  CB  THR A 233     -10.917 -20.461 -14.571  1.00 48.87           C  
ATOM   3529  HB  THR A 233     -10.783 -20.905 -15.558  1.00 48.87           H  
ATOM   3530  O   THR A 233      -8.051 -21.009 -12.930  1.00 48.87           O  
ATOM   3531  CG2 THR A 233     -11.307 -21.549 -13.573  1.00 48.87           C  
ATOM   3532 HG21 THR A 233     -11.378 -21.126 -12.571  1.00 48.87           H  
ATOM   3533 HG22 THR A 233     -10.565 -22.348 -13.590  1.00 48.87           H  
ATOM   3534 HG23 THR A 233     -12.273 -21.966 -13.858  1.00 48.87           H  
ATOM   3535  OG1 THR A 233     -11.992 -19.555 -14.611  1.00 48.87           O  
ATOM   3536  HG1 THR A 233     -11.958 -19.136 -15.474  1.00 48.87           H  
ATOM   3537  N   ASN A 234      -7.823 -21.042 -15.161  1.00 47.90           N  
ATOM   3538  H   ASN A 234      -8.191 -20.745 -16.054  1.00 47.90           H  
ATOM   3539  CA  ASN A 234      -6.609 -21.858 -15.159  1.00 47.90           C  
ATOM   3540  HA  ASN A 234      -6.789 -22.751 -14.561  1.00 47.90           H  
ATOM   3541  C   ASN A 234      -5.429 -21.120 -14.512  1.00 47.90           C  
ATOM   3542  CB  ASN A 234      -6.266 -22.292 -16.593  1.00 47.90           C  
ATOM   3543  HB2 ASN A 234      -6.265 -21.424 -17.252  1.00 47.90           H  
ATOM   3544  HB3 ASN A 234      -5.265 -22.725 -16.606  1.00 47.90           H  
ATOM   3545  O   ASN A 234      -4.646 -21.751 -13.801  1.00 47.90           O  
ATOM   3546  CG  ASN A 234      -7.199 -23.357 -17.141  1.00 47.90           C  
ATOM   3547  ND2 ASN A 234      -7.413 -23.366 -18.434  1.00 47.90           N  
ATOM   3548 HD21 ASN A 234      -8.123 -23.996 -18.777  1.00 47.90           H  
ATOM   3549 HD22 ASN A 234      -7.065 -22.596 -18.987  1.00 47.90           H  
ATOM   3550  OD1 ASN A 234      -7.685 -24.221 -16.425  1.00 47.90           O  
ATOM   3551  N   ALA A 235      -5.313 -19.800 -14.690  1.00 39.70           N  
ATOM   3552  H   ALA A 235      -5.932 -19.338 -15.341  1.00 39.70           H  
ATOM   3553  CA  ALA A 235      -4.297 -18.993 -14.017  1.00 39.70           C  
ATOM   3554  HA  ALA A 235      -3.329 -19.472 -14.168  1.00 39.70           H  
ATOM   3555  C   ALA A 235      -4.504 -18.926 -12.496  1.00 39.70           C  
ATOM   3556  CB  ALA A 235      -4.246 -17.602 -14.657  1.00 39.70           C  
ATOM   3557  HB1 ALA A 235      -3.477 -17.009 -14.163  1.00 39.70           H  
ATOM   3558  HB2 ALA A 235      -4.001 -17.697 -15.715  1.00 39.70           H  
ATOM   3559  HB3 ALA A 235      -5.208 -17.100 -14.553  1.00 39.70           H  
ATOM   3560  O   ALA A 235      -3.559 -19.148 -11.741  1.00 39.70           O  
ATOM   3561  N   LEU A 236      -5.739 -18.711 -12.032  1.00 43.86           N  
ATOM   3562  H   LEU A 236      -6.467 -18.515 -12.704  1.00 43.86           H  
ATOM   3563  CA  LEU A 236      -6.090 -18.700 -10.605  1.00 43.86           C  
ATOM   3564  HA  LEU A 236      -5.414 -18.025 -10.079  1.00 43.86           H  
ATOM   3565  C   LEU A 236      -5.919 -20.075  -9.943  1.00 43.86           C  
ATOM   3566  CB  LEU A 236      -7.539 -18.206 -10.445  1.00 43.86           C  
ATOM   3567  HB2 LEU A 236      -7.866 -18.407  -9.424  1.00 43.86           H  
ATOM   3568  HB3 LEU A 236      -8.176 -18.786 -11.113  1.00 43.86           H  
ATOM   3569  O   LEU A 236      -5.573 -20.154  -8.768  1.00 43.86           O  
ATOM   3570  CG  LEU A 236      -7.745 -16.706 -10.728  1.00 43.86           C  
ATOM   3571  HG  LEU A 236      -7.339 -16.446 -11.705  1.00 43.86           H  
ATOM   3572  CD1 LEU A 236      -9.242 -16.394 -10.722  1.00 43.86           C  
ATOM   3573 HD11 LEU A 236      -9.740 -16.994 -11.483  1.00 43.86           H  
ATOM   3574 HD12 LEU A 236      -9.398 -15.341 -10.956  1.00 43.86           H  
ATOM   3575 HD13 LEU A 236      -9.671 -16.618  -9.745  1.00 43.86           H  
ATOM   3576  CD2 LEU A 236      -7.068 -15.820  -9.680  1.00 43.86           C  
ATOM   3577 HD21 LEU A 236      -7.299 -14.774  -9.884  1.00 43.86           H  
ATOM   3578 HD22 LEU A 236      -5.986 -15.943  -9.727  1.00 43.86           H  
ATOM   3579 HD23 LEU A 236      -7.421 -16.079  -8.682  1.00 43.86           H  
ATOM   3580  N   GLN A 237      -6.111 -21.160 -10.698  1.00 41.75           N  
ATOM   3581  H   GLN A 237      -6.475 -21.025 -11.630  1.00 41.75           H  
ATOM   3582  CA  GLN A 237      -5.826 -22.528 -10.254  1.00 41.75           C  
ATOM   3583  HA  GLN A 237      -6.116 -22.621  -9.207  1.00 41.75           H  
ATOM   3584  C   GLN A 237      -4.330 -22.893 -10.319  1.00 41.75           C  
ATOM   3585  CB  GLN A 237      -6.672 -23.514 -11.077  1.00 41.75           C  
ATOM   3586  HB2 GLN A 237      -6.348 -24.532 -10.860  1.00 41.75           H  
ATOM   3587  HB3 GLN A 237      -6.511 -23.325 -12.138  1.00 41.75           H  
ATOM   3588  O   GLN A 237      -3.970 -24.028 -10.003  1.00 41.75           O  
ATOM   3589  CG  GLN A 237      -8.172 -23.423 -10.755  1.00 41.75           C  
ATOM   3590  HG2 GLN A 237      -8.326 -23.677  -9.706  1.00 41.75           H  
ATOM   3591  HG3 GLN A 237      -8.531 -22.405 -10.903  1.00 41.75           H  
ATOM   3592  CD  GLN A 237      -9.015 -24.368 -11.608  1.00 41.75           C  
ATOM   3593  NE2 GLN A 237     -10.321 -24.327 -11.471  1.00 41.75           N  
ATOM   3594 HE21 GLN A 237     -10.850 -24.887 -12.125  1.00 41.75           H  
ATOM   3595 HE22 GLN A 237     -10.751 -23.604 -10.912  1.00 41.75           H  
ATOM   3596  OE1 GLN A 237      -8.533 -25.190 -12.374  1.00 41.75           O  
ATOM   3597  N   GLY A 238      -3.457 -21.976 -10.756  1.00 31.73           N  
ATOM   3598  H   GLY A 238      -3.797 -21.052 -10.982  1.00 31.73           H  
ATOM   3599  CA  GLY A 238      -2.020 -22.222 -10.921  1.00 31.73           C  
ATOM   3600  HA2 GLY A 238      -1.616 -22.631  -9.995  1.00 31.73           H  
ATOM   3601  HA3 GLY A 238      -1.528 -21.271 -11.124  1.00 31.73           H  
ATOM   3602  C   GLY A 238      -1.671 -23.185 -12.064  1.00 31.73           C  
ATOM   3603  O   GLY A 238      -0.562 -23.711 -12.109  1.00 31.73           O  
ATOM   3604  N   ARG A 239      -2.611 -23.445 -12.979  1.00 37.19           N  
ATOM   3605  H   ARG A 239      -3.472 -22.922 -12.904  1.00 37.19           H  
ATOM   3606  CA  ARG A 239      -2.484 -24.386 -14.105  1.00 37.19           C  
ATOM   3607  HA  ARG A 239      -1.721 -25.127 -13.864  1.00 37.19           H  
ATOM   3608  C   ARG A 239      -2.009 -23.728 -15.403  1.00 37.19           C  
ATOM   3609  CB  ARG A 239      -3.822 -25.112 -14.321  1.00 37.19           C  
ATOM   3610  HB2 ARG A 239      -3.740 -25.747 -15.203  1.00 37.19           H  
ATOM   3611  HB3 ARG A 239      -4.609 -24.380 -14.502  1.00 37.19           H  
ATOM   3612  O   ARG A 239      -1.626 -24.438 -16.327  1.00 37.19           O  
ATOM   3613  CG  ARG A 239      -4.204 -25.990 -13.122  1.00 37.19           C  
ATOM   3614  HG2 ARG A 239      -3.419 -26.726 -12.951  1.00 37.19           H  
ATOM   3615  HG3 ARG A 239      -4.315 -25.373 -12.230  1.00 37.19           H  
ATOM   3616  CD  ARG A 239      -5.528 -26.706 -13.391  1.00 37.19           C  
ATOM   3617  HD2 ARG A 239      -6.310 -25.959 -13.521  1.00 37.19           H  
ATOM   3618  HD3 ARG A 239      -5.436 -27.281 -14.313  1.00 37.19           H  
ATOM   3619  NE  ARG A 239      -5.880 -27.605 -12.277  1.00 37.19           N  
ATOM   3620  HE  ARG A 239      -5.296 -27.553 -11.454  1.00 37.19           H  
ATOM   3621  NH1 ARG A 239      -7.746 -28.508 -13.252  1.00 37.19           N  
ATOM   3622 HH11 ARG A 239      -7.714 -27.762 -13.933  1.00 37.19           H  
ATOM   3623 HH12 ARG A 239      -8.527 -29.149 -13.249  1.00 37.19           H  
ATOM   3624  NH2 ARG A 239      -7.095 -29.224 -11.236  1.00 37.19           N  
ATOM   3625 HH21 ARG A 239      -6.474 -29.164 -10.442  1.00 37.19           H  
ATOM   3626 HH22 ARG A 239      -7.897 -29.837 -11.218  1.00 37.19           H  
ATOM   3627  CZ  ARG A 239      -6.904 -28.438 -12.260  1.00 37.19           C  
ATOM   3628  N   GLN A 240      -2.015 -22.396 -15.482  1.00 35.24           N  
ATOM   3629  H   GLN A 240      -2.380 -21.878 -14.695  1.00 35.24           H  
ATOM   3630  CA  GLN A 240      -1.568 -21.639 -16.652  1.00 35.24           C  
ATOM   3631  HA  GLN A 240      -0.857 -22.247 -17.212  1.00 35.24           H  
ATOM   3632  C   GLN A 240      -0.859 -20.347 -16.225  1.00 35.24           C  
ATOM   3633  CB  GLN A 240      -2.787 -21.381 -17.553  1.00 35.24           C  
ATOM   3634  HB2 GLN A 240      -3.491 -20.728 -17.037  1.00 35.24           H  
ATOM   3635  HB3 GLN A 240      -3.273 -22.340 -17.731  1.00 35.24           H  
ATOM   3636  O   GLN A 240      -1.361 -19.600 -15.392  1.00 35.24           O  
ATOM   3637  CG  GLN A 240      -2.443 -20.774 -18.921  1.00 35.24           C  
ATOM   3638  HG2 GLN A 240      -2.082 -19.755 -18.787  1.00 35.24           H  
ATOM   3639  HG3 GLN A 240      -1.654 -21.364 -19.388  1.00 35.24           H  
ATOM   3640  CD  GLN A 240      -3.644 -20.749 -19.870  1.00 35.24           C  
ATOM   3641  NE2 GLN A 240      -3.479 -20.243 -21.072  1.00 35.24           N  
ATOM   3642 HE21 GLN A 240      -2.595 -19.847 -21.360  1.00 35.24           H  
ATOM   3643 HE22 GLN A 240      -4.301 -20.240 -21.659  1.00 35.24           H  
ATOM   3644  OE1 GLN A 240      -4.741 -21.188 -19.567  1.00 35.24           O  
ATOM   3645  N   ILE A 241       0.314 -20.065 -16.796  1.00 30.56           N  
ATOM   3646  H   ILE A 241       0.680 -20.698 -17.492  1.00 30.56           H  
ATOM   3647  CA  ILE A 241       0.999 -18.779 -16.605  1.00 30.56           C  
ATOM   3648  HA  ILE A 241       0.822 -18.427 -15.588  1.00 30.56           H  
ATOM   3649  C   ILE A 241       0.371 -17.776 -17.577  1.00 30.56           C  
ATOM   3650  CB  ILE A 241       2.529 -18.920 -16.797  1.00 30.56           C  
ATOM   3651  HB  ILE A 241       2.714 -19.311 -17.797  1.00 30.56           H  
ATOM   3652  O   ILE A 241       0.325 -18.036 -18.780  1.00 30.56           O  
ATOM   3653  CG1 ILE A 241       3.114 -19.915 -15.764  1.00 30.56           C  
ATOM   3654 HG12 ILE A 241       2.985 -19.512 -14.759  1.00 30.56           H  
ATOM   3655 HG13 ILE A 241       2.566 -20.856 -15.816  1.00 30.56           H  
ATOM   3656  CG2 ILE A 241       3.225 -17.549 -16.677  1.00 30.56           C  
ATOM   3657 HG21 ILE A 241       4.296 -17.647 -16.858  1.00 30.56           H  
ATOM   3658 HG22 ILE A 241       3.068 -17.130 -15.683  1.00 30.56           H  
ATOM   3659 HG23 ILE A 241       2.839 -16.854 -17.422  1.00 30.56           H  
ATOM   3660  CD1 ILE A 241       4.595 -20.253 -15.977  1.00 30.56           C  
ATOM   3661 HD11 ILE A 241       5.222 -19.385 -15.774  1.00 30.56           H  
ATOM   3662 HD12 ILE A 241       4.883 -21.051 -15.292  1.00 30.56           H  
ATOM   3663 HD13 ILE A 241       4.756 -20.592 -17.000  1.00 30.56           H  
ATOM   3664  N   LEU A 242      -0.097 -16.631 -17.072  1.00 33.29           N  
ATOM   3665  H   LEU A 242      -0.062 -16.490 -16.073  1.00 33.29           H  
ATOM   3666  CA  LEU A 242      -0.540 -15.518 -17.915  1.00 33.29           C  
ATOM   3667  HA  LEU A 242      -1.258 -15.884 -18.649  1.00 33.29           H  
ATOM   3668  C   LEU A 242       0.673 -14.971 -18.675  1.00 33.29           C  
ATOM   3669  CB  LEU A 242      -1.212 -14.427 -17.055  1.00 33.29           C  
ATOM   3670  HB2 LEU A 242      -1.391 -13.553 -17.681  1.00 33.29           H  
ATOM   3671  HB3 LEU A 242      -0.517 -14.130 -16.270  1.00 33.29           H  
ATOM   3672  O   LEU A 242       1.508 -14.265 -18.112  1.00 33.29           O  
ATOM   3673  CG  LEU A 242      -2.544 -14.843 -16.408  1.00 33.29           C  
ATOM   3674  HG  LEU A 242      -2.390 -15.760 -15.840  1.00 33.29           H  
ATOM   3675  CD1 LEU A 242      -3.019 -13.757 -15.443  1.00 33.29           C  
ATOM   3676 HD11 LEU A 242      -2.267 -13.594 -14.670  1.00 33.29           H  
ATOM   3677 HD12 LEU A 242      -3.190 -12.825 -15.981  1.00 33.29           H  
ATOM   3678 HD13 LEU A 242      -3.947 -14.070 -14.965  1.00 33.29           H  
ATOM   3679  CD2 LEU A 242      -3.646 -15.074 -17.443  1.00 33.29           C  
ATOM   3680 HD21 LEU A 242      -3.784 -14.184 -18.057  1.00 33.29           H  
ATOM   3681 HD22 LEU A 242      -3.393 -15.924 -18.076  1.00 33.29           H  
ATOM   3682 HD23 LEU A 242      -4.582 -15.304 -16.933  1.00 33.29           H  
ATOM   3683  N   THR A 243       0.811 -15.335 -19.950  1.00 28.89           N  
ATOM   3684  H   THR A 243       0.132 -15.958 -20.363  1.00 28.89           H  
ATOM   3685  CA  THR A 243       1.871 -14.789 -20.800  1.00 28.89           C  
ATOM   3686  HA  THR A 243       2.787 -14.785 -20.210  1.00 28.89           H  
ATOM   3687  C   THR A 243       1.520 -13.348 -21.193  1.00 28.89           C  
ATOM   3688  CB  THR A 243       2.136 -15.656 -22.040  1.00 28.89           C  
ATOM   3689  HB  THR A 243       2.894 -15.170 -22.653  1.00 28.89           H  
ATOM   3690  O   THR A 243       0.347 -13.054 -21.428  1.00 28.89           O  
ATOM   3691  CG2 THR A 243       2.641 -17.051 -21.670  1.00 28.89           C  
ATOM   3692 HG21 THR A 243       3.534 -16.965 -21.051  1.00 28.89           H  
ATOM   3693 HG22 THR A 243       2.892 -17.605 -22.574  1.00 28.89           H  
ATOM   3694 HG23 THR A 243       1.877 -17.595 -21.115  1.00 28.89           H  
ATOM   3695  OG1 THR A 243       0.966 -15.815 -22.806  1.00 28.89           O  
ATOM   3696  HG1 THR A 243       1.081 -16.582 -23.371  1.00 28.89           H  
ATOM   3697  N   PRO A 244       2.498 -12.431 -21.322  1.00 26.72           N  
ATOM   3698  CA  PRO A 244       2.237 -11.041 -21.719  1.00 26.72           C  
ATOM   3699  HA  PRO A 244       1.697 -10.547 -20.913  1.00 26.72           H  
ATOM   3700  C   PRO A 244       1.414 -10.904 -23.014  1.00 26.72           C  
ATOM   3701  CB  PRO A 244       3.624 -10.404 -21.860  1.00 26.72           C  
ATOM   3702  HB2 PRO A 244       4.003 -10.545 -22.872  1.00 26.72           H  
ATOM   3703  HB3 PRO A 244       3.605  -9.343 -21.607  1.00 26.72           H  
ATOM   3704  O   PRO A 244       0.604  -9.991 -23.133  1.00 26.72           O  
ATOM   3705  CG  PRO A 244       4.483 -11.204 -20.883  1.00 26.72           C  
ATOM   3706  HG2 PRO A 244       5.537 -11.186 -21.161  1.00 26.72           H  
ATOM   3707  HG3 PRO A 244       4.347 -10.813 -19.874  1.00 26.72           H  
ATOM   3708  CD  PRO A 244       3.897 -12.610 -20.967  1.00 26.72           C  
ATOM   3709  HD2 PRO A 244       4.011 -13.102 -20.001  1.00 26.72           H  
ATOM   3710  HD3 PRO A 244       4.404 -13.177 -21.748  1.00 26.72           H  
ATOM   3711  N   GLY A 245       1.550 -11.854 -23.950  1.00 27.47           N  
ATOM   3712  H   GLY A 245       2.235 -12.578 -23.792  1.00 27.47           H  
ATOM   3713  CA  GLY A 245       0.736 -11.928 -25.170  1.00 27.47           C  
ATOM   3714  HA2 GLY A 245       1.176 -12.663 -25.844  1.00 27.47           H  
ATOM   3715  HA3 GLY A 245       0.749 -10.959 -25.669  1.00 27.47           H  
ATOM   3716  C   GLY A 245      -0.729 -12.324 -24.938  1.00 27.47           C  
ATOM   3717  O   GLY A 245      -1.605 -11.804 -25.621  1.00 27.47           O  
ATOM   3718  N   ALA A 246      -1.020 -13.172 -23.944  1.00 27.18           N  
ATOM   3719  H   ALA A 246      -0.277 -13.527 -23.359  1.00 27.18           H  
ATOM   3720  CA  ALA A 246      -2.395 -13.465 -23.526  1.00 27.18           C  
ATOM   3721  HA  ALA A 246      -2.990 -13.702 -24.407  1.00 27.18           H  
ATOM   3722  C   ALA A 246      -3.047 -12.247 -22.849  1.00 27.18           C  
ATOM   3723  CB  ALA A 246      -2.386 -14.692 -22.604  1.00 27.18           C  
ATOM   3724  HB1 ALA A 246      -1.933 -15.539 -23.120  1.00 27.18           H  
ATOM   3725  HB2 ALA A 246      -3.412 -14.950 -22.339  1.00 27.18           H  
ATOM   3726  HB3 ALA A 246      -1.829 -14.480 -21.692  1.00 27.18           H  
ATOM   3727  O   ALA A 246      -4.254 -12.060 -22.958  1.00 27.18           O  
ATOM   3728  N   VAL A 247      -2.238 -11.388 -22.212  1.00 31.52           N  
ATOM   3729  H   VAL A 247      -1.262 -11.636 -22.136  1.00 31.52           H  
ATOM   3730  CA  VAL A 247      -2.694 -10.142 -21.577  1.00 31.52           C  
ATOM   3731  HA  VAL A 247      -3.678 -10.363 -21.164  1.00 31.52           H  
ATOM   3732  C   VAL A 247      -2.909  -8.999 -22.585  1.00 31.52           C  
ATOM   3733  CB  VAL A 247      -1.802  -9.759 -20.376  1.00 31.52           C  
ATOM   3734  HB  VAL A 247      -0.810  -9.490 -20.742  1.00 31.52           H  
ATOM   3735  O   VAL A 247      -3.757  -8.134 -22.378  1.00 31.52           O  
ATOM   3736  CG1 VAL A 247      -2.364  -8.581 -19.567  1.00 31.52           C  
ATOM   3737 HG11 VAL A 247      -2.435  -7.691 -20.193  1.00 31.52           H  
ATOM   3738 HG12 VAL A 247      -3.351  -8.826 -19.174  1.00 31.52           H  
ATOM   3739 HG13 VAL A 247      -1.699  -8.353 -18.735  1.00 31.52           H  
ATOM   3740  CG2 VAL A 247      -1.660 -10.924 -19.380  1.00 31.52           C  
ATOM   3741 HG21 VAL A 247      -1.182 -11.782 -19.854  1.00 31.52           H  
ATOM   3742 HG22 VAL A 247      -2.639 -11.225 -19.009  1.00 31.52           H  
ATOM   3743 HG23 VAL A 247      -1.038 -10.619 -18.539  1.00 31.52           H  
ATOM   3744  N   ALA A 248      -2.196  -9.012 -23.714  1.00 25.82           N  
ATOM   3745  H   ALA A 248      -1.480  -9.717 -23.809  1.00 25.82           H  
ATOM   3746  CA  ALA A 248      -2.260  -7.970 -24.744  1.00 25.82           C  
ATOM   3747  HA  ALA A 248      -2.266  -7.001 -24.245  1.00 25.82           H  
ATOM   3748  C   ALA A 248      -3.522  -8.010 -25.634  1.00 25.82           C  
ATOM   3749  CB  ALA A 248      -0.978  -8.060 -25.579  1.00 25.82           C  
ATOM   3750  HB1 ALA A 248      -0.939  -9.018 -26.099  1.00 25.82           H  
ATOM   3751  HB2 ALA A 248      -0.105  -7.962 -24.934  1.00 25.82           H  
ATOM   3752  HB3 ALA A 248      -0.966  -7.257 -26.316  1.00 25.82           H  
ATOM   3753  O   ALA A 248      -3.875  -6.989 -26.218  1.00 25.82           O  
ATOM   3754  N   ASN A 249      -4.232  -9.144 -25.710  1.00 28.59           N  
ATOM   3755  H   ASN A 249      -3.883  -9.956 -25.222  1.00 28.59           H  
ATOM   3756  CA  ASN A 249      -5.515  -9.257 -26.427  1.00 28.59           C  
ATOM   3757  HA  ASN A 249      -5.485  -8.591 -27.290  1.00 28.59           H  
ATOM   3758  C   ASN A 249      -6.724  -8.766 -25.607  1.00 28.59           C  
ATOM   3759  CB  ASN A 249      -5.699 -10.702 -26.935  1.00 28.59           C  
ATOM   3760  HB2 ASN A 249      -5.275 -11.407 -26.220  1.00 28.59           H  
ATOM   3761  HB3 ASN A 249      -6.763 -10.926 -27.021  1.00 28.59           H  
ATOM   3762  O   ASN A 249      -7.864  -8.821 -26.074  1.00 28.59           O  
ATOM   3763  CG  ASN A 249      -5.103 -10.947 -28.311  1.00 28.59           C  
ATOM   3764  ND2 ASN A 249      -5.017 -12.192 -28.717  1.00 28.59           N  
ATOM   3765 HD21 ASN A 249      -4.651 -12.335 -29.647  1.00 28.59           H  
ATOM   3766 HD22 ASN A 249      -5.363 -12.942 -28.137  1.00 28.59           H  
ATOM   3767  OD1 ASN A 249      -4.742 -10.052 -29.057  1.00 28.59           O  
ATOM   3768  N   PHE A 250      -6.504  -8.261 -24.392  1.00 30.42           N  
ATOM   3769  H   PHE A 250      -5.559  -8.229 -24.035  1.00 30.42           H  
ATOM   3770  CA  PHE A 250      -7.568  -7.714 -23.564  1.00 30.42           C  
ATOM   3771  HA  PHE A 250      -8.472  -8.300 -23.732  1.00 30.42           H  
ATOM   3772  C   PHE A 250      -7.895  -6.271 -23.973  1.00 30.42           C  
ATOM   3773  CB  PHE A 250      -7.194  -7.872 -22.087  1.00 30.42           C  
ATOM   3774  HB2 PHE A 250      -6.276  -7.316 -21.899  1.00 30.42           H  
ATOM   3775  HB3 PHE A 250      -7.980  -7.419 -21.482  1.00 30.42           H  
ATOM   3776  O   PHE A 250      -7.160  -5.328 -23.688  1.00 30.42           O  
ATOM   3777  CG  PHE A 250      -7.013  -9.315 -21.632  1.00 30.42           C  
ATOM   3778  CD1 PHE A 250      -7.964 -10.305 -21.947  1.00 30.42           C  
ATOM   3779  HD1 PHE A 250      -8.822 -10.075 -22.561  1.00 30.42           H  
ATOM   3780  CD2 PHE A 250      -5.945  -9.655 -20.787  1.00 30.42           C  
ATOM   3781  HD2 PHE A 250      -5.248  -8.887 -20.484  1.00 30.42           H  
ATOM   3782  CE1 PHE A 250      -7.796 -11.625 -21.498  1.00 30.42           C  
ATOM   3783  HE1 PHE A 250      -8.498 -12.385 -21.808  1.00 30.42           H  
ATOM   3784  CE2 PHE A 250      -5.793 -10.974 -20.312  1.00 30.42           C  
ATOM   3785  HE2 PHE A 250      -4.973 -11.231 -19.658  1.00 30.42           H  
ATOM   3786  CZ  PHE A 250      -6.704 -11.968 -20.690  1.00 30.42           C  
ATOM   3787  HZ  PHE A 250      -6.575 -12.987 -20.356  1.00 30.42           H  
ATOM   3788  N   ASN A 251      -9.040  -6.088 -24.638  1.00 30.33           N  
ATOM   3789  H   ASN A 251      -9.538  -6.912 -24.943  1.00 30.33           H  
ATOM   3790  CA  ASN A 251      -9.619  -4.770 -24.902  1.00 30.33           C  
ATOM   3791  HA  ASN A 251      -8.854  -4.127 -25.337  1.00 30.33           H  
ATOM   3792  C   ASN A 251     -10.065  -4.123 -23.580  1.00 30.33           C  
ATOM   3793  CB  ASN A 251     -10.799  -4.908 -25.895  1.00 30.33           C  
ATOM   3794  HB2 ASN A 251     -11.532  -4.124 -25.701  1.00 30.33           H  
ATOM   3795  HB3 ASN A 251     -11.297  -5.867 -25.753  1.00 30.33           H  
ATOM   3796  O   ASN A 251     -11.204  -4.307 -23.149  1.00 30.33           O  
ATOM   3797  CG  ASN A 251     -10.406  -4.741 -27.351  1.00 30.33           C  
ATOM   3798  ND2 ASN A 251     -11.139  -5.341 -28.258  1.00 30.33           N  
ATOM   3799 HD21 ASN A 251     -10.803  -5.265 -29.208  1.00 30.33           H  
ATOM   3800 HD22 ASN A 251     -11.860  -5.996 -27.992  1.00 30.33           H  
ATOM   3801  OD1 ASN A 251      -9.493  -4.015 -27.700  1.00 30.33           O  
ATOM   3802  N   PHE A 252      -9.196  -3.340 -22.943  1.00 30.02           N  
ATOM   3803  H   PHE A 252      -8.236  -3.351 -23.257  1.00 30.02           H  
ATOM   3804  CA  PHE A 252      -9.552  -2.501 -21.797  1.00 30.02           C  
ATOM   3805  HA  PHE A 252     -10.179  -3.072 -21.112  1.00 30.02           H  
ATOM   3806  C   PHE A 252     -10.337  -1.265 -22.269  1.00 30.02           C  
ATOM   3807  CB  PHE A 252      -8.277  -2.089 -21.039  1.00 30.02           C  
ATOM   3808  HB2 PHE A 252      -7.569  -1.645 -21.740  1.00 30.02           H  
ATOM   3809  HB3 PHE A 252      -8.541  -1.317 -20.317  1.00 30.02           H  
ATOM   3810  O   PHE A 252      -9.799  -0.424 -22.992  1.00 30.02           O  
ATOM   3811  CG  PHE A 252      -7.594  -3.216 -20.285  1.00 30.02           C  
ATOM   3812  CD1 PHE A 252      -8.009  -3.536 -18.977  1.00 30.02           C  
ATOM   3813  HD1 PHE A 252      -8.819  -2.995 -18.512  1.00 30.02           H  
ATOM   3814  CD2 PHE A 252      -6.550  -3.951 -20.880  1.00 30.02           C  
ATOM   3815  HD2 PHE A 252      -6.224  -3.723 -21.884  1.00 30.02           H  
ATOM   3816  CE1 PHE A 252      -7.390  -4.584 -18.274  1.00 30.02           C  
ATOM   3817  HE1 PHE A 252      -7.730  -4.841 -17.281  1.00 30.02           H  
ATOM   3818  CE2 PHE A 252      -5.932  -5.001 -20.177  1.00 30.02           C  
ATOM   3819  HE2 PHE A 252      -5.140  -5.569 -20.643  1.00 30.02           H  
ATOM   3820  CZ  PHE A 252      -6.352  -5.318 -18.874  1.00 30.02           C  
ATOM   3821  HZ  PHE A 252      -5.886  -6.130 -18.336  1.00 30.02           H  
ATOM   3822  N   LYS A 253     -11.595  -1.093 -21.836  1.00 29.07           N  
ATOM   3823  H   LYS A 253     -11.974  -1.796 -21.218  1.00 29.07           H  
ATOM   3824  CA  LYS A 253     -12.201   0.252 -21.791  1.00 29.07           C  
ATOM   3825  HA  LYS A 253     -11.728   0.873 -22.552  1.00 29.07           H  
ATOM   3826  C   LYS A 253     -11.900   0.849 -20.414  1.00 29.07           C  
ATOM   3827  CB  LYS A 253     -13.715   0.254 -22.061  1.00 29.07           C  
ATOM   3828  HB2 LYS A 253     -14.156   1.113 -21.555  1.00 29.07           H  
ATOM   3829  HB3 LYS A 253     -14.164  -0.642 -21.633  1.00 29.07           H  
ATOM   3830  O   LYS A 253     -12.120   0.170 -19.418  1.00 29.07           O  
ATOM   3831  CG  LYS A 253     -14.046   0.380 -23.558  1.00 29.07           C  
ATOM   3832  HG2 LYS A 253     -13.623  -0.464 -24.103  1.00 29.07           H  
ATOM   3833  HG3 LYS A 253     -13.602   1.296 -23.948  1.00 29.07           H  
ATOM   3834  CD  LYS A 253     -15.565   0.433 -23.777  1.00 29.07           C  
ATOM   3835  HD2 LYS A 253     -16.026  -0.419 -23.277  1.00 29.07           H  
ATOM   3836  HD3 LYS A 253     -15.960   1.346 -23.334  1.00 29.07           H  
ATOM   3837  CE  LYS A 253     -15.906   0.386 -25.270  1.00 29.07           C  
ATOM   3838  HE2 LYS A 253     -15.391  -0.469 -25.709  1.00 29.07           H  
ATOM   3839  HE3 LYS A 253     -15.533   1.290 -25.750  1.00 29.07           H  
ATOM   3840  NZ  LYS A 253     -17.369   0.244 -25.475  1.00 29.07           N  
ATOM   3841  HZ1 LYS A 253     -17.592   0.174 -26.458  1.00 29.07           H  
ATOM   3842  HZ2 LYS A 253     -17.691  -0.601 -25.026  1.00 29.07           H  
ATOM   3843  HZ3 LYS A 253     -17.871   1.022 -25.072  1.00 29.07           H  
ATOM   3844  N   PRO A 254     -11.433   2.106 -20.322  1.00 31.26           N  
ATOM   3845  CA  PRO A 254     -11.311   2.778 -19.038  1.00 31.26           C  
ATOM   3846  HA  PRO A 254     -10.754   2.159 -18.335  1.00 31.26           H  
ATOM   3847  C   PRO A 254     -12.721   3.017 -18.483  1.00 31.26           C  
ATOM   3848  CB  PRO A 254     -10.518   4.058 -19.322  1.00 31.26           C  
ATOM   3849  HB2 PRO A 254      -9.459   3.857 -19.161  1.00 31.26           H  
ATOM   3850  HB3 PRO A 254     -10.841   4.887 -18.694  1.00 31.26           H  
ATOM   3851  O   PRO A 254     -13.431   3.914 -18.936  1.00 31.26           O  
ATOM   3852  CG  PRO A 254     -10.762   4.343 -20.807  1.00 31.26           C  
ATOM   3853  HG2 PRO A 254      -9.880   4.772 -21.283  1.00 31.26           H  
ATOM   3854  HG3 PRO A 254     -11.611   5.017 -20.914  1.00 31.26           H  
ATOM   3855  CD  PRO A 254     -11.104   2.990 -21.425  1.00 31.26           C  
ATOM   3856  HD2 PRO A 254     -10.245   2.594 -21.966  1.00 31.26           H  
ATOM   3857  HD3 PRO A 254     -11.956   3.100 -22.096  1.00 31.26           H  
ATOM   3858  N   TRP A 255     -13.146   2.168 -17.551  1.00 28.29           N  
ATOM   3859  H   TRP A 255     -12.546   1.399 -17.291  1.00 28.29           H  
ATOM   3860  CA  TRP A 255     -14.430   2.262 -16.869  1.00 28.29           C  
ATOM   3861  HA  TRP A 255     -15.143   2.781 -17.510  1.00 28.29           H  
ATOM   3862  C   TRP A 255     -14.242   3.074 -15.583  1.00 28.29           C  
ATOM   3863  CB  TRP A 255     -14.966   0.840 -16.626  1.00 28.29           C  
ATOM   3864  HB2 TRP A 255     -14.368   0.362 -15.850  1.00 28.29           H  
ATOM   3865  HB3 TRP A 255     -14.820   0.259 -17.536  1.00 28.29           H  
ATOM   3866  O   TRP A 255     -13.551   2.641 -14.667  1.00 28.29           O  
ATOM   3867  CG  TRP A 255     -16.417   0.714 -16.265  1.00 28.29           C  
ATOM   3868  CD1 TRP A 255     -17.457   1.092 -17.044  1.00 28.29           C  
ATOM   3869  HD1 TRP A 255     -17.362   1.548 -18.018  1.00 28.29           H  
ATOM   3870  CD2 TRP A 255     -17.015   0.092 -15.082  1.00 28.29           C  
ATOM   3871  CE2 TRP A 255     -18.433   0.080 -15.248  1.00 28.29           C  
ATOM   3872  CE3 TRP A 255     -16.505  -0.472 -13.892  1.00 28.29           C  
ATOM   3873  HE3 TRP A 255     -15.438  -0.493 -13.729  1.00 28.29           H  
ATOM   3874  NE1 TRP A 255     -18.648   0.737 -16.439  1.00 28.29           N  
ATOM   3875  HE1 TRP A 255     -19.555   0.860 -16.864  1.00 28.29           H  
ATOM   3876  CH2 TRP A 255     -18.759  -1.035 -13.126  1.00 28.29           C  
ATOM   3877  HH2 TRP A 255     -19.407  -1.476 -12.382  1.00 28.29           H  
ATOM   3878  CZ2 TRP A 255     -19.301  -0.493 -14.305  1.00 28.29           C  
ATOM   3879  HZ2 TRP A 255     -20.368  -0.503 -14.472  1.00 28.29           H  
ATOM   3880  CZ3 TRP A 255     -17.367  -1.018 -12.920  1.00 28.29           C  
ATOM   3881  HZ3 TRP A 255     -16.953  -1.450 -12.022  1.00 28.29           H  
ATOM   3882  N   ASN A 256     -14.830   4.272 -15.528  1.00 30.49           N  
ATOM   3883  H   ASN A 256     -15.313   4.604 -16.350  1.00 30.49           H  
ATOM   3884  CA  ASN A 256     -15.005   5.034 -14.289  1.00 30.49           C  
ATOM   3885  HA  ASN A 256     -14.795   4.383 -13.440  1.00 30.49           H  
ATOM   3886  C   ASN A 256     -16.475   5.484 -14.175  1.00 30.49           C  
ATOM   3887  CB  ASN A 256     -14.000   6.201 -14.215  1.00 30.49           C  
ATOM   3888  HB2 ASN A 256     -14.232   6.949 -14.973  1.00 30.49           H  
ATOM   3889  HB3 ASN A 256     -12.997   5.815 -14.399  1.00 30.49           H  
ATOM   3890  O   ASN A 256     -16.801   6.617 -14.529  1.00 30.49           O  
ATOM   3891  CG  ASN A 256     -13.998   6.866 -12.844  1.00 30.49           C  
ATOM   3892  ND2 ASN A 256     -13.142   7.839 -12.632  1.00 30.49           N  
ATOM   3893 HD21 ASN A 256     -13.114   8.215 -11.695  1.00 30.49           H  
ATOM   3894 HD22 ASN A 256     -12.498   8.125 -13.355  1.00 30.49           H  
ATOM   3895  OD1 ASN A 256     -14.751   6.524 -11.944  1.00 30.49           O  
ATOM   3896  N   PRO A 257     -17.388   4.600 -13.743  1.00 28.52           N  
ATOM   3897  CA  PRO A 257     -18.805   4.929 -13.593  1.00 28.52           C  
ATOM   3898  HA  PRO A 257     -19.137   5.549 -14.426  1.00 28.52           H  
ATOM   3899  C   PRO A 257     -19.126   5.687 -12.291  1.00 28.52           C  
ATOM   3900  CB  PRO A 257     -19.527   3.581 -13.664  1.00 28.52           C  
ATOM   3901  HB2 PRO A 257     -20.484   3.585 -13.141  1.00 28.52           H  
ATOM   3902  HB3 PRO A 257     -19.655   3.279 -14.703  1.00 28.52           H  
ATOM   3903  O   PRO A 257     -20.274   6.071 -12.106  1.00 28.52           O  
ATOM   3904  CG  PRO A 257     -18.512   2.672 -12.984  1.00 28.52           C  
ATOM   3905  HG2 PRO A 257     -18.674   1.619 -13.215  1.00 28.52           H  
ATOM   3906  HG3 PRO A 257     -18.573   2.800 -11.903  1.00 28.52           H  
ATOM   3907  CD  PRO A 257     -17.171   3.185 -13.492  1.00 28.52           C  
ATOM   3908  HD2 PRO A 257     -16.397   3.015 -12.744  1.00 28.52           H  
ATOM   3909  HD3 PRO A 257     -16.916   2.687 -14.427  1.00 28.52           H  
ATOM   3910  N   ILE A 258     -18.156   5.914 -11.390  1.00 30.53           N  
ATOM   3911  H   ILE A 258     -17.219   5.596 -11.592  1.00 30.53           H  
ATOM   3912  CA  ILE A 258     -18.432   6.467 -10.048  1.00 30.53           C  
ATOM   3913  HA  ILE A 258     -19.504   6.399  -9.862  1.00 30.53           H  
ATOM   3914  C   ILE A 258     -18.128   7.973  -9.950  1.00 30.53           C  
ATOM   3915  CB  ILE A 258     -17.765   5.589  -8.953  1.00 30.53           C  
ATOM   3916  HB  ILE A 258     -16.694   5.543  -9.148  1.00 30.53           H  
ATOM   3917  O   ILE A 258     -18.697   8.643  -9.094  1.00 30.53           O  
ATOM   3918  CG1 ILE A 258     -18.351   4.156  -9.020  1.00 30.53           C  
ATOM   3919 HG12 ILE A 258     -18.191   3.757 -10.022  1.00 30.53           H  
ATOM   3920 HG13 ILE A 258     -19.425   4.195  -8.841  1.00 30.53           H  
ATOM   3921  CG2 ILE A 258     -17.974   6.156  -7.535  1.00 30.53           C  
ATOM   3922 HG21 ILE A 258     -19.038   6.223  -7.308  1.00 30.53           H  
ATOM   3923 HG22 ILE A 258     -17.477   5.534  -6.791  1.00 30.53           H  
ATOM   3924 HG23 ILE A 258     -17.532   7.149  -7.452  1.00 30.53           H  
ATOM   3925  CD1 ILE A 258     -17.731   3.137  -8.057  1.00 30.53           C  
ATOM   3926 HD11 ILE A 258     -18.111   2.142  -8.291  1.00 30.53           H  
ATOM   3927 HD12 ILE A 258     -16.646   3.136  -8.166  1.00 30.53           H  
ATOM   3928 HD13 ILE A 258     -17.996   3.370  -7.025  1.00 30.53           H  
ATOM   3929  N   TYR A 259     -17.314   8.548 -10.847  1.00 26.54           N  
ATOM   3930  H   TYR A 259     -16.851   7.951 -11.518  1.00 26.54           H  
ATOM   3931  CA  TYR A 259     -16.823   9.924 -10.657  1.00 26.54           C  
ATOM   3932  HA  TYR A 259     -17.402  10.398  -9.864  1.00 26.54           H  
ATOM   3933  C   TYR A 259     -16.978  10.904 -11.835  1.00 26.54           C  
ATOM   3934  CB  TYR A 259     -15.386   9.862 -10.139  1.00 26.54           C  
ATOM   3935  HB2 TYR A 259     -14.748   9.358 -10.866  1.00 26.54           H  
ATOM   3936  HB3 TYR A 259     -15.051  10.894 -10.034  1.00 26.54           H  
ATOM   3937  O   TYR A 259     -16.515  12.034 -11.734  1.00 26.54           O  
ATOM   3938  CG  TYR A 259     -15.233   9.233  -8.769  1.00 26.54           C  
ATOM   3939  CD1 TYR A 259     -15.582   9.985  -7.631  1.00 26.54           C  
ATOM   3940  HD1 TYR A 259     -15.963  10.989  -7.745  1.00 26.54           H  
ATOM   3941  CD2 TYR A 259     -14.758   7.914  -8.626  1.00 26.54           C  
ATOM   3942  HD2 TYR A 259     -14.502   7.329  -9.496  1.00 26.54           H  
ATOM   3943  CE1 TYR A 259     -15.467   9.422  -6.347  1.00 26.54           C  
ATOM   3944  HE1 TYR A 259     -15.754   9.996  -5.478  1.00 26.54           H  
ATOM   3945  CE2 TYR A 259     -14.638   7.350  -7.341  1.00 26.54           C  
ATOM   3946  HE2 TYR A 259     -14.286   6.337  -7.214  1.00 26.54           H  
ATOM   3947  OH  TYR A 259     -14.899   7.543  -4.968  1.00 26.54           O  
ATOM   3948  HH  TYR A 259     -15.195   8.144  -4.280  1.00 26.54           H  
ATOM   3949  CZ  TYR A 259     -14.997   8.100  -6.202  1.00 26.54           C  
ATOM   3950  N   GLY A 260     -17.624  10.532 -12.948  1.00 26.04           N  
ATOM   3951  H   GLY A 260     -18.025   9.606 -12.979  1.00 26.04           H  
ATOM   3952  CA  GLY A 260     -17.957  11.485 -14.028  1.00 26.04           C  
ATOM   3953  HA2 GLY A 260     -18.525  10.959 -14.796  1.00 26.04           H  
ATOM   3954  HA3 GLY A 260     -18.591  12.270 -13.615  1.00 26.04           H  
ATOM   3955  C   GLY A 260     -16.765  12.177 -14.720  1.00 26.04           C  
ATOM   3956  O   GLY A 260     -16.962  13.119 -15.483  1.00 26.04           O  
ATOM   3957  N   TYR A 261     -15.530  11.732 -14.473  1.00 29.28           N  
ATOM   3958  H   TYR A 261     -15.427  11.014 -13.770  1.00 29.28           H  
ATOM   3959  CA  TYR A 261     -14.321  12.385 -14.969  1.00 29.28           C  
ATOM   3960  HA  TYR A 261     -14.495  13.460 -14.988  1.00 29.28           H  
ATOM   3961  C   TYR A 261     -13.990  11.963 -16.411  1.00 29.28           C  
ATOM   3962  CB  TYR A 261     -13.160  12.111 -13.994  1.00 29.28           C  
ATOM   3963  HB2 TYR A 261     -12.982  11.036 -13.960  1.00 29.28           H  
ATOM   3964  HB3 TYR A 261     -12.266  12.589 -14.395  1.00 29.28           H  
ATOM   3965  O   TYR A 261     -13.669  10.802 -16.672  1.00 29.28           O  
ATOM   3966  CG  TYR A 261     -13.335  12.624 -12.573  1.00 29.28           C  
ATOM   3967  CD1 TYR A 261     -13.823  13.921 -12.343  1.00 29.28           C  
ATOM   3968  HD1 TYR A 261     -14.197  14.511 -13.167  1.00 29.28           H  
ATOM   3969  CD2 TYR A 261     -12.970  11.831 -11.469  1.00 29.28           C  
ATOM   3970  HD2 TYR A 261     -12.578  10.837 -11.623  1.00 29.28           H  
ATOM   3971  CE1 TYR A 261     -13.909  14.442 -11.040  1.00 29.28           C  
ATOM   3972  HE1 TYR A 261     -14.326  15.422 -10.863  1.00 29.28           H  
ATOM   3973  CE2 TYR A 261     -13.074  12.342 -10.158  1.00 29.28           C  
ATOM   3974  HE2 TYR A 261     -12.785  11.729  -9.317  1.00 29.28           H  
ATOM   3975  OH  TYR A 261     -13.670  14.153  -8.685  1.00 29.28           O  
ATOM   3976  HH  TYR A 261     -13.421  13.513  -8.015  1.00 29.28           H  
ATOM   3977  CZ  TYR A 261     -13.549  13.650  -9.941  1.00 29.28           C  
ATOM   3978  N   GLN A 262     -14.021  12.920 -17.344  1.00 33.53           N  
ATOM   3979  H   GLN A 262     -14.326  13.841 -17.062  1.00 33.53           H  
ATOM   3980  CA  GLN A 262     -13.529  12.776 -18.721  1.00 33.53           C  
ATOM   3981  HA  GLN A 262     -13.302  11.726 -18.901  1.00 33.53           H  
ATOM   3982  C   GLN A 262     -12.244  13.608 -18.918  1.00 33.53           C  
ATOM   3983  CB  GLN A 262     -14.604  13.207 -19.740  1.00 33.53           C  
ATOM   3984  HB2 GLN A 262     -15.161  14.059 -19.351  1.00 33.53           H  
ATOM   3985  HB3 GLN A 262     -14.103  13.526 -20.654  1.00 33.53           H  
ATOM   3986  O   GLN A 262     -12.231  14.792 -18.574  1.00 33.53           O  
ATOM   3987  CG  GLN A 262     -15.571  12.074 -20.121  1.00 33.53           C  
ATOM   3988  HG2 GLN A 262     -14.992  11.223 -20.478  1.00 33.53           H  
ATOM   3989  HG3 GLN A 262     -16.133  11.764 -19.241  1.00 33.53           H  
ATOM   3990  CD  GLN A 262     -16.559  12.486 -21.215  1.00 33.53           C  
ATOM   3991  NE2 GLN A 262     -17.068  11.557 -21.995  1.00 33.53           N  
ATOM   3992 HE21 GLN A 262     -16.852  10.581 -21.851  1.00 33.53           H  
ATOM   3993 HE22 GLN A 262     -17.732  11.896 -22.678  1.00 33.53           H  
ATOM   3994  OE1 GLN A 262     -16.905  13.638 -21.402  1.00 33.53           O  
ATOM   3995  N   PRO A 263     -11.158  13.039 -19.478  1.00 37.94           N  
ATOM   3996  CA  PRO A 263     -10.015  13.832 -19.933  1.00 37.94           C  
ATOM   3997  HA  PRO A 263      -9.684  14.506 -19.143  1.00 37.94           H  
ATOM   3998  C   PRO A 263     -10.396  14.663 -21.172  1.00 37.94           C  
ATOM   3999  CB  PRO A 263      -8.911  12.812 -20.225  1.00 37.94           C  
ATOM   4000  HB2 PRO A 263      -8.236  13.148 -21.013  1.00 37.94           H  
ATOM   4001  HB3 PRO A 263      -8.354  12.618 -19.309  1.00 37.94           H  
ATOM   4002  O   PRO A 263     -11.169  14.199 -22.011  1.00 37.94           O  
ATOM   4003  CG  PRO A 263      -9.685  11.557 -20.629  1.00 37.94           C  
ATOM   4004  HG2 PRO A 263      -9.120  10.649 -20.418  1.00 37.94           H  
ATOM   4005  HG3 PRO A 263      -9.936  11.612 -21.689  1.00 37.94           H  
ATOM   4006  CD  PRO A 263     -10.967  11.632 -19.799  1.00 37.94           C  
ATOM   4007  HD2 PRO A 263     -11.802  11.240 -20.380  1.00 37.94           H  
ATOM   4008  HD3 PRO A 263     -10.847  11.066 -18.875  1.00 37.94           H  
ATOM   4009  N   LEU A 264      -9.819  15.862 -21.321  1.00 34.07           N  
ATOM   4010  H   LEU A 264      -9.129  16.144 -20.640  1.00 34.07           H  
ATOM   4011  CA  LEU A 264     -10.057  16.747 -22.475  1.00 34.07           C  
ATOM   4012  HA  LEU A 264     -11.130  16.858 -22.631  1.00 34.07           H  
ATOM   4013  C   LEU A 264      -9.481  16.177 -23.777  1.00 34.07           C  
ATOM   4014  CB  LEU A 264      -9.418  18.125 -22.210  1.00 34.07           C  
ATOM   4015  HB2 LEU A 264      -8.398  17.971 -21.857  1.00 34.07           H  
ATOM   4016  HB3 LEU A 264      -9.357  18.670 -23.152  1.00 34.07           H  
ATOM   4017  O   LEU A 264      -9.995  16.439 -24.861  1.00 34.07           O  
ATOM   4018  CG  LEU A 264     -10.171  19.010 -21.205  1.00 34.07           C  
ATOM   4019  HG  LEU A 264     -10.333  18.452 -20.282  1.00 34.07           H  
ATOM   4020  CD1 LEU A 264      -9.330  20.245 -20.893  1.00 34.07           C  
ATOM   4021 HD11 LEU A 264      -9.192  20.852 -21.788  1.00 34.07           H  
ATOM   4022 HD12 LEU A 264      -8.351  19.943 -20.519  1.00 34.07           H  
ATOM   4023 HD13 LEU A 264      -9.816  20.843 -20.123  1.00 34.07           H  
ATOM   4024  CD2 LEU A 264     -11.518  19.490 -21.750  1.00 34.07           C  
ATOM   4025 HD21 LEU A 264     -11.981  20.167 -21.032  1.00 34.07           H  
ATOM   4026 HD22 LEU A 264     -12.188  18.643 -21.899  1.00 34.07           H  
ATOM   4027 HD23 LEU A 264     -11.377  20.013 -22.696  1.00 34.07           H  
ATOM   4028  N   THR A 265      -8.395  15.410 -23.678  1.00 35.83           N  
ATOM   4029  H   THR A 265      -8.012  15.244 -22.759  1.00 35.83           H  
ATOM   4030  CA  THR A 265      -7.751  14.773 -24.827  1.00 35.83           C  
ATOM   4031  HA  THR A 265      -8.532  14.474 -25.525  1.00 35.83           H  
ATOM   4032  C   THR A 265      -6.996  13.512 -24.409  1.00 35.83           C  
ATOM   4033  CB  THR A 265      -6.849  15.773 -25.567  1.00 35.83           C  
ATOM   4034  HB  THR A 265      -7.444  16.645 -25.837  1.00 35.83           H  
ATOM   4035  O   THR A 265      -6.460  13.420 -23.299  1.00 35.83           O  
ATOM   4036  CG2 THR A 265      -5.638  16.242 -24.761  1.00 35.83           C  
ATOM   4037 HG21 THR A 265      -5.966  16.672 -23.815  1.00 35.83           H  
ATOM   4038 HG22 THR A 265      -5.099  17.007 -25.321  1.00 35.83           H  
ATOM   4039 HG23 THR A 265      -4.970  15.403 -24.568  1.00 35.83           H  
ATOM   4040  OG1 THR A 265      -6.373  15.182 -26.752  1.00 35.83           O  
ATOM   4041  HG1 THR A 265      -5.933  15.870 -27.256  1.00 35.83           H  
ATOM   4042  N   ASN A 266      -6.974  12.523 -25.304  1.00 45.15           N  
ATOM   4043  H   ASN A 266      -7.344  12.731 -26.221  1.00 45.15           H  
ATOM   4044  CA  ASN A 266      -6.241  11.272 -25.152  1.00 45.15           C  
ATOM   4045  HA  ASN A 266      -5.855  11.190 -24.136  1.00 45.15           H  
ATOM   4046  C   ASN A 266      -5.049  11.291 -26.111  1.00 45.15           C  
ATOM   4047  CB  ASN A 266      -7.200  10.097 -25.409  1.00 45.15           C  
ATOM   4048  HB2 ASN A 266      -8.086  10.216 -24.786  1.00 45.15           H  
ATOM   4049  HB3 ASN A 266      -7.512  10.113 -26.454  1.00 45.15           H  
ATOM   4050  O   ASN A 266      -5.216  11.161 -27.324  1.00 45.15           O  
ATOM   4051  CG  ASN A 266      -6.594   8.739 -25.095  1.00 45.15           C  
ATOM   4052  ND2 ASN A 266      -7.178   7.679 -25.601  1.00 45.15           N  
ATOM   4053 HD21 ASN A 266      -7.922   7.798 -26.274  1.00 45.15           H  
ATOM   4054 HD22 ASN A 266      -6.682   6.806 -25.491  1.00 45.15           H  
ATOM   4055  OD1 ASN A 266      -5.643   8.584 -24.349  1.00 45.15           O  
ATOM   4056  N   VAL A 267      -3.851  11.455 -25.565  1.00 40.36           N  
ATOM   4057  H   VAL A 267      -3.774  11.502 -24.559  1.00 40.36           H  
ATOM   4058  CA  VAL A 267      -2.606  11.400 -26.324  1.00 40.36           C  
ATOM   4059  HA  VAL A 267      -2.797  11.688 -27.358  1.00 40.36           H  
ATOM   4060  C   VAL A 267      -2.162   9.940 -26.284  1.00 40.36           C  
ATOM   4061  CB  VAL A 267      -1.556  12.374 -25.749  1.00 40.36           C  
ATOM   4062  HB  VAL A 267      -1.159  11.958 -24.822  1.00 40.36           H  
ATOM   4063  O   VAL A 267      -1.677   9.459 -25.260  1.00 40.36           O  
ATOM   4064  CG1 VAL A 267      -0.407  12.576 -26.743  1.00 40.36           C  
ATOM   4065 HG11 VAL A 267       0.359  13.204 -26.289  1.00 40.36           H  
ATOM   4066 HG12 VAL A 267      -0.773  13.048 -27.654  1.00 40.36           H  
ATOM   4067 HG13 VAL A 267       0.037  11.612 -26.989  1.00 40.36           H  
ATOM   4068  CG2 VAL A 267      -2.146  13.758 -25.440  1.00 40.36           C  
ATOM   4069 HG21 VAL A 267      -1.360  14.413 -25.065  1.00 40.36           H  
ATOM   4070 HG22 VAL A 267      -2.909  13.666 -24.667  1.00 40.36           H  
ATOM   4071 HG23 VAL A 267      -2.589  14.189 -26.337  1.00 40.36           H  
ATOM   4072  N   GLY A 268      -2.417   9.190 -27.364  1.00 42.40           N  
ATOM   4073  H   GLY A 268      -2.876   9.631 -28.148  1.00 42.40           H  
ATOM   4074  CA  GLY A 268      -1.951   7.799 -27.499  1.00 42.40           C  
ATOM   4075  HA2 GLY A 268      -2.165   7.434 -28.504  1.00 42.40           H  
ATOM   4076  HA3 GLY A 268      -2.479   7.176 -26.777  1.00 42.40           H  
ATOM   4077  C   GLY A 268      -0.442   7.678 -27.246  1.00 42.40           C  
ATOM   4078  O   GLY A 268       0.233   8.695 -27.307  1.00 42.40           O  
ATOM   4079  N   ALA A 269       0.058   6.468 -26.946  1.00 41.30           N  
ATOM   4080  H   ALA A 269      -0.582   5.687 -26.977  1.00 41.30           H  
ATOM   4081  CA  ALA A 269       1.441   6.137 -26.538  1.00 41.30           C  
ATOM   4082  HA  ALA A 269       1.469   6.038 -25.453  1.00 41.30           H  
ATOM   4083  C   ALA A 269       2.509   7.184 -26.944  1.00 41.30           C  
ATOM   4084  CB  ALA A 269       1.774   4.753 -27.116  1.00 41.30           C  
ATOM   4085  HB1 ALA A 269       1.706   4.771 -28.203  1.00 41.30           H  
ATOM   4086  HB2 ALA A 269       2.790   4.480 -26.831  1.00 41.30           H  
ATOM   4087  HB3 ALA A 269       1.088   4.005 -26.718  1.00 41.30           H  
ATOM   4088  O   ALA A 269       3.124   7.059 -28.009  1.00 41.30           O  
ATOM   4089  N   PRO A 270       2.704   8.245 -26.137  1.00 41.28           N  
ATOM   4090  CA  PRO A 270       3.488   9.387 -26.567  1.00 41.28           C  
ATOM   4091  HA  PRO A 270       3.250   9.623 -27.604  1.00 41.28           H  
ATOM   4092  C   PRO A 270       4.970   9.049 -26.456  1.00 41.28           C  
ATOM   4093  CB  PRO A 270       3.049  10.554 -25.681  1.00 41.28           C  
ATOM   4094  HB2 PRO A 270       3.859  11.256 -25.487  1.00 41.28           H  
ATOM   4095  HB3 PRO A 270       2.211  11.066 -26.154  1.00 41.28           H  
ATOM   4096  O   PRO A 270       5.424   8.492 -25.456  1.00 41.28           O  
ATOM   4097  CG  PRO A 270       2.565   9.872 -24.402  1.00 41.28           C  
ATOM   4098  HG2 PRO A 270       1.776  10.449 -23.920  1.00 41.28           H  
ATOM   4099  HG3 PRO A 270       3.403   9.712 -23.723  1.00 41.28           H  
ATOM   4100  CD  PRO A 270       2.060   8.509 -24.858  1.00 41.28           C  
ATOM   4101  HD2 PRO A 270       0.976   8.544 -24.970  1.00 41.28           H  
ATOM   4102  HD3 PRO A 270       2.337   7.750 -24.126  1.00 41.28           H  
ATOM   4103  N   ASN A 271       5.751   9.415 -27.469  1.00 37.14           N  
ATOM   4104  H   ASN A 271       5.322   9.878 -28.257  1.00 37.14           H  
ATOM   4105  CA  ASN A 271       7.202   9.423 -27.313  1.00 37.14           C  
ATOM   4106  HA  ASN A 271       7.488   8.474 -26.858  1.00 37.14           H  
ATOM   4107  C   ASN A 271       7.619  10.528 -26.320  1.00 37.14           C  
ATOM   4108  CB  ASN A 271       7.879   9.487 -28.693  1.00 37.14           C  
ATOM   4109  HB2 ASN A 271       8.952   9.336 -28.576  1.00 37.14           H  
ATOM   4110  HB3 ASN A 271       7.494   8.669 -29.301  1.00 37.14           H  
ATOM   4111  O   ASN A 271       6.844  11.439 -26.011  1.00 37.14           O  
ATOM   4112  CG  ASN A 271       7.674  10.797 -29.434  1.00 37.14           C  
ATOM   4113  ND2 ASN A 271       7.507  10.746 -30.733  1.00 37.14           N  
ATOM   4114 HD21 ASN A 271       7.422   9.853 -31.198  1.00 37.14           H  
ATOM   4115 HD22 ASN A 271       7.355  11.624 -31.209  1.00 37.14           H  
ATOM   4116  OD1 ASN A 271       7.714  11.881 -28.877  1.00 37.14           O  
ATOM   4117  N   ILE A 272       8.858  10.473 -25.824  1.00 38.28           N  
ATOM   4118  H   ILE A 272       9.444   9.688 -26.069  1.00 38.28           H  
ATOM   4119  CA  ILE A 272       9.339  11.395 -24.782  1.00 38.28           C  
ATOM   4120  HA  ILE A 272       8.714  11.229 -23.904  1.00 38.28           H  
ATOM   4121  C   ILE A 272       9.167  12.878 -25.164  1.00 38.28           C  
ATOM   4122  CB  ILE A 272      10.791  11.030 -24.401  1.00 38.28           C  
ATOM   4123  HB  ILE A 272      10.816   9.950 -24.259  1.00 38.28           H  
ATOM   4124  O   ILE A 272       8.800  13.689 -24.321  1.00 38.28           O  
ATOM   4125  CG1 ILE A 272      11.179  11.674 -23.054  1.00 38.28           C  
ATOM   4126 HG12 ILE A 272      11.394  12.733 -23.196  1.00 38.28           H  
ATOM   4127 HG13 ILE A 272      10.339  11.592 -22.365  1.00 38.28           H  
ATOM   4128  CG2 ILE A 272      11.797  11.380 -25.516  1.00 38.28           C  
ATOM   4129 HG21 ILE A 272      11.480  10.956 -26.469  1.00 38.28           H  
ATOM   4130 HG22 ILE A 272      11.903  12.460 -25.618  1.00 38.28           H  
ATOM   4131 HG23 ILE A 272      12.774  10.960 -25.274  1.00 38.28           H  
ATOM   4132  CD1 ILE A 272      12.382  10.993 -22.388  1.00 38.28           C  
ATOM   4133 HD11 ILE A 272      13.274  11.108 -23.004  1.00 38.28           H  
ATOM   4134 HD12 ILE A 272      12.176   9.933 -22.239  1.00 38.28           H  
ATOM   4135 HD13 ILE A 272      12.566  11.455 -21.418  1.00 38.28           H  
ATOM   4136  N   HIS A 273       9.315  13.227 -26.448  1.00 39.23           N  
ATOM   4137  H   HIS A 273       9.531  12.503 -27.119  1.00 39.23           H  
ATOM   4138  CA  HIS A 273       9.117  14.593 -26.942  1.00 39.23           C  
ATOM   4139  HA  HIS A 273       9.684  15.274 -26.307  1.00 39.23           H  
ATOM   4140  C   HIS A 273       7.649  15.041 -26.880  1.00 39.23           C  
ATOM   4141  CB  HIS A 273       9.653  14.705 -28.377  1.00 39.23           C  
ATOM   4142  HB2 HIS A 273       9.123  14.008 -29.026  1.00 39.23           H  
ATOM   4143  HB3 HIS A 273       9.455  15.712 -28.744  1.00 39.23           H  
ATOM   4144  O   HIS A 273       7.373  16.190 -26.535  1.00 39.23           O  
ATOM   4145  CG  HIS A 273      11.134  14.456 -28.485  1.00 39.23           C  
ATOM   4146  CD2 HIS A 273      11.752  13.433 -29.154  1.00 39.23           C  
ATOM   4147  HD2 HIS A 273      11.261  12.646 -29.707  1.00 39.23           H  
ATOM   4148  ND1 HIS A 273      12.124  15.232 -27.927  1.00 39.23           N  
ATOM   4149  HD1 HIS A 273      11.989  16.052 -27.353  1.00 39.23           H  
ATOM   4150  CE1 HIS A 273      13.309  14.691 -28.251  1.00 39.23           C  
ATOM   4151  HE1 HIS A 273      14.273  15.074 -27.948  1.00 39.23           H  
ATOM   4152  NE2 HIS A 273      13.132  13.592 -28.998  1.00 39.23           N  
ATOM   4153  N   GLN A 274       6.705  14.143 -27.171  1.00 42.82           N  
ATOM   4154  H   GLN A 274       6.999  13.210 -27.421  1.00 42.82           H  
ATOM   4155  CA  GLN A 274       5.265  14.400 -27.067  1.00 42.82           C  
ATOM   4156  HA  GLN A 274       5.031  15.346 -27.555  1.00 42.82           H  
ATOM   4157  C   GLN A 274       4.814  14.519 -25.607  1.00 42.82           C  
ATOM   4158  CB  GLN A 274       4.500  13.278 -27.779  1.00 42.82           C  
ATOM   4159  HB2 GLN A 274       4.859  12.317 -27.408  1.00 42.82           H  
ATOM   4160  HB3 GLN A 274       3.439  13.357 -27.544  1.00 42.82           H  
ATOM   4161  O   GLN A 274       3.989  15.377 -25.295  1.00 42.82           O  
ATOM   4162  CG  GLN A 274       4.666  13.340 -29.305  1.00 42.82           C  
ATOM   4163  HG2 GLN A 274       5.716  13.462 -29.571  1.00 42.82           H  
ATOM   4164  HG3 GLN A 274       4.122  14.207 -29.680  1.00 42.82           H  
ATOM   4165  CD  GLN A 274       4.155  12.082 -29.996  1.00 42.82           C  
ATOM   4166  NE2 GLN A 274       3.623  12.190 -31.193  1.00 42.82           N  
ATOM   4167 HE21 GLN A 274       3.492  13.092 -31.627  1.00 42.82           H  
ATOM   4168 HE22 GLN A 274       3.265  11.331 -31.585  1.00 42.82           H  
ATOM   4169  OE1 GLN A 274       4.253  10.973 -29.498  1.00 42.82           O  
ATOM   4170  N   MET A 275       5.404  13.733 -24.698  1.00 41.00           N  
ATOM   4171  H   MET A 275       6.048  13.026 -25.021  1.00 41.00           H  
ATOM   4172  CA  MET A 275       5.178  13.881 -23.256  1.00 41.00           C  
ATOM   4173  HA  MET A 275       4.107  13.833 -23.059  1.00 41.00           H  
ATOM   4174  C   MET A 275       5.675  15.238 -22.750  1.00 41.00           C  
ATOM   4175  CB  MET A 275       5.870  12.762 -22.470  1.00 41.00           C  
ATOM   4176  HB2 MET A 275       5.815  13.003 -21.409  1.00 41.00           H  
ATOM   4177  HB3 MET A 275       6.922  12.705 -22.751  1.00 41.00           H  
ATOM   4178  O   MET A 275       4.931  15.942 -22.073  1.00 41.00           O  
ATOM   4179  CG  MET A 275       5.219  11.399 -22.693  1.00 41.00           C  
ATOM   4180  HG2 MET A 275       5.299  11.150 -23.751  1.00 41.00           H  
ATOM   4181  HG3 MET A 275       4.165  11.453 -22.421  1.00 41.00           H  
ATOM   4182  SD  MET A 275       6.006  10.062 -21.759  1.00 41.00           S  
ATOM   4183  CE  MET A 275       5.404  10.390 -20.084  1.00 41.00           C  
ATOM   4184  HE1 MET A 275       6.002   9.822 -19.372  1.00 41.00           H  
ATOM   4185  HE2 MET A 275       5.474  11.451 -19.844  1.00 41.00           H  
ATOM   4186  HE3 MET A 275       4.369  10.053 -20.018  1.00 41.00           H  
ATOM   4187  N   THR A 276       6.894  15.646 -23.121  1.00 41.02           N  
ATOM   4188  H   THR A 276       7.495  15.006 -23.620  1.00 41.02           H  
ATOM   4189  CA  THR A 276       7.443  16.960 -22.750  1.00 41.02           C  
ATOM   4190  HA  THR A 276       7.425  17.052 -21.664  1.00 41.02           H  
ATOM   4191  C   THR A 276       6.607  18.108 -23.317  1.00 41.02           C  
ATOM   4192  CB  THR A 276       8.895  17.103 -23.231  1.00 41.02           C  
ATOM   4193  HB  THR A 276       8.916  17.095 -24.320  1.00 41.02           H  
ATOM   4194  O   THR A 276       6.366  19.086 -22.615  1.00 41.02           O  
ATOM   4195  CG2 THR A 276       9.566  18.382 -22.731  1.00 41.02           C  
ATOM   4196 HG21 THR A 276       9.087  19.254 -23.176  1.00 41.02           H  
ATOM   4197 HG22 THR A 276       9.491  18.445 -21.645  1.00 41.02           H  
ATOM   4198 HG23 THR A 276      10.617  18.376 -23.018  1.00 41.02           H  
ATOM   4199  OG1 THR A 276       9.688  16.041 -22.766  1.00 41.02           O  
ATOM   4200  HG1 THR A 276       9.608  15.983 -21.811  1.00 41.02           H  
ATOM   4201  N   ALA A 277       6.130  17.999 -24.560  1.00 41.76           N  
ATOM   4202  H   ALA A 277       6.387  17.194 -25.113  1.00 41.76           H  
ATOM   4203  CA  ALA A 277       5.271  19.009 -25.175  1.00 41.76           C  
ATOM   4204  HA  ALA A 277       5.749  19.983 -25.073  1.00 41.76           H  
ATOM   4205  C   ALA A 277       3.895  19.106 -24.493  1.00 41.76           C  
ATOM   4206  CB  ALA A 277       5.141  18.697 -26.669  1.00 41.76           C  
ATOM   4207  HB1 ALA A 277       4.664  17.727 -26.809  1.00 41.76           H  
ATOM   4208  HB2 ALA A 277       4.534  19.464 -27.151  1.00 41.76           H  
ATOM   4209  HB3 ALA A 277       6.128  18.683 -27.133  1.00 41.76           H  
ATOM   4210  O   ALA A 277       3.424  20.213 -24.246  1.00 41.76           O  
ATOM   4211  N   GLY A 278       3.280  17.970 -24.140  1.00 43.55           N  
ATOM   4212  H   GLY A 278       3.696  17.090 -24.408  1.00 43.55           H  
ATOM   4213  CA  GLY A 278       2.014  17.931 -23.400  1.00 43.55           C  
ATOM   4214  HA2 GLY A 278       1.688  16.895 -23.306  1.00 43.55           H  
ATOM   4215  HA3 GLY A 278       1.253  18.490 -23.945  1.00 43.55           H  
ATOM   4216  C   GLY A 278       2.138  18.523 -21.995  1.00 43.55           C  
ATOM   4217  O   GLY A 278       1.293  19.317 -21.590  1.00 43.55           O  
ATOM   4218  N   VAL A 279       3.235  18.215 -21.293  1.00 42.56           N  
ATOM   4219  H   VAL A 279       3.875  17.535 -21.678  1.00 42.56           H  
ATOM   4220  CA  VAL A 279       3.562  18.812 -19.988  1.00 42.56           C  
ATOM   4221  HA  VAL A 279       2.695  18.732 -19.332  1.00 42.56           H  
ATOM   4222  C   VAL A 279       3.788  20.313 -20.095  1.00 42.56           C  
ATOM   4223  CB  VAL A 279       4.706  18.063 -19.283  1.00 42.56           C  
ATOM   4224  HB  VAL A 279       5.569  18.017 -19.947  1.00 42.56           H  
ATOM   4225  O   VAL A 279       3.178  21.062 -19.341  1.00 42.56           O  
ATOM   4226  CG1 VAL A 279       5.123  18.743 -17.973  1.00 42.56           C  
ATOM   4227 HG11 VAL A 279       5.552  19.725 -18.173  1.00 42.56           H  
ATOM   4228 HG12 VAL A 279       5.876  18.143 -17.462  1.00 42.56           H  
ATOM   4229 HG13 VAL A 279       4.260  18.864 -17.319  1.00 42.56           H  
ATOM   4230  CG2 VAL A 279       4.275  16.632 -18.919  1.00 42.56           C  
ATOM   4231 HG21 VAL A 279       3.491  16.660 -18.163  1.00 42.56           H  
ATOM   4232 HG22 VAL A 279       3.898  16.102 -19.794  1.00 42.56           H  
ATOM   4233 HG23 VAL A 279       5.129  16.084 -18.520  1.00 42.56           H  
ATOM   4234  N   LYS A 280       4.561  20.778 -21.083  1.00 42.05           N  
ATOM   4235  H   LYS A 280       5.042  20.118 -21.676  1.00 42.05           H  
ATOM   4236  CA  LYS A 280       4.720  22.218 -21.330  1.00 42.05           C  
ATOM   4237  HA  LYS A 280       5.089  22.689 -20.420  1.00 42.05           H  
ATOM   4238  C   LYS A 280       3.376  22.892 -21.601  1.00 42.05           C  
ATOM   4239  CB  LYS A 280       5.724  22.470 -22.465  1.00 42.05           C  
ATOM   4240  HB2 LYS A 280       5.607  23.498 -22.810  1.00 42.05           H  
ATOM   4241  HB3 LYS A 280       5.526  21.799 -23.300  1.00 42.05           H  
ATOM   4242  O   LYS A 280       3.090  23.905 -20.978  1.00 42.05           O  
ATOM   4243  CG  LYS A 280       7.164  22.294 -21.965  1.00 42.05           C  
ATOM   4244  HG2 LYS A 280       7.320  21.267 -21.634  1.00 42.05           H  
ATOM   4245  HG3 LYS A 280       7.316  22.953 -21.110  1.00 42.05           H  
ATOM   4246  CD  LYS A 280       8.197  22.645 -23.042  1.00 42.05           C  
ATOM   4247  HD2 LYS A 280       8.098  21.965 -23.888  1.00 42.05           H  
ATOM   4248  HD3 LYS A 280       8.027  23.670 -23.371  1.00 42.05           H  
ATOM   4249  CE  LYS A 280       9.593  22.523 -22.418  1.00 42.05           C  
ATOM   4250  HE2 LYS A 280       9.581  23.043 -21.460  1.00 42.05           H  
ATOM   4251  HE3 LYS A 280       9.800  21.474 -22.208  1.00 42.05           H  
ATOM   4252  NZ  LYS A 280      10.658  23.110 -23.267  1.00 42.05           N  
ATOM   4253  HZ1 LYS A 280      10.472  24.091 -23.419  1.00 42.05           H  
ATOM   4254  HZ2 LYS A 280      11.539  23.063 -22.774  1.00 42.05           H  
ATOM   4255  HZ3 LYS A 280      10.739  22.631 -24.153  1.00 42.05           H  
ATOM   4256  N   ALA A 281       2.536  22.315 -22.464  1.00 39.40           N  
ATOM   4257  H   ALA A 281       2.834  21.468 -22.927  1.00 39.40           H  
ATOM   4258  CA  ALA A 281       1.230  22.867 -22.826  1.00 39.40           C  
ATOM   4259  HA  ALA A 281       1.375  23.858 -23.257  1.00 39.40           H  
ATOM   4260  C   ALA A 281       0.281  23.037 -21.625  1.00 39.40           C  
ATOM   4261  CB  ALA A 281       0.608  21.984 -23.914  1.00 39.40           C  
ATOM   4262  HB1 ALA A 281       0.437  20.979 -23.529  1.00 39.40           H  
ATOM   4263  HB2 ALA A 281      -0.346  22.410 -24.224  1.00 39.40           H  
ATOM   4264  HB3 ALA A 281       1.272  21.934 -24.777  1.00 39.40           H  
ATOM   4265  O   ALA A 281      -0.405  24.050 -21.544  1.00 39.40           O  
ATOM   4266  N   ALA A 282       0.269  22.098 -20.674  1.00 38.49           N  
ATOM   4267  H   ALA A 282       0.829  21.266 -20.794  1.00 38.49           H  
ATOM   4268  CA  ALA A 282      -0.588  22.198 -19.490  1.00 38.49           C  
ATOM   4269  HA  ALA A 282      -1.571  22.558 -19.795  1.00 38.49           H  
ATOM   4270  C   ALA A 282      -0.070  23.159 -18.407  1.00 38.49           C  
ATOM   4271  CB  ALA A 282      -0.751  20.808 -18.901  1.00 38.49           C  
ATOM   4272  HB1 ALA A 282      -1.499  20.846 -18.109  1.00 38.49           H  
ATOM   4273  HB2 ALA A 282       0.198  20.509 -18.457  1.00 38.49           H  
ATOM   4274  HB3 ALA A 282      -1.083  20.109 -19.669  1.00 38.49           H  
ATOM   4275  O   ALA A 282      -0.861  23.634 -17.592  1.00 38.49           O  
ATOM   4276  N   VAL A 283       1.239  23.436 -18.404  1.00 35.48           N  
ATOM   4277  H   VAL A 283       1.817  22.959 -19.080  1.00 35.48           H  
ATOM   4278  CA  VAL A 283       1.928  24.309 -17.435  1.00 35.48           C  
ATOM   4279  HA  VAL A 283       1.361  24.312 -16.505  1.00 35.48           H  
ATOM   4280  C   VAL A 283       1.971  25.777 -17.905  1.00 35.48           C  
ATOM   4281  CB  VAL A 283       3.325  23.717 -17.118  1.00 35.48           C  
ATOM   4282  HB  VAL A 283       3.875  23.597 -18.051  1.00 35.48           H  
ATOM   4283  O   VAL A 283       2.287  26.666 -17.117  1.00 35.48           O  
ATOM   4284  CG1 VAL A 283       4.178  24.562 -16.163  1.00 35.48           C  
ATOM   4285 HG11 VAL A 283       4.476  25.492 -16.647  1.00 35.48           H  
ATOM   4286 HG12 VAL A 283       5.088  24.027 -15.891  1.00 35.48           H  
ATOM   4287 HG13 VAL A 283       3.616  24.794 -15.259  1.00 35.48           H  
ATOM   4288  CG2 VAL A 283       3.199  22.339 -16.442  1.00 35.48           C  
ATOM   4289 HG21 VAL A 283       2.558  21.671 -17.018  1.00 35.48           H  
ATOM   4290 HG22 VAL A 283       4.184  21.882 -16.350  1.00 35.48           H  
ATOM   4291 HG23 VAL A 283       2.765  22.453 -15.449  1.00 35.48           H  
ATOM   4292  N   TYR A 284       1.604  26.083 -19.160  1.00 33.50           N  
ATOM   4293  H   TYR A 284       1.342  25.333 -19.783  1.00 33.50           H  
ATOM   4294  CA  TYR A 284       1.525  27.474 -19.636  1.00 33.50           C  
ATOM   4295  HA  TYR A 284       2.514  27.893 -19.451  1.00 33.50           H  
ATOM   4296  C   TYR A 284       0.509  28.315 -18.820  1.00 33.50           C  
ATOM   4297  CB  TYR A 284       1.256  27.552 -21.155  1.00 33.50           C  
ATOM   4298  HB2 TYR A 284       0.650  26.698 -21.460  1.00 33.50           H  
ATOM   4299  HB3 TYR A 284       0.663  28.442 -21.367  1.00 33.50           H  
ATOM   4300  O   TYR A 284      -0.522  27.786 -18.395  1.00 33.50           O  
ATOM   4301  CG  TYR A 284       2.513  27.628 -22.012  1.00 33.50           C  
ATOM   4302  CD1 TYR A 284       3.173  28.854 -22.236  1.00 33.50           C  
ATOM   4303  HD1 TYR A 284       2.767  29.773 -21.841  1.00 33.50           H  
ATOM   4304  CD2 TYR A 284       3.025  26.463 -22.602  1.00 33.50           C  
ATOM   4305  HD2 TYR A 284       2.471  25.543 -22.493  1.00 33.50           H  
ATOM   4306  CE1 TYR A 284       4.373  28.895 -22.973  1.00 33.50           C  
ATOM   4307  HE1 TYR A 284       4.883  29.836 -23.117  1.00 33.50           H  
ATOM   4308  CE2 TYR A 284       4.227  26.489 -23.332  1.00 33.50           C  
ATOM   4309  HE2 TYR A 284       4.625  25.584 -23.767  1.00 33.50           H  
ATOM   4310  OH  TYR A 284       6.080  27.733 -24.203  1.00 33.50           O  
ATOM   4311  HH  TYR A 284       6.459  28.615 -24.207  1.00 33.50           H  
ATOM   4312  CZ  TYR A 284       4.914  27.706 -23.506  1.00 33.50           C  
ATOM   4313  N   PRO A 285       0.746  29.640 -18.656  1.00 35.12           N  
ATOM   4314  CA  PRO A 285       0.301  30.472 -17.520  1.00 35.12           C  
ATOM   4315  HA  PRO A 285       0.798  30.105 -16.622  1.00 35.12           H  
ATOM   4316  C   PRO A 285      -1.201  30.553 -17.226  1.00 35.12           C  
ATOM   4317  CB  PRO A 285       0.806  31.890 -17.824  1.00 35.12           C  
ATOM   4318  HB2 PRO A 285       0.044  32.449 -18.367  1.00 35.12           H  
ATOM   4319  HB3 PRO A 285       1.079  32.420 -16.911  1.00 35.12           H  
ATOM   4320  O   PRO A 285      -1.588  31.114 -16.208  1.00 35.12           O  
ATOM   4321  CG  PRO A 285       2.007  31.681 -18.731  1.00 35.12           C  
ATOM   4322  HG2 PRO A 285       2.159  32.526 -19.403  1.00 35.12           H  
ATOM   4323  HG3 PRO A 285       2.895  31.508 -18.123  1.00 35.12           H  
ATOM   4324  CD  PRO A 285       1.658  30.412 -19.489  1.00 35.12           C  
ATOM   4325  HD2 PRO A 285       2.589  29.882 -19.691  1.00 35.12           H  
ATOM   4326  HD3 PRO A 285       1.154  30.672 -20.420  1.00 35.12           H  
ATOM   4327  N   ASN A 286      -2.051  30.034 -18.108  1.00 33.61           N  
ATOM   4328  H   ASN A 286      -1.658  29.451 -18.833  1.00 33.61           H  
ATOM   4329  CA  ASN A 286      -3.495  30.240 -18.073  1.00 33.61           C  
ATOM   4330  HA  ASN A 286      -3.776  30.693 -17.122  1.00 33.61           H  
ATOM   4331  C   ASN A 286      -4.306  28.942 -18.158  1.00 33.61           C  
ATOM   4332  CB  ASN A 286      -3.857  31.222 -19.203  1.00 33.61           C  
ATOM   4333  HB2 ASN A 286      -4.940  31.267 -19.317  1.00 33.61           H  
ATOM   4334  HB3 ASN A 286      -3.430  30.871 -20.143  1.00 33.61           H  
ATOM   4335  O   ASN A 286      -5.517  29.026 -18.351  1.00 33.61           O  
ATOM   4336  CG  ASN A 286      -3.399  32.643 -18.929  1.00 33.61           C  
ATOM   4337  ND2 ASN A 286      -3.203  33.435 -19.956  1.00 33.61           N  
ATOM   4338 HD21 ASN A 286      -3.366  33.114 -20.900  1.00 33.61           H  
ATOM   4339 HD22 ASN A 286      -2.924  34.376 -19.718  1.00 33.61           H  
ATOM   4340  OD1 ASN A 286      -3.238  33.090 -17.813  1.00 33.61           O  
ATOM   4341  N   GLN A 287      -3.680  27.758 -18.085  1.00 36.59           N  
ATOM   4342  H   GLN A 287      -2.680  27.727 -17.952  1.00 36.59           H  
ATOM   4343  CA  GLN A 287      -4.403  26.520 -18.395  1.00 36.59           C  
ATOM   4344  HA  GLN A 287      -5.452  26.769 -18.552  1.00 36.59           H  
ATOM   4345  C   GLN A 287      -4.543  25.496 -17.270  1.00 36.59           C  
ATOM   4346  CB  GLN A 287      -3.944  25.948 -19.747  1.00 36.59           C  
ATOM   4347  HB2 GLN A 287      -4.382  24.956 -19.856  1.00 36.59           H  
ATOM   4348  HB3 GLN A 287      -2.858  25.864 -19.786  1.00 36.59           H  
ATOM   4349  O   GLN A 287      -5.505  24.748 -17.369  1.00 36.59           O  
ATOM   4350  CG  GLN A 287      -4.464  26.860 -20.882  1.00 36.59           C  
ATOM   4351  HG2 GLN A 287      -3.902  27.794 -20.878  1.00 36.59           H  
ATOM   4352  HG3 GLN A 287      -5.509  27.102 -20.687  1.00 36.59           H  
ATOM   4353  CD  GLN A 287      -4.398  26.274 -22.288  1.00 36.59           C  
ATOM   4354  NE2 GLN A 287      -5.160  26.811 -23.217  1.00 36.59           N  
ATOM   4355 HE21 GLN A 287      -5.097  26.381 -24.128  1.00 36.59           H  
ATOM   4356 HE22 GLN A 287      -5.807  27.551 -22.984  1.00 36.59           H  
ATOM   4357  OE1 GLN A 287      -3.675  25.351 -22.608  1.00 36.59           O  
ATOM   4358  N   ASN A 288      -3.733  25.492 -16.197  1.00 38.61           N  
ATOM   4359  H   ASN A 288      -2.950  26.130 -16.193  1.00 38.61           H  
ATOM   4360  CA  ASN A 288      -3.913  24.650 -14.986  1.00 38.61           C  
ATOM   4361  HA  ASN A 288      -2.915  24.407 -14.623  1.00 38.61           H  
ATOM   4362  C   ASN A 288      -4.548  23.263 -15.249  1.00 38.61           C  
ATOM   4363  CB  ASN A 288      -4.637  25.448 -13.872  1.00 38.61           C  
ATOM   4364  HB2 ASN A 288      -5.099  24.764 -13.161  1.00 38.61           H  
ATOM   4365  HB3 ASN A 288      -5.429  26.054 -14.311  1.00 38.61           H  
ATOM   4366  O   ASN A 288      -5.408  22.795 -14.500  1.00 38.61           O  
ATOM   4367  CG  ASN A 288      -3.718  26.326 -13.046  1.00 38.61           C  
ATOM   4368  ND2 ASN A 288      -4.267  27.095 -12.136  1.00 38.61           N  
ATOM   4369 HD21 ASN A 288      -3.630  27.673 -11.607  1.00 38.61           H  
ATOM   4370 HD22 ASN A 288      -5.269  27.103 -12.008  1.00 38.61           H  
ATOM   4371  OD1 ASN A 288      -2.508  26.329 -13.176  1.00 38.61           O  
ATOM   4372  N   MET A 289      -4.156  22.617 -16.349  1.00 35.77           N  
ATOM   4373  H   MET A 289      -3.423  23.023 -16.914  1.00 35.77           H  
ATOM   4374  CA  MET A 289      -4.777  21.375 -16.784  1.00 35.77           C  
ATOM   4375  HA  MET A 289      -5.829  21.389 -16.501  1.00 35.77           H  
ATOM   4376  C   MET A 289      -4.056  20.237 -16.068  1.00 35.77           C  
ATOM   4377  CB  MET A 289      -4.711  21.204 -18.308  1.00 35.77           C  
ATOM   4378  HB2 MET A 289      -4.849  20.147 -18.539  1.00 35.77           H  
ATOM   4379  HB3 MET A 289      -3.729  21.504 -18.672  1.00 35.77           H  
ATOM   4380  O   MET A 289      -2.834  20.125 -16.193  1.00 35.77           O  
ATOM   4381  CG  MET A 289      -5.798  21.981 -19.058  1.00 35.77           C  
ATOM   4382  HG2 MET A 289      -5.634  23.053 -18.949  1.00 35.77           H  
ATOM   4383  HG3 MET A 289      -6.766  21.732 -18.623  1.00 35.77           H  
ATOM   4384  SD  MET A 289      -5.858  21.596 -20.829  1.00 35.77           S  
ATOM   4385  CE  MET A 289      -4.519  22.649 -21.430  1.00 35.77           C  
ATOM   4386  HE1 MET A 289      -3.641  22.562 -20.791  1.00 35.77           H  
ATOM   4387  HE2 MET A 289      -4.258  22.371 -22.451  1.00 35.77           H  
ATOM   4388  HE3 MET A 289      -4.887  23.675 -21.429  1.00 35.77           H  
ATOM   4389  N   PRO A 290      -4.756  19.367 -15.328  1.00 37.33           N  
ATOM   4390  CA  PRO A 290      -4.100  18.214 -14.737  1.00 37.33           C  
ATOM   4391  HA  PRO A 290      -3.259  18.553 -14.131  1.00 37.33           H  
ATOM   4392  C   PRO A 290      -3.555  17.301 -15.849  1.00 37.33           C  
ATOM   4393  CB  PRO A 290      -5.146  17.587 -13.813  1.00 37.33           C  
ATOM   4394  HB2 PRO A 290      -5.080  16.499 -13.782  1.00 37.33           H  
ATOM   4395  HB3 PRO A 290      -5.007  17.986 -12.808  1.00 37.33           H  
ATOM   4396  O   PRO A 290      -4.156  17.153 -16.910  1.00 37.33           O  
ATOM   4397  CG  PRO A 290      -6.491  18.077 -14.351  1.00 37.33           C  
ATOM   4398  HG2 PRO A 290      -7.207  18.203 -13.539  1.00 37.33           H  
ATOM   4399  HG3 PRO A 290      -6.875  17.380 -15.096  1.00 37.33           H  
ATOM   4400  CD  PRO A 290      -6.176  19.408 -15.022  1.00 37.33           C  
ATOM   4401  HD2 PRO A 290      -6.375  20.228 -14.332  1.00 37.33           H  
ATOM   4402  HD3 PRO A 290      -6.778  19.520 -15.924  1.00 37.33           H  
ATOM   4403  N   ILE A 291      -2.403  16.670 -15.640  1.00 35.38           N  
ATOM   4404  H   ILE A 291      -1.913  16.824 -14.770  1.00 35.38           H  
ATOM   4405  CA  ILE A 291      -1.862  15.660 -16.561  1.00 35.38           C  
ATOM   4406  HA  ILE A 291      -2.531  15.531 -17.412  1.00 35.38           H  
ATOM   4407  C   ILE A 291      -1.808  14.338 -15.821  1.00 35.38           C  
ATOM   4408  CB  ILE A 291      -0.482  16.054 -17.119  1.00 35.38           C  
ATOM   4409  HB  ILE A 291       0.189  16.261 -16.285  1.00 35.38           H  
ATOM   4410  O   ILE A 291      -1.270  14.273 -14.719  1.00 35.38           O  
ATOM   4411  CG1 ILE A 291      -0.640  17.333 -17.961  1.00 35.38           C  
ATOM   4412 HG12 ILE A 291      -1.356  17.163 -18.765  1.00 35.38           H  
ATOM   4413 HG13 ILE A 291      -1.019  18.145 -17.340  1.00 35.38           H  
ATOM   4414  CG2 ILE A 291       0.123  14.896 -17.954  1.00 35.38           C  
ATOM   4415 HG21 ILE A 291       0.180  13.980 -17.367  1.00 35.38           H  
ATOM   4416 HG22 ILE A 291       1.152  15.116 -18.238  1.00 35.38           H  
ATOM   4417 HG23 ILE A 291      -0.480  14.718 -18.844  1.00 35.38           H  
ATOM   4418  CD1 ILE A 291       0.678  17.784 -18.564  1.00 35.38           C  
ATOM   4419 HD11 ILE A 291       0.493  18.587 -19.277  1.00 35.38           H  
ATOM   4420 HD12 ILE A 291       1.149  16.997 -19.153  1.00 35.38           H  
ATOM   4421 HD13 ILE A 291       1.344  18.119 -17.769  1.00 35.38           H  
ATOM   4422  N   ASN A 292      -2.327  13.279 -16.443  1.00 40.90           N  
ATOM   4423  H   ASN A 292      -2.722  13.404 -17.365  1.00 40.90           H  
ATOM   4424  CA  ASN A 292      -2.200  11.924 -15.923  1.00 40.90           C  
ATOM   4425  HA  ASN A 292      -1.619  11.965 -15.001  1.00 40.90           H  
ATOM   4426  C   ASN A 292      -1.418  11.033 -16.895  1.00 40.90           C  
ATOM   4427  CB  ASN A 292      -3.582  11.361 -15.563  1.00 40.90           C  
ATOM   4428  HB2 ASN A 292      -3.981  10.758 -16.378  1.00 40.90           H  
ATOM   4429  HB3 ASN A 292      -4.281  12.170 -15.354  1.00 40.90           H  
ATOM   4430  O   ASN A 292      -1.791  10.896 -18.066  1.00 40.90           O  
ATOM   4431  CG  ASN A 292      -3.459  10.504 -14.327  1.00 40.90           C  
ATOM   4432  ND2 ASN A 292      -4.147  10.859 -13.266  1.00 40.90           N  
ATOM   4433 HD21 ASN A 292      -3.976  10.354 -12.408  1.00 40.90           H  
ATOM   4434 HD22 ASN A 292      -4.719  11.692 -13.265  1.00 40.90           H  
ATOM   4435  OD1 ASN A 292      -2.674   9.577 -14.289  1.00 40.90           O  
ATOM   4436  N   LEU A 293      -0.327  10.439 -16.407  1.00 39.37           N  
ATOM   4437  H   LEU A 293      -0.159  10.513 -15.414  1.00 39.37           H  
ATOM   4438  CA  LEU A 293       0.503   9.493 -17.149  1.00 39.37           C  
ATOM   4439  HA  LEU A 293       0.367   9.638 -18.221  1.00 39.37           H  
ATOM   4440  C   LEU A 293       0.044   8.076 -16.799  1.00 39.37           C  
ATOM   4441  CB  LEU A 293       1.994   9.701 -16.809  1.00 39.37           C  
ATOM   4442  HB2 LEU A 293       2.573   8.978 -17.384  1.00 39.37           H  
ATOM   4443  HB3 LEU A 293       2.142   9.472 -15.754  1.00 39.37           H  
ATOM   4444  O   LEU A 293       0.255   7.610 -15.682  1.00 39.37           O  
ATOM   4445  CG  LEU A 293       2.563  11.107 -17.071  1.00 39.37           C  
ATOM   4446  HG  LEU A 293       2.066  11.827 -16.420  1.00 39.37           H  
ATOM   4447  CD1 LEU A 293       4.054  11.133 -16.741  1.00 39.37           C  
ATOM   4448 HD11 LEU A 293       4.594  10.417 -17.360  1.00 39.37           H  
ATOM   4449 HD12 LEU A 293       4.456  12.134 -16.895  1.00 39.37           H  
ATOM   4450 HD13 LEU A 293       4.195  10.868 -15.693  1.00 39.37           H  
ATOM   4451  CD2 LEU A 293       2.374  11.555 -18.515  1.00 39.37           C  
ATOM   4452 HD21 LEU A 293       1.346  11.907 -18.609  1.00 39.37           H  
ATOM   4453 HD22 LEU A 293       2.555  10.720 -19.192  1.00 39.37           H  
ATOM   4454 HD23 LEU A 293       3.047  12.385 -18.733  1.00 39.37           H  
ATOM   4455  N   ASN A 294      -0.600   7.392 -17.743  1.00 39.40           N  
ATOM   4456  H   ASN A 294      -0.702   7.785 -18.668  1.00 39.40           H  
ATOM   4457  CA  ASN A 294      -1.171   6.077 -17.487  1.00 39.40           C  
ATOM   4458  HA  ASN A 294      -1.499   6.045 -16.448  1.00 39.40           H  
ATOM   4459  C   ASN A 294      -0.094   4.996 -17.685  1.00 39.40           C  
ATOM   4460  CB  ASN A 294      -2.407   5.910 -18.391  1.00 39.40           C  
ATOM   4461  HB2 ASN A 294      -2.896   6.877 -18.508  1.00 39.40           H  
ATOM   4462  HB3 ASN A 294      -2.092   5.573 -19.378  1.00 39.40           H  
ATOM   4463  O   ASN A 294       0.295   4.702 -18.816  1.00 39.40           O  
ATOM   4464  CG  ASN A 294      -3.453   4.966 -17.827  1.00 39.40           C  
ATOM   4465  ND2 ASN A 294      -4.362   4.504 -18.653  1.00 39.40           N  
ATOM   4466 HD21 ASN A 294      -4.132   4.525 -19.636  1.00 39.40           H  
ATOM   4467 HD22 ASN A 294      -4.916   3.773 -18.231  1.00 39.40           H  
ATOM   4468  OD1 ASN A 294      -3.508   4.640 -16.659  1.00 39.40           O  
ATOM   4469  N   SER A 295       0.396   4.396 -16.598  1.00 30.96           N  
ATOM   4470  H   SER A 295       0.057   4.688 -15.693  1.00 30.96           H  
ATOM   4471  CA  SER A 295       1.185   3.161 -16.686  1.00 30.96           C  
ATOM   4472  HA  SER A 295       1.818   3.223 -17.571  1.00 30.96           H  
ATOM   4473  C   SER A 295       0.234   1.970 -16.871  1.00 30.96           C  
ATOM   4474  CB  SER A 295       2.126   3.006 -15.479  1.00 30.96           C  
ATOM   4475  HB2 SER A 295       3.047   2.535 -15.822  1.00 30.96           H  
ATOM   4476  HB3 SER A 295       2.376   3.983 -15.064  1.00 30.96           H  
ATOM   4477  O   SER A 295      -0.872   1.966 -16.327  1.00 30.96           O  
ATOM   4478  OG  SER A 295       1.563   2.178 -14.480  1.00 30.96           O  
ATOM   4479  HG  SER A 295       1.349   2.669 -13.684  1.00 30.96           H  
ATOM   4480  N   THR A 296       0.649   0.939 -17.611  1.00 30.82           N  
ATOM   4481  H   THR A 296       1.567   0.966 -18.030  1.00 30.82           H  
ATOM   4482  CA  THR A 296      -0.138  -0.285 -17.880  1.00 30.82           C  
ATOM   4483  HA  THR A 296      -1.053   0.006 -18.397  1.00 30.82           H  
ATOM   4484  C   THR A 296      -0.583  -1.035 -16.625  1.00 30.82           C  
ATOM   4485  CB  THR A 296       0.655  -1.284 -18.756  1.00 30.82           C  
ATOM   4486  HB  THR A 296       0.807  -2.214 -18.208  1.00 30.82           H  
ATOM   4487  O   THR A 296      -1.398  -1.945 -16.724  1.00 30.82           O  
ATOM   4488  CG2 THR A 296      -0.105  -1.618 -20.041  1.00 30.82           C  
ATOM   4489 HG21 THR A 296       0.557  -2.091 -20.766  1.00 30.82           H  
ATOM   4490 HG22 THR A 296      -0.568  -0.728 -20.466  1.00 30.82           H  
ATOM   4491 HG23 THR A 296      -0.902  -2.321 -19.796  1.00 30.82           H  
ATOM   4492  OG1 THR A 296       1.942  -0.798 -19.087  1.00 30.82           O  
ATOM   4493  HG1 THR A 296       2.400  -1.494 -19.564  1.00 30.82           H  
ATOM   4494  N   TYR A 297      -0.062  -0.658 -15.457  1.00 26.18           N  
ATOM   4495  H   TYR A 297       0.562   0.137 -15.453  1.00 26.18           H  
ATOM   4496  CA  TYR A 297      -0.232  -1.370 -14.199  1.00 26.18           C  
ATOM   4497  HA  TYR A 297      -0.867  -2.241 -14.358  1.00 26.18           H  
ATOM   4498  C   TYR A 297      -0.928  -0.559 -13.099  1.00 26.18           C  
ATOM   4499  CB  TYR A 297       1.148  -1.878 -13.764  1.00 26.18           C  
ATOM   4500  HB2 TYR A 297       1.897  -1.099 -13.907  1.00 26.18           H  
ATOM   4501  HB3 TYR A 297       1.128  -2.112 -12.700  1.00 26.18           H  
ATOM   4502  O   TYR A 297      -1.170  -1.109 -12.031  1.00 26.18           O  
ATOM   4503  CG  TYR A 297       1.553  -3.136 -14.504  1.00 26.18           C  
ATOM   4504  CD1 TYR A 297       1.112  -4.379 -14.013  1.00 26.18           C  
ATOM   4505  HD1 TYR A 297       0.509  -4.422 -13.118  1.00 26.18           H  
ATOM   4506  CD2 TYR A 297       2.326  -3.075 -15.681  1.00 26.18           C  
ATOM   4507  HD2 TYR A 297       2.662  -2.119 -16.055  1.00 26.18           H  
ATOM   4508  CE1 TYR A 297       1.451  -5.565 -14.687  1.00 26.18           C  
ATOM   4509  HE1 TYR A 297       1.119  -6.523 -14.315  1.00 26.18           H  
ATOM   4510  CE2 TYR A 297       2.664  -4.262 -16.361  1.00 26.18           C  
ATOM   4511  HE2 TYR A 297       3.266  -4.219 -17.257  1.00 26.18           H  
ATOM   4512  OH  TYR A 297       2.553  -6.661 -16.503  1.00 26.18           O  
ATOM   4513  HH  TYR A 297       3.085  -6.498 -17.286  1.00 26.18           H  
ATOM   4514  CZ  TYR A 297       2.227  -5.509 -15.861  1.00 26.18           C  
ATOM   4515  N   SER A 298      -1.276   0.715 -13.320  1.00 28.90           N  
ATOM   4516  H   SER A 298      -1.043   1.139 -14.207  1.00 28.90           H  
ATOM   4517  CA  SER A 298      -1.786   1.561 -12.226  1.00 28.90           C  
ATOM   4518  HA  SER A 298      -1.597   1.060 -11.277  1.00 28.90           H  
ATOM   4519  C   SER A 298      -3.304   1.782 -12.230  1.00 28.90           C  
ATOM   4520  CB  SER A 298      -0.999   2.875 -12.140  1.00 28.90           C  
ATOM   4521  HB2 SER A 298      -1.144   3.455 -13.051  1.00 28.90           H  
ATOM   4522  HB3 SER A 298      -1.354   3.449 -11.284  1.00 28.90           H  
ATOM   4523  O   SER A 298      -3.835   2.173 -11.200  1.00 28.90           O  
ATOM   4524  OG  SER A 298       0.380   2.621 -11.940  1.00 28.90           O  
ATOM   4525  HG  SER A 298       0.475   2.160 -11.103  1.00 28.90           H  
ATOM   4526  N   ALA A 299      -4.026   1.485 -13.318  1.00 30.30           N  
ATOM   4527  H   ALA A 299      -3.526   1.083 -14.099  1.00 30.30           H  
ATOM   4528  CA  ALA A 299      -5.432   1.870 -13.555  1.00 30.30           C  
ATOM   4529  HA  ALA A 299      -5.495   2.953 -13.456  1.00 30.30           H  
ATOM   4530  C   ALA A 299      -6.512   1.309 -12.588  1.00 30.30           C  
ATOM   4531  CB  ALA A 299      -5.755   1.547 -15.022  1.00 30.30           C  
ATOM   4532  HB1 ALA A 299      -5.737   0.468 -15.176  1.00 30.30           H  
ATOM   4533  HB2 ALA A 299      -6.747   1.925 -15.272  1.00 30.30           H  
ATOM   4534  HB3 ALA A 299      -5.023   2.022 -15.675  1.00 30.30           H  
ATOM   4535  O   ALA A 299      -7.700   1.467 -12.862  1.00 30.30           O  
ATOM   4536  N   MET A 300      -6.136   0.666 -11.478  1.00 28.82           N  
ATOM   4537  H   MET A 300      -5.153   0.674 -11.246  1.00 28.82           H  
ATOM   4538  CA  MET A 300      -7.056   0.014 -10.533  1.00 28.82           C  
ATOM   4539  HA  MET A 300      -7.969  -0.254 -11.065  1.00 28.82           H  
ATOM   4540  C   MET A 300      -7.516   0.911  -9.371  1.00 28.82           C  
ATOM   4541  CB  MET A 300      -6.428  -1.294 -10.027  1.00 28.82           C  
ATOM   4542  HB2 MET A 300      -5.437  -1.099  -9.615  1.00 28.82           H  
ATOM   4543  HB3 MET A 300      -7.055  -1.710  -9.239  1.00 28.82           H  
ATOM   4544  O   MET A 300      -8.468   0.569  -8.677  1.00 28.82           O  
ATOM   4545  CG  MET A 300      -6.333  -2.327 -11.156  1.00 28.82           C  
ATOM   4546  HG2 MET A 300      -7.326  -2.457 -11.585  1.00 28.82           H  
ATOM   4547  HG3 MET A 300      -5.668  -1.952 -11.934  1.00 28.82           H  
ATOM   4548  SD  MET A 300      -5.734  -3.953 -10.626  1.00 28.82           S  
ATOM   4549  CE  MET A 300      -5.986  -4.884 -12.160  1.00 28.82           C  
ATOM   4550  HE1 MET A 300      -7.044  -4.871 -12.424  1.00 28.82           H  
ATOM   4551  HE2 MET A 300      -5.403  -4.434 -12.963  1.00 28.82           H  
ATOM   4552  HE3 MET A 300      -5.666  -5.916 -12.014  1.00 28.82           H  
ATOM   4553  N   GLU A 301      -6.911   2.085  -9.186  1.00 33.44           N  
ATOM   4554  H   GLU A 301      -6.131   2.324  -9.781  1.00 33.44           H  
ATOM   4555  CA  GLU A 301      -7.305   3.059  -8.163  1.00 33.44           C  
ATOM   4556  HA  GLU A 301      -8.161   2.689  -7.598  1.00 33.44           H  
ATOM   4557  C   GLU A 301      -7.707   4.365  -8.857  1.00 33.44           C  
ATOM   4558  CB  GLU A 301      -6.150   3.280  -7.174  1.00 33.44           C  
ATOM   4559  HB2 GLU A 301      -5.274   3.617  -7.728  1.00 33.44           H  
ATOM   4560  HB3 GLU A 301      -6.443   4.066  -6.478  1.00 33.44           H  
ATOM   4561  O   GLU A 301      -6.944   4.894  -9.663  1.00 33.44           O  
ATOM   4562  CG  GLU A 301      -5.794   2.012  -6.375  1.00 33.44           C  
ATOM   4563  HG2 GLU A 301      -6.675   1.700  -5.814  1.00 33.44           H  
ATOM   4564  HG3 GLU A 301      -5.532   1.213  -7.068  1.00 33.44           H  
ATOM   4565  CD  GLU A 301      -4.620   2.221  -5.405  1.00 33.44           C  
ATOM   4566  OE1 GLU A 301      -4.267   1.238  -4.717  1.00 33.44           O  
ATOM   4567  OE2 GLU A 301      -4.086   3.357  -5.350  1.00 33.44           O  
ATOM   4568  N   GLY A 302      -8.889   4.917  -8.563  1.00 30.47           N  
ATOM   4569  H   GLY A 302      -9.466   4.426  -7.894  1.00 30.47           H  
ATOM   4570  CA  GLY A 302      -9.472   6.114  -9.203  1.00 30.47           C  
ATOM   4571  HA2 GLY A 302     -10.432   6.324  -8.731  1.00 30.47           H  
ATOM   4572  HA3 GLY A 302      -9.657   5.878 -10.251  1.00 30.47           H  
ATOM   4573  C   GLY A 302      -8.644   7.417  -9.166  1.00 30.47           C  
ATOM   4574  O   GLY A 302      -9.145   8.461  -9.570  1.00 30.47           O  
ATOM   4575  N   ASN A 303      -7.378   7.362  -8.750  1.00 37.63           N  
ATOM   4576  H   ASN A 303      -7.035   6.436  -8.535  1.00 37.63           H  
ATOM   4577  CA  ASN A 303      -6.371   8.426  -8.771  1.00 37.63           C  
ATOM   4578  HA  ASN A 303      -6.823   9.345  -8.399  1.00 37.63           H  
ATOM   4579  C   ASN A 303      -5.820   8.758 -10.177  1.00 37.63           C  
ATOM   4580  CB  ASN A 303      -5.236   7.994  -7.816  1.00 37.63           C  
ATOM   4581  HB2 ASN A 303      -4.973   6.951  -7.996  1.00 37.63           H  
ATOM   4582  HB3 ASN A 303      -4.349   8.598  -8.006  1.00 37.63           H  
ATOM   4583  O   ASN A 303      -4.955   9.624 -10.317  1.00 37.63           O  
ATOM   4584  CG  ASN A 303      -5.581   8.193  -6.352  1.00 37.63           C  
ATOM   4585  ND2 ASN A 303      -4.966   7.450  -5.462  1.00 37.63           N  
ATOM   4586 HD21 ASN A 303      -5.250   7.574  -4.501  1.00 37.63           H  
ATOM   4587 HD22 ASN A 303      -4.378   6.678  -5.741  1.00 37.63           H  
ATOM   4588  OD1 ASN A 303      -6.390   9.028  -5.984  1.00 37.63           O  
ATOM   4589  N   LEU A 304      -6.285   8.079 -11.233  1.00 37.30           N  
ATOM   4590  H   LEU A 304      -6.953   7.346 -11.042  1.00 37.30           H  
ATOM   4591  CA  LEU A 304      -5.643   8.102 -12.559  1.00 37.30           C  
ATOM   4592  HA  LEU A 304      -4.710   8.659 -12.469  1.00 37.30           H  
ATOM   4593  C   LEU A 304      -6.415   8.824 -13.666  1.00 37.30           C  
ATOM   4594  CB  LEU A 304      -5.223   6.689 -12.938  1.00 37.30           C  
ATOM   4595  HB2 LEU A 304      -6.074   6.023 -12.798  1.00 37.30           H  
ATOM   4596  HB3 LEU A 304      -4.915   6.644 -13.983  1.00 37.30           H  
ATOM   4597  O   LEU A 304      -6.071   8.728 -14.847  1.00 37.30           O  
ATOM   4598  CG  LEU A 304      -4.040   6.262 -12.064  1.00 37.30           C  
ATOM   4599  HG  LEU A 304      -4.220   6.501 -11.015  1.00 37.30           H  
ATOM   4600  CD1 LEU A 304      -3.935   4.778 -12.181  1.00 37.30           C  
ATOM   4601 HD11 LEU A 304      -4.878   4.334 -11.860  1.00 37.30           H  
ATOM   4602 HD12 LEU A 304      -3.686   4.486 -13.201  1.00 37.30           H  
ATOM   4603 HD13 LEU A 304      -3.162   4.472 -11.477  1.00 37.30           H  
ATOM   4604  CD2 LEU A 304      -2.690   6.844 -12.488  1.00 37.30           C  
ATOM   4605 HD21 LEU A 304      -2.668   7.914 -12.285  1.00 37.30           H  
ATOM   4606 HD22 LEU A 304      -2.517   6.679 -13.551  1.00 37.30           H  
ATOM   4607 HD23 LEU A 304      -1.887   6.383 -11.914  1.00 37.30           H  
ATOM   4608  N   VAL A 305      -7.438   9.598 -13.305  1.00 36.54           N  
ATOM   4609  H   VAL A 305      -7.660   9.669 -12.322  1.00 36.54           H  
ATOM   4610  CA  VAL A 305      -8.153  10.453 -14.256  1.00 36.54           C  
ATOM   4611  HA  VAL A 305      -7.763  10.273 -15.258  1.00 36.54           H  
ATOM   4612  C   VAL A 305      -7.872  11.914 -13.926  1.00 36.54           C  
ATOM   4613  CB  VAL A 305      -9.655  10.120 -14.322  1.00 36.54           C  
ATOM   4614  HB  VAL A 305     -10.157  10.444 -13.410  1.00 36.54           H  
ATOM   4615  O   VAL A 305      -8.348  12.438 -12.925  1.00 36.54           O  
ATOM   4616  CG1 VAL A 305     -10.273  10.838 -15.528  1.00 36.54           C  
ATOM   4617 HG11 VAL A 305     -10.205  11.918 -15.398  1.00 36.54           H  
ATOM   4618 HG12 VAL A 305      -9.759  10.554 -16.446  1.00 36.54           H  
ATOM   4619 HG13 VAL A 305     -11.324  10.563 -15.620  1.00 36.54           H  
ATOM   4620  CG2 VAL A 305      -9.896   8.613 -14.510  1.00 36.54           C  
ATOM   4621 HG21 VAL A 305      -9.310   8.242 -15.351  1.00 36.54           H  
ATOM   4622 HG22 VAL A 305     -10.953   8.423 -14.697  1.00 36.54           H  
ATOM   4623 HG23 VAL A 305      -9.603   8.075 -13.608  1.00 36.54           H  
ATOM   4624  N   ALA A 306      -7.088  12.584 -14.775  1.00 34.77           N  
ATOM   4625  H   ALA A 306      -6.707  12.093 -15.572  1.00 34.77           H  
ATOM   4626  CA  ALA A 306      -6.949  14.036 -14.738  1.00 34.77           C  
ATOM   4627  HA  ALA A 306      -6.756  14.360 -13.716  1.00 34.77           H  
ATOM   4628  C   ALA A 306      -8.270  14.670 -15.198  1.00 34.77           C  
ATOM   4629  CB  ALA A 306      -5.756  14.449 -15.606  1.00 34.77           C  
ATOM   4630  HB1 ALA A 306      -5.790  13.962 -16.581  1.00 34.77           H  
ATOM   4631  HB2 ALA A 306      -5.785  15.528 -15.756  1.00 34.77           H  
ATOM   4632  HB3 ALA A 306      -4.822  14.221 -15.092  1.00 34.77           H  
ATOM   4633  O   ALA A 306      -8.515  14.816 -16.397  1.00 34.77           O  
ATOM   4634  N   ASN A 307      -9.146  14.990 -14.244  1.00 34.66           N  
ATOM   4635  H   ASN A 307      -8.931  14.753 -13.286  1.00 34.66           H  
ATOM   4636  CA  ASN A 307     -10.406  15.665 -14.529  1.00 34.66           C  
ATOM   4637  HA  ASN A 307     -10.997  15.042 -15.201  1.00 34.66           H  
ATOM   4638  C   ASN A 307     -10.144  17.015 -15.216  1.00 34.66           C  
ATOM   4639  CB  ASN A 307     -11.180  15.864 -13.219  1.00 34.66           C  
ATOM   4640  HB2 ASN A 307     -11.305  14.909 -12.708  1.00 34.66           H  
ATOM   4641  HB3 ASN A 307     -10.628  16.540 -12.566  1.00 34.66           H  
ATOM   4642  O   ASN A 307      -9.488  17.871 -14.631  1.00 34.66           O  
ATOM   4643  CG  ASN A 307     -12.551  16.450 -13.499  1.00 34.66           C  
ATOM   4644  ND2 ASN A 307     -13.150  17.127 -12.551  1.00 34.66           N  
ATOM   4645 HD21 ASN A 307     -12.701  17.265 -11.656  1.00 34.66           H  
ATOM   4646 HD22 ASN A 307     -14.061  17.502 -12.773  1.00 34.66           H  
ATOM   4647  OD1 ASN A 307     -13.114  16.273 -14.567  1.00 34.66           O  
ATOM   4648  N   GLY A 308     -10.622  17.200 -16.451  1.00 31.01           N  
ATOM   4649  H   GLY A 308     -11.209  16.488 -16.862  1.00 31.01           H  
ATOM   4650  CA  GLY A 308     -10.324  18.407 -17.233  1.00 31.01           C  
ATOM   4651  HA2 GLY A 308     -10.518  19.289 -16.624  1.00 31.01           H  
ATOM   4652  HA3 GLY A 308     -10.989  18.436 -18.096  1.00 31.01           H  
ATOM   4653  C   GLY A 308      -8.875  18.486 -17.735  1.00 31.01           C  
ATOM   4654  O   GLY A 308      -8.362  19.580 -17.948  1.00 31.01           O  
ATOM   4655  N   GLY A 309      -8.201  17.343 -17.892  1.00 35.49           N  
ATOM   4656  H   GLY A 309      -8.665  16.484 -17.631  1.00 35.49           H  
ATOM   4657  CA  GLY A 309      -6.767  17.264 -18.159  1.00 35.49           C  
ATOM   4658  HA2 GLY A 309      -6.330  18.257 -18.265  1.00 35.49           H  
ATOM   4659  HA3 GLY A 309      -6.349  16.802 -17.264  1.00 35.49           H  
ATOM   4660  C   GLY A 309      -6.336  16.406 -19.353  1.00 35.49           C  
ATOM   4661  O   GLY A 309      -7.167  15.900 -20.110  1.00 35.49           O  
ATOM   4662  N   ILE A 310      -5.020  16.228 -19.522  1.00 32.38           N  
ATOM   4663  H   ILE A 310      -4.418  16.629 -18.818  1.00 32.38           H  
ATOM   4664  CA  ILE A 310      -4.405  15.428 -20.599  1.00 32.38           C  
ATOM   4665  HA  ILE A 310      -5.106  15.369 -21.432  1.00 32.38           H  
ATOM   4666  C   ILE A 310      -4.136  14.001 -20.101  1.00 32.38           C  
ATOM   4667  CB  ILE A 310      -3.108  16.090 -21.131  1.00 32.38           C  
ATOM   4668  HB  ILE A 310      -2.383  16.107 -20.317  1.00 32.38           H  
ATOM   4669  O   ILE A 310      -3.442  13.808 -19.101  1.00 32.38           O  
ATOM   4670  CG1 ILE A 310      -3.361  17.546 -21.597  1.00 32.38           C  
ATOM   4671 HG12 ILE A 310      -4.101  17.549 -22.398  1.00 32.38           H  
ATOM   4672 HG13 ILE A 310      -3.767  18.121 -20.765  1.00 32.38           H  
ATOM   4673  CG2 ILE A 310      -2.494  15.261 -22.274  1.00 32.38           C  
ATOM   4674 HG21 ILE A 310      -2.314  14.230 -21.968  1.00 32.38           H  
ATOM   4675 HG22 ILE A 310      -1.528  15.673 -22.567  1.00 32.38           H  
ATOM   4676 HG23 ILE A 310      -3.166  15.277 -23.132  1.00 32.38           H  
ATOM   4677  CD1 ILE A 310      -2.108  18.292 -22.080  1.00 32.38           C  
ATOM   4678 HD11 ILE A 310      -1.318  18.210 -21.333  1.00 32.38           H  
ATOM   4679 HD12 ILE A 310      -2.350  19.345 -22.224  1.00 32.38           H  
ATOM   4680 HD13 ILE A 310      -1.760  17.885 -23.029  1.00 32.38           H  
ATOM   4681  N   LYS A 311      -4.639  12.992 -20.825  1.00 35.39           N  
ATOM   4682  H   LYS A 311      -5.195  13.228 -21.635  1.00 35.39           H  
ATOM   4683  CA  LYS A 311      -4.300  11.576 -20.614  1.00 35.39           C  
ATOM   4684  HA  LYS A 311      -3.948  11.435 -19.592  1.00 35.39           H  
ATOM   4685  C   LYS A 311      -3.167  11.173 -21.562  1.00 35.39           C  
ATOM   4686  CB  LYS A 311      -5.568  10.729 -20.817  1.00 35.39           C  
ATOM   4687  HB2 LYS A 311      -6.329  11.071 -20.116  1.00 35.39           H  
ATOM   4688  HB3 LYS A 311      -5.943  10.881 -21.830  1.00 35.39           H  
ATOM   4689  O   LYS A 311      -3.373  11.182 -22.772  1.00 35.39           O  
ATOM   4690  CG  LYS A 311      -5.322   9.231 -20.590  1.00 35.39           C  
ATOM   4691  HG2 LYS A 311      -4.967   9.076 -19.571  1.00 35.39           H  
ATOM   4692  HG3 LYS A 311      -4.562   8.875 -21.286  1.00 35.39           H  
ATOM   4693  CD  LYS A 311      -6.608   8.428 -20.812  1.00 35.39           C  
ATOM   4694  HD2 LYS A 311      -7.365   8.762 -20.103  1.00 35.39           H  
ATOM   4695  HD3 LYS A 311      -6.961   8.597 -21.830  1.00 35.39           H  
ATOM   4696  CE  LYS A 311      -6.313   6.942 -20.601  1.00 35.39           C  
ATOM   4697  HE2 LYS A 311      -5.924   6.805 -19.592  1.00 35.39           H  
ATOM   4698  HE3 LYS A 311      -5.534   6.647 -21.303  1.00 35.39           H  
ATOM   4699  NZ  LYS A 311      -7.527   6.117 -20.800  1.00 35.39           N  
ATOM   4700  HZ1 LYS A 311      -7.311   5.142 -20.650  1.00 35.39           H  
ATOM   4701  HZ2 LYS A 311      -7.877   6.240 -21.740  1.00 35.39           H  
ATOM   4702  HZ3 LYS A 311      -8.238   6.392 -20.139  1.00 35.39           H  
ATOM   4703  N   ASN A 312      -2.008  10.788 -21.027  1.00 39.76           N  
ATOM   4704  H   ASN A 312      -1.918  10.807 -20.021  1.00 39.76           H  
ATOM   4705  CA  ASN A 312      -0.902  10.220 -21.809  1.00 39.76           C  
ATOM   4706  HA  ASN A 312      -1.015  10.498 -22.857  1.00 39.76           H  
ATOM   4707  C   ASN A 312      -0.943   8.685 -21.745  1.00 39.76           C  
ATOM   4708  CB  ASN A 312       0.435  10.791 -21.307  1.00 39.76           C  
ATOM   4709  HB2 ASN A 312       0.387  10.837 -20.219  1.00 39.76           H  
ATOM   4710  HB3 ASN A 312       1.243  10.112 -21.580  1.00 39.76           H  
ATOM   4711  O   ASN A 312      -1.016   8.104 -20.659  1.00 39.76           O  
ATOM   4712  CG  ASN A 312       0.782  12.163 -21.871  1.00 39.76           C  
ATOM   4713  ND2 ASN A 312       1.666  12.897 -21.239  1.00 39.76           N  
ATOM   4714 HD21 ASN A 312       1.842  13.812 -21.630  1.00 39.76           H  
ATOM   4715 HD22 ASN A 312       2.060  12.581 -20.365  1.00 39.76           H  
ATOM   4716  OD1 ASN A 312       0.305  12.594 -22.902  1.00 39.76           O  
ATOM   4717  N   GLY A 313      -0.936   8.045 -22.916  1.00 35.65           N  
ATOM   4718  H   GLY A 313      -0.945   8.612 -23.752  1.00 35.65           H  
ATOM   4719  CA  GLY A 313      -0.999   6.595 -23.093  1.00 35.65           C  
ATOM   4720  HA2 GLY A 313      -1.128   6.377 -24.153  1.00 35.65           H  
ATOM   4721  HA3 GLY A 313      -1.870   6.216 -22.559  1.00 35.65           H  
ATOM   4722  C   GLY A 313       0.233   5.830 -22.597  1.00 35.65           C  
ATOM   4723  O   GLY A 313       1.253   6.404 -22.229  1.00 35.65           O  
ATOM   4724  N   THR A 314       0.112   4.505 -22.607  1.00 37.08           N  
ATOM   4725  H   THR A 314      -0.770   4.097 -22.882  1.00 37.08           H  
ATOM   4726  CA  THR A 314       1.108   3.547 -22.122  1.00 37.08           C  
ATOM   4727  HA  THR A 314       1.293   3.747 -21.066  1.00 37.08           H  
ATOM   4728  C   THR A 314       2.430   3.618 -22.894  1.00 37.08           C  
ATOM   4729  CB  THR A 314       0.545   2.126 -22.280  1.00 37.08           C  
ATOM   4730  HB  THR A 314       0.704   1.785 -23.303  1.00 37.08           H  
ATOM   4731  O   THR A 314       2.422   3.613 -24.125  1.00 37.08           O  
ATOM   4732  CG2 THR A 314       1.229   1.167 -21.326  1.00 37.08           C  
ATOM   4733 HG21 THR A 314       0.863   1.328 -20.312  1.00 37.08           H  
ATOM   4734 HG22 THR A 314       1.042   0.148 -21.668  1.00 37.08           H  
ATOM   4735 HG23 THR A 314       2.309   1.309 -21.342  1.00 37.08           H  
ATOM   4736  OG1 THR A 314      -0.844   2.071 -22.011  1.00 37.08           O  
ATOM   4737  HG1 THR A 314      -1.045   1.154 -21.808  1.00 37.08           H  
ATOM   4738  N   LEU A 315       3.565   3.603 -22.187  1.00 31.34           N  
ATOM   4739  H   LEU A 315       3.501   3.622 -21.179  1.00 31.34           H  
ATOM   4740  CA  LEU A 315       4.891   3.385 -22.780  1.00 31.34           C  
ATOM   4741  HA  LEU A 315       5.013   4.089 -23.602  1.00 31.34           H  
ATOM   4742  C   LEU A 315       4.998   1.941 -23.322  1.00 31.34           C  
ATOM   4743  CB  LEU A 315       5.979   3.658 -21.715  1.00 31.34           C  
ATOM   4744  HB2 LEU A 315       5.529   3.603 -20.724  1.00 31.34           H  
ATOM   4745  HB3 LEU A 315       6.722   2.861 -21.746  1.00 31.34           H  
ATOM   4746  O   LEU A 315       4.841   1.002 -22.538  1.00 31.34           O  
ATOM   4747  CG  LEU A 315       6.698   5.012 -21.894  1.00 31.34           C  
ATOM   4748  HG  LEU A 315       6.126   5.659 -22.559  1.00 31.34           H  
ATOM   4749  CD1 LEU A 315       6.833   5.726 -20.551  1.00 31.34           C  
ATOM   4750 HD11 LEU A 315       7.325   5.068 -19.834  1.00 31.34           H  
ATOM   4751 HD12 LEU A 315       7.410   6.642 -20.673  1.00 31.34           H  
ATOM   4752 HD13 LEU A 315       5.842   5.985 -20.177  1.00 31.34           H  
ATOM   4753  CD2 LEU A 315       8.098   4.810 -22.481  1.00 31.34           C  
ATOM   4754 HD21 LEU A 315       8.023   4.295 -23.438  1.00 31.34           H  
ATOM   4755 HD22 LEU A 315       8.711   4.219 -21.801  1.00 31.34           H  
ATOM   4756 HD23 LEU A 315       8.572   5.779 -22.640  1.00 31.34           H  
ATOM   4757  N   PRO A 316       5.273   1.723 -24.624  1.00 30.66           N  
ATOM   4758  CA  PRO A 316       5.548   0.388 -25.147  1.00 30.66           C  
ATOM   4759  HA  PRO A 316       4.742  -0.289 -24.863  1.00 30.66           H  
ATOM   4760  C   PRO A 316       6.871  -0.142 -24.572  1.00 30.66           C  
ATOM   4761  CB  PRO A 316       5.550   0.529 -26.674  1.00 30.66           C  
ATOM   4762  HB2 PRO A 316       6.275  -0.134 -27.148  1.00 30.66           H  
ATOM   4763  HB3 PRO A 316       4.549   0.323 -27.053  1.00 30.66           H  
ATOM   4764  O   PRO A 316       7.944   0.409 -24.824  1.00 30.66           O  
ATOM   4765  CG  PRO A 316       5.886   2.000 -26.913  1.00 30.66           C  
ATOM   4766  HG2 PRO A 316       5.440   2.373 -27.835  1.00 30.66           H  
ATOM   4767  HG3 PRO A 316       6.969   2.124 -26.938  1.00 30.66           H  
ATOM   4768  CD  PRO A 316       5.326   2.716 -25.686  1.00 30.66           C  
ATOM   4769  HD2 PRO A 316       4.317   3.070 -25.896  1.00 30.66           H  
ATOM   4770  HD3 PRO A 316       5.975   3.551 -25.423  1.00 30.66           H  
ATOM   4771  N   ILE A 317       6.783  -1.221 -23.790  1.00 28.93           N  
ATOM   4772  H   ILE A 317       5.858  -1.576 -23.593  1.00 28.93           H  
ATOM   4773  CA  ILE A 317       7.912  -1.854 -23.080  1.00 28.93           C  
ATOM   4774  HA  ILE A 317       8.461  -1.074 -22.552  1.00 28.93           H  
ATOM   4775  C   ILE A 317       8.910  -2.496 -24.066  1.00 28.93           C  
ATOM   4776  CB  ILE A 317       7.364  -2.848 -22.019  1.00 28.93           C  
ATOM   4777  HB  ILE A 317       6.766  -3.600 -22.534  1.00 28.93           H  
ATOM   4778  O   ILE A 317      10.104  -2.568 -23.779  1.00 28.93           O  
ATOM   4779  CG1 ILE A 317       6.455  -2.107 -21.001  1.00 28.93           C  
ATOM   4780 HG12 ILE A 317       7.053  -1.388 -20.441  1.00 28.93           H  
ATOM   4781 HG13 ILE A 317       5.684  -1.550 -21.534  1.00 28.93           H  
ATOM   4782  CG2 ILE A 317       8.501  -3.574 -21.274  1.00 28.93           C  
ATOM   4783 HG21 ILE A 317       9.143  -2.853 -20.768  1.00 28.93           H  
ATOM   4784 HG22 ILE A 317       9.101  -4.154 -21.975  1.00 28.93           H  
ATOM   4785 HG23 ILE A 317       8.100  -4.279 -20.546  1.00 28.93           H  
ATOM   4786  CD1 ILE A 317       5.716  -3.014 -20.007  1.00 28.93           C  
ATOM   4787 HD11 ILE A 317       6.418  -3.472 -19.310  1.00 28.93           H  
ATOM   4788 HD12 ILE A 317       5.006  -2.417 -19.435  1.00 28.93           H  
ATOM   4789 HD13 ILE A 317       5.173  -3.791 -20.546  1.00 28.93           H  
ATOM   4790  N   ASP A 318       8.468  -2.845 -25.277  1.00 28.83           N  
ATOM   4791  H   ASP A 318       7.473  -2.810 -25.447  1.00 28.83           H  
ATOM   4792  CA  ASP A 318       9.290  -3.546 -26.276  1.00 28.83           C  
ATOM   4793  HA  ASP A 318       9.807  -4.362 -25.771  1.00 28.83           H  
ATOM   4794  C   ASP A 318      10.413  -2.694 -26.907  1.00 28.83           C  
ATOM   4795  CB  ASP A 318       8.368  -4.171 -27.339  1.00 28.83           C  
ATOM   4796  HB2 ASP A 318       7.678  -3.412 -27.707  1.00 28.83           H  
ATOM   4797  HB3 ASP A 318       8.974  -4.508 -28.180  1.00 28.83           H  
ATOM   4798  O   ASP A 318      11.271  -3.225 -27.609  1.00 28.83           O  
ATOM   4799  CG  ASP A 318       7.584  -5.385 -26.820  1.00 28.83           C  
ATOM   4800  OD1 ASP A 318       8.036  -6.007 -25.833  1.00 28.83           O  
ATOM   4801  OD2 ASP A 318       6.519  -5.664 -27.410  1.00 28.83           O  
ATOM   4802  N   GLY A 319      10.472  -1.383 -26.628  1.00 27.95           N  
ATOM   4803  H   GLY A 319       9.737  -1.008 -26.044  1.00 27.95           H  
ATOM   4804  CA  GLY A 319      11.555  -0.487 -27.068  1.00 27.95           C  
ATOM   4805  HA2 GLY A 319      11.104   0.365 -27.578  1.00 27.95           H  
ATOM   4806  HA3 GLY A 319      12.198  -0.999 -27.784  1.00 27.95           H  
ATOM   4807  C   GLY A 319      12.452   0.065 -25.949  1.00 27.95           C  
ATOM   4808  O   GLY A 319      13.407   0.789 -26.237  1.00 27.95           O  
ATOM   4809  N   ALA A 320      12.155  -0.241 -24.681  1.00 28.13           N  
ATOM   4810  H   ALA A 320      11.397  -0.888 -24.513  1.00 28.13           H  
ATOM   4811  CA  ALA A 320      12.718   0.451 -23.515  1.00 28.13           C  
ATOM   4812  HA  ALA A 320      12.958   1.473 -23.807  1.00 28.13           H  
ATOM   4813  C   ALA A 320      14.025  -0.157 -22.966  1.00 28.13           C  
ATOM   4814  CB  ALA A 320      11.625   0.533 -22.443  1.00 28.13           C  
ATOM   4815  HB1 ALA A 320      11.357  -0.468 -22.107  1.00 28.13           H  
ATOM   4816  HB2 ALA A 320      11.989   1.108 -21.592  1.00 28.13           H  
ATOM   4817  HB3 ALA A 320      10.740   1.025 -22.849  1.00 28.13           H  
ATOM   4818  O   ALA A 320      14.713   0.492 -22.185  1.00 28.13           O  
ATOM   4819  N   PHE A 321      14.425  -1.356 -23.406  1.00 27.53           N  
ATOM   4820  H   PHE A 321      13.805  -1.873 -24.013  1.00 27.53           H  
ATOM   4821  CA  PHE A 321      15.657  -2.015 -22.934  1.00 27.53           C  
ATOM   4822  HA  PHE A 321      15.698  -1.919 -21.849  1.00 27.53           H  
ATOM   4823  C   PHE A 321      16.962  -1.375 -23.446  1.00 27.53           C  
ATOM   4824  CB  PHE A 321      15.592  -3.514 -23.259  1.00 27.53           C  
ATOM   4825  HB2 PHE A 321      15.290  -3.654 -24.297  1.00 27.53           H  
ATOM   4826  HB3 PHE A 321      16.588  -3.943 -23.152  1.00 27.53           H  
ATOM   4827  O   PHE A 321      18.027  -1.653 -22.905  1.00 27.53           O  
ATOM   4828  CG  PHE A 321      14.659  -4.278 -22.340  1.00 27.53           C  
ATOM   4829  CD1 PHE A 321      15.128  -4.720 -21.088  1.00 27.53           C  
ATOM   4830  HD1 PHE A 321      16.149  -4.525 -20.795  1.00 27.53           H  
ATOM   4831  CD2 PHE A 321      13.324  -4.524 -22.711  1.00 27.53           C  
ATOM   4832  HD2 PHE A 321      12.947  -4.188 -23.666  1.00 27.53           H  
ATOM   4833  CE1 PHE A 321      14.270  -5.410 -20.213  1.00 27.53           C  
ATOM   4834  HE1 PHE A 321      14.632  -5.746 -19.253  1.00 27.53           H  
ATOM   4835  CE2 PHE A 321      12.465  -5.212 -21.835  1.00 27.53           C  
ATOM   4836  HE2 PHE A 321      11.441  -5.396 -22.125  1.00 27.53           H  
ATOM   4837  CZ  PHE A 321      12.937  -5.656 -20.588  1.00 27.53           C  
ATOM   4838  HZ  PHE A 321      12.274  -6.182 -19.917  1.00 27.53           H  
ATOM   4839  N   ASN A 322      16.882  -0.486 -24.443  1.00 29.15           N  
ATOM   4840  H   ASN A 322      15.965  -0.302 -24.823  1.00 29.15           H  
ATOM   4841  CA  ASN A 322      18.016   0.290 -24.966  1.00 29.15           C  
ATOM   4842  HA  ASN A 322      18.930  -0.033 -24.469  1.00 29.15           H  
ATOM   4843  C   ASN A 322      17.906   1.797 -24.661  1.00 29.15           C  
ATOM   4844  CB  ASN A 322      18.166   0.004 -26.474  1.00 29.15           C  
ATOM   4845  HB2 ASN A 322      17.192   0.079 -26.958  1.00 29.15           H  
ATOM   4846  HB3 ASN A 322      18.825   0.746 -26.924  1.00 29.15           H  
ATOM   4847  O   ASN A 322      18.648   2.595 -25.236  1.00 29.15           O  
ATOM   4848  CG  ASN A 322      18.786  -1.349 -26.773  1.00 29.15           C  
ATOM   4849  ND2 ASN A 322      18.562  -1.877 -27.952  1.00 29.15           N  
ATOM   4850 HD21 ASN A 322      17.953  -1.422 -28.617  1.00 29.15           H  
ATOM   4851 HD22 ASN A 322      18.977  -2.785 -28.104  1.00 29.15           H  
ATOM   4852  OD1 ASN A 322      19.507  -1.939 -25.991  1.00 29.15           O  
ATOM   4853  N   GLN A 323      16.975   2.206 -23.792  1.00 30.96           N  
ATOM   4854  H   GLN A 323      16.458   1.516 -23.265  1.00 30.96           H  
ATOM   4855  CA  GLN A 323      16.777   3.607 -23.418  1.00 30.96           C  
ATOM   4856  HA  GLN A 323      17.443   4.219 -24.026  1.00 30.96           H  
ATOM   4857  C   GLN A 323      17.162   3.828 -21.951  1.00 30.96           C  
ATOM   4858  CB  GLN A 323      15.345   4.067 -23.734  1.00 30.96           C  
ATOM   4859  HB2 GLN A 323      14.626   3.473 -23.169  1.00 30.96           H  
ATOM   4860  HB3 GLN A 323      15.247   5.110 -23.434  1.00 30.96           H  
ATOM   4861  O   GLN A 323      16.935   2.948 -21.121  1.00 30.96           O  
ATOM   4862  CG  GLN A 323      15.058   3.938 -25.240  1.00 30.96           C  
ATOM   4863  HG2 GLN A 323      14.911   2.885 -25.484  1.00 30.96           H  
ATOM   4864  HG3 GLN A 323      15.920   4.295 -25.803  1.00 30.96           H  
ATOM   4865  CD  GLN A 323      13.846   4.727 -25.724  1.00 30.96           C  
ATOM   4866  NE2 GLN A 323      13.408   4.488 -26.939  1.00 30.96           N  
ATOM   4867 HE21 GLN A 323      12.575   4.992 -27.210  1.00 30.96           H  
ATOM   4868 HE22 GLN A 323      13.780   3.707 -27.459  1.00 30.96           H  
ATOM   4869  OE1 GLN A 323      13.290   5.587 -25.063  1.00 30.96           O  
ATOM   4870  N   PRO A 324      17.782   4.974 -21.614  1.00 28.99           N  
ATOM   4871  CA  PRO A 324      18.187   5.257 -20.245  1.00 28.99           C  
ATOM   4872  HA  PRO A 324      18.919   4.505 -19.947  1.00 28.99           H  
ATOM   4873  C   PRO A 324      16.976   5.207 -19.291  1.00 28.99           C  
ATOM   4874  CB  PRO A 324      18.862   6.628 -20.287  1.00 28.99           C  
ATOM   4875  HB2 PRO A 324      19.938   6.498 -20.396  1.00 28.99           H  
ATOM   4876  HB3 PRO A 324      18.637   7.200 -19.387  1.00 28.99           H  
ATOM   4877  O   PRO A 324      15.884   5.631 -19.676  1.00 28.99           O  
ATOM   4878  CG  PRO A 324      18.297   7.285 -21.546  1.00 28.99           C  
ATOM   4879  HG2 PRO A 324      18.988   8.012 -21.972  1.00 28.99           H  
ATOM   4880  HG3 PRO A 324      17.342   7.755 -21.312  1.00 28.99           H  
ATOM   4881  CD  PRO A 324      18.064   6.104 -22.481  1.00 28.99           C  
ATOM   4882  HD2 PRO A 324      18.967   5.901 -23.057  1.00 28.99           H  
ATOM   4883  HD3 PRO A 324      17.229   6.323 -23.147  1.00 28.99           H  
ATOM   4884  N   PRO A 325      17.154   4.690 -18.061  1.00 29.97           N  
ATOM   4885  CA  PRO A 325      16.061   4.378 -17.144  1.00 29.97           C  
ATOM   4886  HA  PRO A 325      15.438   3.610 -17.601  1.00 29.97           H  
ATOM   4887  C   PRO A 325      15.187   5.602 -16.846  1.00 29.97           C  
ATOM   4888  CB  PRO A 325      16.715   3.788 -15.886  1.00 29.97           C  
ATOM   4889  HB2 PRO A 325      16.680   2.700 -15.940  1.00 29.97           H  
ATOM   4890  HB3 PRO A 325      16.237   4.133 -14.970  1.00 29.97           H  
ATOM   4891  O   PRO A 325      15.677   6.680 -16.501  1.00 29.97           O  
ATOM   4892  CG  PRO A 325      18.170   4.249 -15.969  1.00 29.97           C  
ATOM   4893  HG2 PRO A 325      18.846   3.551 -15.476  1.00 29.97           H  
ATOM   4894  HG3 PRO A 325      18.260   5.244 -15.532  1.00 29.97           H  
ATOM   4895  CD  PRO A 325      18.428   4.328 -17.468  1.00 29.97           C  
ATOM   4896  HD2 PRO A 325      18.735   3.351 -17.841  1.00 29.97           H  
ATOM   4897  HD3 PRO A 325      19.196   5.073 -17.674  1.00 29.97           H  
ATOM   4898  N   LEU A 326      13.875   5.409 -16.988  1.00 31.11           N  
ATOM   4899  H   LEU A 326      13.567   4.493 -17.281  1.00 31.11           H  
ATOM   4900  CA  LEU A 326      12.847   6.419 -16.771  1.00 31.11           C  
ATOM   4901  HA  LEU A 326      13.168   7.349 -17.241  1.00 31.11           H  
ATOM   4902  C   LEU A 326      12.654   6.658 -15.264  1.00 31.11           C  
ATOM   4903  CB  LEU A 326      11.561   5.922 -17.461  1.00 31.11           C  
ATOM   4904  HB2 LEU A 326      11.791   5.650 -18.491  1.00 31.11           H  
ATOM   4905  HB3 LEU A 326      11.233   5.017 -16.949  1.00 31.11           H  
ATOM   4906  O   LEU A 326      12.084   5.823 -14.565  1.00 31.11           O  
ATOM   4907  CG  LEU A 326      10.401   6.932 -17.470  1.00 31.11           C  
ATOM   4908  HG  LEU A 326      10.278   7.367 -16.478  1.00 31.11           H  
ATOM   4909  CD1 LEU A 326      10.631   8.056 -18.483  1.00 31.11           C  
ATOM   4910 HD11 LEU A 326       9.777   8.734 -18.479  1.00 31.11           H  
ATOM   4911 HD12 LEU A 326      11.521   8.624 -18.213  1.00 31.11           H  
ATOM   4912 HD13 LEU A 326      10.757   7.642 -19.483  1.00 31.11           H  
ATOM   4913  CD2 LEU A 326       9.114   6.209 -17.856  1.00 31.11           C  
ATOM   4914 HD21 LEU A 326       9.241   5.749 -18.836  1.00 31.11           H  
ATOM   4915 HD22 LEU A 326       8.898   5.433 -17.122  1.00 31.11           H  
ATOM   4916 HD23 LEU A 326       8.284   6.914 -17.885  1.00 31.11           H  
ATOM   4917  N   VAL A 327      13.106   7.812 -14.770  1.00 30.18           N  
ATOM   4918  H   VAL A 327      13.624   8.419 -15.389  1.00 30.18           H  
ATOM   4919  CA  VAL A 327      12.781   8.311 -13.425  1.00 30.18           C  
ATOM   4920  HA  VAL A 327      12.604   7.468 -12.757  1.00 30.18           H  
ATOM   4921  C   VAL A 327      11.497   9.129 -13.530  1.00 30.18           C  
ATOM   4922  CB  VAL A 327      13.940   9.146 -12.836  1.00 30.18           C  
ATOM   4923  HB  VAL A 327      14.143   9.996 -13.487  1.00 30.18           H  
ATOM   4924  O   VAL A 327      11.502  10.213 -14.108  1.00 30.18           O  
ATOM   4925  CG1 VAL A 327      13.601   9.674 -11.434  1.00 30.18           C  
ATOM   4926 HG11 VAL A 327      12.759  10.364 -11.484  1.00 30.18           H  
ATOM   4927 HG12 VAL A 327      14.456  10.214 -11.027  1.00 30.18           H  
ATOM   4928 HG13 VAL A 327      13.353   8.847 -10.770  1.00 30.18           H  
ATOM   4929  CG2 VAL A 327      15.224   8.312 -12.726  1.00 30.18           C  
ATOM   4930 HG21 VAL A 327      16.017   8.913 -12.281  1.00 30.18           H  
ATOM   4931 HG22 VAL A 327      15.048   7.434 -12.104  1.00 30.18           H  
ATOM   4932 HG23 VAL A 327      15.551   7.988 -13.714  1.00 30.18           H  
ATOM   4933  N   ILE A 328      10.388   8.617 -12.993  1.00 30.19           N  
ATOM   4934  H   ILE A 328      10.437   7.712 -12.547  1.00 30.19           H  
ATOM   4935  CA  ILE A 328       9.127   9.366 -12.908  1.00 30.19           C  
ATOM   4936  HA  ILE A 328       9.123  10.144 -13.672  1.00 30.19           H  
ATOM   4937  C   ILE A 328       9.082  10.053 -11.539  1.00 30.19           C  
ATOM   4938  CB  ILE A 328       7.896   8.469 -13.184  1.00 30.19           C
[truncated: 94,050 more chars]
