# Supplementary material for: Widespread Horizontal Gene Transfer Among Animal Viruses
Source: bioRxiv. 2024 Mar 26:2024.03.25.586562. Preprint. [Version 2] doi: 10.1101/2024.03.25.586562 (PMC11071296; doi:10.1101/2024.03.25.586562)
Supplement: Supplement 7 [file media-7.zip › File7_PDB/Parvo4881_VP.pdb]

ATOM      1  N   MET A   1      -3.953  11.279  35.283  1.00 30.34           N  
ATOM      2  H   MET A   1      -4.669  10.989  34.633  1.00 30.34           H  
ATOM      3  H2  MET A   1      -4.080  12.263  35.472  1.00 30.34           H  
ATOM      4  H3  MET A   1      -4.047  10.752  36.139  1.00 30.34           H  
ATOM      5  CA  MET A   1      -2.633  11.040  34.666  1.00 30.34           C  
ATOM      6  HA  MET A   1      -1.844  11.430  35.309  1.00 30.34           H  
ATOM      7  C   MET A   1      -2.599  11.819  33.366  1.00 30.34           C  
ATOM      8  CB  MET A   1      -2.380   9.541  34.447  1.00 30.34           C  
ATOM      9  HB2 MET A   1      -3.254   9.070  33.998  1.00 30.34           H  
ATOM     10  HB3 MET A   1      -1.532   9.419  33.773  1.00 30.34           H  
ATOM     11  O   MET A   1      -3.480  11.627  32.540  1.00 30.34           O  
ATOM     12  CG  MET A   1      -2.038   8.856  35.776  1.00 30.34           C  
ATOM     13  HG2 MET A   1      -1.161   9.348  36.197  1.00 30.34           H  
ATOM     14  HG3 MET A   1      -2.862   8.974  36.480  1.00 30.34           H  
ATOM     15  SD  MET A   1      -1.650   7.095  35.625  1.00 30.34           S  
ATOM     16  CE  MET A   1      -3.202   6.335  36.175  1.00 30.34           C  
ATOM     17  HE1 MET A   1      -3.106   5.250  36.128  1.00 30.34           H  
ATOM     18  HE2 MET A   1      -3.416   6.628  37.203  1.00 30.34           H  
ATOM     19  HE3 MET A   1      -4.019   6.646  35.523  1.00 30.34           H  
ATOM     20  N   SER A   2      -1.698  12.794  33.265  1.00 28.38           N  
ATOM     21  H   SER A   2      -0.952  12.869  33.942  1.00 28.38           H  
ATOM     22  CA  SER A   2      -1.554  13.686  32.112  1.00 28.38           C  
ATOM     23  HA  SER A   2      -2.503  14.183  31.906  1.00 28.38           H  
ATOM     24  C   SER A   2      -1.132  12.891  30.881  1.00 28.38           C  
ATOM     25  CB  SER A   2      -0.495  14.750  32.434  1.00 28.38           C  
ATOM     26  HB2 SER A   2      -0.904  15.456  33.156  1.00 28.38           H  
ATOM     27  HB3 SER A   2      -0.226  15.294  31.528  1.00 28.38           H  
ATOM     28  O   SER A   2      -0.190  12.107  30.975  1.00 28.38           O  
ATOM     29  OG  SER A   2       0.656  14.139  32.995  1.00 28.38           O  
ATOM     30  HG  SER A   2       1.058  13.576  32.330  1.00 28.38           H  
ATOM     31  N   ALA A   3      -1.814  13.108  29.753  1.00 27.33           N  
ATOM     32  H   ALA A   3      -2.602  13.739  29.771  1.00 27.33           H  
ATOM     33  CA  ALA A   3      -1.435  12.582  28.448  1.00 27.33           C  
ATOM     34  HA  ALA A   3      -1.422  11.492  28.486  1.00 27.33           H  
ATOM     35  C   ALA A   3      -0.025  13.081  28.108  1.00 27.33           C  
ATOM     36  CB  ALA A   3      -2.485  13.021  27.418  1.00 27.33           C  
ATOM     37  HB1 ALA A   3      -2.210  12.638  26.435  1.00 27.33           H  
ATOM     38  HB2 ALA A   3      -2.537  14.109  27.367  1.00 27.33           H  
ATOM     39  HB3 ALA A   3      -3.463  12.623  27.687  1.00 27.33           H  
ATOM     40  O   ALA A   3       0.171  14.205  27.647  1.00 27.33           O  
ATOM     41  N   GLN A   4       0.970  12.266  28.441  1.00 25.62           N  
ATOM     42  H   GLN A   4       0.745  11.403  28.914  1.00 25.62           H  
ATOM     43  CA  GLN A   4       2.350  12.484  28.063  1.00 25.62           C  
ATOM     44  HA  GLN A   4       2.646  13.489  28.365  1.00 25.62           H  
ATOM     45  C   GLN A   4       2.359  12.372  26.543  1.00 25.62           C  
ATOM     46  CB  GLN A   4       3.214  11.450  28.803  1.00 25.62           C  
ATOM     47  HB2 GLN A   4       3.174  10.487  28.293  1.00 25.62           H  
ATOM     48  HB3 GLN A   4       2.795  11.316  29.800  1.00 25.62           H  
ATOM     49  O   GLN A   4       2.100  11.298  26.003  1.00 25.62           O  
ATOM     50  CG  GLN A   4       4.675  11.881  28.984  1.00 25.62           C  
ATOM     51  HG2 GLN A   4       5.178  11.872  28.017  1.00 25.62           H  
ATOM     52  HG3 GLN A   4       4.706  12.895  29.382  1.00 25.62           H  
ATOM     53  CD  GLN A   4       5.431  10.963  29.948  1.00 25.62           C  
ATOM     54  NE2 GLN A   4       6.650  11.294  30.310  1.00 25.62           N  
ATOM     55 HE21 GLN A   4       7.106  12.109  29.923  1.00 25.62           H  
ATOM     56 HE22 GLN A   4       7.111  10.635  30.919  1.00 25.62           H  
ATOM     57  OE1 GLN A   4       4.949   9.947  30.417  1.00 25.62           O  
ATOM     58  N   ALA A   5       2.509  13.521  25.880  1.00 26.26           N  
ATOM     59  H   ALA A   5       2.576  14.373  26.418  1.00 26.26           H  
ATOM     60  CA  ALA A   5       2.553  13.641  24.434  1.00 26.26           C  
ATOM     61  HA  ALA A   5       1.549  13.517  24.029  1.00 26.26           H  
ATOM     62  C   ALA A   5       3.461  12.538  23.892  1.00 26.26           C  
ATOM     63  CB  ALA A   5       3.075  15.042  24.087  1.00 26.26           C  
ATOM     64  HB1 ALA A   5       4.069  15.189  24.510  1.00 26.26           H  
ATOM     65  HB2 ALA A   5       3.136  15.147  23.003  1.00 26.26           H  
ATOM     66  HB3 ALA A   5       2.396  15.799  24.479  1.00 26.26           H  
ATOM     67  O   ALA A   5       4.656  12.532  24.191  1.00 26.26           O  
ATOM     68  N   ALA A   6       2.866  11.580  23.180  1.00 24.95           N  
ATOM     69  H   ALA A   6       1.864  11.608  23.059  1.00 24.95           H  
ATOM     70  CA  ALA A   6       3.591  10.507  22.534  1.00 24.95           C  
ATOM     71  HA  ALA A   6       4.116   9.919  23.286  1.00 24.95           H  
ATOM     72  C   ALA A   6       4.611  11.164  21.604  1.00 24.95           C  
ATOM     73  CB  ALA A   6       2.594   9.600  21.800  1.00 24.95           C  
ATOM     74  HB1 ALA A   6       1.898   9.159  22.514  1.00 24.95           H  
ATOM     75  HB2 ALA A   6       2.037  10.173  21.058  1.00 24.95           H  
ATOM     76  HB3 ALA A   6       3.135   8.801  21.294  1.00 24.95           H  
ATOM     77  O   ALA A   6       4.266  11.716  20.559  1.00 24.95           O  
ATOM     78  N   THR A   7       5.869  11.185  22.036  1.00 22.56           N  
ATOM     79  H   THR A   7       6.085  10.841  22.961  1.00 22.56           H  
ATOM     80  CA  THR A   7       6.994  11.530  21.184  1.00 22.56           C  
ATOM     81  HA  THR A   7       6.890  12.573  20.884  1.00 22.56           H  
ATOM     82  C   THR A   7       6.899  10.602  19.977  1.00 22.56           C  
ATOM     83  CB  THR A   7       8.343  11.328  21.904  1.00 22.56           C  
ATOM     84  HB  THR A   7       8.967  10.644  21.328  1.00 22.56           H  
ATOM     85  O   THR A   7       6.768   9.393  20.189  1.00 22.56           O  
ATOM     86  CG2 THR A   7       9.084  12.654  22.051  1.00 22.56           C  
ATOM     87 HG21 THR A   7      10.039  12.490  22.550  1.00 22.56           H  
ATOM     88 HG22 THR A   7       9.271  13.080  21.066  1.00 22.56           H  
ATOM     89 HG23 THR A   7       8.483  13.348  22.639  1.00 22.56           H  
ATOM     90  OG1 THR A   7       8.193  10.810  23.213  1.00 22.56           O  
ATOM     91  HG1 THR A   7       9.034  10.430  23.476  1.00 22.56           H  
ATOM     92  N   PRO A   8       6.925  11.115  18.733  1.00 26.04           N  
ATOM     93  CA  PRO A   8       6.950  10.263  17.557  1.00 26.04           C  
ATOM     94  HA  PRO A   8       6.039   9.666  17.519  1.00 26.04           H  
ATOM     95  C   PRO A   8       8.174   9.366  17.693  1.00 26.04           C  
ATOM     96  CB  PRO A   8       7.015  11.194  16.337  1.00 26.04           C  
ATOM     97  HB2 PRO A   8       6.351  10.853  15.543  1.00 26.04           H  
ATOM     98  HB3 PRO A   8       8.034  11.277  15.960  1.00 26.04           H  
ATOM     99  O   PRO A   8       9.311   9.833  17.597  1.00 26.04           O  
ATOM    100  CG  PRO A   8       6.576  12.550  16.885  1.00 26.04           C  
ATOM    101  HG2 PRO A   8       7.053  13.375  16.355  1.00 26.04           H  
ATOM    102  HG3 PRO A   8       5.492  12.631  16.818  1.00 26.04           H  
ATOM    103  CD  PRO A   8       6.985  12.512  18.353  1.00 26.04           C  
ATOM    104  HD2 PRO A   8       8.007  12.875  18.464  1.00 26.04           H  
ATOM    105  HD3 PRO A   8       6.294  13.120  18.937  1.00 26.04           H  
ATOM    106  N   VAL A   9       7.945   8.097  18.024  1.00 24.94           N  
ATOM    107  H   VAL A   9       6.996   7.810  18.213  1.00 24.94           H  
ATOM    108  CA  VAL A   9       8.997   7.092  18.014  1.00 24.94           C  
ATOM    109  HA  VAL A   9       9.813   7.415  18.660  1.00 24.94           H  
ATOM    110  C   VAL A   9       9.462   7.065  16.573  1.00 24.94           C  
ATOM    111  CB  VAL A   9       8.487   5.717  18.485  1.00 24.94           C  
ATOM    112  HB  VAL A   9       7.708   5.364  17.810  1.00 24.94           H  
ATOM    113  O   VAL A   9       8.648   6.838  15.677  1.00 24.94           O  
ATOM    114  CG1 VAL A   9       9.623   4.686  18.512  1.00 24.94           C  
ATOM    115 HG11 VAL A   9      10.418   5.018  19.179  1.00 24.94           H  
ATOM    116 HG12 VAL A   9       9.240   3.726  18.858  1.00 24.94           H  
ATOM    117 HG13 VAL A   9      10.028   4.551  17.509  1.00 24.94           H  
ATOM    118  CG2 VAL A   9       7.896   5.806  19.900  1.00 24.94           C  
ATOM    119 HG21 VAL A   9       8.641   6.193  20.595  1.00 24.94           H  
ATOM    120 HG22 VAL A   9       7.028   6.465  19.908  1.00 24.94           H  
ATOM    121 HG23 VAL A   9       7.574   4.817  20.228  1.00 24.94           H  
ATOM    122  N   ASP A  10      10.738   7.378  16.354  1.00 29.66           N  
ATOM    123  H   ASP A  10      11.307   7.666  17.137  1.00 29.66           H  
ATOM    124  CA  ASP A  10      11.387   7.226  15.060  1.00 29.66           C  
ATOM    125  HA  ASP A  10      11.004   7.979  14.371  1.00 29.66           H  
ATOM    126  C   ASP A  10      11.036   5.828  14.533  1.00 29.66           C  
ATOM    127  CB  ASP A  10      12.897   7.447  15.238  1.00 29.66           C  
ATOM    128  HB2 ASP A  10      13.049   8.412  15.720  1.00 29.66           H  
ATOM    129  HB3 ASP A  10      13.302   6.678  15.896  1.00 29.66           H  
ATOM    130  O   ASP A  10      11.491   4.805  15.050  1.00 29.66           O  
ATOM    131  CG  ASP A  10      13.683   7.440  13.922  1.00 29.66           C  
ATOM    132  OD1 ASP A  10      13.123   7.023  12.876  1.00 29.66           O  
ATOM    133  OD2 ASP A  10      14.860   7.852  13.967  1.00 29.66           O  
ATOM    134  N   SER A  11      10.119   5.783  13.564  1.00 33.90           N  
ATOM    135  H   SER A  11       9.736   6.657  13.234  1.00 33.90           H  
ATOM    136  CA  SER A  11       9.470   4.558  13.094  1.00 33.90           C  
ATOM    137  HA  SER A  11       9.247   3.951  13.972  1.00 33.90           H  
ATOM    138  C   SER A  11      10.395   3.713  12.216  1.00 33.90           C  
ATOM    139  CB  SER A  11       8.127   4.892  12.431  1.00 33.90           C  
ATOM    140  HB2 SER A  11       7.688   3.990  12.007  1.00 33.90           H  
ATOM    141  HB3 SER A  11       7.454   5.271  13.201  1.00 33.90           H  
ATOM    142  O   SER A  11       9.961   2.745  11.594  1.00 33.90           O  
ATOM    143  OG  SER A  11       8.262   5.883  11.425  1.00 33.90           O  
ATOM    144  HG  SER A  11       7.391   6.262  11.289  1.00 33.90           H  
ATOM    145  N   SER A  12      11.691   4.034  12.204  1.00 35.03           N  
ATOM    146  H   SER A  12      11.970   4.832  12.756  1.00 35.03           H  
ATOM    147  CA  SER A  12      12.758   3.274  11.566  1.00 35.03           C  
ATOM    148  HA  SER A  12      12.307   2.673  10.776  1.00 35.03           H  
ATOM    149  C   SER A  12      13.434   2.266  12.511  1.00 35.03           C  
ATOM    150  CB  SER A  12      13.734   4.232  10.873  1.00 35.03           C  
ATOM    151  HB2 SER A  12      14.428   3.643  10.273  1.00 35.03           H  
ATOM    152  HB3 SER A  12      13.180   4.893  10.207  1.00 35.03           H  
ATOM    153  O   SER A  12      14.619   1.972  12.379  1.00 35.03           O  
ATOM    154  OG  SER A  12      14.484   5.012  11.779  1.00 35.03           O  
ATOM    155  HG  SER A  12      13.977   5.747  12.132  1.00 35.03           H  
ATOM    156  N   GLN A  13      12.694   1.653  13.445  1.00 28.44           N  
ATOM    157  H   GLN A  13      11.734   1.945  13.562  1.00 28.44           H  
ATOM    158  CA  GLN A  13      13.170   0.460  14.163  1.00 28.44           C  
ATOM    159  HA  GLN A  13      14.229   0.596  14.383  1.00 28.44           H  
ATOM    160  C   GLN A  13      13.088  -0.787  13.271  1.00 28.44           C  
ATOM    161  CB  GLN A  13      12.470   0.267  15.515  1.00 28.44           C  
ATOM    162  HB2 GLN A  13      11.387   0.266  15.384  1.00 28.44           H  
ATOM    163  HB3 GLN A  13      12.766  -0.713  15.889  1.00 28.44           H  
ATOM    164  O   GLN A  13      12.284  -1.693  13.459  1.00 28.44           O  
ATOM    165  CG  GLN A  13      12.874   1.351  16.531  1.00 28.44           C  
ATOM    166  HG2 GLN A  13      12.078   2.092  16.601  1.00 28.44           H  
ATOM    167  HG3 GLN A  13      13.766   1.871  16.180  1.00 28.44           H  
ATOM    168  CD  GLN A  13      13.183   0.818  17.932  1.00 28.44           C  
ATOM    169  NE2 GLN A  13      13.752   1.636  18.787  1.00 28.44           N  
ATOM    170 HE21 GLN A  13      13.939   2.595  18.530  1.00 28.44           H  
ATOM    171 HE22 GLN A  13      13.924   1.259  19.708  1.00 28.44           H  
ATOM    172  OE1 GLN A  13      12.950  -0.324  18.292  1.00 28.44           O  
ATOM    173  N   GLY A  14      13.945  -0.829  12.263  1.00 33.18           N  
ATOM    174  H   GLY A  14      14.515  -0.010  12.107  1.00 33.18           H  
ATOM    175  CA  GLY A  14      14.258  -2.021  11.496  1.00 33.18           C  
ATOM    176  HA2 GLY A  14      14.138  -2.913  12.111  1.00 33.18           H  
ATOM    177  HA3 GLY A  14      13.614  -2.085  10.619  1.00 33.18           H  
ATOM    178  C   GLY A  14      15.697  -1.873  11.058  1.00 33.18           C  
ATOM    179  O   GLY A  14      16.052  -0.840  10.504  1.00 33.18           O  
ATOM    180  N   THR A  15      16.545  -2.858  11.349  1.00 28.06           N  
ATOM    181  H   THR A  15      16.212  -3.669  11.851  1.00 28.06           H  
ATOM    182  CA  THR A  15      17.945  -2.862  10.919  1.00 28.06           C  
ATOM    183  HA  THR A  15      18.474  -2.051  11.420  1.00 28.06           H  
ATOM    184  C   THR A  15      17.968  -2.623   9.410  1.00 28.06           C  
ATOM    185  CB  THR A  15      18.615  -4.208  11.263  1.00 28.06           C  
ATOM    186  HB  THR A  15      18.467  -4.917  10.448  1.00 28.06           H  
ATOM    187  O   THR A  15      17.583  -3.506   8.641  1.00 28.06           O  
ATOM    188  CG2 THR A  15      20.112  -4.062  11.524  1.00 28.06           C  
ATOM    189 HG21 THR A  15      20.602  -3.681  10.629  1.00 28.06           H  
ATOM    190 HG22 THR A  15      20.288  -3.371  12.349  1.00 28.06           H  
ATOM    191 HG23 THR A  15      20.537  -5.035  11.771  1.00 28.06           H  
ATOM    192  OG1 THR A  15      18.050  -4.783  12.422  1.00 28.06           O  
ATOM    193  HG1 THR A  15      18.355  -4.279  13.180  1.00 28.06           H  
ATOM    194  N   ILE A  16      18.328  -1.409   8.986  1.00 33.56           N  
ATOM    195  H   ILE A  16      18.481  -0.684   9.673  1.00 33.56           H  
ATOM    196  CA  ILE A  16      18.403  -1.042   7.574  1.00 33.56           C  
ATOM    197  HA  ILE A  16      17.487  -1.346   7.068  1.00 33.56           H  
ATOM    198  C   ILE A  16      19.571  -1.849   7.020  1.00 33.56           C  
ATOM    199  CB  ILE A  16      18.583   0.486   7.390  1.00 33.56           C  
ATOM    200  HB  ILE A  16      19.482   0.791   7.926  1.00 33.56           H  
ATOM    201  O   ILE A  16      20.730  -1.477   7.181  1.00 33.56           O  
ATOM    202  CG1 ILE A  16      17.380   1.286   7.947  1.00 33.56           C  
ATOM    203 HG12 ILE A  16      17.007   0.822   8.860  1.00 33.56           H  
ATOM    204 HG13 ILE A  16      16.567   1.280   7.222  1.00 33.56           H  
ATOM    205  CG2 ILE A  16      18.759   0.824   5.895  1.00 33.56           C  
ATOM    206 HG21 ILE A  16      17.885   0.509   5.326  1.00 33.56           H  
ATOM    207 HG22 ILE A  16      18.915   1.895   5.765  1.00 33.56           H  
ATOM    208 HG23 ILE A  16      19.640   0.324   5.493  1.00 33.56           H  
ATOM    209  CD1 ILE A  16      17.734   2.735   8.308  1.00 33.56           C  
ATOM    210 HD11 ILE A  16      16.823   3.281   8.554  1.00 33.56           H  
ATOM    211 HD12 ILE A  16      18.390   2.740   9.178  1.00 33.56           H  
ATOM    212 HD13 ILE A  16      18.249   3.236   7.488  1.00 33.56           H  
ATOM    213  N   LYS A  17      19.278  -3.019   6.451  1.00 33.61           N  
ATOM    214  H   LYS A  17      18.311  -3.312   6.433  1.00 33.61           H  
ATOM    215  CA  LYS A  17      20.282  -3.769   5.707  1.00 33.61           C  
ATOM    216  HA  LYS A  17      21.210  -3.788   6.278  1.00 33.61           H  
ATOM    217  C   LYS A  17      20.552  -2.985   4.435  1.00 33.61           C  
ATOM    218  CB  LYS A  17      19.836  -5.210   5.429  1.00 33.61           C  
ATOM    219  HB2 LYS A  17      20.502  -5.628   4.675  1.00 33.61           H  
ATOM    220  HB3 LYS A  17      18.820  -5.218   5.033  1.00 33.61           H  
ATOM    221  O   LYS A  17      19.616  -2.677   3.698  1.00 33.61           O  
ATOM    222  CG  LYS A  17      19.922  -6.070   6.699  1.00 33.61           C  
ATOM    223  HG2 LYS A  17      19.163  -5.748   7.412  1.00 33.61           H  
ATOM    224  HG3 LYS A  17      20.906  -5.942   7.150  1.00 33.61           H  
ATOM    225  CD  LYS A  17      19.724  -7.554   6.367  1.00 33.61           C  
ATOM    226  HD2 LYS A  17      18.725  -7.701   5.957  1.00 33.61           H  
ATOM    227  HD3 LYS A  17      20.463  -7.848   5.622  1.00 33.61           H  
ATOM    228  CE  LYS A  17      19.906  -8.399   7.633  1.00 33.61           C  
ATOM    229  HE2 LYS A  17      19.118  -8.143   8.341  1.00 33.61           H  
ATOM    230  HE3 LYS A  17      20.859  -8.130   8.088  1.00 33.61           H  
ATOM    231  NZ  LYS A  17      19.887  -9.851   7.325  1.00 33.61           N  
ATOM    232  HZ1 LYS A  17      20.022 -10.392   8.167  1.00 33.61           H  
ATOM    233  HZ2 LYS A  17      19.010 -10.115   6.898  1.00 33.61           H  
ATOM    234  HZ3 LYS A  17      20.634 -10.077   6.684  1.00 33.61           H  
ATOM    235  N   GLU A  18      21.817  -2.646   4.212  1.00 36.32           N  
ATOM    236  H   GLU A  18      22.526  -2.864   4.897  1.00 36.32           H  
ATOM    237  CA  GLU A  18      22.239  -2.044   2.953  1.00 36.32           C  
ATOM    238  HA  GLU A  18      21.756  -1.070   2.875  1.00 36.32           H  
ATOM    239  C   GLU A  18      21.778  -2.928   1.782  1.00 36.32           C  
ATOM    240  CB  GLU A  18      23.759  -1.833   2.920  1.00 36.32           C  
ATOM    241  HB2 GLU A  18      24.264  -2.782   3.101  1.00 36.32           H  
ATOM    242  HB3 GLU A  18      24.028  -1.476   1.926  1.00 36.32           H  
ATOM    243  O   GLU A  18      21.787  -4.163   1.902  1.00 36.32           O  
ATOM    244  CG  GLU A  18      24.214  -0.793   3.957  1.00 36.32           C  
ATOM    245  HG2 GLU A  18      24.085  -1.210   4.956  1.00 36.32           H  
ATOM    246  HG3 GLU A  18      23.570   0.082   3.872  1.00 36.32           H  
ATOM    247  CD  GLU A  18      25.676  -0.353   3.774  1.00 36.32           C  
ATOM    248  OE1 GLU A  18      26.021   0.710   4.338  1.00 36.32           O  
ATOM    249  OE2 GLU A  18      26.427  -1.059   3.066  1.00 36.32           O  
ATOM    250  N   PRO A  19      21.316  -2.321   0.674  1.00 45.92           N  
ATOM    251  CA  PRO A  19      20.830  -3.073  -0.469  1.00 45.92           C  
ATOM    252  HA  PRO A  19      19.954  -3.651  -0.173  1.00 45.92           H  
ATOM    253  C   PRO A  19      21.921  -4.026  -0.955  1.00 45.92           C  
ATOM    254  CB  PRO A  19      20.423  -2.036  -1.521  1.00 45.92           C  
ATOM    255  HB2 PRO A  19      20.653  -2.362  -2.535  1.00 45.92           H  
ATOM    256  HB3 PRO A  19      19.357  -1.828  -1.427  1.00 45.92           H  
ATOM    257  O   PRO A  19      23.065  -3.633  -1.180  1.00 45.92           O  
ATOM    258  CG  PRO A  19      21.215  -0.788  -1.133  1.00 45.92           C  
ATOM    259  HG2 PRO A  19      22.212  -0.838  -1.570  1.00 45.92           H  
ATOM    260  HG3 PRO A  19      20.707   0.127  -1.439  1.00 45.92           H  
ATOM    261  CD  PRO A  19      21.319  -0.896   0.386  1.00 45.92           C  
ATOM    262  HD2 PRO A  19      22.236  -0.414   0.726  1.00 45.92           H  
ATOM    263  HD3 PRO A  19      20.451  -0.429   0.851  1.00 45.92           H  
ATOM    264  N   THR A  20      21.570  -5.300  -1.107  1.00 40.37           N  
ATOM    265  H   THR A  20      20.604  -5.556  -0.960  1.00 40.37           H  
ATOM    266  CA  THR A  20      22.507  -6.291  -1.639  1.00 40.37           C  
ATOM    267  HA  THR A  20      23.480  -6.140  -1.170  1.00 40.37           H  
ATOM    268  C   THR A  20      22.649  -6.049  -3.138  1.00 40.37           C  
ATOM    269  CB  THR A  20      22.052  -7.719  -1.322  1.00 40.37           C  
ATOM    270  HB  THR A  20      21.127  -7.937  -1.856  1.00 40.37           H  
ATOM    271  O   THR A  20      21.660  -6.096  -3.874  1.00 40.37           O  
ATOM    272  CG2 THR A  20      23.110  -8.760  -1.685  1.00 40.37           C  
ATOM    273 HG21 THR A  20      22.755  -9.750  -1.398  1.00 40.37           H  
ATOM    274 HG22 THR A  20      24.042  -8.548  -1.160  1.00 40.37           H  
ATOM    275 HG23 THR A  20      23.291  -8.755  -2.760  1.00 40.37           H  
ATOM    276  OG1 THR A  20      21.819  -7.820   0.067  1.00 40.37           O  
ATOM    277  HG1 THR A  20      21.925  -6.939   0.433  1.00 40.37           H  
ATOM    278  N   VAL A  21      23.871  -5.755  -3.582  1.00 43.52           N  
ATOM    279  H   VAL A  21      24.625  -5.683  -2.913  1.00 43.52           H  
ATOM    280  CA  VAL A  21      24.191  -5.530  -4.995  1.00 43.52           C  
ATOM    281  HA  VAL A  21      23.285  -5.232  -5.523  1.00 43.52           H  
ATOM    282  C   VAL A  21      24.688  -6.838  -5.590  1.00 43.52           C  
ATOM    283  CB  VAL A  21      25.225  -4.402  -5.185  1.00 43.52           C  
ATOM    284  HB  VAL A  21      26.176  -4.703  -4.746  1.00 43.52           H  
ATOM    285  O   VAL A  21      25.680  -7.397  -5.128  1.00 43.52           O  
ATOM    286  CG1 VAL A  21      25.438  -4.108  -6.676  1.00 43.52           C  
ATOM    287 HG11 VAL A  21      24.501  -3.801  -7.139  1.00 43.52           H  
ATOM    288 HG12 VAL A  21      26.176  -3.315  -6.796  1.00 43.52           H  
ATOM    289 HG13 VAL A  21      25.810  -4.997  -7.186  1.00 43.52           H  
ATOM    290  CG2 VAL A  21      24.775  -3.097  -4.512  1.00 43.52           C  
ATOM    291 HG21 VAL A  21      23.794  -2.796  -4.881  1.00 43.52           H  
ATOM    292 HG22 VAL A  21      25.497  -2.306  -4.715  1.00 43.52           H  
ATOM    293 HG23 VAL A  21      24.718  -3.231  -3.432  1.00 43.52           H  
ATOM    294  N   THR A  22      24.009  -7.318  -6.629  1.00 41.57           N  
ATOM    295  H   THR A  22      23.223  -6.787  -6.976  1.00 41.57           H  
ATOM    296  CA  THR A  22      24.489  -8.440  -7.444  1.00 41.57           C  
ATOM    297  HA  THR A  22      25.401  -8.852  -7.011  1.00 41.57           H  
ATOM    298  C   THR A  22      24.816  -7.905  -8.830  1.00 41.57           C  
ATOM    299  CB  THR A  22      23.466  -9.581  -7.499  1.00 41.57           C  
ATOM    300  HB  THR A  22      22.569  -9.247  -8.022  1.00 41.57           H  
ATOM    301  O   THR A  22      23.931  -7.429  -9.539  1.00 41.57           O  
ATOM    302  CG2 THR A  22      24.032 -10.822  -8.187  1.00 41.57           C  
ATOM    303 HG21 THR A  22      24.936 -11.155  -7.677  1.00 41.57           H  
ATOM    304 HG22 THR A  22      23.291 -11.621  -8.154  1.00 41.57           H  
ATOM    305 HG23 THR A  22      24.259 -10.605  -9.231  1.00 41.57           H  
ATOM    306  OG1 THR A  22      23.120  -9.958  -6.186  1.00 41.57           O  
ATOM    307  HG1 THR A  22      22.875  -9.157  -5.717  1.00 41.57           H  
ATOM    308  N   ILE A  23      26.095  -7.932  -9.205  1.00 40.97           N  
ATOM    309  H   ILE A  23      26.774  -8.356  -8.588  1.00 40.97           H  
ATOM    310  CA  ILE A  23      26.570  -7.423 -10.498  1.00 40.97           C  
ATOM    311  HA  ILE A  23      25.857  -6.693 -10.881  1.00 40.97           H  
ATOM    312  C   ILE A  23      26.632  -8.590 -11.482  1.00 40.97           C  
ATOM    313  CB  ILE A  23      27.933  -6.704 -10.361  1.00 40.97           C  
ATOM    314  HB  ILE A  23      28.676  -7.429 -10.027  1.00 40.97           H  
ATOM    315  O   ILE A  23      27.419  -9.519 -11.291  1.00 40.97           O  
ATOM    316  CG1 ILE A  23      27.857  -5.571  -9.309  1.00 40.97           C  
ATOM    317 HG12 ILE A  23      27.117  -4.834  -9.621  1.00 40.97           H  
ATOM    318 HG13 ILE A  23      27.538  -5.993  -8.356  1.00 40.97           H  
ATOM    319  CG2 ILE A  23      28.372  -6.154 -11.733  1.00 40.97           C  
ATOM    320 HG21 ILE A  23      28.439  -6.954 -12.470  1.00 40.97           H  
ATOM    321 HG22 ILE A  23      29.356  -5.691 -11.663  1.00 40.97           H  
ATOM    322 HG23 ILE A  23      27.659  -5.409 -12.085  1.00 40.97           H  
ATOM    323  CD1 ILE A  23      29.188  -4.858  -9.041  1.00 40.97           C  
ATOM    324 HD11 ILE A  23      29.487  -4.269  -9.908  1.00 40.97           H  
ATOM    325 HD12 ILE A  23      29.067  -4.183  -8.194  1.00 40.97           H  
ATOM    326 HD13 ILE A  23      29.962  -5.588  -8.806  1.00 40.97           H  
ATOM    327  N   ASN A  24      25.841  -8.524 -12.552  1.00 42.90           N  
ATOM    328  H   ASN A  24      25.286  -7.694 -12.704  1.00 42.90           H  
ATOM    329  CA  ASN A  24      25.930  -9.471 -13.657  1.00 42.90           C  
ATOM    330  HA  ASN A  24      26.341 -10.416 -13.303  1.00 42.90           H  
ATOM    331  C   ASN A  24      26.894  -8.887 -14.697  1.00 42.90           C  
ATOM    332  CB  ASN A  24      24.520  -9.746 -14.205  1.00 42.90           C  
ATOM    333  HB2 ASN A  24      24.593 -10.331 -15.122  1.00 42.90           H  
ATOM    334  HB3 ASN A  24      24.035  -8.800 -14.448  1.00 42.90           H  
ATOM    335  O   ASN A  24      26.636  -7.830 -15.271  1.00 42.90           O  
ATOM    336  CG  ASN A  24      23.652 -10.523 -13.228  1.00 42.90           C  
ATOM    337  ND2 ASN A  24      22.358 -10.305 -13.246  1.00 42.90           N  
ATOM    338 HD21 ASN A  24      21.961  -9.617 -13.871  1.00 42.90           H  
ATOM    339 HD22 ASN A  24      21.807 -10.837 -12.587  1.00 42.90           H  
ATOM    340  OD1 ASN A  24      24.112 -11.342 -12.451  1.00 42.90           O  
ATOM    341  N   LYS A  25      28.043  -9.539 -14.921  1.00 33.09           N  
ATOM    342  H   LYS A  25      28.203 -10.410 -14.435  1.00 33.09           H  
ATOM    343  CA  LYS A  25      29.037  -9.050 -15.890  1.00 33.09           C  
ATOM    344  HA  LYS A  25      29.308  -8.035 -15.601  1.00 33.09           H  
ATOM    345  C   LYS A  25      28.421  -8.953 -17.290  1.00 33.09           C  
ATOM    346  CB  LYS A  25      30.305  -9.915 -15.905  1.00 33.09           C  
ATOM    347  HB2 LYS A  25      30.833  -9.733 -16.841  1.00 33.09           H  
ATOM    348  HB3 LYS A  25      30.034 -10.970 -15.869  1.00 33.09           H  
ATOM    349  O   LYS A  25      27.816  -9.905 -17.777  1.00 33.09           O  
ATOM    350  CG  LYS A  25      31.250  -9.562 -14.747  1.00 33.09           C  
ATOM    351  HG2 LYS A  25      30.767  -9.798 -13.799  1.00 33.09           H  
ATOM    352  HG3 LYS A  25      31.469  -8.495 -14.777  1.00 33.09           H  
ATOM    353  CD  LYS A  25      32.563 -10.346 -14.867  1.00 33.09           C  
ATOM    354  HD2 LYS A  25      33.014 -10.139 -15.838  1.00 33.09           H  
ATOM    355  HD3 LYS A  25      32.347 -11.412 -14.795  1.00 33.09           H  
ATOM    356  CE  LYS A  25      33.531  -9.931 -13.754  1.00 33.09           C  
ATOM    357  HE2 LYS A  25      33.050 -10.112 -12.792  1.00 33.09           H  
ATOM    358  HE3 LYS A  25      33.714  -8.860 -13.836  1.00 33.09           H  
ATOM    359  NZ  LYS A  25      34.810 -10.679 -13.839  1.00 33.09           N  
ATOM    360  HZ1 LYS A  25      34.645 -11.671 -13.751  1.00 33.09           H  
ATOM    361  HZ2 LYS A  25      35.437 -10.390 -13.102  1.00 33.09           H  
ATOM    362  HZ3 LYS A  25      35.259 -10.505 -14.727  1.00 33.09           H  
ATOM    363  N   ALA A  26      28.607  -7.787 -17.903  1.00 38.83           N  
ATOM    364  H   ALA A  26      29.110  -7.067 -17.404  1.00 38.83           H  
ATOM    365  CA  ALA A  26      28.045  -7.413 -19.191  1.00 38.83           C  
ATOM    366  HA  ALA A  26      26.960  -7.494 -19.120  1.00 38.83           H  
ATOM    367  C   ALA A  26      28.538  -8.297 -20.343  1.00 38.83           C  
ATOM    368  CB  ALA A  26      28.412  -5.954 -19.490  1.00 38.83           C  
ATOM    369  HB1 ALA A  26      28.696  -5.415 -18.586  1.00 38.83           H  
ATOM    370  HB2 ALA A  26      29.264  -5.908 -20.168  1.00 38.83           H  
ATOM    371  HB3 ALA A  26      27.568  -5.467 -19.978  1.00 38.83           H  
ATOM    372  O   ALA A  26      29.707  -8.684 -20.397  1.00 38.83           O  
ATOM    373  N   SER A  27      27.652  -8.516 -21.316  1.00 35.50           N  
ATOM    374  H   SER A  27      26.726  -8.138 -21.174  1.00 35.50           H  
ATOM    375  CA  SER A  27      28.035  -8.891 -22.679  1.00 35.50           C  
ATOM    376  HA  SER A  27      28.503  -9.875 -22.641  1.00 35.50           H  
ATOM    377  C   SER A  27      29.008  -7.846 -23.258  1.00 35.50           C  
ATOM    378  CB  SER A  27      26.772  -8.966 -23.545  1.00 35.50           C  
ATOM    379  HB2 SER A  27      26.165  -8.079 -23.361  1.00 35.50           H  
ATOM    380  HB3 SER A  27      26.195  -9.848 -23.268  1.00 35.50           H  
ATOM    381  O   SER A  27      28.814  -6.661 -22.987  1.00 35.50           O  
ATOM    382  OG  SER A  27      27.071  -9.010 -24.927  1.00 35.50           O  
ATOM    383  HG  SER A  27      26.246  -9.064 -25.414  1.00 35.50           H  
ATOM    384  N   PRO A  28      29.998  -8.229 -24.093  1.00 39.42           N  
ATOM    385  CA  PRO A  28      31.028  -7.326 -24.627  1.00 39.42           C  
ATOM    386  HA  PRO A  28      31.692  -7.047 -23.809  1.00 39.42           H  
ATOM    387  C   PRO A  28      30.519  -6.034 -25.293  1.00 39.42           C  
ATOM    388  CB  PRO A  28      31.810  -8.166 -25.644  1.00 39.42           C  
ATOM    389  HB2 PRO A  28      31.356  -8.077 -26.631  1.00 39.42           H  
ATOM    390  HB3 PRO A  28      32.859  -7.872 -25.685  1.00 39.42           H  
ATOM    391  O   PRO A  28      31.283  -5.083 -25.417  1.00 39.42           O  
ATOM    392  CG  PRO A  28      31.644  -9.597 -25.146  1.00 39.42           C  
ATOM    393  HG2 PRO A  28      31.721 -10.320 -25.957  1.00 39.42           H  
ATOM    394  HG3 PRO A  28      32.389  -9.800 -24.377  1.00 39.42           H  
ATOM    395  CD  PRO A  28      30.256  -9.598 -24.517  1.00 39.42           C  
ATOM    396  HD2 PRO A  28      30.248 -10.291 -23.676  1.00 39.42           H  
ATOM    397  HD3 PRO A  28      29.519  -9.897 -25.262  1.00 39.42           H  
ATOM    398  N   ASN A  29      29.246  -5.982 -25.703  1.00 39.22           N  
ATOM    399  H   ASN A  29      28.666  -6.788 -25.517  1.00 39.22           H  
ATOM    400  CA  ASN A  29      28.652  -4.836 -26.397  1.00 39.22           C  
ATOM    401  HA  ASN A  29      29.426  -4.084 -26.556  1.00 39.22           H  
ATOM    402  C   ASN A  29      27.545  -4.094 -25.612  1.00 39.22           C  
ATOM    403  CB  ASN A  29      28.188  -5.310 -27.788  1.00 39.22           C  
ATOM    404  HB2 ASN A  29      27.622  -4.512 -28.267  1.00 39.22           H  
ATOM    405  HB3 ASN A  29      27.532  -6.174 -27.681  1.00 39.22           H  
ATOM    406  O   ASN A  29      27.055  -3.079 -26.104  1.00 39.22           O  
ATOM    407  CG  ASN A  29      29.342  -5.657 -28.718  1.00 39.22           C  
ATOM    408  ND2 ASN A  29      29.092  -6.419 -29.756  1.00 39.22           N  
ATOM    409 HD21 ASN A  29      28.156  -6.747 -29.949  1.00 39.22           H  
ATOM    410 HD22 ASN A  29      29.879  -6.601 -30.362  1.00 39.22           H  
ATOM    411  OD1 ASN A  29      30.474  -5.241 -28.558  1.00 39.22           O  
ATOM    412  N   GLY A  30      27.156  -4.548 -24.413  1.00 42.83           N  
ATOM    413  H   GLY A  30      27.710  -5.271 -23.979  1.00 42.83           H  
ATOM    414  CA  GLY A  30      26.140  -3.899 -23.564  1.00 42.83           C  
ATOM    415  HA2 GLY A  30      25.417  -4.639 -23.223  1.00 42.83           H  
ATOM    416  HA3 GLY A  30      25.600  -3.134 -24.122  1.00 42.83           H  
ATOM    417  C   GLY A  30      26.774  -3.255 -22.329  1.00 42.83           C  
ATOM    418  O   GLY A  30      27.818  -3.712 -21.877  1.00 42.83           O  
ATOM    419  N   GLY A  31      26.190  -2.188 -21.779  1.00 55.19           N  
ATOM    420  H   GLY A  31      25.251  -1.959 -22.074  1.00 55.19           H  
ATOM    421  CA  GLY A  31      26.619  -1.672 -20.471  1.00 55.19           C  
ATOM    422  HA2 GLY A  31      27.660  -1.354 -20.523  1.00 55.19           H  
ATOM    423  HA3 GLY A  31      26.004  -0.820 -20.182  1.00 55.19           H  
ATOM    424  C   GLY A  31      26.483  -2.753 -19.393  1.00 55.19           C  
ATOM    425  O   GLY A  31      25.734  -3.719 -19.570  1.00 55.19           O  
ATOM    426  N   ALA A  32      27.214  -2.636 -18.281  1.00 66.24           N  
ATOM    427  H   ALA A  32      27.759  -1.803 -18.106  1.00 66.24           H  
ATOM    428  CA  ALA A  32      27.046  -3.595 -17.197  1.00 66.24           C  
ATOM    429  HA  ALA A  32      27.110  -4.600 -17.614  1.00 66.24           H  
ATOM    430  C   ALA A  32      25.639  -3.480 -16.613  1.00 66.24           C  
ATOM    431  CB  ALA A  32      28.161  -3.459 -16.156  1.00 66.24           C  
ATOM    432  HB1 ALA A  32      29.137  -3.501 -16.639  1.00 66.24           H  
ATOM    433  HB2 ALA A  32      28.060  -2.509 -15.632  1.00 66.24           H  
ATOM    434  HB3 ALA A  32      28.080  -4.264 -15.426  1.00 66.24           H  
ATOM    435  O   ALA A  32      25.152  -2.394 -16.301  1.00 66.24           O  
ATOM    436  N   THR A  33      24.967  -4.621 -16.500  1.00 74.66           N  
ATOM    437  H   THR A  33      25.391  -5.481 -16.818  1.00 74.66           H  
ATOM    438  CA  THR A  33      23.687  -4.710 -15.808  1.00 74.66           C  
ATOM    439  HA  THR A  33      23.217  -3.727 -15.833  1.00 74.66           H  
ATOM    440  C   THR A  33      23.937  -5.102 -14.365  1.00 74.66           C  
ATOM    441  CB  THR A  33      22.725  -5.699 -16.468  1.00 74.66           C  
ATOM    442  HB  THR A  33      21.846  -5.818 -15.835  1.00 74.66           H  
ATOM    443  O   THR A  33      24.626  -6.090 -14.100  1.00 74.66           O  
ATOM    444  CG2 THR A  33      22.280  -5.215 -17.848  1.00 74.66           C  
ATOM    445 HG21 THR A  33      21.595  -5.946 -18.278  1.00 74.66           H  
ATOM    446 HG22 THR A  33      23.143  -5.100 -18.504  1.00 74.66           H  
ATOM    447 HG23 THR A  33      21.769  -4.257 -17.751  1.00 74.66           H  
ATOM    448  OG1 THR A  33      23.371  -6.946 -16.614  1.00 74.66           O  
ATOM    449  HG1 THR A  33      23.948  -7.048 -15.853  1.00 74.66           H  
ATOM    450  N   TYR A  34      23.355  -4.382 -13.418  1.00 71.28           N  
ATOM    451  H   TYR A  34      22.774  -3.599 -13.683  1.00 71.28           H  
ATOM    452  CA  TYR A  34      23.431  -4.748 -12.010  1.00 71.28           C  
ATOM    453  HA  TYR A  34      23.814  -5.764 -11.923  1.00 71.28           H  
ATOM    454  C   TYR A  34      22.040  -4.767 -11.391  1.00 71.28           C  
ATOM    455  CB  TYR A  34      24.424  -3.846 -11.267  1.00 71.28           C  
ATOM    456  HB2 TYR A  34      24.553  -4.235 -10.257  1.00 71.28           H  
ATOM    457  HB3 TYR A  34      25.393  -3.912 -11.760  1.00 71.28           H  
ATOM    458  O   TYR A  34      21.193  -3.925 -11.680  1.00 71.28           O  
ATOM    459  CG  TYR A  34      24.018  -2.388 -11.178  1.00 71.28           C  
ATOM    460  CD1 TYR A  34      24.413  -1.478 -12.178  1.00 71.28           C  
ATOM    461  HD1 TYR A  34      25.029  -1.811 -13.000  1.00 71.28           H  
ATOM    462  CD2 TYR A  34      23.236  -1.948 -10.094  1.00 71.28           C  
ATOM    463  HD2 TYR A  34      22.912  -2.661  -9.350  1.00 71.28           H  
ATOM    464  CE1 TYR A  34      24.024  -0.127 -12.096  1.00 71.28           C  
ATOM    465  HE1 TYR A  34      24.334   0.573 -12.858  1.00 71.28           H  
ATOM    466  CE2 TYR A  34      22.850  -0.598 -10.007  1.00 71.28           C  
ATOM    467  HE2 TYR A  34      22.209  -0.242  -9.214  1.00 71.28           H  
ATOM    468  OH  TYR A  34      22.866   1.608 -10.889  1.00 71.28           O  
ATOM    469  HH  TYR A  34      23.069   2.142 -11.660  1.00 71.28           H  
ATOM    470  CZ  TYR A  34      23.249   0.314 -11.005  1.00 71.28           C  
ATOM    471  N   SER A  35      21.810  -5.741 -10.518  1.00 80.27           N  
ATOM    472  H   SER A  35      22.552  -6.394 -10.308  1.00 80.27           H  
ATOM    473  CA  SER A  35      20.568  -5.865  -9.767  1.00 80.27           C  
ATOM    474  HA  SER A  35      19.794  -5.270 -10.250  1.00 80.27           H  
ATOM    475  C   SER A  35      20.762  -5.335  -8.355  1.00 80.27           C  
ATOM    476  CB  SER A  35      20.068  -7.309  -9.744  1.00 80.27           C  
ATOM    477  HB2 SER A  35      19.170  -7.364  -9.128  1.00 80.27           H  
ATOM    478  HB3 SER A  35      20.835  -7.955  -9.316  1.00 80.27           H  
ATOM    479  O   SER A  35      21.770  -5.626  -7.700  1.00 80.27           O  
ATOM    480  OG  SER A  35      19.755  -7.741 -11.053  1.00 80.27           O  
ATOM    481  HG  SER A  35      19.338  -8.605 -11.007  1.00 80.27           H  
ATOM    482  N   ARG A  36      19.773  -4.590  -7.865  1.00 73.50           N  
ATOM    483  H   ARG A  36      18.977  -4.411  -8.461  1.00 73.50           H  
ATOM    484  CA  ARG A  36      19.691  -4.170  -6.467  1.00 73.50           C  
ATOM    485  HA  ARG A  36      20.509  -4.627  -5.909  1.00 73.50           H  
ATOM    486  C   ARG A  36      18.406  -4.656  -5.841  1.00 73.50           C  
ATOM    487  CB  ARG A  36      19.815  -2.656  -6.315  1.00 73.50           C  
ATOM    488  HB2 ARG A  36      19.055  -2.159  -6.919  1.00 73.50           H  
ATOM    489  HB3 ARG A  36      19.638  -2.402  -5.269  1.00 73.50           H  
ATOM    490  O   ARG A  36      17.317  -4.483  -6.389  1.00 73.50           O  
ATOM    491  CG  ARG A  36      21.213  -2.182  -6.711  1.00 73.50           C  
ATOM    492  HG2 ARG A  36      21.957  -2.806  -6.214  1.00 73.50           H  
ATOM    493  HG3 ARG A  36      21.336  -2.263  -7.791  1.00 73.50           H  
ATOM    494  CD  ARG A  36      21.401  -0.734  -6.281  1.00 73.50           C  
ATOM    495  HD2 ARG A  36      20.785  -0.109  -6.927  1.00 73.50           H  
ATOM    496  HD3 ARG A  36      21.049  -0.625  -5.255  1.00 73.50           H  
ATOM    497  NE  ARG A  36      22.806  -0.306  -6.392  1.00 73.50           N  
ATOM    498  HE  ARG A  36      23.296  -0.548  -7.242  1.00 73.50           H  
ATOM    499  NH1 ARG A  36      22.870   0.937  -4.464  1.00 73.50           N  
ATOM    500 HH11 ARG A  36      21.888   1.102  -4.633  1.00 73.50           H  
ATOM    501 HH12 ARG A  36      23.329   1.702  -3.990  1.00 73.50           H  
ATOM    502  NH2 ARG A  36      24.670   0.841  -5.786  1.00 73.50           N  
ATOM    503 HH21 ARG A  36      25.081   0.611  -6.679  1.00 73.50           H  
ATOM    504 HH22 ARG A  36      25.097   1.546  -5.202  1.00 73.50           H  
ATOM    505  CZ  ARG A  36      23.443   0.477  -5.540  1.00 73.50           C  
ATOM    506  N   HIS A  37      18.566  -5.235  -4.662  1.00 81.62           N  
ATOM    507  H   HIS A  37      19.503  -5.357  -4.305  1.00 81.62           H  
ATOM    508  CA  HIS A  37      17.459  -5.606  -3.808  1.00 81.62           C  
ATOM    509  HA  HIS A  37      16.536  -5.623  -4.388  1.00 81.62           H  
ATOM    510  C   HIS A  37      17.307  -4.573  -2.694  1.00 81.62           C  
ATOM    511  CB  HIS A  37      17.687  -7.019  -3.281  1.00 81.62           C  
ATOM    512  HB2 HIS A  37      17.863  -7.692  -4.120  1.00 81.62           H  
ATOM    513  HB3 HIS A  37      18.565  -7.037  -2.635  1.00 81.62           H  
ATOM    514  O   HIS A  37      18.210  -4.387  -1.876  1.00 81.62           O  
ATOM    515  CG  HIS A  37      16.490  -7.512  -2.524  1.00 81.62           C  
ATOM    516  CD2 HIS A  37      16.373  -7.619  -1.166  1.00 81.62           C  
ATOM    517  HD2 HIS A  37      17.137  -7.365  -0.446  1.00 81.62           H  
ATOM    518  ND1 HIS A  37      15.292  -7.907  -3.073  1.00 81.62           N  
ATOM    519  HD1 HIS A  37      15.055  -7.940  -4.055  1.00 81.62           H  
ATOM    520  CE1 HIS A  37      14.482  -8.268  -2.066  1.00 81.62           C  
ATOM    521  HE1 HIS A  37      13.480  -8.651  -2.192  1.00 81.62           H  
ATOM    522  NE2 HIS A  37      15.096  -8.109  -0.878  1.00 81.62           N  
ATOM    523  N   TYR A  38      16.161  -3.908  -2.675  1.00 71.21           N  
ATOM    524  H   TYR A  38      15.458  -4.154  -3.357  1.00 71.21           H  
ATOM    525  CA  TYR A  38      15.787  -2.928  -1.671  1.00 71.21           C  
ATOM    526  HA  TYR A  38      16.680  -2.606  -1.135  1.00 71.21           H  
ATOM    527  C   TYR A  38      14.819  -3.541  -0.679  1.00 71.21           C  
ATOM    528  CB  TYR A  38      15.160  -1.699  -2.317  1.00 71.21           C  
ATOM    529  HB2 TYR A  38      15.009  -0.948  -1.542  1.00 71.21           H  
ATOM    530  HB3 TYR A  38      14.188  -1.961  -2.736  1.00 71.21           H  
ATOM    531  O   TYR A  38      13.959  -4.344  -1.041  1.00 71.21           O  
ATOM    532  CG  TYR A  38      16.016  -1.078  -3.384  1.00 71.21           C  
ATOM    533  CD1 TYR A  38      17.064  -0.208  -3.028  1.00 71.21           C  
ATOM    534  HD1 TYR A  38      17.274  -0.001  -1.989  1.00 71.21           H  
ATOM    535  CD2 TYR A  38      15.783  -1.410  -4.729  1.00 71.21           C  
ATOM    536  HD2 TYR A  38      15.011  -2.118  -4.992  1.00 71.21           H  
ATOM    537  CE1 TYR A  38      17.864   0.364  -4.033  1.00 71.21           C  
ATOM    538  HE1 TYR A  38      18.696   1.006  -3.785  1.00 71.21           H  
ATOM    539  CE2 TYR A  38      16.573  -0.828  -5.729  1.00 71.21           C  
ATOM    540  HE2 TYR A  38      16.414  -1.077  -6.768  1.00 71.21           H  
ATOM    541  OH  TYR A  38      18.333   0.624  -6.374  1.00 71.21           O  
ATOM    542  HH  TYR A  38      19.034   1.191  -6.045  1.00 71.21           H  
ATOM    543  CZ  TYR A  38      17.596   0.072  -5.386  1.00 71.21           C  
ATOM    544  N   ARG A  39      14.957  -3.130   0.577  1.00 77.89           N  
ATOM    545  H   ARG A  39      15.662  -2.439   0.790  1.00 77.89           H  
ATOM    546  CA  ARG A  39      14.156  -3.638   1.677  1.00 77.89           C  
ATOM    547  HA  ARG A  39      13.178  -3.931   1.296  1.00 77.89           H  
ATOM    548  C   ARG A  39      13.974  -2.559   2.725  1.00 77.89           C  
ATOM    549  CB  ARG A  39      14.862  -4.873   2.228  1.00 77.89           C  
ATOM    550  HB2 ARG A  39      15.881  -4.599   2.500  1.00 77.89           H  
ATOM    551  HB3 ARG A  39      14.910  -5.620   1.435  1.00 77.89           H  
ATOM    552  O   ARG A  39      14.952  -1.931   3.135  1.00 77.89           O  
ATOM    553  CG  ARG A  39      14.173  -5.489   3.446  1.00 77.89           C  
ATOM    554  HG2 ARG A  39      14.208  -4.796   4.286  1.00 77.89           H  
ATOM    555  HG3 ARG A  39      13.140  -5.745   3.212  1.00 77.89           H  
ATOM    556  CD  ARG A  39      14.973  -6.749   3.775  1.00 77.89           C  
ATOM    557  HD2 ARG A  39      16.037  -6.518   3.733  1.00 77.89           H  
ATOM    558  HD3 ARG A  39      14.749  -7.497   3.014  1.00 77.89           H  
ATOM    559  NE  ARG A  39      14.669  -7.259   5.110  1.00 77.89           N  
ATOM    560  HE  ARG A  39      14.113  -6.662   5.707  1.00 77.89           H  
ATOM    561  NH1 ARG A  39      15.302  -9.442   4.794  1.00 77.89           N  
ATOM    562 HH11 ARG A  39      15.571  -9.220   3.846  1.00 77.89           H  
ATOM    563 HH12 ARG A  39      15.206 -10.400   5.099  1.00 77.89           H  
ATOM    564  NH2 ARG A  39      14.219  -8.891   6.609  1.00 77.89           N  
ATOM    565 HH21 ARG A  39      13.291  -9.112   6.279  1.00 77.89           H  
ATOM    566 HH22 ARG A  39      14.006  -8.076   7.167  1.00 77.89           H  
ATOM    567  CZ  ARG A  39      14.765  -8.507   5.507  1.00 77.89           C  
ATOM    568  N   ARG A  40      12.742  -2.374   3.190  1.00 64.90           N  
ATOM    569  H   ARG A  40      11.985  -2.900   2.778  1.00 64.90           H  
ATOM    570  CA  ARG A  40      12.442  -1.396   4.233  1.00 64.90           C  
ATOM    571  HA  ARG A  40      13.300  -1.335   4.903  1.00 64.90           H  
ATOM    572  C   ARG A  40      11.232  -1.802   5.056  1.00 64.90           C  
ATOM    573  CB  ARG A  40      12.241  -0.036   3.563  1.00 64.90           C  
ATOM    574  HB2 ARG A  40      13.061   0.145   2.869  1.00 64.90           H  
ATOM    575  HB3 ARG A  40      11.309  -0.044   2.998  1.00 64.90           H  
ATOM    576  O   ARG A  40      10.218  -2.214   4.509  1.00 64.90           O  
ATOM    577  CG  ARG A  40      12.223   1.090   4.595  1.00 64.90           C  
ATOM    578  HG2 ARG A  40      11.327   1.018   5.211  1.00 64.90           H  
ATOM    579  HG3 ARG A  40      13.102   1.015   5.235  1.00 64.90           H  
ATOM    580  CD  ARG A  40      12.252   2.433   3.872  1.00 64.90           C  
ATOM    581  HD2 ARG A  40      13.183   2.514   3.312  1.00 64.90           H  
ATOM    582  HD3 ARG A  40      11.425   2.478   3.163  1.00 64.90           H  
ATOM    583  NE  ARG A  40      12.159   3.531   4.844  1.00 64.90           N  
ATOM    584  HE  ARG A  40      11.990   3.268   5.804  1.00 64.90           H  
ATOM    585  NH1 ARG A  40      12.238   5.253   3.321  1.00 64.90           N  
ATOM    586 HH11 ARG A  40      12.193   4.585   2.564  1.00 64.90           H  
ATOM    587 HH12 ARG A  40      12.148   6.234   3.099  1.00 64.90           H  
ATOM    588  NH2 ARG A  40      12.100   5.691   5.515  1.00 64.90           N  
ATOM    589 HH21 ARG A  40      12.036   5.366   6.469  1.00 64.90           H  
ATOM    590 HH22 ARG A  40      12.189   6.678   5.319  1.00 64.90           H  
ATOM    591  CZ  ARG A  40      12.163   4.815   4.551  1.00 64.90           C  
ATOM    592  N   THR A  41      11.340  -1.641   6.368  1.00 69.23           N  
ATOM    593  H   THR A  41      12.204  -1.286   6.753  1.00 69.23           H  
ATOM    594  CA  THR A  41      10.259  -1.955   7.305  1.00 69.23           C  
ATOM    595  HA  THR A  41       9.507  -2.552   6.789  1.00 69.23           H  
ATOM    596  C   THR A  41       9.574  -0.687   7.773  1.00 69.23           C  
ATOM    597  CB  THR A  41      10.758  -2.798   8.483  1.00 69.23           C  
ATOM    598  HB  THR A  41      11.412  -2.197   9.114  1.00 69.23           H  
ATOM    599  O   THR A  41      10.246   0.274   8.146  1.00 69.23           O  
ATOM    600  CG2 THR A  41       9.620  -3.369   9.329  1.00 69.23           C  
ATOM    601 HG21 THR A  41       8.964  -3.983   8.712  1.00 69.23           H  
ATOM    602 HG22 THR A  41      10.027  -3.974  10.139  1.00 69.23           H  
ATOM    603 HG23 THR A  41       9.038  -2.559   9.768  1.00 69.23           H  
ATOM    604  OG1 THR A  41      11.484  -3.899   7.983  1.00 69.23           O  
ATOM    605  HG1 THR A  41      11.617  -4.515   8.707  1.00 69.23           H  
ATOM    606  N   TYR A  42       8.245  -0.707   7.765  1.00 63.56           N  
ATOM    607  H   TYR A  42       7.776  -1.530   7.415  1.00 63.56           H  
ATOM    608  CA  TYR A  42       7.392   0.345   8.298  1.00 63.56           C  
ATOM    609  HA  TYR A  42       8.007   1.131   8.735  1.00 63.56           H  
ATOM    610  C   TYR A  42       6.504  -0.223   9.388  1.00 63.56           C  
ATOM    611  CB  TYR A  42       6.533   0.969   7.199  1.00 63.56           C  
ATOM    612  HB2 TYR A  42       5.770   1.600   7.654  1.00 63.56           H  
ATOM    613  HB3 TYR A  42       6.020   0.172   6.661  1.00 63.56           H  
ATOM    614  O   TYR A  42       6.015  -1.348   9.295  1.00 63.56           O  
ATOM    615  CG  TYR A  42       7.331   1.797   6.225  1.00 63.56           C  
ATOM    616  CD1 TYR A  42       7.354   3.201   6.316  1.00 63.56           C  
ATOM    617  HD1 TYR A  42       6.772   3.692   7.081  1.00 63.56           H  
ATOM    618  CD2 TYR A  42       8.089   1.146   5.244  1.00 63.56           C  
ATOM    619  HD2 TYR A  42       8.112   0.067   5.211  1.00 63.56           H  
ATOM    620  CE1 TYR A  42       8.070   3.958   5.367  1.00 63.56           C  
ATOM    621  HE1 TYR A  42       8.031   5.036   5.403  1.00 63.56           H  
ATOM    622  CE2 TYR A  42       8.846   1.897   4.343  1.00 63.56           C  
ATOM    623  HE2 TYR A  42       9.479   1.386   3.633  1.00 63.56           H  
ATOM    624  OH  TYR A  42       9.427   4.005   3.383  1.00 63.56           O  
ATOM    625  HH  TYR A  42       8.990   4.843   3.218  1.00 63.56           H  
ATOM    626  CZ  TYR A  42       8.794   3.298   4.353  1.00 63.56           C  
ATOM    627  N   CYS A  43       6.296   0.589  10.414  1.00 64.55           N  
ATOM    628  H   CYS A  43       6.723   1.504  10.399  1.00 64.55           H  
ATOM    629  CA  CYS A  43       5.233   0.375  11.371  1.00 64.55           C  
ATOM    630  HA  CYS A  43       5.081  -0.690  11.546  1.00 64.55           H  
ATOM    631  C   CYS A  43       3.955   0.979  10.806  1.00 64.55           C  
ATOM    632  CB  CYS A  43       5.632   1.041  12.684  1.00 64.55           C  
ATOM    633  HB2 CYS A  43       6.551   0.592  13.061  1.00 64.55           H  
ATOM    634  HB3 CYS A  43       5.781   2.110  12.531  1.00 64.55           H  
ATOM    635  O   CYS A  43       3.910   2.187  10.562  1.00 64.55           O  
ATOM    636  SG  CYS A  43       4.299   0.789  13.873  1.00 64.55           S  
ATOM    637  HG  CYS A  43       3.366   1.537  13.276  1.00 64.55           H  
ATOM    638  N   HIS A  44       2.941   0.140  10.638  1.00 67.66           N  
ATOM    639  H   HIS A  44       3.067  -0.842  10.836  1.00 67.66           H  
ATOM    640  CA  HIS A  44       1.615   0.561  10.258  1.00 67.66           C  
ATOM    641  HA  HIS A  44       1.735   1.612   9.995  1.00 67.66           H  
ATOM    642  C   HIS A  44       0.631   0.515  11.413  1.00 67.66           C  
ATOM    643  CB  HIS A  44       1.096  -0.216   9.046  1.00 67.66           C  
ATOM    644  HB2 HIS A  44       1.108  -1.285   9.255  1.00 67.66           H  
ATOM    645  HB3 HIS A  44       0.061   0.084   8.881  1.00 67.66           H  
ATOM    646  O   HIS A  44       0.728  -0.362  12.268  1.00 67.66           O  
ATOM    647  CG  HIS A  44       1.877   0.056   7.793  1.00 67.66           C  
ATOM    648  CD2 HIS A  44       2.896  -0.693   7.281  1.00 67.66           C  
ATOM    649  HD2 HIS A  44       3.284  -1.604   7.712  1.00 67.66           H  
ATOM    650  ND1 HIS A  44       1.732   1.159   6.990  1.00 67.66           N  
ATOM    651  HD1 HIS A  44       1.089   1.917   7.172  1.00 67.66           H  
ATOM    652  CE1 HIS A  44       2.636   1.081   6.004  1.00 67.66           C  
ATOM    653  HE1 HIS A  44       2.759   1.816   5.223  1.00 67.66           H  
ATOM    654  NE2 HIS A  44       3.373  -0.036   6.138  1.00 67.66           N  
ATOM    655  N   TYR A  45      -0.325   1.436  11.411  1.00 64.73           N  
ATOM    656  H   TYR A  45      -0.363   2.088  10.640  1.00 64.73           H  
ATOM    657  CA  TYR A  45      -1.448   1.420  12.339  1.00 64.73           C  
ATOM    658  HA  TYR A  45      -1.307   0.601  13.045  1.00 64.73           H  
ATOM    659  C   TYR A  45      -2.738   1.132  11.582  1.00 64.73           C  
ATOM    660  CB  TYR A  45      -1.494   2.697  13.181  1.00 64.73           C  
ATOM    661  HB2 TYR A  45      -1.557   3.564  12.524  1.00 64.73           H  
ATOM    662  HB3 TYR A  45      -2.393   2.682  13.797  1.00 64.73           H  
ATOM    663  O   TYR A  45      -2.950   1.573  10.456  1.00 64.73           O  
ATOM    664  CG  TYR A  45      -0.285   2.832  14.088  1.00 64.73           C  
ATOM    665  CD1 TYR A  45      -0.254   2.184  15.339  1.00 64.73           C  
ATOM    666  HD1 TYR A  45      -1.106   1.604  15.660  1.00 64.73           H  
ATOM    667  CD2 TYR A  45       0.827   3.576  13.657  1.00 64.73           C  
ATOM    668  HD2 TYR A  45       0.796   4.065  12.695  1.00 64.73           H  
ATOM    669  CE1 TYR A  45       0.883   2.297  16.164  1.00 64.73           C  
ATOM    670  HE1 TYR A  45       0.900   1.803  17.124  1.00 64.73           H  
ATOM    671  CE2 TYR A  45       1.965   3.694  14.475  1.00 64.73           C  
ATOM    672  HE2 TYR A  45       2.811   4.282  14.150  1.00 64.73           H  
ATOM    673  OH  TYR A  45       3.096   3.158  16.519  1.00 64.73           O  
ATOM    674  HH  TYR A  45       2.971   2.681  17.343  1.00 64.73           H  
ATOM    675  CZ  TYR A  45       1.993   3.057  15.732  1.00 64.73           C  
ATOM    676  N   ILE A  46      -3.580   0.319  12.188  1.00 68.48           N  
ATOM    677  H   ILE A  46      -3.320  -0.052  13.091  1.00 68.48           H  
ATOM    678  CA  ILE A  46      -4.859  -0.096  11.644  1.00 68.48           C  
ATOM    679  HA  ILE A  46      -5.125   0.497  10.768  1.00 68.48           H  
ATOM    680  C   ILE A  46      -5.864   0.161  12.748  1.00 68.48           C  
ATOM    681  CB  ILE A  46      -4.790  -1.581  11.253  1.00 68.48           C  
ATOM    682  HB  ILE A  46      -4.532  -2.152  12.145  1.00 68.48           H  
ATOM    683  O   ILE A  46      -5.687  -0.341  13.854  1.00 68.48           O  
ATOM    684  CG1 ILE A  46      -3.723  -1.842  10.164  1.00 68.48           C  
ATOM    685 HG12 ILE A  46      -3.881  -1.166   9.324  1.00 68.48           H  
ATOM    686 HG13 ILE A  46      -2.736  -1.638  10.580  1.00 68.48           H  
ATOM    687  CG2 ILE A  46      -6.145  -2.065  10.761  1.00 68.48           C  
ATOM    688 HG21 ILE A  46      -6.241  -1.660   9.754  1.00 68.48           H  
ATOM    689 HG22 ILE A  46      -6.968  -1.732  11.393  1.00 68.48           H  
ATOM    690 HG23 ILE A  46      -6.177  -3.153  10.717  1.00 68.48           H  
ATOM    691  CD1 ILE A  46      -3.723  -3.285   9.642  1.00 68.48           C  
ATOM    692 HD11 ILE A  46      -4.567  -3.445   8.970  1.00 68.48           H  
ATOM    693 HD12 ILE A  46      -2.803  -3.471   9.089  1.00 68.48           H  
ATOM    694 HD13 ILE A  46      -3.787  -3.984  10.475  1.00 68.48           H  
ATOM    695  N   SER A  47      -6.901   0.940  12.476  1.00 63.23           N  
ATOM    696  H   SER A  47      -7.006   1.341  11.555  1.00 63.23           H  
ATOM    697  CA  SER A  47      -7.972   1.156  13.437  1.00 63.23           C  
ATOM    698  HA  SER A  47      -7.898   0.402  14.220  1.00 63.23           H  
ATOM    699  C   SER A  47      -9.323   0.985  12.768  1.00 63.23           C  
ATOM    700  CB  SER A  47      -7.844   2.526  14.101  1.00 63.23           C  
ATOM    701  HB2 SER A  47      -6.808   2.707  14.386  1.00 63.23           H  
ATOM    702  HB3 SER A  47      -8.167   3.305  13.410  1.00 63.23           H  
ATOM    703  O   SER A  47      -9.495   1.369  11.610  1.00 63.23           O  
ATOM    704  OG  SER A  47      -8.652   2.536  15.256  1.00 63.23           O  
ATOM    705  HG  SER A  47      -8.130   2.214  15.995  1.00 63.23           H  
ATOM    706  N   ASN A  48     -10.279   0.422  13.503  1.00 59.17           N  
ATOM    707  H   ASN A  48     -10.045   0.103  14.432  1.00 59.17           H  
ATOM    708  CA  ASN A  48     -11.694   0.536  13.155  1.00 59.17           C  
ATOM    709  HA  ASN A  48     -11.782   0.668  12.077  1.00 59.17           H  
ATOM    710  C   ASN A  48     -12.339   1.785  13.792  1.00 59.17           C  
ATOM    711  CB  ASN A  48     -12.423  -0.770  13.511  1.00 59.17           C  
ATOM    712  HB2 ASN A  48     -11.871  -1.624  13.117  1.00 59.17           H  
ATOM    713  HB3 ASN A  48     -13.402  -0.748  13.033  1.00 59.17           H  
ATOM    714  O   ASN A  48     -13.513   2.059  13.559  1.00 59.17           O  
ATOM    715  CG  ASN A  48     -12.631  -0.955  14.999  1.00 59.17           C  
ATOM    716  ND2 ASN A  48     -13.502  -1.858  15.378  1.00 59.17           N  
ATOM    717 HD21 ASN A  48     -13.794  -1.864  16.346  1.00 59.17           H  
ATOM    718 HD22 ASN A  48     -14.038  -2.348  14.676  1.00 59.17           H  
ATOM    719  OD1 ASN A  48     -12.013  -0.311  15.829  1.00 59.17           O  
ATOM    720  N   VAL A  49     -11.593   2.560  14.591  1.00 46.12           N  
ATOM    721  H   VAL A  49     -10.625   2.315  14.742  1.00 46.12           H  
ATOM    722  CA  VAL A  49     -12.087   3.787  15.220  1.00 46.12           C  
ATOM    723  HA  VAL A  49     -13.059   3.572  15.665  1.00 46.12           H  
ATOM    724  C   VAL A  49     -12.269   4.846  14.137  1.00 46.12           C  
ATOM    725  CB  VAL A  49     -11.156   4.274  16.349  1.00 46.12           C  
ATOM    726  HB  VAL A  49     -10.171   4.509  15.946  1.00 46.12           H  
ATOM    727  O   VAL A  49     -11.307   5.395  13.612  1.00 46.12           O  
ATOM    728  CG1 VAL A  49     -11.711   5.537  17.021  1.00 46.12           C  
ATOM    729 HG11 VAL A  49     -12.712   5.347  17.410  1.00 46.12           H  
ATOM    730 HG12 VAL A  49     -11.055   5.833  17.840  1.00 46.12           H  
ATOM    731 HG13 VAL A  49     -11.747   6.357  16.303  1.00 46.12           H  
ATOM    732  CG2 VAL A  49     -11.014   3.206  17.445  1.00 46.12           C  
ATOM    733 HG21 VAL A  49     -10.601   2.285  17.032  1.00 46.12           H  
ATOM    734 HG22 VAL A  49     -10.344   3.563  18.227  1.00 46.12           H  
ATOM    735 HG23 VAL A  49     -11.992   2.987  17.872  1.00 46.12           H  
ATOM    736  N   GLY A  50     -13.526   5.118  13.794  1.00 40.46           N  
ATOM    737  H   GLY A  50     -14.248   4.532  14.189  1.00 40.46           H  
ATOM    738  CA  GLY A  50     -13.906   6.063  12.745  1.00 40.46           C  
ATOM    739  HA2 GLY A  50     -14.631   6.769  13.150  1.00 40.46           H  
ATOM    740  HA3 GLY A  50     -13.034   6.626  12.412  1.00 40.46           H  
ATOM    741  C   GLY A  50     -14.523   5.405  11.517  1.00 40.46           C  
ATOM    742  O   GLY A  50     -15.236   6.098  10.811  1.00 40.46           O  
ATOM    743  N   ALA A  51     -14.338   4.097  11.312  1.00 39.51           N  
ATOM    744  H   ALA A  51     -13.765   3.582  11.964  1.00 39.51           H  
ATOM    745  CA  ALA A  51     -15.211   3.299  10.458  1.00 39.51           C  
ATOM    746  HA  ALA A  51     -15.622   3.904   9.650  1.00 39.51           H  
ATOM    747  C   ALA A  51     -16.343   2.827  11.361  1.00 39.51           C  
ATOM    748  CB  ALA A  51     -14.417   2.135   9.849  1.00 39.51           C  
ATOM    749  HB1 ALA A  51     -15.084   1.507   9.259  1.00 39.51           H  
ATOM    750  HB2 ALA A  51     -13.967   1.527  10.634  1.00 39.51           H  
ATOM    751  HB3 ALA A  51     -13.631   2.522   9.200  1.00 39.51           H  
ATOM    752  O   ALA A  51     -16.158   1.872  12.101  1.00 39.51           O  
ATOM    753  N   THR A  52     -17.445   3.573  11.432  1.00 30.35           N  
ATOM    754  H   THR A  52     -17.515   4.365  10.809  1.00 30.35           H  
ATOM    755  CA  THR A  52     -18.555   3.269  12.349  1.00 30.35           C  
ATOM    756  HA  THR A  52     -18.214   3.408  13.375  1.00 30.35           H  
ATOM    757  C   THR A  52     -18.987   1.813  12.133  1.00 30.35           C  
ATOM    758  CB  THR A  52     -19.751   4.210  12.095  1.00 30.35           C  
ATOM    759  HB  THR A  52     -20.303   3.900  11.207  1.00 30.35           H  
ATOM    760  O   THR A  52     -19.669   1.554  11.141  1.00 30.35           O  
ATOM    761  CG2 THR A  52     -20.701   4.242  13.295  1.00 30.35           C  
ATOM    762 HG21 THR A  52     -21.531   4.914  13.076  1.00 30.35           H  
ATOM    763 HG22 THR A  52     -20.170   4.595  14.178  1.00 30.35           H  
ATOM    764 HG23 THR A  52     -21.094   3.242  13.478  1.00 30.35           H  
ATOM    765  OG1 THR A  52     -19.322   5.537  11.887  1.00 30.35           O  
ATOM    766  HG1 THR A  52     -19.027   5.608  10.976  1.00 30.35           H  
ATOM    767  N   PRO A  53     -18.623   0.840  12.998  1.00 31.62           N  
ATOM    768  CA  PRO A  53     -19.027  -0.531  12.764  1.00 31.62           C  
ATOM    769  HA  PRO A  53     -18.769  -0.827  11.747  1.00 31.62           H  
ATOM    770  C   PRO A  53     -20.530  -0.519  12.967  1.00 31.62           C  
ATOM    771  CB  PRO A  53     -18.274  -1.407  13.777  1.00 31.62           C  
ATOM    772  HB2 PRO A  53     -17.812  -2.266  13.290  1.00 31.62           H  
ATOM    773  HB3 PRO A  53     -18.943  -1.739  14.571  1.00 31.62           H  
ATOM    774  O   PRO A  53     -20.998  -0.120  14.042  1.00 31.62           O  
ATOM    775  CG  PRO A  53     -17.215  -0.469  14.361  1.00 31.62           C  
ATOM    776  HG2 PRO A  53     -16.316  -0.501  13.745  1.00 31.62           H  
ATOM    777  HG3 PRO A  53     -16.978  -0.714  15.397  1.00 31.62           H  
ATOM    778  CD  PRO A  53     -17.865   0.907  14.238  1.00 31.62           C  
ATOM    779  HD2 PRO A  53     -18.556   1.059  15.067  1.00 31.62           H  
ATOM    780  HD3 PRO A  53     -17.109   1.692  14.248  1.00 31.62           H  
ATOM    781  N   SER A  54     -21.283  -0.874  11.923  1.00 28.99           N  
ATOM    782  H   SER A  54     -20.822  -1.054  11.043  1.00 28.99           H  
ATOM    783  CA  SER A  54     -22.728  -1.037  12.031  1.00 28.99           C  
ATOM    784  HA  SER A  54     -23.189  -0.051  12.093  1.00 28.99           H  
ATOM    785  C   SER A  54     -23.006  -1.824  13.303  1.00 28.99           C  
ATOM    786  CB  SER A  54     -23.296  -1.760  10.817  1.00 28.99           C  
ATOM    787  HB2 SER A  54     -22.812  -2.732  10.714  1.00 28.99           H  
ATOM    788  HB3 SER A  54     -23.108  -1.171   9.920  1.00 28.99           H  
ATOM    789  O   SER A  54     -22.466  -2.910  13.528  1.00 28.99           O  
ATOM    790  OG  SER A  54     -24.688  -1.944  10.984  1.00 28.99           O  
ATOM    791  HG  SER A  54     -24.995  -2.476  10.247  1.00 28.99           H  
ATOM    792  N   GLN A  55     -23.731  -1.165  14.199  1.00 25.23           N  
ATOM    793  H   GLN A  55     -24.115  -0.274  13.920  1.00 25.23           H  
ATOM    794  CA  GLN A  55     -23.916  -1.600  15.562  1.00 25.23           C  
ATOM    795  HA  GLN A  55     -22.949  -1.570  16.064  1.00 25.23           H  
ATOM    796  C   GLN A  55     -24.429  -3.047  15.555  1.00 25.23           C  
ATOM    797  CB  GLN A  55     -24.879  -0.619  16.257  1.00 25.23           C  
ATOM    798  HB2 GLN A  55     -25.139  -1.011  17.241  1.00 25.23           H  
ATOM    799  HB3 GLN A  55     -25.793  -0.550  15.666  1.00 25.23           H  
ATOM    800  O   GLN A  55     -25.373  -3.385  14.845  1.00 25.23           O  
ATOM    801  CG  GLN A  55     -24.266   0.787  16.434  1.00 25.23           C  
ATOM    802  HG2 GLN A  55     -23.432   0.720  17.132  1.00 25.23           H  
ATOM    803  HG3 GLN A  55     -23.876   1.149  15.483  1.00 25.23           H  
ATOM    804  CD  GLN A  55     -25.263   1.829  16.943  1.00 25.23           C  
ATOM    805  NE2 GLN A  55     -24.800   2.891  17.566  1.00 25.23           N  
ATOM    806 HE21 GLN A  55     -23.805   3.043  17.651  1.00 25.23           H  
ATOM    807 HE22 GLN A  55     -25.492   3.576  17.837  1.00 25.23           H  
ATOM    808  OE1 GLN A  55     -26.468   1.730  16.787  1.00 25.23           O  
ATOM    809  N   VAL A  56     -23.835  -3.855  16.433  1.00 24.96           N  
ATOM    810  H   VAL A  56     -22.995  -3.488  16.857  1.00 24.96           H  
ATOM    811  CA  VAL A  56     -24.261  -5.196  16.858  1.00 24.96           C  
ATOM    812  HA  VAL A  56     -23.809  -5.285  17.846  1.00 24.96           H  
ATOM    813  C   VAL A  56     -23.734  -6.384  16.011  1.00 24.96           C  
ATOM    814  CB  VAL A  56     -25.789  -5.292  17.132  1.00 24.96           C  
ATOM    815  HB  VAL A  56     -26.318  -5.641  16.245  1.00 24.96           H  
ATOM    816  O   VAL A  56     -24.257  -6.668  14.937  1.00 24.96           O  
ATOM    817  CG1 VAL A  56     -25.996  -6.291  18.274  1.00 24.96           C  
ATOM    818 HG11 VAL A  56     -27.059  -6.489  18.409  1.00 24.96           H  
ATOM    819 HG12 VAL A  56     -25.484  -7.232  18.067  1.00 24.96           H  
ATOM    820 HG13 VAL A  56     -25.598  -5.888  19.205  1.00 24.96           H  
ATOM    821  CG2 VAL A  56     -26.481  -4.016  17.660  1.00 24.96           C  
ATOM    822 HG21 VAL A  56     -27.460  -4.261  18.073  1.00 24.96           H  
ATOM    823 HG22 VAL A  56     -26.670  -3.298  16.861  1.00 24.96           H  
ATOM    824 HG23 VAL A  56     -25.875  -3.548  18.435  1.00 24.96           H  
ATOM    825  N   PRO A  57     -22.802  -7.208  16.549  1.00 26.79           N  
ATOM    826  CA  PRO A  57     -22.437  -8.509  15.978  1.00 26.79           C  
ATOM    827  HA  PRO A  57     -22.380  -8.430  14.893  1.00 26.79           H  
ATOM    828  C   PRO A  57     -23.464  -9.607  16.316  1.00 26.79           C  
ATOM    829  CB  PRO A  57     -21.038  -8.809  16.528  1.00 26.79           C  
ATOM    830  HB2 PRO A  57     -20.294  -8.278  15.934  1.00 26.79           H  
ATOM    831  HB3 PRO A  57     -20.803  -9.873  16.555  1.00 26.79           H  
ATOM    832  O   PRO A  57     -23.162 -10.798  16.233  1.00 26.79           O  
ATOM    833  CG  PRO A  57     -21.096  -8.200  17.925  1.00 26.79           C  
ATOM    834  HG2 PRO A  57     -20.107  -7.916  18.283  1.00 26.79           H  
ATOM    835  HG3 PRO A  57     -21.560  -8.909  18.612  1.00 26.79           H  
ATOM    836  CD  PRO A  57     -22.008  -6.982  17.754  1.00 26.79           C  
ATOM    837  HD2 PRO A  57     -22.641  -6.877  18.635  1.00 26.79           H  
ATOM    838  HD3 PRO A  57     -21.398  -6.089  17.620  1.00 26.79           H  
ATOM    839  N   THR A  58     -24.700  -9.256  16.703  1.00 23.55           N  
ATOM    840  H   THR A  58     -24.947  -8.278  16.672  1.00 23.55           H  
ATOM    841  CA  THR A  58     -25.796 -10.226  16.621  1.00 23.55           C  
ATOM    842  HA  THR A  58     -25.535 -11.142  17.151  1.00 23.55           H  
ATOM    843  C   THR A  58     -25.947 -10.507  15.158  1.00 23.55           C  
ATOM    844  CB  THR A  58     -27.168  -9.727  17.106  1.00 23.55           C  
ATOM    845  HB  THR A  58     -27.938 -10.355  16.659  1.00 23.55           H  
ATOM    846  O   THR A  58     -26.394  -9.595  14.471  1.00 23.55           O  
ATOM    847  CG2 THR A  58     -27.320  -9.849  18.613  1.00 23.55           C  
ATOM    848 HG21 THR A  58     -28.296  -9.466  18.911  1.00 23.55           H  
ATOM    849 HG22 THR A  58     -26.542  -9.272  19.112  1.00 23.55           H  
ATOM    850 HG23 THR A  58     -27.239 -10.895  18.911  1.00 23.55           H  
ATOM    851  OG1 THR A  58     -27.411  -8.400  16.719  1.00 23.55           O  
ATOM    852  HG1 THR A  58     -27.192  -8.348  15.786  1.00 23.55           H  
ATOM    853  N   GLN A  59     -25.533 -11.710  14.742  1.00 22.57           N  
ATOM    854  H   GLN A  59     -24.971 -12.238  15.395  1.00 22.57           H  
ATOM    855  CA  GLN A  59     -25.797 -12.315  13.444  1.00 22.57           C  
ATOM    856  HA  GLN A  59     -24.929 -12.891  13.121  1.00 22.57           H  
ATOM    857  C   GLN A  59     -26.076 -11.233  12.413  1.00 22.57           C  
ATOM    858  CB  GLN A  59     -27.019 -13.245  13.556  1.00 22.57           C  
ATOM    859  HB2 GLN A  59     -27.308 -13.554  12.552  1.00 22.57           H  
ATOM    860  HB3 GLN A  59     -27.847 -12.690  13.996  1.00 22.57           H  
ATOM    861  O   GLN A  59     -27.216 -10.763  12.344  1.00 22.57           O  
ATOM    862  CG  GLN A  59     -26.784 -14.513  14.383  1.00 22.57           C  
ATOM    863  HG2 GLN A  59     -25.992 -15.099  13.918  1.00 22.57           H  
ATOM    864  HG3 GLN A  59     -26.468 -14.245  15.391  1.00 22.57           H  
ATOM    865  CD  GLN A  59     -28.044 -15.374  14.489  1.00 22.57           C  
ATOM    866  NE2 GLN A  59     -27.911 -16.599  14.947  1.00 22.57           N  
ATOM    867 HE21 GLN A  59     -28.748 -17.161  15.001  1.00 22.57           H  
ATOM    868 HE22 GLN A  59     -27.000 -16.961  15.193  1.00 22.57           H  
ATOM    869  OE1 GLN A  59     -29.163 -14.973  14.186  1.00 22.57           O  
ATOM    870  N   VAL A  60     -25.073 -10.838  11.623  1.00 26.08           N  
ATOM    871  H   VAL A  60     -24.139 -11.180  11.798  1.00 26.08           H  
ATOM    872  CA  VAL A  60     -25.341 -10.215  10.324  1.00 26.08           C  
ATOM    873  HA  VAL A  60     -25.942  -9.318  10.473  1.00 26.08           H  
ATOM    874  C   VAL A  60     -26.169 -11.256   9.567  1.00 26.08           C  
ATOM    875  CB  VAL A  60     -24.045  -9.809   9.588  1.00 26.08           C  
ATOM    876  HB  VAL A  60     -23.464 -10.702   9.356  1.00 26.08           H  
ATOM    877  O   VAL A  60     -25.655 -12.105   8.850  1.00 26.08           O  
ATOM    878  CG1 VAL A  60     -24.357  -9.062   8.285  1.00 26.08           C  
ATOM    879 HG11 VAL A  60     -24.987  -9.669   7.636  1.00 26.08           H  
ATOM    880 HG12 VAL A  60     -23.427  -8.857   7.754  1.00 26.08           H  
ATOM    881 HG13 VAL A  60     -24.846  -8.111   8.500  1.00 26.08           H  
ATOM    882  CG2 VAL A  60     -23.178  -8.885  10.454  1.00 26.08           C  
ATOM    883 HG21 VAL A  60     -22.301  -8.567   9.890  1.00 26.08           H  
ATOM    884 HG22 VAL A  60     -22.833  -9.405  11.348  1.00 26.08           H  
ATOM    885 HG23 VAL A  60     -23.743  -8.001  10.750  1.00 26.08           H  
ATOM    886  N   LYS A  61     -27.463 -11.308   9.895  1.00 22.55           N  
ATOM    887  H   LYS A  61     -27.743 -10.657  10.615  1.00 22.55           H  
ATOM    888  CA  LYS A  61     -28.501 -12.147   9.348  1.00 22.55           C  
ATOM    889  HA  LYS A  61     -28.231 -13.203   9.342  1.00 22.55           H  
ATOM    890  C   LYS A  61     -28.537 -11.599   7.962  1.00 22.55           C  
ATOM    891  CB  LYS A  61     -29.860 -11.881  10.037  1.00 22.55           C  
ATOM    892  HB2 LYS A  61     -29.976 -10.811  10.209  1.00 22.55           H  
ATOM    893  HB3 LYS A  61     -30.642 -12.190   9.344  1.00 22.55           H  
ATOM    894  O   LYS A  61     -29.124 -10.531   7.830  1.00 22.55           O  
ATOM    895  CG  LYS A  61     -30.100 -12.612  11.356  1.00 22.55           C  
ATOM    896  HG2 LYS A  61     -29.387 -12.267  12.105  1.00 22.55           H  
ATOM    897  HG3 LYS A  61     -29.976 -13.684  11.204  1.00 22.55           H  
ATOM    898  CD  LYS A  61     -31.528 -12.316  11.833  1.00 22.55           C  
ATOM    899  HD2 LYS A  61     -32.233 -12.599  11.051  1.00 22.55           H  
ATOM    900  HD3 LYS A  61     -31.622 -11.249  12.035  1.00 22.55           H  
ATOM    901  CE  LYS A  61     -31.823 -13.116  13.101  1.00 22.55           C  
ATOM    902  HE2 LYS A  61     -31.108 -12.823  13.871  1.00 22.55           H  
ATOM    903  HE3 LYS A  61     -31.648 -14.172  12.893  1.00 22.55           H  
ATOM    904  NZ  LYS A  61     -33.215 -12.901  13.565  1.00 22.55           N  
ATOM    905  HZ1 LYS A  61     -33.384 -13.450  14.395  1.00 22.55           H  
ATOM    906  HZ2 LYS A  61     -33.868 -13.182  12.848  1.00 22.55           H  
ATOM    907  HZ3 LYS A  61     -33.358 -11.925  13.785  1.00 22.55           H  
ATOM    908  N   ALA A  62     -27.791 -12.244   7.058  1.00 24.47           N  
ATOM    909  H   ALA A  62     -27.171 -12.955   7.419  1.00 24.47           H  
ATOM    910  CA  ALA A  62     -27.736 -12.007   5.625  1.00 24.47           C  
ATOM    911  HA  ALA A  62     -26.736 -11.680   5.339  1.00 24.47           H  
ATOM    912  C   ALA A  62     -28.742 -10.915   5.274  1.00 24.47           C  
ATOM    913  CB  ALA A  62     -28.044 -13.348   4.945  1.00 24.47           C  
ATOM    914  HB1 ALA A  62     -28.042 -13.213   3.863  1.00 24.47           H  
ATOM    915  HB2 ALA A  62     -27.280 -14.081   5.206  1.00 24.47           H  
ATOM    916  HB3 ALA A  62     -29.022 -13.717   5.252  1.00 24.47           H  
ATOM    917  O   ALA A  62     -29.937 -11.208   5.176  1.00 24.47           O  
ATOM    918  N   TYR A  63     -28.294  -9.653   5.363  1.00 28.95           N  
ATOM    919  H   TYR A  63     -27.302  -9.498   5.472  1.00 28.95           H  
ATOM    920  CA  TYR A  63     -29.171  -8.486   5.471  1.00 28.95           C  
ATOM    921  HA  TYR A  63     -30.016  -8.755   6.104  1.00 28.95           H  
ATOM    922  C   TYR A  63     -29.745  -8.204   4.078  1.00 28.95           C  
ATOM    923  CB  TYR A  63     -28.462  -7.281   6.153  1.00 28.95           C  
ATOM    924  HB2 TYR A  63     -27.384  -7.384   6.029  1.00 28.95           H  
ATOM    925  HB3 TYR A  63     -28.725  -6.360   5.632  1.00 28.95           H  
ATOM    926  O   TYR A  63     -29.561  -7.143   3.513  1.00 28.95           O  
ATOM    927  CG  TYR A  63     -28.768  -7.027   7.632  1.00 28.95           C  
ATOM    928  CD1 TYR A  63     -29.814  -6.158   8.000  1.00 28.95           C  
ATOM    929  HD1 TYR A  63     -30.379  -5.674   7.217  1.00 28.95           H  
ATOM    930  CD2 TYR A  63     -27.935  -7.551   8.638  1.00 28.95           C  
ATOM    931  HD2 TYR A  63     -27.119  -8.200   8.356  1.00 28.95           H  
ATOM    932  CE1 TYR A  63     -30.054  -5.846   9.355  1.00 28.95           C  
ATOM    933  HE1 TYR A  63     -30.829  -5.146   9.630  1.00 28.95           H  
ATOM    934  CE2 TYR A  63     -28.140  -7.215   9.994  1.00 28.95           C  
ATOM    935  HE2 TYR A  63     -27.478  -7.600  10.755  1.00 28.95           H  
ATOM    936  OH  TYR A  63     -29.418  -6.035  11.658  1.00 28.95           O  
ATOM    937  HH  TYR A  63     -28.680  -6.311  12.206  1.00 28.95           H  
ATOM    938  CZ  TYR A  63     -29.209  -6.367  10.355  1.00 28.95           C  
ATOM    939  N   ALA A  64     -30.568  -9.127   3.582  1.00 27.14           N  
ATOM    940  H   ALA A  64     -30.573 -10.025   4.044  1.00 27.14           H  
ATOM    941  CA  ALA A  64     -31.704  -8.850   2.721  1.00 27.14           C  
ATOM    942  HA  ALA A  64     -31.391  -8.164   1.934  1.00 27.14           H  
ATOM    943  C   ALA A  64     -32.825  -8.169   3.532  1.00 27.14           C  
ATOM    944  CB  ALA A  64     -32.156 -10.167   2.076  1.00 27.14           C  
ATOM    945  HB1 ALA A  64     -31.328 -10.603   1.517  1.00 27.14           H  
ATOM    946  HB2 ALA A  64     -32.975  -9.974   1.383  1.00 27.14           H  
ATOM    947  HB3 ALA A  64     -32.487 -10.869   2.840  1.00 27.14           H  
ATOM    948  O   ALA A  64     -34.013  -8.366   3.268  1.00 27.14           O  
ATOM    949  N   LYS A  65     -32.485  -7.374   4.563  1.00 26.39           N  
ATOM    950  H   LYS A  65     -31.505  -7.149   4.658  1.00 26.39           H  
ATOM    951  CA  LYS A  65     -33.458  -6.488   5.193  1.00 26.39           C  
ATOM    952  HA  LYS A  65     -34.419  -7.000   5.229  1.00 26.39           H  
ATOM    953  C   LYS A  65     -33.600  -5.311   4.247  1.00 26.39           C  
ATOM    954  CB  LYS A  65     -33.073  -6.108   6.630  1.00 26.39           C  
ATOM    955  HB2 LYS A  65     -32.348  -5.295   6.614  1.00 26.39           H  
ATOM    956  HB3 LYS A  65     -32.633  -6.974   7.125  1.00 26.39           H  
ATOM    957  O   LYS A  65     -32.974  -4.274   4.436  1.00 26.39           O  
ATOM    958  CG  LYS A  65     -34.311  -5.662   7.421  1.00 26.39           C  
ATOM    959  HG2 LYS A  65     -35.019  -6.489   7.477  1.00 26.39           H  
ATOM    960  HG3 LYS A  65     -34.786  -4.822   6.913  1.00 26.39           H  
ATOM    961  CD  LYS A  65     -33.917  -5.235   8.839  1.00 26.39           C  
ATOM    962  HD2 LYS A  65     -33.256  -4.371   8.769  1.00 26.39           H  
ATOM    963  HD3 LYS A  65     -33.382  -6.052   9.323  1.00 26.39           H  
ATOM    964  CE  LYS A  65     -35.160  -4.875   9.658  1.00 26.39           C  
ATOM    965  HE2 LYS A  65     -35.721  -4.116   9.112  1.00 26.39           H  
ATOM    966  HE3 LYS A  65     -35.791  -5.760   9.745  1.00 26.39           H  
ATOM    967  NZ  LYS A  65     -34.783  -4.364  10.999  1.00 26.39           N  
ATOM    968  HZ1 LYS A  65     -34.239  -5.051  11.503  1.00 26.39           H  
ATOM    969  HZ2 LYS A  65     -34.214  -3.535  10.903  1.00 26.39           H  
ATOM    970  HZ3 LYS A  65     -35.602  -4.124  11.539  1.00 26.39           H  
ATOM    971  N   ALA A  66     -34.406  -5.538   3.213  1.00 29.05           N  
ATOM    972  H   ALA A  66     -34.731  -6.485   3.083  1.00 29.05           H  
ATOM    973  CA  ALA A  66     -34.976  -4.513   2.371  1.00 29.05           C  
ATOM    974  HA  ALA A  66     -34.235  -4.163   1.652  1.00 29.05           H  
ATOM    975  C   ALA A  66     -35.400  -3.361   3.284  1.00 29.05           C  
ATOM    976  CB  ALA A  66     -36.169  -5.132   1.625  1.00 29.05           C  
ATOM    977  HB1 ALA A  66     -35.824  -5.944   0.985  1.00 29.05           H  
ATOM    978  HB2 ALA A  66     -36.639  -4.370   1.003  1.00 29.05           H  
ATOM    979  HB3 ALA A  66     -36.904  -5.516   2.332  1.00 29.05           H  
ATOM    980  O   ALA A  66     -36.374  -3.477   4.029  1.00 29.05           O  
ATOM    981  N   ILE A  67     -34.628  -2.274   3.288  1.00 29.05           N  
ATOM    982  H   ILE A  67     -33.781  -2.279   2.739  1.00 29.05           H  
ATOM    983  CA  ILE A  67     -35.179  -0.992   3.692  1.00 29.05           C  
ATOM    984  HA  ILE A  67     -35.612  -1.080   4.689  1.00 29.05           H  
ATOM    985  C   ILE A  67     -36.254  -0.763   2.629  1.00 29.05           C  
ATOM    986  CB  ILE A  67     -34.110   0.120   3.723  1.00 29.05           C  
ATOM    987  HB  ILE A  67     -33.694   0.242   2.723  1.00 29.05           H  
ATOM    988  O   ILE A  67     -35.900  -0.688   1.452  1.00 29.05           O  
ATOM    989  CG1 ILE A  67     -32.968  -0.260   4.695  1.00 29.05           C  
ATOM    990 HG12 ILE A  67     -32.532  -1.209   4.385  1.00 29.05           H  
ATOM    991 HG13 ILE A  67     -33.372  -0.388   5.699  1.00 29.05           H  
ATOM    992  CG2 ILE A  67     -34.774   1.443   4.152  1.00 29.05           C  
ATOM    993 HG21 ILE A  67     -34.068   2.266   4.036  1.00 29.05           H  
ATOM    994 HG22 ILE A  67     -35.640   1.663   3.528  1.00 29.05           H  
ATOM    995 HG23 ILE A  67     -35.093   1.386   5.193  1.00 29.05           H  
ATOM    996  CD1 ILE A  67     -31.824   0.759   4.748  1.00 29.05           C  
ATOM    997 HD11 ILE A  67     -32.163   1.693   5.197  1.00 29.05           H  
ATOM    998 HD12 ILE A  67     -31.013   0.358   5.357  1.00 29.05           H  
ATOM    999 HD13 ILE A  67     -31.450   0.950   3.743  1.00 29.05           H  
ATOM   1000  N   PRO A  68     -37.551  -0.770   2.975  1.00 30.46           N  
ATOM   1001  CA  PRO A  68     -38.592  -0.559   1.991  1.00 30.46           C  
ATOM   1002  HA  PRO A  68     -38.422  -1.184   1.114  1.00 30.46           H  
ATOM   1003  C   PRO A  68     -38.509   0.910   1.593  1.00 30.46           C  
ATOM   1004  CB  PRO A  68     -39.916  -0.962   2.658  1.00 30.46           C  
ATOM   1005  HB2 PRO A  68     -40.665  -0.174   2.580  1.00 30.46           H  
ATOM   1006  HB3 PRO A  68     -40.300  -1.868   2.190  1.00 30.46           H  
ATOM   1007  O   PRO A  68     -39.095   1.775   2.239  1.00 30.46           O  
ATOM   1008  CG  PRO A  68     -39.578  -1.247   4.124  1.00 30.46           C  
ATOM   1009  HG2 PRO A  68     -39.688  -2.314   4.320  1.00 30.46           H  
ATOM   1010  HG3 PRO A  68     -40.221  -0.675   4.793  1.00 30.46           H  
ATOM   1011  CD  PRO A  68     -38.119  -0.847   4.308  1.00 30.46           C  
ATOM   1012  HD2 PRO A  68     -37.619  -1.582   4.938  1.00 30.46           H  
ATOM   1013  HD3 PRO A  68     -38.065   0.138   4.772  1.00 30.46           H  
ATOM   1014  N   THR A  69     -37.708   1.216   0.580  1.00 34.22           N  
ATOM   1015  H   THR A  69     -37.122   0.502   0.171  1.00 34.22           H  
ATOM   1016  CA  THR A  69     -37.713   2.524  -0.051  1.00 34.22           C  
ATOM   1017  HA  THR A  69     -38.128   3.248   0.650  1.00 34.22           H  
ATOM   1018  C   THR A  69     -38.657   2.470  -1.238  1.00 34.22           C  
ATOM   1019  CB  THR A  69     -36.312   3.042  -0.396  1.00 34.22           C  
ATOM   1020  HB  THR A  69     -36.410   3.970  -0.960  1.00 34.22           H  
ATOM   1021  O   THR A  69     -38.773   1.471  -1.950  1.00 34.22           O  
ATOM   1022  CG2 THR A  69     -35.499   3.312   0.870  1.00 34.22           C  
ATOM   1023 HG21 THR A  69     -34.565   3.804   0.597  1.00 34.22           H  
ATOM   1024 HG22 THR A  69     -36.059   3.957   1.546  1.00 34.22           H  
ATOM   1025 HG23 THR A  69     -35.269   2.368   1.364  1.00 34.22           H  
ATOM   1026  OG1 THR A  69     -35.593   2.108  -1.152  1.00 34.22           O  
ATOM   1027  HG1 THR A  69     -34.763   2.518  -1.405  1.00 34.22           H  
ATOM   1028  N   THR A  70     -39.427   3.544  -1.369  1.00 34.64           N  
ATOM   1029  H   THR A  70     -39.328   4.290  -0.695  1.00 34.64           H  
ATOM   1030  CA  THR A  70     -40.438   3.760  -2.398  1.00 34.64           C  
ATOM   1031  HA  THR A  70     -41.323   3.180  -2.136  1.00 34.64           H  
ATOM   1032  C   THR A  70     -39.926   3.320  -3.771  1.00 34.64           C  
ATOM   1033  CB  THR A  70     -40.800   5.252  -2.408  1.00 34.64           C  
ATOM   1034  HB  THR A  70     -40.003   5.817  -2.890  1.00 34.64           H  
ATOM   1035  O   THR A  70     -38.784   3.607  -4.126  1.00 34.64           O  
ATOM   1036  CG2 THR A  70     -42.123   5.535  -3.111  1.00 34.64           C  
ATOM   1037 HG21 THR A  70     -42.067   5.208  -4.149  1.00 34.64           H  
ATOM   1038 HG22 THR A  70     -42.324   6.606  -3.099  1.00 34.64           H  
ATOM   1039 HG23 THR A  70     -42.935   5.009  -2.607  1.00 34.64           H  
ATOM   1040  OG1 THR A  70     -40.945   5.717  -1.079  1.00 34.64           O  
ATOM   1041  HG1 THR A  70     -41.132   6.658  -1.121  1.00 34.64           H  
ATOM   1042  N   ALA A  71     -40.780   2.599  -4.505  1.00 36.22           N  
ATOM   1043  H   ALA A  71     -41.693   2.428  -4.108  1.00 36.22           H  
ATOM   1044  CA  ALA A  71     -40.483   1.894  -5.751  1.00 36.22           C  
ATOM   1045  HA  ALA A  71     -40.113   0.901  -5.494  1.00 36.22           H  
ATOM   1046  C   ALA A  71     -39.427   2.584  -6.638  1.00 36.22           C  
ATOM   1047  CB  ALA A  71     -41.811   1.733  -6.507  1.00 36.22           C  
ATOM   1048  HB1 ALA A  71     -42.526   1.180  -5.897  1.00 36.22           H  
ATOM   1049  HB2 ALA A  71     -42.222   2.712  -6.752  1.00 36.22           H  
ATOM   1050  HB3 ALA A  71     -41.638   1.183  -7.432  1.00 36.22           H  
ATOM   1051  O   ALA A  71     -39.646   3.694  -7.120  1.00 36.22           O  
ATOM   1052  N   GLY A  72     -38.313   1.886  -6.886  1.00 34.07           N  
ATOM   1053  H   GLY A  72     -38.185   1.004  -6.409  1.00 34.07           H  
ATOM   1054  CA  GLY A  72     -37.324   2.264  -7.901  1.00 34.07           C  
ATOM   1055  HA2 GLY A  72     -37.218   1.433  -8.599  1.00 34.07           H  
ATOM   1056  HA3 GLY A  72     -37.684   3.122  -8.469  1.00 34.07           H  
ATOM   1057  C   GLY A  72     -35.918   2.612  -7.406  1.00 34.07           C  
ATOM   1058  O   GLY A  72     -35.109   3.033  -8.225  1.00 34.07           O  
ATOM   1059  N   GLN A  73     -35.592   2.444  -6.120  1.00 35.22           N  
ATOM   1060  H   GLN A  73     -36.286   2.116  -5.464  1.00 35.22           H  
ATOM   1061  CA  GLN A  73     -34.216   2.638  -5.643  1.00 35.22           C  
ATOM   1062  HA  GLN A  73     -33.698   3.299  -6.338  1.00 35.22           H  
ATOM   1063  C   GLN A  73     -33.419   1.327  -5.637  1.00 35.22           C  
ATOM   1064  CB  GLN A  73     -34.195   3.352  -4.287  1.00 35.22           C  
ATOM   1065  HB2 GLN A  73     -33.174   3.352  -3.907  1.00 35.22           H  
ATOM   1066  HB3 GLN A  73     -34.836   2.823  -3.582  1.00 35.22           H  
ATOM   1067  O   GLN A  73     -33.867   0.308  -5.114  1.00 35.22           O  
ATOM   1068  CG  GLN A  73     -34.667   4.807  -4.439  1.00 35.22           C  
ATOM   1069  HG2 GLN A  73     -35.728   4.824  -4.690  1.00 35.22           H  
ATOM   1070  HG3 GLN A  73     -34.117   5.272  -5.257  1.00 35.22           H  
ATOM   1071  CD  GLN A  73     -34.456   5.652  -3.189  1.00 35.22           C  
ATOM   1072  NE2 GLN A  73     -34.453   6.961  -3.328  1.00 35.22           N  
ATOM   1073 HE21 GLN A  73     -34.587   7.374  -4.240  1.00 35.22           H  
ATOM   1074 HE22 GLN A  73     -34.288   7.495  -2.487  1.00 35.22           H  
ATOM   1075  OE1 GLN A  73     -34.304   5.184  -2.072  1.00 35.22           O  
ATOM   1076  N   THR A  74     -32.232   1.374  -6.242  1.00 33.42           N  
ATOM   1077  H   THR A  74     -31.962   2.219  -6.725  1.00 33.42           H  
ATOM   1078  CA  THR A  74     -31.259   0.280  -6.312  1.00 33.42           C  
ATOM   1079  HA  THR A  74     -31.757  -0.588  -6.743  1.00 33.42           H  
ATOM   1080  C   THR A  74     -30.758  -0.084  -4.917  1.00 33.42           C  
ATOM   1081  CB  THR A  74     -30.058   0.669  -7.201  1.00 33.42           C  
ATOM   1082  HB  THR A  74     -29.238   1.031  -6.582  1.00 33.42           H  
ATOM   1083  O   THR A  74     -30.450   0.799  -4.114  1.00 33.42           O  
ATOM   1084  CG2 THR A  74     -29.579  -0.521  -8.028  1.00 33.42           C  
ATOM   1085 HG21 THR A  74     -30.402  -0.921  -8.620  1.00 33.42           H  
ATOM   1086 HG22 THR A  74     -28.780  -0.211  -8.701  1.00 33.42           H  
ATOM   1087 HG23 THR A  74     -29.203  -1.301  -7.366  1.00 33.42           H  
ATOM   1088  OG1 THR A  74     -30.398   1.688  -8.121  1.00 33.42           O  
ATOM   1089  HG1 THR A  74     -29.642   1.811  -8.699  1.00 33.42           H  
ATOM   1090  N   VAL A  75     -30.667  -1.382  -4.629  1.00 33.67           N  
ATOM   1091  H   VAL A  75     -30.863  -2.063  -5.349  1.00 33.67           H  
ATOM   1092  CA  VAL A  75     -30.205  -1.893  -3.335  1.00 33.67           C  
ATOM   1093  HA  VAL A  75     -30.395  -1.143  -2.567  1.00 33.67           H  
ATOM   1094  C   VAL A  75     -28.696  -2.125  -3.424  1.00 33.67           C  
ATOM   1095  CB  VAL A  75     -30.970  -3.174  -2.933  1.00 33.67           C  
ATOM   1096  HB  VAL A  75     -30.701  -3.985  -3.609  1.00 33.67           H  
ATOM   1097  O   VAL A  75     -28.233  -2.931  -4.229  1.00 33.67           O  
ATOM   1098  CG1 VAL A  75     -30.626  -3.586  -1.498  1.00 33.67           C  
ATOM   1099 HG11 VAL A  75     -30.919  -2.808  -0.792  1.00 33.67           H  
ATOM   1100 HG12 VAL A  75     -31.135  -4.517  -1.248  1.00 33.67           H  
ATOM   1101 HG13 VAL A  75     -29.555  -3.765  -1.408  1.00 33.67           H  
ATOM   1102  CG2 VAL A  75     -32.495  -2.977  -2.997  1.00 33.67           C  
ATOM   1103 HG21 VAL A  75     -32.790  -2.134  -2.372  1.00 33.67           H  
ATOM   1104 HG22 VAL A  75     -32.995  -3.880  -2.648  1.00 33.67           H  
ATOM   1105 HG23 VAL A  75     -32.810  -2.789  -4.023  1.00 33.67           H  
ATOM   1106  N   CYS A  76     -27.910  -1.415  -2.616  1.00 33.26           N  
ATOM   1107  H   CYS A  76     -28.332  -0.745  -1.989  1.00 33.26           H  
ATOM   1108  CA  CYS A  76     -26.520  -1.797  -2.378  1.00 33.26           C  
ATOM   1109  HA  CYS A  76     -26.123  -2.334  -3.239  1.00 33.26           H  
ATOM   1110  C   CYS A  76     -26.486  -2.758  -1.198  1.00 33.26           C  
ATOM   1111  CB  CYS A  76     -25.631  -0.570  -2.155  1.00 33.26           C  
ATOM   1112  HB2 CYS A  76     -24.696  -0.890  -1.697  1.00 33.26           H  
ATOM   1113  HB3 CYS A  76     -26.123   0.144  -1.495  1.00 33.26           H  
ATOM   1114  O   CYS A  76     -26.862  -2.385  -0.086  1.00 33.26           O  
ATOM   1115  SG  CYS A  76     -25.267   0.174  -3.768  1.00 33.26           S  
ATOM   1116  HG  CYS A  76     -24.340   1.034  -3.339  1.00 33.26           H  
ATOM   1117  N   ASN A  77     -26.021  -3.980  -1.442  1.00 33.58           N  
ATOM   1118  H   ASN A  77     -25.650  -4.194  -2.356  1.00 33.58           H  
ATOM   1119  CA  ASN A  77     -25.767  -4.929  -0.377  1.00 33.58           C  
ATOM   1120  HA  ASN A  77     -26.431  -4.705   0.459  1.00 33.58           H  
ATOM   1121  C   ASN A  77     -24.333  -4.733   0.125  1.00 33.58           C  
ATOM   1122  CB  ASN A  77     -26.103  -6.350  -0.841  1.00 33.58           C  
ATOM   1123  HB2 ASN A  77     -25.728  -6.487  -1.855  1.00 33.58           H  
ATOM   1124  HB3 ASN A  77     -25.634  -7.074  -0.173  1.00 33.58           H  
ATOM   1125  O   ASN A  77     -23.375  -4.558  -0.634  1.00 33.58           O  
ATOM   1126  CG  ASN A  77     -27.586  -6.653  -0.875  1.00 33.58           C  
ATOM   1127  ND2 ASN A  77     -27.940  -7.773  -1.441  1.00 33.58           N  
ATOM   1128 HD21 ASN A  77     -28.901  -7.884  -1.732  1.00 33.58           H  
ATOM   1129 HD22 ASN A  77     -27.276  -8.430  -1.824  1.00 33.58           H  
ATOM   1130  OD1 ASN A  77     -28.426  -5.914  -0.392  1.00 33.58           O  
ATOM   1131  N   TYR A  78     -24.226  -4.708   1.445  1.00 37.57           N  
ATOM   1132  H   TYR A  78     -25.062  -4.879   1.985  1.00 37.57           H  
ATOM   1133  CA  TYR A  78     -22.994  -4.525   2.192  1.00 37.57           C  
ATOM   1134  HA  TYR A  78     -22.273  -3.947   1.614  1.00 37.57           H  
ATOM   1135  C   TYR A  78     -22.414  -5.899   2.520  1.00 37.57           C  
ATOM   1136  CB  TYR A  78     -23.368  -3.749   3.452  1.00 37.57           C  
ATOM   1137  HB2 TYR A  78     -24.112  -4.310   4.017  1.00 37.57           H  
ATOM   1138  HB3 TYR A  78     -23.830  -2.806   3.158  1.00 37.57           H  
ATOM   1139  O   TYR A  78     -23.085  -6.684   3.195  1.00 37.57           O  
ATOM   1140  CG  TYR A  78     -22.202  -3.457   4.354  1.00 37.57           C  
ATOM   1141  CD1 TYR A  78     -21.801  -4.393   5.323  1.00 37.57           C  
ATOM   1142  HD1 TYR A  78     -22.294  -5.351   5.393  1.00 37.57           H  
ATOM   1143  CD2 TYR A  78     -21.555  -2.220   4.249  1.00 37.57           C  
ATOM   1144  HD2 TYR A  78     -21.895  -1.510   3.509  1.00 37.57           H  
ATOM   1145  CE1 TYR A  78     -20.783  -4.055   6.227  1.00 37.57           C  
ATOM   1146  HE1 TYR A  78     -20.487  -4.736   7.012  1.00 37.57           H  
ATOM   1147  CE2 TYR A  78     -20.536  -1.876   5.148  1.00 37.57           C  
ATOM   1148  HE2 TYR A  78     -20.072  -0.900   5.121  1.00 37.57           H  
ATOM   1149  OH  TYR A  78     -19.360  -2.431   7.157  1.00 37.57           O  
ATOM   1150  HH  TYR A  78     -19.012  -1.547   7.016  1.00 37.57           H  
ATOM   1151  CZ  TYR A  78     -20.183  -2.788   6.158  1.00 37.57           C  
ATOM   1152  N   TYR A  79     -21.207  -6.210   2.040  1.00 41.99           N  
ATOM   1153  H   TYR A  79     -20.691  -5.524   1.507  1.00 41.99           H  
ATOM   1154  CA  TYR A  79     -20.684  -7.579   2.132  1.00 41.99           C  
ATOM   1155  HA  TYR A  79     -21.467  -8.239   2.505  1.00 41.99           H  
ATOM   1156  C   TYR A  79     -19.540  -7.735   3.131  1.00 41.99           C  
ATOM   1157  CB  TYR A  79     -20.332  -8.113   0.738  1.00 41.99           C  
ATOM   1158  HB2 TYR A  79     -19.783  -9.049   0.848  1.00 41.99           H  
ATOM   1159  HB3 TYR A  79     -19.677  -7.406   0.228  1.00 41.99           H  
ATOM   1160  O   TYR A  79     -19.519  -8.738   3.846  1.00 41.99           O  
ATOM   1161  CG  TYR A  79     -21.563  -8.382  -0.107  1.00 41.99           C  
ATOM   1162  CD1 TYR A  79     -22.238  -9.617  -0.019  1.00 41.99           C  
ATOM   1163  HD1 TYR A  79     -21.855 -10.396   0.624  1.00 41.99           H  
ATOM   1164  CD2 TYR A  79     -22.070  -7.370  -0.936  1.00 41.99           C  
ATOM   1165  HD2 TYR A  79     -21.573  -6.412  -0.980  1.00 41.99           H  
ATOM   1166  CE1 TYR A  79     -23.403  -9.846  -0.779  1.00 41.99           C  
ATOM   1167  HE1 TYR A  79     -23.915 -10.796  -0.742  1.00 41.99           H  
ATOM   1168  CE2 TYR A  79     -23.245  -7.589  -1.673  1.00 41.99           C  
ATOM   1169  HE2 TYR A  79     -23.658  -6.778  -2.255  1.00 41.99           H  
ATOM   1170  OH  TYR A  79     -25.021  -9.059  -2.360  1.00 41.99           O  
ATOM   1171  HH  TYR A  79     -25.182  -8.391  -3.030  1.00 41.99           H  
ATOM   1172  CZ  TYR A  79     -23.901  -8.835  -1.623  1.00 41.99           C  
ATOM   1173  N   TYR A  80     -18.598  -6.786   3.213  1.00 44.36           N  
ATOM   1174  H   TYR A  80     -18.643  -5.971   2.618  1.00 44.36           H  
ATOM   1175  CA  TYR A  80     -17.434  -6.947   4.092  1.00 44.36           C  
ATOM   1176  HA  TYR A  80     -17.779  -7.304   5.063  1.00 44.36           H  
ATOM   1177  C   TYR A  80     -16.639  -5.645   4.295  1.00 44.36           C  
ATOM   1178  CB  TYR A  80     -16.508  -8.001   3.474  1.00 44.36           C  
ATOM   1179  HB2 TYR A  80     -17.038  -8.599   2.732  1.00 44.36           H  
ATOM   1180  HB3 TYR A  80     -15.725  -7.464   2.939  1.00 44.36           H  
ATOM   1181  O   TYR A  80     -16.347  -4.930   3.335  1.00 44.36           O  
ATOM   1182  CG  TYR A  80     -15.845  -8.968   4.429  1.00 44.36           C  
ATOM   1183  CD1 TYR A  80     -14.477  -8.825   4.717  1.00 44.36           C  
ATOM   1184  HD1 TYR A  80     -13.957  -7.929   4.411  1.00 44.36           H  
ATOM   1185  CD2 TYR A  80     -16.543 -10.092   4.907  1.00 44.36           C  
ATOM   1186  HD2 TYR A  80     -17.597 -10.194   4.697  1.00 44.36           H  
ATOM   1187  CE1 TYR A  80     -13.762  -9.896   5.277  1.00 44.36           C  
ATOM   1188  HE1 TYR A  80     -12.683  -9.862   5.326  1.00 44.36           H  
ATOM   1189  CE2 TYR A  80     -15.855 -11.092   5.620  1.00 44.36           C  
ATOM   1190  HE2 TYR A  80     -16.385 -11.953   5.999  1.00 44.36           H  
ATOM   1191  OH  TYR A  80     -13.800 -12.010   6.424  1.00 44.36           O  
ATOM   1192  HH  TYR A  80     -12.843 -11.994   6.356  1.00 44.36           H  
ATOM   1193  CZ  TYR A  80     -14.454 -11.024   5.755  1.00 44.36           C  
ATOM   1194  N   GLU A  81     -16.216  -5.393   5.534  1.00 49.14           N  
ATOM   1195  H   GLU A  81     -16.442  -6.059   6.259  1.00 49.14           H  
ATOM   1196  CA  GLU A  81     -15.366  -4.265   5.946  1.00 49.14           C  
ATOM   1197  HA  GLU A  81     -14.989  -3.751   5.062  1.00 49.14           H  
ATOM   1198  C   GLU A  81     -14.132  -4.742   6.733  1.00 49.14           C  
ATOM   1199  CB  GLU A  81     -16.181  -3.265   6.789  1.00 49.14           C  
ATOM   1200  HB2 GLU A  81     -15.621  -3.017   7.692  1.00 49.14           H  
ATOM   1201  HB3 GLU A  81     -17.116  -3.725   7.108  1.00 49.14           H  
ATOM   1202  O   GLU A  81     -14.020  -5.917   7.105  1.00 49.14           O  
ATOM   1203  CG  GLU A  81     -16.464  -1.968   6.016  1.00 49.14           C  
ATOM   1204  HG2 GLU A  81     -17.092  -2.202   5.157  1.00 49.14           H  
ATOM   1205  HG3 GLU A  81     -15.520  -1.572   5.641  1.00 49.14           H  
ATOM   1206  CD  GLU A  81     -17.137  -0.899   6.893  1.00 49.14           C  
ATOM   1207  OE1 GLU A  81     -18.044  -0.216   6.370  1.00 49.14           O  
ATOM   1208  OE2 GLU A  81     -16.873  -0.855   8.112  1.00 49.14           O  
ATOM   1209  N   GLY A  82     -13.199  -3.819   6.995  1.00 56.23           N  
ATOM   1210  H   GLY A  82     -13.364  -2.863   6.714  1.00 56.23           H  
ATOM   1211  CA  GLY A  82     -11.999  -4.073   7.797  1.00 56.23           C  
ATOM   1212  HA2 GLY A  82     -11.654  -3.124   8.208  1.00 56.23           H  
ATOM   1213  HA3 GLY A  82     -12.246  -4.735   8.627  1.00 56.23           H  
ATOM   1214  C   GLY A  82     -10.836  -4.691   7.020  1.00 56.23           C  
ATOM   1215  O   GLY A  82      -9.906  -5.219   7.630  1.00 56.23           O  
ATOM   1216  N   ALA A  83     -10.880  -4.654   5.688  1.00 63.66           N  
ATOM   1217  H   ALA A  83     -11.639  -4.149   5.253  1.00 63.66           H  
ATOM   1218  CA  ALA A  83      -9.742  -5.002   4.847  1.00 63.66           C  
ATOM   1219  HA  ALA A  83      -9.120  -5.731   5.367  1.00 63.66           H  
ATOM   1220  C   ALA A  83      -8.887  -3.754   4.586  1.00 63.66           C  
ATOM   1221  CB  ALA A  83     -10.250  -5.656   3.559  1.00 63.66           C  
ATOM   1222  HB1 ALA A  83     -10.839  -6.541   3.799  1.00 63.66           H  
ATOM   1223  HB2 ALA A  83     -10.871  -4.951   3.006  1.00 63.66           H  
ATOM   1224  HB3 ALA A  83      -9.405  -5.950   2.936  1.00 63.66           H  
ATOM   1225  O   ALA A  83      -9.407  -2.649   4.451  1.00 63.66           O  
ATOM   1226  N   TYR A  84      -7.572  -3.927   4.500  1.00 69.55           N  
ATOM   1227  H   TYR A  84      -7.199  -4.842   4.708  1.00 69.55           H  
ATOM   1228  CA  TYR A  84      -6.615  -2.841   4.312  1.00 69.55           C  
ATOM   1229  HA  TYR A  84      -7.158  -1.929   4.062  1.00 69.55           H  
ATOM   1230  C   TYR A  84      -5.673  -3.166   3.158  1.00 69.55           C  
ATOM   1231  CB  TYR A  84      -5.844  -2.587   5.614  1.00 69.55           C  
ATOM   1232  HB2 TYR A  84      -5.326  -3.498   5.912  1.00 69.55           H  
ATOM   1233  HB3 TYR A  84      -5.089  -1.826   5.416  1.00 69.55           H  
ATOM   1234  O   TYR A  84      -5.101  -4.252   3.114  1.00 69.55           O  
ATOM   1235  CG  TYR A  84      -6.717  -2.113   6.760  1.00 69.55           C  
ATOM   1236  CD1 TYR A  84      -6.873  -0.736   7.019  1.00 69.55           C  
ATOM   1237  HD1 TYR A  84      -6.344  -0.011   6.418  1.00 69.55           H  
ATOM   1238  CD2 TYR A  84      -7.413  -3.052   7.543  1.00 69.55           C  
ATOM   1239  HD2 TYR A  84      -7.309  -4.109   7.346  1.00 69.55           H  
ATOM   1240  CE1 TYR A  84      -7.726  -0.296   8.052  1.00 69.55           C  
ATOM   1241  HE1 TYR A  84      -7.826   0.759   8.261  1.00 69.55           H  
ATOM   1242  CE2 TYR A  84      -8.289  -2.617   8.554  1.00 69.55           C  
ATOM   1243  HE2 TYR A  84      -8.833  -3.334   9.152  1.00 69.55           H  
ATOM   1244  OH  TYR A  84      -9.222  -0.861   9.868  1.00 69.55           O  
ATOM   1245  HH  TYR A  84      -9.271   0.085  10.022  1.00 69.55           H  
ATOM   1246  CZ  TYR A  84      -8.447  -1.240   8.818  1.00 69.55           C  
ATOM   1247  N   VAL A  85      -5.489  -2.240   2.219  1.00 69.18           N  
ATOM   1248  H   VAL A  85      -5.924  -1.338   2.348  1.00 69.18           H  
ATOM   1249  CA  VAL A  85      -4.602  -2.459   1.065  1.00 69.18           C  
ATOM   1250  HA  VAL A  85      -4.783  -3.457   0.668  1.00 69.18           H  
ATOM   1251  C   VAL A  85      -3.149  -2.388   1.510  1.00 69.18           C  
ATOM   1252  CB  VAL A  85      -4.871  -1.453  -0.068  1.00 69.18           C  
ATOM   1253  HB  VAL A  85      -4.850  -0.441   0.337  1.00 69.18           H  
ATOM   1254  O   VAL A  85      -2.734  -1.428   2.156  1.00 69.18           O  
ATOM   1255  CG1 VAL A  85      -3.854  -1.551  -1.215  1.00 69.18           C  
ATOM   1256 HG11 VAL A  85      -2.868  -1.233  -0.876  1.00 69.18           H  
ATOM   1257 HG12 VAL A  85      -4.155  -0.896  -2.033  1.00 69.18           H  
ATOM   1258 HG13 VAL A  85      -3.797  -2.575  -1.585  1.00 69.18           H  
ATOM   1259  CG2 VAL A  85      -6.243  -1.712  -0.682  1.00 69.18           C  
ATOM   1260 HG21 VAL A  85      -6.973  -1.900   0.106  1.00 69.18           H  
ATOM   1261 HG22 VAL A  85      -6.189  -2.587  -1.329  1.00 69.18           H  
ATOM   1262 HG23 VAL A  85      -6.552  -0.851  -1.274  1.00 69.18           H  
ATOM   1263  N   VAL A  86      -2.351  -3.377   1.114  1.00 71.73           N  
ATOM   1264  H   VAL A  86      -2.756  -4.140   0.591  1.00 71.73           H  
ATOM   1265  CA  VAL A  86      -0.903  -3.374   1.322  1.00 71.73           C  
ATOM   1266  HA  VAL A  86      -0.686  -2.760   2.196  1.00 71.73           H  
ATOM   1267  C   VAL A  86      -0.223  -2.781   0.083  1.00 71.73           C  
ATOM   1268  CB  VAL A  86      -0.369  -4.778   1.645  1.00 71.73           C  
ATOM   1269  HB  VAL A  86      -0.514  -5.441   0.792  1.00 71.73           H  
ATOM   1270  O   VAL A  86      -0.250  -3.393  -0.985  1.00 71.73           O  
ATOM   1271  CG1 VAL A  86       1.127  -4.690   1.967  1.00 71.73           C  
ATOM   1272 HG11 VAL A  86       1.303  -3.963   2.760  1.00 71.73           H  
ATOM   1273 HG12 VAL A  86       1.682  -4.408   1.072  1.00 71.73           H  
ATOM   1274 HG13 VAL A  86       1.486  -5.665   2.297  1.00 71.73           H  
ATOM   1275  CG2 VAL A  86      -1.079  -5.382   2.864  1.00 71.73           C  
ATOM   1276 HG21 VAL A  86      -0.647  -6.355   3.099  1.00 71.73           H  
ATOM   1277 HG22 VAL A  86      -0.980  -4.722   3.726  1.00 71.73           H  
ATOM   1278 HG23 VAL A  86      -2.137  -5.527   2.646  1.00 71.73           H  
ATOM   1279  N   PRO A  87       0.438  -1.615   0.177  1.00 65.95           N  
ATOM   1280  CA  PRO A  87       0.945  -0.900  -0.994  1.00 65.95           C  
ATOM   1281  HA  PRO A  87       0.265  -1.036  -1.835  1.00 65.95           H  
ATOM   1282  C   PRO A  87       2.336  -1.356  -1.443  1.00 65.95           C  
ATOM   1283  CB  PRO A  87       0.892   0.546  -0.561  1.00 65.95           C  
ATOM   1284  HB2 PRO A  87       1.550   1.191  -1.143  1.00 65.95           H  
ATOM   1285  HB3 PRO A  87      -0.151   0.848  -0.656  1.00 65.95           H  
ATOM   1286  O   PRO A  87       3.231  -0.551  -1.701  1.00 65.95           O  
ATOM   1287  CG  PRO A  87       1.270   0.492   0.918  1.00 65.95           C  
ATOM   1288  HG2 PRO A  87       2.346   0.356   1.027  1.00 65.95           H  
ATOM   1289  HG3 PRO A  87       0.929   1.373   1.462  1.00 65.95           H  
ATOM   1290  CD  PRO A  87       0.535  -0.768   1.363  1.00 65.95           C  
ATOM   1291  HD2 PRO A  87      -0.464  -0.495   1.701  1.00 65.95           H  
ATOM   1292  HD3 PRO A  87       1.079  -1.268   2.164  1.00 65.95           H  
ATOM   1293  N   TYR A  88       2.541  -2.666  -1.525  1.00 68.70           N  
ATOM   1294  H   TYR A  88       1.752  -3.278  -1.369  1.00 68.70           H  
ATOM   1295  CA  TYR A  88       3.860  -3.251  -1.767  1.00 68.70           C  
ATOM   1296  HA  TYR A  88       4.559  -2.791  -1.069  1.00 68.70           H  
ATOM   1297  C   TYR A  88       4.414  -2.976  -3.176  1.00 68.70           C  
ATOM   1298  CB  TYR A  88       3.788  -4.749  -1.470  1.00 68.70           C  
ATOM   1299  HB2 TYR A  88       3.254  -4.905  -0.533  1.00 68.70           H  
ATOM   1300  HB3 TYR A  88       4.805  -5.116  -1.330  1.00 68.70           H  
ATOM   1301  O   TYR A  88       5.625  -3.017  -3.378  1.00 68.70           O  
ATOM   1302  CG  TYR A  88       3.130  -5.552  -2.574  1.00 68.70           C  
ATOM   1303  CD1 TYR A  88       1.729  -5.661  -2.668  1.00 68.70           C  
ATOM   1304  HD1 TYR A  88       1.086  -5.243  -1.908  1.00 68.70           H  
ATOM   1305  CD2 TYR A  88       3.946  -6.137  -3.554  1.00 68.70           C  
ATOM   1306  HD2 TYR A  88       5.020  -6.070  -3.455  1.00 68.70           H  
ATOM   1307  CE1 TYR A  88       1.156  -6.305  -3.779  1.00 68.70           C  
ATOM   1308  HE1 TYR A  88       0.084  -6.363  -3.896  1.00 68.70           H  
ATOM   1309  CE2 TYR A  88       3.379  -6.792  -4.657  1.00 68.70           C  
ATOM   1310  HE2 TYR A  88       4.009  -7.242  -5.410  1.00 68.70           H  
ATOM   1311  OH  TYR A  88       1.445  -7.449  -5.869  1.00 68.70           O  
ATOM   1312  HH  TYR A  88       2.093  -7.730  -6.518  1.00 68.70           H  
ATOM   1313  CZ  TYR A  88       1.980  -6.860  -4.779  1.00 68.70           C  
ATOM   1314  N   HIS A  89       3.543  -2.652  -4.135  1.00 59.33           N  
ATOM   1315  H   HIS A  89       2.558  -2.676  -3.911  1.00 59.33           H  
ATOM   1316  CA  HIS A  89       3.923  -2.258  -5.491  1.00 59.33           C  
ATOM   1317  HA  HIS A  89       4.741  -2.897  -5.822  1.00 59.33           H  
ATOM   1318  C   HIS A  89       4.437  -0.805  -5.572  1.00 59.33           C  
ATOM   1319  CB  HIS A  89       2.726  -2.510  -6.422  1.00 59.33           C  
ATOM   1320  HB2 HIS A  89       2.465  -3.567  -6.385  1.00 59.33           H  
ATOM   1321  HB3 HIS A  89       3.017  -2.279  -7.446  1.00 59.33           H  
ATOM   1322  O   HIS A  89       4.919  -0.376  -6.618  1.00 59.33           O  
ATOM   1323  CG  HIS A  89       1.507  -1.693  -6.065  1.00 59.33           C  
ATOM   1324  CD2 HIS A  89       1.304  -0.378  -6.380  1.00 59.33           C  
ATOM   1325  HD2 HIS A  89       1.985   0.250  -6.935  1.00 59.33           H  
ATOM   1326  ND1 HIS A  89       0.405  -2.115  -5.353  1.00 59.33           N  
ATOM   1327  HD1 HIS A  89       0.158  -3.072  -5.145  1.00 59.33           H  
ATOM   1328  CE1 HIS A  89      -0.439  -1.072  -5.245  1.00 59.33           C  
ATOM   1329  HE1 HIS A  89      -1.426  -1.112  -4.807  1.00 59.33           H  
ATOM   1330  NE2 HIS A  89       0.083   0.015  -5.839  1.00 59.33           N  
ATOM   1331  N   ASN A  90       4.348  -0.009  -4.499  1.00 58.31           N  
ATOM   1332  H   ASN A  90       3.967  -0.379  -3.640  1.00 58.31           H  
ATOM   1333  CA  ASN A  90       4.915   1.337  -4.483  1.00 58.31           C  
ATOM   1334  HA  ASN A  90       4.735   1.799  -5.453  1.00 58.31           H  
ATOM   1335  C   ASN A  90       6.443   1.272  -4.286  1.00 58.31           C  
ATOM   1336  CB  ASN A  90       4.172   2.195  -3.439  1.00 58.31           C  
ATOM   1337  HB2 ASN A  90       4.335   1.794  -2.438  1.00 58.31           H  
ATOM   1338  HB3 ASN A  90       3.103   2.151  -3.646  1.00 58.31           H  
ATOM   1339  O   ASN A  90       6.947   0.961  -3.207  1.00 58.31           O  
ATOM   1340  CG  ASN A  90       4.605   3.653  -3.456  1.00 58.31           C  
ATOM   1341  ND2 ASN A  90       3.812   4.540  -2.901  1.00 58.31           N  
ATOM   1342 HD21 ASN A  90       3.994   5.516  -3.086  1.00 58.31           H  
ATOM   1343 HD22 ASN A  90       2.948   4.260  -2.460  1.00 58.31           H  
ATOM   1344  OD1 ASN A  90       5.660   4.005  -3.958  1.00 58.31           O  
ATOM   1345  N   CYS A  91       7.218   1.628  -5.313  1.00 56.55           N  
ATOM   1346  H   CYS A  91       6.782   1.814  -6.205  1.00 56.55           H  
ATOM   1347  CA  CYS A  91       8.683   1.595  -5.252  1.00 56.55           C  
ATOM   1348  HA  CYS A  91       9.003   0.561  -5.119  1.00 56.55           H  
ATOM   1349  C   CYS A  91       9.258   2.417  -4.082  1.00 56.55           C  
ATOM   1350  CB  CYS A  91       9.240   2.120  -6.583  1.00 56.55           C  
ATOM   1351  HB2 CYS A  91       8.916   3.149  -6.735  1.00 56.55           H  
ATOM   1352  HB3 CYS A  91      10.329   2.089  -6.556  1.00 56.55           H  
ATOM   1353  O   CYS A  91      10.300   2.065  -3.518  1.00 56.55           O  
ATOM   1354  SG  CYS A  91       8.655   1.096  -7.963  1.00 56.55           S  
ATOM   1355  HG  CYS A  91       9.362   1.670  -8.940  1.00 56.55           H  
ATOM   1356  N   ALA A  92       8.583   3.497  -3.681  1.00 53.23           N  
ATOM   1357  H   ALA A  92       7.698   3.711  -4.120  1.00 53.23           H  
ATOM   1358  CA  ALA A  92       9.030   4.372  -2.604  1.00 53.23           C  
ATOM   1359  HA  ALA A  92      10.082   4.613  -2.758  1.00 53.23           H  
ATOM   1360  C   ALA A  92       8.907   3.748  -1.209  1.00 53.23           C  
ATOM   1361  CB  ALA A  92       8.264   5.680  -2.708  1.00 53.23           C  
ATOM   1362  HB1 ALA A  92       7.197   5.484  -2.612  1.00 53.23           H  
ATOM   1363  HB2 ALA A  92       8.468   6.117  -3.686  1.00 53.23           H  
ATOM   1364  HB3 ALA A  92       8.587   6.372  -1.931  1.00 53.23           H  
ATOM   1365  O   ALA A  92       9.684   4.111  -0.325  1.00 53.23           O  
ATOM   1366  N   VAL A  93       8.008   2.774  -1.004  1.00 57.20           N  
ATOM   1367  H   VAL A  93       7.419   2.468  -1.765  1.00 57.20           H  
ATOM   1368  CA  VAL A  93       7.946   2.051   0.279  1.00 57.20           C  
ATOM   1369  HA  VAL A  93       8.079   2.780   1.077  1.00 57.20           H  
ATOM   1370  C   VAL A  93       9.099   1.066   0.436  1.00 57.20           C  
ATOM   1371  CB  VAL A  93       6.594   1.367   0.564  1.00 57.20           C  
ATOM   1372  HB  VAL A  93       6.645   0.995   1.588  1.00 57.20           H  
ATOM   1373  O   VAL A  93       9.436   0.697   1.546  1.00 57.20           O  
ATOM   1374  CG1 VAL A  93       5.444   2.378   0.511  1.00 57.20           C  
ATOM   1375 HG11 VAL A  93       5.625   3.184   1.222  1.00 57.20           H  
ATOM   1376 HG12 VAL A  93       5.343   2.797  -0.490  1.00 57.20           H  
ATOM   1377 HG13 VAL A  93       4.512   1.881   0.780  1.00 57.20           H  
ATOM   1378  CG2 VAL A  93       6.244   0.174  -0.327  1.00 57.20           C  
ATOM   1379 HG21 VAL A  93       7.114  -0.443  -0.548  1.00 57.20           H  
ATOM   1380 HG22 VAL A  93       5.766   0.507  -1.249  1.00 57.20           H  
ATOM   1381 HG23 VAL A  93       5.504  -0.437   0.189  1.00 57.20           H  
ATOM   1382  N   SER A  94       9.779   0.674  -0.640  1.00 60.07           N  
ATOM   1383  H   SER A  94       9.457   0.971  -1.551  1.00 60.07           H  
ATOM   1384  CA  SER A  94      10.962  -0.193  -0.533  1.00 60.07           C  
ATOM   1385  HA  SER A  94      10.918  -0.759   0.398  1.00 60.07           H  
ATOM   1386  C   SER A  94      12.281   0.585  -0.505  1.00 60.07           C  
ATOM   1387  CB  SER A  94      10.948  -1.229  -1.653  1.00 60.07           C  
ATOM   1388  HB2 SER A  94      11.855  -1.830  -1.593  1.00 60.07           H  
ATOM   1389  HB3 SER A  94      10.910  -0.734  -2.623  1.00 60.07           H  
ATOM   1390  O   SER A  94      13.320   0.029  -0.159  1.00 60.07           O  
ATOM   1391  OG  SER A  94       9.833  -2.082  -1.498  1.00 60.07           O  
ATOM   1392  HG  SER A  94       9.043  -1.673  -1.860  1.00 60.07           H  
ATOM   1393  N   THR A  95      12.275   1.875  -0.852  1.00 54.29           N  
ATOM   1394  H   THR A  95      11.384   2.318  -1.021  1.00 54.29           H  
ATOM   1395  CA  THR A  95      13.490   2.665  -1.120  1.00 54.29           C  
ATOM   1396  HA  THR A  95      14.363   2.036  -0.946  1.00 54.29           H  
ATOM   1397  C   THR A  95      13.643   3.878  -0.201  1.00 54.29           C  
ATOM   1398  CB  THR A  95      13.545   3.101  -2.592  1.00 54.29           C  
ATOM   1399  HB  THR A  95      14.368   3.799  -2.745  1.00 54.29           H  
ATOM   1400  O   THR A  95      12.803   4.198   0.641  1.00 54.29           O  
ATOM   1401  CG2 THR A  95      13.747   1.933  -3.535  1.00 54.29           C  
ATOM   1402 HG21 THR A  95      13.759   2.301  -4.561  1.00 54.29           H  
ATOM   1403 HG22 THR A  95      12.934   1.220  -3.396  1.00 54.29           H  
ATOM   1404 HG23 THR A  95      14.700   1.447  -3.326  1.00 54.29           H  
ATOM   1405  OG1 THR A  95      12.345   3.732  -2.933  1.00 54.29           O  
ATOM   1406  HG1 THR A  95      11.715   3.049  -3.176  1.00 54.29           H  
ATOM   1407  N   MET A  96      14.784   4.555  -0.335  1.00 51.76           N  
ATOM   1408  H   MET A  96      15.413   4.284  -1.077  1.00 51.76           H  
ATOM   1409  CA  MET A  96      15.052   5.859   0.264  1.00 51.76           C  
ATOM   1410  HA  MET A  96      14.167   6.210   0.794  1.00 51.76           H  
ATOM   1411  C   MET A  96      15.405   6.836  -0.850  1.00 51.76           C  
ATOM   1412  CB  MET A  96      16.230   5.782   1.240  1.00 51.76           C  
ATOM   1413  HB2 MET A  96      16.440   6.783   1.619  1.00 51.76           H  
ATOM   1414  HB3 MET A  96      17.118   5.418   0.723  1.00 51.76           H  
ATOM   1415  O   MET A  96      16.025   6.398  -1.818  1.00 51.76           O  
ATOM   1416  CG  MET A  96      15.937   4.873   2.427  1.00 51.76           C  
ATOM   1417  HG2 MET A  96      14.984   5.157   2.874  1.00 51.76           H  
ATOM   1418  HG3 MET A  96      15.866   3.843   2.078  1.00 51.76           H  
ATOM   1419  SD  MET A  96      17.219   4.975   3.691  1.00 51.76           S  
ATOM   1420  CE  MET A  96      16.654   3.628   4.756  1.00 51.76           C  
ATOM   1421  HE1 MET A  96      16.704   2.683   4.216  1.00 51.76           H  
ATOM   1422  HE2 MET A  96      17.304   3.576   5.630  1.00 51.76           H  
ATOM   1423  HE3 MET A  96      15.631   3.813   5.082  1.00 51.76           H  
ATOM   1424  N   PRO A  97      15.131   8.145  -0.702  1.00 49.46           N  
ATOM   1425  CA  PRO A  97      15.552   9.156  -1.675  1.00 49.46           C  
ATOM   1426  HA  PRO A  97      14.939   9.067  -2.572  1.00 49.46           H  
ATOM   1427  C   PRO A  97      17.032   9.035  -2.075  1.00 49.46           C  
ATOM   1428  CB  PRO A  97      15.251  10.499  -1.004  1.00 49.46           C  
ATOM   1429  HB2 PRO A  97      16.096  10.818  -0.393  1.00 49.46           H  
ATOM   1430  HB3 PRO A  97      15.002  11.267  -1.737  1.00 49.46           H  
ATOM   1431  O   PRO A  97      17.371   9.160  -3.244  1.00 49.46           O  
ATOM   1432  CG  PRO A  97      14.063  10.177  -0.098  1.00 49.46           C  
ATOM   1433  HG2 PRO A  97      13.145  10.182  -0.687  1.00 49.46           H  
ATOM   1434  HG3 PRO A  97      13.987  10.876   0.735  1.00 49.46           H  
ATOM   1435  CD  PRO A  97      14.363   8.757   0.375  1.00 49.46           C  
ATOM   1436  HD2 PRO A  97      13.427   8.226   0.552  1.00 49.46           H  
ATOM   1437  HD3 PRO A  97      14.965   8.789   1.283  1.00 49.46           H  
ATOM   1438  N   ARG A  98      17.915   8.670  -1.134  1.00 49.99           N  
ATOM   1439  H   ARG A  98      17.591   8.595  -0.180  1.00 49.99           H  
ATOM   1440  CA  ARG A  98      19.330   8.402  -1.431  1.00 49.99           C  
ATOM   1441  HA  ARG A  98      19.751   9.289  -1.906  1.00 49.99           H  
ATOM   1442  C   ARG A  98      19.540   7.265  -2.438  1.00 49.99           C  
ATOM   1443  CB  ARG A  98      20.097   8.132  -0.129  1.00 49.99           C  
ATOM   1444  HB2 ARG A  98      19.963   8.978   0.546  1.00 49.99           H  
ATOM   1445  HB3 ARG A  98      19.698   7.237   0.348  1.00 49.99           H  
ATOM   1446  O   ARG A  98      20.389   7.416  -3.302  1.00 49.99           O  
ATOM   1447  CG  ARG A  98      21.600   7.939  -0.394  1.00 49.99           C  
ATOM   1448  HG2 ARG A  98      21.757   7.082  -1.049  1.00 49.99           H  
ATOM   1449  HG3 ARG A  98      22.001   8.831  -0.876  1.00 49.99           H  
ATOM   1450  CD  ARG A  98      22.357   7.679   0.907  1.00 49.99           C  
ATOM   1451  HD2 ARG A  98      22.240   8.539   1.567  1.00 49.99           H  
ATOM   1452  HD3 ARG A  98      21.930   6.799   1.388  1.00 49.99           H  
ATOM   1453  NE  ARG A  98      23.789   7.453   0.642  1.00 49.99           N  
ATOM   1454  HE  ARG A  98      24.114   7.644  -0.295  1.00 49.99           H  
ATOM   1455  NH1 ARG A  98      24.376   6.716   2.739  1.00 49.99           N  
ATOM   1456 HH11 ARG A  98      25.065   6.315   3.359  1.00 49.99           H  
ATOM   1457 HH12 ARG A  98      23.420   6.824   3.046  1.00 49.99           H  
ATOM   1458  NH2 ARG A  98      25.920   6.821   1.135  1.00 49.99           N  
ATOM   1459 HH21 ARG A  98      26.207   7.025   0.188  1.00 49.99           H  
ATOM   1460 HH22 ARG A  98      26.590   6.436   1.785  1.00 49.99           H  
ATOM   1461  CZ  ARG A  98      24.684   7.002   1.504  1.00 49.99           C  
ATOM   1462  N   HIS A  99      18.798   6.160  -2.333  1.00 53.96           N  
ATOM   1463  H   HIS A  99      18.035   6.151  -1.672  1.00 53.96           H  
ATOM   1464  CA  HIS A  99      18.895   5.042  -3.282  1.00 53.96           C  
ATOM   1465  HA  HIS A  99      19.927   4.693  -3.335  1.00 53.96           H  
ATOM   1466  C   HIS A  99      18.498   5.478  -4.693  1.00 53.96           C  
ATOM   1467  CB  HIS A  99      17.989   3.880  -2.841  1.00 53.96           C  
ATOM   1468  HB2 HIS A  99      16.950   4.212  -2.839  1.00 53.96           H  
ATOM   1469  HB3 HIS A  99      18.068   3.098  -3.596  1.00 53.96           H  
ATOM   1470  O   HIS A  99      19.158   5.116  -5.660  1.00 53.96           O  
ATOM   1471  CG  HIS A  99      18.310   3.276  -1.496  1.00 53.96           C  
ATOM   1472  CD2 HIS A  99      19.545   3.179  -0.913  1.00 53.96           C  
ATOM   1473  HD2 HIS A  99      20.476   3.530  -1.334  1.00 53.96           H  
ATOM   1474  ND1 HIS A  99      17.415   2.665  -0.643  1.00 53.96           N  
ATOM   1475  HD1 HIS A  99      16.469   2.395  -0.870  1.00 53.96           H  
ATOM   1476  CE1 HIS A  99      18.090   2.241   0.438  1.00 53.96           C  
ATOM   1477  HE1 HIS A  99      17.668   1.680   1.260  1.00 53.96           H  
ATOM   1478  NE2 HIS A  99      19.390   2.539   0.319  1.00 53.96           N  
ATOM   1479  N   TRP A 100      17.451   6.303  -4.801  1.00 52.85           N  
ATOM   1480  H   TRP A 100      16.943   6.569  -3.969  1.00 52.85           H  
ATOM   1481  CA  TRP A 100      17.038   6.883  -6.077  1.00 52.85           C  
ATOM   1482  HA  TRP A 100      16.782   6.081  -6.770  1.00 52.85           H  
ATOM   1483  C   TRP A 100      18.156   7.700  -6.704  1.00 52.85           C  
ATOM   1484  CB  TRP A 100      15.803   7.757  -5.886  1.00 52.85           C  
ATOM   1485  HB2 TRP A 100      15.624   8.306  -6.811  1.00 52.85           H  
ATOM   1486  HB3 TRP A 100      15.960   8.496  -5.101  1.00 52.85           H  
ATOM   1487  O   TRP A 100      18.475   7.517  -7.872  1.00 52.85           O  
ATOM   1488  CG  TRP A 100      14.583   6.970  -5.588  1.00 52.85           C  
ATOM   1489  CD1 TRP A 100      14.088   6.668  -4.372  1.00 52.85           C  
ATOM   1490  HD1 TRP A 100      14.521   6.988  -3.436  1.00 52.85           H  
ATOM   1491  CD2 TRP A 100      13.660   6.406  -6.550  1.00 52.85           C  
ATOM   1492  CE2 TRP A 100      12.609   5.765  -5.834  1.00 52.85           C  
ATOM   1493  CE3 TRP A 100      13.578   6.442  -7.953  1.00 52.85           C  
ATOM   1494  HE3 TRP A 100      14.356   6.922  -8.529  1.00 52.85           H  
ATOM   1495  NE1 TRP A 100      12.949   5.912  -4.515  1.00 52.85           N  
ATOM   1496  HE1 TRP A 100      12.458   5.468  -3.752  1.00 52.85           H  
ATOM   1497  CH2 TRP A 100      11.396   5.366  -7.853  1.00 52.85           C  
ATOM   1498  HH2 TRP A 100      10.469   5.102  -8.340  1.00 52.85           H  
ATOM   1499  CZ2 TRP A 100      11.497   5.214  -6.466  1.00 52.85           C  
ATOM   1500  HZ2 TRP A 100      10.686   4.795  -5.889  1.00 52.85           H  
ATOM   1501  CZ3 TRP A 100      12.437   5.952  -8.597  1.00 52.85           C  
ATOM   1502  HZ3 TRP A 100      12.335   6.089  -9.664  1.00 52.85           H  
ATOM   1503  N   ILE A 101      18.787   8.553  -5.902  1.00 48.24           N  
ATOM   1504  H   ILE A 101      18.442   8.668  -4.960  1.00 48.24           H  
ATOM   1505  CA  ILE A 101      19.897   9.387  -6.350  1.00 48.24           C  
ATOM   1506  HA  ILE A 101      19.582   9.938  -7.236  1.00 48.24           H  
ATOM   1507  C   ILE A 101      21.070   8.501  -6.784  1.00 48.24           C  
ATOM   1508  CB  ILE A 101      20.255  10.411  -5.252  1.00 48.24           C  
ATOM   1509  HB  ILE A 101      20.453   9.870  -4.326  1.00 48.24           H  
ATOM   1510  O   ILE A 101      21.495   8.584  -7.924  1.00 48.24           O  
ATOM   1511  CG1 ILE A 101      19.076  11.388  -5.020  1.00 48.24           C  
ATOM   1512 HG12 ILE A 101      19.005  12.078  -5.860  1.00 48.24           H  
ATOM   1513 HG13 ILE A 101      18.133  10.844  -4.977  1.00 48.24           H  
ATOM   1514  CG2 ILE A 101      21.513  11.215  -5.615  1.00 48.24           C  
ATOM   1515 HG21 ILE A 101      21.784  11.896  -4.807  1.00 48.24           H  
ATOM   1516 HG22 ILE A 101      22.362  10.553  -5.781  1.00 48.24           H  
ATOM   1517 HG23 ILE A 101      21.330  11.795  -6.519  1.00 48.24           H  
ATOM   1518  CD1 ILE A 101      19.193  12.194  -3.720  1.00 48.24           C  
ATOM   1519 HD11 ILE A 101      18.287  12.785  -3.584  1.00 48.24           H  
ATOM   1520 HD12 ILE A 101      20.044  12.874  -3.763  1.00 48.24           H  
ATOM   1521 HD13 ILE A 101      19.304  11.520  -2.871  1.00 48.24           H  
ATOM   1522  N   THR A 102      21.578   7.604  -5.938  1.00 54.97           N  
ATOM   1523  H   THR A 102      21.156   7.470  -5.030  1.00 54.97           H  
ATOM   1524  CA  THR A 102      22.806   6.858  -6.267  1.00 54.97           C  
ATOM   1525  HA  THR A 102      23.572   7.577  -6.560  1.00 54.97           H  
ATOM   1526  C   THR A 102      22.650   5.907  -7.449  1.00 54.97           C  
ATOM   1527  CB  THR A 102      23.336   6.068  -5.063  1.00 54.97           C  
ATOM   1528  HB  THR A 102      24.201   5.485  -5.381  1.00 54.97           H  
ATOM   1529  O   THR A 102      23.591   5.740  -8.226  1.00 54.97           O  
ATOM   1530  CG2 THR A 102      23.788   7.008  -3.943  1.00 54.97           C  
ATOM   1531 HG21 THR A 102      22.952   7.612  -3.592  1.00 54.97           H  
ATOM   1532 HG22 THR A 102      24.179   6.415  -3.116  1.00 54.97           H  
ATOM   1533 HG23 THR A 102      24.573   7.665  -4.316  1.00 54.97           H  
ATOM   1534  OG1 THR A 102      22.377   5.184  -4.519  1.00 54.97           O  
ATOM   1535  HG1 THR A 102      22.265   4.459  -5.138  1.00 54.97           H  
ATOM   1536  N   ASP A 103      21.482   5.282  -7.588  1.00 57.35           N  
ATOM   1537  H   ASP A 103      20.753   5.464  -6.913  1.00 57.35           H  
ATOM   1538  CA  ASP A 103      21.324   4.128  -8.477  1.00 57.35           C  
ATOM   1539  HA  ASP A 103      22.299   3.673  -8.649  1.00 57.35           H  
ATOM   1540  C   ASP A 103      20.811   4.573  -9.849  1.00 57.35           C  
ATOM   1541  CB  ASP A 103      20.456   3.061  -7.780  1.00 57.35           C  
ATOM   1542  HB2 ASP A 103      20.416   2.175  -8.413  1.00 57.35           H  
ATOM   1543  HB3 ASP A 103      19.440   3.437  -7.661  1.00 57.35           H  
ATOM   1544  O   ASP A 103      21.333   4.158 -10.883  1.00 57.35           O  
ATOM   1545  CG  ASP A 103      21.027   2.660  -6.407  1.00 57.35           C  
ATOM   1546  OD1 ASP A 103      22.195   2.990  -6.101  1.00 57.35           O  
ATOM   1547  OD2 ASP A 103      20.350   1.972  -5.604  1.00 57.35           O  
ATOM   1548  N   PHE A 104      19.883   5.532  -9.880  1.00 55.24           N  
ATOM   1549  H   PHE A 104      19.537   5.919  -9.013  1.00 55.24           H  
ATOM   1550  CA  PHE A 104      19.389   6.093 -11.136  1.00 55.24           C  
ATOM   1551  HA  PHE A 104      19.329   5.291 -11.872  1.00 55.24           H  
ATOM   1552  C   PHE A 104      20.335   7.154 -11.728  1.00 55.24           C  
ATOM   1553  CB  PHE A 104      17.973   6.641 -10.962  1.00 55.24           C  
ATOM   1554  HB2 PHE A 104      17.709   7.074 -11.927  1.00 55.24           H  
ATOM   1555  HB3 PHE A 104      17.970   7.458 -10.240  1.00 55.24           H  
ATOM   1556  O   PHE A 104      20.227   7.487 -12.910  1.00 55.24           O  
ATOM   1557  CG  PHE A 104      16.895   5.627 -10.611  1.00 55.24           C  
ATOM   1558  CD1 PHE A 104      15.949   5.271 -11.587  1.00 55.24           C  
ATOM   1559  HD1 PHE A 104      15.984   5.722 -12.568  1.00 55.24           H  
ATOM   1560  CD2 PHE A 104      16.814   5.040  -9.332  1.00 55.24           C  
ATOM   1561  HD2 PHE A 104      17.554   5.279  -8.582  1.00 55.24           H  
ATOM   1562  CE1 PHE A 104      14.945   4.336 -11.296  1.00 55.24           C  
ATOM   1563  HE1 PHE A 104      14.232   4.064 -12.060  1.00 55.24           H  
ATOM   1564  CE2 PHE A 104      15.792   4.121  -9.031  1.00 55.24           C  
ATOM   1565  HE2 PHE A 104      15.735   3.677  -8.048  1.00 55.24           H  
ATOM   1566  CZ  PHE A 104      14.856   3.766 -10.016  1.00 55.24           C  
ATOM   1567  HZ  PHE A 104      14.072   3.058  -9.791  1.00 55.24           H  
ATOM   1568  N   MET A 105      21.307   7.673 -10.961  1.00 51.08           N  
ATOM   1569  H   MET A 105      21.330   7.448  -9.977  1.00 51.08           H  
ATOM   1570  CA  MET A 105      22.321   8.591 -11.502  1.00 51.08           C  
ATOM   1571  HA  MET A 105      21.796   9.385 -12.034  1.00 51.08           H  
ATOM   1572  C   MET A 105      23.284   7.931 -12.496  1.00 51.08           C  
ATOM   1573  CB  MET A 105      23.138   9.269 -10.399  1.00 51.08           C  
ATOM   1574  HB2 MET A 105      24.096   9.592 -10.807  1.00 51.08           H  
ATOM   1575  HB3 MET A 105      23.346   8.565  -9.593  1.00 51.08           H  
ATOM   1576  O   MET A 105      23.797   8.619 -13.377  1.00 51.08           O  
ATOM   1577  CG  MET A 105      22.419  10.518  -9.882  1.00 51.08           C  
ATOM   1578  HG2 MET A 105      21.411  10.259  -9.558  1.00 51.08           H  
ATOM   1579  HG3 MET A 105      22.313  11.229 -10.702  1.00 51.08           H  
ATOM   1580  SD  MET A 105      23.291  11.339  -8.523  1.00 51.08           S  
ATOM   1581  CE  MET A 105      24.471  12.320  -9.480  1.00 51.08           C  
ATOM   1582  HE1 MET A 105      25.114  11.656 -10.058  1.00 51.08           H  
ATOM   1583  HE2 MET A 105      23.937  12.989 -10.155  1.00 51.08           H  
ATOM   1584  HE3 MET A 105      25.089  12.909  -8.802  1.00 51.08           H  
ATOM   1585  N   ASN A 106      23.514   6.623 -12.396  1.00 52.65           N  
ATOM   1586  H   ASN A 106      23.062   6.108 -11.655  1.00 52.65           H  
ATOM   1587  CA  ASN A 106      24.443   5.914 -13.285  1.00 52.65           C  
ATOM   1588  HA  ASN A 106      24.984   6.630 -13.905  1.00 52.65           H  
ATOM   1589  C   ASN A 106      23.735   4.977 -14.271  1.00 52.65           C  
ATOM   1590  CB  ASN A 106      25.486   5.192 -12.423  1.00 52.65           C  
ATOM   1591  HB2 ASN A 106      26.162   4.628 -13.065  1.00 52.65           H  
ATOM   1592  HB3 ASN A 106      24.986   4.490 -11.755  1.00 52.65           H  
ATOM   1593  O   ASN A 106      24.389   4.358 -15.107  1.00 52.65           O  
ATOM   1594  CG  ASN A 106      26.327   6.167 -11.619  1.00 52.65           C  
ATOM   1595  ND2 ASN A 106      26.503   5.925 -10.343  1.00 52.65           N  
ATOM   1596 HD21 ASN A 106      27.025   6.624  -9.835  1.00 52.65           H  
ATOM   1597 HD22 ASN A 106      26.003   5.173  -9.892  1.00 52.65           H  
ATOM   1598  OD1 ASN A 106      26.813   7.174 -12.106  1.00 52.65           O  
ATOM   1599  N   ALA A 107      22.412   4.855 -14.179  1.00 55.91           N  
ATOM   1600  H   ALA A 107      21.909   5.429 -13.518  1.00 55.91           H  
ATOM   1601  CA  ALA A 107      21.627   3.980 -15.033  1.00 55.91           C  
ATOM   1602  HA  ALA A 107      22.278   3.214 -15.452  1.00 55.91           H  
ATOM   1603  C   ALA A 107      21.003   4.754 -16.203  1.00 55.91           C  
ATOM   1604  CB  ALA A 107      20.595   3.262 -14.164  1.00 55.91           C  
ATOM   1605  HB1 ALA A 107      21.102   2.717 -13.368  1.00 55.91           H  
ATOM   1606  HB2 ALA A 107      19.921   3.991 -13.714  1.00 55.91           H  
ATOM   1607  HB3 ALA A 107      20.022   2.566 -14.776  1.00 55.91           H  
ATOM   1608  O   ALA A 107      20.497   5.860 -16.029  1.00 55.91           O  
ATOM   1609  N   ASP A 108      21.030   4.144 -17.385  1.00 54.12           N  
ATOM   1610  H   ASP A 108      21.503   3.253 -17.441  1.00 54.12           H  
ATOM   1611  CA  ASP A 108      20.280   4.594 -18.566  1.00 54.12           C  
ATOM   1612  HA  ASP A 108      20.144   5.675 -18.550  1.00 54.12           H  
ATOM   1613  C   ASP A 108      18.891   3.945 -18.601  1.00 54.12           C  
ATOM   1614  CB  ASP A 108      21.100   4.219 -19.810  1.00 54.12           C  
ATOM   1615  HB2 ASP A 108      22.063   4.726 -19.761  1.00 54.12           H  
ATOM   1616  HB3 ASP A 108      21.287   3.145 -19.801  1.00 54.12           H  
ATOM   1617  O   ASP A 108      17.881   4.569 -18.924  1.00 54.12           O  
ATOM   1618  CG  ASP A 108      20.422   4.603 -21.128  1.00 54.12           C  
ATOM   1619  OD1 ASP A 108      19.840   5.701 -21.180  1.00 54.12           O  
ATOM   1620  OD2 ASP A 108      20.534   3.790 -22.077  1.00 54.12           O  
ATOM   1621  N   LYS A 109      18.827   2.671 -18.198  1.00 57.53           N  
ATOM   1622  H   LYS A 109      19.679   2.235 -17.874  1.00 57.53           H  
ATOM   1623  CA  LYS A 109      17.591   1.888 -18.195  1.00 57.53           C  
ATOM   1624  HA  LYS A 109      16.757   2.583 -18.298  1.00 57.53           H  
ATOM   1625  C   LYS A 109      17.398   1.176 -16.875  1.00 57.53           C  
ATOM   1626  CB  LYS A 109      17.527   0.912 -19.383  1.00 57.53           C  
ATOM   1627  HB2 LYS A 109      16.507   0.536 -19.468  1.00 57.53           H  
ATOM   1628  HB3 LYS A 109      18.188   0.064 -19.208  1.00 57.53           H  
ATOM   1629  O   LYS A 109      18.361   0.767 -16.225  1.00 57.53           O  
ATOM   1630  CG  LYS A 109      17.920   1.596 -20.697  1.00 57.53           C  
ATOM   1631  HG2 LYS A 109      17.350   2.518 -20.805  1.00 57.53           H  
ATOM   1632  HG3 LYS A 109      18.982   1.842 -20.666  1.00 57.53           H  
ATOM   1633  CD  LYS A 109      17.674   0.714 -21.915  1.00 57.53           C  
ATOM   1634  HD2 LYS A 109      18.210  -0.230 -21.813  1.00 57.53           H  
ATOM   1635  HD3 LYS A 109      16.603   0.534 -22.013  1.00 57.53           H  
ATOM   1636  CE  LYS A 109      18.195   1.499 -23.119  1.00 57.53           C  
ATOM   1637  HE2 LYS A 109      19.279   1.590 -23.047  1.00 57.53           H  
ATOM   1638  HE3 LYS A 109      17.802   2.514 -23.061  1.00 57.53           H  
ATOM   1639  NZ  LYS A 109      17.785   0.875 -24.393  1.00 57.53           N  
ATOM   1640  HZ1 LYS A 109      18.129  -0.072 -24.459  1.00 57.53           H  
ATOM   1641  HZ2 LYS A 109      18.141   1.431 -25.158  1.00 57.53           H  
ATOM   1642  HZ3 LYS A 109      16.777   0.887 -24.444  1.00 57.53           H  
ATOM   1643  N   VAL A 110      16.139   0.988 -16.515  1.00 60.80           N  
ATOM   1644  H   VAL A 110      15.419   1.351 -17.124  1.00 60.80           H  
ATOM   1645  CA  VAL A 110      15.712   0.241 -15.338  1.00 60.80           C  
ATOM   1646  HA  VAL A 110      16.559  -0.332 -14.963  1.00 60.80           H  
ATOM   1647  C   VAL A 110      14.622  -0.743 -15.732  1.00 60.80           C  
ATOM   1648  CB  VAL A 110      15.272   1.199 -14.215  1.00 60.80           C  
ATOM   1649  HB  VAL A 110      16.090   1.897 -14.041  1.00 60.80           H  
ATOM   1650  O   VAL A 110      13.797  -0.465 -16.600  1.00 60.80           O  
ATOM   1651  CG1 VAL A 110      14.023   2.016 -14.576  1.00 60.80           C  
ATOM   1652 HG11 VAL A 110      14.186   2.566 -15.503  1.00 60.80           H  
ATOM   1653 HG12 VAL A 110      13.805   2.732 -13.784  1.00 60.80           H  
ATOM   1654 HG13 VAL A 110      13.159   1.364 -14.702  1.00 60.80           H  
ATOM   1655  CG2 VAL A 110      15.035   0.462 -12.892  1.00 60.80           C  
ATOM   1656 HG21 VAL A 110      15.912  -0.134 -12.640  1.00 60.80           H  
ATOM   1657 HG22 VAL A 110      14.160  -0.184 -12.960  1.00 60.80           H  
ATOM   1658 HG23 VAL A 110      14.874   1.193 -12.100  1.00 60.80           H  
ATOM   1659  N   ARG A 111      14.604  -1.902 -15.084  1.00 65.42           N  
ATOM   1660  H   ARG A 111      15.362  -2.099 -14.447  1.00 65.42           H  
ATOM   1661  CA  ARG A 111      13.471  -2.823 -15.118  1.00 65.42           C  
ATOM   1662  HA  ARG A 111      12.593  -2.278 -15.465  1.00 65.42           H  
ATOM   1663  C   ARG A 111      13.157  -3.344 -13.734  1.00 65.42           C  
ATOM   1664  CB  ARG A 111      13.705  -3.956 -16.116  1.00 65.42           C  
ATOM   1665  HB2 ARG A 111      12.791  -4.544 -16.193  1.00 65.42           H  
ATOM   1666  HB3 ARG A 111      13.911  -3.514 -17.091  1.00 65.42           H  
ATOM   1667  O   ARG A 111      14.034  -3.477 -12.880  1.00 65.42           O  
ATOM   1668  CG  ARG A 111      14.865  -4.884 -15.760  1.00 65.42           C  
ATOM   1669  HG2 ARG A 111      15.799  -4.321 -15.761  1.00 65.42           H  
ATOM   1670  HG3 ARG A 111      14.701  -5.349 -14.788  1.00 65.42           H  
ATOM   1671  CD  ARG A 111      14.911  -5.960 -16.833  1.00 65.42           C  
ATOM   1672  HD2 ARG A 111      14.972  -5.480 -17.810  1.00 65.42           H  
ATOM   1673  HD3 ARG A 111      13.983  -6.531 -16.792  1.00 65.42           H  
ATOM   1674  NE  ARG A 111      16.048  -6.870 -16.675  1.00 65.42           N  
ATOM   1675  HE  ARG A 111      16.717  -6.702 -15.937  1.00 65.42           H  
ATOM   1676  NH1 ARG A 111      15.516  -8.199 -18.452  1.00 65.42           N  
ATOM   1677 HH11 ARG A 111      14.597  -7.779 -18.472  1.00 65.42           H  
ATOM   1678 HH12 ARG A 111      15.740  -8.908 -19.135  1.00 65.42           H  
ATOM   1679  NH2 ARG A 111      17.554  -8.341 -17.530  1.00 65.42           N  
ATOM   1680 HH21 ARG A 111      18.234  -7.989 -16.872  1.00 65.42           H  
ATOM   1681 HH22 ARG A 111      17.851  -8.976 -18.256  1.00 65.42           H  
ATOM   1682  CZ  ARG A 111      16.367  -7.802 -17.544  1.00 65.42           C  
ATOM   1683  N   ILE A 112      11.892  -3.669 -13.533  1.00 66.21           N  
ATOM   1684  H   ILE A 112      11.252  -3.589 -14.311  1.00 66.21           H  
ATOM   1685  CA  ILE A 112      11.380  -4.178 -12.268  1.00 66.21           C  
ATOM   1686  HA  ILE A 112      12.054  -3.901 -11.457  1.00 66.21           H  
ATOM   1687  C   ILE A 112      11.339  -5.695 -12.355  1.00 66.21           C  
ATOM   1688  CB  ILE A 112      10.013  -3.541 -11.980  1.00 66.21           C  
ATOM   1689  HB  ILE A 112       9.364  -3.702 -12.840  1.00 66.21           H  
ATOM   1690  O   ILE A 112      10.693  -6.245 -13.245  1.00 66.21           O  
ATOM   1691  CG1 ILE A 112      10.201  -2.019 -11.759  1.00 66.21           C  
ATOM   1692 HG12 ILE A 112      10.579  -1.859 -10.749  1.00 66.21           H  
ATOM   1693 HG13 ILE A 112      10.931  -1.613 -12.459  1.00 66.21           H  
ATOM   1694  CG2 ILE A 112       9.373  -4.200 -10.751  1.00 66.21           C  
ATOM   1695 HG21 ILE A 112       8.385  -3.761 -10.611  1.00 66.21           H  
ATOM   1696 HG22 ILE A 112       9.223  -5.269 -10.903  1.00 66.21           H  
ATOM   1697 HG23 ILE A 112       9.972  -4.036  -9.856  1.00 66.21           H  
ATOM   1698  CD1 ILE A 112       8.948  -1.168 -11.906  1.00 66.21           C  
ATOM   1699 HD11 ILE A 112       8.264  -1.407 -11.092  1.00 66.21           H  
ATOM   1700 HD12 ILE A 112       9.217  -0.115 -11.828  1.00 66.21           H  
ATOM   1701 HD13 ILE A 112       8.487  -1.342 -12.878  1.00 66.21           H  
ATOM   1702  N   ARG A 113      12.043  -6.361 -11.437  1.00 75.77           N  
ATOM   1703  H   ARG A 113      12.520  -5.826 -10.725  1.00 75.77           H  
ATOM   1704  CA  ARG A 113      12.091  -7.823 -11.354  1.00 75.77           C  
ATOM   1705  HA  ARG A 113      11.831  -8.259 -12.319  1.00 75.77           H  
ATOM   1706  C   ARG A 113      11.042  -8.375 -10.411  1.00 75.77           C  
ATOM   1707  CB  ARG A 113      13.492  -8.283 -10.923  1.00 75.77           C  
ATOM   1708  HB2 ARG A 113      13.456  -9.347 -10.691  1.00 75.77           H  
ATOM   1709  HB3 ARG A 113      13.784  -7.758 -10.014  1.00 75.77           H  
ATOM   1710  O   ARG A 113      10.390  -9.348 -10.758  1.00 75.77           O  
ATOM   1711  CG  ARG A 113      14.570  -8.058 -11.988  1.00 75.77           C  
ATOM   1712  HG2 ARG A 113      14.689  -6.994 -12.193  1.00 75.77           H  
ATOM   1713  HG3 ARG A 113      15.513  -8.448 -11.605  1.00 75.77           H  
ATOM   1714  CD  ARG A 113      14.195  -8.797 -13.274  1.00 75.77           C  
ATOM   1715  HD2 ARG A 113      13.767  -9.763 -13.006  1.00 75.77           H  
ATOM   1716  HD3 ARG A 113      13.441  -8.218 -13.807  1.00 75.77           H  
ATOM   1717  NE  ARG A 113      15.357  -9.001 -14.144  1.00 75.77           N  
ATOM   1718  HE  ARG A 113      16.147  -8.378 -14.053  1.00 75.77           H  
ATOM   1719  NH1 ARG A 113      14.621 -10.868 -15.272  1.00 75.77           N  
ATOM   1720 HH11 ARG A 113      13.713 -10.779 -14.837  1.00 75.77           H  
ATOM   1721 HH12 ARG A 113      14.792 -11.633 -15.908  1.00 75.77           H  
ATOM   1722  NH2 ARG A 113      16.703 -10.162 -15.518  1.00 75.77           N  
ATOM   1723 HH21 ARG A 113      17.384  -9.445 -15.310  1.00 75.77           H  
ATOM   1724 HH22 ARG A 113      16.918 -10.960 -16.100  1.00 75.77           H  
ATOM   1725  CZ  ARG A 113      15.541  -9.999 -14.979  1.00 75.77           C  
ATOM   1726  N   SER A 114      10.885  -7.762  -9.245  1.00 81.15           N  
ATOM   1727  H   SER A 114      11.448  -6.954  -9.019  1.00 81.15           H  
ATOM   1728  CA  SER A 114       9.903  -8.218  -8.270  1.00 81.15           C  
ATOM   1729  HA  SER A 114       8.996  -8.496  -8.808  1.00 81.15           H  
ATOM   1730  C   SER A 114       9.521  -7.135  -7.276  1.00 81.15           C  
ATOM   1731  CB  SER A 114      10.399  -9.473  -7.536  1.00 81.15           C  
ATOM   1732  HB2 SER A 114       9.619  -9.827  -6.863  1.00 81.15           H  
ATOM   1733  HB3 SER A 114      10.571 -10.255  -8.276  1.00 81.15           H  
ATOM   1734  O   SER A 114      10.304  -6.221  -6.987  1.00 81.15           O  
ATOM   1735  OG  SER A 114      11.599  -9.283  -6.796  1.00 81.15           O  
ATOM   1736  HG  SER A 114      11.793 -10.176  -6.500  1.00 81.15           H  
ATOM   1737  N   PHE A 115       8.322  -7.289  -6.727  1.00 77.45           N  
ATOM   1738  H   PHE A 115       7.785  -8.095  -7.013  1.00 77.45           H  
ATOM   1739  CA  PHE A 115       7.844  -6.582  -5.548  1.00 77.45           C  
ATOM   1740  HA  PHE A 115       8.645  -5.981  -5.117  1.00 77.45           H  
ATOM   1741  C   PHE A 115       7.386  -7.584  -4.514  1.00 77.45           C  
ATOM   1742  CB  PHE A 115       6.663  -5.678  -5.881  1.00 77.45           C  
ATOM   1743  HB2 PHE A 115       5.871  -6.273  -6.336  1.00 77.45           H  
ATOM   1744  HB3 PHE A 115       6.281  -5.244  -4.957  1.00 77.45           H  
ATOM   1745  O   PHE A 115       6.889  -8.653  -4.844  1.00 77.45           O  
ATOM   1746  CG  PHE A 115       7.009  -4.529  -6.767  1.00 77.45           C  
ATOM   1747  CD1 PHE A 115       7.865  -3.521  -6.296  1.00 77.45           C  
ATOM   1748  HD1 PHE A 115       8.271  -3.576  -5.297  1.00 77.45           H  
ATOM   1749  CD2 PHE A 115       6.408  -4.427  -8.024  1.00 77.45           C  
ATOM   1750  HD2 PHE A 115       5.699  -5.169  -8.359  1.00 77.45           H  
ATOM   1751  CE1 PHE A 115       8.130  -2.411  -7.105  1.00 77.45           C  
ATOM   1752  HE1 PHE A 115       8.717  -1.589  -6.724  1.00 77.45           H  
ATOM   1753  CE2 PHE A 115       6.693  -3.330  -8.831  1.00 77.45           C  
ATOM   1754  HE2 PHE A 115       6.206  -3.280  -9.794  1.00 77.45           H  
ATOM   1755  CZ  PHE A 115       7.568  -2.324  -8.384  1.00 77.45           C  
ATOM   1756  HZ  PHE A 115       7.771  -1.451  -8.986  1.00 77.45           H  
ATOM   1757  N   GLY A 116       7.471  -7.218  -3.249  1.00 82.71           N  
ATOM   1758  H   GLY A 116       7.881  -6.328  -3.003  1.00 82.71           H  
ATOM   1759  CA  GLY A 116       6.893  -8.041  -2.212  1.00 82.71           C  
ATOM   1760  HA2 GLY A 116       5.880  -8.322  -2.501  1.00 82.71           H  
ATOM   1761  HA3 GLY A 116       7.480  -8.952  -2.095  1.00 82.71           H  
ATOM   1762  C   GLY A 116       6.819  -7.338  -0.883  1.00 82.71           C  
ATOM   1763  O   GLY A 116       7.280  -6.207  -0.714  1.00 82.71           O  
ATOM   1764  N   PHE A 117       6.243  -8.042   0.072  1.00 85.40           N  
ATOM   1765  H   PHE A 117       5.872  -8.953  -0.159  1.00 85.40           H  
ATOM   1766  CA  PHE A 117       6.272  -7.655   1.460  1.00 85.40           C  
ATOM   1767  HA  PHE A 117       7.204  -7.110   1.610  1.00 85.40           H  
ATOM   1768  C   PHE A 117       6.279  -8.875   2.375  1.00 85.40           C  
ATOM   1769  CB  PHE A 117       5.098  -6.723   1.774  1.00 85.40           C  
ATOM   1770  HB2 PHE A 117       5.081  -5.906   1.052  1.00 85.40           H  
ATOM   1771  HB3 PHE A 117       5.272  -6.275   2.752  1.00 85.40           H  
ATOM   1772  O   PHE A 117       5.891  -9.978   1.993  1.00 85.40           O  
ATOM   1773  CG  PHE A 117       3.746  -7.407   1.782  1.00 85.40           C  
ATOM   1774  CD1 PHE A 117       3.010  -7.535   0.591  1.00 85.40           C  
ATOM   1775  HD1 PHE A 117       3.421  -7.193  -0.347  1.00 85.40           H  
ATOM   1776  CD2 PHE A 117       3.224  -7.922   2.984  1.00 85.40           C  
ATOM   1777  HD2 PHE A 117       3.786  -7.844   3.903  1.00 85.40           H  
ATOM   1778  CE1 PHE A 117       1.731  -8.113   0.613  1.00 85.40           C  
ATOM   1779  HE1 PHE A 117       1.156  -8.183  -0.298  1.00 85.40           H  
ATOM   1780  CE2 PHE A 117       1.967  -8.546   2.996  1.00 85.40           C  
ATOM   1781  HE2 PHE A 117       1.563  -8.949   3.913  1.00 85.40           H  
ATOM   1782  CZ  PHE A 117       1.217  -8.631   1.813  1.00 85.40           C  
ATOM   1783  HZ  PHE A 117       0.242  -9.096   1.835  1.00 85.40           H  
ATOM   1784  N   LYS A 118       6.689  -8.659   3.621  1.00 88.28           N  
ATOM   1785  H   LYS A 118       7.065  -7.743   3.822  1.00 88.28           H  
ATOM   1786  CA  LYS A 118       6.575  -9.623   4.707  1.00 88.28           C  
ATOM   1787  HA  LYS A 118       5.802 -10.348   4.454  1.00 88.28           H  
ATOM   1788  C   LYS A 118       6.138  -8.919   5.983  1.00 88.28           C  
ATOM   1789  CB  LYS A 118       7.909 -10.369   4.856  1.00 88.28           C  
ATOM   1790  HB2 LYS A 118       8.138 -10.861   3.911  1.00 88.28           H  
ATOM   1791  HB3 LYS A 118       8.708  -9.665   5.089  1.00 88.28           H  
ATOM   1792  O   LYS A 118       6.801  -7.990   6.440  1.00 88.28           O  
ATOM   1793  CG  LYS A 118       7.801 -11.422   5.963  1.00 88.28           C  
ATOM   1794  HG2 LYS A 118       7.760 -10.920   6.929  1.00 88.28           H  
ATOM   1795  HG3 LYS A 118       6.876 -11.982   5.823  1.00 88.28           H  
ATOM   1796  CD  LYS A 118       8.970 -12.408   5.967  1.00 88.28           C  
ATOM   1797  HD2 LYS A 118       9.007 -12.913   5.002  1.00 88.28           H  
ATOM   1798  HD3 LYS A 118       9.909 -11.886   6.152  1.00 88.28           H  
ATOM   1799  CE  LYS A 118       8.668 -13.421   7.078  1.00 88.28           C  
ATOM   1800  HE2 LYS A 118       7.632 -13.741   6.963  1.00 88.28           H  
ATOM   1801  HE3 LYS A 118       8.720 -12.932   8.051  1.00 88.28           H  
ATOM   1802  NZ  LYS A 118       9.539 -14.618   7.031  1.00 88.28           N  
ATOM   1803  HZ1 LYS A 118       9.233 -15.257   7.752  1.00 88.28           H  
ATOM   1804  HZ2 LYS A 118       9.400 -15.097   6.153  1.00 88.28           H  
ATOM   1805  HZ3 LYS A 118      10.517 -14.402   7.160  1.00 88.28           H  
ATOM   1806  N   ILE A 119       5.061  -9.394   6.591  1.00 85.20           N  
ATOM   1807  H   ILE A 119       4.577 -10.180   6.180  1.00 85.20           H  
ATOM   1808  CA  ILE A 119       4.642  -8.969   7.925  1.00 85.20           C  
ATOM   1809  HA  ILE A 119       4.642  -7.879   7.963  1.00 85.20           H  
ATOM   1810  C   ILE A 119       5.670  -9.493   8.929  1.00 85.20           C  
ATOM   1811  CB  ILE A 119       3.207  -9.451   8.224  1.00 85.20           C  
ATOM   1812  HB  ILE A 119       3.187 -10.541   8.203  1.00 85.20           H  
ATOM   1813  O   ILE A 119       6.008 -10.669   8.918  1.00 85.20           O  
ATOM   1814  CG1 ILE A 119       2.245  -8.923   7.132  1.00 85.20           C  
ATOM   1815 HG12 ILE A 119       2.445  -7.867   6.951  1.00 85.20           H  
ATOM   1816 HG13 ILE A 119       2.442  -9.461   6.205  1.00 85.20           H  
ATOM   1817  CG2 ILE A 119       2.791  -8.995   9.631  1.00 85.20           C  
ATOM   1818 HG21 ILE A 119       1.790  -9.367   9.850  1.00 85.20           H  
ATOM   1819 HG22 ILE A 119       3.457  -9.409  10.389  1.00 85.20           H  
ATOM   1820 HG23 ILE A 119       2.792  -7.907   9.696  1.00 85.20           H  
ATOM   1821  CD1 ILE A 119       0.750  -9.066   7.433  1.00 85.20           C  
ATOM   1822 HD11 ILE A 119       0.189  -8.929   6.509  1.00 85.20           H  
ATOM   1823 HD12 ILE A 119       0.526 -10.046   7.856  1.00 85.20           H  
ATOM   1824 HD13 ILE A 119       0.443  -8.301   8.146  1.00 85.20           H  
ATOM   1825  N   LYS A 120       6.229  -8.622   9.767  1.00 83.19           N  
ATOM   1826  H   LYS A 120       5.914  -7.665   9.702  1.00 83.19           H  
ATOM   1827  CA  LYS A 120       7.237  -8.968  10.783  1.00 83.19           C  
ATOM   1828  HA  LYS A 120       7.715  -9.911  10.520  1.00 83.19           H  
ATOM   1829  C   LYS A 120       6.634  -9.238  12.143  1.00 83.19           C  
ATOM   1830  CB  LYS A 120       8.265  -7.833  10.902  1.00 83.19           C  
ATOM   1831  HB2 LYS A 120       7.740  -6.886  11.021  1.00 83.19           H  
ATOM   1832  HB3 LYS A 120       8.876  -7.988  11.791  1.00 83.19           H  
ATOM   1833  O   LYS A 120       7.106 -10.122  12.850  1.00 83.19           O  
ATOM   1834  CG  LYS A 120       9.185  -7.736   9.689  1.00 83.19           C  
ATOM   1835  HG2 LYS A 120       8.588  -7.612   8.785  1.00 83.19           H  
ATOM   1836  HG3 LYS A 120       9.821  -6.859   9.804  1.00 83.19           H  
ATOM   1837  CD  LYS A 120      10.061  -8.985   9.574  1.00 83.19           C  
ATOM   1838  HD2 LYS A 120       9.444  -9.871   9.421  1.00 83.19           H  
ATOM   1839  HD3 LYS A 120      10.677  -9.102  10.465  1.00 83.19           H  
ATOM   1840  CE  LYS A 120      10.916  -8.777   8.348  1.00 83.19           C  
ATOM   1841  HE2 LYS A 120      10.253  -8.489   7.532  1.00 83.19           H  
ATOM   1842  HE3 LYS A 120      11.602  -7.946   8.512  1.00 83.19           H  
ATOM   1843  NZ  LYS A 120      11.634  -9.999   7.960  1.00 83.19           N  
ATOM   1844  HZ1 LYS A 120      12.471 -10.109   8.514  1.00 83.19           H  
ATOM   1845  HZ2 LYS A 120      11.843  -9.879   6.979  1.00 83.19           H  
ATOM   1846  HZ3 LYS A 120      11.019 -10.793   8.069  1.00 83.19           H  
ATOM   1847  N   SER A 121       5.622  -8.466  12.496  1.00 80.80           N  
ATOM   1848  H   SER A 121       5.321  -7.733  11.870  1.00 80.80           H  
ATOM   1849  CA  SER A 121       4.884  -8.605  13.739  1.00 80.80           C  
ATOM   1850  HA  SER A 121       4.694  -9.661  13.927  1.00 80.80           H  
ATOM   1851  C   SER A 121       3.551  -7.892  13.604  1.00 80.80           C  
ATOM   1852  CB  SER A 121       5.672  -8.033  14.926  1.00 80.80           C  
ATOM   1853  HB2 SER A 121       6.544  -8.660  15.114  1.00 80.80           H  
ATOM   1854  HB3 SER A 121       5.040  -8.047  15.814  1.00 80.80           H  
ATOM   1855  O   SER A 121       3.432  -6.904  12.872  1.00 80.80           O  
ATOM   1856  OG  SER A 121       6.103  -6.710  14.676  1.00 80.80           O  
ATOM   1857  HG  SER A 121       6.308  -6.280  15.509  1.00 80.80           H  
ATOM   1858  N   VAL A 122       2.559  -8.403  14.326  1.00 79.63           N  
ATOM   1859  H   VAL A 122       2.724  -9.219  14.898  1.00 79.63           H  
ATOM   1860  CA  VAL A 122       1.269  -7.749  14.499  1.00 79.63           C  
ATOM   1861  HA  VAL A 122       1.361  -6.710  14.181  1.00 79.63           H  
ATOM   1862  C   VAL A 122       0.916  -7.774  15.972  1.00 79.63           C  
ATOM   1863  CB  VAL A 122       0.148  -8.395  13.668  1.00 79.63           C  
ATOM   1864  HB  VAL A 122      -0.076  -9.394  14.041  1.00 79.63           H  
ATOM   1865  O   VAL A 122       0.909  -8.837  16.586  1.00 79.63           O  
ATOM   1866  CG1 VAL A 122      -1.106  -7.524  13.777  1.00 79.63           C  
ATOM   1867 HG11 VAL A 122      -1.462  -7.497  14.806  1.00 79.63           H  
ATOM   1868 HG12 VAL A 122      -0.862  -6.497  13.503  1.00 79.63           H  
ATOM   1869 HG13 VAL A 122      -1.902  -7.901  13.135  1.00 79.63           H  
ATOM   1870  CG2 VAL A 122       0.559  -8.503  12.200  1.00 79.63           C  
ATOM   1871 HG21 VAL A 122       1.053  -7.582  11.892  1.00 79.63           H  
ATOM   1872 HG22 VAL A 122      -0.312  -8.677  11.569  1.00 79.63           H  
ATOM   1873 HG23 VAL A 122       1.250  -9.338  12.089  1.00 79.63           H  
ATOM   1874  N   THR A 123       0.597  -6.609  16.519  1.00 78.66           N  
ATOM   1875  H   THR A 123       0.629  -5.782  15.940  1.00 78.66           H  
ATOM   1876  CA  THR A 123       0.093  -6.469  17.882  1.00 78.66           C  
ATOM   1877  HA  THR A 123      -0.005  -7.449  18.348  1.00 78.66           H  
ATOM   1878  C   THR A 123      -1.274  -5.822  17.813  1.00 78.66           C  
ATOM   1879  CB  THR A 123       1.030  -5.620  18.747  1.00 78.66           C  
ATOM   1880  HB  THR A 123       1.029  -4.593  18.383  1.00 78.66           H  
ATOM   1881  O   THR A 123      -1.420  -4.768  17.203  1.00 78.66           O  
ATOM   1882  CG2 THR A 123       0.610  -5.638  20.217  1.00 78.66           C  
ATOM   1883 HG21 THR A 123       1.326  -5.070  20.810  1.00 78.66           H  
ATOM   1884 HG22 THR A 123      -0.372  -5.179  20.332  1.00 78.66           H  
ATOM   1885 HG23 THR A 123       0.572  -6.665  20.581  1.00 78.66           H  
ATOM   1886  OG1 THR A 123       2.350  -6.112  18.696  1.00 78.66           O  
ATOM   1887  HG1 THR A 123       2.921  -5.390  18.969  1.00 78.66           H  
ATOM   1888  N   VAL A 124      -2.272  -6.433  18.438  1.00 77.97           N  
ATOM   1889  H   VAL A 124      -2.087  -7.301  18.920  1.00 77.97           H  
ATOM   1890  CA  VAL A 124      -3.642  -5.919  18.475  1.00 77.97           C  
ATOM   1891  HA  VAL A 124      -3.729  -5.038  17.839  1.00 77.97           H  
ATOM   1892  C   VAL A 124      -3.981  -5.491  19.888  1.00 77.97           C  
ATOM   1893  CB  VAL A 124      -4.635  -6.962  17.940  1.00 77.97           C  
ATOM   1894  HB  VAL A 124      -4.487  -7.911  18.456  1.00 77.97           H  
ATOM   1895  O   VAL A 124      -3.767  -6.243  20.836  1.00 77.97           O  
ATOM   1896  CG1 VAL A 124      -6.091  -6.518  18.102  1.00 77.97           C  
ATOM   1897 HG11 VAL A 124      -6.752  -7.198  17.565  1.00 77.97           H  
ATOM   1898 HG12 VAL A 124      -6.212  -5.506  17.715  1.00 77.97           H  
ATOM   1899 HG13 VAL A 124      -6.374  -6.537  19.155  1.00 77.97           H  
ATOM   1900  CG2 VAL A 124      -4.394  -7.157  16.447  1.00 77.97           C  
ATOM   1901 HG21 VAL A 124      -4.989  -8.001  16.095  1.00 77.97           H  
ATOM   1902 HG22 VAL A 124      -4.704  -6.260  15.911  1.00 77.97           H  
ATOM   1903 HG23 VAL A 124      -3.337  -7.336  16.253  1.00 77.97           H  
ATOM   1904  N   LEU A 125      -4.530  -4.289  20.010  1.00 75.80           N  
ATOM   1905  H   LEU A 125      -4.616  -3.722  19.179  1.00 75.80           H  
ATOM   1906  CA  LEU A 125      -5.285  -3.830  21.160  1.00 75.80           C  
ATOM   1907  HA  LEU A 125      -5.103  -4.488  22.011  1.00 75.80           H  
ATOM   1908  C   LEU A 125      -6.766  -3.884  20.801  1.00 75.80           C  
ATOM   1909  CB  LEU A 125      -4.835  -2.411  21.536  1.00 75.80           C  
ATOM   1910  HB2 LEU A 125      -4.845  -1.794  20.637  1.00 75.80           H  
ATOM   1911  HB3 LEU A 125      -3.810  -2.455  21.903  1.00 75.80           H  
ATOM   1912  O   LEU A 125      -7.205  -3.272  19.827  1.00 75.80           O  
ATOM   1913  CG  LEU A 125      -5.729  -1.728  22.588  1.00 75.80           C  
ATOM   1914  HG  LEU A 125      -6.736  -1.614  22.189  1.00 75.80           H  
ATOM   1915  CD1 LEU A 125      -5.813  -2.507  23.902  1.00 75.80           C  
ATOM   1916 HD11 LEU A 125      -4.816  -2.773  24.254  1.00 75.80           H  
ATOM   1917 HD12 LEU A 125      -6.394  -3.419  23.766  1.00 75.80           H  
ATOM   1918 HD13 LEU A 125      -6.322  -1.893  24.645  1.00 75.80           H  
ATOM   1919  CD2 LEU A 125      -5.187  -0.330  22.877  1.00 75.80           C  
ATOM   1920 HD21 LEU A 125      -4.191  -0.392  23.318  1.00 75.80           H  
ATOM   1921 HD22 LEU A 125      -5.146   0.245  21.952  1.00 75.80           H  
ATOM   1922 HD23 LEU A 125      -5.859   0.185  23.563  1.00 75.80           H  
ATOM   1923  N   GLN A 126      -7.523  -4.597  21.618  1.00 73.33           N  
ATOM   1924  H   GLN A 126      -7.075  -5.102  22.370  1.00 73.33           H  
ATOM   1925  CA  GLN A 126      -8.966  -4.640  21.562  1.00 73.33           C  
ATOM   1926  HA  GLN A 126      -9.316  -4.108  20.678  1.00 73.33           H  
ATOM   1927  C   GLN A 126      -9.540  -3.962  22.804  1.00 73.33           C  
ATOM   1928  CB  GLN A 126      -9.387  -6.104  21.445  1.00 73.33           C  
ATOM   1929  HB2 GLN A 126      -8.828  -6.579  20.638  1.00 73.33           H  
ATOM   1930  HB3 GLN A 126      -9.190  -6.635  22.376  1.00 73.33           H  
ATOM   1931  O   GLN A 126      -9.337  -4.446  23.917  1.00 73.33           O  
ATOM   1932  CG  GLN A 126     -10.868  -6.156  21.111  1.00 73.33           C  
ATOM   1933  HG2 GLN A 126     -11.449  -5.687  21.905  1.00 73.33           H  
ATOM   1934  HG3 GLN A 126     -11.011  -5.614  20.177  1.00 73.33           H  
ATOM   1935  CD  GLN A 126     -11.331  -7.581  20.915  1.00 73.33           C  
ATOM   1936  NE2 GLN A 126     -11.913  -8.191  21.917  1.00 73.33           N  
ATOM   1937 HE21 GLN A 126     -12.180  -9.150  21.749  1.00 73.33           H  
ATOM   1938 HE22 GLN A 126     -12.056  -7.723  22.800  1.00 73.33           H  
ATOM   1939  OE1 GLN A 126     -11.143  -8.180  19.871  1.00 73.33           O  
ATOM   1940  N   GLU A 127     -10.263  -2.864  22.617  1.00 71.08           N  
ATOM   1941  H   GLU A 127     -10.398  -2.530  21.674  1.00 71.08           H  
ATOM   1942  CA  GLU A 127     -10.977  -2.164  23.682  1.00 71.08           C  
ATOM   1943  HA  GLU A 127     -10.622  -2.516  24.650  1.00 71.08           H  
ATOM   1944  C   GLU A 127     -12.472  -2.467  23.581  1.00 71.08           C  
ATOM   1945  CB  GLU A 127     -10.724  -0.651  23.651  1.00 71.08           C  
ATOM   1946  HB2 GLU A 127     -11.242  -0.217  22.795  1.00 71.08           H  
ATOM   1947  HB3 GLU A 127     -11.154  -0.223  24.556  1.00 71.08           H  
ATOM   1948  O   GLU A 127     -13.093  -2.315  22.524  1.00 71.08           O  
ATOM   1949  CG  GLU A 127      -9.239  -0.271  23.576  1.00 71.08           C  
ATOM   1950  HG2 GLU A 127      -8.862  -0.507  22.581  1.00 71.08           H  
ATOM   1951  HG3 GLU A 127      -8.673  -0.866  24.292  1.00 71.08           H  
ATOM   1952  CD  GLU A 127      -9.034   1.224  23.845  1.00 71.08           C  
ATOM   1953  OE1 GLU A 127      -8.172   1.548  24.702  1.00 71.08           O  
ATOM   1954  OE2 GLU A 127      -9.741   2.031  23.195  1.00 71.08           O  
ATOM   1955  N   GLN A 128     -13.059  -2.896  24.690  1.00 70.75           N  
ATOM   1956  H   GLN A 128     -12.484  -3.051  25.506  1.00 70.75           H  
ATOM   1957  CA  GLN A 128     -14.476  -3.209  24.794  1.00 70.75           C  
ATOM   1958  HA  GLN A 128     -14.977  -2.946  23.862  1.00 70.75           H  
ATOM   1959  C   GLN A 128     -15.108  -2.396  25.919  1.00 70.75           C  
ATOM   1960  CB  GLN A 128     -14.644  -4.717  25.011  1.00 70.75           C  
ATOM   1961  HB2 GLN A 128     -14.200  -4.991  25.968  1.00 70.75           H  
ATOM   1962  HB3 GLN A 128     -14.118  -5.251  24.219  1.00 70.75           H  
ATOM   1963  O   GLN A 128     -14.579  -2.318  27.027  1.00 70.75           O  
ATOM   1964  CG  GLN A 128     -16.121  -5.140  24.993  1.00 70.75           C  
ATOM   1965  HG2 GLN A 128     -16.547  -4.923  24.013  1.00 70.75           H  
ATOM   1966  HG3 GLN A 128     -16.679  -4.578  25.743  1.00 70.75           H  
ATOM   1967  CD  GLN A 128     -16.315  -6.620  25.295  1.00 70.75           C  
ATOM   1968  NE2 GLN A 128     -17.542  -7.094  25.349  1.00 70.75           N  
ATOM   1969 HE21 GLN A 128     -18.343  -6.496  25.202  1.00 70.75           H  
ATOM   1970 HE22 GLN A 128     -17.613  -8.059  25.638  1.00 70.75           H  
ATOM   1971  OE1 GLN A 128     -15.390  -7.392  25.465  1.00 70.75           O  
ATOM   1972  N   ILE A 129     -16.288  -1.835  25.659  1.00 68.90           N  
ATOM   1973  H   ILE A 129     -16.675  -1.938  24.732  1.00 68.90           H  
ATOM   1974  CA  ILE A 129     -17.129  -1.252  26.706  1.00 68.90           C  
ATOM   1975  HA  ILE A 129     -16.504  -0.953  27.547  1.00 68.90           H  
ATOM   1976  C   ILE A 129     -18.085  -2.340  27.193  1.00 68.90           C  
ATOM   1977  CB  ILE A 129     -17.852   0.015  26.205  1.00 68.90           C  
ATOM   1978  HB  ILE A 129     -18.481  -0.250  25.355  1.00 68.90           H  
ATOM   1979  O   ILE A 129     -18.984  -2.763  26.465  1.00 68.90           O  
ATOM   1980  CG1 ILE A 129     -16.821   1.076  25.753  1.00 68.90           C  
ATOM   1981 HG12 ILE A 129     -16.162   0.646  24.998  1.00 68.90           H  
ATOM   1982 HG13 ILE A 129     -16.208   1.371  26.604  1.00 68.90           H  
ATOM   1983  CG2 ILE A 129     -18.744   0.576  27.328  1.00 68.90           C  
ATOM   1984 HG21 ILE A 129     -19.297   1.446  26.975  1.00 68.90           H  
ATOM   1985 HG22 ILE A 129     -18.124   0.858  28.178  1.00 68.90           H  
ATOM   1986 HG23 ILE A 129     -19.478  -0.167  27.640  1.00 68.90           H  
ATOM   1987  CD1 ILE A 129     -17.442   2.333  25.133  1.00 68.90           C  
ATOM   1988 HD11 ILE A 129     -18.124   2.054  24.330  1.00 68.90           H  
ATOM   1989 HD12 ILE A 129     -16.649   2.958  24.722  1.00 68.90           H  
ATOM   1990 HD13 ILE A 129     -17.977   2.911  25.888  1.00 68.90           H  
ATOM   1991  N   VAL A 130     -17.895  -2.795  28.429  1.00 70.21           N  
ATOM   1992  H   VAL A 130     -17.130  -2.411  28.965  1.00 70.21           H  
ATOM   1993  CA  VAL A 130     -18.738  -3.811  29.063  1.00 70.21           C  
ATOM   1994  HA  VAL A 130     -19.367  -4.276  28.304  1.00 70.21           H  
ATOM   1995  C   VAL A 130     -19.648  -3.137  30.077  1.00 70.21           C  
ATOM   1996  CB  VAL A 130     -17.898  -4.941  29.689  1.00 70.21           C  
ATOM   1997  HB  VAL A 130     -17.267  -4.539  30.482  1.00 70.21           H  
ATOM   1998  O   VAL A 130     -19.204  -2.662  31.123  1.00 70.21           O  
ATOM   1999  CG1 VAL A 130     -18.804  -6.035  30.274  1.00 70.21           C  
ATOM   2000 HG11 VAL A 130     -18.183  -6.825  30.696  1.00 70.21           H  
ATOM   2001 HG12 VAL A 130     -19.436  -5.624  31.061  1.00 70.21           H  
ATOM   2002 HG13 VAL A 130     -19.431  -6.459  29.490  1.00 70.21           H  
ATOM   2003  CG2 VAL A 130     -17.008  -5.595  28.629  1.00 70.21           C  
ATOM   2004 HG21 VAL A 130     -17.615  -5.910  27.781  1.00 70.21           H  
ATOM   2005 HG22 VAL A 130     -16.507  -6.470  29.043  1.00 70.21           H  
ATOM   2006 HG23 VAL A 130     -16.240  -4.898  28.294  1.00 70.21           H  
ATOM   2007  N   THR A 131     -20.946  -3.103  29.782  1.00 68.45           N  
ATOM   2008  H   THR A 131     -21.249  -3.431  28.876  1.00 68.45           H  
ATOM   2009  CA  THR A 131     -21.965  -2.659  30.737  1.00 68.45           C  
ATOM   2010  HA  THR A 131     -21.529  -1.918  31.407  1.00 68.45           H  
ATOM   2011  C   THR A 131     -22.417  -3.848  31.577  1.00 68.45           C  
ATOM   2012  CB  THR A 131     -23.153  -1.987  30.039  1.00 68.45           C  
ATOM   2013  HB  THR A 131     -23.722  -2.728  29.476  1.00 68.45           H  
ATOM   2014  O   THR A 131     -23.103  -4.748  31.099  1.00 68.45           O  
ATOM   2015  CG2 THR A 131     -24.067  -1.282  31.040  1.00 68.45           C  
ATOM   2016 HG21 THR A 131     -24.522  -2.015  31.707  1.00 68.45           H  
ATOM   2017 HG22 THR A 131     -24.861  -0.763  30.503  1.00 68.45           H  
ATOM   2018 HG23 THR A 131     -23.501  -0.564  31.633  1.00 68.45           H  
ATOM   2019  OG1 THR A 131     -22.692  -0.996  29.150  1.00 68.45           O  
ATOM   2020  HG1 THR A 131     -22.287  -0.304  29.677  1.00 68.45           H  
ATOM   2021  N   ARG A 132     -22.028  -3.855  32.848  1.00 74.45           N  
ATOM   2022  H   ARG A 132     -21.481  -3.069  33.168  1.00 74.45           H  
ATOM   2023  CA  ARG A 132     -22.526  -4.772  33.877  1.00 74.45           C  
ATOM   2024  HA  ARG A 132     -22.953  -5.648  33.389  1.00 74.45           H  
ATOM   2025  C   ARG A 132     -23.653  -4.077  34.645  1.00 74.45           C  
ATOM   2026  CB  ARG A 132     -21.358  -5.225  34.775  1.00 74.45           C  
ATOM   2027  HB2 ARG A 132     -20.977  -4.368  35.330  1.00 74.45           H  
ATOM   2028  HB3 ARG A 132     -21.729  -5.961  35.489  1.00 74.45           H  
ATOM   2029  O   ARG A 132     -23.735  -2.853  34.656  1.00 74.45           O  
ATOM   2030  CG  ARG A 132     -20.206  -5.846  33.960  1.00 74.45           C  
ATOM   2031  HG2 ARG A 132     -19.756  -5.076  33.334  1.00 74.45           H  
ATOM   2032  HG3 ARG A 132     -20.596  -6.639  33.323  1.00 74.45           H  
ATOM   2033  CD  ARG A 132     -19.110  -6.423  34.864  1.00 74.45           C  
ATOM   2034  HD2 ARG A 132     -19.541  -7.231  35.455  1.00 74.45           H  
ATOM   2035  HD3 ARG A 132     -18.764  -5.636  35.534  1.00 74.45           H  
ATOM   2036  NE  ARG A 132     -17.961  -6.926  34.080  1.00 74.45           N  
ATOM   2037  HE  ARG A 132     -17.825  -6.554  33.151  1.00 74.45           H  
ATOM   2038  NH1 ARG A 132     -17.003  -8.233  35.703  1.00 74.45           N  
ATOM   2039 HH11 ARG A 132     -16.252  -8.847  35.982  1.00 74.45           H  
ATOM   2040 HH12 ARG A 132     -17.741  -7.964  36.338  1.00 74.45           H  
ATOM   2041  NH2 ARG A 132     -16.034  -8.087  33.702  1.00 74.45           N  
ATOM   2042 HH21 ARG A 132     -15.868  -7.604  32.831  1.00 74.45           H  
ATOM   2043 HH22 ARG A 132     -15.292  -8.712  33.983  1.00 74.45           H  
ATOM   2044  CZ  ARG A 132     -17.010  -7.745  34.492  1.00 74.45           C  
ATOM   2045  N   ALA A 133     -24.512  -4.844  35.319  1.00 72.10           N  
ATOM   2046  H   ALA A 133     -24.395  -5.845  35.261  1.00 72.10           H  
ATOM   2047  CA  ALA A 133     -25.746  -4.337  35.942  1.00 72.10           C  
ATOM   2048  HA  ALA A 133     -26.423  -4.027  35.146  1.00 72.10           H  
ATOM   2049  C   ALA A 133     -25.576  -3.109  36.872  1.00 72.10           C  
ATOM   2050  CB  ALA A 133     -26.399  -5.503  36.698  1.00 72.10           C  
ATOM   2051  HB1 ALA A 133     -27.348  -5.172  37.122  1.00 72.10           H  
ATOM   2052  HB2 ALA A 133     -26.594  -6.330  36.015  1.00 72.10           H  
ATOM   2053  HB3 ALA A 133     -25.750  -5.840  37.506  1.00 72.10           H  
ATOM   2054  O   ALA A 133     -26.537  -2.373  37.069  1.00 72.10           O  
ATOM   2055  N   ALA A 134     -24.378  -2.872  37.425  1.00 76.27           N  
ATOM   2056  H   ALA A 134     -23.623  -3.502  37.195  1.00 76.27           H  
ATOM   2057  CA  ALA A 134     -24.074  -1.737  38.304  1.00 76.27           C  
ATOM   2058  HA  ALA A 134     -24.922  -1.053  38.312  1.00 76.27           H  
ATOM   2059  C   ALA A 134     -22.853  -0.897  37.869  1.00 76.27           C  
ATOM   2060  CB  ALA A 134     -23.901  -2.289  39.725  1.00 76.27           C  
ATOM   2061  HB1 ALA A 134     -24.798  -2.832  40.023  1.00 76.27           H  
ATOM   2062  HB2 ALA A 134     -23.040  -2.956  39.767  1.00 76.27           H  
ATOM   2063  HB3 ALA A 134     -23.746  -1.465  40.421  1.00 76.27           H  
ATOM   2064  O   ALA A 134     -22.492   0.053  38.563  1.00 76.27           O  
ATOM   2065  N   SER A 135     -22.183  -1.236  36.763  1.00 75.08           N  
ATOM   2066  H   SER A 135     -22.562  -1.937  36.142  1.00 75.08           H  
ATOM   2067  CA  SER A 135     -20.970  -0.535  36.325  1.00 75.08           C  
ATOM   2068  HA  SER A 135     -21.099   0.529  36.526  1.00 75.08           H  
ATOM   2069  C   SER A 135     -20.717  -0.692  34.830  1.00 75.08           C  
ATOM   2070  CB  SER A 135     -19.738  -1.011  37.112  1.00 75.08           C  
ATOM   2071  HB2 SER A 135     -18.864  -0.461  36.762  1.00 75.08           H  
ATOM   2072  HB3 SER A 135     -19.881  -0.787  38.169  1.00 75.08           H  
ATOM   2073  O   SER A 135     -20.937  -1.753  34.256  1.00 75.08           O  
ATOM   2074  OG  SER A 135     -19.497  -2.401  36.963  1.00 75.08           O  
ATOM   2075  HG  SER A 135     -18.602  -2.583  37.261  1.00 75.08           H  
ATOM   2076  N   THR A 136     -20.196   0.359  34.203  1.00 75.26           N  
ATOM   2077  H   THR A 136     -20.048   1.214  34.720  1.00 75.26           H  
ATOM   2078  CA  THR A 136     -19.638   0.291  32.849  1.00 75.26           C  
ATOM   2079  HA  THR A 136     -19.954  -0.629  32.358  1.00 75.26           H  
ATOM   2080  C   THR A 136     -18.120   0.276  32.971  1.00 75.26           C  
ATOM   2081  CB  THR A 136     -20.127   1.464  31.988  1.00 75.26           C  
ATOM   2082  HB  THR A 136     -19.775   2.404  32.411  1.00 75.26           H  
ATOM   2083  O   THR A 136     -17.544   1.228  33.498  1.00 75.26           O  
ATOM   2084  CG2 THR A 136     -19.660   1.347  30.542  1.00 75.26           C  
ATOM   2085 HG21 THR A 136     -20.086   2.154  29.944  1.00 75.26           H  
ATOM   2086 HG22 THR A 136     -18.574   1.423  30.499  1.00 75.26           H  
ATOM   2087 HG23 THR A 136     -19.967   0.387  30.127  1.00 75.26           H  
ATOM   2088  OG1 THR A 136     -21.537   1.476  31.947  1.00 75.26           O  
ATOM   2089  HG1 THR A 136     -21.807   2.290  31.515  1.00 75.26           H  
ATOM   2090  N   SER A 137     -17.474  -0.800  32.527  1.00 74.38           N  
ATOM   2091  H   SER A 137     -18.003  -1.553  32.111  1.00 74.38           H  
ATOM   2092  CA  SER A 137     -16.014  -0.940  32.518  1.00 74.38           C  
ATOM   2093  HA  SER A 137     -15.573  -0.091  33.040  1.00 74.38           H  
ATOM   2094  C   SER A 137     -15.471  -0.919  31.093  1.00 74.38           C  
ATOM   2095  CB  SER A 137     -15.564  -2.200  33.272  1.00 74.38           C  
ATOM   2096  HB2 SER A 137     -15.790  -2.066  34.330  1.00 74.38           H  
ATOM   2097  HB3 SER A 137     -14.486  -2.322  33.166  1.00 74.38           H  
ATOM   2098  O   SER A 137     -16.084  -1.476  30.185  1.00 74.38           O  
ATOM   2099  OG  SER A 137     -16.215  -3.374  32.823  1.00 74.38           O  
ATOM   2100  HG  SER A 137     -15.880  -3.614  31.956  1.00 74.38           H  
ATOM   2101  N   LEU A 138     -14.307  -0.293  30.911  1.00 74.59           N  
ATOM   2102  H   LEU A 138     -13.853   0.129  31.708  1.00 74.59           H  
ATOM   2103  CA  LEU A 138     -13.494  -0.442  29.707  1.00 74.59           C  
ATOM   2104  HA  LEU A 138     -14.136  -0.635  28.848  1.00 74.59           H  
ATOM   2105  C   LEU A 138     -12.559  -1.640  29.919  1.00 74.59           C  
ATOM   2106  CB  LEU A 138     -12.711   0.859  29.458  1.00 74.59           C  
ATOM   2107  HB2 LEU A 138     -13.382   1.715  29.541  1.00 74.59           H  
ATOM   2108  HB3 LEU A 138     -11.958   0.956  30.241  1.00 74.59           H  
ATOM   2109  O   LEU A 138     -11.766  -1.640  30.862  1.00 74.59           O  
ATOM   2110  CG  LEU A 138     -12.022   0.884  28.078  1.00 74.59           C  
ATOM   2111  HG  LEU A 138     -11.799  -0.133  27.754  1.00 74.59           H  
ATOM   2112  CD1 LEU A 138     -12.923   1.550  27.037  1.00 74.59           C  
ATOM   2113 HD11 LEU A 138     -12.414   1.547  26.073  1.00 74.59           H  
ATOM   2114 HD12 LEU A 138     -13.846   0.980  26.939  1.00 74.59           H  
ATOM   2115 HD13 LEU A 138     -13.143   2.580  27.319  1.00 74.59           H  
ATOM   2116  CD2 LEU A 138     -10.710   1.661  28.153  1.00 74.59           C  
ATOM   2117 HD21 LEU A 138     -10.888   2.684  28.482  1.00 74.59           H  
ATOM   2118 HD22 LEU A 138     -10.026   1.157  28.836  1.00 74.59           H  
ATOM   2119 HD23 LEU A 138     -10.246   1.674  27.167  1.00 74.59           H  
ATOM   2120  N   GLU A 139     -12.676  -2.662  29.080  1.00 74.30           N  
ATOM   2121  H   GLU A 139     -13.336  -2.587  28.319  1.00 74.30           H  
ATOM   2122  CA  GLU A 139     -11.817  -3.844  29.093  1.00 74.30           C  
ATOM   2123  HA  GLU A 139     -11.209  -3.845  29.997  1.00 74.30           H  
ATOM   2124  C   GLU A 139     -10.861  -3.786  27.895  1.00 74.30           C  
ATOM   2125  CB  GLU A 139     -12.660  -5.136  29.116  1.00 74.30           C  
ATOM   2126  HB2 GLU A 139     -13.351  -5.137  28.272  1.00 74.30           H  
ATOM   2127  HB3 GLU A 139     -11.982  -5.984  29.016  1.00 74.30           H  
ATOM   2128  O   GLU A 139     -11.298  -3.798  26.745  1.00 74.30           O  
ATOM   2129  CG  GLU A 139     -13.455  -5.287  30.431  1.00 74.30           C  
ATOM   2130  HG2 GLU A 139     -12.759  -5.207  31.265  1.00 74.30           H  
ATOM   2131  HG3 GLU A 139     -14.162  -4.461  30.514  1.00 74.30           H  
ATOM   2132  CD  GLU A 139     -14.234  -6.612  30.571  1.00 74.30           C  
ATOM   2133  OE1 GLU A 139     -15.004  -6.735  31.563  1.00 74.30           O  
ATOM   2134  OE2 GLU A 139     -14.077  -7.511  29.723  1.00 74.30           O  
ATOM   2135  N   ASN A 140      -9.555  -3.726  28.172  1.00 79.01           N  
ATOM   2136  H   ASN A 140      -9.268  -3.728  29.140  1.00 79.01           H  
ATOM   2137  CA  ASN A 140      -8.504  -3.659  27.157  1.00 79.01           C  
ATOM   2138  HA  ASN A 140      -8.954  -3.484  26.180  1.00 79.01           H  
ATOM   2139  C   ASN A 140      -7.766  -4.997  27.096  1.00 79.01           C  
ATOM   2140  CB  ASN A 140      -7.562  -2.474  27.452  1.00 79.01           C  
ATOM   2141  HB2 ASN A 140      -7.272  -2.477  28.503  1.00 79.01           H  
ATOM   2142  HB3 ASN A 140      -6.661  -2.585  26.850  1.00 79.01           H  
ATOM   2143  O   ASN A 140      -7.137  -5.409  28.071  1.00 79.01           O  
ATOM   2144  CG  ASN A 140      -8.191  -1.129  27.113  1.00 79.01           C  
ATOM   2145  ND2 ASN A 140      -7.431  -0.063  27.125  1.00 79.01           N  
ATOM   2146 HD21 ASN A 140      -6.432  -0.151  27.242  1.00 79.01           H  
ATOM   2147 HD22 ASN A 140      -7.808   0.689  26.566  1.00 79.01           H  
ATOM   2148  OD1 ASN A 140      -9.361  -1.018  26.806  1.00 79.01           O  
ATOM   2149  N   THR A 141      -7.823  -5.661  25.946  1.00 75.99           N  
ATOM   2150  H   THR A 141      -8.349  -5.249  25.188  1.00 75.99           H  
ATOM   2151  CA  THR A 141      -7.140  -6.933  25.695  1.00 75.99           C  
ATOM   2152  HA  THR A 141      -6.675  -7.280  26.617  1.00 75.99           H  
ATOM   2153  C   THR A 141      -6.050  -6.736  24.652  1.00 75.99           C  
ATOM   2154  CB  THR A 141      -8.124  -8.023  25.251  1.00 75.99           C  
ATOM   2155  HB  THR A 141      -8.541  -7.778  24.275  1.00 75.99           H  
ATOM   2156  O   THR A 141      -6.318  -6.246  23.558  1.00 75.99           O  
ATOM   2157  CG2 THR A 141      -7.454  -9.396  25.195  1.00 75.99           C  
ATOM   2158 HG21 THR A 141      -8.210 -10.156  24.998  1.00 75.99           H  
ATOM   2159 HG22 THR A 141      -6.712  -9.423  24.397  1.00 75.99           H  
ATOM   2160 HG23 THR A 141      -6.975  -9.619  26.148  1.00 75.99           H  
ATOM   2161  OG1 THR A 141      -9.169  -8.128  26.187  1.00 75.99           O  
ATOM   2162  HG1 THR A 141      -9.647  -7.295  26.193  1.00 75.99           H  
ATOM   2163  N   PHE A 142      -4.821  -7.134  24.977  1.00 77.89           N  
ATOM   2164  H   PHE A 142      -4.674  -7.572  25.875  1.00 77.89           H  
ATOM   2165  CA  PHE A 142      -3.702  -7.123  24.038  1.00 77.89           C  
ATOM   2166  HA  PHE A 142      -3.953  -6.491  23.186  1.00 77.89           H  
ATOM   2167  C   PHE A 142      -3.427  -8.537  23.524  1.00 77.89           C  
ATOM   2168  CB  PHE A 142      -2.453  -6.523  24.693  1.00 77.89           C  
ATOM   2169  HB2 PHE A 142      -2.239  -7.061  25.617  1.00 77.89           H  
ATOM   2170  HB3 PHE A 142      -1.606  -6.682  24.026  1.00 77.89           H  
ATOM   2171  O   PHE A 142      -3.286  -9.466  24.319  1.00 77.89           O  
ATOM   2172  CG  PHE A 142      -2.546  -5.038  24.988  1.00 77.89           C  
ATOM   2173  CD1 PHE A 142      -2.136  -4.101  24.021  1.00 77.89           C  
ATOM   2174  HD1 PHE A 142      -1.792  -4.436  23.053  1.00 77.89           H  
ATOM   2175  CD2 PHE A 142      -3.022  -4.590  26.235  1.00 77.89           C  
ATOM   2176  HD2 PHE A 142      -3.355  -5.303  26.976  1.00 77.89           H  
ATOM   2177  CE1 PHE A 142      -2.169  -2.725  24.312  1.00 77.89           C  
ATOM   2178  HE1 PHE A 142      -1.855  -2.008  23.568  1.00 77.89           H  
ATOM   2179  CE2 PHE A 142      -3.070  -3.214  26.521  1.00 77.89           C  
ATOM   2180  HE2 PHE A 142      -3.445  -2.875  27.476  1.00 77.89           H  
ATOM   2181  CZ  PHE A 142      -2.631  -2.281  25.564  1.00 77.89           C  
ATOM   2182  HZ  PHE A 142      -2.672  -1.224  25.780  1.00 77.89           H  
ATOM   2183  N   GLN A 143      -3.281  -8.693  22.210  1.00 71.77           N  
ATOM   2184  H   GLN A 143      -3.444  -7.892  21.616  1.00 71.77           H  
ATOM   2185  CA  GLN A 143      -2.854  -9.939  21.576  1.00 71.77           C  
ATOM   2186  HA  GLN A 143      -2.575 -10.655  22.350  1.00 71.77           H  
ATOM   2187  C   GLN A 143      -1.631  -9.678  20.695  1.00 71.77           C  
ATOM   2188  CB  GLN A 143      -4.016 -10.551  20.781  1.00 71.77           C  
ATOM   2189  HB2 GLN A 143      -4.910 -10.542  21.405  1.00 71.77           H  
ATOM   2190  HB3 GLN A 143      -4.206  -9.937  19.900  1.00 71.77           H  
ATOM   2191  O   GLN A 143      -1.685  -8.908  19.741  1.00 71.77           O  
ATOM   2192  CG  GLN A 143      -3.743 -12.009  20.359  1.00 71.77           C  
ATOM   2193  HG2 GLN A 143      -2.802 -12.070  19.811  1.00 71.77           H  
ATOM   2194  HG3 GLN A 143      -3.665 -12.632  21.250  1.00 71.77           H  
ATOM   2195  CD  GLN A 143      -4.834 -12.579  19.457  1.00 71.77           C  
ATOM   2196  NE2 GLN A 143      -4.917 -13.878  19.269  1.00 71.77           N  
ATOM   2197 HE21 GLN A 143      -5.651 -14.214  18.662  1.00 71.77           H  
ATOM   2198 HE22 GLN A 143      -4.279 -14.557  19.660  1.00 71.77           H  
ATOM   2199  OE1 GLN A 143      -5.621 -11.850  18.879  1.00 71.77           O  
ATOM   2200  N   GLY A 144      -0.514 -10.343  20.996  1.00 70.00           N  
ATOM   2201  H   GLY A 144      -0.512 -10.928  21.820  1.00 70.00           H  
ATOM   2202  CA  GLY A 144       0.717 -10.247  20.196  1.00 70.00           C  
ATOM   2203  HA2 GLY A 144       1.572 -10.475  20.831  1.00 70.00           H  
ATOM   2204  HA3 GLY A 144       0.836  -9.228  19.828  1.00 70.00           H  
ATOM   2205  C   GLY A 144       0.768 -11.184  18.982  1.00 70.00           C  
ATOM   2206  O   GLY A 144       1.788 -11.240  18.303  1.00 70.00           O  
ATOM   2207  N   LYS A 145      -0.282 -11.985  18.764  1.00 72.14           N  
ATOM   2208  H   LYS A 145      -1.085 -11.856  19.362  1.00 72.14           H  
ATOM   2209  CA  LYS A 145      -0.382 -13.002  17.705  1.00 72.14           C  
ATOM   2210  HA  LYS A 145       0.220 -12.700  16.848  1.00 72.14           H  
ATOM   2211  C   LYS A 145      -1.828 -13.144  17.205  1.00 72.14           C  
ATOM   2212  CB  LYS A 145       0.138 -14.352  18.224  1.00 72.14           C  
ATOM   2213  HB2 LYS A 145      -0.064 -15.101  17.459  1.00 72.14           H  
ATOM   2214  HB3 LYS A 145      -0.413 -14.633  19.121  1.00 72.14           H  
ATOM   2215  O   LYS A 145      -2.437 -14.186  17.428  1.00 72.14           O  
ATOM   2216  CG  LYS A 145       1.639 -14.376  18.523  1.00 72.14           C  
ATOM   2217  HG2 LYS A 145       1.866 -13.729  19.369  1.00 72.14           H  
ATOM   2218  HG3 LYS A 145       2.193 -14.044  17.645  1.00 72.14           H  
ATOM   2219  CD  LYS A 145       2.033 -15.810  18.872  1.00 72.14           C  
ATOM   2220  HD2 LYS A 145       1.745 -16.468  18.052  1.00 72.14           H  
ATOM   2221  HD3 LYS A 145       1.495 -16.122  19.766  1.00 72.14           H  
ATOM   2222  CE  LYS A 145       3.536 -15.921  19.105  1.00 72.14           C  
ATOM   2223  HE2 LYS A 145       3.805 -15.335  19.984  1.00 72.14           H  
ATOM   2224  HE3 LYS A 145       4.052 -15.507  18.239  1.00 72.14           H  
ATOM   2225  NZ  LYS A 145       3.896 -17.347  19.284  1.00 72.14           N  
ATOM   2226  HZ1 LYS A 145       3.398 -17.737  20.071  1.00 72.14           H  
ATOM   2227  HZ2 LYS A 145       4.890 -17.470  19.411  1.00 72.14           H  
ATOM   2228  HZ3 LYS A 145       3.603 -17.871  18.471  1.00 72.14           H  
ATOM   2229  N   PRO A 146      -2.415 -12.093  16.616  1.00 73.09           N  
ATOM   2230  CA  PRO A 146      -3.786 -12.154  16.130  1.00 73.09           C  
ATOM   2231  HA  PRO A 146      -4.457 -12.520  16.906  1.00 73.09           H  
ATOM   2232  C   PRO A 146      -3.932 -13.078  14.927  1.00 73.09           C  
ATOM   2233  CB  PRO A 146      -4.148 -10.717  15.777  1.00 73.09           C  
ATOM   2234  HB2 PRO A 146      -4.435 -10.184  16.684  1.00 73.09           H  
ATOM   2235  HB3 PRO A 146      -4.932 -10.650  15.023  1.00 73.09           H  
ATOM   2236  O   PRO A 146      -2.965 -13.382  14.227  1.00 73.09           O  
ATOM   2237  CG  PRO A 146      -2.807 -10.203  15.264  1.00 73.09           C  
ATOM   2238  HG2 PRO A 146      -2.626 -10.573  14.254  1.00 73.09           H  
ATOM   2239  HG3 PRO A 146      -2.768  -9.114  15.279  1.00 73.09           H  
ATOM   2240  CD  PRO A 146      -1.808 -10.827  16.235  1.00 73.09           C  
ATOM   2241  HD2 PRO A 146      -1.699 -10.189  17.112  1.00 73.09           H  
ATOM   2242  HD3 PRO A 146      -0.844 -10.971  15.745  1.00 73.09           H  
ATOM   2243  N   HIS A 147      -5.175 -13.469  14.672  1.00 72.62           N  
ATOM   2244  H   HIS A 147      -5.918 -13.137  15.270  1.00 72.62           H  
ATOM   2245  CA  HIS A 147      -5.551 -14.171  13.459  1.00 72.62           C  
ATOM   2246  HA  HIS A 147      -4.814 -14.947  13.251  1.00 72.62           H  
ATOM   2247  C   HIS A 147      -5.585 -13.196  12.273  1.00 72.62           C  
ATOM   2248  CB  HIS A 147      -6.898 -14.842  13.705  1.00 72.62           C  
ATOM   2249  HB2 HIS A 147      -6.809 -15.519  14.554  1.00 72.62           H  
ATOM   2250  HB3 HIS A 147      -7.642 -14.085  13.953  1.00 72.62           H  
ATOM   2251  O   HIS A 147      -6.244 -12.152  12.327  1.00 72.62           O  
ATOM   2252  CG  HIS A 147      -7.374 -15.623  12.520  1.00 72.62           C  
ATOM   2253  CD2 HIS A 147      -7.162 -16.953  12.288  1.00 72.62           C  
ATOM   2254  HD2 HIS A 147      -6.592 -17.628  12.908  1.00 72.62           H  
ATOM   2255  ND1 HIS A 147      -8.154 -15.137  11.499  1.00 72.62           N  
ATOM   2256  HD1 HIS A 147      -8.503 -14.194  11.411  1.00 72.62           H  
ATOM   2257  CE1 HIS A 147      -8.441 -16.162  10.687  1.00 72.62           C  
ATOM   2258  HE1 HIS A 147      -9.070 -16.101   9.811  1.00 72.62           H  
ATOM   2259  NE2 HIS A 147      -7.873 -17.291  11.138  1.00 72.62           N  
ATOM   2260  N   LEU A 148      -4.873 -13.542  11.200  1.00 77.35           N  
ATOM   2261  H   LEU A 148      -4.424 -14.447  11.195  1.00 77.35           H  
ATOM   2262  CA  LEU A 148      -4.728 -12.704  10.010  1.00 77.35           C  
ATOM   2263  HA  LEU A 148      -5.291 -11.780  10.142  1.00 77.35           H  
ATOM   2264  C   LEU A 148      -5.301 -13.407   8.785  1.00 77.35           C  
ATOM   2265  CB  LEU A 148      -3.249 -12.343   9.779  1.00 77.35           C  
ATOM   2266  HB2 LEU A 148      -2.696 -13.270   9.629  1.00 77.35           H  
ATOM   2267  HB3 LEU A 148      -3.171 -11.759   8.862  1.00 77.35           H  
ATOM   2268  O   LEU A 148      -5.111 -14.608   8.588  1.00 77.35           O  
ATOM   2269  CG  LEU A 148      -2.580 -11.561  10.920  1.00 77.35           C  
ATOM   2270  HG  LEU A 148      -2.689 -12.106  11.858  1.00 77.35           H  
ATOM   2271  CD1 LEU A 148      -1.086 -11.412  10.630  1.00 77.35           C  
ATOM   2272 HD11 LEU A 148      -0.595 -10.983  11.503  1.00 77.35           H  
ATOM   2273 HD12 LEU A 148      -0.930 -10.782   9.755  1.00 77.35           H  
ATOM   2274 HD13 LEU A 148      -0.651 -12.396  10.456  1.00 77.35           H  
ATOM   2275  CD2 LEU A 148      -3.184 -10.168  11.081  1.00 77.35           C  
ATOM   2276 HD21 LEU A 148      -4.226 -10.262  11.387  1.00 77.35           H  
ATOM   2277 HD22 LEU A 148      -2.647  -9.627  11.860  1.00 77.35           H  
ATOM   2278 HD23 LEU A 148      -3.129  -9.622  10.140  1.00 77.35           H  
ATOM   2279  N   GLN A 149      -5.939 -12.624   7.923  1.00 76.58           N  
ATOM   2280  H   GLN A 149      -6.064 -11.650   8.157  1.00 76.58           H  
ATOM   2281  CA  GLN A 149      -6.355 -13.051   6.594  1.00 76.58           C  
ATOM   2282  HA  GLN A 149      -6.022 -14.073   6.409  1.00 76.58           H  
ATOM   2283  C   GLN A 149      -5.704 -12.148   5.552  1.00 76.58           C  
ATOM   2284  CB  GLN A 149      -7.879 -13.027   6.481  1.00 76.58           C  
ATOM   2285  HB2 GLN A 149      -8.159 -13.228   5.447  1.00 76.58           H  
ATOM   2286  HB3 GLN A 149      -8.234 -12.032   6.751  1.00 76.58           H  
ATOM   2287  O   GLN A 149      -5.726 -10.922   5.675  1.00 76.58           O  
ATOM   2288  CG  GLN A 149      -8.555 -14.070   7.383  1.00 76.58           C  
ATOM   2289  HG2 GLN A 149      -8.258 -13.920   8.421  1.00 76.58           H  
ATOM   2290  HG3 GLN A 149      -8.241 -15.067   7.073  1.00 76.58           H  
ATOM   2291  CD  GLN A 149     -10.073 -13.978   7.313  1.00 76.58           C  
ATOM   2292  NE2 GLN A 149     -10.782 -15.024   7.674  1.00 76.58           N  
ATOM   2293 HE21 GLN A 149     -10.338 -15.908   7.878  1.00 76.58           H  
ATOM   2294 HE22 GLN A 149     -11.784 -14.910   7.628  1.00 76.58           H  
ATOM   2295  OE1 GLN A 149     -10.649 -12.976   6.911  1.00 76.58           O  
ATOM   2296  N   MET A 150      -5.122 -12.756   4.526  1.00 81.73           N  
ATOM   2297  H   MET A 150      -5.159 -13.765   4.484  1.00 81.73           H  
ATOM   2298  CA  MET A 150      -4.601 -12.058   3.358  1.00 81.73           C  
ATOM   2299  HA  MET A 150      -4.696 -10.982   3.502  1.00 81.73           H  
ATOM   2300  C   MET A 150      -5.409 -12.469   2.141  1.00 81.73           C  
ATOM   2301  CB  MET A 150      -3.122 -12.384   3.165  1.00 81.73           C  
ATOM   2302  HB2 MET A 150      -2.592 -12.187   4.097  1.00 81.73           H  
ATOM   2303  HB3 MET A 150      -3.042 -13.440   2.909  1.00 81.73           H  
ATOM   2304  O   MET A 150      -5.595 -13.659   1.901  1.00 81.73           O  
ATOM   2305  CG  MET A 150      -2.454 -11.577   2.052  1.00 81.73           C  
ATOM   2306  HG2 MET A 150      -2.591 -10.517   2.264  1.00 81.73           H  
ATOM   2307  HG3 MET A 150      -2.934 -11.800   1.098  1.00 81.73           H  
ATOM   2308  SD  MET A 150      -0.675 -11.910   1.905  1.00 81.73           S  
ATOM   2309  CE  MET A 150      -0.697 -13.601   1.244  1.00 81.73           C  
ATOM   2310  HE1 MET A 150       0.325 -13.930   1.055  1.00 81.73           H  
ATOM   2311  HE2 MET A 150      -1.165 -14.280   1.957  1.00 81.73           H  
ATOM   2312  HE3 MET A 150      -1.255 -13.619   0.307  1.00 81.73           H  
ATOM   2313  N   TYR A 151      -5.836 -11.487   1.365  1.00 74.64           N  
ATOM   2314  H   TYR A 151      -5.628 -10.535   1.628  1.00 74.64           H  
ATOM   2315  CA  TYR A 151      -6.575 -11.697   0.134  1.00 74.64           C  
ATOM   2316  HA  TYR A 151      -6.760 -12.759  -0.024  1.00 74.64           H  
ATOM   2317  C   TYR A 151      -5.771 -11.162  -1.041  1.00 74.64           C  
ATOM   2318  CB  TYR A 151      -7.922 -10.994   0.232  1.00 74.64           C  
ATOM   2319  HB2 TYR A 151      -8.440 -11.221  -0.700  1.00 74.64           H  
ATOM   2320  HB3 TYR A 151      -7.776  -9.914   0.274  1.00 74.64           H  
ATOM   2321  O   TYR A 151      -5.350 -10.004  -1.011  1.00 74.64           O  
ATOM   2322  CG  TYR A 151      -8.792 -11.427   1.392  1.00 74.64           C  
ATOM   2323  CD1 TYR A 151      -9.593 -12.571   1.246  1.00 74.64           C  
ATOM   2324  HD1 TYR A 151      -9.568 -13.138   0.327  1.00 74.64           H  
ATOM   2325  CD2 TYR A 151      -8.793 -10.709   2.607  1.00 74.64           C  
ATOM   2326  HD2 TYR A 151      -8.157  -9.843   2.719  1.00 74.64           H  
ATOM   2327  CE1 TYR A 151     -10.423 -12.979   2.301  1.00 74.64           C  
ATOM   2328  HE1 TYR A 151     -11.028 -13.869   2.209  1.00 74.64           H  
ATOM   2329  CE2 TYR A 151      -9.623 -11.123   3.669  1.00 74.64           C  
ATOM   2330  HE2 TYR A 151      -9.642 -10.573   4.599  1.00 74.64           H  
ATOM   2331  OH  TYR A 151     -11.328 -12.646   4.458  1.00 74.64           O  
ATOM   2332  HH  TYR A 151     -10.987 -12.535   5.348  1.00 74.64           H  
ATOM   2333  CZ  TYR A 151     -10.460 -12.247   3.498  1.00 74.64           C  
ATOM   2334  N   VAL A 152      -5.561 -11.985  -2.066  1.00 76.73           N  
ATOM   2335  H   VAL A 152      -5.891 -12.938  -2.005  1.00 76.73           H  
ATOM   2336  CA  VAL A 152      -4.860 -11.577  -3.290  1.00 76.73           C  
ATOM   2337  HA  VAL A 152      -4.425 -10.588  -3.143  1.00 76.73           H  
ATOM   2338  C   VAL A 152      -5.859 -11.476  -4.435  1.00 76.73           C  
ATOM   2339  CB  VAL A 152      -3.693 -12.521  -3.632  1.00 76.73           C  
ATOM   2340  HB  VAL A 152      -4.088 -13.486  -3.949  1.00 76.73           H  
ATOM   2341  O   VAL A 152      -6.464 -12.466  -4.841  1.00 76.73           O  
ATOM   2342  CG1 VAL A 152      -2.859 -11.969  -4.794  1.00 76.73           C  
ATOM   2343 HG11 VAL A 152      -2.445 -10.994  -4.535  1.00 76.73           H  
ATOM   2344 HG12 VAL A 152      -2.047 -12.658  -5.024  1.00 76.73           H  
ATOM   2345 HG13 VAL A 152      -3.481 -11.866  -5.683  1.00 76.73           H  
ATOM   2346  CG2 VAL A 152      -2.766 -12.758  -2.427  1.00 76.73           C  
ATOM   2347 HG21 VAL A 152      -1.920 -13.374  -2.732  1.00 76.73           H  
ATOM   2348 HG22 VAL A 152      -3.307 -13.293  -1.647  1.00 76.73           H  
ATOM   2349 HG23 VAL A 152      -2.405 -11.807  -2.035  1.00 76.73           H  
ATOM   2350  N   ASP A 153      -6.014 -10.268  -4.965  1.00 66.69           N  
ATOM   2351  H   ASP A 153      -5.468  -9.505  -4.590  1.00 66.69           H  
ATOM   2352  CA  ASP A 153      -6.827  -9.970  -6.141  1.00 66.69           C  
ATOM   2353  HA  ASP A 153      -7.594 -10.735  -6.268  1.00 66.69           H  
ATOM   2354  C   ASP A 153      -5.945  -9.999  -7.388  1.00 66.69           C  
ATOM   2355  CB  ASP A 153      -7.538  -8.629  -5.930  1.00 66.69           C  
ATOM   2356  HB2 ASP A 153      -8.116  -8.684  -5.007  1.00 66.69           H  
ATOM   2357  HB3 ASP A 153      -6.788  -7.847  -5.816  1.00 66.69           H  
ATOM   2358  O   ASP A 153      -5.450  -8.968  -7.850  1.00 66.69           O  
ATOM   2359  CG  ASP A 153      -8.498  -8.254  -7.060  1.00 66.69           C  
ATOM   2360  OD1 ASP A 153      -8.873  -9.148  -7.850  1.00 66.69           O  
ATOM   2361  OD2 ASP A 153      -8.886  -7.064  -7.113  1.00 66.69           O  
ATOM   2362  N   ARG A 154      -5.697 -11.217  -7.890  1.00 63.99           N  
ATOM   2363  H   ARG A 154      -6.122 -12.006  -7.424  1.00 63.99           H  
ATOM   2364  CA  ARG A 154      -4.887 -11.448  -9.099  1.00 63.99           C  
ATOM   2365  HA  ARG A 154      -3.905 -10.988  -8.994  1.00 63.99           H  
ATOM   2366  C   ARG A 154      -5.469 -10.810 -10.339  1.00 63.99           C  
ATOM   2367  CB  ARG A 154      -4.694 -12.936  -9.372  1.00 63.99           C  
ATOM   2368  HB2 ARG A 154      -5.662 -13.432  -9.442  1.00 63.99           H  
ATOM   2369  HB3 ARG A 154      -4.186 -13.039 -10.330  1.00 63.99           H  
ATOM   2370  O   ARG A 154      -4.745 -10.348 -11.208  1.00 63.99           O  
ATOM   2371  CG  ARG A 154      -3.847 -13.603  -8.292  1.00 63.99           C  
ATOM   2372  HG2 ARG A 154      -2.970 -12.997  -8.066  1.00 63.99           H  
ATOM   2373  HG3 ARG A 154      -4.445 -13.735  -7.391  1.00 63.99           H  
ATOM   2374  CD  ARG A 154      -3.399 -14.956  -8.832  1.00 63.99           C  
ATOM   2375  HD2 ARG A 154      -4.261 -15.475  -9.251  1.00 63.99           H  
ATOM   2376  HD3 ARG A 154      -2.665 -14.794  -9.621  1.00 63.99           H  
ATOM   2377  NE  ARG A 154      -2.844 -15.773  -7.756  1.00 63.99           N  
ATOM   2378  HE  ARG A 154      -3.366 -15.775  -6.892  1.00 63.99           H  
ATOM   2379  NH1 ARG A 154      -1.525 -17.169  -9.008  1.00 63.99           N  
ATOM   2380 HH11 ARG A 154      -1.755 -16.623  -9.826  1.00 63.99           H  
ATOM   2381 HH12 ARG A 154      -0.927 -17.980  -9.077  1.00 63.99           H  
ATOM   2382  NH2 ARG A 154      -1.818 -17.510  -6.807  1.00 63.99           N  
ATOM   2383 HH21 ARG A 154      -2.517 -17.355  -6.095  1.00 63.99           H  
ATOM   2384 HH22 ARG A 154      -1.348 -18.402  -6.863  1.00 63.99           H  
ATOM   2385  CZ  ARG A 154      -2.048 -16.806  -7.871  1.00 63.99           C  
ATOM   2386  N   GLU A 155      -6.785 -10.813 -10.400  1.00 56.50           N  
ATOM   2387  H   GLU A 155      -7.305 -11.170  -9.612  1.00 56.50           H  
ATOM   2388  CA  GLU A 155      -7.522 -10.372 -11.562  1.00 56.50           C  
ATOM   2389  HA  GLU A 155      -6.880 -10.401 -12.443  1.00 56.50           H  
ATOM   2390  C   GLU A 155      -7.987  -8.921 -11.425  1.00 56.50           C  
ATOM   2391  CB  GLU A 155      -8.665 -11.354 -11.783  1.00 56.50           C  
ATOM   2392  HB2 GLU A 155      -9.325 -10.930 -12.540  1.00 56.50           H  
ATOM   2393  HB3 GLU A 155      -9.206 -11.489 -10.847  1.00 56.50           H  
ATOM   2394  O   GLU A 155      -8.735  -8.440 -12.267  1.00 56.50           O  
ATOM   2395  CG  GLU A 155      -8.197 -12.745 -12.232  1.00 56.50           C  
ATOM   2396  HG2 GLU A 155      -7.574 -12.646 -13.120  1.00 56.50           H  
ATOM   2397  HG3 GLU A 155      -7.610 -13.210 -11.440  1.00 56.50           H  
ATOM   2398  CD  GLU A 155      -9.411 -13.612 -12.560  1.00 56.50           C  
ATOM   2399  OE1 GLU A 155      -9.390 -14.850 -12.407  1.00 56.50           O  
ATOM   2400  OE2 GLU A 155     -10.440 -13.045 -12.975  1.00 56.50           O  
ATOM   2401  N   HIS A 156      -7.560  -8.198 -10.386  1.00 56.46           N  
ATOM   2402  H   HIS A 156      -6.967  -8.635  -9.695  1.00 56.46           H  
ATOM   2403  CA  HIS A 156      -7.957  -6.807 -10.178  1.00 56.46           C  
ATOM   2404  HA  HIS A 156      -7.666  -6.525  -9.165  1.00 56.46           H  
ATOM   2405  C   HIS A 156      -9.478  -6.604 -10.262  1.00 56.46           C  
ATOM   2406  CB  HIS A 156      -7.170  -5.916 -11.147  1.00 56.46           C  
ATOM   2407  HB2 HIS A 156      -7.551  -4.897 -11.090  1.00 56.46           H  
ATOM   2408  HB3 HIS A 156      -7.303  -6.258 -12.174  1.00 56.46           H  
ATOM   2409  O   HIS A 156      -9.960  -5.574 -10.740  1.00 56.46           O  
ATOM   2410  CG  HIS A 156      -5.710  -5.878 -10.816  1.00 56.46           C  
ATOM   2411  CD2 HIS A 156      -4.704  -6.600 -11.399  1.00 56.46           C  
ATOM   2412  HD2 HIS A 156      -4.810  -7.313 -12.203  1.00 56.46           H  
ATOM   2413  ND1 HIS A 156      -5.154  -5.107  -9.825  1.00 56.46           N  
ATOM   2414  HD1 HIS A 156      -5.662  -4.481  -9.217  1.00 56.46           H  
ATOM   2415  CE1 HIS A 156      -3.838  -5.356  -9.804  1.00 56.46           C  
ATOM   2416  HE1 HIS A 156      -3.136  -4.910  -9.115  1.00 56.46           H  
ATOM   2417  NE2 HIS A 156      -3.514  -6.241 -10.757  1.00 56.46           N  
ATOM   2418  N   LEU A 157     -10.267  -7.596  -9.843  1.00 52.22           N  
ATOM   2419  H   LEU A 157      -9.833  -8.365  -9.351  1.00 52.22           H  
ATOM   2420  CA  LEU A 157     -11.712  -7.577 -10.045  1.00 52.22           C  
ATOM   2421  HA  LEU A 157     -11.908  -7.373 -11.098  1.00 52.22           H  
ATOM   2422  C   LEU A 157     -12.329  -6.414  -9.254  1.00 52.22           C  
ATOM   2423  CB  LEU A 157     -12.311  -8.952  -9.686  1.00 52.22           C  
ATOM   2424  HB2 LEU A 157     -13.372  -8.936  -9.933  1.00 52.22           H  
ATOM   2425  HB3 LEU A 157     -12.174  -9.133  -8.620  1.00 52.22           H  
ATOM   2426  O   LEU A 157     -13.281  -5.768  -9.707  1.00 52.22           O  
ATOM   2427  CG  LEU A 157     -11.765 -10.138 -10.477  1.00 52.22           C  
ATOM   2428  HG  LEU A 157     -10.677 -10.113 -10.411  1.00 52.22           H  
ATOM   2429  CD1 LEU A 157     -12.275 -11.456  -9.892  1.00 52.22           C  
ATOM   2430 HD11 LEU A 157     -13.365 -11.482  -9.902  1.00 52.22           H  
ATOM   2431 HD12 LEU A 157     -11.883 -12.285 -10.480  1.00 52.22           H  
ATOM   2432 HD13 LEU A 157     -11.907 -11.561  -8.871  1.00 52.22           H  
ATOM   2433  CD2 LEU A 157     -12.202 -10.059 -11.941  1.00 52.22           C  
ATOM   2434 HD21 LEU A 157     -11.725 -10.868 -12.494  1.00 52.22           H  
ATOM   2435 HD22 LEU A 157     -13.285 -10.146 -12.029  1.00 52.22           H  
ATOM   2436 HD23 LEU A 157     -11.864  -9.122 -12.383  1.00 52.22           H  
ATOM   2437  N   TYR A 158     -11.730  -6.060  -8.112  1.00 51.04           N  
ATOM   2438  H   TYR A 158     -10.905  -6.565  -7.819  1.00 51.04           H  
ATOM   2439  CA  TYR A 158     -12.189  -4.928  -7.310  1.00 51.04           C  
ATOM   2440  HA  TYR A 158     -13.279  -4.953  -7.288  1.00 51.04           H  
ATOM   2441  C   TYR A 158     -11.812  -3.567  -7.862  1.00 51.04           C  
ATOM   2442  CB  TYR A 158     -11.696  -5.029  -5.878  1.00 51.04           C  
ATOM   2443  HB2 TYR A 158     -12.088  -4.194  -5.298  1.00 51.04           H  
ATOM   2444  HB3 TYR A 158     -10.608  -4.962  -5.871  1.00 51.04           H  
ATOM   2445  O   TYR A 158     -12.404  -2.583  -7.418  1.00 51.04           O  
ATOM   2446  CG  TYR A 158     -12.146  -6.300  -5.230  1.00 51.04           C  
ATOM   2447  CD1 TYR A 158     -13.514  -6.583  -5.046  1.00 51.04           C  
ATOM   2448  HD1 TYR A 158     -14.259  -5.858  -5.339  1.00 51.04           H  
ATOM   2449  CD2 TYR A 158     -11.173  -7.214  -4.840  1.00 51.04           C  
ATOM   2450  HD2 TYR A 158     -10.124  -6.987  -4.964  1.00 51.04           H  
ATOM   2451  CE1 TYR A 158     -13.909  -7.817  -4.500  1.00 51.04           C  
ATOM   2452  HE1 TYR A 158     -14.953  -8.060  -4.370  1.00 51.04           H  
ATOM   2453  CE2 TYR A 158     -11.566  -8.416  -4.268  1.00 51.04           C  
ATOM   2454  HE2 TYR A 158     -10.759  -9.043  -3.920  1.00 51.04           H  
ATOM   2455  OH  TYR A 158     -13.319  -9.976  -3.679  1.00 51.04           O  
ATOM   2456  HH  TYR A 158     -12.566 -10.558  -3.558  1.00 51.04           H  
ATOM   2457  CZ  TYR A 158     -12.930  -8.759  -4.136  1.00 51.04           C  
ATOM   2458  N   ASP A 159     -10.934  -3.490  -8.867  1.00 45.58           N  
ATOM   2459  H   ASP A 159     -10.491  -4.327  -9.217  1.00 45.58           H  
ATOM   2460  CA  ASP A 159     -10.704  -2.227  -9.567  1.00 45.58           C  
ATOM   2461  HA  ASP A 159     -10.389  -1.480  -8.838  1.00 45.58           H  
ATOM   2462  C   ASP A 159     -12.021  -1.714 -10.190  1.00 45.58           C  
ATOM   2463  CB  ASP A 159      -9.590  -2.346 -10.637  1.00 45.58           C  
ATOM   2464  HB2 ASP A 159      -9.794  -3.188 -11.298  1.00 45.58           H  
ATOM   2465  HB3 ASP A 159      -9.644  -1.454 -11.260  1.00 45.58           H  
ATOM   2466  O   ASP A 159     -12.123  -0.518 -10.448  1.00 45.58           O  
ATOM   2467  CG  ASP A 159      -8.138  -2.419 -10.114  1.00 45.58           C  
ATOM   2468  OD1 ASP A 159      -7.908  -2.359  -8.883  1.00 45.58           O  
ATOM   2469  OD2 ASP A 159      -7.199  -2.365 -10.947  1.00 45.58           O  
ATOM   2470  N   ARG A 160     -13.039  -2.582 -10.401  1.00 35.86           N  
ATOM   2471  H   ARG A 160     -12.859  -3.547 -10.166  1.00 35.86           H  
ATOM   2472  CA  ARG A 160     -14.339  -2.244 -11.022  1.00 35.86           C  
ATOM   2473  HA  ARG A 160     -14.275  -1.229 -11.413  1.00 35.86           H  
ATOM   2474  C   ARG A 160     -15.562  -2.195 -10.106  1.00 35.86           C  
ATOM   2475  CB  ARG A 160     -14.611  -3.157 -12.222  1.00 35.86           C  
ATOM   2476  HB2 ARG A 160     -14.636  -4.196 -11.895  1.00 35.86           H  
ATOM   2477  HB3 ARG A 160     -15.585  -2.901 -12.640  1.00 35.86           H  
ATOM   2478  O   ARG A 160     -16.565  -1.592 -10.479  1.00 35.86           O  
ATOM   2479  CG  ARG A 160     -13.548  -2.976 -13.309  1.00 35.86           C  
ATOM   2480  HG2 ARG A 160     -13.405  -1.914 -13.512  1.00 35.86           H  
ATOM   2481  HG3 ARG A 160     -12.605  -3.402 -12.967  1.00 35.86           H  
ATOM   2482  CD  ARG A 160     -13.985  -3.672 -14.597  1.00 35.86           C  
ATOM   2483  HD2 ARG A 160     -14.876  -3.177 -14.984  1.00 35.86           H  
ATOM   2484  HD3 ARG A 160     -14.226  -4.711 -14.371  1.00 35.86           H  
ATOM   2485  NE  ARG A 160     -12.904  -3.627 -15.592  1.00 35.86           N  
ATOM   2486  HE  ARG A 160     -12.000  -3.335 -15.250  1.00 35.86           H  
ATOM   2487  NH1 ARG A 160     -14.081  -4.487 -17.372  1.00 35.86           N  
ATOM   2488 HH11 ARG A 160     -14.100  -4.883 -18.301  1.00 35.86           H  
ATOM   2489 HH12 ARG A 160     -14.953  -4.362 -16.878  1.00 35.86           H  
ATOM   2490  NH2 ARG A 160     -11.887  -4.118 -17.557  1.00 35.86           N  
ATOM   2491 HH21 ARG A 160     -10.997  -3.909 -17.128  1.00 35.86           H  
ATOM   2492 HH22 ARG A 160     -11.914  -4.518 -18.484  1.00 35.86           H  
ATOM   2493  CZ  ARG A 160     -12.968  -4.073 -16.830  1.00 35.86           C  
ATOM   2494  N   CYS A 161     -15.519  -2.809  -8.929  1.00 33.85           N  
ATOM   2495  H   CYS A 161     -14.651  -3.251  -8.663  1.00 33.85           H  
ATOM   2496  CA  CYS A 161     -16.738  -3.128  -8.173  1.00 33.85           C  
ATOM   2497  HA  CYS A 161     -17.586  -3.057  -8.855  1.00 33.85           H  
ATOM   2498  C   CYS A 161     -17.102  -2.141  -7.062  1.00 33.85           C  
ATOM   2499  CB  CYS A 161     -16.688  -4.591  -7.728  1.00 33.85           C  
ATOM   2500  HB2 CYS A 161     -15.726  -4.826  -7.271  1.00 33.85           H  
ATOM   2501  HB3 CYS A 161     -17.490  -4.803  -7.021  1.00 33.85           H  
ATOM   2502  O   CYS A 161     -17.790  -2.520  -6.121  1.00 33.85           O  
ATOM   2503  SG  CYS A 161     -16.949  -5.568  -9.226  1.00 33.85           S  
ATOM   2504  HG  CYS A 161     -15.847  -6.317  -9.129  1.00 33.85           H  
ATOM   2505  N   ILE A 162     -16.693  -0.873  -7.155  1.00 33.17           N  
ATOM   2506  H   ILE A 162     -16.148  -0.597  -7.960  1.00 33.17           H  
ATOM   2507  CA  ILE A 162     -17.024   0.130  -6.134  1.00 33.17           C  
ATOM   2508  HA  ILE A 162     -17.674  -0.345  -5.400  1.00 33.17           H  
ATOM   2509  C   ILE A 162     -17.872   1.242  -6.760  1.00 33.17           C  
ATOM   2510  CB  ILE A 162     -15.786   0.590  -5.327  1.00 33.17           C  
ATOM   2511  HB  ILE A 162     -15.223   1.332  -5.894  1.00 33.17           H  
ATOM   2512  O   ILE A 162     -17.375   2.190  -7.371  1.00 33.17           O  
ATOM   2513  CG1 ILE A 162     -14.863  -0.613  -4.984  1.00 33.17           C  
ATOM   2514 HG12 ILE A 162     -15.437  -1.345  -4.416  1.00 33.17           H  
ATOM   2515 HG13 ILE A 162     -14.541  -1.094  -5.908  1.00 33.17           H  
ATOM   2516  CG2 ILE A 162     -16.354   1.213  -4.038  1.00 33.17           C  
ATOM   2517 HG21 ILE A 162     -16.874   0.453  -3.456  1.00 33.17           H  
ATOM   2518 HG22 ILE A 162     -17.062   2.006  -4.277  1.00 33.17           H  
ATOM   2519 HG23 ILE A 162     -15.565   1.623  -3.406  1.00 33.17           H  
ATOM   2520  CD1 ILE A 162     -13.569  -0.325  -4.219  1.00 33.17           C  
ATOM   2521 HD11 ILE A 162     -13.053  -1.267  -4.037  1.00 33.17           H  
ATOM   2522 HD12 ILE A 162     -13.783   0.133  -3.253  1.00 33.17           H  
ATOM   2523 HD13 ILE A 162     -12.914   0.302  -4.825  1.00 33.17           H  
ATOM   2524  N   GLY A 163     -19.193   1.074  -6.659  1.00 27.21           N  
ATOM   2525  H   GLY A 163     -19.520   0.266  -6.148  1.00 27.21           H  
ATOM   2526  CA  GLY A 163     -20.195   1.975  -7.230  1.00 27.21           C  
ATOM   2527  HA2 GLY A 163     -21.004   1.382  -7.658  1.00 27.21           H  
ATOM   2528  HA3 GLY A 163     -19.750   2.557  -8.037  1.00 27.21           H  
ATOM   2529  C   GLY A 163     -20.804   2.930  -6.200  1.00 27.21           C  
ATOM   2530  O   GLY A 163     -21.119   2.536  -5.079  1.00 27.21           O  
ATOM   2531  N   LEU A 164     -21.022   4.187  -6.601  1.00 26.78           N  
ATOM   2532  H   LEU A 164     -20.717   4.445  -7.528  1.00 26.78           H  
ATOM   2533  CA  LEU A 164     -21.814   5.165  -5.847  1.00 26.78           C  
ATOM   2534  HA  LEU A 164     -21.540   5.107  -4.793  1.00 26.78           H  
ATOM   2535  C   LEU A 164     -23.316   4.871  -5.966  1.00 26.78           C  
ATOM   2536  CB  LEU A 164     -21.521   6.584  -6.379  1.00 26.78           C  
ATOM   2537  HB2 LEU A 164     -21.358   6.520  -7.455  1.00 26.78           H  
ATOM   2538  HB3 LEU A 164     -22.396   7.216  -6.228  1.00 26.78           H  
ATOM   2539  O   LEU A 164     -23.852   4.755  -7.071  1.00 26.78           O  
ATOM   2540  CG  LEU A 164     -20.318   7.269  -5.716  1.00 26.78           C  
ATOM   2541  HG  LEU A 164     -19.521   6.540  -5.571  1.00 26.78           H  
ATOM   2542  CD1 LEU A 164     -19.820   8.407  -6.610  1.00 26.78           C  
ATOM   2543 HD11 LEU A 164     -20.626   9.118  -6.794  1.00 26.78           H  
ATOM   2544 HD12 LEU A 164     -19.478   7.999  -7.561  1.00 26.78           H  
ATOM   2545 HD13 LEU A 164     -18.993   8.925  -6.126  1.00 26.78           H  
ATOM   2546  CD2 LEU A 164     -20.701   7.880  -4.366  1.00 26.78           C  
ATOM   2547 HD21 LEU A 164     -21.456   8.655  -4.497  1.00 26.78           H  
ATOM   2548 HD22 LEU A 164     -19.816   8.310  -3.897  1.00 26.78           H  
ATOM   2549 HD23 LEU A 164     -21.095   7.100  -3.714  1.00 26.78           H  
ATOM   2550  N   THR A 165     -24.028   4.878  -4.838  1.00 25.97           N  
ATOM   2551  H   THR A 165     -23.550   4.936  -3.950  1.00 25.97           H  
ATOM   2552  CA  THR A 165     -25.490   5.005  -4.825  1.00 25.97           C  
ATOM   2553  HA  THR A 165     -25.923   4.274  -5.509  1.00 25.97           H  
ATOM   2554  C   THR A 165     -25.869   6.408  -5.293  1.00 25.97           C  
ATOM   2555  CB  THR A 165     -26.079   4.759  -3.427  1.00 25.97           C  
ATOM   2556  HB  THR A 165     -27.140   5.007  -3.438  1.00 25.97           H  
ATOM   2557  O   THR A 165     -25.703   7.386  -4.563  1.00 25.97           O  
ATOM   2558  CG2 THR A 165     -25.925   3.312  -2.987  1.00 25.97           C  
ATOM   2559 HG21 THR A 165     -26.327   3.194  -1.981  1.00 25.97           H  
ATOM   2560 HG22 THR A 165     -26.491   2.675  -3.667  1.00 25.97           H  
ATOM   2561 HG23 THR A 165     -24.873   3.026  -2.986  1.00 25.97           H  
ATOM   2562  OG1 THR A 165     -25.430   5.565  -2.474  1.00 25.97           O  
ATOM   2563  HG1 THR A 165     -25.514   6.473  -2.774  1.00 25.97           H  
ATOM   2564  N   THR A 166     -26.381   6.526  -6.515  1.00 26.35           N  
ATOM   2565  H   THR A 166     -26.468   5.698  -7.086  1.00 26.35           H  
ATOM   2566  CA  THR A 166     -27.004   7.758  -7.004  1.00 26.35           C  
ATOM   2567  HA  THR A 166     -26.695   8.598  -6.382  1.00 26.35           H  
ATOM   2568  C   THR A 166     -28.516   7.629  -6.873  1.00 26.35           C  
ATOM   2569  CB  THR A 166     -26.591   8.099  -8.448  1.00 26.35           C  
ATOM   2570  HB  THR A 166     -27.331   8.774  -8.878  1.00 26.35           H  
ATOM   2571  O   THR A 166     -29.154   6.869  -7.591  1.00 26.35           O  
ATOM   2572  CG2 THR A 166     -25.231   8.791  -8.494  1.00 26.35           C  
ATOM   2573 HG21 THR A 166     -24.469   8.151  -8.050  1.00 26.35           H  
ATOM   2574 HG22 THR A 166     -24.966   9.004  -9.530  1.00 26.35           H  
ATOM   2575 HG23 THR A 166     -25.276   9.730  -7.942  1.00 26.35           H  
ATOM   2576  OG1 THR A 166     -26.483   6.958  -9.262  1.00 26.35           O  
ATOM   2577  HG1 THR A 166     -25.721   6.452  -8.970  1.00 26.35           H  
ATOM   2578  N   ALA A 167     -29.112   8.398  -5.966  1.00 27.67           N  
ATOM   2579  H   ALA A 167     -28.546   8.924  -5.316  1.00 27.67           H  
ATOM   2580  CA  ALA A 167     -30.538   8.691  -6.018  1.00 27.67           C  
ATOM   2581  HA  ALA A 167     -30.948   8.361  -6.973  1.00 27.67           H  
ATOM   2582  C   ALA A 167     -30.703  10.206  -5.943  1.00 27.67           C  
ATOM   2583  CB  ALA A 167     -31.283   7.922  -4.924  1.00 27.67           C  
ATOM   2584  HB1 ALA A 167     -30.893   8.192  -3.943  1.00 27.67           H  
ATOM   2585  HB2 ALA A 167     -32.345   8.164  -4.967  1.00 27.67           H  
ATOM   2586  HB3 ALA A 167     -31.155   6.850  -5.076  1.00 27.67           H  
ATOM   2587  O   ALA A 167     -30.602  10.813  -4.876  1.00 27.67           O  
ATOM   2588  N   ALA A 168     -30.912  10.822  -7.107  1.00 30.35           N  
ATOM   2589  H   ALA A 168     -30.977  10.259  -7.943  1.00 30.35           H  
ATOM   2590  CA  ALA A 168     -31.233  12.235  -7.215  1.00 30.35           C  
ATOM   2591  HA  ALA A 168     -30.364  12.818  -6.909  1.00 30.35           H  
ATOM   2592  C   ALA A 168     -32.414  12.566  -6.284  1.00 30.35           C  
ATOM   2593  CB  ALA A 168     -31.548  12.549  -8.684  1.00 30.35           C  
ATOM   2594  HB1 ALA A 168     -30.685  12.316  -9.308  1.00 30.35           H  
ATOM   2595  HB2 ALA A 168     -31.786  13.608  -8.789  1.00 30.35           H  
ATOM   2596  HB3 ALA A 168     -32.404  11.961  -9.017  1.00 30.35           H  
ATOM   2597  O   ALA A 168     -33.501  12.010  -6.423  1.00 30.35           O  
ATOM   2598  N   GLY A 169     -32.185  13.454  -5.317  1.00 29.00           N  
ATOM   2599  H   GLY A 169     -31.241  13.792  -5.193  1.00 29.00           H  
ATOM   2600  CA  GLY A 169     -33.233  13.995  -4.450  1.00 29.00           C  
ATOM   2601  HA2 GLY A 169     -32.977  15.024  -4.196  1.00 29.00           H  
ATOM   2602  HA3 GLY A 169     -34.176  14.016  -4.997  1.00 29.00           H  
ATOM   2603  C   GLY A 169     -33.485  13.252  -3.138  1.00 29.00           C  
ATOM   2604  O   GLY A 169     -34.311  13.713  -2.356  1.00 29.00           O  
ATOM   2605  N   ALA A 170     -32.770  12.166  -2.842  1.00 28.36           N  
ATOM   2606  H   ALA A 170     -32.079  11.825  -3.494  1.00 28.36           H  
ATOM   2607  CA  ALA A 170     -32.836  11.559  -1.520  1.00 28.36           C  
ATOM   2608  HA  ALA A 170     -33.752  11.869  -1.018  1.00 28.36           H  
ATOM   2609  C   ALA A 170     -31.653  12.061  -0.683  1.00 28.36           C  
ATOM   2610  CB  ALA A 170     -32.932  10.041  -1.684  1.00 28.36           C  
ATOM   2611  HB1 ALA A 170     -31.976   9.645  -2.026  1.00 28.36           H  
ATOM   2612  HB2 ALA A 170     -33.221   9.591  -0.734  1.00 28.36           H  
ATOM   2613  HB3 ALA A 170     -33.699   9.802  -2.420  1.00 28.36           H  
ATOM   2614  O   ALA A 170     -30.497  11.847  -1.043  1.00 28.36           O  
ATOM   2615  N   SER A 171     -31.938  12.733   0.435  1.00 27.56           N  
ATOM   2616  H   SER A 171     -32.906  12.933   0.642  1.00 27.56           H  
ATOM   2617  CA  SER A 171     -30.982  13.022   1.511  1.00 27.56           C  
ATOM   2618  HA  SER A 171     -30.087  13.481   1.092  1.00 27.56           H  
ATOM   2619  C   SER A 171     -30.576  11.704   2.182  1.00 27.56           C  
ATOM   2620  CB  SER A 171     -31.624  14.002   2.503  1.00 27.56           C  
ATOM   2621  HB2 SER A 171     -30.971  14.140   3.365  1.00 27.56           H  
ATOM   2622  HB3 SER A 171     -31.768  14.964   2.011  1.00 27.56           H  
ATOM   2623  O   SER A 171     -30.970  11.414   3.309  1.00 27.56           O  
ATOM   2624  OG  SER A 171     -32.882  13.503   2.919  1.00 27.56           O  
ATOM   2625  HG  SER A 171     -32.697  12.714   3.434  1.00 27.56           H  
ATOM   2626  N   GLN A 172     -29.914  10.838   1.423  1.00 29.13           N  
ATOM   2627  H   GLN A 172     -29.647  11.133   0.495  1.00 29.13           H  
ATOM   2628  CA  GLN A 172     -29.487   9.514   1.839  1.00 29.13           C  
ATOM   2629  HA  GLN A 172     -30.121   9.186   2.662  1.00 29.13           H  
ATOM   2630  C   GLN A 172     -28.039   9.636   2.304  1.00 29.13           C  
ATOM   2631  CB  GLN A 172     -29.648   8.515   0.685  1.00 29.13           C  
ATOM   2632  HB2 GLN A 172     -29.052   7.623   0.881  1.00 29.13           H  
ATOM   2633  HB3 GLN A 172     -29.260   8.969  -0.226  1.00 29.13           H  
ATOM   2634  O   GLN A 172     -27.250  10.269   1.597  1.00 29.13           O  
ATOM   2635  CG  GLN A 172     -31.124   8.132   0.463  1.00 29.13           C  
ATOM   2636  HG2 GLN A 172     -31.758   8.973   0.743  1.00 29.13           H  
ATOM   2637  HG3 GLN A 172     -31.264   7.925  -0.599  1.00 29.13           H  
ATOM   2638  CD  GLN A 172     -31.601   6.892   1.214  1.00 29.13           C  
ATOM   2639  NE2 GLN A 172     -32.893   6.698   1.361  1.00 29.13           N  
ATOM   2640 HE21 GLN A 172     -33.137   5.816   1.787  1.00 29.13           H  
ATOM   2641 HE22 GLN A 172     -33.571   7.312   0.932  1.00 29.13           H  
ATOM   2642  OE1 GLN A 172     -30.845   6.056   1.663  1.00 29.13           O  
ATOM   2643  N   PRO A 173     -27.709   9.096   3.491  1.00 27.67           N  
ATOM   2644  CA  PRO A 173     -26.373   9.148   4.058  1.00 27.67           C  
ATOM   2645  HA  PRO A 173     -26.083  10.183   4.241  1.00 27.67           H  
ATOM   2646  C   PRO A 173     -25.430   8.523   3.035  1.00 27.67           C  
ATOM   2647  CB  PRO A 173     -26.455   8.409   5.394  1.00 27.67           C  
ATOM   2648  HB2 PRO A 173     -26.684   9.120   6.188  1.00 27.67           H  
ATOM   2649  HB3 PRO A 173     -25.539   7.864   5.624  1.00 27.67           H  
ATOM   2650  O   PRO A 173     -25.494   7.340   2.716  1.00 27.67           O  
ATOM   2651  CG  PRO A 173     -27.631   7.457   5.210  1.00 27.67           C  
ATOM   2652  HG2 PRO A 173     -27.288   6.544   4.724  1.00 27.67           H  
ATOM   2653  HG3 PRO A 173     -28.117   7.225   6.158  1.00 27.67           H  
ATOM   2654  CD  PRO A 173     -28.557   8.214   4.271  1.00 27.67           C  
ATOM   2655  HD2 PRO A 173     -29.264   8.808   4.850  1.00 27.67           H  
ATOM   2656  HD3 PRO A 173     -29.086   7.501   3.639  1.00 27.67           H  
ATOM   2657  N   THR A 174     -24.679   9.426   2.431  1.00 30.60           N  
ATOM   2658  H   THR A 174     -24.688  10.358   2.821  1.00 30.60           H  
ATOM   2659  CA  THR A 174     -23.812   9.307   1.269  1.00 30.60           C  
ATOM   2660  HA  THR A 174     -24.411   9.055   0.394  1.00 30.60           H  
ATOM   2661  C   THR A 174     -22.789   8.194   1.483  1.00 30.60           C  
ATOM   2662  CB  THR A 174     -23.151  10.698   1.076  1.00 30.60           C  
ATOM   2663  HB  THR A 174     -22.210  10.606   0.534  1.00 30.60           H  
ATOM   2664  O   THR A 174     -22.603   7.715   2.596  1.00 30.60           O  
ATOM   2665  CG2 THR A 174     -24.088  11.649   0.332  1.00 30.60           C  
ATOM   2666 HG21 THR A 174     -24.306  11.252  -0.659  1.00 30.60           H  
ATOM   2667 HG22 THR A 174     -23.606  12.621   0.229  1.00 30.60           H  
ATOM   2668 HG23 THR A 174     -25.020  11.768   0.884  1.00 30.60           H  
ATOM   2669  OG1 THR A 174     -22.944  11.303   2.336  1.00 30.60           O  
ATOM   2670  HG1 THR A 174     -22.346  12.053   2.298  1.00 30.60           H  
ATOM   2671  N   ALA A 175     -22.049   7.808   0.444  1.00 29.26           N  
ATOM   2672  H   ALA A 175     -22.258   8.172  -0.475  1.00 29.26           H  
ATOM   2673  CA  ALA A 175     -20.858   6.963   0.592  1.00 29.26           C  
ATOM   2674  HA  ALA A 175     -21.174   5.953   0.851  1.00 29.26           H  
ATOM   2675  C   ALA A 175     -19.891   7.442   1.710  1.00 29.26           C  
ATOM   2676  CB  ALA A 175     -20.164   6.925  -0.771  1.00 29.26           C  
ATOM   2677  HB1 ALA A 175     -19.881   7.930  -1.084  1.00 29.26           H  
ATOM   2678  HB2 ALA A 175     -20.829   6.474  -1.507  1.00 29.26           H  
ATOM   2679  HB3 ALA A 175     -19.265   6.313  -0.699  1.00 29.26           H  
ATOM   2680  O   ALA A 175     -19.093   6.653   2.207  1.00 29.26           O  
ATOM   2681  N   GLU A 176     -20.019   8.700   2.157  1.00 27.68           N  
ATOM   2682  H   GLU A 176     -20.699   9.290   1.700  1.00 27.68           H  
ATOM   2683  CA  GLU A 176     -19.435   9.236   3.394  1.00 27.68           C  
ATOM   2684  HA  GLU A 176     -18.348   9.237   3.307  1.00 27.68           H  
ATOM   2685  C   GLU A 176     -19.783   8.420   4.653  1.00 27.68           C  
ATOM   2686  CB  GLU A 176     -19.915  10.684   3.609  1.00 27.68           C  
ATOM   2687  HB2 GLU A 176     -21.005  10.686   3.643  1.00 27.68           H  
ATOM   2688  HB3 GLU A 176     -19.571  11.020   4.588  1.00 27.68           H  
ATOM   2689  O   GLU A 176     -18.896   8.171   5.460  1.00 27.68           O  
ATOM   2690  CG  GLU A 176     -19.394  11.673   2.551  1.00 27.68           C  
ATOM   2691  HG2 GLU A 176     -18.306  11.710   2.613  1.00 27.68           H  
ATOM   2692  HG3 GLU A 176     -19.651  11.296   1.562  1.00 27.68           H  
ATOM   2693  CD  GLU A 176     -19.978  13.092   2.683  1.00 27.68           C  
ATOM   2694  OE1 GLU A 176     -19.195  14.068   2.700  1.00 27.68           O  
ATOM   2695  OE2 GLU A 176     -21.226  13.206   2.673  1.00 27.68           O  
ATOM   2696  N   ALA A 177     -21.029   7.969   4.831  1.00 29.20           N  
ATOM   2697  H   ALA A 177     -21.713   8.143   4.108  1.00 29.20           H  
ATOM   2698  CA  ALA A 177     -21.437   7.145   5.975  1.00 29.20           C  
ATOM   2699  HA  ALA A 177     -20.982   7.547   6.880  1.00 29.20           H  
ATOM   2700  C   ALA A 177     -20.987   5.681   5.859  1.00 29.20           C  
ATOM   2701  CB  ALA A 177     -22.959   7.230   6.113  1.00 29.20           C  
ATOM   2702  HB1 ALA A 177     -23.431   6.822   5.219  1.00 29.20           H  
ATOM   2703  HB2 ALA A 177     -23.255   8.271   6.243  1.00 29.20           H  
ATOM   2704  HB3 ALA A 177     -23.278   6.654   6.982  1.00 29.20           H  
ATOM   2705  O   ALA A 177     -20.903   4.979   6.861  1.00 29.20           O  
ATOM   2706  N   ALA A 178     -20.702   5.227   4.640  1.00 28.97           N  
ATOM   2707  H   ALA A 178     -20.780   5.872   3.866  1.00 28.97           H  
ATOM   2708  CA  ALA A 178     -20.231   3.880   4.357  1.00 28.97           C  
ATOM   2709  HA  ALA A 178     -20.527   3.211   5.165  1.00 28.97           H  
ATOM   2710  C   ALA A 178     -18.690   3.806   4.279  1.00 28.97           C  
ATOM   2711  CB  ALA A 178     -20.963   3.431   3.089  1.00 28.97           C  
ATOM   2712  HB1 ALA A 178     -22.039   3.443   3.261  1.00 28.97           H  
ATOM   2713  HB2 ALA A 178     -20.723   4.103   2.265  1.00 28.97           H  
ATOM   2714  HB3 ALA A 178     -20.666   2.416   2.825  1.00 28.97           H  
ATOM   2715  O   ALA A 178     -18.121   2.752   4.033  1.00 28.97           O  
ATOM   2716  N   HIS A 179     -17.964   4.913   4.470  1.00 28.54           N  
ATOM   2717  H   HIS A 179     -18.438   5.774   4.703  1.00 28.54           H  
ATOM   2718  CA  HIS A 179     -16.497   4.915   4.393  1.00 28.54           C  
ATOM   2719  HA  HIS A 179     -16.186   5.958   4.344  1.00 28.54           H  
ATOM   2720  C   HIS A 179     -15.949   4.250   3.107  1.00 28.54           C  
ATOM   2721  CB  HIS A 179     -15.912   4.320   5.689  1.00 28.54           C  
ATOM   2722  HB2 HIS A 179     -14.824   4.367   5.645  1.00 28.54           H  
ATOM   2723  HB3 HIS A 179     -16.195   3.271   5.776  1.00 28.54           H  
ATOM   2724  O   HIS A 179     -14.873   3.644   3.111  1.00 28.54           O  
ATOM   2725  CG  HIS A 179     -16.364   5.055   6.922  1.00 28.54           C  
ATOM   2726  CD2 HIS A 179     -17.402   4.719   7.752  1.00 28.54           C  
ATOM   2727  HD2 HIS A 179     -18.035   3.850   7.651  1.00 28.54           H  
ATOM   2728  ND1 HIS A 179     -15.849   6.246   7.372  1.00 28.54           N  
ATOM   2729  HD1 HIS A 179     -15.088   6.765   6.960  1.00 28.54           H  
ATOM   2730  CE1 HIS A 179     -16.570   6.626   8.438  1.00 28.54           C  
ATOM   2731  HE1 HIS A 179     -16.395   7.524   9.012  1.00 28.54           H  
ATOM   2732  NE2 HIS A 179     -17.513   5.714   8.733  1.00 28.54           N  
ATOM   2733  N   CYS A 180     -16.691   4.336   1.993  1.00 27.79           N  
ATOM   2734  H   CYS A 180     -17.582   4.809   2.038  1.00 27.79           H  
ATOM   2735  CA  CYS A 180     -16.258   3.775   0.717  1.00 27.79           C  
ATOM   2736  HA  CYS A 180     -15.903   2.758   0.885  1.00 27.79           H  
ATOM   2737  C   CYS A 180     -15.115   4.638   0.182  1.00 27.79           C  
ATOM   2738  CB  CYS A 180     -17.396   3.729  -0.317  1.00 27.79           C  
ATOM   2739  HB2 CYS A 180     -17.080   3.134  -1.174  1.00 27.79           H  
ATOM   2740  HB3 CYS A 180     -17.597   4.740  -0.669  1.00 27.79           H  
ATOM   2741  O   CYS A 180     -15.323   5.784  -0.211  1.00 27.79           O  
ATOM   2742  SG  CYS A 180     -18.930   3.052   0.355  1.00 27.79           S  
ATOM   2743  HG  CYS A 180     -19.135   2.089  -0.548  1.00 27.79           H  
ATOM   2744  N   MET A 181     -13.904   4.093   0.140  1.00 27.43           N  
ATOM   2745  H   MET A 181     -13.775   3.196   0.586  1.00 27.43           H  
ATOM   2746  CA  MET A 181     -12.715   4.831  -0.301  1.00 27.43           C  
ATOM   2747  HA  MET A 181     -12.845   5.872  -0.004  1.00 27.43           H  
ATOM   2748  C   MET A 181     -12.552   4.918  -1.827  1.00 27.43           C  
ATOM   2749  CB  MET A 181     -11.494   4.285   0.460  1.00 27.43           C  
ATOM   2750  HB2 MET A 181     -11.640   3.238   0.724  1.00 27.43           H  
ATOM   2751  HB3 MET A 181     -10.596   4.359  -0.155  1.00 27.43           H  
ATOM   2752  O   MET A 181     -11.532   5.403  -2.311  1.00 27.43           O  
ATOM   2753  CG  MET A 181     -11.323   5.129   1.732  1.00 27.43           C  
ATOM   2754  HG2 MET A 181     -11.018   6.130   1.428  1.00 27.43           H  
ATOM   2755  HG3 MET A 181     -12.297   5.218   2.213  1.00 27.43           H  
ATOM   2756  SD  MET A 181     -10.168   4.571   3.009  1.00 27.43           S  
ATOM   2757  CE  MET A 181      -8.714   4.112   2.057  1.00 27.43           C  
ATOM   2758  HE1 MET A 181      -8.239   5.012   1.668  1.00 27.43           H  
ATOM   2759  HE2 MET A 181      -8.972   3.446   1.233  1.00 27.43           H  
ATOM   2760  HE3 MET A 181      -8.002   3.618   2.718  1.00 27.43           H  
ATOM   2761  N   TRP A 182     -13.550   4.479  -2.593  1.00 28.99           N  
ATOM   2762  H   TRP A 182     -14.408   4.188  -2.148  1.00 28.99           H  
ATOM   2763  CA  TRP A 182     -13.483   4.356  -4.046  1.00 28.99           C  
ATOM   2764  HA  TRP A 182     -12.800   5.099  -4.458  1.00 28.99           H  
ATOM   2765  C   TRP A 182     -14.870   4.554  -4.657  1.00 28.99           C  
ATOM   2766  CB  TRP A 182     -12.956   2.966  -4.362  1.00 28.99           C  
ATOM   2767  HB2 TRP A 182     -13.622   2.257  -3.871  1.00 28.99           H  
ATOM   2768  HB3 TRP A 182     -13.016   2.797  -5.437  1.00 28.99           H  
ATOM   2769  O   TRP A 182     -15.869   4.150  -4.068  1.00 28.99           O  
ATOM   2770  CG  TRP A 182     -11.567   2.666  -3.896  1.00 28.99           C  
ATOM   2771  CD1 TRP A 182     -11.165   2.337  -2.646  1.00 28.99           C  
ATOM   2772  HD1 TRP A 182     -11.818   2.260  -1.790  1.00 28.99           H  
ATOM   2773  CD2 TRP A 182     -10.393   2.539  -4.723  1.00 28.99           C  
ATOM   2774  CE2 TRP A 182      -9.290   2.147  -3.910  1.00 28.99           C  
ATOM   2775  CE3 TRP A 182     -10.223   2.573  -6.110  1.00 28.99           C  
ATOM   2776  HE3 TRP A 182     -11.067   2.786  -6.750  1.00 28.99           H  
ATOM   2777  NE1 TRP A 182      -9.801   2.120  -2.633  1.00 28.99           N  
ATOM   2778  HE1 TRP A 182      -9.291   1.815  -1.817  1.00 28.99           H  
ATOM   2779  CH2 TRP A 182      -7.919   1.806  -5.855  1.00 28.99           C  
ATOM   2780  HH2 TRP A 182      -7.000   1.455  -6.301  1.00 28.99           H  
ATOM   2781  CZ2 TRP A 182      -8.050   1.797  -4.457  1.00 28.99           C  
ATOM   2782  HZ2 TRP A 182      -7.235   1.476  -3.826  1.00 28.99           H  
ATOM   2783  CZ3 TRP A 182      -9.020   2.156  -6.666  1.00 28.99           C  
ATOM   2784  HZ3 TRP A 182      -9.020   2.029  -7.738  1.00 28.99           H  
ATOM   2785  N   ALA A 183     -14.946   5.202  -5.816  1.00 29.44           N  
ATOM   2786  H   ALA A 183     -14.099   5.517  -6.267  1.00 29.44           H  
ATOM   2787  CA  ALA A 183     -16.214   5.506  -6.461  1.00 29.44           C  
ATOM   2788  HA  ALA A 183     -16.940   4.722  -6.245  1.00 29.44           H  
ATOM   2789  C   ALA A 183     -16.055   5.605  -7.981  1.00 29.44           C  
ATOM   2790  CB  ALA A 183     -16.726   6.830  -5.885  1.00 29.44           C  
ATOM   2791  HB1 ALA A 183     -17.542   7.182  -6.516  1.00 29.44           H  
ATOM   2792  HB2 ALA A 183     -15.935   7.579  -5.901  1.00 29.44           H  
ATOM   2793  HB3 ALA A 183     -17.071   6.685  -4.861  1.00 29.44           H  
ATOM   2794  O   ALA A 183     -15.357   6.490  -8.474  1.00 29.44           O  
ATOM   2795  N   MET A 184     -16.757   4.746  -8.721  1.00 25.68           N  
ATOM   2796  H   MET A 184     -17.205   3.967  -8.260  1.00 25.68           H  
ATOM   2797  CA  MET A 184     -17.045   4.968 -10.140  1.00 25.68           C  
ATOM   2798  HA  MET A 184     -16.213   5.506 -10.593  1.00 25.68           H  
ATOM   2799  C   MET A 184     -18.297   5.824 -10.314  1.00 25.68           C  
ATOM   2800  CB  MET A 184     -17.206   3.646 -10.893  1.00 25.68           C  
ATOM   2801  HB2 MET A 184     -17.959   3.021 -10.414  1.00 25.68           H  
ATOM   2802  HB3 MET A 184     -17.521   3.860 -11.914  1.00 25.68           H  
ATOM   2803  O   MET A 184     -19.283   5.670  -9.582  1.00 25.68           O  
ATOM   2804  CG  MET A 184     -15.876   2.909 -10.944  1.00 25.68           C  
ATOM   2805  HG2 MET A 184     -15.094   3.619 -11.212  1.00 25.68           H  
ATOM   2806  HG3 MET A 184     -15.654   2.507  -9.956  1.00 25.68           H  
ATOM   2807  SD  MET A 184     -15.845   1.569 -12.147  1.00 25.68           S  
ATOM   2808  CE  MET A 184     -14.131   1.146 -11.827  1.00 25.68           C  
ATOM   2809  HE1 MET A 184     -13.502   2.028 -11.951  1.00 25.68           H  
ATOM   2810  HE2 MET A 184     -14.047   0.804 -10.795  1.00 25.68           H  
ATOM   2811  HE3 MET A 184     -13.791   0.386 -12.530  1.00 25.68           H  
ATOM   2812  N   ARG A 185     -18.274   6.709 -11.316  1.00 26.26           N  
ATOM   2813  H   ARG A 185     -17.486   6.698 -11.947  1.00 26.26           H  
ATOM   2814  CA  ARG A 185     -19.429   7.505 -11.724  1.00 26.26           C  
ATOM   2815  HA  ARG A 185     -20.170   7.502 -10.924  1.00 26.26           H  
ATOM   2816  C   ARG A 185     -20.049   6.860 -12.960  1.00 26.26           C  
ATOM   2817  CB  ARG A 185     -18.987   8.955 -11.977  1.00 26.26           C  
ATOM   2818  HB2 ARG A 185     -18.463   9.328 -11.096  1.00 26.26           H  
ATOM   2819  HB3 ARG A 185     -18.297   8.978 -12.820  1.00 26.26           H  
ATOM   2820  O   ARG A 185     -19.505   6.920 -14.049  1.00 26.26           O  
ATOM   2821  CG  ARG A 185     -20.185   9.870 -12.266  1.00 26.26           C  
ATOM   2822  HG2 ARG A 185     -20.763   9.466 -13.098  1.00 26.26           H  
ATOM   2823  HG3 ARG A 185     -20.820   9.921 -11.382  1.00 26.26           H  
ATOM   2824  CD  ARG A 185     -19.715  11.274 -12.649  1.00 26.26           C  
ATOM   2825  HD2 ARG A 185     -19.120  11.186 -13.558  1.00 26.26           H  
ATOM   2826  HD3 ARG A 185     -19.079  11.662 -11.853  1.00 26.26           H  
ATOM   2827  NE  ARG A 185     -20.863  12.183 -12.852  1.00 26.26           N  
ATOM   2828  HE  ARG A 185     -21.697  11.963 -12.326  1.00 26.26           H  
ATOM   2829  NH1 ARG A 185     -19.891  13.560 -14.406  1.00 26.26           N  
ATOM   2830 HH11 ARG A 185     -19.913  14.365 -15.016  1.00 26.26           H  
ATOM   2831 HH12 ARG A 185     -19.075  12.966 -14.382  1.00 26.26           H  
ATOM   2832  NH2 ARG A 185     -21.968  13.989 -13.694  1.00 26.26           N  
ATOM   2833 HH21 ARG A 185     -21.984  14.810 -14.283  1.00 26.26           H  
ATOM   2834 HH22 ARG A 185     -22.755  13.782 -13.096  1.00 26.26           H  
ATOM   2835  CZ  ARG A 185     -20.903  13.235 -13.648  1.00 26.26           C  
ATOM   2836  N   GLY A 186     -21.263   6.331 -12.830  1.00 25.83           N  
ATOM   2837  H   GLY A 186     -21.670   6.259 -11.908  1.00 25.83           H  
ATOM   2838  CA  GLY A 186     -22.067   6.003 -14.008  1.00 25.83           C  
ATOM   2839  HA2 GLY A 186     -21.587   5.189 -14.551  1.00 25.83           H  
ATOM   2840  HA3 GLY A 186     -23.064   5.684 -13.704  1.00 25.83           H  
ATOM   2841  C   GLY A 186     -22.199   7.229 -14.923  1.00 25.83           C  
ATOM   2842  O   GLY A 186     -22.613   8.303 -14.479  1.00 25.83           O  
ATOM   2843  N   SER A 187     -21.804   7.072 -16.186  1.00 27.64           N  
ATOM   2844  H   SER A 187     -21.358   6.197 -16.422  1.00 27.64           H  
ATOM   2845  CA  SER A 187     -21.921   8.087 -17.233  1.00 27.64           C  
ATOM   2846  HA  SER A 187     -21.181   8.866 -17.049  1.00 27.64           H  
ATOM   2847  C   SER A 187     -23.326   8.709 -17.263  1.00 27.64           C  
ATOM   2848  CB  SER A 187     -21.610   7.434 -18.583  1.00 27.64           C  
ATOM   2849  HB2 SER A 187     -20.570   7.107 -18.602  1.00 27.64           H  
ATOM   2850  HB3 SER A 187     -22.256   6.565 -18.713  1.00 27.64           H  
ATOM   2851  O   SER A 187     -24.324   8.004 -17.373  1.00 27.64           O  
ATOM   2852  OG  SER A 187     -21.845   8.334 -19.645  1.00 27.64           O  
ATOM   2853  HG  SER A 187     -22.022   7.827 -20.441  1.00 27.64           H  
ATOM   2854  N   GLN A 188     -23.366  10.043 -17.172  1.00 25.63           N  
ATOM   2855  H   GLN A 188     -22.467  10.477 -17.015  1.00 25.63           H  
ATOM   2856  CA  GLN A 188     -24.460  10.935 -17.576  1.00 25.63           C  
ATOM   2857  HA  GLN A 188     -24.267  11.906 -17.119  1.00 25.63           H  
ATOM   2858  C   GLN A 188     -25.887  10.547 -17.144  1.00 25.63           C  
ATOM   2859  CB  GLN A 188     -24.401  11.142 -19.100  1.00 25.63           C  
ATOM   2860  HB2 GLN A 188     -24.463  10.173 -19.593  1.00 25.63           H  
ATOM   2861  HB3 GLN A 188     -25.266  11.732 -19.405  1.00 25.63           H  
ATOM   2862  O   GLN A 188     -26.676  10.038 -17.933  1.00 25.63           O  
ATOM   2863  CG  GLN A 188     -23.144  11.880 -19.580  1.00 25.63           C  
ATOM   2864  HG2 GLN A 188     -23.091  12.853 -19.090  1.00 25.63           H  
ATOM   2865  HG3 GLN A 188     -22.254  11.308 -19.320  1.00 25.63           H  
ATOM   2866  CD  GLN A 188     -23.149  12.087 -21.093  1.00 25.63           C  
ATOM   2867  NE2 GLN A 188     -22.368  13.011 -21.607  1.00 25.63           N  
ATOM   2868 HE21 GLN A 188     -21.725  13.541 -21.037  1.00 25.63           H  
ATOM   2869 HE22 GLN A 188     -22.394  13.075 -22.615  1.00 25.63           H  
ATOM   2870  OE1 GLN A 188     -23.848  11.441 -21.851  1.00 25.63           O  
ATOM   2871  N   ILE A 189     -26.301  10.980 -15.950  1.00 26.23           N  
ATOM   2872  H   ILE A 189     -25.621  11.304 -15.277  1.00 26.23           H  
ATOM   2873  CA  ILE A 189     -27.717  11.298 -15.718  1.00 26.23           C  
ATOM   2874  HA  ILE A 189     -28.265  11.163 -16.651  1.00 26.23           H  
ATOM   2875  C   ILE A 189     -27.817  12.788 -15.380  1.00 26.23           C  
ATOM   2876  CB  ILE A 189     -28.399  10.338 -14.716  1.00 26.23           C  
ATOM   2877  HB  ILE A 189     -27.944  10.466 -13.734  1.00 26.23           H  
ATOM   2878  O   ILE A 189     -27.485  13.224 -14.283  1.00 26.23           O  
ATOM   2879  CG1 ILE A 189     -28.214   8.867 -15.170  1.00 26.23           C  
ATOM   2880 HG12 ILE A 189     -28.618   8.743 -16.174  1.00 26.23           H  
ATOM   2881 HG13 ILE A 189     -27.149   8.637 -15.209  1.00 26.23           H  
ATOM   2882  CG2 ILE A 189     -29.898  10.691 -14.628  1.00 26.23           C  
ATOM   2883 HG21 ILE A 189     -30.381  10.530 -15.592  1.00 26.23           H  
ATOM   2884 HG22 ILE A 189     -30.027  11.728 -14.320  1.00 26.23           H  
ATOM   2885 HG23 ILE A 189     -30.385  10.069 -13.876  1.00 26.23           H  
ATOM   2886  CD1 ILE A 189     -28.858   7.819 -14.254  1.00 26.23           C  
ATOM   2887 HD11 ILE A 189     -28.528   7.971 -13.226  1.00 26.23           H  
ATOM   2888 HD12 ILE A 189     -29.945   7.880 -14.306  1.00 26.23           H  
ATOM   2889 HD13 ILE A 189     -28.553   6.824 -14.578  1.00 26.23           H  
ATOM   2890  N   ASN A 190     -28.229  13.562 -16.386  1.00 27.37           N  
ATOM   2891  H   ASN A 190     -28.401  13.084 -17.259  1.00 27.37           H  
ATOM   2892  CA  ASN A 190     -28.777  14.918 -16.305  1.00 27.37           C  
ATOM   2893  HA  ASN A 190     -28.776  15.304 -17.324  1.00 27.37           H  
ATOM   2894  C   ASN A 190     -27.984  15.978 -15.514  1.00 27.37           C  
ATOM   2895  CB  ASN A 190     -30.257  14.808 -15.896  1.00 27.37           C  
ATOM   2896  HB2 ASN A 190     -30.347  14.212 -14.987  1.00 27.37           H  
ATOM   2897  HB3 ASN A 190     -30.650  15.803 -15.685  1.00 27.37           H  
ATOM   2898  O   ASN A 190     -28.343  16.379 -14.412  1.00 27.37           O  
ATOM   2899  CG  ASN A 190     -31.113  14.214 -17.001  1.00 27.37           C  
ATOM   2900  ND2 ASN A 190     -32.237  13.625 -16.672  1.00 27.37           N  
ATOM   2901 HD21 ASN A 190     -32.772  13.235 -17.435  1.00 27.37           H  
ATOM   2902 HD22 ASN A 190     -32.525  13.559 -15.707  1.00 27.37           H  
ATOM   2903  OD1 ASN A 190     -30.786  14.274 -18.173  1.00 27.37           O  
ATOM   2904  N   GLY A 191     -26.976  16.550 -16.178  1.00 27.68           N  
ATOM   2905  H   GLY A 191     -26.660  16.057 -17.001  1.00 27.68           H  
ATOM   2906  CA  GLY A 191     -26.827  18.013 -16.240  1.00 27.68           C  
ATOM   2907  HA2 GLY A 191     -26.150  18.249 -17.061  1.00 27.68           H  
ATOM   2908  HA3 GLY A 191     -27.797  18.440 -16.493  1.00 27.68           H  
ATOM   2909  C   GLY A 191     -26.321  18.785 -15.015  1.00 27.68           C  
ATOM   2910  O   GLY A 191     -26.158  19.995 -15.133  1.00 27.68           O  
ATOM   2911  N   ALA A 192     -26.013  18.152 -13.882  1.00 25.32           N  
ATOM   2912  H   ALA A 192     -26.285  17.184 -13.781  1.00 25.32           H  
ATOM   2913  CA  ALA A 192     -25.406  18.844 -12.742  1.00 25.32           C  
ATOM   2914  HA  ALA A 192     -25.111  19.849 -13.042  1.00 25.32           H  
ATOM   2915  C   ALA A 192     -24.131  18.136 -12.263  1.00 25.32           C  
ATOM   2916  CB  ALA A 192     -26.455  19.020 -11.639  1.00 25.32           C  
ATOM   2917  HB1 ALA A 192     -26.799  18.045 -11.295  1.00 25.32           H  
ATOM   2918  HB2 ALA A 192     -27.304  19.583 -12.026  1.00 25.32           H  
ATOM   2919  HB3 ALA A 192     -26.019  19.563 -10.800  1.00 25.32           H  
ATOM   2920  O   ALA A 192     -24.157  17.012 -11.763  1.00 25.32           O  
ATOM   2921  N   THR A 193     -22.993  18.812 -12.420  1.00 26.59           N  
ATOM   2922  H   THR A 193     -23.023  19.683 -12.931  1.00 26.59           H  
ATOM   2923  CA  THR A 193     -21.684  18.420 -11.885  1.00 26.59           C  
ATOM   2924  HA  THR A 193     -21.480  17.383 -12.152  1.00 26.59           H  
ATOM   2925  C   THR A 193     -21.715  18.541 -10.360  1.00 26.59           C  
ATOM   2926  CB  THR A 193     -20.575  19.318 -12.483  1.00 26.59           C  
ATOM   2927  HB  THR A 193     -20.555  20.283 -11.977  1.00 26.59           H  
ATOM   2928  O   THR A 193     -21.316  19.563  -9.811  1.00 26.59           O  
ATOM   2929  CG2 THR A 193     -19.191  18.675 -12.407  1.00 26.59           C  
ATOM   2930 HG21 THR A 193     -18.446  19.351 -12.828  1.00 26.59           H  
ATOM   2931 HG22 THR A 193     -19.182  17.737 -12.961  1.00 26.59           H  
ATOM   2932 HG23 THR A 193     -18.937  18.480 -11.365  1.00 26.59           H  
ATOM   2933  OG1 THR A 193     -20.831  19.570 -13.846  1.00 26.59           O  
ATOM   2934  HG1 THR A 193     -20.221  20.251 -14.140  1.00 26.59           H  
ATOM   2935  N   GLN A 194     -22.236  17.541  -9.648  1.00 26.67           N  
ATOM   2936  H   GLN A 194     -22.670  16.760 -10.120  1.00 26.67           H  
ATOM   2937  CA  GLN A 194     -22.055  17.497  -8.198  1.00 26.67           C  
ATOM   2938  HA  GLN A 194     -22.164  18.508  -7.805  1.00 26.67           H  
ATOM   2939  C   GLN A 194     -20.618  17.066  -7.901  1.00 26.67           C  
ATOM   2940  CB  GLN A 194     -23.122  16.649  -7.497  1.00 26.67           C  
ATOM   2941  HB2 GLN A 194     -22.803  16.486  -6.467  1.00 26.67           H  
ATOM   2942  HB3 GLN A 194     -23.225  15.682  -7.989  1.00 26.67           H  
ATOM   2943  O   GLN A 194     -20.168  15.991  -8.295  1.00 26.67           O  
ATOM   2944  CG  GLN A 194     -24.471  17.393  -7.482  1.00 26.67           C  
ATOM   2945  HG2 GLN A 194     -24.879  17.426  -8.492  1.00 26.67           H  
ATOM   2946  HG3 GLN A 194     -24.315  18.417  -7.143  1.00 26.67           H  
ATOM   2947  CD  GLN A 194     -25.506  16.757  -6.557  1.00 26.67           C  
ATOM   2948  NE2 GLN A 194     -26.649  17.380  -6.372  1.00 26.67           N  
ATOM   2949 HE21 GLN A 194     -26.848  18.258  -6.830  1.00 26.67           H  
ATOM   2950 HE22 GLN A 194     -27.283  16.926  -5.731  1.00 26.67           H  
ATOM   2951  OE1 GLN A 194     -25.321  15.704  -5.977  1.00 26.67           O  
ATOM   2952  N   SER A 195     -19.881  17.976  -7.274  1.00 25.46           N  
ATOM   2953  H   SER A 195     -20.321  18.839  -6.989  1.00 25.46           H  
ATOM   2954  CA  SER A 195     -18.508  17.814  -6.822  1.00 25.46           C  
ATOM   2955  HA  SER A 195     -17.878  17.545  -7.670  1.00 25.46           H  
ATOM   2956  C   SER A 195     -18.429  16.695  -5.786  1.00 25.46           C  
ATOM   2957  CB  SER A 195     -18.004  19.151  -6.247  1.00 25.46           C  
ATOM   2958  HB2 SER A 195     -17.257  18.962  -5.475  1.00 25.46           H  
ATOM   2959  HB3 SER A 195     -17.525  19.708  -7.053  1.00 25.46           H  
ATOM   2960  O   SER A 195     -18.923  16.828  -4.669  1.00 25.46           O  
ATOM   2961  OG  SER A 195     -19.057  19.954  -5.723  1.00 25.46           O  
ATOM   2962  HG  SER A 195     -18.678  20.773  -5.395  1.00 25.46           H  
ATOM   2963  N   VAL A 196     -17.789  15.586  -6.157  1.00 26.44           N  
ATOM   2964  H   VAL A 196     -17.474  15.503  -7.113  1.00 26.44           H  
ATOM   2965  CA  VAL A 196     -17.373  14.551  -5.209  1.00 26.44           C  
ATOM   2966  HA  VAL A 196     -18.231  14.234  -4.616  1.00 26.44           H  
ATOM   2967  C   VAL A 196     -16.333  15.189  -4.288  1.00 26.44           C  
ATOM   2968  CB  VAL A 196     -16.804  13.321  -5.950  1.00 26.44           C  
ATOM   2969  HB  VAL A 196     -15.929  13.619  -6.527  1.00 26.44           H  
ATOM   2970  O   VAL A 196     -15.247  15.548  -4.739  1.00 26.44           O  
ATOM   2971  CG1 VAL A 196     -16.395  12.214  -4.972  1.00 26.44           C  
ATOM   2972 HG11 VAL A 196     -16.017  11.353  -5.523  1.00 26.44           H  
ATOM   2973 HG12 VAL A 196     -17.247  11.904  -4.368  1.00 26.44           H  
ATOM   2974 HG13 VAL A 196     -15.599  12.565  -4.314  1.00 26.44           H  
ATOM   2975  CG2 VAL A 196     -17.837  12.732  -6.924  1.00 26.44           C  
ATOM   2976 HG21 VAL A 196     -18.739  12.446  -6.382  1.00 26.44           H  
ATOM   2977 HG22 VAL A 196     -17.421  11.849  -7.409  1.00 26.44           H  
ATOM   2978 HG23 VAL A 196     -18.097  13.456  -7.696  1.00 26.44           H  
ATOM   2979  N   LYS A 197     -16.677  15.399  -3.014  1.00 23.21           N  
ATOM   2980  H   LYS A 197     -17.595  15.109  -2.711  1.00 23.21           H  
ATOM   2981  CA  LYS A 197     -15.698  15.775  -1.992  1.00 23.21           C  
ATOM   2982  HA  LYS A 197     -14.950  16.436  -2.431  1.00 23.21           H  
ATOM   2983  C   LYS A 197     -15.020  14.488  -1.511  1.00 23.21           C  
ATOM   2984  CB  LYS A 197     -16.367  16.509  -0.819  1.00 23.21           C  
ATOM   2985  HB2 LYS A 197     -15.660  16.536   0.009  1.00 23.21           H  
ATOM   2986  HB3 LYS A 197     -17.245  15.952  -0.492  1.00 23.21           H  
ATOM   2987  O   LYS A 197     -15.722  13.649  -0.951  1.00 23.21           O  
ATOM   2988  CG  LYS A 197     -16.762  17.952  -1.168  1.00 23.21           C  
ATOM   2989  HG2 LYS A 197     -17.521  17.946  -1.950  1.00 23.21           H  
ATOM   2990  HG3 LYS A 197     -15.885  18.492  -1.524  1.00 23.21           H  
ATOM   2991  CD  LYS A 197     -17.314  18.646   0.083  1.00 23.21           C  
ATOM   2992  HD2 LYS A 197     -18.194  18.101   0.424  1.00 23.21           H  
ATOM   2993  HD3 LYS A 197     -16.557  18.613   0.867  1.00 23.21           H  
ATOM   2994  CE  LYS A 197     -17.685  20.100  -0.212  1.00 23.21           C  
ATOM   2995  HE2 LYS A 197     -18.427  20.109  -1.011  1.00 23.21           H  
ATOM   2996  HE3 LYS A 197     -16.796  20.623  -0.565  1.00 23.21           H  
ATOM   2997  NZ  LYS A 197     -18.227  20.751   1.005  1.00 23.21           N  
ATOM   2998  HZ1 LYS A 197     -19.037  20.241   1.328  1.00 23.21           H  
ATOM   2999  HZ2 LYS A 197     -17.539  20.729   1.745  1.00 23.21           H  
ATOM   3000  HZ3 LYS A 197     -18.492  21.708   0.820  1.00 23.21           H  
ATOM   3001  N   PRO A 198     -13.707  14.288  -1.718  1.00 25.33           N  
ATOM   3002  CA  PRO A 198     -12.998  13.231  -1.010  1.00 25.33           C  
ATOM   3003  HA  PRO A 198     -13.439  12.263  -1.247  1.00 25.33           H  
ATOM   3004  C   PRO A 198     -13.115  13.479   0.498  1.00 25.33           C  
ATOM   3005  CB  PRO A 198     -11.555  13.266  -1.523  1.00 25.33           C  
ATOM   3006  HB2 PRO A 198     -10.832  13.034  -0.741  1.00 25.33           H  
ATOM   3007  HB3 PRO A 198     -11.451  12.564  -2.351  1.00 25.33           H  
ATOM   3008  O   PRO A 198     -13.064  14.625   0.956  1.00 25.33           O  
ATOM   3009  CG  PRO A 198     -11.384  14.691  -2.046  1.00 25.33           C  
ATOM   3010  HG2 PRO A 198     -11.074  15.339  -1.227  1.00 25.33           H  
ATOM   3011  HG3 PRO A 198     -10.662  14.737  -2.861  1.00 25.33           H  
ATOM   3012  CD  PRO A 198     -12.784  15.092  -2.505  1.00 25.33           C  
ATOM   3013  HD2 PRO A 198     -12.906  14.855  -3.562  1.00 25.33           H  
ATOM   3014  HD3 PRO A 198     -12.920  16.160  -2.337  1.00 25.33           H  
ATOM   3015  N   TRP A 199     -13.307  12.406   1.268  1.00 26.07           N  
ATOM   3016  H   TRP A 199     -13.353  11.493   0.839  1.00 26.07           H  
ATOM   3017  CA  TRP A 199     -13.253  12.485   2.722  1.00 26.07           C  
ATOM   3018  HA  TRP A 199     -13.998  13.206   3.058  1.00 26.07           H  
ATOM   3019  C   TRP A 199     -11.859  12.978   3.117  1.00 26.07           C  
ATOM   3020  CB  TRP A 199     -13.586  11.132   3.351  1.00 26.07           C  
ATOM   3021  HB2 TRP A 199     -14.512  10.761   2.911  1.00 26.07           H  
ATOM   3022  HB3 TRP A 199     -12.800  10.415   3.114  1.00 26.07           H  
ATOM   3023  O   TRP A 199     -10.854  12.307   2.891  1.00 26.07           O  
ATOM   3024  CG  TRP A 199     -13.777  11.179   4.836  1.00 26.07           C  
ATOM   3025  CD1 TRP A 199     -12.823  10.953   5.767  1.00 26.07           C  
ATOM   3026  HD1 TRP A 199     -11.798  10.693   5.545  1.00 26.07           H  
ATOM   3027  CD2 TRP A 199     -15.009  11.435   5.578  1.00 26.07           C  
ATOM   3028  CE2 TRP A 199     -14.726  11.319   6.973  1.00 26.07           C  
ATOM   3029  CE3 TRP A 199     -16.337  11.745   5.215  1.00 26.07           C  
ATOM   3030  HE3 TRP A 199     -16.589  11.856   4.171  1.00 26.07           H  
ATOM   3031  NE1 TRP A 199     -13.377  11.042   7.030  1.00 26.07           N  
ATOM   3032  HE1 TRP A 199     -12.866  10.839   7.877  1.00 26.07           H  
ATOM   3033  CH2 TRP A 199     -17.030  11.758   7.559  1.00 26.07           C  
ATOM   3034  HH2 TRP A 199     -17.810  11.867   8.298  1.00 26.07           H  
ATOM   3035  CZ2 TRP A 199     -15.715  11.465   7.956  1.00 26.07           C  
ATOM   3036  HZ2 TRP A 199     -15.471  11.340   9.001  1.00 26.07           H  
ATOM   3037  CZ3 TRP A 199     -17.332  11.916   6.196  1.00 26.07           C  
ATOM   3038  HZ3 TRP A 199     -18.338  12.177   5.904  1.00 26.07           H  
ATOM   3039  N   ASN A 200     -11.810  14.180   3.681  1.00 23.91           N  
ATOM   3040  H   ASN A 200     -12.699  14.648   3.794  1.00 23.91           H  
ATOM   3041  CA  ASN A 200     -10.614  15.010   3.830  1.00 23.91           C  
ATOM   3042  HA  ASN A 200     -10.071  14.954   2.887  1.00 23.91           H  
ATOM   3043  C   ASN A 200      -9.629  14.520   4.918  1.00 23.91           C  
ATOM   3044  CB  ASN A 200     -11.109  16.463   4.056  1.00 23.91           C  
ATOM   3045  HB2 ASN A 200     -12.176  16.534   3.844  1.00 23.91           H  
ATOM   3046  HB3 ASN A 200     -10.971  16.746   5.099  1.00 23.91           H  
ATOM   3047  O   ASN A 200      -8.942  15.337   5.527  1.00 23.91           O  
ATOM   3048  CG  ASN A 200     -10.449  17.505   3.171  1.00 23.91           C  
ATOM   3049  ND2 ASN A 200     -10.694  18.767   3.436  1.00 23.91           N  
ATOM   3050 HD21 ASN A 200     -11.191  19.021   4.278  1.00 23.91           H  
ATOM   3051 HD22 ASN A 200     -10.184  19.413   2.850  1.00 23.91           H  
ATOM   3052  OD1 ASN A 200      -9.773  17.241   2.200  1.00 23.91           O  
ATOM   3053  N   ILE A 201      -9.598  13.220   5.244  1.00 25.51           N  
ATOM   3054  H   ILE A 201     -10.123  12.584   4.661  1.00 25.51           H  
ATOM   3055  CA  ILE A 201      -8.771  12.699   6.351  1.00 25.51           C  
ATOM   3056  HA  ILE A 201      -8.031  13.462   6.591  1.00 25.51           H  
ATOM   3057  C   ILE A 201      -7.902  11.484   5.965  1.00 25.51           C  
ATOM   3058  CB  ILE A 201      -9.606  12.514   7.651  1.00 25.51           C  
ATOM   3059  HB  ILE A 201     -10.250  11.643   7.531  1.00 25.51           H  
ATOM   3060  O   ILE A 201      -6.889  11.256   6.619  1.00 25.51           O  
ATOM   3061  CG1 ILE A 201     -10.504  13.753   7.932  1.00 25.51           C  
ATOM   3062 HG12 ILE A 201      -9.881  14.647   7.965  1.00 25.51           H  
ATOM   3063 HG13 ILE A 201     -11.217  13.864   7.115  1.00 25.51           H  
ATOM   3064  CG2 ILE A 201      -8.677  12.276   8.860  1.00 25.51           C  
ATOM   3065 HG21 ILE A 201      -7.992  13.114   8.984  1.00 25.51           H  
ATOM   3066 HG22 ILE A 201      -9.254  12.135   9.774  1.00 25.51           H  
ATOM   3067 HG23 ILE A 201      -8.103  11.359   8.729  1.00 25.51           H  
ATOM   3068  CD1 ILE A 201     -11.339  13.708   9.216  1.00 25.51           C  
ATOM   3069 HD11 ILE A 201     -12.050  14.534   9.210  1.00 25.51           H  
ATOM   3070 HD12 ILE A 201     -11.889  12.769   9.269  1.00 25.51           H  
ATOM   3071 HD13 ILE A 201     -10.701  13.813  10.094  1.00 25.51           H  
ATOM   3072  N   ALA A 202      -8.166  10.766   4.868  1.00 26.63           N  
ATOM   3073  H   ALA A 202      -8.957  10.992   4.281  1.00 26.63           H  
ATOM   3074  CA  ALA A 202      -7.245   9.721   4.407  1.00 26.63           C  
ATOM   3075  HA  ALA A 202      -6.221  10.001   4.655  1.00 26.63           H  
ATOM   3076  C   ALA A 202      -7.322   9.550   2.887  1.00 26.63           C  
ATOM   3077  CB  ALA A 202      -7.565   8.411   5.144  1.00 26.63           C  
ATOM   3078  HB1 ALA A 202      -8.589   8.103   4.933  1.00 26.63           H  
ATOM   3079  HB2 ALA A 202      -6.885   7.626   4.811  1.00 26.63           H  
ATOM   3080  HB3 ALA A 202      -7.444   8.545   6.219  1.00 26.63           H  
ATOM   3081  O   ALA A 202      -8.357   9.142   2.366  1.00 26.63           O  
ATOM   3082  N   ALA A 203      -6.240   9.865   2.167  1.00 26.82           N  
ATOM   3083  H   ALA A 203      -5.407  10.212   2.622  1.00 26.82           H  
ATOM   3084  CA  ALA A 203      -6.233   9.686   0.721  1.00 26.82           C  
ATOM   3085  HA  ALA A 203      -7.181  10.073   0.349  1.00 26.82           H  
ATOM   3086  C   ALA A 203      -6.159   8.198   0.370  1.00 26.82           C  
ATOM   3087  CB  ALA A 203      -5.145  10.497   0.019  1.00 26.82           C  
ATOM   3088  HB1 ALA A 203      -5.538  10.853  -0.934  1.00 26.82           H  
ATOM   3089  HB2 ALA A 203      -4.302   9.849  -0.222  1.00 26.82           H  
ATOM   3090  HB3 ALA A 203      -4.866  11.373   0.603  1.00 26.82           H  
ATOM   3091  O   ALA A 203      -5.252   7.469   0.785  1.00 26.82           O  
ATOM   3092  N   SER A 204      -7.135   7.771  -0.415  1.00 28.08           N  
ATOM   3093  H   SER A 204      -7.872   8.414  -0.666  1.00 28.08           H  
ATOM   3094  CA  SER A 204      -7.163   6.496  -1.105  1.00 28.08           C  
ATOM   3095  HA  SER A 204      -6.579   5.767  -0.543  1.00 28.08           H  
ATOM   3096  C   SER A 204      -6.543   6.645  -2.492  1.00 28.08           C  
ATOM   3097  CB  SER A 204      -8.603   5.990  -1.186  1.00 28.08           C  
ATOM   3098  HB2 SER A 204      -8.652   5.134  -1.859  1.00 28.08           H  
ATOM   3099  HB3 SER A 204      -8.913   5.676  -0.189  1.00 28.08           H  
ATOM   3100  O   SER A 204      -6.696   7.666  -3.162  1.00 28.08           O  
ATOM   3101  OG  SER A 204      -9.495   6.998  -1.618  1.00 28.08           O  
ATOM   3102  HG  SER A 204     -10.265   6.550  -1.975  1.00 28.08           H  
ATOM   3103  N   GLN A 205      -5.815   5.619  -2.931  1.00 30.33           N  
ATOM   3104  H   GLN A 205      -5.771   4.782  -2.368  1.00 30.33           H  
ATOM   3105  CA  GLN A 205      -5.436   5.513  -4.337  1.00 30.33           C  
ATOM   3106  HA  GLN A 205      -4.984   6.449  -4.665  1.00 30.33           H  
ATOM   3107  C   GLN A 205      -6.692   5.240  -5.172  1.00 30.33           C  
ATOM   3108  CB  GLN A 205      -4.435   4.367  -4.538  1.00 30.33           C  
ATOM   3109  HB2 GLN A 205      -4.287   4.238  -5.610  1.00 30.33           H  
ATOM   3110  HB3 GLN A 205      -4.848   3.440  -4.141  1.00 30.33           H  
ATOM   3111  O   GLN A 205      -7.540   4.493  -4.714  1.00 30.33           O  
ATOM   3112  CG  GLN A 205      -3.069   4.641  -3.896  1.00 30.33           C  
ATOM   3113  HG2 GLN A 205      -2.745   5.647  -4.165  1.00 30.33           H  
ATOM   3114  HG3 GLN A 205      -3.143   4.581  -2.810  1.00 30.33           H  
ATOM   3115  CD  GLN A 205      -2.025   3.641  -4.381  1.00 30.33           C  
ATOM   3116  NE2 GLN A 205      -0.808   4.055  -4.641  1.00 30.33           N  
ATOM   3117 HE21 GLN A 205      -0.568   5.033  -4.564  1.00 30.33           H  
ATOM   3118 HE22 GLN A 205      -0.198   3.323  -4.977  1.00 30.33           H  
ATOM   3119  OE1 GLN A 205      -2.274   2.467  -4.569  1.00 30.33           O  
ATOM   3120  N   PRO A 206      -6.805   5.777  -6.390  1.00 30.02           N  
ATOM   3121  CA  PRO A 206      -7.593   5.156  -7.448  1.00 30.02           C  
ATOM   3122  HA  PRO A 206      -8.346   4.493  -7.021  1.00 30.02           H  
ATOM   3123  C   PRO A 206      -6.682   4.350  -8.403  1.00 30.02           C  
ATOM   3124  CB  PRO A 206      -8.332   6.318  -8.115  1.00 30.02           C  
ATOM   3125  HB2 PRO A 206      -8.501   6.136  -9.176  1.00 30.02           H  
ATOM   3126  HB3 PRO A 206      -9.279   6.483  -7.602  1.00 30.02           H  
ATOM   3127  O   PRO A 206      -5.761   4.902  -9.001  1.00 30.02           O  
ATOM   3128  CG  PRO A 206      -7.418   7.524  -7.895  1.00 30.02           C  
ATOM   3129  HG2 PRO A 206      -6.727   7.610  -8.733  1.00 30.02           H  
ATOM   3130  HG3 PRO A 206      -7.991   8.444  -7.784  1.00 30.02           H  
ATOM   3131  CD  PRO A 206      -6.628   7.198  -6.627  1.00 30.02           C  
ATOM   3132  HD2 PRO A 206      -5.575   7.442  -6.764  1.00 30.02           H  
ATOM   3133  HD3 PRO A 206      -7.037   7.765  -5.790  1.00 30.02           H  
ATOM   3134  N   THR A 207      -6.932   3.048  -8.588  1.00 31.45           N  
ATOM   3135  H   THR A 207      -7.595   2.604  -7.968  1.00 31.45           H  
ATOM   3136  CA  THR A 207      -6.391   2.191  -9.671  1.00 31.45           C  
ATOM   3137  HA  THR A 207      -5.334   2.425  -9.794  1.00 31.45           H  
ATOM   3138  C   THR A 207      -7.049   2.466 -11.027  1.00 31.45           C  
ATOM   3139  CB  THR A 207      -6.506   0.677  -9.367  1.00 31.45           C  
ATOM   3140  HB  THR A 207      -6.353   0.117 -10.290  1.00 31.45           H  
ATOM   3141  O   THR A 207      -6.555   1.993 -12.050  1.00 31.45           O  
ATOM   3142  CG2 THR A 207      -5.449   0.200  -8.372  1.00 31.45           C  
ATOM   3143 HG21 THR A 207      -5.362   0.887  -7.530  1.00 31.45           H  
ATOM   3144 HG22 THR A 207      -5.705  -0.796  -8.009  1.00 31.45           H  
ATOM   3145 HG23 THR A 207      -4.483   0.146  -8.874  1.00 31.45           H  
ATOM   3146  OG1 THR A 207      -7.772   0.347  -8.865  1.00 31.45           O  
ATOM   3147  HG1 THR A 207      -7.811  -0.609  -8.785  1.00 31.45           H  
ATOM   3148  N   PHE A 208      -8.113   3.271 -11.074  1.00 27.39           N  
ATOM   3149  H   PHE A 208      -8.492   3.610 -10.202  1.00 27.39           H  
ATOM   3150  CA  PHE A 208      -8.794   3.681 -12.299  1.00 27.39           C  
ATOM   3151  HA  PHE A 208      -8.107   3.606 -13.142  1.00 27.39           H  
ATOM   3152  C   PHE A 208      -9.260   5.140 -12.187  1.00 27.39           C  
ATOM   3153  CB  PHE A 208      -9.963   2.719 -12.543  1.00 27.39           C  
ATOM   3154  HB2 PHE A 208      -9.574   1.703 -12.619  1.00 27.39           H  
ATOM   3155  HB3 PHE A 208     -10.631   2.744 -11.682  1.00 27.39           H  
ATOM   3156  O   PHE A 208      -9.903   5.512 -11.207  1.00 27.39           O  
ATOM   3157  CG  PHE A 208     -10.760   3.017 -13.795  1.00 27.39           C  
ATOM   3158  CD1 PHE A 208     -12.007   3.662 -13.701  1.00 27.39           C  
ATOM   3159  HD1 PHE A 208     -12.395   3.953 -12.736  1.00 27.39           H  
ATOM   3160  CD2 PHE A 208     -10.257   2.646 -15.056  1.00 27.39           C  
ATOM   3161  HD2 PHE A 208      -9.300   2.152 -15.132  1.00 27.39           H  
ATOM   3162  CE1 PHE A 208     -12.760   3.912 -14.860  1.00 27.39           C  
ATOM   3163  HE1 PHE A 208     -13.733   4.373 -14.779  1.00 27.39           H  
ATOM   3164  CE2 PHE A 208     -11.002   2.916 -16.219  1.00 27.39           C  
ATOM   3165  HE2 PHE A 208     -10.612   2.636 -17.186  1.00 27.39           H  
ATOM   3166  CZ  PHE A 208     -12.255   3.546 -16.119  1.00 27.39           C  
ATOM   3167  HZ  PHE A 208     -12.834   3.744 -17.009  1.00 27.39           H  
ATOM   3168  N   VAL A 209      -8.936   5.970 -13.183  1.00 29.90           N  
ATOM   3169  H   VAL A 209      -8.454   5.591 -13.985  1.00 29.90           H  
ATOM   3170  CA  VAL A 209      -9.406   7.362 -13.293  1.00 29.90           C  
ATOM   3171  HA  VAL A 209     -10.037   7.604 -12.438  1.00 29.90           H  
ATOM   3172  C   VAL A 209     -10.257   7.462 -14.553  1.00 29.90           C  
ATOM   3173  CB  VAL A 209      -8.238   8.373 -13.313  1.00 29.90           C  
ATOM   3174  HB  VAL A 209      -7.586   8.154 -14.159  1.00 29.90           H  
ATOM   3175  O   VAL A 209      -9.781   7.165 -15.648  1.00 29.90           O  
ATOM   3176  CG1 VAL A 209      -8.734   9.821 -13.440  1.00 29.90           C  
ATOM   3177 HG11 VAL A 209      -7.889  10.508 -13.407  1.00 29.90           H  
ATOM   3178 HG12 VAL A 209      -9.239   9.962 -14.395  1.00 29.90           H  
ATOM   3179 HG13 VAL A 209      -9.422  10.059 -12.629  1.00 29.90           H  
ATOM   3180  CG2 VAL A 209      -7.405   8.283 -12.026  1.00 29.90           C  
ATOM   3181 HG21 VAL A 209      -8.038   8.467 -11.158  1.00 29.90           H  
ATOM   3182 HG22 VAL A 209      -6.958   7.293 -11.934  1.00 29.90           H  
ATOM   3183 HG23 VAL A 209      -6.602   9.021 -12.050  1.00 29.90           H  
ATOM   3184  N   GLU A 210     -11.521   7.864 -14.407  1.00 25.79           N  
ATOM   3185  H   GLU A 210     -11.874   8.078 -13.485  1.00 25.79           H  
ATOM   3186  CA  GLU A 210     -12.379   8.099 -15.566  1.00 25.79           C  
ATOM   3187  HA  GLU A 210     -12.358   7.181 -16.152  1.00 25.79           H  
ATOM   3188  C   GLU A 210     -11.870   9.272 -16.420  1.00 25.79           C  
ATOM   3189  CB  GLU A 210     -13.832   8.384 -15.173  1.00 25.79           C  
ATOM   3190  HB2 GLU A 210     -13.862   8.995 -14.270  1.00 25.79           H  
ATOM   3191  HB3 GLU A 210     -14.304   8.940 -15.983  1.00 25.79           H  
ATOM   3192  O   GLU A 210     -11.451  10.294 -15.871  1.00 25.79           O  
ATOM   3193  CG  GLU A 210     -14.619   7.091 -14.970  1.00 25.79           C  
ATOM   3194  HG2 GLU A 210     -14.513   6.471 -15.861  1.00 25.79           H  
ATOM   3195  HG3 GLU A 210     -14.190   6.559 -14.121  1.00 25.79           H  
ATOM   3196  CD  GLU A 210     -16.109   7.335 -14.709  1.00 25.79           C  
ATOM   3197  OE1 GLU A 210     -16.779   6.320 -14.433  1.00 25.79           O  
ATOM   3198  OE2 GLU A 210     -16.556   8.509 -14.762  1.00 25.79           O  
ATOM   3199  N   PRO A 211     -12.010   9.194 -17.756  1.00 28.47           N  
ATOM   3200  CA  PRO A 211     -11.554  10.240 -18.670  1.00 28.47           C  
ATOM   3201  HA  PRO A 211     -10.482  10.365 -18.516  1.00 28.47           H  
ATOM   3202  C   PRO A 211     -12.153  11.629 -18.478  1.00 28.47           C  
ATOM   3203  CB  PRO A 211     -11.870   9.730 -20.084  1.00 28.47           C  
ATOM   3204  HB2 PRO A 211     -11.059   9.939 -20.781  1.00 28.47           H  
ATOM   3205  HB3 PRO A 211     -12.783  10.200 -20.448  1.00 28.47           H  
ATOM   3206  O   PRO A 211     -11.571  12.612 -18.921  1.00 28.47           O  
ATOM   3207  CG  PRO A 211     -12.124   8.231 -19.948  1.00 28.47           C  
ATOM   3208  HG2 PRO A 211     -12.936   7.908 -20.600  1.00 28.47           H  
ATOM   3209  HG3 PRO A 211     -11.221   7.670 -20.187  1.00 28.47           H  
ATOM   3210  CD  PRO A 211     -12.481   8.024 -18.483  1.00 28.47           C  
ATOM   3211  HD2 PRO A 211     -13.562   7.936 -18.374  1.00 28.47           H  
ATOM   3212  HD3 PRO A 211     -11.990   7.113 -18.139  1.00 28.47           H  
ATOM   3213  N   ASN A 212     -13.322  11.722 -17.846  1.00 27.14           N  
ATOM   3214  H   ASN A 212     -13.696  10.882 -17.429  1.00 27.14           H  
ATOM   3215  CA  ASN A 212     -14.150  12.927 -17.876  1.00 27.14           C  
ATOM   3216  HA  ASN A 212     -13.699  13.642 -18.564  1.00 27.14           H  
ATOM   3217  C   ASN A 212     -14.197  13.695 -16.548  1.00 27.14           C  
ATOM   3218  CB  ASN A 212     -15.534  12.550 -18.439  1.00 27.14           C  
ATOM   3219  HB2 ASN A 212     -16.264  13.316 -18.176  1.00 27.14           H  
ATOM   3220  HB3 ASN A 212     -15.865  11.605 -18.009  1.00 27.14           H  
ATOM   3221  O   ASN A 212     -15.107  14.502 -16.334  1.00 27.14           O  
ATOM   3222  CG  ASN A 212     -15.546  12.467 -19.955  1.00 27.14           C  
ATOM   3223  ND2 ASN A 212     -16.470  11.730 -20.522  1.00 27.14           N  
ATOM   3224 HD21 ASN A 212     -16.410  11.676 -21.528  1.00 27.14           H  
ATOM   3225 HD22 ASN A 212     -17.078  11.144 -19.967  1.00 27.14           H  
ATOM   3226  OD1 ASN A 212     -14.777  13.086 -20.663  1.00 27.14           O  
ATOM   3227  N   VAL A 213     -13.245  13.473 -15.638  1.00 27.50           N  
ATOM   3228  H   VAL A 213     -12.498  12.828 -15.852  1.00 27.50           H  
ATOM   3229  CA  VAL A 213     -13.172  14.268 -14.406  1.00 27.50           C  
ATOM   3230  HA  VAL A 213     -14.189  14.545 -14.130  1.00 27.50           H  
ATOM   3231  C   VAL A 213     -12.399  15.558 -14.689  1.00 27.50           C  
ATOM   3232  CB  VAL A 213     -12.616  13.482 -13.203  1.00 27.50           C  
ATOM   3233  HB  VAL A 213     -11.528  13.433 -13.255  1.00 27.50           H  
ATOM   3234  O   VAL A 213     -11.182  15.553 -14.816  1.00 27.50           O  
ATOM   3235  CG1 VAL A 213     -13.036  14.200 -11.910  1.00 27.50           C  
ATOM   3236 HG11 VAL A 213     -14.122  14.225 -11.822  1.00 27.50           H  
ATOM   3237 HG12 VAL A 213     -12.639  15.214 -11.906  1.00 27.50           H  
ATOM   3238 HG13 VAL A 213     -12.622  13.668 -11.053  1.00 27.50           H  
ATOM   3239  CG2 VAL A 213     -13.163  12.050 -13.129  1.00 27.50           C  
ATOM   3240 HG21 VAL A 213     -12.794  11.465 -13.971  1.00 27.50           H  
ATOM   3241 HG22 VAL A 213     -12.815  11.567 -12.216  1.00 27.50           H  
ATOM   3242 HG23 VAL A 213     -14.253  12.053 -13.144  1.00 27.50           H  
ATOM   3243  N   ASN A 214     -13.138  16.666 -14.815  1.00 28.12           N  
ATOM   3244  H   ASN A 214     -14.138  16.529 -14.844  1.00 28.12           H  
ATOM   3245  CA  ASN A 214     -12.628  18.010 -15.109  1.00 28.12           C  
ATOM   3246  HA  ASN A 214     -12.440  18.069 -16.181  1.00 28.12           H  
ATOM   3247  C   ASN A 214     -11.304  18.345 -14.387  1.00 28.12           C  
ATOM   3248  CB  ASN A 214     -13.713  19.042 -14.727  1.00 28.12           C  
ATOM   3249  HB2 ASN A 214     -14.160  18.764 -13.772  1.00 28.12           H  
ATOM   3250  HB3 ASN A 214     -13.244  20.017 -14.600  1.00 28.12           H  
ATOM   3251  O   ASN A 214     -11.248  18.399 -13.156  1.00 28.12           O  
ATOM   3252  CG  ASN A 214     -14.796  19.225 -15.775  1.00 28.12           C  
ATOM   3253  ND2 ASN A 214     -15.960  19.693 -15.389  1.00 28.12           N  
ATOM   3254 HD21 ASN A 214     -16.121  19.946 -14.425  1.00 28.12           H  
ATOM   3255 HD22 ASN A 214     -16.624  19.840 -16.136  1.00 28.12           H  
ATOM   3256  OD1 ASN A 214     -14.614  19.002 -16.953  1.00 28.12           O  
ATOM   3257  N   ASN A 215     -10.289  18.682 -15.189  1.00 27.36           N  
ATOM   3258  H   ASN A 215     -10.439  18.483 -16.168  1.00 27.36           H  
ATOM   3259  CA  ASN A 215      -8.889  18.991 -14.851  1.00 27.36           C  
ATOM   3260  HA  ASN A 215      -8.405  18.078 -14.504  1.00 27.36           H  
ATOM   3261  C   ASN A 215      -8.647  20.067 -13.772  1.00 27.36           C  
ATOM   3262  CB  ASN A 215      -8.201  19.449 -16.160  1.00 27.36           C  
ATOM   3263  HB2 ASN A 215      -8.722  20.317 -16.564  1.00 27.36           H  
ATOM   3264  HB3 ASN A 215      -7.176  19.745 -15.937  1.00 27.36           H  
ATOM   3265  O   ASN A 215      -7.506  20.299 -13.390  1.00 27.36           O  
ATOM   3266  CG  ASN A 215      -8.120  18.377 -17.232  1.00 27.36           C  
ATOM   3267  ND2 ASN A 215      -7.762  18.735 -18.442  1.00 27.36           N  
ATOM   3268 HD21 ASN A 215      -7.690  17.982 -19.112  1.00 27.36           H  
ATOM   3269 HD22 ASN A 215      -7.457  19.676 -18.645  1.00 27.36           H  
ATOM   3270  OD1 ASN A 215      -8.403  17.218 -17.012  1.00 27.36           O  
ATOM   3271  N   VAL A 216      -9.678  20.771 -13.299  1.00 25.64           N  
ATOM   3272  H   VAL A 216     -10.606  20.493 -13.585  1.00 25.64           H  
ATOM   3273  CA  VAL A 216      -9.509  21.938 -12.414  1.00 25.64           C  
ATOM   3274  HA  VAL A 216      -8.560  22.413 -12.666  1.00 25.64           H  
ATOM   3275  C   VAL A 216      -9.420  21.546 -10.942  1.00 25.64           C  
ATOM   3276  CB  VAL A 216     -10.621  22.986 -12.616  1.00 25.64           C  
ATOM   3277  HB  VAL A 216     -11.469  22.739 -11.977  1.00 25.64           H  
ATOM   3278  O   VAL A 216      -8.867  22.283 -10.128  1.00 25.64           O  
ATOM   3279  CG1 VAL A 216     -10.106  24.383 -12.245  1.00 25.64           C  
ATOM   3280 HG11 VAL A 216      -9.790  24.405 -11.202  1.00 25.64           H  
ATOM   3281 HG12 VAL A 216      -9.260  24.652 -12.878  1.00 25.64           H  
ATOM   3282 HG13 VAL A 216     -10.898  25.119 -12.376  1.00 25.64           H  
ATOM   3283  CG2 VAL A 216     -11.135  23.057 -14.062  1.00 25.64           C  
ATOM   3284 HG21 VAL A 216     -11.652  22.136 -14.332  1.00 25.64           H  
ATOM   3285 HG22 VAL A 216     -10.302  23.222 -14.745  1.00 25.64           H  
ATOM   3286 HG23 VAL A 216     -11.843  23.880 -14.164  1.00 25.64           H  
ATOM   3287  N   ASN A 217      -9.944  20.379 -10.576  1.00 25.85           N  
ATOM   3288  H   ASN A 217     -10.303  19.750 -11.279  1.00 25.85           H  
ATOM   3289  CA  ASN A 217      -9.835  19.938  -9.201  1.00 25.85           C  
ATOM   3290  HA  ASN A 217      -9.781  20.800  -8.536  1.00 25.85           H  
ATOM   3291  C   ASN A 217      -8.548  19.138  -9.040  1.00 25.85           C  
ATOM   3292  CB  ASN A 217     -11.073  19.157  -8.799  1.00 25.85           C  
ATOM   3293  HB2 ASN A 217     -11.192  18.284  -9.441  1.00 25.85           H  
ATOM   3294  HB3 ASN A 217     -10.878  18.852  -7.771  1.00 25.85           H  
ATOM   3295  O   ASN A 217      -8.471  18.016  -9.526  1.00 25.85           O  
ATOM   3296  CG  ASN A 217     -12.349  19.974  -8.774  1.00 25.85           C  
ATOM   3297  ND2 ASN A 217     -13.478  19.372  -9.064  1.00 25.85           N  
ATOM   3298 HD21 ASN A 217     -14.308  19.944  -9.002  1.00 25.85           H  
ATOM   3299 HD22 ASN A 217     -13.475  18.395  -9.319  1.00 25.85           H  
ATOM   3300  OD1 ASN A 217     -12.366  21.155  -8.479  1.00 25.85           O  
ATOM   3301  N   ASN A 218      -7.576  19.713  -8.329  1.00 23.24           N  
ATOM   3302  H   ASN A 218      -7.737  20.680  -8.086  1.00 23.24           H  
ATOM   3303  CA  ASN A 218      -6.268  19.163  -7.932  1.00 23.24           C  
ATOM   3304  HA  ASN A 218      -5.697  18.964  -8.839  1.00 23.24           H  
ATOM   3305  C   ASN A 218      -6.306  17.817  -7.160  1.00 23.24           C  
ATOM   3306  CB  ASN A 218      -5.536  20.256  -7.118  1.00 23.24           C  
ATOM   3307  HB2 ASN A 218      -6.222  20.706  -6.401  1.00 23.24           H  
ATOM   3308  HB3 ASN A 218      -4.719  19.813  -6.547  1.00 23.24           H  
ATOM   3309  O   ASN A 218      -5.336  17.456  -6.500  1.00 23.24           O  
ATOM   3310  CG  ASN A 218      -4.888  21.332  -7.967  1.00 23.24           C  
ATOM   3311  ND2 ASN A 218      -4.756  22.530  -7.450  1.00 23.24           N  
ATOM   3312 HD21 ASN A 218      -4.314  23.213  -8.049  1.00 23.24           H  
ATOM   3313 HD22 ASN A 218      -5.065  22.726  -6.508  1.00 23.24           H  
ATOM   3314  OD1 ASN A 218      -4.457  21.112  -9.082  1.00 23.24           O  
ATOM   3315  N   TYR A 219      -7.378  17.029  -7.274  1.00 23.62           N  
ATOM   3316  H   TYR A 219      -8.127  17.340  -7.876  1.00 23.62           H  
ATOM   3317  CA  TYR A 219      -7.506  15.670  -6.737  1.00 23.62           C  
ATOM   3318  HA  TYR A 219      -7.366  15.703  -5.657  1.00 23.62           H  
ATOM   3319  C   TYR A 219      -6.447  14.696  -7.295  1.00 23.62           C  
ATOM   3320  CB  TYR A 219      -8.925  15.152  -7.045  1.00 23.62           C  
ATOM   3321  HB2 TYR A 219      -9.008  15.016  -8.123  1.00 23.62           H  
ATOM   3322  HB3 TYR A 219      -9.037  14.171  -6.585  1.00 23.62           H  
ATOM   3323  O   TYR A 219      -6.271  13.606  -6.768  1.00 23.62           O  
ATOM   3324  CG  TYR A 219     -10.083  16.022  -6.569  1.00 23.62           C  
ATOM   3325  CD1 TYR A 219     -10.103  16.538  -5.258  1.00 23.62           C  
ATOM   3326  HD1 TYR A 219      -9.289  16.323  -4.581  1.00 23.62           H  
ATOM   3327  CD2 TYR A 219     -11.180  16.258  -7.419  1.00 23.62           C  
ATOM   3328  HD2 TYR A 219     -11.198  15.814  -8.403  1.00 23.62           H  
ATOM   3329  CE1 TYR A 219     -11.166  17.354  -4.826  1.00 23.62           C  
ATOM   3330  HE1 TYR A 219     -11.145  17.773  -3.830  1.00 23.62           H  
ATOM   3331  CE2 TYR A 219     -12.274  17.025  -6.967  1.00 23.62           C  
ATOM   3332  HE2 TYR A 219     -13.143  17.170  -7.592  1.00 23.62           H  
ATOM   3333  OH  TYR A 219     -13.238  18.468  -5.311  1.00 23.62           O  
ATOM   3334  HH  TYR A 219     -13.093  18.768  -4.410  1.00 23.62           H  
ATOM   3335  CZ  TYR A 219     -12.244  17.624  -5.693  1.00 23.62           C  
ATOM   3336  N   TRP A 220      -5.711  15.107  -8.334  1.00 22.18           N  
ATOM   3337  H   TRP A 220      -5.935  16.017  -8.710  1.00 22.18           H  
ATOM   3338  CA  TRP A 220      -4.645  14.369  -9.020  1.00 22.18           C  
ATOM   3339  HA  TRP A 220      -5.000  13.363  -9.245  1.00 22.18           H  
ATOM   3340  C   TRP A 220      -3.357  14.233  -8.191  1.00 22.18           C  
ATOM   3341  CB  TRP A 220      -4.330  15.099 -10.343  1.00 22.18           C  
ATOM   3342  HB2 TRP A 220      -3.585  14.519 -10.887  1.00 22.18           H  
ATOM   3343  HB3 TRP A 220      -3.879  16.064 -10.109  1.00 22.18           H  
ATOM   3344  O   TRP A 220      -2.426  13.548  -8.617  1.00 22.18           O  
ATOM   3345  CG  TRP A 220      -5.489  15.350 -11.266  1.00 22.18           C  
ATOM   3346  CD1 TRP A 220      -6.514  16.196 -11.027  1.00 22.18           C  
ATOM   3347  HD1 TRP A 220      -6.608  16.816 -10.147  1.00 22.18           H  
ATOM   3348  CD2 TRP A 220      -5.739  14.822 -12.606  1.00 22.18           C  
ATOM   3349  CE2 TRP A 220      -6.985  15.343 -13.075  1.00 22.18           C  
ATOM   3350  CE3 TRP A 220      -5.027  13.977 -13.484  1.00 22.18           C  
ATOM   3351  HE3 TRP A 220      -4.076  13.569 -13.173  1.00 22.18           H  
ATOM   3352  NE1 TRP A 220      -7.425  16.154 -12.057  1.00 22.18           N  
ATOM   3353  HE1 TRP A 220      -8.281  16.691 -12.067  1.00 22.18           H  
ATOM   3354  CH2 TRP A 220      -6.775  14.185 -15.182  1.00 22.18           C  
ATOM   3355  HH2 TRP A 220      -7.161  13.942 -16.161  1.00 22.18           H  
ATOM   3356  CZ2 TRP A 220      -7.510  15.028 -14.334  1.00 22.18           C  
ATOM   3357  HZ2 TRP A 220      -8.455  15.435 -14.659  1.00 22.18           H  
ATOM   3358  CZ3 TRP A 220      -5.537  13.666 -14.760  1.00 22.18           C  
ATOM   3359  HZ3 TRP A 220      -4.980  13.022 -15.423  1.00 22.18           H  
ATOM   3360  N   LEU A 221      -3.259  14.939  -7.057  1.00 23.88           N  
ATOM   3361  H   LEU A 221      -4.065  15.474  -6.767  1.00 23.88           H  
ATOM   3362  CA  LEU A 221      -1.981  15.227  -6.403  1.00 23.88           C  
ATOM   3363  HA  LEU A 221      -1.221  14.558  -6.807  1.00 23.88           H  
ATOM   3364  C   LEU A 221      -1.923  14.964  -4.904  1.00 23.88           C  
ATOM   3365  CB  LEU A 221      -1.576  16.676  -6.714  1.00 23.88           C  
ATOM   3366  HB2 LEU A 221      -0.798  17.001  -6.023  1.00 23.88           H  
ATOM   3367  HB3 LEU A 221      -2.441  17.320  -6.554  1.00 23.88           H  
ATOM   3368  O   LEU A 221      -0.842  15.128  -4.337  1.00 23.88           O  
ATOM   3369  CG  LEU A 221      -1.044  16.872  -8.142  1.00 23.88           C  
ATOM   3370  HG  LEU A 221      -1.752  16.467  -8.865  1.00 23.88           H  
ATOM   3371  CD1 LEU A 221      -0.900  18.368  -8.408  1.00 23.88           C  
ATOM   3372 HD11 LEU A 221      -1.870  18.854  -8.305  1.00 23.88           H  
ATOM   3373 HD12 LEU A 221      -0.545  18.529  -9.426  1.00 23.88           H  
ATOM   3374 HD13 LEU A 221      -0.197  18.812  -7.703  1.00 23.88           H  
ATOM   3375  CD2 LEU A 221       0.323  16.209  -8.352  1.00 23.88           C  
ATOM   3376 HD21 LEU A 221       0.700  16.464  -9.343  1.00 23.88           H  
ATOM   3377 HD22 LEU A 221       0.223  15.125  -8.286  1.00 23.88           H  
ATOM   3378 HD23 LEU A 221       1.025  16.558  -7.595  1.00 23.88           H  
ATOM   3379  N   GLU A 222      -2.979  14.460  -4.267  1.00 23.04           N  
ATOM   3380  H   GLU A 222      -3.844  14.299  -4.763  1.00 23.04           H  
ATOM   3381  CA  GLU A 222      -2.794  13.827  -2.958  1.00 23.04           C  
ATOM   3382  HA  GLU A 222      -1.996  14.343  -2.424  1.00 23.04           H  
ATOM   3383  C   GLU A 222      -2.238  12.415  -3.172  1.00 23.04           C  
ATOM   3384  CB  GLU A 222      -4.016  13.972  -2.043  1.00 23.04           C  
ATOM   3385  HB2 GLU A 222      -3.850  13.363  -1.154  1.00 23.04           H  
ATOM   3386  HB3 GLU A 222      -4.916  13.632  -2.555  1.00 23.04           H  
ATOM   3387  O   GLU A 222      -2.832  11.392  -2.843  1.00 23.04           O  
ATOM   3388  CG  GLU A 222      -4.157  15.451  -1.623  1.00 23.04           C  
ATOM   3389  HG2 GLU A 222      -3.193  15.805  -1.258  1.00 23.04           H  
ATOM   3390  HG3 GLU A 222      -4.416  16.041  -2.502  1.00 23.04           H  
ATOM   3391  CD  GLU A 222      -5.199  15.704  -0.525  1.00 23.04           C  
ATOM   3392  OE1 GLU A 222      -5.415  16.902  -0.226  1.00 23.04           O  
ATOM   3393  OE2 GLU A 222      -5.746  14.721   0.022  1.00 23.04           O  
ATOM   3394  N   ALA A 223      -1.026  12.389  -3.747  1.00 25.59           N  
ATOM   3395  H   ALA A 223      -0.679  13.296  -4.025  1.00 25.59           H  
ATOM   3396  CA  ALA A 223       0.002  11.443  -3.363  1.00 25.59           C  
ATOM   3397  HA  ALA A 223      -0.089  10.519  -3.934  1.00 25.59           H  
ATOM   3398  C   ALA A 223      -0.178  11.185  -1.877  1.00 25.59           C  
ATOM   3399  CB  ALA A 223       1.366  12.114  -3.596  1.00 25.59           C  
ATOM   3400  HB1 ALA A 223       2.158  11.498  -3.171  1.00 25.59           H  
ATOM   3401  HB2 ALA A 223       1.530  12.256  -4.664  1.00 25.59           H  
ATOM   3402  HB3 ALA A 223       1.394  13.086  -3.102  1.00 25.59           H  
ATOM   3403  O   ALA A 223      -0.239  12.177  -1.149  1.00 25.59           O  
ATOM   3404  N   TYR A 224      -0.314   9.906  -1.491  1.00 29.52           N  
ATOM   3405  H   TYR A 224      -0.456   9.218  -2.216  1.00 29.52           H  
ATOM   3406  CA  TYR A 224      -0.044   9.404  -0.142  1.00 29.52           C  
ATOM   3407  HA  TYR A 224      -0.839   8.730   0.177  1.00 29.52           H  
ATOM   3408  C   TYR A 224       0.080  10.562   0.836  1.00 29.52           C  
ATOM   3409  CB  TYR A 224       1.295   8.650  -0.190  1.00 29.52           C  
ATOM   3410  HB2 TYR A 224       1.935   9.049  -0.977  1.00 29.52           H  
ATOM   3411  HB3 TYR A 224       1.834   8.779   0.749  1.00 29.52           H  
ATOM   3412  O   TYR A 224       1.177  11.135   0.879  1.00 29.52           O  
ATOM   3413  CG  TYR A 224       1.104   7.182  -0.379  1.00 29.52           C  
ATOM   3414  CD1 TYR A 224       0.994   6.385   0.762  1.00 29.52           C  
ATOM   3415  HD1 TYR A 224       1.160   6.845   1.725  1.00 29.52           H  
ATOM   3416  CD2 TYR A 224       1.001   6.622  -1.660  1.00 29.52           C  
ATOM   3417  HD2 TYR A 224       1.131   7.239  -2.537  1.00 29.52           H  
ATOM   3418  CE1 TYR A 224       0.677   5.025   0.639  1.00 29.52           C  
ATOM   3419  HE1 TYR A 224       0.572   4.374   1.494  1.00 29.52           H  
ATOM   3420  CE2 TYR A 224       0.706   5.258  -1.783  1.00 29.52           C  
ATOM   3421  HE2 TYR A 224       0.599   4.796  -2.753  1.00 29.52           H  
ATOM   3422  OH  TYR A 224       0.052   3.229  -0.751  1.00 29.52           O  
ATOM   3423  HH  TYR A 224      -0.174   2.849   0.101  1.00 29.52           H  
ATOM   3424  CZ  TYR A 224       0.484   4.489  -0.632  1.00 29.52           C  
ATOM   3425  N   PRO A 225      -1.009  11.019   1.487  1.00 26.10           N  
ATOM   3426  CA  PRO A 225      -0.979  12.277   2.203  1.00 26.10           C  
ATOM   3427  HA  PRO A 225      -0.871  13.106   1.503  1.00 26.10           H  
ATOM   3428  C   PRO A 225       0.237  12.184   3.098  1.00 26.10           C  
ATOM   3429  CB  PRO A 225      -2.310  12.383   2.955  1.00 26.10           C  
ATOM   3430  HB2 PRO A 225      -3.013  12.955   2.349  1.00 26.10           H  
ATOM   3431  HB3 PRO A 225      -2.199  12.856   3.931  1.00 26.10           H  
ATOM   3432  O   PRO A 225       0.503  11.119   3.652  1.00 26.10           O  
ATOM   3433  CG  PRO A 225      -2.790  10.935   3.037  1.00 26.10           C  
ATOM   3434  HG2 PRO A 225      -3.877  10.874   3.105  1.00 26.10           H  
ATOM   3435  HG3 PRO A 225      -2.321  10.429   3.881  1.00 26.10           H  
ATOM   3436  CD  PRO A 225      -2.253  10.344   1.734  1.00 26.10           C  
ATOM   3437  HD2 PRO A 225      -2.147   9.262   1.808  1.00 26.10           H  
ATOM   3438  HD3 PRO A 225      -2.888  10.634   0.896  1.00 26.10           H  
ATOM   3439  N   ALA A 226       1.037  13.241   3.190  1.00 26.26           N  
ATOM   3440  H   ALA A 226       0.864  14.039   2.596  1.00 26.26           H  
ATOM   3441  CA  ALA A 226       2.232  13.216   4.029  1.00 26.26           C  
ATOM   3442  HA  ALA A 226       2.926  12.485   3.612  1.00 26.26           H  
ATOM   3443  C   ALA A 226       1.907  12.772   5.482  1.00 26.26           C  
ATOM   3444  CB  ALA A 226       2.887  14.597   3.949  1.00 26.26           C  
ATOM   3445  HB1 ALA A 226       3.135  14.830   2.913  1.00 26.26           H  
ATOM   3446  HB2 ALA A 226       2.215  15.359   4.344  1.00 26.26           H  
ATOM   3447  HB3 ALA A 226       3.811  14.595   4.527  1.00 26.26           H  
ATOM   3448  O   ALA A 226       2.801  12.378   6.232  1.00 26.26           O  
ATOM   3449  N   SER A 227       0.618  12.737   5.864  1.00 26.94           N  
ATOM   3450  H   SER A 227      -0.070  13.019   5.180  1.00 26.94           H  
ATOM   3451  CA  SER A 227       0.089  12.042   7.039  1.00 26.94           C  
ATOM   3452  HA  SER A 227       0.613  12.432   7.911  1.00 26.94           H  
ATOM   3453  C   SER A 227       0.281  10.515   7.069  1.00 26.94           C  
ATOM   3454  CB  SER A 227      -1.398  12.357   7.233  1.00 26.94           C  
ATOM   3455  HB2 SER A 227      -1.551  13.436   7.246  1.00 26.94           H  
ATOM   3456  HB3 SER A 227      -1.726  11.945   8.188  1.00 26.94           H  
ATOM   3457  O   SER A 227       0.169   9.958   8.147  1.00 26.94           O  
ATOM   3458  OG  SER A 227      -2.164  11.781   6.200  1.00 26.94           O  
ATOM   3459  HG  SER A 227      -3.069  11.672   6.501  1.00 26.94           H  
ATOM   3460  N   GLN A 228       0.686   9.819   6.002  1.00 32.22           N  
ATOM   3461  H   GLN A 228       0.673  10.285   5.106  1.00 32.22           H  
ATOM   3462  CA  GLN A 228       1.254   8.462   6.061  1.00 32.22           C  
ATOM   3463  HA  GLN A 228       0.604   7.839   6.675  1.00 32.22           H  
ATOM   3464  C   GLN A 228       2.628   8.425   6.742  1.00 32.22           C  
ATOM   3465  CB  GLN A 228       1.342   7.846   4.661  1.00 32.22           C  
ATOM   3466  HB2 GLN A 228       1.664   8.595   3.938  1.00 32.22           H  
ATOM   3467  HB3 GLN A 228       2.115   7.079   4.689  1.00 32.22           H  
ATOM   3468  O   GLN A 228       3.127   7.354   7.088  1.00 32.22           O  
ATOM   3469  CG  GLN A 228      -0.005   7.241   4.220  1.00 32.22           C  
ATOM   3470  HG2 GLN A 228      -0.709   7.230   5.053  1.00 32.22           H  
ATOM   3471  HG3 GLN A 228      -0.439   7.869   3.442  1.00 32.22           H  
ATOM   3472  CD  GLN A 228       0.104   5.813   3.700  1.00 32.22           C  
ATOM   3473  NE2 GLN A 228      -1.005   5.204   3.347  1.00 32.22           N  
ATOM   3474 HE21 GLN A 228      -0.938   4.201   3.250  1.00 32.22           H  
ATOM   3475 HE22 GLN A 228      -1.893   5.636   3.557  1.00 32.22           H  
ATOM   3476  OE1 GLN A 228       1.175   5.231   3.575  1.00 32.22           O  
ATOM   3477  N   GLY A 229       3.206   9.587   7.064  1.00 35.76           N  
ATOM   3478  H   GLY A 229       2.807  10.443   6.707  1.00 35.76           H  
ATOM   3479  CA  GLY A 229       4.142   9.687   8.182  1.00 35.76           C  
ATOM   3480  HA2 GLY A 229       4.362  10.739   8.359  1.00 35.76           H  
ATOM   3481  HA3 GLY A 229       5.065   9.165   7.929  1.00 35.76           H  
ATOM   3482  C   GLY A 229       3.589   9.089   9.490  1.00 35.76           C  
ATOM   3483  O   GLY A 229       4.385   8.656  10.317  1.00 35.76           O  
ATOM   3484  N   ALA A 230       2.264   8.995   9.652  1.00 37.59           N  
ATOM   3485  H   ALA A 230       1.655   9.387   8.948  1.00 37.59           H  
ATOM   3486  CA  ALA A 230       1.593   8.368  10.789  1.00 37.59           C  
ATOM   3487  HA  ALA A 230       2.213   8.518  11.672  1.00 37.59           H  
ATOM   3488  C   ALA A 230       1.402   6.845  10.654  1.00 37.59           C  
ATOM   3489  CB  ALA A 230       0.257   9.080  11.048  1.00 37.59           C  
ATOM   3490  HB1 ALA A 230       0.395  10.162  11.062  1.00 37.59           H  
ATOM   3491  HB2 ALA A 230      -0.471   8.811  10.283  1.00 37.59           H  
ATOM   3492  HB3 ALA A 230      -0.140   8.762  12.011  1.00 37.59           H  
ATOM   3493  O   ALA A 230       0.971   6.217  11.611  1.00 37.59           O  
ATOM   3494  N   GLY A 231       1.753   6.226   9.519  1.00 45.24           N  
ATOM   3495  H   GLY A 231       2.128   6.777   8.760  1.00 45.24           H  
ATOM   3496  CA  GLY A 231       1.782   4.767   9.381  1.00 45.24           C  
ATOM   3497  HA2 GLY A 231       2.140   4.326  10.311  1.00 45.24           H  
ATOM   3498  HA3 GLY A 231       2.496   4.511   8.598  1.00 45.24           H  
ATOM   3499  C   GLY A 231       0.454   4.085   9.028  1.00 45.24           C  
ATOM   3500  O   GLY A 231       0.439   2.874   8.881  1.00 45.24           O  
ATOM   3501  N   GLU A 232      -0.674   4.760   8.837  1.00 53.18           N  
ATOM   3502  H   GLU A 232      -0.714   5.757   8.993  1.00 53.18           H  
ATOM   3503  CA  GLU A 232      -1.931   4.022   8.608  1.00 53.18           C  
ATOM   3504  HA  GLU A 232      -1.942   3.214   9.340  1.00 53.18           H  
ATOM   3505  C   GLU A 232      -2.020   3.329   7.233  1.00 53.18           C  
ATOM   3506  CB  GLU A 232      -3.149   4.886   8.929  1.00 53.18           C  
ATOM   3507  HB2 GLU A 232      -3.096   5.810   8.354  1.00 53.18           H  
ATOM   3508  HB3 GLU A 232      -4.051   4.341   8.651  1.00 53.18           H  
ATOM   3509  O   GLU A 232      -1.607   3.891   6.213  1.00 53.18           O  
ATOM   3510  CG  GLU A 232      -3.195   5.195  10.437  1.00 53.18           C  
ATOM   3511  HG2 GLU A 232      -3.257   4.254  10.984  1.00 53.18           H  
ATOM   3512  HG3 GLU A 232      -2.271   5.694  10.729  1.00 53.18           H  
ATOM   3513  CD  GLU A 232      -4.376   6.083  10.844  1.00 53.18           C  
ATOM   3514  OE1 GLU A 232      -4.466   6.367  12.059  1.00 53.18           O  
ATOM   3515  OE2 GLU A 232      -5.147   6.495   9.950  1.00 53.18           O  
ATOM   3516  N   LEU A 233      -2.539   2.092   7.192  1.00 58.09           N  
ATOM   3517  H   LEU A 233      -2.915   1.709   8.048  1.00 58.09           H  
ATOM   3518  CA  LEU A 233      -2.851   1.417   5.922  1.00 58.09           C  
ATOM   3519  HA  LEU A 233      -2.056   1.665   5.219  1.00 58.09           H  
ATOM   3520  C   LEU A 233      -4.187   1.923   5.349  1.00 58.09           C  
ATOM   3521  CB  LEU A 233      -2.910  -0.115   6.059  1.00 58.09           C  
ATOM   3522  HB2 LEU A 233      -3.344  -0.509   5.140  1.00 58.09           H  
ATOM   3523  HB3 LEU A 233      -3.582  -0.360   6.881  1.00 58.09           H  
ATOM   3524  O   LEU A 233      -5.115   2.171   6.119  1.00 58.09           O  
ATOM   3525  CG  LEU A 233      -1.571  -0.835   6.261  1.00 58.09           C  
ATOM   3526  HG  LEU A 233      -1.103  -0.454   7.169  1.00 58.09           H  
ATOM   3527  CD1 LEU A 233      -1.823  -2.331   6.431  1.00 58.09           C  
ATOM   3528 HD11 LEU A 233      -0.915  -2.819   6.785  1.00 58.09           H  
ATOM   3529 HD12 LEU A 233      -2.135  -2.769   5.483  1.00 58.09           H  
ATOM   3530 HD13 LEU A 233      -2.622  -2.483   7.157  1.00 58.09           H  
ATOM   3531  CD2 LEU A 233      -0.609  -0.662   5.082  1.00 58.09           C  
ATOM   3532 HD21 LEU A 233       0.290  -1.254   5.250  1.00 58.09           H  
ATOM   3533 HD22 LEU A 233      -0.316   0.383   4.986  1.00 58.09           H  
ATOM   3534 HD23 LEU A 233      -1.090  -0.991   4.160  1.00 58.09           H  
ATOM   3535  N   PRO A 234      -4.339   2.019   4.013  1.00 55.26           N  
ATOM   3536  CA  PRO A 234      -5.610   2.392   3.398  1.00 55.26           C  
ATOM   3537  HA  PRO A 234      -5.908   3.365   3.788  1.00 55.26           H  
ATOM   3538  C   PRO A 234      -6.707   1.354   3.688  1.00 55.26           C  
ATOM   3539  CB  PRO A 234      -5.330   2.522   1.892  1.00 55.26           C  
ATOM   3540  HB2 PRO A 234      -5.632   1.619   1.362  1.00 55.26           H  
ATOM   3541  HB3 PRO A 234      -5.835   3.388   1.465  1.00 55.26           H  
ATOM   3542  O   PRO A 234      -6.587   0.204   3.269  1.00 55.26           O  
ATOM   3543  CG  PRO A 234      -3.813   2.671   1.800  1.00 55.26           C  
ATOM   3544  HG2 PRO A 234      -3.420   2.279   0.862  1.00 55.26           H  
ATOM   3545  HG3 PRO A 234      -3.545   3.720   1.922  1.00 55.26           H  
ATOM   3546  CD  PRO A 234      -3.308   1.877   2.998  1.00 55.26           C  
ATOM   3547  HD2 PRO A 234      -3.209   0.825   2.733  1.00 55.26           H  
ATOM   3548  HD3 PRO A 234      -2.348   2.284   3.316  1.00 55.26           H  
ATOM   3549  N   HIS A 235      -7.775   1.759   4.376  1.00 53.59           N  
ATOM   3550  H   HIS A 235      -7.784   2.703   4.735  1.00 53.59           H  
ATOM   3551  CA  HIS A 235      -8.975   0.947   4.605  1.00 53.59           C  
ATOM   3552  HA  HIS A 235      -8.675  -0.033   4.975  1.00 53.59           H  
ATOM   3553  C   HIS A 235      -9.787   0.738   3.317  1.00 53.59           C  
ATOM   3554  CB  HIS A 235      -9.833   1.634   5.677  1.00 53.59           C  
ATOM   3555  HB2 HIS A 235     -10.095   2.634   5.332  1.00 53.59           H  
ATOM   3556  HB3 HIS A 235      -9.252   1.735   6.594  1.00 53.59           H  
ATOM   3557  O   HIS A 235      -9.910   1.629   2.488  1.00 53.59           O  
ATOM   3558  CG  HIS A 235     -11.109   0.896   5.993  1.00 53.59           C  
ATOM   3559  CD2 HIS A 235     -11.220  -0.309   6.633  1.00 53.59           C  
ATOM   3560  HD2 HIS A 235     -10.401  -0.907   7.005  1.00 53.59           H  
ATOM   3561  ND1 HIS A 235     -12.383   1.288   5.646  1.00 53.59           N  
ATOM   3562  HD1 HIS A 235     -12.644   2.139   5.168  1.00 53.59           H  
ATOM   3563  CE1 HIS A 235     -13.241   0.350   6.084  1.00 53.59           C  
ATOM   3564  HE1 HIS A 235     -14.315   0.398   5.981  1.00 53.59           H  
ATOM   3565  NE2 HIS A 235     -12.575  -0.654   6.679  1.00 53.59           N  
ATOM   3566  N   VAL A 236     -10.391  -0.426   3.125  1.00 52.36           N  
ATOM   3567  H   VAL A 236     -10.266  -1.164   3.803  1.00 52.36           H  
ATOM   3568  CA  VAL A 236     -11.282  -0.679   1.990  1.00 52.36           C  
ATOM   3569  HA  VAL A 236     -11.590   0.271   1.553  1.00 52.36           H  
ATOM   3570  C   VAL A 236     -12.545  -1.360   2.491  1.00 52.36           C  
ATOM   3571  CB  VAL A 236     -10.576  -1.470   0.871  1.00 52.36           C  
ATOM   3572  HB  VAL A 236     -10.229  -2.430   1.254  1.00 52.36           H  
ATOM   3573  O   VAL A 236     -12.496  -2.443   3.071  1.00 52.36           O  
ATOM   3574  CG1 VAL A 236     -11.506  -1.713  -0.326  1.00 52.36           C  
ATOM   3575 HG11 VAL A 236     -12.369  -2.304  -0.019  1.00 52.36           H  
ATOM   3576 HG12 VAL A 236     -11.853  -0.768  -0.743  1.00 52.36           H  
ATOM   3577 HG13 VAL A 236     -10.979  -2.274  -1.098  1.00 52.36           H  
ATOM   3578  CG2 VAL A 236      -9.376  -0.683   0.329  1.00 52.36           C  
ATOM   3579 HG21 VAL A 236      -9.691   0.317   0.032  1.00 52.36           H  
ATOM   3580 HG22 VAL A 236      -8.606  -0.603   1.096  1.00 52.36           H  
ATOM   3581 HG23 VAL A 236      -8.974  -1.195  -0.545  1.00 52.36           H  
ATOM   3582  N   GLY A 237     -13.683  -0.708   2.246  1.00 47.71           N  
ATOM   3583  H   GLY A 237     -13.627   0.189   1.786  1.00 47.71           H  
ATOM   3584  CA  GLY A 237     -15.009  -1.309   2.354  1.00 47.71           C  
ATOM   3585  HA2 GLY A 237     -15.724  -0.579   2.732  1.00 47.71           H  
ATOM   3586  HA3 GLY A 237     -14.988  -2.147   3.050  1.00 47.71           H  
ATOM   3587  C   GLY A 237     -15.475  -1.802   0.985  1.00 47.71           C  
ATOM   3588  O   GLY A 237     -15.273  -1.111  -0.019  1.00 47.71           O  
ATOM   3589  N   LEU A 238     -16.080  -2.990   0.943  1.00 48.00           N  
ATOM   3590  H   LEU A 238     -16.228  -3.493   1.806  1.00 48.00           H  
ATOM   3591  CA  LEU A 238     -16.519  -3.635  -0.294  1.00 48.00           C  
ATOM   3592  HA  LEU A 238     -16.202  -3.021  -1.137  1.00 48.00           H  
ATOM   3593  C   LEU A 238     -18.049  -3.702  -0.372  1.00 48.00           C  
ATOM   3594  CB  LEU A 238     -15.821  -5.002  -0.436  1.00 48.00           C  
ATOM   3595  HB2 LEU A 238     -16.310  -5.587  -1.215  1.00 48.00           H  
ATOM   3596  HB3 LEU A 238     -15.925  -5.544   0.505  1.00 48.00           H  
ATOM   3597  O   LEU A 238     -18.730  -4.219   0.519  1.00 48.00           O  
ATOM   3598  CG  LEU A 238     -14.323  -4.851  -0.784  1.00 48.00           C  
ATOM   3599  HG  LEU A 238     -13.872  -4.093  -0.145  1.00 48.00           H  
ATOM   3600  CD1 LEU A 238     -13.542  -6.141  -0.579  1.00 48.00           C  
ATOM   3601 HD11 LEU A 238     -13.498  -6.370   0.486  1.00 48.00           H  
ATOM   3602 HD12 LEU A 238     -12.514  -6.010  -0.918  1.00 48.00           H  
ATOM   3603 HD13 LEU A 238     -13.991  -6.947  -1.159  1.00 48.00           H  
ATOM   3604  CD2 LEU A 238     -14.119  -4.446  -2.244  1.00 48.00           C  
ATOM   3605 HD21 LEU A 238     -14.531  -3.454  -2.428  1.00 48.00           H  
ATOM   3606 HD22 LEU A 238     -14.605  -5.168  -2.901  1.00 48.00           H  
ATOM   3607 HD23 LEU A 238     -13.055  -4.411  -2.480  1.00 48.00           H  
ATOM   3608  N   TYR A 239     -18.572  -3.179  -1.480  1.00 42.24           N  
ATOM   3609  H   TYR A 239     -17.939  -2.859  -2.199  1.00 42.24           H  
ATOM   3610  CA  TYR A 239     -19.992  -2.955  -1.733  1.00 42.24           C  
ATOM   3611  HA  TYR A 239     -20.598  -3.391  -0.938  1.00 42.24           H  
ATOM   3612  C   TYR A 239     -20.358  -3.599  -3.060  1.00 42.24           C  
ATOM   3613  CB  TYR A 239     -20.256  -1.441  -1.801  1.00 42.24           C  
ATOM   3614  HB2 TYR A 239     -19.656  -1.004  -2.599  1.00 42.24           H  
ATOM   3615  HB3 TYR A 239     -21.304  -1.276  -2.049  1.00 42.24           H  
ATOM   3616  O   TYR A 239     -19.694  -3.325  -4.052  1.00 42.24           O  
ATOM   3617  CG  TYR A 239     -19.934  -0.735  -0.508  1.00 42.24           C  
ATOM   3618  CD1 TYR A 239     -20.952  -0.586   0.445  1.00 42.24           C  
ATOM   3619  HD1 TYR A 239     -21.966  -0.880   0.219  1.00 42.24           H  
ATOM   3620  CD2 TYR A 239     -18.616  -0.312  -0.225  1.00 42.24           C  
ATOM   3621  HD2 TYR A 239     -17.836  -0.424  -0.963  1.00 42.24           H  
ATOM   3622  CE1 TYR A 239     -20.637  -0.070   1.704  1.00 42.24           C  
ATOM   3623  HE1 TYR A 239     -21.406   0.113   2.439  1.00 42.24           H  
ATOM   3624  CE2 TYR A 239     -18.292   0.151   1.064  1.00 42.24           C  
ATOM   3625  HE2 TYR A 239     -17.280   0.423   1.323  1.00 42.24           H  
ATOM   3626  OH  TYR A 239     -19.079   0.524   3.327  1.00 42.24           O  
ATOM   3627  HH  TYR A 239     -18.317   1.073   3.523  1.00 42.24           H  
ATOM   3628  CZ  TYR A 239     -19.308   0.221   2.038  1.00 42.24           C  
ATOM   3629  N   VAL A 240     -21.422  -4.402  -3.115  1.00 38.16           N  
ATOM   3630  H   VAL A 240     -21.979  -4.549  -2.286  1.00 38.16           H  
ATOM   3631  CA  VAL A 240     -21.963  -4.860  -4.404  1.00 38.16           C  
ATOM   3632  HA  VAL A 240     -21.365  -4.430  -5.209  1.00 38.16           H  
ATOM   3633  C   VAL A 240     -23.368  -4.305  -4.558  1.00 38.16           C  
ATOM   3634  CB  VAL A 240     -21.890  -6.386  -4.623  1.00 38.16           C  
ATOM   3635  HB  VAL A 240     -22.614  -6.893  -3.985  1.00 38.16           H  
ATOM   3636  O   VAL A 240     -24.221  -4.447  -3.681  1.00 38.16           O  
ATOM   3637  CG1 VAL A 240     -22.272  -6.763  -6.058  1.00 38.16           C  
ATOM   3638 HG11 VAL A 240     -21.596  -6.283  -6.766  1.00 38.16           H  
ATOM   3639 HG12 VAL A 240     -22.204  -7.843  -6.182  1.00 38.16           H  
ATOM   3640 HG13 VAL A 240     -23.299  -6.464  -6.271  1.00 38.16           H  
ATOM   3641  CG2 VAL A 240     -20.496  -6.953  -4.325  1.00 38.16           C  
ATOM   3642 HG21 VAL A 240     -20.479  -8.023  -4.532  1.00 38.16           H  
ATOM   3643 HG22 VAL A 240     -19.750  -6.454  -4.945  1.00 38.16           H  
ATOM   3644 HG23 VAL A 240     -20.247  -6.806  -3.274  1.00 38.16           H  
ATOM   3645  N   MET A 241     -23.606  -3.648  -5.688  1.00 35.92           N  
ATOM   3646  H   MET A 241     -22.866  -3.586  -6.373  1.00 35.92           H  
ATOM   3647  CA  MET A 241     -24.938  -3.211  -6.077  1.00 35.92           C  
ATOM   3648  HA  MET A 241     -25.465  -2.827  -5.204  1.00 35.92           H  
ATOM   3649  C   MET A 241     -25.693  -4.427  -6.614  1.00 35.92           C  
ATOM   3650  CB  MET A 241     -24.801  -2.071  -7.094  1.00 35.92           C  
ATOM   3651  HB2 MET A 241     -24.387  -2.451  -8.028  1.00 35.92           H  
ATOM   3652  HB3 MET A 241     -24.110  -1.331  -6.690  1.00 35.92           H  
ATOM   3653  O   MET A 241     -25.302  -4.992  -7.635  1.00 35.92           O  
ATOM   3654  CG  MET A 241     -26.133  -1.374  -7.375  1.00 35.92           C  
ATOM   3655  HG2 MET A 241     -26.804  -2.095  -7.843  1.00 35.92           H  
ATOM   3656  HG3 MET A 241     -26.581  -1.059  -6.433  1.00 35.92           H  
ATOM   3657  SD  MET A 241     -25.989   0.069  -8.472  1.00 35.92           S  
ATOM   3658  CE  MET A 241     -25.276   1.300  -7.345  1.00 35.92           C  
ATOM   3659  HE1 MET A 241     -25.149   2.246  -7.871  1.00 35.92           H  
ATOM   3660  HE2 MET A 241     -24.303   0.961  -6.989  1.00 35.92           H  
ATOM   3661  HE3 MET A 241     -25.940   1.445  -6.493  1.00 35.92           H  
ATOM   3662  N   GLU A 242     -26.762  -4.848  -5.940  1.00 33.20           N  
ATOM   3663  H   GLU A 242     -27.103  -4.318  -5.151  1.00 33.20           H  
ATOM   3664  CA  GLU A 242     -27.664  -5.826  -6.538  1.00 33.20           C  
ATOM   3665  HA  GLU A 242     -27.076  -6.575  -7.070  1.00 33.20           H  
ATOM   3666  C   GLU A 242     -28.530  -5.110  -7.574  1.00 33.20           C  
ATOM   3667  CB  GLU A 242     -28.510  -6.571  -5.495  1.00 33.20           C  
ATOM   3668  HB2 GLU A 242     -29.390  -6.972  -5.997  1.00 33.20           H  
ATOM   3669  HB3 GLU A 242     -28.835  -5.885  -4.714  1.00 33.20           H  
ATOM   3670  O   GLU A 242     -29.233  -4.139  -7.278  1.00 33.20           O  
ATOM   3671  CG  GLU A 242     -27.731  -7.748  -4.889  1.00 33.20           C  
ATOM   3672  HG2 GLU A 242     -27.302  -8.337  -5.700  1.00 33.20           H  
ATOM   3673  HG3 GLU A 242     -26.910  -7.358  -4.288  1.00 33.20           H  
ATOM   3674  CD  GLU A 242     -28.606  -8.672  -4.028  1.00 33.20           C  
ATOM   3675  OE1 GLU A 242     -28.095  -9.751  -3.660  1.00 33.20           O  
ATOM   3676  OE2 GLU A 242     -29.727  -8.274  -3.633  1.00 33.20           O  
ATOM   3677  N   SER A 243     -28.485  -5.591  -8.818  1.00 33.96           N  
ATOM   3678  H   SER A 243     -27.881  -6.375  -9.023  1.00 33.96           H  
ATOM   3679  CA  SER A 243     -29.486  -5.211  -9.807  1.00 33.96           C  
ATOM   3680  HA  SER A 243     -29.492  -4.125  -9.895  1.00 33.96           H  
ATOM   3681  C   SER A 243     -30.852  -5.679  -9.313  1.00 33.96           C  
ATOM   3682  CB  SER A 243     -29.167  -5.803 -11.181  1.00 33.96           C  
ATOM   3683  HB2 SER A 243     -29.923  -5.476 -11.894  1.00 33.96           H  
ATOM   3684  HB3 SER A 243     -28.194  -5.438 -11.511  1.00 33.96           H  
ATOM   3685  O   SER A 243     -30.995  -6.829  -8.895  1.00 33.96           O  
ATOM   3686  OG  SER A 243     -29.140  -7.216 -11.137  1.00 33.96           O  
ATOM   3687  HG  SER A 243     -29.864  -7.504 -10.577  1.00 33.96           H  
ATOM   3688  N   ILE A 244     -31.843  -4.788  -9.373  1.00 34.95           N  
ATOM   3689  H   ILE A 244     -31.610  -3.867  -9.714  1.00 34.95           H  
ATOM   3690  CA  ILE A 244     -33.236  -5.029  -8.975  1.00 34.95           C  
ATOM   3691  HA  ILE A 244     -33.295  -4.964  -7.889  1.00 34.95           H  
ATOM   3692  C   ILE A 244     -33.684  -6.424  -9.455  1.00 34.95           C  
ATOM   3693  CB  ILE A 244     -34.131  -3.927  -9.591  1.00 34.95           C  
ATOM   3694  HB  ILE A 244     -33.989  -3.948 -10.672  1.00 34.95           H  
ATOM   3695  O   ILE A 244     -33.496  -6.728 -10.637  1.00 34.95           O  
ATOM   3696  CG1 ILE A 244     -33.724  -2.520  -9.085  1.00 34.95           C  
ATOM   3697 HG12 ILE A 244     -34.064  -2.389  -8.058  1.00 34.95           H  
ATOM   3698 HG13 ILE A 244     -32.640  -2.413  -9.086  1.00 34.95           H  
ATOM   3699  CG2 ILE A 244     -35.625  -4.181  -9.311  1.00 34.95           C  
ATOM   3700 HG21 ILE A 244     -35.944  -5.127  -9.750  1.00 34.95           H  
ATOM   3701 HG22 ILE A 244     -36.235  -3.399  -9.763  1.00 34.95           H  
ATOM   3702 HG23 ILE A 244     -35.808  -4.201  -8.237  1.00 34.95           H  
ATOM   3703  CD1 ILE A 244     -34.273  -1.379  -9.950  1.00 34.95           C  
ATOM   3704 HD11 ILE A 244     -35.361  -1.346  -9.906  1.00 34.95           H  
ATOM   3705 HD12 ILE A 244     -33.953  -1.510 -10.984  1.00 34.95           H  
ATOM   3706 HD13 ILE A 244     -33.884  -0.430  -9.580  1.00 34.95           H  
ATOM   3707  N   PRO A 245     -34.301  -7.269  -8.604  1.00 35.06           N  
ATOM   3708  CA  PRO A 245     -34.813  -8.566  -9.032  1.00 35.06           C  
ATOM   3709  HA  PRO A 245     -33.966  -9.208  -9.274  1.00 35.06           H  
ATOM   3710  C   PRO A 245     -35.724  -8.411 -10.260  1.00 35.06           C  
ATOM   3711  CB  PRO A 245     -35.553  -9.143  -7.817  1.00 35.06           C  
ATOM   3712  HB2 PRO A 245     -35.449 -10.226  -7.760  1.00 35.06           H  
ATOM   3713  HB3 PRO A 245     -36.607  -8.865  -7.842  1.00 35.06           H  
ATOM   3714  O   PRO A 245     -36.768  -7.766 -10.192  1.00 35.06           O  
ATOM   3715  CG  PRO A 245     -34.887  -8.449  -6.630  1.00 35.06           C  
ATOM   3716  HG2 PRO A 245     -35.557  -8.375  -5.773  1.00 35.06           H  
ATOM   3717  HG3 PRO A 245     -33.978  -8.986  -6.358  1.00 35.06           H  
ATOM   3718  CD  PRO A 245     -34.517  -7.075  -7.180  1.00 35.06           C  
ATOM   3719  HD2 PRO A 245     -35.342  -6.379  -7.028  1.00 35.06           H  
ATOM   3720  HD3 PRO A 245     -33.615  -6.715  -6.684  1.00 35.06           H  
ATOM   3721  N   GLY A 246     -35.306  -8.970 -11.400  1.00 32.24           N  
ATOM   3722  H   GLY A 246     -34.394  -9.402 -11.397  1.00 32.24           H  
ATOM   3723  CA  GLY A 246     -36.029  -8.887 -12.676  1.00 32.24           C  
ATOM   3724  HA2 GLY A 246     -35.945  -9.848 -13.184  1.00 32.24           H  
ATOM   3725  HA3 GLY A 246     -37.087  -8.708 -12.482  1.00 32.24           H  
ATOM   3726  C   GLY A 246     -35.552  -7.804 -13.652  1.00 32.24           C  
ATOM   3727  O   GLY A 246     -35.920  -7.865 -14.823  1.00 32.24           O  
ATOM   3728  N   GLN A 247     -34.691  -6.869 -13.240  1.00 31.48           N  
ATOM   3729  H   GLN A 247     -34.390  -6.868 -12.276  1.00 31.48           H  
ATOM   3730  CA  GLN A 247     -33.909  -6.070 -14.183  1.00 31.48           C  
ATOM   3731  HA  GLN A 247     -34.357  -6.122 -15.175  1.00 31.48           H  
ATOM   3732  C   GLN A 247     -32.514  -6.667 -14.307  1.00 31.48           C  
ATOM   3733  CB  GLN A 247     -33.859  -4.584 -13.808  1.00 31.48           C  
ATOM   3734  HB2 GLN A 247     -33.084  -4.124 -14.421  1.00 31.48           H  
ATOM   3735  HB3 GLN A 247     -33.575  -4.462 -12.763  1.00 31.48           H  
ATOM   3736  O   GLN A 247     -31.654  -6.473 -13.452  1.00 31.48           O  
ATOM   3737  CG  GLN A 247     -35.185  -3.865 -14.100  1.00 31.48           C  
ATOM   3738  HG2 GLN A 247     -35.639  -4.297 -14.991  1.00 31.48           H  
ATOM   3739  HG3 GLN A 247     -35.872  -4.005 -13.266  1.00 31.48           H  
ATOM   3740  CD  GLN A 247     -34.987  -2.371 -14.351  1.00 31.48           C  
ATOM   3741  NE2 GLN A 247     -35.792  -1.761 -15.193  1.00 31.48           N  
ATOM   3742 HE21 GLN A 247     -36.514  -2.270 -15.682  1.00 31.48           H  
ATOM   3743 HE22 GLN A 247     -35.595  -0.781 -15.340  1.00 31.48           H  
ATOM   3744  OE1 GLN A 247     -34.111  -1.718 -13.813  1.00 31.48           O  
ATOM   3745  N   VAL A 248     -32.278  -7.372 -15.415  1.00 31.64           N  
ATOM   3746  H   VAL A 248     -33.041  -7.513 -16.061  1.00 31.64           H  
ATOM   3747  CA  VAL A 248     -30.913  -7.563 -15.907  1.00 31.64           C  
ATOM   3748  HA  VAL A 248     -30.330  -8.112 -15.169  1.00 31.64           H  
ATOM   3749  C   VAL A 248     -30.350  -6.162 -16.072  1.00 31.64           C  
ATOM   3750  CB  VAL A 248     -30.888  -8.317 -17.252  1.00 31.64           C  
ATOM   3751  HB  VAL A 248     -31.438  -7.745 -18.000  1.00 31.64           H  
ATOM   3752  O   VAL A 248     -30.931  -5.361 -16.802  1.00 31.64           O  
ATOM   3753  CG1 VAL A 248     -29.454  -8.528 -17.756  1.00 31.64           C  
ATOM   3754 HG11 VAL A 248     -29.469  -9.087 -18.691  1.00 31.64           H  
ATOM   3755 HG12 VAL A 248     -28.974  -7.567 -17.942  1.00 31.64           H  
ATOM   3756 HG13 VAL A 248     -28.873  -9.082 -17.019  1.00 31.64           H  
ATOM   3757  CG2 VAL A 248     -31.557  -9.691 -17.118  1.00 31.64           C  
ATOM   3758 HG21 VAL A 248     -32.608  -9.580 -16.854  1.00 31.64           H  
ATOM   3759 HG22 VAL A 248     -31.053 -10.277 -16.350  1.00 31.64           H  
ATOM   3760 HG23 VAL A 248     -31.499 -10.223 -18.068  1.00 31.64           H  
ATOM   3761  N   SER A 249     -29.272  -5.845 -15.360  1.00 34.20           N  
ATOM   3762  H   SER A 249     -28.913  -6.513 -14.693  1.00 34.20           H  
ATOM   3763  CA  SER A 249     -28.556  -4.595 -15.569  1.00 34.20           C  
ATOM   3764  HA  SER A 249     -29.238  -3.760 -15.410  1.00 34.20           H  
ATOM   3765  C   SER A 249     -28.062  -4.565 -17.016  1.00 34.20           C  
ATOM   3766  CB  SER A 249     -27.414  -4.473 -14.565  1.00 34.20           C  
ATOM   3767  HB2 SER A 249     -27.811  -4.549 -13.553  1.00 34.20           H  
ATOM   3768  HB3 SER A 249     -26.677  -5.259 -14.728  1.00 34.20           H  
ATOM   3769  O   SER A 249     -27.009  -5.106 -17.359  1.00 34.20           O  
ATOM   3770  OG  SER A 249     -26.825  -3.213 -14.739  1.00 34.20           O  
ATOM   3771  HG  SER A 249     -26.170  -3.071 -14.051  1.00 34.20           H  
ATOM   3772  N   THR A 250     -28.869  -3.995 -17.908  1.00 29.03           N  
ATOM   3773  H   THR A 250     -29.801  -3.742 -17.611  1.00 29.03           H  
ATOM   3774  CA  THR A 250     -28.515  -3.749 -19.300  1.00 29.03           C  
ATOM   3775  HA  THR A 250     -27.926  -4.584 -19.678  1.00 29.03           H  
ATOM   3776  C   THR A 250     -27.624  -2.518 -19.331  1.00 29.03           C  
ATOM   3777  CB  THR A 250     -29.749  -3.593 -20.207  1.00 29.03           C  
ATOM   3778  HB  THR A 250     -29.426  -3.233 -21.184  1.00 29.03           H  
ATOM   3779  O   THR A 250     -27.989  -1.490 -19.898  1.00 29.03           O  
ATOM   3780  CG2 THR A 250     -30.490  -4.911 -20.420  1.00 29.03           C  
ATOM   3781 HG21 THR A 250     -30.862  -5.288 -19.467  1.00 29.03           H  
ATOM   3782 HG22 THR A 250     -29.818  -5.645 -20.863  1.00 29.03           H  
ATOM   3783 HG23 THR A 250     -31.334  -4.746 -21.090  1.00 29.03           H  
ATOM   3784  OG1 THR A 250     -30.653  -2.664 -19.654  1.00 29.03           O  
ATOM   3785  HG1 THR A 250     -30.184  -1.826 -19.622  1.00 29.03           H  
ATOM   3786  N   TYR A 251     -26.452  -2.595 -18.696  1.00 32.17           N  
ATOM   3787  H   TYR A 251     -26.234  -3.432 -18.175  1.00 32.17           H  
ATOM   3788  CA  TYR A 251     -25.361  -1.735 -19.120  1.00 32.17           C  
ATOM   3789  HA  TYR A 251     -25.701  -0.702 -19.049  1.00 32.17           H  
ATOM   3790  C   TYR A 251     -25.077  -2.105 -20.580  1.00 32.17           C  
ATOM   3791  CB  TYR A 251     -24.122  -1.880 -18.228  1.00 32.17           C  
ATOM   3792  HB2 TYR A 251     -23.252  -1.537 -18.787  1.00 32.17           H  
ATOM   3793  HB3 TYR A 251     -23.959  -2.929 -17.980  1.00 32.17           H  
ATOM   3794  O   TYR A 251     -24.803  -3.272 -20.863  1.00 32.17           O  
ATOM   3795  CG  TYR A 251     -24.219  -1.043 -16.968  1.00 32.17           C  
ATOM   3796  CD1 TYR A 251     -24.048   0.354 -17.037  1.00 32.17           C  
ATOM   3797  HD1 TYR A 251     -23.800   0.822 -17.978  1.00 32.17           H  
ATOM   3798  CD2 TYR A 251     -24.500  -1.651 -15.735  1.00 32.17           C  
ATOM   3799  HD2 TYR A 251     -24.570  -2.727 -15.680  1.00 32.17           H  
ATOM   3800  CE1 TYR A 251     -24.201   1.145 -15.881  1.00 32.17           C  
ATOM   3801  HE1 TYR A 251     -24.072   2.215 -15.938  1.00 32.17           H  
ATOM   3802  CE2 TYR A 251     -24.669  -0.864 -14.578  1.00 32.17           C  
ATOM   3803  HE2 TYR A 251     -24.878  -1.317 -13.619  1.00 32.17           H  
ATOM   3804  OH  TYR A 251     -24.698   1.287 -13.533  1.00 32.17           O  
ATOM   3805  HH  TYR A 251     -24.547   2.220 -13.698  1.00 32.17           H  
ATOM   3806  CZ  TYR A 251     -24.529   0.535 -14.651  1.00 32.17           C  
ATOM   3807  N   PRO A 252     -25.185  -1.159 -21.529  1.00 34.11           N  
ATOM   3808  CA  PRO A 252     -25.060  -1.466 -22.953  1.00 34.11           C  
ATOM   3809  HA  PRO A 252     -25.765  -2.253 -23.218  1.00 34.11           H  
ATOM   3810  C   PRO A 252     -23.655  -1.955 -23.333  1.00 34.11           C  
ATOM   3811  CB  PRO A 252     -25.454  -0.174 -23.678  1.00 34.11           C  
ATOM   3812  HB2 PRO A 252     -24.882  -0.022 -24.594  1.00 34.11           H  
ATOM   3813  HB3 PRO A 252     -26.520  -0.201 -23.902  1.00 34.11           H  
ATOM   3814  O   PRO A 252     -23.451  -2.446 -24.440  1.00 34.11           O  
ATOM   3815  CG  PRO A 252     -25.182   0.927 -22.655  1.00 34.11           C  
ATOM   3816  HG2 PRO A 252     -24.129   1.206 -22.690  1.00 34.11           H  
ATOM   3817  HG3 PRO A 252     -25.815   1.799 -22.817  1.00 34.11           H  
ATOM   3818  CD  PRO A 252     -25.484   0.250 -21.324  1.00 34.11           C  
ATOM   3819  HD2 PRO A 252     -26.540   0.368 -21.082  1.00 34.11           H  
ATOM   3820  HD3 PRO A 252     -24.863   0.683 -20.539  1.00 34.11           H  
ATOM   3821  N   TRP A 253     -22.681  -1.838 -22.430  1.00 32.72           N  
ATOM   3822  H   TRP A 253     -22.914  -1.465 -21.521  1.00 32.72           H  
ATOM   3823  CA  TRP A 253     -21.318  -2.304 -22.627  1.00 32.72           C  
ATOM   3824  HA  TRP A 253     -21.184  -2.632 -23.658  1.00 32.72           H  
ATOM   3825  C   TRP A 253     -21.046  -3.500 -21.717  1.00 32.72           C  
ATOM   3826  CB  TRP A 253     -20.357  -1.134 -22.386  1.00 32.72           C  
ATOM   3827  HB2 TRP A 253     -20.425  -0.834 -21.340  1.00 32.72           H  
ATOM   3828  HB3 TRP A 253     -19.338  -1.478 -22.563  1.00 32.72           H  
ATOM   3829  O   TRP A 253     -21.036  -3.363 -20.495  1.00 32.72           O  
ATOM   3830  CG  TRP A 253     -20.590   0.086 -23.234  1.00 32.72           C  
ATOM   3831  CD1 TRP A 253     -21.229   0.127 -24.429  1.00 32.72           C  
ATOM   3832  HD1 TRP A 253     -21.656  -0.725 -24.936  1.00 32.72           H  
ATOM   3833  CD2 TRP A 253     -20.168   1.459 -22.969  1.00 32.72           C  
ATOM   3834  CE2 TRP A 253     -20.601   2.283 -24.052  1.00 32.72           C  
ATOM   3835  CE3 TRP A 253     -19.447   2.089 -21.933  1.00 32.72           C  
ATOM   3836  HE3 TRP A 253     -19.099   1.497 -21.098  1.00 32.72           H  
ATOM   3837  NE1 TRP A 253     -21.255   1.421 -24.903  1.00 32.72           N  
ATOM   3838  HE1 TRP A 253     -21.665   1.682 -25.788  1.00 32.72           H  
ATOM   3839  CH2 TRP A 253     -19.604   4.250 -23.063  1.00 32.72           C  
ATOM   3840  HH2 TRP A 253     -19.375   5.305 -23.093  1.00 32.72           H  
ATOM   3841  CZ2 TRP A 253     -20.331   3.657 -24.108  1.00 32.72           C  
ATOM   3842  HZ2 TRP A 253     -20.666   4.246 -24.949  1.00 32.72           H  
ATOM   3843  CZ3 TRP A 253     -19.166   3.468 -21.979  1.00 32.72           C  
ATOM   3844  HZ3 TRP A 253     -18.604   3.927 -21.179  1.00 32.72           H  
ATOM   3845  N   ALA A 254     -20.761  -4.660 -22.313  1.00 35.44           N  
ATOM   3846  H   ALA A 254     -20.855  -4.719 -23.317  1.00 35.44           H  
ATOM   3847  CA  ALA A 254     -20.396  -5.887 -21.597  1.00 35.44           C  
ATOM   3848  HA  ALA A 254     -21.260  -6.238 -21.032  1.00 35.44           H  
ATOM   3849  C   ALA A 254     -19.241  -5.683 -20.592  1.00 35.44           C  
ATOM   3850  CB  ALA A 254     -20.030  -6.944 -22.647  1.00 35.44           C  
ATOM   3851  HB1 ALA A 254     -20.875  -7.117 -23.312  1.00 35.44           H  
ATOM   3852  HB2 ALA A 254     -19.786  -7.881 -22.145  1.00 35.44           H  
ATOM   3853  HB3 ALA A 254     -19.166  -6.620 -23.228  1.00 35.44           H  
ATOM   3854  O   ALA A 254     -19.170  -6.370 -19.582  1.00 35.44           O  
ATOM   3855  N   ALA A 255     -18.371  -4.693 -20.828  1.00 33.33           N  
ATOM   3856  H   ALA A 255     -18.491  -4.152 -21.672  1.00 33.33           H  
ATOM   3857  CA  ALA A 255     -17.261  -4.342 -19.943  1.00 33.33           C  
ATOM   3858  HA  ALA A 255     -16.693  -5.248 -19.733  1.00 33.33           H  
ATOM   3859  C   ALA A 255     -17.681  -3.751 -18.579  1.00 33.33           C  
ATOM   3860  CB  ALA A 255     -16.362  -3.360 -20.706  1.00 33.33           C  
ATOM   3861  HB1 ALA A 255     -16.910  -2.444 -20.927  1.00 33.33           H  
ATOM   3862  HB2 ALA A 255     -15.494  -3.110 -20.096  1.00 33.33           H  
ATOM   3863  HB3 ALA A 255     -16.019  -3.812 -21.636  1.00 33.33           H  
ATOM   3864  O   ALA A 255     -16.850  -3.701 -17.672  1.00 33.33           O  
ATOM   3865  N   MET A 256     -18.929  -3.287 -18.444  1.00 31.85           N  
ATOM   3866  H   MET A 256     -19.562  -3.387 -19.225  1.00 31.85           H  
ATOM   3867  CA  MET A 256     -19.472  -2.662 -17.229  1.00 31.85           C  
ATOM   3868  HA  MET A 256     -18.657  -2.407 -16.552  1.00 31.85           H  
ATOM   3869  C   MET A 256     -20.407  -3.579 -16.434  1.00 31.85           C  
ATOM   3870  CB  MET A 256     -20.211  -1.368 -17.602  1.00 31.85           C  
ATOM   3871  HB2 MET A 256     -20.796  -1.022 -16.750  1.00 31.85           H  
ATOM   3872  HB3 MET A 256     -20.896  -1.560 -18.428  1.00 31.85           H  
ATOM   3873  O   MET A 256     -20.909  -3.171 -15.389  1.00 31.85           O  
ATOM   3874  CG  MET A 256     -19.256  -0.241 -17.984  1.00 31.85           C  
ATOM   3875  HG2 MET A 256     -18.670  -0.529 -18.857  1.00 31.85           H  
ATOM   3876  HG3 MET A 256     -18.576  -0.078 -17.148  1.00 31.85           H  
ATOM   3877  SD  MET A 256     -20.123   1.313 -18.333  1.00 31.85           S  
ATOM   3878  CE  MET A 256     -18.789   2.482 -17.959  1.00 31.85           C  
ATOM   3879  HE1 MET A 256     -19.141   3.502 -18.116  1.00 31.85           H  
ATOM   3880  HE2 MET A 256     -17.937   2.290 -18.611  1.00 31.85           H  
ATOM   3881  HE3 MET A 256     -18.481   2.369 -16.920  1.00 31.85           H  
ATOM   3882  N   GLN A 257     -20.677  -4.798 -16.907  1.00 36.44           N  
ATOM   3883  H   GLN A 257     -20.172  -5.149 -17.709  1.00 36.44           H  
ATOM   3884  CA  GLN A 257     -21.433  -5.744 -16.095  1.00 36.44           C  
ATOM   3885  HA  GLN A 257     -22.271  -5.201 -15.658  1.00 36.44           H  
ATOM   3886  C   GLN A 257     -20.546  -6.258 -14.951  1.00 36.44           C  
ATOM   3887  CB  GLN A 257     -22.018  -6.876 -16.950  1.00 36.44           C  
ATOM   3888  HB2 GLN A 257     -21.234  -7.364 -17.529  1.00 36.44           H  
ATOM   3889  HB3 GLN A 257     -22.463  -7.609 -16.278  1.00 36.44           H  
ATOM   3890  O   GLN A 257     -19.380  -6.574 -15.204  1.00 36.44           O  
ATOM   3891  CG  GLN A 257     -23.113  -6.332 -17.885  1.00 36.44           C  
ATOM   3892  HG2 GLN A 257     -23.706  -5.593 -17.347  1.00 36.44           H  
ATOM   3893  HG3 GLN A 257     -22.656  -5.837 -18.742  1.00 36.44           H  
ATOM   3894  CD  GLN A 257     -24.067  -7.412 -18.384  1.00 36.44           C  
ATOM   3895  NE2 GLN A 257     -25.297  -7.072 -18.697  1.00 36.44           N  
ATOM   3896 HE21 GLN A 257     -25.891  -7.840 -18.974  1.00 36.44           H  
ATOM   3897 HE22 GLN A 257     -25.667  -6.170 -18.434  1.00 36.44           H  
ATOM   3898  OE1 GLN A 257     -23.755  -8.584 -18.492  1.00 36.44           O  
ATOM   3899  N   PRO A 258     -21.056  -6.330 -13.704  1.00 41.91           N  
ATOM   3900  CA  PRO A 258     -20.331  -6.997 -12.632  1.00 41.91           C  
ATOM   3901  HA  PRO A 258     -19.392  -6.478 -12.438  1.00 41.91           H  
ATOM   3902  C   PRO A 258     -20.036  -8.432 -13.071  1.00 41.91           C  
ATOM   3903  CB  PRO A 258     -21.227  -6.917 -11.390  1.00 41.91           C  
ATOM   3904  HB2 PRO A 258     -21.162  -7.815 -10.777  1.00 41.91           H  
ATOM   3905  HB3 PRO A 258     -20.949  -6.040 -10.805  1.00 41.91           H  
ATOM   3906  O   PRO A 258     -20.909  -9.101 -13.630  1.00 41.91           O  
ATOM   3907  CG  PRO A 258     -22.632  -6.718 -11.959  1.00 41.91           C  
ATOM   3908  HG2 PRO A 258     -23.269  -6.155 -11.278  1.00 41.91           H  
ATOM   3909  HG3 PRO A 258     -23.072  -7.691 -12.177  1.00 41.91           H  
ATOM   3910  CD  PRO A 258     -22.396  -5.966 -13.268  1.00 41.91           C  
ATOM   3911  HD2 PRO A 258     -23.152  -6.262 -13.996  1.00 41.91           H  
ATOM   3912  HD3 PRO A 258     -22.436  -4.892 -13.092  1.00 41.91           H  
ATOM   3913  N   ASP A 259     -18.797  -8.878 -12.859  1.00 44.40           N  
ATOM   3914  H   ASP A 259     -18.117  -8.264 -12.434  1.00 44.40           H  
ATOM   3915  CA  ASP A 259     -18.378 -10.234 -13.204  1.00 44.40           C  
ATOM   3916  HA  ASP A 259     -18.348 -10.296 -14.292  1.00 44.40           H  
ATOM   3917  C   ASP A 259     -19.376 -11.259 -12.624  1.00 44.40           C  
ATOM   3918  CB  ASP A 259     -16.955 -10.495 -12.694  1.00 44.40           C  
ATOM   3919  HB2 ASP A 259     -16.958 -10.579 -11.607  1.00 44.40           H  
ATOM   3920  HB3 ASP A 259     -16.317  -9.656 -12.972  1.00 44.40           H  
ATOM   3921  O   ASP A 259     -19.709 -11.182 -11.437  1.00 44.40           O  
ATOM   3922  CG  ASP A 259     -16.372 -11.783 -13.268  1.00 44.40           C  
ATOM   3923  OD1 ASP A 259     -16.929 -12.872 -13.002  1.00 44.40           O  
ATOM   3924  OD2 ASP A 259     -15.343 -11.705 -13.965  1.00 44.40           O  
ATOM   3925  N   PRO A 260     -19.879 -12.220 -13.419  1.00 45.60           N  
ATOM   3926  CA  PRO A 260     -20.829 -13.220 -12.938  1.00 45.60           C  
ATOM   3927  HA  PRO A 260     -21.773 -12.722 -12.712  1.00 45.60           H  
ATOM   3928  C   PRO A 260     -20.355 -13.977 -11.689  1.00 45.60           C  
ATOM   3929  CB  PRO A 260     -21.024 -14.181 -14.113  1.00 45.60           C  
ATOM   3930  HB2 PRO A 260     -20.301 -14.994 -14.054  1.00 45.60           H  
ATOM   3931  HB3 PRO A 260     -22.039 -14.576 -14.144  1.00 45.60           H  
ATOM   3932  O   PRO A 260     -21.186 -14.427 -10.898  1.00 45.60           O  
ATOM   3933  CG  PRO A 260     -20.711 -13.328 -15.340  1.00 45.60           C  
ATOM   3934  HG2 PRO A 260     -20.358 -13.932 -16.176  1.00 45.60           H  
ATOM   3935  HG3 PRO A 260     -21.597 -12.759 -15.624  1.00 45.60           H  
ATOM   3936  CD  PRO A 260     -19.635 -12.371 -14.843  1.00 45.60           C  
ATOM   3937  HD2 PRO A 260     -19.727 -11.422 -15.371  1.00 45.60           H  
ATOM   3938  HD3 PRO A 260     -18.648 -12.805 -15.002  1.00 45.60           H  
ATOM   3939  N   ARG A 261     -19.037 -14.094 -11.468  1.00 43.92           N  
ATOM   3940  H   ARG A 261     -18.400 -13.667 -12.125  1.00 43.92           H  
ATOM   3941  CA  ARG A 261     -18.463 -14.701 -10.257  1.00 43.92           C  
ATOM   3942  HA  ARG A 261     -18.815 -15.729 -10.164  1.00 43.92           H  
ATOM   3943  C   ARG A 261     -18.911 -13.993  -8.977  1.00 43.92           C  
ATOM   3944  CB  ARG A 261     -16.932 -14.718 -10.367  1.00 43.92           C  
ATOM   3945  HB2 ARG A 261     -16.509 -15.035  -9.414  1.00 43.92           H  
ATOM   3946  HB3 ARG A 261     -16.569 -13.712 -10.578  1.00 43.92           H  
ATOM   3947  O   ARG A 261     -19.111 -14.661  -7.966  1.00 43.92           O  
ATOM   3948  CG  ARG A 261     -16.471 -15.703 -11.454  1.00 43.92           C  
ATOM   3949  HG2 ARG A 261     -16.960 -15.492 -12.405  1.00 43.92           H  
ATOM   3950  HG3 ARG A 261     -16.744 -16.713 -11.145  1.00 43.92           H  
ATOM   3951  CD  ARG A 261     -14.959 -15.646 -11.649  1.00 43.92           C  
ATOM   3952  HD2 ARG A 261     -14.654 -16.510 -12.240  1.00 43.92           H  
ATOM   3953  HD3 ARG A 261     -14.470 -15.699 -10.676  1.00 43.92           H  
ATOM   3954  NE  ARG A 261     -14.553 -14.423 -12.353  1.00 43.92           N  
ATOM   3955  HE  ARG A 261     -15.273 -13.799 -12.687  1.00 43.92           H  
ATOM   3956  NH1 ARG A 261     -12.309 -14.841 -12.277  1.00 43.92           N  
ATOM   3957 HH11 ARG A 261     -11.378 -14.517 -12.497  1.00 43.92           H  
ATOM   3958 HH12 ARG A 261     -12.416 -15.634 -11.660  1.00 43.92           H  
ATOM   3959  NH2 ARG A 261     -13.062 -13.028 -13.310  1.00 43.92           N  
ATOM   3960 HH21 ARG A 261     -13.811 -12.427 -13.625  1.00 43.92           H  
ATOM   3961 HH22 ARG A 261     -12.086 -12.783 -13.397  1.00 43.92           H  
ATOM   3962  CZ  ARG A 261     -13.313 -14.099 -12.638  1.00 43.92           C  
ATOM   3963  N   TYR A 262     -19.196 -12.689  -9.029  1.00 42.64           N  
ATOM   3964  H   TYR A 262     -19.056 -12.197  -9.900  1.00 42.64           H  
ATOM   3965  CA  TYR A 262     -19.744 -11.942  -7.892  1.00 42.64           C  
ATOM   3966  HA  TYR A 262     -19.121 -12.124  -7.016  1.00 42.64           H  
ATOM   3967  C   TYR A 262     -21.165 -12.350  -7.517  1.00 42.64           C  
ATOM   3968  CB  TYR A 262     -19.752 -10.445  -8.200  1.00 42.64           C  
ATOM   3969  HB2 TYR A 262     -20.250  -9.925  -7.381  1.00 42.64           H  
ATOM   3970  HB3 TYR A 262     -20.335 -10.257  -9.101  1.00 42.64           H  
ATOM   3971  O   TYR A 262     -21.521 -12.327  -6.343  1.00 42.64           O  
ATOM   3972  CG  TYR A 262     -18.376  -9.854  -8.335  1.00 42.64           C  
ATOM   3973  CD1 TYR A 262     -17.513  -9.880  -7.226  1.00 42.64           C  
ATOM   3974  HD1 TYR A 262     -17.824 -10.348  -6.304  1.00 42.64           H  
ATOM   3975  CD2 TYR A 262     -17.975  -9.257  -9.539  1.00 42.64           C  
ATOM   3976  HD2 TYR A 262     -18.660  -9.234 -10.373  1.00 42.64           H  
ATOM   3977  CE1 TYR A 262     -16.262  -9.258  -7.304  1.00 42.64           C  
ATOM   3978  HE1 TYR A 262     -15.613  -9.234  -6.441  1.00 42.64           H  
ATOM   3979  CE2 TYR A 262     -16.708  -8.659  -9.637  1.00 42.64           C  
ATOM   3980  HE2 TYR A 262     -16.388  -8.164 -10.542  1.00 42.64           H  
ATOM   3981  OH  TYR A 262     -14.789  -7.840  -8.466  1.00 42.64           O  
ATOM   3982  HH  TYR A 262     -14.297  -7.936  -7.648  1.00 42.64           H  
ATOM   3983  CZ  TYR A 262     -15.886  -8.616  -8.493  1.00 42.64           C  
ATOM   3984  N   SER A 263     -22.000 -12.740  -8.487  1.00 37.64           N  
ATOM   3985  H   SER A 263     -21.663 -12.809  -9.437  1.00 37.64           H  
ATOM   3986  CA  SER A 263     -23.352 -13.211  -8.163  1.00 37.64           C  
ATOM   3987  HA  SER A 263     -23.770 -12.538  -7.414  1.00 37.64           H  
ATOM   3988  C   SER A 263     -23.326 -14.610  -7.539  1.00 37.64           C  
ATOM   3989  CB  SER A 263     -24.278 -13.152  -9.385  1.00 37.64           C  
ATOM   3990  HB2 SER A 263     -25.290 -12.942  -9.037  1.00 37.64           H  
ATOM   3991  HB3 SER A 263     -23.971 -12.338 -10.041  1.00 37.64           H  
ATOM   3992  O   SER A 263     -24.284 -15.006  -6.871  1.00 37.64           O  
ATOM   3993  OG  SER A 263     -24.310 -14.367 -10.113  1.00 37.64           O  
ATOM   3994  HG  SER A 263     -24.610 -15.064  -9.525  1.00 37.64           H  
ATOM   3995  N   GLN A 264     -22.255 -15.373  -7.791  1.00 35.24           N  
ATOM   3996  H   GLN A 264     -21.522 -14.979  -8.363  1.00 35.24           H  
ATOM   3997  CA  GLN A 264     -22.058 -16.724  -7.271  1.00 35.24           C  
ATOM   3998  HA  GLN A 264     -23.032 -17.199  -7.151  1.00 35.24           H  
ATOM   3999  C   GLN A 264     -21.404 -16.740  -5.886  1.00 35.24           C  
ATOM   4000  CB  GLN A 264     -21.251 -17.571  -8.262  1.00 35.24           C  
ATOM   4001  HB2 GLN A 264     -21.065 -18.544  -7.806  1.00 35.24           H  
ATOM   4002  HB3 GLN A 264     -20.291 -17.096  -8.461  1.00 35.24           H  
ATOM   4003  O   GLN A 264     -21.722 -17.638  -5.109  1.00 35.24           O  
ATOM   4004  CG  GLN A 264     -22.004 -17.785  -9.584  1.00 35.24           C  
ATOM   4005  HG2 GLN A 264     -22.995 -18.188  -9.375  1.00 35.24           H  
ATOM   4006  HG3 GLN A 264     -22.123 -16.828 -10.092  1.00 35.24           H  
ATOM   4007  CD  GLN A 264     -21.291 -18.747 -10.529  1.00 35.24           C  
ATOM   4008  NE2 GLN A 264     -21.717 -18.830 -11.769  1.00 35.24           N  
ATOM   4009 HE21 GLN A 264     -22.423 -18.191 -12.108  1.00 35.24           H  
ATOM   4010 HE22 GLN A 264     -21.179 -19.444 -12.364  1.00 35.24           H  
ATOM   4011  OE1 GLN A 264     -20.366 -19.462 -10.191  1.00 35.24           O  
ATOM   4012  N   SER A 265     -20.611 -15.724  -5.517  1.00 35.60           N  
ATOM   4013  H   SER A 265     -20.358 -15.034  -6.209  1.00 35.60           H  
ATOM   4014  CA  SER A 265     -19.970 -15.589  -4.191  1.00 35.60           C  
ATOM   4015  HA  SER A 265     -19.506 -16.546  -3.953  1.00 35.60           H  
ATOM   4016  C   SER A 265     -20.953 -15.281  -3.045  1.00 35.60           C  
ATOM   4017  CB  SER A 265     -18.841 -14.552  -4.258  1.00 35.60           C  
ATOM   4018  HB2 SER A 265     -18.260 -14.589  -3.337  1.00 35.60           H  
ATOM   4019  HB3 SER A 265     -18.183 -14.802  -5.090  1.00 35.60           H  
ATOM   4020  O   SER A 265     -20.593 -14.736  -2.006  1.00 35.60           O  
ATOM   4021  OG  SER A 265     -19.348 -13.243  -4.442  1.00 35.60           O  
ATOM   4022  HG  SER A 265     -19.834 -12.997  -3.652  1.00 35.60           H  
ATOM   4023  N   ASN A 266     -22.231 -15.611  -3.226  1.00 35.91           N  
ATOM   4024  H   ASN A 266     -22.418 -16.168  -4.048  1.00 35.91           H  
ATOM   4025  CA  ASN A 266     -23.377 -15.139  -2.460  1.00 35.91           C  
ATOM   4026  HA  ASN A 266     -23.251 -14.063  -2.335  1.00 35.91           H  
ATOM   4027  C   ASN A 266     -23.491 -15.725  -1.034  1.00 35.91           C  
ATOM   4028  CB  ASN A 266     -24.634 -15.406  -3.329  1.00 35.91           C  
ATOM   4029  HB2 ASN A 266     -25.211 -16.233  -2.916  1.00 35.91           H  
ATOM   4030  HB3 ASN A 266     -24.338 -15.687  -4.340  1.00 35.91           H  
ATOM   4031  O   ASN A 266     -24.521 -15.540  -0.387  1.00 35.91           O  
ATOM   4032  CG  ASN A 266     -25.547 -14.201  -3.451  1.00 35.91           C  
ATOM   4033  ND2 ASN A 266     -26.312 -14.108  -4.512  1.00 35.91           N  
ATOM   4034 HD21 ASN A 266     -26.069 -14.650  -5.328  1.00 35.91           H  
ATOM   4035 HD22 ASN A 266     -26.813 -13.234  -4.572  1.00 35.91           H  
ATOM   4036  OD1 ASN A 266     -25.595 -13.334  -2.605  1.00 35.91           O  
ATOM   4037  N   ARG A 267     -22.513 -16.499  -0.529  1.00 37.36           N  
ATOM   4038  H   ARG A 267     -21.647 -16.550  -1.046  1.00 37.36           H  
ATOM   4039  CA  ARG A 267     -22.683 -17.226   0.754  1.00 37.36           C  
ATOM   4040  HA  ARG A 267     -23.338 -16.641   1.399  1.00 37.36           H  
ATOM   4041  C   ARG A 267     -21.451 -17.441   1.610  1.00 37.36           C  
ATOM   4042  CB  ARG A 267     -23.332 -18.595   0.501  1.00 37.36           C  
ATOM   4043  HB2 ARG A 267     -23.272 -19.190   1.412  1.00 37.36           H  
ATOM   4044  HB3 ARG A 267     -22.806 -19.124  -0.293  1.00 37.36           H  
ATOM   4045  O   ARG A 267     -21.602 -17.600   2.821  1.00 37.36           O  
ATOM   4046  CG  ARG A 267     -24.806 -18.424   0.141  1.00 37.36           C  
ATOM   4047  HG2 ARG A 267     -25.273 -17.738   0.848  1.00 37.36           H  
ATOM   4048  HG3 ARG A 267     -24.888 -18.022  -0.869  1.00 37.36           H  
ATOM   4049  CD  ARG A 267     -25.562 -19.738   0.182  1.00 37.36           C  
ATOM   4050  HD2 ARG A 267     -25.116 -20.424  -0.537  1.00 37.36           H  
ATOM   4051  HD3 ARG A 267     -25.483 -20.161   1.184  1.00 37.36           H  
ATOM   4052  NE  ARG A 267     -26.971 -19.485  -0.156  1.00 37.36           N  
ATOM   4053  HE  ARG A 267     -27.200 -18.530  -0.391  1.00 37.36           H  
ATOM   4054  NH1 ARG A 267     -27.701 -21.637   0.064  1.00 37.36           N  
ATOM   4055 HH11 ARG A 267     -26.752 -21.901   0.289  1.00 37.36           H  
ATOM   4056 HH12 ARG A 267     -28.427 -22.334  -0.012  1.00 37.36           H  
ATOM   4057  NH2 ARG A 267     -29.139 -20.030  -0.545  1.00 37.36           N  
ATOM   4058 HH21 ARG A 267     -29.320 -19.067  -0.789  1.00 37.36           H  
ATOM   4059 HH22 ARG A 267     -29.871 -20.721  -0.617  1.00 37.36           H  
ATOM   4060  CZ  ARG A 267     -27.930 -20.383  -0.209  1.00 37.36           C  
ATOM   4061  N   HIS A 268     -20.268 -17.468   1.030  1.00 35.01           N  
ATOM   4062  H   HIS A 268     -20.167 -17.253   0.048  1.00 35.01           H  
ATOM   4063  CA  HIS A 268     -19.055 -17.752   1.770  1.00 35.01           C  
ATOM   4064  HA  HIS A 268     -19.259 -17.718   2.840  1.00 35.01           H  
ATOM   4065  C   HIS A 268     -18.081 -16.617   1.499  1.00 35.01           C  
ATOM   4066  CB  HIS A 268     -18.600 -19.183   1.452  1.00 35.01           C  
ATOM   4067  HB2 HIS A 268     -17.672 -19.397   1.982  1.00 35.01           H  
ATOM   4068  HB3 HIS A 268     -18.412 -19.279   0.383  1.00 35.01           H  
ATOM   4069  O   HIS A 268     -18.164 -15.949   0.477  1.00 35.01           O  
ATOM   4070  CG  HIS A 268     -19.660 -20.183   1.881  1.00 35.01           C  
ATOM   4071  CD2 HIS A 268     -20.553 -20.835   1.070  1.00 35.01           C  
ATOM   4072  HD2 HIS A 268     -20.565 -20.786  -0.009  1.00 35.01           H  
ATOM   4073  ND1 HIS A 268     -20.031 -20.458   3.179  1.00 35.01           N  
ATOM   4074  HD1 HIS A 268     -19.590 -20.084   4.006  1.00 35.01           H  
ATOM   4075  CE1 HIS A 268     -21.114 -21.251   3.150  1.00 35.01           C  
ATOM   4076  HE1 HIS A 268     -21.632 -21.619   4.023  1.00 35.01           H  
ATOM   4077  NE2 HIS A 268     -21.481 -21.507   1.885  1.00 35.01           N  
ATOM   4078  N   GLN A 269     -17.270 -16.303   2.499  1.00 42.85           N  
ATOM   4079  H   GLN A 269     -17.238 -16.946   3.278  1.00 42.85           H  
ATOM   4080  CA  GLN A 269     -16.300 -15.210   2.512  1.00 42.85           C  
ATOM   4081  HA  GLN A 269     -16.816 -14.261   2.661  1.00 42.85           H  
ATOM   4082  C   GLN A 269     -15.516 -15.134   1.185  1.00 42.85           C  
ATOM   4083  CB  GLN A 269     -15.379 -15.504   3.707  1.00 42.85           C  
ATOM   4084  HB2 GLN A 269     -14.957 -16.499   3.567  1.00 42.85           H  
ATOM   4085  HB3 GLN A 269     -14.555 -14.790   3.722  1.00 42.85           H  
ATOM   4086  O   GLN A 269     -15.465 -16.123   0.465  1.00 42.85           O  
ATOM   4087  CG  GLN A 269     -16.128 -15.427   5.060  1.00 42.85           C  
ATOM   4088  HG2 GLN A 269     -17.177 -15.701   4.949  1.00 42.85           H  
ATOM   4089  HG3 GLN A 269     -16.104 -14.392   5.402  1.00 42.85           H  
ATOM   4090  CD  GLN A 269     -15.553 -16.323   6.156  1.00 42.85           C  
ATOM   4091  NE2 GLN A 269     -15.914 -16.093   7.399  1.00 42.85           N  
ATOM   4092 HE21 GLN A 269     -16.471 -15.284   7.635  1.00 42.85           H  
ATOM   4093 HE22 GLN A 269     -15.479 -16.688   8.090  1.00 42.85           H  
ATOM   4094  OE1 GLN A 269     -14.817 -17.266   5.938  1.00 42.85           O  
ATOM   4095  N   PHE A 270     -14.868 -13.998   0.888  1.00 46.10           N  
ATOM   4096  H   PHE A 270     -14.969 -13.229   1.535  1.00 46.10           H  
ATOM   4097  CA  PHE A 270     -14.097 -13.692  -0.342  1.00 46.10           C  
ATOM   4098  HA  PHE A 270     -14.780 -13.339  -1.114  1.00 46.10           H  
ATOM   4099  C   PHE A 270     -13.242 -14.801  -0.979  1.00 46.10           C  
ATOM   4100  CB  PHE A 270     -13.097 -12.593   0.010  1.00 46.10           C  
ATOM   4101  HB2 PHE A 270     -12.417 -12.446  -0.829  1.00 46.10           H  
ATOM   4102  HB3 PHE A 270     -12.507 -12.933   0.861  1.00 46.10           H  
ATOM   4103  O   PHE A 270     -12.808 -14.638  -2.112  1.00 46.10           O  
ATOM   4104  CG  PHE A 270     -13.692 -11.255   0.321  1.00 46.10           C  
ATOM   4105  CD1 PHE A 270     -14.434 -10.596  -0.670  1.00 46.10           C  
ATOM   4106  HD1 PHE A 270     -14.612 -11.068  -1.625  1.00 46.10           H  
ATOM   4107  CD2 PHE A 270     -13.414 -10.623   1.540  1.00 46.10           C  
ATOM   4108  HD2 PHE A 270     -12.767 -11.086   2.270  1.00 46.10           H  
ATOM   4109  CE1 PHE A 270     -14.974  -9.331  -0.420  1.00 46.10           C  
ATOM   4110  HE1 PHE A 270     -15.570  -8.838  -1.173  1.00 46.10           H  
ATOM   4111  CE2 PHE A 270     -13.872  -9.316   1.735  1.00 46.10           C  
ATOM   4112  HE2 PHE A 270     -13.490  -8.737   2.562  1.00 46.10           H  
ATOM   4113  CZ  PHE A 270     -14.712  -8.702   0.798  1.00 46.10           C  
ATOM   4114  HZ  PHE A 270     -15.101  -7.708   0.964  1.00 46.10           H  
ATOM   4115  N   ILE A 271     -12.986 -15.881  -0.249  1.00 47.72           N  
ATOM   4116  H   ILE A 271     -13.503 -15.921   0.618  1.00 47.72           H  
ATOM   4117  CA  ILE A 271     -12.383 -17.154  -0.642  1.00 47.72           C  
ATOM   4118  HA  ILE A 271     -11.299 -17.037  -0.662  1.00 47.72           H  
ATOM   4119  C   ILE A 271     -12.812 -17.619  -2.045  1.00 47.72           C  
ATOM   4120  CB  ILE A 271     -12.768 -18.224   0.421  1.00 47.72           C  
ATOM   4121  HB  ILE A 271     -13.836 -18.424   0.328  1.00 47.72           H  
ATOM   4122  O   ILE A 271     -11.986 -18.179  -2.755  1.00 47.72           O  
ATOM   4123  CG1 ILE A 271     -12.498 -17.753   1.879  1.00 47.72           C  
ATOM   4124 HG12 ILE A 271     -12.990 -16.799   2.065  1.00 47.72           H  
ATOM   4125 HG13 ILE A 271     -11.426 -17.606   2.014  1.00 47.72           H  
ATOM   4126  CG2 ILE A 271     -12.011 -19.536   0.151  1.00 47.72           C  
ATOM   4127 HG21 ILE A 271     -12.313 -20.311   0.855  1.00 47.72           H  
ATOM   4128 HG22 ILE A 271     -10.935 -19.374   0.219  1.00 47.72           H  
ATOM   4129 HG23 ILE A 271     -12.247 -19.910  -0.845  1.00 47.72           H  
ATOM   4130  CD1 ILE A 271     -12.996 -18.705   2.973  1.00 47.72           C  
ATOM   4131 HD11 ILE A 271     -12.884 -18.223   3.945  1.00 47.72           H  
ATOM   4132 HD12 ILE A 271     -14.049 -18.936   2.812  1.00 47.72           H  
ATOM   4133 HD13 ILE A 271     -12.413 -19.626   2.978  1.00 47.72           H  
ATOM   4134  N   ASP A 272     -14.057 -17.370  -2.468  1.00 42.31           N  
ATOM   4135  H   ASP A 272     -14.729 -16.998  -1.813  1.00 42.31           H  
ATOM   4136  CA  ASP A 272     -14.526 -17.815  -3.792  1.00 42.31           C  
ATOM   4137  HA  ASP A 272     -14.147 -18.821  -3.976  1.00 42.31           H  
ATOM   4138  C   ASP A 272     -14.019 -16.938  -4.958  1.00 42.31           C  
ATOM   4139  CB  ASP A 272     -16.064 -17.889  -3.806  1.00 42.31           C  
ATOM   4140  HB2 ASP A 272     -16.393 -18.094  -4.824  1.00 42.31           H  
ATOM   4141  HB3 ASP A 272     -16.465 -16.916  -3.520  1.00 42.31           H  
ATOM   4142  O   ASP A 272     -13.986 -17.392  -6.100  1.00 42.31           O  
ATOM   4143  CG  ASP A 272     -16.667 -18.973  -2.897  1.00 42.31           C  
ATOM   4144  OD1 ASP A 272     -15.942 -19.912  -2.496  1.00 42.31           O  
ATOM   4145  OD2 ASP A 272     -17.882 -18.858  -2.607  1.00 42.31           O  
ATOM   4146  N   VAL A 273     -13.639 -15.682  -4.692  1.00 50.27           N  
ATOM   4147  H   VAL A 273     -13.609 -15.410  -3.720  1.00 50.27           H  
ATOM   4148  CA  VAL A 273     -13.215 -14.698  -5.714  1.00 50.27           C  
ATOM   4149  HA  VAL A 273     -13.374 -15.117  -6.707  1.00 50.27           H  
ATOM   4150  C   VAL A 273     -11.722 -14.382  -5.613  1.00 50.27           C  
ATOM   4151  CB  VAL A 273     -14.056 -13.406  -5.606  1.00 50.27           C  
ATOM   4152  HB  VAL A 273     -13.881 -12.950  -4.632  1.00 50.27           H  
ATOM   4153  O   VAL A 273     -11.091 -14.037  -6.608  1.00 50.27           O  
ATOM   4154  CG1 VAL A 273     -13.713 -12.374  -6.689  1.00 50.27           C  
ATOM   4155 HG11 VAL A 273     -13.806 -12.829  -7.675  1.00 50.27           H  
ATOM   4156 HG12 VAL A 273     -14.385 -11.518  -6.621  1.00 50.27           H  
ATOM   4157 HG13 VAL A 273     -12.694 -12.011  -6.556  1.00 50.27           H  
ATOM   4158  CG2 VAL A 273     -15.558 -13.702  -5.733  1.00 50.27           C  
ATOM   4159 HG21 VAL A 273     -15.880 -14.346  -4.915  1.00 50.27           H  
ATOM   4160 HG22 VAL A 273     -16.131 -12.776  -5.682  1.00 50.27           H  
ATOM   4161 HG23 VAL A 273     -15.760 -14.202  -6.680  1.00 50.27           H  
ATOM   4162  N   LEU A 274     -11.154 -14.491  -4.413  1.00 54.79           N  
ATOM   4163  H   LEU A 274     -11.708 -14.870  -3.659  1.00 54.79           H  
ATOM   4164  CA  LEU A 274      -9.773 -14.150  -4.106  1.00 54.79           C  
ATOM   4165  HA  LEU A 274      -9.244 -13.872  -5.018  1.00 54.79           H  
ATOM   4166  C   LEU A 274      -9.040 -15.336  -3.528  1.00 54.79           C  
ATOM   4167  CB  LEU A 274      -9.719 -13.010  -3.078  1.00 54.79           C  
ATOM   4168  HB2 LEU A 274     -10.118 -13.399  -2.141  1.00 54.79           H  
ATOM   4169  HB3 LEU A 274      -8.678 -12.732  -2.915  1.00 54.79           H  
ATOM   4170  O   LEU A 274      -9.593 -16.084  -2.722  1.00 54.79           O  
ATOM   4171  CG  LEU A 274     -10.513 -11.767  -3.471  1.00 54.79           C  
ATOM   4172  HG  LEU A 274     -11.556 -12.039  -3.635  1.00 54.79           H  
ATOM   4173  CD1 LEU A 274     -10.460 -10.805  -2.268  1.00 54.79           C  
ATOM   4174 HD11 LEU A 274      -9.544 -10.214  -2.299  1.00 54.79           H  
ATOM   4175 HD12 LEU A 274     -11.321 -10.138  -2.225  1.00 54.79           H  
ATOM   4176 HD13 LEU A 274     -10.505 -11.365  -1.334  1.00 54.79           H  
ATOM   4177  CD2 LEU A 274      -9.933 -11.176  -4.763  1.00 54.79           C  
ATOM   4178 HD21 LEU A 274      -9.665 -11.945  -5.487  1.00 54.79           H  
ATOM   4179 HD22 LEU A 274     -10.668 -10.575  -5.298  1.00 54.79           H  
ATOM   4180 HD23 LEU A 274      -9.033 -10.606  -4.530  1.00 54.79           H  
ATOM   4181  N   ASP A 275      -7.744 -15.395  -3.817  1.00 58.58           N  
ATOM   4182  H   ASP A 275      -7.354 -14.738  -4.477  1.00 58.58           H  
ATOM   4183  CA  ASP A 275      -6.850 -16.279  -3.087  1.00 58.58           C  
ATOM   4184  HA  ASP A 275      -7.248 -17.293  -3.110  1.00 58.58           H  
ATOM   4185  C   ASP A 275      -6.786 -15.794  -1.633  1.00 58.58           C  
ATOM   4186  CB  ASP A 275      -5.455 -16.299  -3.716  1.00 58.58           C  
ATOM   4187  HB2 ASP A 275      -5.107 -15.271  -3.811  1.00 58.58           H  
ATOM   4188  HB3 ASP A 275      -4.783 -16.818  -3.033  1.00 58.58           H  
ATOM   4189  O   ASP A 275      -6.088 -14.831  -1.293  1.00 58.58           O  
ATOM   4190  CG  ASP A 275      -5.345 -16.979  -5.079  1.00 58.58           C  
ATOM   4191  OD1 ASP A 275      -6.259 -17.726  -5.478  1.00 58.58           O  
ATOM   4192  OD2 ASP A 275      -4.265 -16.792  -5.695  1.00 58.58           O  
ATOM   4193  N   CYS A 276      -7.576 -16.436  -0.777  1.00 65.25           N  
ATOM   4194  H   CYS A 276      -8.229 -17.100  -1.170  1.00 65.25           H  
ATOM   4195  CA  CYS A 276      -7.618 -16.167   0.647  1.00 65.25           C  
ATOM   4196  HA  CYS A 276      -7.322 -15.134   0.824  1.00 65.25           H  
ATOM   4197  C   CYS A 276      -6.634 -17.083   1.370  1.00 65.25           C  
ATOM   4198  CB  CYS A 276      -9.051 -16.322   1.160  1.00 65.25           C  
ATOM   4199  HB2 CYS A 276      -9.691 -15.594   0.662  1.00 65.25           H  
ATOM   4200  HB3 CYS A 276      -9.411 -17.324   0.925  1.00 65.25           H  
ATOM   4201  O   CYS A 276      -6.794 -18.304   1.416  1.00 65.25           O  
ATOM   4202  SG  CYS A 276      -9.085 -16.059   2.960  1.00 65.25           S  
ATOM   4203  HG  CYS A 276      -8.621 -17.274   3.266  1.00 65.25           H  
ATOM   4204  N   HIS A 277      -5.647 -16.475   2.013  1.00 66.17           N  
ATOM   4205  H   HIS A 277      -5.585 -15.470   1.934  1.00 66.17           H  
ATOM   4206  CA  HIS A 277      -4.715 -17.156   2.892  1.00 66.17           C  
ATOM   4207  HA  HIS A 277      -4.826 -18.234   2.778  1.00 66.17           H  
ATOM   4208  C   HIS A 277      -5.032 -16.793   4.337  1.00 66.17           C  
ATOM   4209  CB  HIS A 277      -3.284 -16.809   2.497  1.00 66.17           C  
ATOM   4210  HB2 HIS A 277      -3.129 -15.736   2.606  1.00 66.17           H  
ATOM   4211  HB3 HIS A 277      -2.606 -17.333   3.171  1.00 66.17           H  
ATOM   4212  O   HIS A 277      -5.019 -15.624   4.723  1.00 66.17           O  
ATOM   4213  CG  HIS A 277      -2.954 -17.213   1.087  1.00 66.17           C  
ATOM   4214  CD2 HIS A 277      -2.966 -16.407  -0.020  1.00 66.17           C  
ATOM   4215  HD2 HIS A 277      -3.226 -15.359  -0.045  1.00 66.17           H  
ATOM   4216  ND1 HIS A 277      -2.630 -18.482   0.666  1.00 66.17           N  
ATOM   4217  HD1 HIS A 277      -2.634 -19.320   1.231  1.00 66.17           H  
ATOM   4218  CE1 HIS A 277      -2.436 -18.439  -0.662  1.00 66.17           C  
ATOM   4219  HE1 HIS A 277      -2.202 -19.287  -1.288  1.00 66.17           H  
ATOM   4220  NE2 HIS A 277      -2.599 -17.190  -1.117  1.00 66.17           N  
ATOM   4221  N   THR A 278      -5.334 -17.812   5.134  1.00 69.83           N  
ATOM   4222  H   THR A 278      -5.274 -18.749   4.762  1.00 69.83           H  
ATOM   4223  CA  THR A 278      -5.582 -17.674   6.568  1.00 69.83           C  
ATOM   4224  HA  THR A 278      -5.780 -16.631   6.813  1.00 69.83           H  
ATOM   4225  C   THR A 278      -4.345 -18.113   7.336  1.00 69.83           C  
ATOM   4226  CB  THR A 278      -6.812 -18.488   6.968  1.00 69.83           C  
ATOM   4227  HB  THR A 278      -6.649 -19.548   6.770  1.00 69.83           H  
ATOM   4228  O   THR A 278      -3.772 -19.158   7.029  1.00 69.83           O  
ATOM   4229  CG2 THR A 278      -7.161 -18.274   8.423  1.00 69.83           C  
ATOM   4230 HG21 THR A 278      -6.401 -18.715   9.068  1.00 69.83           H  
ATOM   4231 HG22 THR A 278      -8.122 -18.737   8.646  1.00 69.83           H  
ATOM   4232 HG23 THR A 278      -7.213 -17.200   8.605  1.00 69.83           H  
ATOM   4233  OG1 THR A 278      -7.922 -18.030   6.231  1.00 69.83           O  
ATOM   4234  HG1 THR A 278      -7.601 -17.764   5.367  1.00 69.83           H  
ATOM   4235  N   PHE A 279      -3.932 -17.313   8.314  1.00 70.43           N  
ATOM   4236  H   PHE A 279      -4.463 -16.481   8.527  1.00 70.43           H  
ATOM   4237  CA  PHE A 279      -2.696 -17.520   9.060  1.00 70.43           C  
ATOM   4238  HA  PHE A 279      -2.197 -18.422   8.705  1.00 70.43           H  
ATOM   4239  C   PHE A 279      -2.981 -17.715  10.546  1.00 70.43           C  
ATOM   4240  CB  PHE A 279      -1.758 -16.345   8.793  1.00 70.43           C  
ATOM   4241  HB2 PHE A 279      -2.230 -15.427   9.143  1.00 70.43           H  
ATOM   4242  HB3 PHE A 279      -0.842 -16.482   9.368  1.00 70.43           H  
ATOM   4243  O   PHE A 279      -3.812 -17.014  11.132  1.00 70.43           O  
ATOM   4244  CG  PHE A 279      -1.378 -16.206   7.338  1.00 70.43           C  
ATOM   4245  CD1 PHE A 279      -0.438 -17.082   6.761  1.00 70.43           C  
ATOM   4246  HD1 PHE A 279       0.021 -17.848   7.368  1.00 70.43           H  
ATOM   4247  CD2 PHE A 279      -2.016 -15.239   6.545  1.00 70.43           C  
ATOM   4248  HD2 PHE A 279      -2.771 -14.596   6.973  1.00 70.43           H  
ATOM   4249  CE1 PHE A 279      -0.128 -16.983   5.391  1.00 70.43           C  
ATOM   4250  HE1 PHE A 279       0.577 -17.669   4.947  1.00 70.43           H  
ATOM   4251  CE2 PHE A 279      -1.698 -15.138   5.184  1.00 70.43           C  
ATOM   4252  HE2 PHE A 279      -2.213 -14.407   4.578  1.00 70.43           H  
ATOM   4253  CZ  PHE A 279      -0.752 -16.000   4.603  1.00 70.43           C  
ATOM   4254  HZ  PHE A 279      -0.523 -15.925   3.550  1.00 70.43           H  
ATOM   4255  N   GLY A 280      -2.290 -18.688  11.141  1.00 63.88           N  
ATOM   4256  H   GLY A 280      -1.518 -19.104  10.639  1.00 63.88           H  
ATOM   4257  CA  GLY A 280      -2.415 -19.025  12.551  1.00 63.88           C  
ATOM   4258  HA2 GLY A 280      -3.468 -19.027  12.834  1.00 63.88           H  
ATOM   4259  HA3 GLY A 280      -2.010 -20.024  12.713  1.00 63.88           H  
ATOM   4260  C   GLY A 280      -1.666 -18.051  13.461  1.00 63.88           C  
ATOM   4261  O   GLY A 280      -0.997 -17.112  13.023  1.00 63.88           O  
ATOM   4262  N   GLU A 281      -1.761 -18.288  14.768  1.00 63.27           N  
ATOM   4263  H   GLU A 281      -2.309 -19.073  15.089  1.00 63.27           H  
ATOM   4264  CA  GLU A 281      -1.129 -17.431  15.770  1.00 63.27           C  
ATOM   4265  HA  GLU A 281      -1.495 -16.414  15.627  1.00 63.27           H  
ATOM   4266  C   GLU A 281       0.406 -17.413  15.642  1.00 63.27           C  
ATOM   4267  CB  GLU A 281      -1.518 -17.866  17.187  1.00 63.27           C  
ATOM   4268  HB2 GLU A 281      -0.939 -17.261  17.885  1.00 63.27           H  
ATOM   4269  HB3 GLU A 281      -1.247 -18.912  17.335  1.00 63.27           H  
ATOM   4270  O   GLU A 281       1.105 -18.372  15.972  1.00 63.27           O  
ATOM   4271  CG  GLU A 281      -3.008 -17.677  17.503  1.00 63.27           C  
ATOM   4272  HG2 GLU A 281      -3.325 -16.698  17.145  1.00 63.27           H  
ATOM   4273  HG3 GLU A 281      -3.583 -18.434  16.970  1.00 63.27           H  
ATOM   4274  CD  GLU A 281      -3.288 -17.782  19.011  1.00 63.27           C  
ATOM   4275  OE1 GLU A 281      -4.331 -17.241  19.442  1.00 63.27           O  
ATOM   4276  OE2 GLU A 281      -2.438 -18.352  19.737  1.00 63.27           O  
ATOM   4277  N   GLY A 282       0.951 -16.258  15.255  1.00 60.58           N  
ATOM   4278  H   GLY A 282       0.325 -15.559  14.881  1.00 60.58           H  
ATOM   4279  CA  GLY A 282       2.396 -16.017  15.165  1.00 60.58           C  
ATOM   4280  HA2 GLY A 282       2.594 -14.985  15.452  1.00 60.58           H  
ATOM   4281  HA3 GLY A 282       2.924 -16.680  15.850  1.00 60.58           H  
ATOM   4282  C   GLY A 282       2.991 -16.225  13.775  1.00 60.58           C  
ATOM   4283  O   GLY A 282       4.190 -15.994  13.597  1.00 60.58           O  
ATOM   4284  N   ASP A 283       2.171 -16.598  12.797  1.00 70.81           N  
ATOM   4285  H   ASP A 283       1.201 -16.794  13.000  1.00 70.81           H  
ATOM   4286  CA  ASP A 283       2.579 -16.610  11.402  1.00 70.81           C  
ATOM   4287  HA  ASP A 283       3.490 -17.203  11.314  1.00 70.81           H  
ATOM   4288  C   ASP A 283       2.895 -15.185  10.926  1.00 70.81           C  
ATOM   4289  CB  ASP A 283       1.495 -17.268  10.545  1.00 70.81           C  
ATOM   4290  HB2 ASP A 283       1.666 -17.017   9.498  1.00 70.81           H  
ATOM   4291  HB3 ASP A 283       0.539 -16.848  10.859  1.00 70.81           H  
ATOM   4292  O   ASP A 283       2.234 -14.204  11.270  1.00 70.81           O  
ATOM   4293  CG  ASP A 283       1.437 -18.793  10.670  1.00 70.81           C  
ATOM   4294  OD1 ASP A 283       2.461 -19.386  11.080  1.00 70.81           O  
ATOM   4295  OD2 ASP A 283       0.381 -19.349  10.291  1.00 70.81           O  
ATOM   4296  N   THR A 284       3.952 -15.067  10.126  1.00 69.21           N  
ATOM   4297  H   THR A 284       4.409 -15.921   9.840  1.00 69.21           H  
ATOM   4298  CA  THR A 284       4.440 -13.798   9.566  1.00 69.21           C  
ATOM   4299  HA  THR A 284       3.827 -12.973   9.929  1.00 69.21           H  
ATOM   4300  C   THR A 284       4.283 -13.834   8.052  1.00 69.21           C  
ATOM   4301  CB  THR A 284       5.882 -13.503  10.010  1.00 69.21           C  
ATOM   4302  HB  THR A 284       6.364 -12.835   9.296  1.00 69.21           H  
ATOM   4303  O   THR A 284       5.266 -14.082   7.337  1.00 69.21           O  
ATOM   4304  CG2 THR A 284       5.888 -12.865  11.399  1.00 69.21           C  
ATOM   4305 HG21 THR A 284       5.406 -13.527  12.119  1.00 69.21           H  
ATOM   4306 HG22 THR A 284       6.913 -12.670  11.713  1.00 69.21           H  
ATOM   4307 HG23 THR A 284       5.343 -11.922  11.370  1.00 69.21           H  
ATOM   4308  OG1 THR A 284       6.706 -14.646  10.071  1.00 69.21           O  
ATOM   4309  HG1 THR A 284       6.312 -15.193  10.755  1.00 69.21           H  
ATOM   4310  N   PRO A 285       3.041 -13.674   7.551  1.00 81.32           N  
ATOM   4311  CA  PRO A 285       2.753 -13.873   6.145  1.00 81.32           C  
ATOM   4312  HA  PRO A 285       3.089 -14.864   5.837  1.00 81.32           H  
ATOM   4313  C   PRO A 285       3.450 -12.827   5.289  1.00 81.32           C  
ATOM   4314  CB  PRO A 285       1.237 -13.810   6.027  1.00 81.32           C  
ATOM   4315  HB2 PRO A 285       0.893 -13.472   5.049  1.00 81.32           H  
ATOM   4316  HB3 PRO A 285       0.851 -14.800   6.271  1.00 81.32           H  
ATOM   4317  O   PRO A 285       3.787 -11.728   5.732  1.00 81.32           O  
ATOM   4318  CG  PRO A 285       0.833 -12.869   7.147  1.00 81.32           C  
ATOM   4319  HG2 PRO A 285      -0.204 -13.007   7.454  1.00 81.32           H  
ATOM   4320  HG3 PRO A 285       1.022 -11.846   6.821  1.00 81.32           H  
ATOM   4321  CD  PRO A 285       1.817 -13.269   8.246  1.00 81.32           C  
ATOM   4322  HD2 PRO A 285       1.983 -12.431   8.923  1.00 81.32           H  
ATOM   4323  HD3 PRO A 285       1.412 -14.120   8.793  1.00 81.32           H  
ATOM   4324  N   GLY A 286       3.680 -13.184   4.039  1.00 86.48           N  
ATOM   4325  H   GLY A 286       3.321 -14.065   3.700  1.00 86.48           H  
ATOM   4326  CA  GLY A 286       4.247 -12.293   3.051  1.00 86.48           C  
ATOM   4327  HA2 GLY A 286       5.335 -12.347   3.071  1.00 86.48           H  
ATOM   4328  HA3 GLY A 286       3.933 -11.268   3.248  1.00 86.48           H  
ATOM   4329  C   GLY A 286       3.761 -12.677   1.673  1.00 86.48           C  
ATOM   4330  O   GLY A 286       3.264 -13.782   1.457  1.00 86.48           O  
ATOM   4331  N   PHE A 287       3.927 -11.748   0.753  1.00 87.87           N  
ATOM   4332  H   PHE A 287       4.394 -10.890   1.008  1.00 87.87           H  
ATOM   4333  CA  PHE A 287       3.579 -11.933  -0.637  1.00 87.87           C  
ATOM   4334  HA  PHE A 287       3.439 -12.992  -0.853  1.00 87.87           H  
ATOM   4335  C   PHE A 287       4.722 -11.413  -1.494  1.00 87.87           C  
ATOM   4336  CB  PHE A 287       2.269 -11.205  -0.922  1.00 87.87           C  
ATOM   4337  HB2 PHE A 287       1.492 -11.566  -0.248  1.00 87.87           H  
ATOM   4338  HB3 PHE A 287       2.421 -10.141  -0.739  1.00 87.87           H  
ATOM   4339  O   PHE A 287       5.310 -10.376  -1.184  1.00 87.87           O  
ATOM   4340  CG  PHE A 287       1.812 -11.391  -2.342  1.00 87.87           C  
ATOM   4341  CD1 PHE A 287       2.032 -10.375  -3.287  1.00 87.87           C  
ATOM   4342  HD1 PHE A 287       2.478  -9.435  -2.996  1.00 87.87           H  
ATOM   4343  CD2 PHE A 287       1.221 -12.606  -2.729  1.00 87.87           C  
ATOM   4344  HD2 PHE A 287       1.046 -13.385  -2.002  1.00 87.87           H  
ATOM   4345  CE1 PHE A 287       1.661 -10.587  -4.621  1.00 87.87           C  
ATOM   4346  HE1 PHE A 287       1.802  -9.804  -5.351  1.00 87.87           H  
ATOM   4347  CE2 PHE A 287       0.869 -12.817  -4.071  1.00 87.87           C  
ATOM   4348  HE2 PHE A 287       0.424 -13.753  -4.376  1.00 87.87           H  
ATOM   4349  CZ  PHE A 287       1.101 -11.810  -5.019  1.00 87.87           C  
ATOM   4350  HZ  PHE A 287       0.849 -11.985  -6.054  1.00 87.87           H  
ATOM   4351  N   VAL A 288       5.043 -12.136  -2.559  1.00 88.18           N  
ATOM   4352  H   VAL A 288       4.475 -12.936  -2.798  1.00 88.18           H  
ATOM   4353  CA  VAL A 288       6.018 -11.712  -3.558  1.00 88.18           C  
ATOM   4354  HA  VAL A 288       6.239 -10.653  -3.426  1.00 88.18           H  
ATOM   4355  C   VAL A 288       5.368 -11.888  -4.917  1.00 88.18           C  
ATOM   4356  CB  VAL A 288       7.347 -12.485  -3.456  1.00 88.18           C  
ATOM   4357  HB  VAL A 288       7.164 -13.547  -3.618  1.00 88.18           H  
ATOM   4358  O   VAL A 288       4.859 -12.958  -5.235  1.00 88.18           O  
ATOM   4359  CG1 VAL A 288       8.358 -11.992  -4.500  1.00 88.18           C  
ATOM   4360 HG11 VAL A 288       8.527 -10.920  -4.396  1.00 88.18           H  
ATOM   4361 HG12 VAL A 288       9.302 -12.525  -4.389  1.00 88.18           H  
ATOM   4362 HG13 VAL A 288       7.993 -12.198  -5.507  1.00 88.18           H  
ATOM   4363  CG2 VAL A 288       7.992 -12.308  -2.071  1.00 88.18           C  
ATOM   4364 HG21 VAL A 288       7.344 -12.730  -1.303  1.00 88.18           H  
ATOM   4365 HG22 VAL A 288       8.153 -11.250  -1.867  1.00 88.18           H  
ATOM   4366 HG23 VAL A 288       8.946 -12.834  -2.043  1.00 88.18           H  
ATOM   4367  N   TRP A 289       5.386 -10.819  -5.696  1.00 81.43           N  
ATOM   4368  H   TRP A 289       5.864  -9.997  -5.353  1.00 81.43           H  
ATOM   4369  CA  TRP A 289       5.073 -10.829  -7.109  1.00 81.43           C  
ATOM   4370  HA  TRP A 289       4.569 -11.758  -7.377  1.00 81.43           H  
ATOM   4371  C   TRP A 289       6.376 -10.739  -7.893  1.00 81.43           C  
ATOM   4372  CB  TRP A 289       4.136  -9.672  -7.433  1.00 81.43           C  
ATOM   4373  HB2 TRP A 289       4.559  -8.749  -7.035  1.00 81.43           H  
ATOM   4374  HB3 TRP A 289       3.176  -9.853  -6.949  1.00 81.43           H  
ATOM   4375  O   TRP A 289       7.134  -9.771  -7.754  1.00 81.43           O  
ATOM   4376  CG  TRP A 289       3.886  -9.479  -8.889  1.00 81.43           C  
ATOM   4377  CD1 TRP A 289       3.060 -10.221  -9.663  1.00 81.43           C  
ATOM   4378  HD1 TRP A 289       2.457 -11.052  -9.326  1.00 81.43           H  
ATOM   4379  CD2 TRP A 289       4.510  -8.510  -9.782  1.00 81.43           C  
ATOM   4380  CE2 TRP A 289       3.973  -8.700 -11.086  1.00 81.43           C  
ATOM   4381  CE3 TRP A 289       5.495  -7.510  -9.625  1.00 81.43           C  
ATOM   4382  HE3 TRP A 289       5.963  -7.396  -8.658  1.00 81.43           H  
ATOM   4383  NE1 TRP A 289       3.104  -9.759 -10.963  1.00 81.43           N  
ATOM   4384  HE1 TRP A 289       2.586 -10.162 -11.731  1.00 81.43           H  
ATOM   4385  CH2 TRP A 289       5.301  -6.886 -11.977  1.00 81.43           C  
ATOM   4386  HH2 TRP A 289       5.588  -6.275 -12.820  1.00 81.43           H  
ATOM   4387  CZ2 TRP A 289       4.361  -7.908 -12.168  1.00 81.43           C  
ATOM   4388  HZ2 TRP A 289       3.944  -8.106 -13.144  1.00 81.43           H  
ATOM   4389  CZ3 TRP A 289       5.887  -6.700 -10.711  1.00 81.43           C  
ATOM   4390  HZ3 TRP A 289       6.641  -5.940 -10.575  1.00 81.43           H  
ATOM   4391  N   ASP A 290       6.614 -11.749  -8.720  1.00 81.16           N  
ATOM   4392  H   ASP A 290       5.932 -12.489  -8.797  1.00 81.16           H  
ATOM   4393  CA  ASP A 290       7.709 -11.774  -9.674  1.00 81.16           C  
ATOM   4394  HA  ASP A 290       8.479 -11.064  -9.368  1.00 81.16           H  
ATOM   4395  C   ASP A 290       7.187 -11.342 -11.041  1.00 81.16           C  
ATOM   4396  CB  ASP A 290       8.354 -13.164  -9.713  1.00 81.16           C  
ATOM   4397  HB2 ASP A 290       7.587 -13.914  -9.907  1.00 81.16           H  
ATOM   4398  HB3 ASP A 290       9.071 -13.193 -10.533  1.00 81.16           H  
ATOM   4399  O   ASP A 290       6.196 -11.868 -11.544  1.00 81.16           O  
ATOM   4400  CG  ASP A 290       9.098 -13.497  -8.414  1.00 81.16           C  
ATOM   4401  OD1 ASP A 290       9.835 -12.613  -7.911  1.00 81.16           O  
ATOM   4402  OD2 ASP A 290       8.970 -14.650  -7.948  1.00 81.16           O  
ATOM   4403  N   ASN A 291       7.869 -10.378 -11.651  1.00 69.38           N  
ATOM   4404  H   ASN A 291       8.714 -10.028 -11.222  1.00 69.38           H  
ATOM   4405  CA  ASN A 291       7.514  -9.907 -12.976  1.00 69.38           C  
ATOM   4406  HA  ASN A 291       6.432  -9.781 -13.025  1.00 69.38           H  
ATOM   4407  C   ASN A 291       7.930 -10.957 -14.015  1.00 69.38           C  
ATOM   4408  CB  ASN A 291       8.172  -8.541 -13.209  1.00 69.38           C  
ATOM   4409  HB2 ASN A 291       7.914  -7.873 -12.387  1.00 69.38           H  
ATOM   4410  HB3 ASN A 291       9.255  -8.655 -13.242  1.00 69.38           H  
ATOM   4411  O   ASN A 291       9.126 -11.127 -14.280  1.00 69.38           O  
ATOM   4412  CG  ASN A 291       7.707  -7.908 -14.504  1.00 69.38           C  
ATOM   4413  ND2 ASN A 291       8.126  -6.696 -14.770  1.00 69.38           N  
ATOM   4414 HD21 ASN A 291       7.833  -6.359 -15.675  1.00 69.38           H  
ATOM   4415 HD22 ASN A 291       8.870  -6.303 -14.211  1.00 69.38           H  
ATOM   4416  OD1 ASN A 291       6.995  -8.485 -15.304  1.00 69.38           O  
ATOM   4417  N   ALA A 292       6.944 -11.645 -14.598  1.00 68.20           N  
ATOM   4418  H   ALA A 292       6.000 -11.487 -14.276  1.00 68.20           H  
ATOM   4419  CA  ALA A 292       7.157 -12.693 -15.593  1.00 68.20           C  
ATOM   4420  HA  ALA A 292       7.825 -13.443 -15.172  1.00 68.20           H  
ATOM   4421  C   ALA A 292       7.809 -12.164 -16.882  1.00 68.20           C  
ATOM   4422  CB  ALA A 292       5.806 -13.355 -15.886  1.00 68.20           C  
ATOM   4423  HB1 ALA A 292       5.113 -12.627 -16.308  1.00 68.20           H  
ATOM   4424  HB2 ALA A 292       5.380 -13.757 -14.966  1.00 68.20           H  
ATOM   4425  HB3 ALA A 292       5.941 -14.169 -16.598  1.00 68.20           H  
ATOM   4426  O   ALA A 292       8.607 -12.875 -17.496  1.00 68.20           O  
ATOM   4427  N   ASN A 293       7.532 -10.908 -17.253  1.00 62.65           N  
ATOM   4428  H   ASN A 293       6.881 -10.371 -16.697  1.00 62.65           H  
ATOM   4429  CA  ASN A 293       8.136 -10.253 -18.408  1.00 62.65           C  
ATOM   4430  HA  ASN A 293       8.938 -10.888 -18.783  1.00 62.65           H  
ATOM   4431  C   ASN A 293       8.776  -8.900 -18.028  1.00 62.65           C  
ATOM   4432  CB  ASN A 293       7.109 -10.151 -19.543  1.00 62.65           C  
ATOM   4433  HB2 ASN A 293       6.334  -9.431 -19.281  1.00 62.65           H  
ATOM   4434  HB3 ASN A 293       6.642 -11.120 -19.719  1.00 62.65           H  
ATOM   4435  O   ASN A 293       8.191  -7.831 -18.215  1.00 62.65           O  
ATOM   4436  CG  ASN A 293       7.818  -9.727 -20.816  1.00 62.65           C  
ATOM   4437  ND2 ASN A 293       7.252  -8.828 -21.576  1.00 62.65           N  
ATOM   4438 HD21 ASN A 293       7.919  -8.292 -22.111  1.00 62.65           H  
ATOM   4439 HD22 ASN A 293       6.455  -8.323 -21.218  1.00 62.65           H  
ATOM   4440  OD1 ASN A 293       8.918 -10.175 -21.109  1.00 62.65           O  
ATOM   4441  N   PRO A 294       9.989  -8.917 -17.446  1.00 65.11           N  
ATOM   4442  CA  PRO A 294      10.646  -7.712 -16.974  1.00 65.11           C  
ATOM   4443  HA  PRO A 294       9.915  -7.050 -16.510  1.00 65.11           H  
ATOM   4444  C   PRO A 294      11.296  -6.950 -18.132  1.00 65.11           C  
ATOM   4445  CB  PRO A 294      11.604  -8.193 -15.892  1.00 65.11           C  
ATOM   4446  HB2 PRO A 294      11.059  -8.267 -14.951  1.00 65.11           H  
ATOM   4447  HB3 PRO A 294      12.469  -7.540 -15.770  1.00 65.11           H  
ATOM   4448  O   PRO A 294      12.436  -7.223 -18.533  1.00 65.11           O  
ATOM   4449  CG  PRO A 294      11.981  -9.598 -16.347  1.00 65.11           C  
ATOM   4450  HG2 PRO A 294      12.155 -10.241 -15.484  1.00 65.11           H  
ATOM   4451  HG3 PRO A 294      12.844  -9.558 -17.012  1.00 65.11           H  
ATOM   4452  CD  PRO A 294      10.764 -10.098 -17.112  1.00 65.11           C  
ATOM   4453  HD2 PRO A 294      10.178 -10.760 -16.475  1.00 65.11           H  
ATOM   4454  HD3 PRO A 294      11.073 -10.627 -18.014  1.00 65.11           H  
ATOM   4455  N   ASP A 295      10.567  -5.948 -18.611  1.00 55.89           N  
ATOM   4456  H   ASP A 295       9.590  -5.937 -18.355  1.00 55.89           H  
ATOM   4457  CA  ASP A 295      10.959  -5.087 -19.723  1.00 55.89           C  
ATOM   4458  HA  ASP A 295      11.528  -5.689 -20.432  1.00 55.89           H  
ATOM   4459  C   ASP A 295      11.843  -3.912 -19.286  1.00 55.89           C  
ATOM   4460  CB  ASP A 295       9.710  -4.582 -20.455  1.00 55.89           C  
ATOM   4461  HB2 ASP A 295      10.017  -3.871 -21.222  1.00 55.89           H  
ATOM   4462  HB3 ASP A 295       9.068  -4.058 -19.748  1.00 55.89           H  
ATOM   4463  O   ASP A 295      11.619  -3.275 -18.252  1.00 55.89           O  
ATOM   4464  CG  ASP A 295       8.924  -5.708 -21.136  1.00 55.89           C  
ATOM   4465  OD1 ASP A 295       9.571  -6.673 -21.602  1.00 55.89           O  
ATOM   4466  OD2 ASP A 295       7.688  -5.565 -21.215  1.00 55.89           O  
ATOM   4467  N   TRP A 296      12.852  -3.604 -20.103  1.00 58.23           N  
ATOM   4468  H   TRP A 296      12.926  -4.119 -20.969  1.00 58.23           H  
ATOM   4469  CA  TRP A 296      13.724  -2.445 -19.913  1.00 58.23           C  
ATOM   4470  HA  TRP A 296      14.024  -2.385 -18.867  1.00 58.23           H  
ATOM   4471  C   TRP A 296      12.997  -1.149 -20.257  1.00 58.23           C  
ATOM   4472  CB  TRP A 296      14.985  -2.587 -20.768  1.00 58.23           C  
ATOM   4473  HB2 TRP A 296      15.522  -1.638 -20.746  1.00 58.23           H  
ATOM   4474  HB3 TRP A 296      14.699  -2.774 -21.803  1.00 58.23           H  
ATOM   4475  O   TRP A 296      12.510  -0.981 -21.372  1.00 58.23           O  
ATOM   4476  CG  TRP A 296      15.936  -3.647 -20.316  1.00 58.23           C  
ATOM   4477  CD1 TRP A 296      16.159  -4.832 -20.926  1.00 58.23           C  
ATOM   4478  HD1 TRP A 296      15.660  -5.162 -21.825  1.00 58.23           H  
ATOM   4479  CD2 TRP A 296      16.814  -3.620 -19.154  1.00 58.23           C  
ATOM   4480  CE2 TRP A 296      17.584  -4.821 -19.144  1.00 58.23           C  
ATOM   4481  CE3 TRP A 296      17.040  -2.693 -18.114  1.00 58.23           C  
ATOM   4482  HE3 TRP A 296      16.460  -1.783 -18.080  1.00 58.23           H  
ATOM   4483  NE1 TRP A 296      17.136  -5.526 -20.241  1.00 58.23           N  
ATOM   4484  HE1 TRP A 296      17.508  -6.411 -20.555  1.00 58.23           H  
ATOM   4485  CH2 TRP A 296      18.786  -4.113 -17.172  1.00 58.23           C  
ATOM   4486  HH2 TRP A 296      19.572  -4.265 -16.447  1.00 58.23           H  
ATOM   4487  CZ2 TRP A 296      18.562  -5.072 -18.173  1.00 58.23           C  
ATOM   4488  HZ2 TRP A 296      19.154  -5.975 -18.199  1.00 58.23           H  
ATOM   4489  CZ3 TRP A 296      18.012  -2.940 -17.131  1.00 58.23           C  
ATOM   4490  HZ3 TRP A 296      18.174  -2.214 -16.347  1.00 58.23           H  
ATOM   4491  N   ARG A 297      12.998  -0.197 -19.325  1.00 49.69           N  
ATOM   4492  H   ARG A 297      13.363  -0.414 -18.409  1.00 49.69           H  
ATOM   4493  CA  ARG A 297      12.466   1.151 -19.527  1.00 49.69           C  
ATOM   4494  HA  ARG A 297      12.060   1.237 -20.535  1.00 49.69           H  
ATOM   4495  C   ARG A 297      13.587   2.172 -19.416  1.00 49.69           C  
ATOM   4496  CB  ARG A 297      11.335   1.418 -18.519  1.00 49.69           C  
ATOM   4497  HB2 ARG A 297      10.984   2.442 -18.643  1.00 49.69           H  
ATOM   4498  HB3 ARG A 297      11.733   1.326 -17.509  1.00 49.69           H  
ATOM   4499  O   ARG A 297      14.419   2.084 -18.513  1.00 49.69           O  
ATOM   4500  CG  ARG A 297      10.132   0.465 -18.659  1.00 49.69           C  
ATOM   4501  HG2 ARG A 297       9.417   0.707 -17.872  1.00 49.69           H  
ATOM   4502  HG3 ARG A 297      10.453  -0.567 -18.517  1.00 49.69           H  
ATOM   4503  CD  ARG A 297       9.424   0.599 -20.016  1.00 49.69           C  
ATOM   4504  HD2 ARG A 297      10.100   0.279 -20.809  1.00 49.69           H  
ATOM   4505  HD3 ARG A 297       9.166   1.646 -20.170  1.00 49.69           H  
ATOM   4506  NE  ARG A 297       8.200  -0.221 -20.079  1.00 49.69           N  
ATOM   4507  HE  ARG A 297       8.087  -0.946 -19.384  1.00 49.69           H  
ATOM   4508  NH1 ARG A 297       7.293   0.708 -21.984  1.00 49.69           N  
ATOM   4509 HH11 ARG A 297       8.072   1.344 -22.076  1.00 49.69           H  
ATOM   4510 HH12 ARG A 297       6.621   0.698 -22.738  1.00 49.69           H  
ATOM   4511  NH2 ARG A 297       6.221  -0.947 -20.922  1.00 49.69           N  
ATOM   4512 HH21 ARG A 297       5.455  -0.868 -21.576  1.00 49.69           H  
ATOM   4513 HH22 ARG A 297       6.120  -1.610 -20.167  1.00 49.69           H  
ATOM   4514  CZ  ARG A 297       7.248  -0.149 -20.996  1.00 49.69           C  
ATOM   4515  N   ASN A 298      13.618   3.126 -20.342  1.00 49.17           N  
ATOM   4516  H   ASN A 298      12.883   3.159 -21.034  1.00 49.17           H  
ATOM   4517  CA  ASN A 298      14.568   4.231 -20.283  1.00 49.17           C  
ATOM   4518  HA  ASN A 298      15.575   3.838 -20.142  1.00 49.17           H  
ATOM   4519  C   ASN A 298      14.227   5.110 -19.078  1.00 49.17           C  
ATOM   4520  CB  ASN A 298      14.542   5.035 -21.593  1.00 49.17           C  
ATOM   4521  HB2 ASN A 298      15.233   5.874 -21.506  1.00 49.17           H  
ATOM   4522  HB3 ASN A 298      13.541   5.441 -21.741  1.00 49.17           H  
ATOM   4523  O   ASN A 298      13.060   5.418 -18.833  1.00 49.17           O  
ATOM   4524  CG  ASN A 298      14.948   4.235 -22.820  1.00 49.17           C  
ATOM   4525  ND2 ASN A 298      14.453   4.618 -23.973  1.00 49.17           N  
ATOM   4526 HD21 ASN A 298      13.893   5.456 -24.031  1.00 49.17           H  
ATOM   4527 HD22 ASN A 298      14.722   4.107 -24.801  1.00 49.17           H  
ATOM   4528  OD1 ASN A 298      15.673   3.250 -22.777  1.00 49.17           O  
ATOM   4529  N   ILE A 299      15.242   5.519 -18.329  1.00 48.43           N  
ATOM   4530  H   ILE A 299      16.182   5.275 -18.605  1.00 48.43           H  
ATOM   4531  CA  ILE A 299      15.078   6.530 -17.293  1.00 48.43           C  
ATOM   4532  HA  ILE A 299      14.126   6.388 -16.781  1.00 48.43           H  
ATOM   4533  C   ILE A 299      15.046   7.865 -18.033  1.00 48.43           C  
ATOM   4534  CB  ILE A 299      16.214   6.417 -16.254  1.00 48.43           C  
ATOM   4535  HB  ILE A 299      17.169   6.502 -16.773  1.00 48.43           H  
ATOM   4536  O   ILE A 299      16.075   8.308 -18.538  1.00 48.43           O  
ATOM   4537  CG1 ILE A 299      16.151   5.044 -15.539  1.00 48.43           C  
ATOM   4538 HG12 ILE A 299      15.322   5.039 -14.832  1.00 48.43           H  
ATOM   4539 HG13 ILE A 299      15.974   4.246 -16.261  1.00 48.43           H  
ATOM   4540  CG2 ILE A 299      16.107   7.556 -15.221  1.00 48.43           C  
ATOM   4541 HG21 ILE A 299      16.930   7.502 -14.508  1.00 48.43           H  
ATOM   4542 HG22 ILE A 299      15.157   7.499 -14.689  1.00 48.43           H  
ATOM   4543 HG23 ILE A 299      16.172   8.523 -15.720  1.00 48.43           H  
ATOM   4544  CD1 ILE A 299      17.448   4.689 -14.808  1.00 48.43           C  
ATOM   4545 HD11 ILE A 299      18.238   4.544 -15.546  1.00 48.43           H  
ATOM   4546 HD12 ILE A 299      17.745   5.476 -14.114  1.00 48.43           H  
ATOM   4547 HD13 ILE A 299      17.317   3.762 -14.251  1.00 48.43           H  
ATOM   4548  N   ALA A 300      13.866   8.480 -18.146  1.00 40.08           N  
ATOM   4549  H   ALA A 300      13.036   8.030 -17.787  1.00 40.08           H  
ATOM   4550  CA  ALA A 300      13.731   9.789 -18.772  1.00 40.08           C  
ATOM   4551  HA  ALA A 300      14.032   9.712 -19.816  1.00 40.08           H  
ATOM   4552  C   ALA A 300      14.663  10.786 -18.065  1.00 40.08           C  
ATOM   4553  CB  ALA A 300      12.261  10.232 -18.728  1.00 40.08           C  
ATOM   4554  HB1 ALA A 300      11.922  10.313 -17.695  1.00 40.08           H  
ATOM   4555  HB2 ALA A 300      12.158  11.205 -19.208  1.00 40.08           H  
ATOM   4556  HB3 ALA A 300      11.638   9.511 -19.257  1.00 40.08           H  
ATOM   4557  O   ALA A 300      14.454  11.147 -16.906  1.00 40.08           O  
ATOM   4558  N   ARG A 301      15.721  11.213 -18.757  1.00 34.50           N  
ATOM   4559  H   ARG A 301      15.889  10.805 -19.665  1.00 34.50           H  
ATOM   4560  CA  ARG A 301      16.416  12.455 -18.442  1.00 34.50           C  
ATOM   4561  HA  ARG A 301      16.118  12.828 -17.462  1.00 34.50           H  
ATOM   4562  C   ARG A 301      15.930  13.442 -19.473  1.00 34.50           C  
ATOM   4563  CB  ARG A 301      17.937  12.274 -18.471  1.00 34.50           C  
ATOM   4564  HB2 ARG A 301      18.403  13.258 -18.425  1.00 34.50           H  
ATOM   4565  HB3 ARG A 301      18.243  11.783 -19.395  1.00 34.50           H  
ATOM   4566  O   ARG A 301      16.229  13.272 -20.647  1.00 34.50           O  
ATOM   4567  CG  ARG A 301      18.380  11.448 -17.264  1.00 34.50           C  
ATOM   4568  HG2 ARG A 301      17.958  11.884 -16.358  1.00 34.50           H  
ATOM   4569  HG3 ARG A 301      18.017  10.426 -17.367  1.00 34.50           H  
ATOM   4570  CD  ARG A 301      19.900  11.442 -17.147  1.00 34.50           C  
ATOM   4571  HD2 ARG A 301      20.321  10.959 -18.029  1.00 34.50           H  
ATOM   4572  HD3 ARG A 301      20.259  12.469 -17.088  1.00 34.50           H  
ATOM   4573  NE  ARG A 301      20.279  10.706 -15.940  1.00 34.50           N  
ATOM   4574  HE  ARG A 301      19.532  10.221 -15.465  1.00 34.50           H  
ATOM   4575  NH1 ARG A 301      22.559  11.024 -16.013  1.00 34.50           N  
ATOM   4576 HH11 ARG A 301      23.466  10.809 -15.623  1.00 34.50           H  
ATOM   4577 HH12 ARG A 301      22.458  11.561 -16.862  1.00 34.50           H  
ATOM   4578  NH2 ARG A 301      21.623   9.762 -14.441  1.00 34.50           N  
ATOM   4579 HH21 ARG A 301      20.856   9.181 -14.131  1.00 34.50           H  
ATOM   4580 HH22 ARG A 301      22.556   9.500 -14.159  1.00 34.50           H  
ATOM   4581  CZ  ARG A 301      21.487  10.515 -15.475  1.00 34.50           C  
ATOM   4582  N   GLU A 302      15.126  14.407 -19.040  1.00 30.39           N  
ATOM   4583  H   GLU A 302      14.862  14.433 -18.066  1.00 30.39           H  
ATOM   4584  CA  GLU A 302      14.827  15.578 -19.858  1.00 30.39           C  
ATOM   4585  HA  GLU A 302      14.183  15.300 -20.692  1.00 30.39           H  
ATOM   4586  C   GLU A 302      16.161  16.095 -20.409  1.00 30.39           C  
ATOM   4587  CB  GLU A 302      14.123  16.649 -19.003  1.00 30.39           C  
ATOM   4588  HB2 GLU A 302      14.092  17.584 -19.562  1.00 30.39           H  
ATOM   4589  HB3 GLU A 302      14.704  16.807 -18.094  1.00 30.39           H  
ATOM   4590  O   GLU A 302      17.068  16.429 -19.638  1.00 30.39           O  
ATOM   4591  CG  GLU A 302      12.680  16.257 -18.627  1.00 30.39           C  
ATOM   4592  HG2 GLU A 302      12.685  15.241 -18.234  1.00 30.39           H  
ATOM   4593  HG3 GLU A 302      12.073  16.260 -19.533  1.00 30.39           H  
ATOM   4594  CD  GLU A 302      12.034  17.178 -17.572  1.00 30.39           C  
ATOM   4595  OE1 GLU A 302      10.937  16.809 -17.087  1.00 30.39           O  
ATOM   4596  OE2 GLU A 302      12.643  18.201 -17.185  1.00 30.39           O  
ATOM   4597  N   ASP A 303      16.315  16.071 -21.733  1.00 25.14           N  
ATOM   4598  H   ASP A 303      15.602  15.651 -22.313  1.00 25.14           H  
ATOM   4599  CA  ASP A 303      17.438  16.703 -22.403  1.00 25.14           C  
ATOM   4600  HA  ASP A 303      18.371  16.258 -22.056  1.00 25.14           H  
ATOM   4601  C   ASP A 303      17.408  18.179 -22.003  1.00 25.14           C  
ATOM   4602  CB  ASP A 303      17.335  16.527 -23.932  1.00 25.14           C  
ATOM   4603  HB2 ASP A 303      17.966  17.279 -24.405  1.00 25.14           H  
ATOM   4604  HB3 ASP A 303      16.309  16.707 -24.251  1.00 25.14           H  
ATOM   4605  O   ASP A 303      16.588  18.959 -22.487  1.00 25.14           O  
ATOM   4606  CG  ASP A 303      17.809  15.157 -24.432  1.00 25.14           C  
ATOM   4607  OD1 ASP A 303      18.838  14.673 -23.906  1.00 25.14           O  
ATOM   4608  OD2 ASP A 303      17.184  14.643 -25.386  1.00 25.14           O  
ATOM   4609  N   TYR A 304      18.281  18.572 -21.074  1.00 24.57           N  
ATOM   4610  H   TYR A 304      18.775  17.848 -20.573  1.00 24.57           H  
ATOM   4611  CA  TYR A 304      18.532  19.971 -20.751  1.00 24.57           C  
ATOM   4612  HA  TYR A 304      17.578  20.476 -20.598  1.00 24.57           H  
ATOM   4613  C   TYR A 304      19.216  20.627 -21.959  1.00 24.57           C  
ATOM   4614  CB  TYR A 304      19.369  20.113 -19.465  1.00 24.57           C  
ATOM   4615  HB2 TYR A 304      20.135  19.338 -19.446  1.00 24.57           H  
ATOM   4616  HB3 TYR A 304      19.893  21.068 -19.496  1.00 24.57           H  
ATOM   4617  O   TYR A 304      20.413  20.917 -21.947  1.00 24.57           O  
ATOM   4618  CG  TYR A 304      18.601  20.097 -18.156  1.00 24.57           C  
ATOM   4619  CD1 TYR A 304      18.157  21.307 -17.579  1.00 24.57           C  
ATOM   4620  HD1 TYR A 304      18.301  22.237 -18.109  1.00 24.57           H  
ATOM   4621  CD2 TYR A 304      18.391  18.881 -17.484  1.00 24.57           C  
ATOM   4622  HD2 TYR A 304      18.680  17.948 -17.946  1.00 24.57           H  
ATOM   4623  CE1 TYR A 304      17.528  21.305 -16.316  1.00 24.57           C  
ATOM   4624  HE1 TYR A 304      17.192  22.228 -15.869  1.00 24.57           H  
ATOM   4625  CE2 TYR A 304      17.791  18.877 -16.214  1.00 24.57           C  
ATOM   4626  HE2 TYR A 304      17.622  17.946 -15.693  1.00 24.57           H  
ATOM   4627  OH  TYR A 304      16.853  20.024 -14.373  1.00 24.57           O  
ATOM   4628  HH  TYR A 304      16.292  20.760 -14.119  1.00 24.57           H  
ATOM   4629  CZ  TYR A 304      17.369  20.082 -15.625  1.00 24.57           C  
ATOM   4630  N   SER A 305      18.461  20.895 -23.023  1.00 22.90           N  
ATOM   4631  H   SER A 305      17.523  20.520 -23.052  1.00 22.90           H  
ATOM   4632  CA  SER A 305      18.811  21.967 -23.939  1.00 22.90           C  
ATOM   4633  HA  SER A 305      19.860  21.874 -24.219  1.00 22.90           H  
ATOM   4634  C   SER A 305      18.610  23.260 -23.158  1.00 22.90           C  
ATOM   4635  CB  SER A 305      17.985  21.918 -25.230  1.00 22.90           C  
ATOM   4636  HB2 SER A 305      18.141  20.960 -25.726  1.00 22.90           H  
ATOM   4637  HB3 SER A 305      18.324  22.712 -25.896  1.00 22.90           H  
ATOM   4638  O   SER A 305      17.478  23.650 -22.871  1.00 22.90           O  
ATOM   4639  OG  SER A 305      16.608  22.093 -24.983  1.00 22.90           O  
ATOM   4640  HG  SER A 305      16.505  22.695 -24.243  1.00 22.90           H  
ATOM   4641  N   PHE A 306      19.714  23.881 -22.735  1.00 23.99           N  
ATOM   4642  H   PHE A 306      20.600  23.427 -22.903  1.00 23.99           H  
ATOM   4643  CA  PHE A 306      19.712  25.220 -22.155  1.00 23.99           C  
ATOM   4644  HA  PHE A 306      19.263  25.184 -21.162  1.00 23.99           H  
ATOM   4645  C   PHE A 306      18.869  26.126 -23.050  1.00 23.99           C  
ATOM   4646  CB  PHE A 306      21.149  25.744 -22.041  1.00 23.99           C  
ATOM   4647  HB2 PHE A 306      21.698  25.513 -22.953  1.00 23.99           H  
ATOM   4648  HB3 PHE A 306      21.113  26.830 -21.956  1.00 23.99           H  
ATOM   4649  O   PHE A 306      19.248  26.383 -24.190  1.00 23.99           O  
ATOM   4650  CG  PHE A 306      21.903  25.205 -20.843  1.00 23.99           C  
ATOM   4651  CD1 PHE A 306      21.925  25.945 -19.645  1.00 23.99           C  
ATOM   4652  HD1 PHE A 306      21.403  26.889 -19.583  1.00 23.99           H  
ATOM   4653  CD2 PHE A 306      22.566  23.966 -20.911  1.00 23.99           C  
ATOM   4654  HD2 PHE A 306      22.533  23.378 -21.816  1.00 23.99           H  
ATOM   4655  CE1 PHE A 306      22.615  25.454 -18.523  1.00 23.99           C  
ATOM   4656  HE1 PHE A 306      22.622  26.019 -17.602  1.00 23.99           H  
ATOM   4657  CE2 PHE A 306      23.254  23.474 -19.788  1.00 23.99           C  
ATOM   4658  HE2 PHE A 306      23.744  22.513 -19.839  1.00 23.99           H  
ATOM   4659  CZ  PHE A 306      23.281  24.219 -18.596  1.00 23.99           C  
ATOM   4660  HZ  PHE A 306      23.800  23.831 -17.731  1.00 23.99           H  
ATOM   4661  N   ALA A 307      17.707  26.512 -22.524  1.00 25.18           N  
ATOM   4662  H   ALA A 307      17.462  26.134 -21.620  1.00 25.18           H  
ATOM   4663  CA  ALA A 307      16.640  27.181 -23.240  1.00 25.18           C  
ATOM   4664  HA  ALA A 307      16.122  26.438 -23.848  1.00 25.18           H  
ATOM   4665  C   ALA A 307      17.163  28.287 -24.163  1.00 25.18           C  
ATOM   4666  CB  ALA A 307      15.653  27.728 -22.202  1.00 25.18           C  
ATOM   4667  HB1 ALA A 307      16.152  28.453 -21.558  1.00 25.18           H  
ATOM   4668  HB2 ALA A 307      14.830  28.223 -22.716  1.00 25.18           H  
ATOM   4669  HB3 ALA A 307      15.252  26.913 -21.600  1.00 25.18           H  
ATOM   4670  O   ALA A 307      17.910  29.177 -23.736  1.00 25.18           O  
ATOM   4671  N   ASP A 308      16.720  28.211 -25.419  1.00 24.48           N  
ATOM   4672  H   ASP A 308      16.179  27.402 -25.685  1.00 24.48           H  
ATOM   4673  CA  ASP A 308      16.682  29.334 -26.344  1.00 24.48           C  
ATOM   4674  HA  ASP A 308      17.695  29.541 -26.690  1.00 24.48           H  
ATOM   4675  C   ASP A 308      16.154  30.564 -25.602  1.00 24.48           C  
ATOM   4676  CB  ASP A 308      15.767  28.999 -27.541  1.00 24.48           C  
ATOM   4677  HB2 ASP A 308      15.060  28.217 -27.265  1.00 24.48           H  
ATOM   4678  HB3 ASP A 308      15.185  29.884 -27.797  1.00 24.48           H  
ATOM   4679  O   ASP A 308      15.088  30.541 -24.982  1.00 24.48           O  
ATOM   4680  CG  ASP A 308      16.536  28.596 -28.801  1.00 24.48           C  
ATOM   4681  OD1 ASP A 308      17.621  29.183 -29.024  1.00 24.48           O  
ATOM   4682  OD2 ASP A 308      16.019  27.733 -29.542  1.00 24.48           O  
ATOM   4683  N   LYS A 309      16.938  31.641 -25.632  1.00 26.02           N  
ATOM   4684  H   LYS A 309      17.752  31.589 -26.229  1.00 26.02           H  
ATOM   4685  CA  LYS A 309      16.745  32.842 -24.807  1.00 26.02           C  
ATOM   4686  HA  LYS A 309      16.612  32.524 -23.773  1.00 26.02           H  
ATOM   4687  C   LYS A 309      15.479  33.643 -25.131  1.00 26.02           C  
ATOM   4688  CB  LYS A 309      17.995  33.727 -24.915  1.00 26.02           C  
ATOM   4689  HB2 LYS A 309      17.764  34.720 -24.529  1.00 26.02           H  
ATOM   4690  HB3 LYS A 309      18.276  33.834 -25.962  1.00 26.02           H  
ATOM   4691  O   LYS A 309      15.204  34.611 -24.426  1.00 26.02           O  
ATOM   4692  CG  LYS A 309      19.160  33.157 -24.098  1.00 26.02           C  
ATOM   4693  HG2 LYS A 309      18.865  33.094 -23.051  1.00 26.02           H  
ATOM   4694  HG3 LYS A 309      19.413  32.159 -24.457  1.00 26.02           H  
ATOM   4695  CD  LYS A 309      20.379  34.070 -24.232  1.00 26.02           C  
ATOM   4696  HD2 LYS A 309      20.704  34.066 -25.272  1.00 26.02           H  
ATOM   4697  HD3 LYS A 309      20.100  35.085 -23.948  1.00 26.02           H  
ATOM   4698  CE  LYS A 309      21.501  33.568 -23.324  1.00 26.02           C  
ATOM   4699  HE2 LYS A 309      21.160  33.619 -22.290  1.00 26.02           H  
ATOM   4700  HE3 LYS A 309      21.689  32.521 -23.563  1.00 26.02           H  
ATOM   4701  NZ  LYS A 309      22.727  34.374 -23.520  1.00 26.02           N  
ATOM   4702  HZ1 LYS A 309      23.468  34.040 -22.921  1.00 26.02           H  
ATOM   4703  HZ2 LYS A 309      22.532  35.345 -23.318  1.00 26.02           H  
ATOM   4704  HZ3 LYS A 309      23.019  34.302 -24.484  1.00 26.02           H  
ATOM   4705  N   ASP A 310      14.700  33.244 -26.132  1.00 27.20           N  
ATOM   4706  H   ASP A 310      14.961  32.397 -26.616  1.00 27.20           H  
ATOM   4707  CA  ASP A 310      13.735  34.140 -26.769  1.00 27.20           C  
ATOM   4708  HA  ASP A 310      13.827  35.128 -26.317  1.00 27.20           H  
ATOM   4709  C   ASP A 310      12.258  33.775 -26.554  1.00 27.20           C  
ATOM   4710  CB  ASP A 310      14.122  34.319 -28.245  1.00 27.20           C  
ATOM   4711  HB2 ASP A 310      14.175  33.341 -28.722  1.00 27.20           H  
ATOM   4712  HB3 ASP A 310      13.351  34.901 -28.751  1.00 27.20           H  
ATOM   4713  O   ASP A 310      11.385  34.484 -27.054  1.00 27.20           O  
ATOM   4714  CG  ASP A 310      15.457  35.063 -28.421  1.00 27.20           C  
ATOM   4715  OD1 ASP A 310      15.872  35.802 -27.497  1.00 27.20           O  
ATOM   4716  OD2 ASP A 310      16.072  34.893 -29.495  1.00 27.20           O  
ATOM   4717  N   GLN A 311      11.930  32.743 -25.767  1.00 25.61           N  
ATOM   4718  H   GLN A 311      12.665  32.184 -25.358  1.00 25.61           H  
ATOM   4719  CA  GLN A 311      10.531  32.458 -25.421  1.00 25.61           C  
ATOM   4720  HA  GLN A 311       9.891  33.175 -25.934  1.00 25.61           H  
ATOM   4721  C   GLN A 311      10.248  32.696 -23.939  1.00 25.61           C  
ATOM   4722  CB  GLN A 311      10.073  31.105 -25.970  1.00 25.61           C  
ATOM   4723  HB2 GLN A 311       9.059  30.921 -25.614  1.00 25.61           H  
ATOM   4724  HB3 GLN A 311      10.724  30.304 -25.621  1.00 25.61           H  
ATOM   4725  O   GLN A 311      10.685  31.973 -23.045  1.00 25.61           O  
ATOM   4726  CG  GLN A 311      10.068  31.160 -27.512  1.00 25.61           C  
ATOM   4727  HG2 GLN A 311       9.680  32.124 -27.843  1.00 25.61           H  
ATOM   4728  HG3 GLN A 311      11.088  31.064 -27.882  1.00 25.61           H  
ATOM   4729  CD  GLN A 311       9.208  30.087 -28.165  1.00 25.61           C  
ATOM   4730  NE2 GLN A 311       9.001  30.162 -29.461  1.00 25.61           N  
ATOM   4731 HE21 GLN A 311       8.438  29.419 -29.849  1.00 25.61           H  
ATOM   4732 HE22 GLN A 311       9.446  30.882 -30.012  1.00 25.61           H  
ATOM   4733  OE1 GLN A 311       8.686  29.180 -27.543  1.00 25.61           O  
ATOM   4734  N   GLY A 312       9.521  33.788 -23.697  1.00 22.64           N  
ATOM   4735  H   GLY A 312       9.221  34.318 -24.502  1.00 22.64           H  
ATOM   4736  CA  GLY A 312       9.147  34.288 -22.387  1.00 22.64           C  
ATOM   4737  HA2 GLY A 312       8.448  35.115 -22.508  1.00 22.64           H  
ATOM   4738  HA3 GLY A 312      10.039  34.667 -21.888  1.00 22.64           H  
ATOM   4739  C   GLY A 312       8.475  33.236 -21.507  1.00 22.64           C  
ATOM   4740  O   GLY A 312       7.366  32.794 -21.772  1.00 22.64           O  
ATOM   4741  N   ALA A 313       9.154  32.920 -20.407  1.00 24.90           N  
ATOM   4742  H   ALA A 313      10.134  33.163 -20.416  1.00 24.90           H  
ATOM   4743  CA  ALA A 313       8.575  32.583 -19.112  1.00 24.90           C  
ATOM   4744  HA  ALA A 313       9.360  32.072 -18.555  1.00 24.90           H  
ATOM   4745  C   ALA A 313       7.383  31.604 -19.106  1.00 24.90           C  
ATOM   4746  CB  ALA A 313       8.283  33.898 -18.369  1.00 24.90           C  
ATOM   4747  HB1 ALA A 313       7.967  33.682 -17.348  1.00 24.90           H  
ATOM   4748  HB2 ALA A 313       9.177  34.520 -18.341  1.00 24.90           H  
ATOM   4749  HB3 ALA A 313       7.484  34.437 -18.878  1.00 24.90           H  
ATOM   4750  O   ALA A 313       6.357  31.890 -18.491  1.00 24.90           O  
ATOM   4751  N   ILE A 314       7.558  30.397 -19.646  1.00 23.20           N  
ATOM   4752  H   ILE A 314       8.358  30.230 -20.240  1.00 23.20           H  
ATOM   4753  CA  ILE A 314       6.817  29.239 -19.132  1.00 23.20           C  
ATOM   4754  HA  ILE A 314       5.929  29.589 -18.607  1.00 23.20           H  
ATOM   4755  C   ILE A 314       7.703  28.569 -18.079  1.00 23.20           C  
ATOM   4756  CB  ILE A 314       6.264  28.336 -20.251  1.00 23.20           C  
ATOM   4757  HB  ILE A 314       7.085  27.985 -20.876  1.00 23.20           H  
ATOM   4758  O   ILE A 314       8.625  27.809 -18.364  1.00 23.20           O  
ATOM   4759  CG1 ILE A 314       5.275  29.163 -21.109  1.00 23.20           C  
ATOM   4760 HG12 ILE A 314       5.808  30.001 -21.556  1.00 23.20           H  
ATOM   4761 HG13 ILE A 314       4.489  29.568 -20.472  1.00 23.20           H  
ATOM   4762  CG2 ILE A 314       5.552  27.126 -19.624  1.00 23.20           C  
ATOM   4763 HG21 ILE A 314       6.266  26.565 -19.022  1.00 23.20           H  
ATOM   4764 HG22 ILE A 314       5.195  26.451 -20.401  1.00 23.20           H  
ATOM   4765 HG23 ILE A 314       4.711  27.444 -19.007  1.00 23.20           H  
ATOM   4766  CD1 ILE A 314       4.617  28.386 -22.253  1.00 23.20           C  
ATOM   4767 HD11 ILE A 314       5.380  27.899 -22.860  1.00 23.20           H  
ATOM   4768 HD12 ILE A 314       3.924  27.640 -21.864  1.00 23.20           H  
ATOM   4769 HD13 ILE A 314       4.056  29.079 -22.881  1.00 23.20           H  
ATOM   4770  N   ARG A 315       7.447  28.957 -16.824  1.00 24.32           N  
ATOM   4771  H   ARG A 315       6.680  29.606 -16.720  1.00 24.32           H  
ATOM   4772  CA  ARG A 315       7.997  28.351 -15.610  1.00 24.32           C  
ATOM   4773  HA  ARG A 315       9.084  28.300 -15.665  1.00 24.32           H  
ATOM   4774  C   ARG A 315       7.460  26.927 -15.486  1.00 24.32           C  
ATOM   4775  CB  ARG A 315       7.548  29.158 -14.377  1.00 24.32           C  
ATOM   4776  HB2 ARG A 315       7.798  28.577 -13.489  1.00 24.32           H  
ATOM   4777  HB3 ARG A 315       6.464  29.267 -14.407  1.00 24.32           H  
ATOM   4778  O   ARG A 315       6.404  26.727 -14.894  1.00 24.32           O  
ATOM   4779  CG  ARG A 315       8.173  30.545 -14.218  1.00 24.32           C  
ATOM   4780  HG2 ARG A 315       7.961  31.156 -15.095  1.00 24.32           H  
ATOM   4781  HG3 ARG A 315       9.251  30.446 -14.091  1.00 24.32           H  
ATOM   4782  CD  ARG A 315       7.550  31.188 -12.972  1.00 24.32           C  
ATOM   4783  HD2 ARG A 315       7.674  30.499 -12.137  1.00 24.32           H  
ATOM   4784  HD3 ARG A 315       6.484  31.334 -13.147  1.00 24.32           H  
ATOM   4785  NE  ARG A 315       8.174  32.481 -12.637  1.00 24.32           N  
ATOM   4786  HE  ARG A 315       8.691  32.938 -13.375  1.00 24.32           H  
ATOM   4787  NH1 ARG A 315       7.446  32.585 -10.459  1.00 24.32           N  
ATOM   4788 HH11 ARG A 315       7.419  33.046  -9.561  1.00 24.32           H  
ATOM   4789 HH12 ARG A 315       6.952  31.714 -10.592  1.00 24.32           H  
ATOM   4790  NH2 ARG A 315       8.732  34.216 -11.270  1.00 24.32           N  
ATOM   4791 HH21 ARG A 315       9.254  34.641 -12.024  1.00 24.32           H  
ATOM   4792 HH22 ARG A 315       8.684  34.668 -10.369  1.00 24.32           H  
ATOM   4793  CZ  ARG A 315       8.114  33.085 -11.462  1.00 24.32           C  
ATOM   4794  N   LEU A 316       8.181  25.948 -16.011  1.00 24.34           N  
ATOM   4795  H   LEU A 316       8.985  26.175 -16.578  1.00 24.34           H  
ATOM   4796  CA  LEU A 316       7.974  24.556 -15.622  1.00 24.34           C  
ATOM   4797  HA  LEU A 316       6.990  24.474 -15.159  1.00 24.34           H  
ATOM   4798  C   LEU A 316       9.006  24.184 -14.552  1.00 24.34           C  
ATOM   4799  CB  LEU A 316       7.964  23.651 -16.861  1.00 24.34           C  
ATOM   4800  HB2 LEU A 316       8.819  23.899 -17.490  1.00 24.34           H  
ATOM   4801  HB3 LEU A 316       8.059  22.609 -16.557  1.00 24.34           H  
ATOM   4802  O   LEU A 316      10.158  24.609 -14.669  1.00 24.34           O  
ATOM   4803  CG  LEU A 316       6.658  23.826 -17.658  1.00 24.34           C  
ATOM   4804  HG  LEU A 316       6.461  24.890 -17.786  1.00 24.34           H  
ATOM   4805  CD1 LEU A 316       6.769  23.196 -19.042  1.00 24.34           C  
ATOM   4806 HD11 LEU A 316       7.601  23.642 -19.588  1.00 24.34           H  
ATOM   4807 HD12 LEU A 316       6.934  22.122 -18.951  1.00 24.34           H  
ATOM   4808 HD13 LEU A 316       5.852  23.366 -19.605  1.00 24.34           H  
ATOM   4809  CD2 LEU A 316       5.461  23.219 -16.930  1.00 24.34           C  
ATOM   4810 HD21 LEU A 316       4.593  23.267 -17.588  1.00 24.34           H  
ATOM   4811 HD22 LEU A 316       5.684  22.184 -16.670  1.00 24.34           H  
ATOM   4812 HD23 LEU A 316       5.221  23.783 -16.029  1.00 24.34           H  
ATOM   4813  N   PRO A 317       8.626  23.466 -13.476  1.00 25.70           N  
ATOM   4814  CA  PRO A 317       9.574  23.043 -12.456  1.00 25.70           C  
ATOM   4815  HA  PRO A 317      10.110  23.911 -12.073  1.00 25.70           H  
ATOM   4816  C   PRO A 317      10.556  22.068 -13.105  1.00 25.70           C  
ATOM   4817  CB  PRO A 317       8.760  22.404 -11.319  1.00 25.70           C  
ATOM   4818  HB2 PRO A 317       8.967  22.900 -10.371  1.00 25.70           H  
ATOM   4819  HB3 PRO A 317       8.977  21.340 -11.225  1.00 25.70           H  
ATOM   4820  O   PRO A 317      10.215  20.924 -13.385  1.00 25.70           O  
ATOM   4821  CG  PRO A 317       7.296  22.594 -11.715  1.00 25.70           C  
ATOM   4822  HG2 PRO A 317       6.888  23.456 -11.186  1.00 25.70           H  
ATOM   4823  HG3 PRO A 317       6.703  21.705 -11.497  1.00 25.70           H  
ATOM   4824  CD  PRO A 317       7.319  22.889 -13.209  1.00 25.70           C  
ATOM   4825  HD2 PRO A 317       7.216  21.961 -13.772  1.00 25.70           H  
ATOM   4826  HD3 PRO A 317       6.501  23.569 -13.446  1.00 25.70           H  
ATOM   4827  N   THR A 318      11.771  22.543 -13.355  1.00 26.28           N  
ATOM   4828  H   THR A 318      11.923  23.527 -13.186  1.00 26.28           H  
ATOM   4829  CA  THR A 318      12.893  21.837 -13.988  1.00 26.28           C  
ATOM   4830  HA  THR A 318      12.545  21.370 -14.909  1.00 26.28           H  
ATOM   4831  C   THR A 318      13.464  20.717 -13.107  1.00 26.28           C  
ATOM   4832  CB  THR A 318      13.995  22.862 -14.336  1.00 26.28           C  
ATOM   4833  HB  THR A 318      14.902  22.339 -14.638  1.00 26.28           H  
ATOM   4834  O   THR A 318      14.674  20.655 -12.915  1.00 26.28           O  
ATOM   4835  CG2 THR A 318      13.618  23.793 -15.482  1.00 26.28           C  
ATOM   4836 HG21 THR A 318      12.752  24.397 -15.213  1.00 26.28           H  
ATOM   4837 HG22 THR A 318      14.458  24.450 -15.708  1.00 26.28           H  
ATOM   4838 HG23 THR A 318      13.381  23.203 -16.368  1.00 26.28           H  
ATOM   4839  OG1 THR A 318      14.270  23.668 -13.203  1.00 26.28           O  
ATOM   4840  HG1 THR A 318      14.658  23.075 -12.555  1.00 26.28           H  
ATOM   4841  N   THR A 319      12.632  19.881 -12.483  1.00 28.43           N  
ATOM   4842  H   THR A 319      11.648  19.969 -12.696  1.00 28.43           H  
ATOM   4843  CA  THR A 319      13.062  18.802 -11.579  1.00 28.43           C  
ATOM   4844  HA  THR A 319      13.989  18.377 -11.962  1.00 28.43           H  
ATOM   4845  C   THR A 319      12.027  17.669 -11.545  1.00 28.43           C  
ATOM   4846  CB  THR A 319      13.326  19.301 -10.135  1.00 28.43           C  
ATOM   4847  HB  THR A 319      13.618  18.438  -9.536  1.00 28.43           H  
ATOM   4848  O   THR A 319      11.361  17.470 -10.530  1.00 28.43           O  
ATOM   4849  CG2 THR A 319      14.424  20.351  -9.972  1.00 28.43           C  
ATOM   4850 HG21 THR A 319      14.112  21.293 -10.423  1.00 28.43           H  
ATOM   4851 HG22 THR A 319      15.343  19.999 -10.441  1.00 28.43           H  
ATOM   4852 HG23 THR A 319      14.607  20.513  -8.910  1.00 28.43           H  
ATOM   4853  OG1 THR A 319      12.163  19.856  -9.563  1.00 28.43           O  
ATOM   4854  HG1 THR A 319      11.507  19.159  -9.633  1.00 28.43           H  
ATOM   4855  N   SER A 320      11.853  16.900 -12.618  1.00 28.52           N  
ATOM   4856  H   SER A 320      12.316  17.113 -13.490  1.00 28.52           H  
ATOM   4857  CA  SER A 320      10.998  15.697 -12.588  1.00 28.52           C  
ATOM   4858  HA  SER A 320      10.194  15.868 -11.872  1.00 28.52           H  
ATOM   4859  C   SER A 320      11.735  14.443 -12.072  1.00 28.52           C  
ATOM   4860  CB  SER A 320      10.296  15.502 -13.934  1.00 28.52           C  
ATOM   4861  HB2 SER A 320       9.652  14.624 -13.902  1.00 28.52           H  
ATOM   4862  HB3 SER A 320       9.692  16.382 -14.157  1.00 28.52           H  
ATOM   4863  O   SER A 320      11.326  13.317 -12.323  1.00 28.52           O  
ATOM   4864  OG  SER A 320      11.270  15.346 -14.935  1.00 28.52           O  
ATOM   4865  HG  SER A 320      11.036  15.864 -15.709  1.00 28.52           H  
ATOM   4866  N   PHE A 321      12.797  14.619 -11.277  1.00 30.29           N  
ATOM   4867  H   PHE A 321      13.065  15.574 -11.086  1.00 30.29           H  
ATOM   4868  CA  PHE A 321      13.286  13.605 -10.336  1.00 30.29           C  
ATOM   4869  HA  PHE A 321      12.896  12.627 -10.620  1.00 30.29           H  
ATOM   4870  C   PHE A 321      12.765  13.990  -8.952  1.00 30.29           C  
ATOM   4871  CB  PHE A 321      14.824  13.545 -10.343  1.00 30.29           C  
ATOM   4872  HB2 PHE A 321      15.210  13.726  -9.340  1.00 30.29           H  
ATOM   4873  HB3 PHE A 321      15.227  14.329 -10.983  1.00 30.29           H  
ATOM   4874  O   PHE A 321      13.045  15.119  -8.551  1.00 30.29           O  
ATOM   4875  CG  PHE A 321      15.343  12.210 -10.819  1.00 30.29           C  
ATOM   4876  CD1 PHE A 321      15.664  11.195  -9.896  1.00 30.29           C  
ATOM   4877  HD1 PHE A 321      15.573  11.377  -8.836  1.00 30.29           H  
ATOM   4878  CD2 PHE A 321      15.442  11.968 -12.200  1.00 30.29           C  
ATOM   4879  HD2 PHE A 321      15.161  12.734 -12.909  1.00 30.29           H  
ATOM   4880  CE1 PHE A 321      16.080   9.934 -10.361  1.00 30.29           C  
ATOM   4881  HE1 PHE A 321      16.313   9.146  -9.660  1.00 30.29           H  
ATOM   4882  CE2 PHE A 321      15.856  10.711 -12.663  1.00 30.29           C  
ATOM   4883  HE2 PHE A 321      15.892  10.517 -13.725  1.00 30.29           H  
ATOM   4884  CZ  PHE A 321      16.164   9.696 -11.745  1.00 30.29           C  
ATOM   4885  HZ  PHE A 321      16.432   8.719 -12.119  1.00 30.29           H  
ATOM   4886  N   PRO A 322      12.036  13.127  -8.215  1.00 29.60           N  
ATOM   4887  CA  PRO A 322      11.430  13.524  -6.948  1.00 29.60           C  
ATOM   4888  HA  PRO A 322      10.718  14.331  -7.120  1.00 29.60           H  
ATOM   4889  C   PRO A 322      12.526  13.978  -5.970  1.00 29.60           C  
ATOM   4890  CB  PRO A 322      10.666  12.290  -6.447  1.00 29.60           C  
ATOM   4891  HB2 PRO A 322       9.619  12.372  -6.740  1.00 29.60           H  
ATOM   4892  HB3 PRO A 322      10.734  12.175  -5.365  1.00 29.60           H  
ATOM   4893  O   PRO A 322      13.246  13.126  -5.443  1.00 29.60           O  
ATOM   4894  CG  PRO A 322      11.306  11.112  -7.181  1.00 29.60           C  
ATOM   4895  HG2 PRO A 322      12.169  10.757  -6.617  1.00 29.60           H  
ATOM   4896  HG3 PRO A 322      10.596  10.301  -7.344  1.00 29.60           H  
ATOM   4897  CD  PRO A 322      11.778  11.724  -8.499  1.00 29.60           C  
ATOM   4898  HD2 PRO A 322      12.676  11.214  -8.849  1.00 29.60           H  
ATOM   4899  HD3 PRO A 322      10.988  11.647  -9.247  1.00 29.60           H  
ATOM   4900  N   PRO A 323      12.683  15.289  -5.681  1.00 30.30           N  
ATOM   4901  CA  PRO A 323      13.659  15.742  -4.704  1.00 30.30           C  
ATOM   4902  HA  PRO A 323      14.609  15.233  -4.863  1.00 30.30           H  
ATOM   4903  C   PRO A 323      13.173  15.433  -3.284  1.00 30.30           C  
ATOM   4904  CB  PRO A 323      13.840  17.245  -4.953  1.00 30.30           C  
ATOM   4905  HB2 PRO A 323      13.830  17.807  -4.019  1.00 30.30           H  
ATOM   4906  HB3 PRO A 323      14.786  17.413  -5.467  1.00 30.30           H  
ATOM   4907  O   PRO A 323      13.954  15.476  -2.334  1.00 30.30           O  
ATOM   4908  CG  PRO A 323      12.692  17.681  -5.867  1.00 30.30           C  
ATOM   4909  HG2 PRO A 323      12.083  18.449  -5.390  1.00 30.30           H  
ATOM   4910  HG3 PRO A 323      13.088  18.047  -6.814  1.00 30.30           H  
ATOM   4911  CD  PRO A 323      11.873  16.421  -6.099  1.00 30.30           C  
ATOM   4912  HD2 PRO A 323      11.016  16.470  -5.426  1.00 30.30           H  
ATOM   4913  HD3 PRO A 323      11.549  16.363  -7.138  1.00 30.30           H  
ATOM   4914  N   THR A 324      11.884  15.116  -3.116  1.00 30.03           N  
ATOM   4915  H   THR A 324      11.292  15.067  -3.932  1.00 30.03           H  
ATOM   4916  CA  THR A 324      11.259  14.900  -1.816  1.00 30.03           C  
ATOM   4917  HA  THR A 324      12.032  14.974  -1.051  1.00 30.03           H  
ATOM   4918  C   THR A 324      10.662  13.503  -1.700  1.00 30.03           C  
ATOM   4919  CB  THR A 324      10.233  15.993  -1.481  1.00 30.03           C  
ATOM   4920  HB  THR A 324       9.912  15.857  -0.448  1.00 30.03           H  
ATOM   4921  O   THR A 324      10.151  12.914  -2.654  1.00 30.03           O  
ATOM   4922  CG2 THR A 324      10.810  17.401  -1.631  1.00 30.03           C  
ATOM   4923 HG21 THR A 324      11.740  17.482  -1.069  1.00 30.03           H  
ATOM   4924 HG22 THR A 324      11.004  17.625  -2.680  1.00 30.03           H  
ATOM   4925 HG23 THR A 324      10.100  18.130  -1.240  1.00 30.03           H  
ATOM   4926  OG1 THR A 324       9.105  15.899  -2.311  1.00 30.03           O  
ATOM   4927  HG1 THR A 324       8.514  16.617  -2.073  1.00 30.03           H  
ATOM   4928  N   ARG A 325      10.722  12.974  -0.474  1.00 33.69           N  
ATOM   4929  H   ARG A 325      11.168  13.531   0.240  1.00 33.69           H  
ATOM   4930  CA  ARG A 325      10.103  11.708  -0.068  1.00 33.69           C  
ATOM   4931  HA  ARG A 325      10.575  10.885  -0.605  1.00 33.69           H  
ATOM   4932  C   ARG A 325       8.617  11.657  -0.446  1.00 33.69           C  
ATOM   4933  CB  ARG A 325      10.345  11.560   1.445  1.00 33.69           C  
ATOM   4934  HB2 ARG A 325      11.417  11.470   1.619  1.00 33.69           H  
ATOM   4935  HB3 ARG A 325       9.990  12.459   1.950  1.00 33.69           H  
ATOM   4936  O   ARG A 325       8.164  10.619  -0.909  1.00 33.69           O  
ATOM   4937  CG  ARG A 325       9.639  10.358   2.072  1.00 33.69           C  
ATOM   4938  HG2 ARG A 325       8.568  10.536   1.978  1.00 33.69           H
[truncated: 250,704 more chars]
