# Supplementary material for: Widespread Horizontal Gene Transfer Among Animal Viruses
Source: bioRxiv. 2024 Mar 26:2024.03.25.586562. Preprint. [Version 2] doi: 10.1101/2024.03.25.586562 (PMC11071296; doi:10.1101/2024.03.25.586562)
Supplement: Supplement 7 [file media-7.zip › File7_PDB/Mald4864_Hexon.pdb]

ATOM      1  N   MET A   1     -17.887   2.865  24.178  1.00 69.39           N  
ATOM      2  H   MET A   1     -17.306   3.227  24.920  1.00 69.39           H  
ATOM      3  H2  MET A   1     -18.769   2.523  24.534  1.00 69.39           H  
ATOM      4  H3  MET A   1     -18.146   3.579  23.512  1.00 69.39           H  
ATOM      5  CA  MET A   1     -17.237   1.755  23.465  1.00 69.39           C  
ATOM      6  HA  MET A   1     -17.946   1.354  22.740  1.00 69.39           H  
ATOM      7  C   MET A   1     -16.974   0.617  24.429  1.00 69.39           C  
ATOM      8  CB  MET A   1     -16.026   2.184  22.637  1.00 69.39           C  
ATOM      9  HB2 MET A   1     -15.593   1.297  22.173  1.00 69.39           H  
ATOM     10  HB3 MET A   1     -15.274   2.652  23.273  1.00 69.39           H  
ATOM     11  O   MET A   1     -15.846   0.412  24.870  1.00 69.39           O  
ATOM     12  CG  MET A   1     -16.451   3.155  21.531  1.00 69.39           C  
ATOM     13  HG2 MET A   1     -16.679   4.122  21.980  1.00 69.39           H  
ATOM     14  HG3 MET A   1     -17.351   2.782  21.043  1.00 69.39           H  
ATOM     15  SD  MET A   1     -15.190   3.386  20.259  1.00 69.39           S  
ATOM     16  CE  MET A   1     -15.771   4.949  19.560  1.00 69.39           C  
ATOM     17  HE1 MET A   1     -15.569   5.762  20.258  1.00 69.39           H  
ATOM     18  HE2 MET A   1     -16.845   4.889  19.386  1.00 69.39           H  
ATOM     19  HE3 MET A   1     -15.253   5.141  18.620  1.00 69.39           H  
ATOM     20  N   SER A   2     -18.037  -0.091  24.794  1.00 83.67           N  
ATOM     21  H   SER A   2     -18.922   0.082  24.340  1.00 83.67           H  
ATOM     22  CA  SER A   2     -17.991  -1.394  25.452  1.00 83.67           C  
ATOM     23  HA  SER A   2     -17.221  -1.394  26.224  1.00 83.67           H  
ATOM     24  C   SER A   2     -17.612  -2.429  24.396  1.00 83.67           C  
ATOM     25  CB  SER A   2     -19.336  -1.730  26.129  1.00 83.67           C  
ATOM     26  HB2 SER A   2     -19.536  -2.800  26.066  1.00 83.67           H  
ATOM     27  HB3 SER A   2     -19.286  -1.449  27.181  1.00 83.67           H  
ATOM     28  O   SER A   2     -18.444  -2.965  23.668  1.00 83.67           O  
ATOM     29  OG  SER A   2     -20.383  -1.004  25.529  1.00 83.67           O  
ATOM     30  HG  SER A   2     -21.248  -1.304  25.817  1.00 83.67           H  
ATOM     31  N   LEU A   3     -16.306  -2.675  24.288  1.00 91.87           N  
ATOM     32  H   LEU A   3     -15.670  -2.154  24.874  1.00 91.87           H  
ATOM     33  CA  LEU A   3     -15.767  -3.754  23.470  1.00 91.87           C  
ATOM     34  HA  LEU A   3     -16.155  -3.652  22.457  1.00 91.87           H  
ATOM     35  C   LEU A   3     -16.224  -5.100  24.046  1.00 91.87           C  
ATOM     36  CB  LEU A   3     -14.236  -3.628  23.455  1.00 91.87           C  
ATOM     37  HB2 LEU A   3     -13.875  -3.718  24.479  1.00 91.87           H  
ATOM     38  HB3 LEU A   3     -13.971  -2.636  23.089  1.00 91.87           H  
ATOM     39  O   LEU A   3     -15.952  -5.399  25.209  1.00 91.87           O  
ATOM     40  CG  LEU A   3     -13.519  -4.680  22.591  1.00 91.87           C  
ATOM     41  HG  LEU A   3     -13.823  -5.685  22.883  1.00 91.87           H  
ATOM     42  CD1 LEU A   3     -13.793  -4.484  21.103  1.00 91.87           C  
ATOM     43 HD11 LEU A   3     -14.863  -4.491  20.897  1.00 91.87           H  
ATOM     44 HD12 LEU A   3     -13.343  -5.293  20.527  1.00 91.87           H  
ATOM     45 HD13 LEU A   3     -13.374  -3.538  20.762  1.00 91.87           H  
ATOM     46  CD2 LEU A   3     -12.014  -4.534  22.813  1.00 91.87           C  
ATOM     47 HD21 LEU A   3     -11.474  -5.112  22.062  1.00 91.87           H  
ATOM     48 HD22 LEU A   3     -11.753  -4.886  23.811  1.00 91.87           H  
ATOM     49 HD23 LEU A   3     -11.720  -3.490  22.704  1.00 91.87           H  
ATOM     50  N   ILE A   4     -16.897  -5.904  23.230  1.00 94.98           N  
ATOM     51  H   ILE A   4     -17.075  -5.583  22.289  1.00 94.98           H  
ATOM     52  CA  ILE A   4     -17.393  -7.233  23.604  1.00 94.98           C  
ATOM     53  HA  ILE A   4     -17.533  -7.284  24.684  1.00 94.98           H  
ATOM     54  C   ILE A   4     -16.367  -8.285  23.211  1.00 94.98           C  
ATOM     55  CB  ILE A   4     -18.738  -7.521  22.920  1.00 94.98           C  
ATOM     56  HB  ILE A   4     -18.567  -7.497  21.844  1.00 94.98           H  
ATOM     57  O   ILE A   4     -15.945  -9.074  24.053  1.00 94.98           O  
ATOM     58  CG1 ILE A   4     -19.795  -6.460  23.285  1.00 94.98           C  
ATOM     59 HG12 ILE A   4     -20.291  -6.711  24.222  1.00 94.98           H  
ATOM     60 HG13 ILE A   4     -19.358  -5.466  23.382  1.00 94.98           H  
ATOM     61  CG2 ILE A   4     -19.263  -8.926  23.284  1.00 94.98           C  
ATOM     62 HG21 ILE A   4     -18.540  -9.690  22.997  1.00 94.98           H  
ATOM     63 HG22 ILE A   4     -19.433  -8.995  24.358  1.00 94.98           H  
ATOM     64 HG23 ILE A   4     -20.187  -9.145  22.749  1.00 94.98           H  
ATOM     65  CD1 ILE A   4     -20.798  -6.399  22.150  1.00 94.98           C  
ATOM     66 HD11 ILE A   4     -20.281  -6.136  21.227  1.00 94.98           H  
ATOM     67 HD12 ILE A   4     -21.235  -7.386  22.000  1.00 94.98           H  
ATOM     68 HD13 ILE A   4     -21.561  -5.651  22.365  1.00 94.98           H  
ATOM     69  N   ASN A   5     -15.943  -8.270  21.943  1.00 94.83           N  
ATOM     70  H   ASN A   5     -16.317  -7.566  21.322  1.00 94.83           H  
ATOM     71  CA  ASN A   5     -14.940  -9.187  21.417  1.00 94.83           C  
ATOM     72  HA  ASN A   5     -14.509  -9.734  22.255  1.00 94.83           H  
ATOM     73  C   ASN A   5     -13.835  -8.398  20.697  1.00 94.83           C  
ATOM     74  CB  ASN A   5     -15.591 -10.247  20.512  1.00 94.83           C  
ATOM     75  HB2 ASN A   5     -16.192  -9.776  19.734  1.00 94.83           H  
ATOM     76  HB3 ASN A   5     -14.809 -10.827  20.022  1.00 94.83           H  
ATOM     77  O   ASN A   5     -14.113  -7.737  19.695  1.00 94.83           O  
ATOM     78  CG  ASN A   5     -16.434 -11.230  21.302  1.00 94.83           C  
ATOM     79  ND2 ASN A   5     -17.702 -11.370  21.003  1.00 94.83           N  
ATOM     80 HD21 ASN A   5     -18.211 -12.095  21.489  1.00 94.83           H  
ATOM     81 HD22 ASN A   5     -18.110 -10.927  20.191  1.00 94.83           H  
ATOM     82  OD1 ASN A   5     -15.953 -11.893  22.207  1.00 94.83           O  
ATOM     83  N   PRO A   6     -12.574  -8.469  21.170  1.00 95.24           N  
ATOM     84  CA  PRO A   6     -11.443  -7.749  20.576  1.00 95.24           C  
ATOM     85  HA  PRO A   6     -11.709  -6.712  20.376  1.00 95.24           H  
ATOM     86  C   PRO A   6     -10.937  -8.367  19.267  1.00 95.24           C  
ATOM     87  CB  PRO A   6     -10.347  -7.803  21.647  1.00 95.24           C  
ATOM     88  HB2 PRO A   6     -10.476  -6.996  22.369  1.00 95.24           H  
ATOM     89  HB3 PRO A   6      -9.344  -7.764  21.221  1.00 95.24           H  
ATOM     90  O   PRO A   6     -10.107  -7.759  18.590  1.00 95.24           O  
ATOM     91  CG  PRO A   6     -10.611  -9.129  22.350  1.00 95.24           C  
ATOM     92  HG2 PRO A   6     -10.196  -9.948  21.763  1.00 95.24           H  
ATOM     93  HG3 PRO A   6     -10.209  -9.139  23.363  1.00 95.24           H  
ATOM     94  CD  PRO A   6     -12.134  -9.212  22.346  1.00 95.24           C  
ATOM     95  HD2 PRO A   6     -12.534  -8.739  23.243  1.00 95.24           H  
ATOM     96  HD3 PRO A   6     -12.443 -10.256  22.299  1.00 95.24           H  
ATOM     97  N   PHE A   7     -11.372  -9.584  18.941  1.00 95.83           N  
ATOM     98  H   PHE A   7     -12.061 -10.031  19.528  1.00 95.83           H  
ATOM     99  CA  PHE A   7     -10.929 -10.314  17.764  1.00 95.83           C  
ATOM    100  HA  PHE A   7     -10.761  -9.615  16.945  1.00 95.83           H  
ATOM    101  C   PHE A   7     -11.993 -11.318  17.336  1.00 95.83           C  
ATOM    102  CB  PHE A   7      -9.613 -11.034  18.078  1.00 95.83           C  
ATOM    103  HB2 PHE A   7      -9.757 -11.694  18.934  1.00 95.83           H  
ATOM    104  HB3 PHE A   7      -8.861 -10.295  18.358  1.00 95.83           H  
ATOM    105  O   PHE A   7     -12.283 -12.274  18.054  1.00 95.83           O  
ATOM    106  CG  PHE A   7      -9.080 -11.840  16.912  1.00 95.83           C  
ATOM    107  CD1 PHE A   7      -9.294 -13.230  16.851  1.00 95.83           C  
ATOM    108  HD1 PHE A   7      -9.854 -13.725  17.631  1.00 95.83           H  
ATOM    109  CD2 PHE A   7      -8.387 -11.191  15.875  1.00 95.83           C  
ATOM    110  HD2 PHE A   7      -8.237 -10.122  15.910  1.00 95.83           H  
ATOM    111  CE1 PHE A   7      -8.794 -13.972  15.766  1.00 95.83           C  
ATOM    112  HE1 PHE A   7      -8.965 -15.037  15.716  1.00 95.83           H  
ATOM    113  CE2 PHE A   7      -7.891 -11.932  14.789  1.00 95.83           C  
ATOM    114  HE2 PHE A   7      -7.361 -11.431  13.992  1.00 95.83           H  
ATOM    115  CZ  PHE A   7      -8.089 -13.322  14.737  1.00 95.83           C  
ATOM    116  HZ  PHE A   7      -7.714 -13.888  13.897  1.00 95.83           H  
ATOM    117  N   MET A   8     -12.540 -11.095  16.152  1.00 97.32           N  
ATOM    118  H   MET A   8     -12.310 -10.237  15.671  1.00 97.32           H  
ATOM    119  CA  MET A   8     -13.493 -11.961  15.484  1.00 97.32           C  
ATOM    120  HA  MET A   8     -13.485 -12.946  15.952  1.00 97.32           H  
ATOM    121  C   MET A   8     -13.085 -12.123  14.023  1.00 97.32           C  
ATOM    122  CB  MET A   8     -14.900 -11.372  15.594  1.00 97.32           C  
ATOM    123  HB2 MET A   8     -15.578 -11.999  15.015  1.00 97.32           H  
ATOM    124  HB3 MET A   8     -14.891 -10.367  15.174  1.00 97.32           H  
ATOM    125  O   MET A   8     -12.408 -11.270  13.442  1.00 97.32           O  
ATOM    126  CG  MET A   8     -15.428 -11.298  17.028  1.00 97.32           C  
ATOM    127  HG2 MET A   8     -14.744 -10.697  17.627  1.00 97.32           H  
ATOM    128  HG3 MET A   8     -16.391 -10.787  17.014  1.00 97.32           H  
ATOM    129  SD  MET A   8     -15.662 -12.906  17.834  1.00 97.32           S  
ATOM    130  CE  MET A   8     -17.213 -13.418  17.046  1.00 97.32           C  
ATOM    131  HE1 MET A   8     -18.008 -12.729  17.328  1.00 97.32           H  
ATOM    132  HE2 MET A   8     -17.107 -13.420  15.961  1.00 97.32           H  
ATOM    133  HE3 MET A   8     -17.480 -14.419  17.386  1.00 97.32           H  
ATOM    134  N   VAL A   9     -13.483 -13.250  13.436  1.00 95.65           N  
ATOM    135  H   VAL A   9     -14.087 -13.878  13.946  1.00 95.65           H  
ATOM    136  CA  VAL A   9     -13.079 -13.638  12.086  1.00 95.65           C  
ATOM    137  HA  VAL A   9     -12.686 -12.765  11.565  1.00 95.65           H  
ATOM    138  C   VAL A   9     -14.289 -14.148  11.326  1.00 95.65           C  
ATOM    139  CB  VAL A   9     -11.973 -14.711  12.113  1.00 95.65           C  
ATOM    140  HB  VAL A   9     -12.370 -15.639  12.523  1.00 95.65           H  
ATOM    141  O   VAL A   9     -14.979 -15.055  11.788  1.00 95.65           O  
ATOM    142  CG1 VAL A   9     -11.449 -14.977  10.702  1.00 95.65           C  
ATOM    143 HG11 VAL A   9     -11.038 -14.047  10.309  1.00 95.65           H  
ATOM    144 HG12 VAL A   9     -10.667 -15.736  10.731  1.00 95.65           H  
ATOM    145 HG13 VAL A   9     -12.250 -15.336  10.056  1.00 95.65           H  
ATOM    146  CG2 VAL A   9     -10.773 -14.281  12.963  1.00 95.65           C  
ATOM    147 HG21 VAL A   9      -9.967 -15.009  12.874  1.00 95.65           H  
ATOM    148 HG22 VAL A   9     -10.419 -13.301  12.643  1.00 95.65           H  
ATOM    149 HG23 VAL A   9     -11.064 -14.221  14.012  1.00 95.65           H  
ATOM    150  N   LYS A  10     -14.509 -13.608  10.127  1.00 95.41           N  
ATOM    151  H   LYS A  10     -13.911 -12.846   9.840  1.00 95.41           H  
ATOM    152  CA  LYS A  10     -15.423 -14.189   9.143  1.00 95.41           C  
ATOM    153  HA  LYS A  10     -15.893 -15.069   9.583  1.00 95.41           H  
ATOM    154  C   LYS A  10     -14.625 -14.651   7.936  1.00 95.41           C  
ATOM    155  CB  LYS A  10     -16.531 -13.188   8.796  1.00 95.41           C  
ATOM    156  HB2 LYS A  10     -17.012 -12.877   9.724  1.00 95.41           H  
ATOM    157  HB3 LYS A  10     -16.113 -12.310   8.304  1.00 95.41           H  
ATOM    158  O   LYS A  10     -13.836 -13.880   7.399  1.00 95.41           O  
ATOM    159  CG  LYS A  10     -17.570 -13.853   7.886  1.00 95.41           C  
ATOM    160  HG2 LYS A  10     -17.787 -14.847   8.277  1.00 95.41           H  
ATOM    161  HG3 LYS A  10     -17.160 -13.954   6.881  1.00 95.41           H  
ATOM    162  CD  LYS A  10     -18.877 -13.059   7.839  1.00 95.41           C  
ATOM    163  HD2 LYS A  10     -19.176 -12.829   8.861  1.00 95.41           H  
ATOM    164  HD3 LYS A  10     -18.740 -12.132   7.281  1.00 95.41           H  
ATOM    165  CE  LYS A  10     -19.960 -13.928   7.194  1.00 95.41           C  
ATOM    166  HE2 LYS A  10     -19.831 -14.953   7.543  1.00 95.41           H  
ATOM    167  HE3 LYS A  10     -19.827 -13.918   6.112  1.00 95.41           H  
ATOM    168  NZ  LYS A  10     -21.317 -13.455   7.558  1.00 95.41           N  
ATOM    169  HZ1 LYS A  10     -21.468 -12.565   7.106  1.00 95.41           H  
ATOM    170  HZ2 LYS A  10     -21.418 -13.338   8.556  1.00 95.41           H  
ATOM    171  HZ3 LYS A  10     -22.030 -14.089   7.225  1.00 95.41           H  
ATOM    172  N   SER A  11     -14.831 -15.891   7.507  1.00 92.21           N  
ATOM    173  H   SER A  11     -15.497 -16.477   7.990  1.00 92.21           H  
ATOM    174  CA  SER A  11     -14.063 -16.490   6.415  1.00 92.21           C  
ATOM    175  HA  SER A  11     -13.448 -15.721   5.949  1.00 92.21           H  
ATOM    176  C   SER A  11     -14.968 -17.063   5.333  1.00 92.21           C  
ATOM    177  CB  SER A  11     -13.111 -17.572   6.934  1.00 92.21           C  
ATOM    178  HB2 SER A  11     -12.500 -17.941   6.110  1.00 92.21           H  
ATOM    179  HB3 SER A  11     -13.690 -18.401   7.341  1.00 92.21           H  
ATOM    180  O   SER A  11     -16.023 -17.622   5.624  1.00 92.21           O  
ATOM    181  OG  SER A  11     -12.271 -17.051   7.946  1.00 92.21           O  
ATOM    182  HG  SER A  11     -11.800 -16.291   7.597  1.00 92.21           H  
ATOM    183  N   LEU A  12     -14.508 -16.949   4.093  1.00 90.97           N  
ATOM    184  H   LEU A  12     -13.653 -16.428   3.960  1.00 90.97           H  
ATOM    185  CA  LEU A  12     -15.020 -17.640   2.921  1.00 90.97           C  
ATOM    186  HA  LEU A  12     -15.894 -18.232   3.193  1.00 90.97           H  
ATOM    187  C   LEU A  12     -13.919 -18.566   2.405  1.00 90.97           C  
ATOM    188  CB  LEU A  12     -15.417 -16.592   1.870  1.00 90.97           C  
ATOM    189  HB2 LEU A  12     -16.189 -15.946   2.288  1.00 90.97           H  
ATOM    190  HB3 LEU A  12     -14.543 -15.978   1.656  1.00 90.97           H  
ATOM    191  O   LEU A  12     -12.787 -18.122   2.205  1.00 90.97           O  
ATOM    192  CG  LEU A  12     -15.927 -17.184   0.546  1.00 90.97           C  
ATOM    193  HG  LEU A  12     -15.183 -17.870   0.139  1.00 90.97           H  
ATOM    194  CD1 LEU A  12     -17.246 -17.934   0.734  1.00 90.97           C  
ATOM    195 HD11 LEU A  12     -18.017 -17.262   1.111  1.00 90.97           H  
ATOM    196 HD12 LEU A  12     -17.562 -18.343  -0.226  1.00 90.97           H  
ATOM    197 HD13 LEU A  12     -17.124 -18.776   1.415  1.00 90.97           H  
ATOM    198  CD2 LEU A  12     -16.123 -16.048  -0.454  1.00 90.97           C  
ATOM    199 HD21 LEU A  12     -16.384 -16.460  -1.429  1.00 90.97           H  
ATOM    200 HD22 LEU A  12     -15.187 -15.502  -0.569  1.00 90.97           H  
ATOM    201 HD23 LEU A  12     -16.914 -15.375  -0.122  1.00 90.97           H  
ATOM    202  N   LEU A  13     -14.247 -19.840   2.192  1.00 85.63           N  
ATOM    203  H   LEU A  13     -15.211 -20.117   2.313  1.00 85.63           H  
ATOM    204  CA  LEU A  13     -13.348 -20.790   1.545  1.00 85.63           C  
ATOM    205  HA  LEU A  13     -12.314 -20.484   1.708  1.00 85.63           H  
ATOM    206  C   LEU A  13     -13.595 -20.765   0.035  1.00 85.63           C  
ATOM    207  CB  LEU A  13     -13.536 -22.200   2.134  1.00 85.63           C  
ATOM    208  HB2 LEU A  13     -12.942 -22.900   1.546  1.00 85.63           H  
ATOM    209  HB3 LEU A  13     -14.583 -22.484   2.021  1.00 85.63           H  
ATOM    210  O   LEU A  13     -14.708 -20.989  -0.430  1.00 85.63           O  
ATOM    211  CG  LEU A  13     -13.137 -22.342   3.615  1.00 85.63           C  
ATOM    212  HG  LEU A  13     -13.719 -21.647   4.219  1.00 85.63           H  
ATOM    213  CD1 LEU A  13     -13.442 -23.763   4.090  1.00 85.63           C  
ATOM    214 HD11 LEU A  13     -13.198 -23.859   5.148  1.00 85.63           H  
ATOM    215 HD12 LEU A  13     -12.862 -24.483   3.514  1.00 85.63           H  
ATOM    216 HD13 LEU A  13     -14.503 -23.970   3.956  1.00 85.63           H  
ATOM    217  CD2 LEU A  13     -11.647 -22.073   3.849  1.00 85.63           C  
ATOM    218 HD21 LEU A  13     -11.397 -22.270   4.892  1.00 85.63           H  
ATOM    219 HD22 LEU A  13     -11.043 -22.712   3.204  1.00 85.63           H  
ATOM    220 HD23 LEU A  13     -11.420 -21.028   3.639  1.00 85.63           H  
ATOM    221  N   GLY A  14     -12.535 -20.553  -0.739  1.00 76.71           N  
ATOM    222  H   GLY A  14     -11.645 -20.401  -0.286  1.00 76.71           H  
ATOM    223  CA  GLY A  14     -12.574 -20.435  -2.196  1.00 76.71           C  
ATOM    224  HA2 GLY A  14     -11.613 -20.053  -2.542  1.00 76.71           H  
ATOM    225  HA3 GLY A  14     -13.359 -19.728  -2.462  1.00 76.71           H  
ATOM    226  C   GLY A  14     -12.858 -21.732  -2.951  1.00 76.71           C  
ATOM    227  O   GLY A  14     -12.802 -21.741  -4.178  1.00 76.71           O  
ATOM    228  N   THR A  15     -13.151 -22.827  -2.244  1.00 72.40           N  
ATOM    229  H   THR A  15     -13.220 -22.739  -1.240  1.00 72.40           H  
ATOM    230  CA  THR A  15     -13.665 -24.067  -2.843  1.00 72.40           C  
ATOM    231  HA  THR A  15     -13.027 -24.357  -3.677  1.00 72.40           H  
ATOM    232  C   THR A  15     -15.073 -23.895  -3.401  1.00 72.40           C  
ATOM    233  CB  THR A  15     -13.685 -25.204  -1.812  1.00 72.40           C  
ATOM    234  HB  THR A  15     -14.227 -26.057  -2.217  1.00 72.40           H  
ATOM    235  O   THR A  15     -15.500 -24.680  -4.244  1.00 72.40           O  
ATOM    236  CG2 THR A  15     -12.265 -25.649  -1.462  1.00 72.40           C  
ATOM    237 HG21 THR A  15     -12.312 -26.477  -0.754  1.00 72.40           H  
ATOM    238 HG22 THR A  15     -11.711 -24.826  -1.011  1.00 72.40           H  
ATOM    239 HG23 THR A  15     -11.751 -25.982  -2.364  1.00 72.40           H  
ATOM    240  OG1 THR A  15     -14.288 -24.793  -0.602  1.00 72.40           O  
ATOM    241  HG1 THR A  15     -15.215 -24.602  -0.760  1.00 72.40           H  
ATOM    242  N   GLU A  16     -15.794 -22.876  -2.941  1.00 68.07           N  
ATOM    243  H   GLU A  16     -15.384 -22.245  -2.267  1.00 68.07           H  
ATOM    244  CA  GLU A  16     -17.102 -22.510  -3.460  1.00 68.07           C  
ATOM    245  HA  GLU A  16     -17.545 -23.373  -3.956  1.00 68.07           H  
ATOM    246  C   GLU A  16     -16.945 -21.396  -4.502  1.00 68.07           C  
ATOM    247  CB  GLU A  16     -18.034 -22.128  -2.302  1.00 68.07           C  
ATOM    248  HB2 GLU A  16     -19.026 -21.947  -2.717  1.00 68.07           H  
ATOM    249  HB3 GLU A  16     -17.662 -21.221  -1.825  1.00 68.07           H  
ATOM    250  O   GLU A  16     -16.117 -20.496  -4.359  1.00 68.07           O  
ATOM    251  CG  GLU A  16     -18.148 -23.248  -1.253  1.00 68.07           C  
ATOM    252  HG2 GLU A  16     -17.172 -23.423  -0.799  1.00 68.07           H  
ATOM    253  HG3 GLU A  16     -18.446 -24.165  -1.763  1.00 68.07           H  
ATOM    254  CD  GLU A  16     -19.154 -22.949  -0.132  1.00 68.07           C  
ATOM    255  OE1 GLU A  16     -19.426 -23.898   0.637  1.00 68.07           O  
ATOM    256  OE2 GLU A  16     -19.641 -21.800  -0.045  1.00 68.07           O  
ATOM    257  N   THR A  17     -17.729 -21.457  -5.582  1.00 81.76           N  
ATOM    258  H   THR A  17     -18.426 -22.186  -5.631  1.00 81.76           H  
ATOM    259  CA  THR A  17     -17.836 -20.330  -6.518  1.00 81.76           C  
ATOM    260  HA  THR A  17     -16.857 -19.868  -6.652  1.00 81.76           H  
ATOM    261  C   THR A  17     -18.760 -19.298  -5.890  1.00 81.76           C  
ATOM    262  CB  THR A  17     -18.338 -20.777  -7.896  1.00 81.76           C  
ATOM    263  HB  THR A  17     -19.347 -21.181  -7.812  1.00 81.76           H  
ATOM    264  O   THR A  17     -19.972 -19.337  -6.094  1.00 81.76           O  
ATOM    265  CG2 THR A  17     -18.318 -19.643  -8.922  1.00 81.76           C  
ATOM    266 HG21 THR A  17     -19.023 -18.864  -8.631  1.00 81.76           H  
ATOM    267 HG22 THR A  17     -17.316 -19.219  -8.989  1.00 81.76           H  
ATOM    268 HG23 THR A  17     -18.611 -20.033  -9.896  1.00 81.76           H  
ATOM    269  OG1 THR A  17     -17.482 -21.786  -8.380  1.00 81.76           O  
ATOM    270  HG1 THR A  17     -17.024 -22.147  -7.617  1.00 81.76           H  
ATOM    271  N   VAL A  18     -18.182 -18.426  -5.069  1.00 83.96           N  
ATOM    272  H   VAL A  18     -17.181 -18.477  -4.939  1.00 83.96           H  
ATOM    273  CA  VAL A  18     -18.905 -17.402  -4.319  1.00 83.96           C  
ATOM    274  HA  VAL A  18     -19.960 -17.429  -4.591  1.00 83.96           H  
ATOM    275  C   VAL A  18     -18.360 -16.042  -4.727  1.00 83.96           C  
ATOM    276  CB  VAL A  18     -18.824 -17.665  -2.807  1.00 83.96           C  
ATOM    277  HB  VAL A  18     -17.779 -17.785  -2.521  1.00 83.96           H  
ATOM    278  O   VAL A  18     -17.168 -15.756  -4.623  1.00 83.96           O  
ATOM    279  CG1 VAL A  18     -19.449 -16.523  -2.009  1.00 83.96           C  
ATOM    280 HG11 VAL A  18     -19.481 -16.778  -0.949  1.00 83.96           H  
ATOM    281 HG12 VAL A  18     -20.460 -16.314  -2.358  1.00 83.96           H  
ATOM    282 HG13 VAL A  18     -18.827 -15.635  -2.124  1.00 83.96           H  
ATOM    283  CG2 VAL A  18     -19.582 -18.943  -2.441  1.00 83.96           C  
ATOM    284 HG21 VAL A  18     -20.646 -18.823  -2.643  1.00 83.96           H  
ATOM    285 HG22 VAL A  18     -19.208 -19.774  -3.040  1.00 83.96           H  
ATOM    286 HG23 VAL A  18     -19.444 -19.184  -1.387  1.00 83.96           H  
ATOM    287  N   ASP A  19     -19.255 -15.203  -5.230  1.00 89.46           N  
ATOM    288  H   ASP A  19     -20.230 -15.464  -5.236  1.00 89.46           H  
ATOM    289  CA  ASP A  19     -18.936 -13.881  -5.769  1.00 89.46           C  
ATOM    290  HA  ASP A  19     -17.953 -13.921  -6.239  1.00 89.46           H  
ATOM    291  C   ASP A  19     -18.865 -12.787  -4.694  1.00 89.46           C  
ATOM    292  CB  ASP A  19     -19.963 -13.543  -6.861  1.00 89.46           C  
ATOM    293  HB2 ASP A  19     -19.687 -12.590  -7.314  1.00 89.46           H  
ATOM    294  HB3 ASP A  19     -19.901 -14.303  -7.639  1.00 89.46           H  
ATOM    295  O   ASP A  19     -18.436 -11.663  -4.975  1.00 89.46           O  
ATOM    296  CG  ASP A  19     -21.421 -13.453  -6.376  1.00 89.46           C  
ATOM    297  OD1 ASP A  19     -21.678 -13.578  -5.150  1.00 89.46           O  
ATOM    298  OD2 ASP A  19     -22.288 -13.271  -7.257  1.00 89.46           O  
ATOM    299  N   SER A  20     -19.286 -13.103  -3.464  1.00 93.86           N  
ATOM    300  H   SER A  20     -19.683 -14.020  -3.320  1.00 93.86           H  
ATOM    301  CA  SER A  20     -19.411 -12.125  -2.395  1.00 93.86           C  
ATOM    302  HA  SER A  20     -18.598 -11.412  -2.534  1.00 93.86           H  
ATOM    303  C   SER A  20     -19.274 -12.693  -0.981  1.00 93.86           C  
ATOM    304  CB  SER A  20     -20.741 -11.374  -2.541  1.00 93.86           C  
ATOM    305  HB2 SER A  20     -20.826 -10.634  -1.746  1.00 93.86           H  
ATOM    306  HB3 SER A  20     -20.755 -10.859  -3.501  1.00 93.86           H  
ATOM    307  O   SER A  20     -19.685 -13.810  -0.681  1.00 93.86           O  
ATOM    308  OG  SER A  20     -21.853 -12.246  -2.501  1.00 93.86           O  
ATOM    309  HG  SER A  20     -21.850 -12.746  -3.321  1.00 93.86           H  
ATOM    310  N   LEU A  21     -18.742 -11.879  -0.065  1.00 95.71           N  
ATOM    311  H   LEU A  21     -18.419 -10.976  -0.380  1.00 95.71           H  
ATOM    312  CA  LEU A  21     -18.736 -12.158   1.374  1.00 95.71           C  
ATOM    313  HA  LEU A  21     -19.295 -13.076   1.555  1.00 95.71           H  
ATOM    314  C   LEU A  21     -19.445 -11.022   2.110  1.00 95.71           C  
ATOM    315  CB  LEU A  21     -17.294 -12.380   1.867  1.00 95.71           C  
ATOM    316  HB2 LEU A  21     -16.867 -13.214   1.310  1.00 95.71           H  
ATOM    317  HB3 LEU A  21     -16.706 -11.489   1.645  1.00 95.71           H  
ATOM    318  O   LEU A  21     -19.072  -9.861   1.971  1.00 95.71           O  
ATOM    319  CG  LEU A  21     -17.171 -12.682   3.373  1.00 95.71           C  
ATOM    320  HG  LEU A  21     -17.533 -11.829   3.947  1.00 95.71           H  
ATOM    321  CD1 LEU A  21     -17.983 -13.916   3.779  1.00 95.71           C  
ATOM    322 HD11 LEU A  21     -17.658 -14.284   4.752  1.00 95.71           H  
ATOM    323 HD12 LEU A  21     -17.847 -14.711   3.046  1.00 95.71           H  
ATOM    324 HD13 LEU A  21     -19.043 -13.666   3.831  1.00 95.71           H  
ATOM    325  CD2 LEU A  21     -15.704 -12.904   3.737  1.00 95.71           C  
ATOM    326 HD21 LEU A  21     -15.601 -13.068   4.810  1.00 95.71           H  
ATOM    327 HD22 LEU A  21     -15.306 -13.767   3.203  1.00 95.71           H  
ATOM    328 HD23 LEU A  21     -15.128 -12.020   3.466  1.00 95.71           H  
ATOM    329  N   THR A  22     -20.468 -11.359   2.895  1.00 96.98           N  
ATOM    330  H   THR A  22     -20.703 -12.338   2.976  1.00 96.98           H  
ATOM    331  CA  THR A  22     -21.268 -10.383   3.653  1.00 96.98           C  
ATOM    332  HA  THR A  22     -21.001  -9.379   3.324  1.00 96.98           H  
ATOM    333  C   THR A  22     -20.987 -10.488   5.148  1.00 96.98           C  
ATOM    334  CB  THR A  22     -22.766 -10.568   3.368  1.00 96.98           C  
ATOM    335  HB  THR A  22     -23.060 -11.582   3.638  1.00 96.98           H  
ATOM    336  O   THR A  22     -20.932 -11.599   5.669  1.00 96.98           O  
ATOM    337  CG2 THR A  22     -23.662  -9.579   4.112  1.00 96.98           C  
ATOM    338 HG21 THR A  22     -23.609  -9.747   5.188  1.00 96.98           H  
ATOM    339 HG22 THR A  22     -24.696  -9.729   3.801  1.00 96.98           H  
ATOM    340 HG23 THR A  22     -23.359  -8.556   3.889  1.00 96.98           H  
ATOM    341  OG1 THR A  22     -23.020 -10.368   1.995  1.00 96.98           O  
ATOM    342  HG1 THR A  22     -22.474 -10.978   1.492  1.00 96.98           H  
ATOM    343  N   LEU A  23     -20.870  -9.366   5.857  1.00 97.64           N  
ATOM    344  H   LEU A  23     -20.945  -8.490   5.361  1.00 97.64           H  
ATOM    345  CA  LEU A  23     -20.764  -9.287   7.320  1.00 97.64           C  
ATOM    346  HA  LEU A  23     -20.978 -10.263   7.757  1.00 97.64           H  
ATOM    347  C   LEU A  23     -21.800  -8.295   7.857  1.00 97.64           C  
ATOM    348  CB  LEU A  23     -19.327  -8.881   7.700  1.00 97.64           C  
ATOM    349  HB2 LEU A  23     -19.098  -7.936   7.209  1.00 97.64           H  
ATOM    350  HB3 LEU A  23     -18.635  -9.630   7.312  1.00 97.64           H  
ATOM    351  O   LEU A  23     -21.888  -7.177   7.362  1.00 97.64           O  
ATOM    352  CG  LEU A  23     -19.073  -8.705   9.212  1.00 97.64           C  
ATOM    353  HG  LEU A  23     -19.755  -7.959   9.620  1.00 97.64           H  
ATOM    354  CD1 LEU A  23     -19.234 -10.016   9.983  1.00 97.64           C  
ATOM    355 HD11 LEU A  23     -18.520 -10.755   9.618  1.00 97.64           H  
ATOM    356 HD12 LEU A  23     -19.026  -9.840  11.038  1.00 97.64           H  
ATOM    357 HD13 LEU A  23     -20.256 -10.387   9.910  1.00 97.64           H  
ATOM    358  CD2 LEU A  23     -17.642  -8.224   9.423  1.00 97.64           C  
ATOM    359 HD21 LEU A  23     -16.940  -8.952   9.017  1.00 97.64           H  
ATOM    360 HD22 LEU A  23     -17.441  -8.116  10.489  1.00 97.64           H  
ATOM    361 HD23 LEU A  23     -17.500  -7.259   8.936  1.00 97.64           H  
ATOM    362  N   GLU A  24     -22.565  -8.689   8.868  1.00 97.19           N  
ATOM    363  H   GLU A  24     -22.422  -9.588   9.304  1.00 97.19           H  
ATOM    364  CA  GLU A  24     -23.562  -7.846   9.533  1.00 97.19           C  
ATOM    365  HA  GLU A  24     -23.321  -6.800   9.340  1.00 97.19           H  
ATOM    366  C   GLU A  24     -23.494  -8.081  11.050  1.00 97.19           C  
ATOM    367  CB  GLU A  24     -24.964  -8.102   8.949  1.00 97.19           C  
ATOM    368  HB2 GLU A  24     -25.656  -7.371   9.368  1.00 97.19           H  
ATOM    369  HB3 GLU A  24     -24.900  -7.927   7.875  1.00 97.19           H  
ATOM    370  O   GLU A  24     -23.183  -9.204  11.457  1.00 97.19           O  
ATOM    371  CG  GLU A  24     -25.534  -9.515   9.182  1.00 97.19           C  
ATOM    372  HG2 GLU A  24     -24.781 -10.248   8.891  1.00 97.19           H  
ATOM    373  HG3 GLU A  24     -25.738  -9.642  10.245  1.00 97.19           H  
ATOM    374  CD  GLU A  24     -26.820  -9.796   8.380  1.00 97.19           C  
ATOM    375  OE1 GLU A  24     -27.280 -10.959   8.421  1.00 97.19           O  
ATOM    376  OE2 GLU A  24     -27.291  -8.898   7.636  1.00 97.19           O  
ATOM    377  N   PRO A  25     -23.708  -7.048  11.882  1.00 96.04           N  
ATOM    378  CA  PRO A  25     -23.785  -7.208  13.324  1.00 96.04           C  
ATOM    379  HA  PRO A  25     -22.962  -7.824  13.686  1.00 96.04           H  
ATOM    380  C   PRO A  25     -25.106  -7.868  13.725  1.00 96.04           C  
ATOM    381  CB  PRO A  25     -23.658  -5.795  13.893  1.00 96.04           C  
ATOM    382  HB2 PRO A  25     -22.607  -5.534  14.012  1.00 96.04           H  
ATOM    383  HB3 PRO A  25     -24.188  -5.697  14.841  1.00 96.04           H  
ATOM    384  O   PRO A  25     -26.158  -7.580  13.151  1.00 96.04           O  
ATOM    385  CG  PRO A  25     -24.271  -4.914  12.808  1.00 96.04           C  
ATOM    386  HG2 PRO A  25     -23.838  -3.913  12.814  1.00 96.04           H  
ATOM    387  HG3 PRO A  25     -25.351  -4.870  12.943  1.00 96.04           H  
ATOM    388  CD  PRO A  25     -23.953  -5.662  11.516  1.00 96.04           C  
ATOM    389  HD2 PRO A  25     -23.059  -5.242  11.056  1.00 96.04           H  
ATOM    390  HD3 PRO A  25     -24.811  -5.600  10.846  1.00 96.04           H  
ATOM    391  N   ASP A  26     -25.058  -8.703  14.761  1.00 94.59           N  
ATOM    392  H   ASP A  26     -24.160  -8.974  15.138  1.00 94.59           H  
ATOM    393  CA  ASP A  26     -26.264  -9.206  15.419  1.00 94.59           C  
ATOM    394  HA  ASP A  26     -26.891  -9.691  14.671  1.00 94.59           H  
ATOM    395  C   ASP A  26     -27.075  -8.058  16.049  1.00 94.59           C  
ATOM    396  CB  ASP A  26     -25.893 -10.243  16.493  1.00 94.59           C  
ATOM    397  HB2 ASP A  26     -26.778 -10.458  17.091  1.00 94.59           H  
ATOM    398  HB3 ASP A  26     -25.144  -9.811  17.157  1.00 94.59           H  
ATOM    399  O   ASP A  26     -26.558  -6.974  16.335  1.00 94.59           O  
ATOM    400  CG  ASP A  26     -25.380 -11.577  15.941  1.00 94.59           C  
ATOM    401  OD1 ASP A  26     -25.776 -11.949  14.814  1.00 94.59           O  
ATOM    402  OD2 ASP A  26     -24.652 -12.252  16.701  1.00 94.59           O  
ATOM    403  N   THR A  27     -28.360  -8.298  16.323  1.00 94.25           N  
ATOM    404  H   THR A  27     -28.748  -9.198  16.076  1.00 94.25           H  
ATOM    405  CA  THR A  27     -29.214  -7.326  17.025  1.00 94.25           C  
ATOM    406  HA  THR A  27     -29.300  -6.433  16.406  1.00 94.25           H  
ATOM    407  C   THR A  27     -28.597  -6.908  18.365  1.00 94.25           C  
ATOM    408  CB  THR A  27     -30.617  -7.900  17.257  1.00 94.25           C  
ATOM    409  HB  THR A  27     -30.555  -8.748  17.939  1.00 94.25           H  
ATOM    410  O   THR A  27     -28.176  -7.749  19.162  1.00 94.25           O  
ATOM    411  CG2 THR A  27     -31.591  -6.873  17.832  1.00 94.25           C  
ATOM    412 HG21 THR A  27     -31.599  -5.977  17.211  1.00 94.25           H  
ATOM    413 HG22 THR A  27     -31.293  -6.600  18.845  1.00 94.25           H  
ATOM    414 HG23 THR A  27     -32.593  -7.300  17.866  1.00 94.25           H  
ATOM    415  OG1 THR A  27     -31.166  -8.344  16.036  1.00 94.25           O  
ATOM    416  HG1 THR A  27     -30.900  -7.711  15.365  1.00 94.25           H  
ATOM    417  N   GLY A  28     -28.562  -5.602  18.629  1.00 93.94           N  
ATOM    418  H   GLY A  28     -28.986  -4.966  17.969  1.00 93.94           H  
ATOM    419  CA  GLY A  28     -27.933  -5.011  19.810  1.00 93.94           C  
ATOM    420  HA2 GLY A  28     -28.319  -3.998  19.926  1.00 93.94           H  
ATOM    421  HA3 GLY A  28     -28.206  -5.589  20.692  1.00 93.94           H  
ATOM    422  C   GLY A  28     -26.402  -4.926  19.749  1.00 93.94           C  
ATOM    423  O   GLY A  28     -25.777  -4.613  20.769  1.00 93.94           O  
ATOM    424  N   ARG A  29     -25.783  -5.200  18.591  1.00 95.06           N  
ATOM    425  H   ARG A  29     -26.349  -5.473  17.801  1.00 95.06           H  
ATOM    426  CA  ARG A  29     -24.329  -5.148  18.374  1.00 95.06           C  
ATOM    427  HA  ARG A  29     -23.841  -4.777  19.275  1.00 95.06           H  
ATOM    428  C   ARG A  29     -23.950  -4.168  17.267  1.00 95.06           C  
ATOM    429  CB  ARG A  29     -23.783  -6.556  18.060  1.00 95.06           C  
ATOM    430  HB2 ARG A  29     -22.697  -6.502  17.983  1.00 95.06           H  
ATOM    431  HB3 ARG A  29     -24.154  -6.877  17.087  1.00 95.06           H  
ATOM    432  O   ARG A  29     -24.764  -3.772  16.437  1.00 95.06           O  
ATOM    433  CG  ARG A  29     -24.139  -7.635  19.094  1.00 95.06           C  
ATOM    434  HG2 ARG A  29     -23.691  -8.575  18.771  1.00 95.06           H  
ATOM    435  HG3 ARG A  29     -25.220  -7.770  19.146  1.00 95.06           H  
ATOM    436  CD  ARG A  29     -23.590  -7.268  20.474  1.00 95.06           C  
ATOM    437  HD2 ARG A  29     -24.113  -6.388  20.847  1.00 95.06           H  
ATOM    438  HD3 ARG A  29     -22.537  -7.018  20.339  1.00 95.06           H  
ATOM    439  NE  ARG A  29     -23.726  -8.378  21.437  1.00 95.06           N  
ATOM    440  HE  ARG A  29     -23.876  -9.289  21.028  1.00 95.06           H  
ATOM    441  NH1 ARG A  29     -23.418  -7.170  23.375  1.00 95.06           N  
ATOM    442 HH11 ARG A  29     -23.388  -6.326  22.822  1.00 95.06           H  
ATOM    443 HH12 ARG A  29     -23.294  -7.103  24.375  1.00 95.06           H  
ATOM    444  NH2 ARG A  29     -23.640  -9.376  23.481  1.00 95.06           N  
ATOM    445 HH21 ARG A  29     -23.731 -10.272  23.023  1.00 95.06           H  
ATOM    446 HH22 ARG A  29     -23.505  -9.301  24.479  1.00 95.06           H  
ATOM    447  CZ  ARG A  29     -23.597  -8.300  22.751  1.00 95.06           C  
ATOM    448  N   SER A  30     -22.678  -3.797  17.249  1.00 97.17           N  
ATOM    449  H   SER A  30     -22.074  -4.134  17.986  1.00 97.17           H  
ATOM    450  CA  SER A  30     -22.038  -3.074  16.154  1.00 97.17           C  
ATOM    451  HA  SER A  30     -22.604  -3.247  15.239  1.00 97.17           H  
ATOM    452  C   SER A  30     -20.627  -3.625  15.916  1.00 97.17           C  
ATOM    453  CB  SER A  30     -22.088  -1.571  16.432  1.00 97.17           C  
ATOM    454  HB2 SER A  30     -21.774  -1.055  15.525  1.00 97.17           H  
ATOM    455  HB3 SER A  30     -23.120  -1.281  16.629  1.00 97.17           H  
ATOM    456  O   SER A  30     -20.062  -4.285  16.791  1.00 97.17           O  
ATOM    457  OG  SER A  30     -21.281  -1.175  17.530  1.00 97.17           O  
ATOM    458  HG  SER A  30     -21.726  -1.366  18.359  1.00 97.17           H  
ATOM    459  N   ILE A  31     -20.077  -3.443  14.713  1.00 97.57           N  
ATOM    460  H   ILE A  31     -20.558  -2.865  14.038  1.00 97.57           H  
ATOM    461  CA  ILE A  31     -18.816  -4.073  14.293  1.00 97.57           C  
ATOM    462  HA  ILE A  31     -18.345  -4.539  15.159  1.00 97.57           H  
ATOM    463  C   ILE A  31     -17.836  -3.023  13.773  1.00 97.57           C  
ATOM    464  CB  ILE A  31     -19.083  -5.192  13.254  1.00 97.57           C  
ATOM    465  HB  ILE A  31     -19.791  -4.820  12.513  1.00 97.57           H  
ATOM    466  O   ILE A  31     -18.216  -2.147  13.002  1.00 97.57           O  
ATOM    467  CG1 ILE A  31     -19.702  -6.432  13.934  1.00 97.57           C  
ATOM    468 HG12 ILE A  31     -18.956  -6.898  14.578  1.00 97.57           H  
ATOM    469 HG13 ILE A  31     -20.534  -6.126  14.568  1.00 97.57           H  
ATOM    470  CG2 ILE A  31     -17.789  -5.588  12.526  1.00 97.57           C  
ATOM    471 HG21 ILE A  31     -17.442  -4.773  11.892  1.00 97.57           H  
ATOM    472 HG22 ILE A  31     -17.029  -5.820  13.272  1.00 97.57           H  
ATOM    473 HG23 ILE A  31     -17.948  -6.451  11.879  1.00 97.57           H  
ATOM    474  CD1 ILE A  31     -20.229  -7.481  12.945  1.00 97.57           C  
ATOM    475 HD11 ILE A  31     -19.404  -7.965  12.421  1.00 97.57           H  
ATOM    476 HD12 ILE A  31     -20.769  -8.253  13.494  1.00 97.57           H  
ATOM    477 HD13 ILE A  31     -20.896  -7.013  12.221  1.00 97.57           H  
ATOM    478  N   LEU A  32     -16.556  -3.165  14.119  1.00 97.93           N  
ATOM    479  H   LEU A  32     -16.323  -3.913  14.756  1.00 97.93           H  
ATOM    480  CA  LEU A  32     -15.456  -2.449  13.472  1.00 97.93           C  
ATOM    481  HA  LEU A  32     -15.859  -1.749  12.739  1.00 97.93           H  
ATOM    482  C   LEU A  32     -14.559  -3.446  12.739  1.00 97.93           C  
ATOM    483  CB  LEU A  32     -14.682  -1.654  14.533  1.00 97.93           C  
ATOM    484  HB2 LEU A  32     -15.381  -1.046  15.107  1.00 97.93           H  
ATOM    485  HB3 LEU A  32     -14.214  -2.365  15.213  1.00 97.93           H  
ATOM    486  O   LEU A  32     -13.893  -4.263  13.373  1.00 97.93           O  
ATOM    487  CG  LEU A  32     -13.583  -0.742  13.959  1.00 97.93           C  
ATOM    488  HG  LEU A  32     -12.924  -1.318  13.309  1.00 97.93           H  
ATOM    489  CD1 LEU A  32     -14.180   0.421  13.161  1.00 97.93           C  
ATOM    490 HD11 LEU A  32     -14.661   0.049  12.257  1.00 97.93           H  
ATOM    491 HD12 LEU A  32     -14.909   0.959  13.768  1.00 97.93           H  
ATOM    492 HD13 LEU A  32     -13.390   1.112  12.869  1.00 97.93           H  
ATOM    493  CD2 LEU A  32     -12.752  -0.179  15.109  1.00 97.93           C  
ATOM    494 HD21 LEU A  32     -12.304  -0.995  15.677  1.00 97.93           H  
ATOM    495 HD22 LEU A  32     -13.381   0.413  15.773  1.00 97.93           H  
ATOM    496 HD23 LEU A  32     -11.954   0.448  14.712  1.00 97.93           H  
ATOM    497  N   VAL A  33     -14.529  -3.388  11.409  1.00 98.01           N  
ATOM    498  H   VAL A  33     -15.081  -2.684  10.941  1.00 98.01           H  
ATOM    499  CA  VAL A  33     -13.612  -4.213  10.609  1.00 98.01           C  
ATOM    500  HA  VAL A  33     -13.539  -5.206  11.053  1.00 98.01           H  
ATOM    501  C   VAL A  33     -12.225  -3.585  10.641  1.00 98.01           C  
ATOM    502  CB  VAL A  33     -14.126  -4.391   9.178  1.00 98.01           C  
ATOM    503  HB  VAL A  33     -14.338  -3.398   8.780  1.00 98.01           H  
ATOM    504  O   VAL A  33     -12.062  -2.413  10.301  1.00 98.01           O  
ATOM    505  CG1 VAL A  33     -13.108  -5.063   8.250  1.00 98.01           C  
ATOM    506 HG11 VAL A  33     -12.245  -4.414   8.100  1.00 98.01           H  
ATOM    507 HG12 VAL A  33     -13.559  -5.254   7.276  1.00 98.01           H  
ATOM    508 HG13 VAL A  33     -12.767  -6.001   8.687  1.00 98.01           H  
ATOM    509  CG2 VAL A  33     -15.442  -5.172   9.157  1.00 98.01           C  
ATOM    510 HG21 VAL A  33     -16.203  -4.638   9.726  1.00 98.01           H  
ATOM    511 HG22 VAL A  33     -15.791  -5.282   8.130  1.00 98.01           H  
ATOM    512 HG23 VAL A  33     -15.293  -6.160   9.592  1.00 98.01           H  
ATOM    513  N   THR A  34     -11.233  -4.368  11.053  1.00 96.33           N  
ATOM    514  H   THR A  34     -11.436  -5.336  11.260  1.00 96.33           H  
ATOM    515  CA  THR A  34      -9.849  -3.927  11.258  1.00 96.33           C  
ATOM    516  HA  THR A  34      -9.818  -2.839  11.313  1.00 96.33           H  
ATOM    517  C   THR A  34      -8.926  -4.331  10.116  1.00 96.33           C  
ATOM    518  CB  THR A  34      -9.299  -4.477  12.580  1.00 96.33           C  
ATOM    519  HB  THR A  34      -8.247  -4.202  12.668  1.00 96.33           H  
ATOM    520  O   THR A  34      -7.936  -3.644   9.877  1.00 96.33           O  
ATOM    521  CG2 THR A  34     -10.053  -3.924  13.791  1.00 96.33           C  
ATOM    522 HG21 THR A  34     -10.031  -2.835  13.770  1.00 96.33           H  
ATOM    523 HG22 THR A  34     -11.090  -4.257  13.778  1.00 96.33           H  
ATOM    524 HG23 THR A  34      -9.578  -4.267  14.710  1.00 96.33           H  
ATOM    525  OG1 THR A  34      -9.417  -5.883  12.636  1.00 96.33           O  
ATOM    526  HG1 THR A  34      -8.940  -6.179  13.415  1.00 96.33           H  
ATOM    527  N   ASP A  35      -9.245  -5.409   9.395  1.00 95.01           N  
ATOM    528  H   ASP A  35     -10.059  -5.947   9.654  1.00 95.01           H  
ATOM    529  CA  ASP A  35      -8.483  -5.846   8.225  1.00 95.01           C  
ATOM    530  HA  ASP A  35      -8.172  -4.959   7.674  1.00 95.01           H  
ATOM    531  C   ASP A  35      -9.332  -6.715   7.287  1.00 95.01           C  
ATOM    532  CB  ASP A  35      -7.222  -6.610   8.671  1.00 95.01           C  
ATOM    533  HB2 ASP A  35      -6.876  -6.223   9.629  1.00 95.01           H  
ATOM    534  HB3 ASP A  35      -7.478  -7.661   8.806  1.00 95.01           H  
ATOM    535  O   ASP A  35     -10.318  -7.341   7.697  1.00 95.01           O  
ATOM    536  CG  ASP A  35      -6.057  -6.506   7.680  1.00 95.01           C  
ATOM    537  OD1 ASP A  35      -6.259  -6.039   6.537  1.00 95.01           O  
ATOM    538  OD2 ASP A  35      -4.935  -6.902   8.054  1.00 95.01           O  
ATOM    539  N   ILE A  36      -8.925  -6.773   6.023  1.00 94.91           N  
ATOM    540  H   ILE A  36      -8.039  -6.337   5.811  1.00 94.91           H  
ATOM    541  CA  ILE A  36      -9.520  -7.618   4.990  1.00 94.91           C  
ATOM    542  HA  ILE A  36     -10.140  -8.381   5.462  1.00 94.91           H  
ATOM    543  C   ILE A  36      -8.386  -8.310   4.250  1.00 94.91           C  
ATOM    544  CB  ILE A  36     -10.407  -6.811   4.016  1.00 94.91           C  
ATOM    545  HB  ILE A  36      -9.795  -6.038   3.552  1.00 94.91           H  
ATOM    546  O   ILE A  36      -7.505  -7.660   3.691  1.00 94.91           O  
ATOM    547  CG1 ILE A  36     -11.580  -6.131   4.759  1.00 94.91           C  
ATOM    548 HG12 ILE A  36     -12.282  -6.889   5.107  1.00 94.91           H  
ATOM    549 HG13 ILE A  36     -11.204  -5.597   5.632  1.00 94.91           H  
ATOM    550  CG2 ILE A  36     -10.943  -7.742   2.906  1.00 94.91           C  
ATOM    551 HG21 ILE A  36     -11.588  -7.188   2.224  1.00 94.91           H  
ATOM    552 HG22 ILE A  36     -11.503  -8.566   3.347  1.00 94.91           H  
ATOM    553 HG23 ILE A  36     -10.122  -8.144   2.312  1.00 94.91           H  
ATOM    554  CD1 ILE A  36     -12.328  -5.093   3.915  1.00 94.91           C  
ATOM    555 HD11 ILE A  36     -13.097  -4.619   4.526  1.00 94.91           H  
ATOM    556 HD12 ILE A  36     -12.807  -5.561   3.055  1.00 94.91           H  
ATOM    557 HD13 ILE A  36     -11.631  -4.329   3.571  1.00 94.91           H  
ATOM    558  N   LEU A  37      -8.452  -9.634   4.197  1.00 92.42           N  
ATOM    559  H   LEU A  37      -9.228 -10.095   4.651  1.00 92.42           H  
ATOM    560  CA  LEU A  37      -7.513 -10.453   3.454  1.00 92.42           C  
ATOM    561  HA  LEU A  37      -6.791  -9.788   2.981  1.00 92.42           H  
ATOM    562  C   LEU A  37      -8.248 -11.213   2.371  1.00 92.42           C  
ATOM    563  CB  LEU A  37      -6.740 -11.402   4.371  1.00 92.42           C  
ATOM    564  HB2 LEU A  37      -5.983 -11.886   3.755  1.00 92.42           H  
ATOM    565  HB3 LEU A  37      -7.402 -12.180   4.750  1.00 92.42           H  
ATOM    566  O   LEU A  37      -9.280 -11.818   2.642  1.00 92.42           O  
ATOM    567  CG  LEU A  37      -6.070 -10.665   5.541  1.00 92.42           C  
ATOM    568  HG  LEU A  37      -5.895  -9.621   5.282  1.00 92.42           H  
ATOM    569  CD1 LEU A  37      -6.888 -10.736   6.834  1.00 92.42           C  
ATOM    570 HD11 LEU A  37      -7.008 -11.770   7.158  1.00 92.42           H  
ATOM    571 HD12 LEU A  37      -6.378 -10.166   7.611  1.00 92.42           H  
ATOM    572 HD13 LEU A  37      -7.871 -10.289   6.684  1.00 92.42           H  
ATOM    573  CD2 LEU A  37      -4.729 -11.311   5.812  1.00 92.42           C  
ATOM    574 HD21 LEU A  37      -4.877 -12.358   6.076  1.00 92.42           H  
ATOM    575 HD22 LEU A  37      -4.101 -11.221   4.926  1.00 92.42           H  
ATOM    576 HD23 LEU A  37      -4.248 -10.774   6.630  1.00 92.42           H  
ATOM    577  N   THR A  38      -7.726 -11.218   1.153  1.00 89.13           N  
ATOM    578  H   THR A  38      -6.851 -10.741   0.991  1.00 89.13           H  
ATOM    579  CA  THR A  38      -8.356 -11.947   0.051  1.00 89.13           C  
ATOM    580  HA  THR A  38      -8.892 -12.802   0.463  1.00 89.13           H  
ATOM    581  C   THR A  38      -7.317 -12.514  -0.897  1.00 89.13           C  
ATOM    582  CB  THR A  38      -9.401 -11.083  -0.666  1.00 89.13           C  
ATOM    583  HB  THR A  38     -10.101 -10.692   0.073  1.00 89.13           H  
ATOM    584  O   THR A  38      -6.229 -11.952  -1.074  1.00 89.13           O  
ATOM    585  CG2 THR A  38      -8.813  -9.905  -1.427  1.00 89.13           C  
ATOM    586 HG21 THR A  38      -8.302  -9.240  -0.731  1.00 89.13           H  
ATOM    587 HG22 THR A  38      -9.633  -9.364  -1.899  1.00 89.13           H  
ATOM    588 HG23 THR A  38      -8.123 -10.251  -2.198  1.00 89.13           H  
ATOM    589  OG1 THR A  38     -10.130 -11.841  -1.594  1.00 89.13           O  
ATOM    590  HG1 THR A  38     -10.784 -12.363  -1.123  1.00 89.13           H  
ATOM    591  N   CYS A  39      -7.640 -13.660  -1.487  1.00 84.39           N  
ATOM    592  H   CYS A  39      -8.536 -14.077  -1.280  1.00 84.39           H  
ATOM    593  CA  CYS A  39      -6.793 -14.267  -2.492  1.00 84.39           C  
ATOM    594  HA  CYS A  39      -5.810 -14.371  -2.033  1.00 84.39           H  
ATOM    595  C   CYS A  39      -6.693 -13.352  -3.727  1.00 84.39           C  
ATOM    596  CB  CYS A  39      -7.280 -15.683  -2.811  1.00 84.39           C  
ATOM    597  HB2 CYS A  39      -6.515 -16.202  -3.389  1.00 84.39           H  
ATOM    598  HB3 CYS A  39      -7.437 -16.217  -1.875  1.00 84.39           H  
ATOM    599  O   CYS A  39      -7.693 -12.759  -4.143  1.00 84.39           O  
ATOM    600  SG  CYS A  39      -8.818 -15.670  -3.768  1.00 84.39           S  
ATOM    601  HG  CYS A  39      -9.367 -14.564  -3.259  1.00 84.39           H  
ATOM    602  N   PRO A  40      -5.500 -13.225  -4.328  1.00 88.04           N  
ATOM    603  CA  PRO A  40      -5.348 -12.466  -5.557  1.00 88.04           C  
ATOM    604  HA  PRO A  40      -5.649 -11.439  -5.347  1.00 88.04           H  
ATOM    605  C   PRO A  40      -6.195 -13.032  -6.709  1.00 88.04           C  
ATOM    606  CB  PRO A  40      -3.855 -12.506  -5.879  1.00 88.04           C  
ATOM    607  HB2 PRO A  40      -3.641 -13.340  -6.549  1.00 88.04           H  
ATOM    608  HB3 PRO A  40      -3.511 -11.562  -6.300  1.00 88.04           H  
ATOM    609  O   PRO A  40      -6.335 -14.247  -6.851  1.00 88.04           O  
ATOM    610  CG  PRO A  40      -3.182 -12.803  -4.549  1.00 88.04           C  
ATOM    611  HG2 PRO A  40      -3.039 -11.866  -4.012  1.00 88.04           H  
ATOM    612  HG3 PRO A  40      -2.233 -13.324  -4.680  1.00 88.04           H  
ATOM    613  CD  PRO A  40      -4.207 -13.680  -3.842  1.00 88.04           C  
ATOM    614  HD2 PRO A  40      -4.102 -13.557  -2.764  1.00 88.04           H  
ATOM    615  HD3 PRO A  40      -4.061 -14.723  -4.123  1.00 88.04           H  
ATOM    616  N   GLN A  41      -6.704 -12.150  -7.564  1.00 88.32           N  
ATOM    617  H   GLN A  41      -6.507 -11.176  -7.383  1.00 88.32           H  
ATOM    618  CA  GLN A  41      -7.448 -12.428  -8.790  1.00 88.32           C  
ATOM    619  HA  GLN A  41      -7.374 -13.485  -9.043  1.00 88.32           H  
ATOM    620  C   GLN A  41      -6.837 -11.597  -9.930  1.00 88.32           C  
ATOM    621  CB  GLN A  41      -8.929 -12.055  -8.590  1.00 88.32           C  
ATOM    622  HB2 GLN A  41      -8.982 -11.016  -8.264  1.00 88.32           H  
ATOM    623  HB3 GLN A  41      -9.452 -12.139  -9.543  1.00 88.32           H  
ATOM    624  O   GLN A  41      -6.723 -10.379  -9.813  1.00 88.32           O  
ATOM    625  CG  GLN A  41      -9.672 -12.891  -7.537  1.00 88.32           C  
ATOM    626  HG2 GLN A  41      -9.164 -12.803  -6.577  1.00 88.32           H  
ATOM    627  HG3 GLN A  41     -10.677 -12.490  -7.411  1.00 88.32           H  
ATOM    628  CD  GLN A  41      -9.800 -14.362  -7.915  1.00 88.32           C  
ATOM    629  NE2 GLN A  41      -9.669 -15.259  -6.967  1.00 88.32           N  
ATOM    630 HE21 GLN A  41      -9.715 -16.229  -7.246  1.00 88.32           H  
ATOM    631 HE22 GLN A  41      -9.452 -14.963  -6.026  1.00 88.32           H  
ATOM    632  OE1 GLN A  41     -10.006 -14.733  -9.063  1.00 88.32           O  
ATOM    633  N   ALA A  42      -6.440 -12.239 -11.031  1.00 89.95           N  
ATOM    634  H   ALA A  42      -6.539 -13.244 -11.065  1.00 89.95           H  
ATOM    635  CA  ALA A  42      -5.704 -11.595 -12.125  1.00 89.95           C  
ATOM    636  HA  ALA A  42      -4.729 -11.286 -11.747  1.00 89.95           H  
ATOM    637  C   ALA A  42      -6.415 -10.344 -12.679  1.00 89.95           C  
ATOM    638  CB  ALA A  42      -5.469 -12.627 -13.234  1.00 89.95           C  
ATOM    639  HB1 ALA A  42      -4.937 -13.492 -12.837  1.00 89.95           H  
ATOM    640  HB2 ALA A  42      -4.869 -12.177 -14.025  1.00 89.95           H  
ATOM    641  HB3 ALA A  42      -6.423 -12.949 -13.651  1.00 89.95           H  
ATOM    642  O   ALA A  42      -7.535 -10.428 -13.184  1.00 89.95           O  
ATOM    643  N   GLY A  43      -5.742  -9.195 -12.606  1.00 90.88           N  
ATOM    644  H   GLY A  43      -4.808  -9.223 -12.222  1.00 90.88           H  
ATOM    645  CA  GLY A  43      -6.196  -7.904 -13.121  1.00 90.88           C  
ATOM    646  HA2 GLY A  43      -6.433  -8.006 -14.180  1.00 90.88           H  
ATOM    647  HA3 GLY A  43      -5.378  -7.190 -13.023  1.00 90.88           H  
ATOM    648  C   GLY A  43      -7.417  -7.315 -12.413  1.00 90.88           C  
ATOM    649  O   GLY A  43      -8.149  -6.550 -13.038  1.00 90.88           O  
ATOM    650  N   LYS A  44      -7.695  -7.701 -11.159  1.00 94.35           N  
ATOM    651  H   LYS A  44      -7.073  -8.358 -10.712  1.00 94.35           H  
ATOM    652  CA  LYS A  44      -8.927  -7.316 -10.451  1.00 94.35           C  
ATOM    653  HA  LYS A  44      -9.558  -6.738 -11.126  1.00 94.35           H  
ATOM    654  C   LYS A  44      -8.711  -6.399  -9.254  1.00 94.35           C  
ATOM    655  CB  LYS A  44      -9.686  -8.579 -10.014  1.00 94.35           C  
ATOM    656  HB2 LYS A  44      -9.033  -9.163  -9.366  1.00 94.35           H  
ATOM    657  HB3 LYS A  44     -10.548  -8.274  -9.421  1.00 94.35           H  
ATOM    658  O   LYS A  44      -7.637  -6.356  -8.651  1.00 94.35           O  
ATOM    659  CG  LYS A  44     -10.195  -9.475 -11.151  1.00 94.35           C  
ATOM    660  HG2 LYS A  44      -9.356  -9.955 -11.656  1.00 94.35           H  
ATOM    661  HG3 LYS A  44     -10.819 -10.255 -10.716  1.00 94.35           H  
ATOM    662  CD  LYS A  44     -11.019  -8.664 -12.153  1.00 94.35           C  
ATOM    663  HD2 LYS A  44     -10.359  -8.051 -12.767  1.00 94.35           H  
ATOM    664  HD3 LYS A  44     -11.674  -8.004 -11.585  1.00 94.35           H  
ATOM    665  CE  LYS A  44     -11.864  -9.547 -13.063  1.00 94.35           C  
ATOM    666  HE2 LYS A  44     -12.293 -10.348 -12.461  1.00 94.35           H  
ATOM    667  HE3 LYS A  44     -11.234  -9.980 -13.840  1.00 94.35           H  
ATOM    668  NZ  LYS A  44     -12.955  -8.722 -13.627  1.00 94.35           N  
ATOM    669  HZ1 LYS A  44     -13.434  -8.269 -12.861  1.00 94.35           H  
ATOM    670  HZ2 LYS A  44     -12.585  -7.982 -14.207  1.00 94.35           H  
ATOM    671  HZ3 LYS A  44     -13.635  -9.281 -14.122  1.00 94.35           H  
ATOM    672  N   TYR A  45      -9.807  -5.756  -8.858  1.00 96.78           N  
ATOM    673  H   TYR A  45     -10.625  -5.804  -9.448  1.00 96.78           H  
ATOM    674  CA  TYR A  45      -9.943  -5.010  -7.612  1.00 96.78           C  
ATOM    675  HA  TYR A  45      -9.004  -5.076  -7.063  1.00 96.78           H  
ATOM    676  C   TYR A  45     -11.045  -5.600  -6.735  1.00 96.78           C  
ATOM    677  CB  TYR A  45     -10.208  -3.527  -7.883  1.00 96.78           C  
ATOM    678  HB2 TYR A  45     -11.172  -3.436  -8.382  1.00 96.78           H  
ATOM    679  HB3 TYR A  45     -10.276  -2.994  -6.934  1.00 96.78           H  
ATOM    680  O   TYR A  45     -11.962  -6.277  -7.210  1.00 96.78           O  
ATOM    681  CG  TYR A  45      -9.151  -2.868  -8.739  1.00 96.78           C  
ATOM    682  CD1 TYR A  45      -8.142  -2.056  -8.180  1.00 96.78           C  
ATOM    683  HD1 TYR A  45      -8.135  -1.851  -7.119  1.00 96.78           H  
ATOM    684  CD2 TYR A  45      -9.203  -3.076 -10.125  1.00 96.78           C  
ATOM    685  HD2 TYR A  45     -10.002  -3.653 -10.565  1.00 96.78           H  
ATOM    686  CE1 TYR A  45      -7.156  -1.486  -9.013  1.00 96.78           C  
ATOM    687  HE1 TYR A  45      -6.371  -0.862  -8.612  1.00 96.78           H  
ATOM    688  CE2 TYR A  45      -8.233  -2.518 -10.954  1.00 96.78           C  
ATOM    689  HE2 TYR A  45      -8.279  -2.672 -12.022  1.00 96.78           H  
ATOM    690  OH  TYR A  45      -6.322  -1.264 -11.289  1.00 96.78           O  
ATOM    691  HH  TYR A  45      -5.603  -0.724 -10.951  1.00 96.78           H  
ATOM    692  CZ  TYR A  45      -7.212  -1.737 -10.402  1.00 96.78           C  
ATOM    693  N   LEU A  46     -10.952  -5.332  -5.437  1.00 97.03           N  
ATOM    694  H   LEU A  46     -10.160  -4.783  -5.136  1.00 97.03           H  
ATOM    695  CA  LEU A  46     -11.969  -5.642  -4.448  1.00 97.03           C  
ATOM    696  HA  LEU A  46     -12.632  -6.409  -4.850  1.00 97.03           H  
ATOM    697  C   LEU A  46     -12.789  -4.391  -4.138  1.00 97.03           C  
ATOM    698  CB  LEU A  46     -11.289  -6.178  -3.179  1.00 97.03           C  
ATOM    699  HB2 LEU A  46     -10.692  -5.379  -2.739  1.00 97.03           H  
ATOM    700  HB3 LEU A  46     -10.616  -6.993  -3.446  1.00 97.03           H  
ATOM    701  O   LEU A  46     -12.236  -3.377  -3.717  1.00 97.03           O  
ATOM    702  CG  LEU A  46     -12.295  -6.690  -2.138  1.00 97.03           C  
ATOM    703  HG  LEU A  46     -13.109  -5.975  -2.015  1.00 97.03           H  
ATOM    704  CD1 LEU A  46     -12.871  -8.034  -2.567  1.00 97.03           C  
ATOM    705 HD11 LEU A  46     -13.379  -7.951  -3.528  1.00 97.03           H  
ATOM    706 HD12 LEU A  46     -12.073  -8.772  -2.653  1.00 97.03           H  
ATOM    707 HD13 LEU A  46     -13.595  -8.365  -1.823  1.00 97.03           H  
ATOM    708  CD2 LEU A  46     -11.631  -6.873  -0.777  1.00 97.03           C  
ATOM    709 HD21 LEU A  46     -11.245  -5.915  -0.427  1.00 97.03           H  
ATOM    710 HD22 LEU A  46     -12.365  -7.236  -0.058  1.00 97.03           H  
ATOM    711 HD23 LEU A  46     -10.812  -7.589  -0.848  1.00 97.03           H  
ATOM    712  N   ASN A  47     -14.108  -4.502  -4.258  1.00 97.82           N  
ATOM    713  H   ASN A  47     -14.475  -5.383  -4.588  1.00 97.82           H  
ATOM    714  CA  ASN A  47     -15.057  -3.523  -3.747  1.00 97.82           C  
ATOM    715  HA  ASN A  47     -14.614  -2.527  -3.778  1.00 97.82           H  
ATOM    716  C   ASN A  47     -15.427  -3.854  -2.298  1.00 97.82           C  
ATOM    717  CB  ASN A  47     -16.315  -3.539  -4.623  1.00 97.82           C  
ATOM    718  HB2 ASN A  47     -17.087  -2.928  -4.157  1.00 97.82           H  
ATOM    719  HB3 ASN A  47     -16.678  -4.564  -4.698  1.00 97.82           H  
ATOM    720  O   ASN A  47     -15.915  -4.954  -2.023  1.00 97.82           O  
ATOM    721  CG  ASN A  47     -16.074  -2.990  -6.008  1.00 97.82           C  
ATOM    722  ND2 ASN A  47     -16.338  -3.748  -7.042  1.00 97.82           N  
ATOM    723 HD21 ASN A  47     -16.057  -3.353  -7.928  1.00 97.82           H  
ATOM    724 HD22 ASN A  47     -16.536  -4.730  -6.910  1.00 97.82           H  
ATOM    725  OD1 ASN A  47     -15.699  -1.850  -6.175  1.00 97.82           O  
ATOM    726  N   VAL A  48     -15.283  -2.878  -1.403  1.00 98.09           N  
ATOM    727  H   VAL A  48     -14.836  -2.023  -1.700  1.00 98.09           H  
ATOM    728  CA  VAL A  48     -15.748  -2.933  -0.011  1.00 98.09           C  
ATOM    729  HA  VAL A  48     -16.092  -3.941   0.221  1.00 98.09           H  
ATOM    730  C   VAL A  48     -16.916  -1.967   0.138  1.00 98.09           C  
ATOM    731  CB  VAL A  48     -14.622  -2.576   0.980  1.00 98.09           C  
ATOM    732  HB  VAL A  48     -14.367  -1.522   0.872  1.00 98.09           H  
ATOM    733  O   VAL A  48     -16.732  -0.749   0.108  1.00 98.09           O  
ATOM    734  CG1 VAL A  48     -15.077  -2.802   2.427  1.00 98.09           C  
ATOM    735 HG11 VAL A  48     -14.278  -2.511   3.110  1.00 98.09           H  
ATOM    736 HG12 VAL A  48     -15.950  -2.189   2.652  1.00 98.09           H  
ATOM    737 HG13 VAL A  48     -15.318  -3.852   2.593  1.00 98.09           H  
ATOM    738  CG2 VAL A  48     -13.344  -3.384   0.721  1.00 98.09           C  
ATOM    739 HG21 VAL A  48     -12.902  -3.083  -0.228  1.00 98.09           H  
ATOM    740 HG22 VAL A  48     -12.619  -3.193   1.512  1.00 98.09           H  
ATOM    741 HG23 VAL A  48     -13.564  -4.451   0.686  1.00 98.09           H  
ATOM    742  N   LYS A  49     -18.134  -2.494   0.277  1.00 97.97           N  
ATOM    743  H   LYS A  49     -18.229  -3.499   0.279  1.00 97.97           H  
ATOM    744  CA  LYS A  49     -19.344  -1.677   0.442  1.00 97.97           C  
ATOM    745  HA  LYS A  49     -19.080  -0.624   0.342  1.00 97.97           H  
ATOM    746  C   LYS A  49     -19.927  -1.845   1.831  1.00 97.97           C  
ATOM    747  CB  LYS A  49     -20.385  -2.011  -0.637  1.00 97.97           C  
ATOM    748  HB2 LYS A  49     -21.298  -1.454  -0.428  1.00 97.97           H  
ATOM    749  HB3 LYS A  49     -20.611  -3.077  -0.613  1.00 97.97           H  
ATOM    750  O   LYS A  49     -20.005  -2.971   2.305  1.00 97.97           O  
ATOM    751  CG  LYS A  49     -19.875  -1.619  -2.029  1.00 97.97           C  
ATOM    752  HG2 LYS A  49     -18.994  -2.212  -2.274  1.00 97.97           H  
ATOM    753  HG3 LYS A  49     -19.595  -0.566  -2.013  1.00 97.97           H  
ATOM    754  CD  LYS A  49     -20.927  -1.815  -3.124  1.00 97.97           C  
ATOM    755  HD2 LYS A  49     -21.195  -2.870  -3.191  1.00 97.97           H  
ATOM    756  HD3 LYS A  49     -21.808  -1.219  -2.890  1.00 97.97           H  
ATOM    757  CE  LYS A  49     -20.301  -1.337  -4.440  1.00 97.97           C  
ATOM    758  HE2 LYS A  49     -19.957  -0.311  -4.304  1.00 97.97           H  
ATOM    759  HE3 LYS A  49     -19.420  -1.944  -4.650  1.00 97.97           H  
ATOM    760  NZ  LYS A  49     -21.241  -1.394  -5.584  1.00 97.97           N  
ATOM    761  HZ1 LYS A  49     -22.034  -0.792  -5.413  1.00 97.97           H  
ATOM    762  HZ2 LYS A  49     -21.541  -2.343  -5.758  1.00 97.97           H  
ATOM    763  HZ3 LYS A  49     -20.774  -1.046  -6.409  1.00 97.97           H  
ATOM    764  N   ILE A  50     -20.410  -0.762   2.432  1.00 97.87           N  
ATOM    765  H   ILE A  50     -20.312   0.123   1.955  1.00 97.87           H  
ATOM    766  CA  ILE A  50     -21.287  -0.808   3.609  1.00 97.87           C  
ATOM    767  HA  ILE A  50     -21.398  -1.845   3.926  1.00 97.87           H  
ATOM    768  C   ILE A  50     -22.658  -0.302   3.179  1.00 97.87           C  
ATOM    769  CB  ILE A  50     -20.714  -0.041   4.816  1.00 97.87           C  
ATOM    770  HB  ILE A  50     -20.610   1.010   4.548  1.00 97.87           H  
ATOM    771  O   ILE A  50     -22.817   0.819   2.695  1.00 97.87           O  
ATOM    772  CG1 ILE A  50     -19.326  -0.602   5.183  1.00 97.87           C  
ATOM    773 HG12 ILE A  50     -18.673  -0.544   4.312  1.00 97.87           H  
ATOM    774 HG13 ILE A  50     -19.409  -1.651   5.468  1.00 97.87           H  
ATOM    775  CG2 ILE A  50     -21.674  -0.161   6.019  1.00 97.87           C  
ATOM    776 HG21 ILE A  50     -21.290   0.407   6.866  1.00 97.87           H  
ATOM    777 HG22 ILE A  50     -21.779  -1.204   6.319  1.00 97.87           H  
ATOM    778 HG23 ILE A  50     -22.653   0.254   5.779  1.00 97.87           H  
ATOM    779  CD1 ILE A  50     -18.653   0.173   6.315  1.00 97.87           C  
ATOM    780 HD11 ILE A  50     -17.579  -0.015   6.286  1.00 97.87           H  
ATOM    781 HD12 ILE A  50     -18.818   1.244   6.202  1.00 97.87           H  
ATOM    782 HD13 ILE A  50     -19.045  -0.171   7.272  1.00 97.87           H  
ATOM    783  N   SER A  51     -23.667  -1.155   3.315  1.00 93.85           N  
ATOM    784  H   SER A  51     -23.458  -2.053   3.730  1.00 93.85           H  
ATOM    785  CA  SER A  51     -24.996  -0.965   2.738  1.00 93.85           C  
ATOM    786  HA  SER A  51     -25.540  -1.898   2.880  1.00 93.85           H  
ATOM    787  C   SER A  51     -24.926  -0.743   1.218  1.00 93.85           C  
ATOM    788  CB  SER A  51     -25.778   0.114   3.502  1.00 93.85           C  
ATOM    789  HB2 SER A  51     -26.788   0.177   3.097  1.00 93.85           H  
ATOM    790  HB3 SER A  51     -25.294   1.086   3.401  1.00 93.85           H  
ATOM    791  O   SER A  51     -24.794  -1.707   0.466  1.00 93.85           O  
ATOM    792  OG  SER A  51     -25.854  -0.224   4.870  1.00 93.85           O  
ATOM    793  HG  SER A  51     -25.098   0.164   5.316  1.00 93.85           H  
ATOM    794  N   LYS A  52     -25.015   0.507   0.749  1.00 93.15           N  
ATOM    795  H   LYS A  52     -25.018   1.253   1.430  1.00 93.15           H  
ATOM    796  CA  LYS A  52     -24.883   0.874  -0.673  1.00 93.15           C  
ATOM    797  HA  LYS A  52     -24.745  -0.026  -1.273  1.00 93.15           H  
ATOM    798  C   LYS A  52     -23.647   1.730  -0.960  1.00 93.15           C  
ATOM    799  CB  LYS A  52     -26.155   1.586  -1.156  1.00 93.15           C  
ATOM    800  HB2 LYS A  52     -26.331   2.463  -0.533  1.00 93.15           H  
ATOM    801  HB3 LYS A  52     -25.996   1.925  -2.180  1.00 93.15           H  
ATOM    802  O   LYS A  52     -23.324   1.923  -2.127  1.00 93.15           O  
ATOM    803  CG  LYS A  52     -27.390   0.675  -1.132  1.00 93.15           C  
ATOM    804  HG2 LYS A  52     -27.201  -0.210  -1.740  1.00 93.15           H  
ATOM    805  HG3 LYS A  52     -27.600   0.366  -0.108  1.00 93.15           H  
ATOM    806  CD  LYS A  52     -28.602   1.429  -1.689  1.00 93.15           C  
ATOM    807  HD2 LYS A  52     -28.398   1.721  -2.719  1.00 93.15           H  
ATOM    808  HD3 LYS A  52     -28.763   2.326  -1.092  1.00 93.15           H  
ATOM    809  CE  LYS A  52     -29.851   0.544  -1.638  1.00 93.15           C  
ATOM    810  HE2 LYS A  52     -30.000   0.218  -0.608  1.00 93.15           H  
ATOM    811  HE3 LYS A  52     -29.677  -0.340  -2.250  1.00 93.15           H  
ATOM    812  NZ  LYS A  52     -31.043   1.285  -2.118  1.00 93.15           N  
ATOM    813  HZ1 LYS A  52     -30.906   1.588  -3.071  1.00 93.15           H  
ATOM    814  HZ2 LYS A  52     -31.192   2.105  -1.547  1.00 93.15           H  
ATOM    815  HZ3 LYS A  52     -31.869   0.705  -2.071  1.00 93.15           H  
ATOM    816  N   THR A  53     -22.972   2.218   0.076  1.00 96.32           N  
ATOM    817  H   THR A  53     -23.224   1.940   1.014  1.00 96.32           H  
ATOM    818  CA  THR A  53     -21.834   3.132  -0.036  1.00 96.32           C  
ATOM    819  HA  THR A  53     -21.988   3.798  -0.885  1.00 96.32           H  
ATOM    820  C   THR A  53     -20.560   2.328  -0.261  1.00 96.32           C  
ATOM    821  CB  THR A  53     -21.720   4.001   1.227  1.00 96.32           C  
ATOM    822  HB  THR A  53     -21.458   3.374   2.080  1.00 96.32           H  
ATOM    823  O   THR A  53     -20.277   1.399   0.496  1.00 96.32           O  
ATOM    824  CG2 THR A  53     -20.681   5.108   1.085  1.00 96.32           C  
ATOM    825 HG21 THR A  53     -19.687   4.680   0.953  1.00 96.32           H  
ATOM    826 HG22 THR A  53     -20.913   5.741   0.228  1.00 96.32           H  
ATOM    827 HG23 THR A  53     -20.664   5.721   1.986  1.00 96.32           H  
ATOM    828  OG1 THR A  53     -22.962   4.624   1.477  1.00 96.32           O  
ATOM    829  HG1 THR A  53     -22.780   5.439   1.951  1.00 96.32           H  
ATOM    830  N   LEU A  54     -19.801   2.664  -1.304  1.00 97.32           N  
ATOM    831  H   LEU A  54     -20.063   3.466  -1.858  1.00 97.32           H  
ATOM    832  CA  LEU A  54     -18.459   2.128  -1.522  1.00 97.32           C  
ATOM    833  HA  LEU A  54     -18.446   1.068  -1.270  1.00 97.32           H  
ATOM    834  C   LEU A  54     -17.493   2.850  -0.579  1.00 97.32           C  
ATOM    835  CB  LEU A  54     -18.095   2.305  -3.007  1.00 97.32           C  
ATOM    836  HB2 LEU A  54     -18.880   1.867  -3.625  1.00 97.32           H  
ATOM    837  HB3 LEU A  54     -18.058   3.372  -3.226  1.00 97.32           H  
ATOM    838  O   LEU A  54     -17.326   4.058  -0.681  1.00 97.32           O  
ATOM    839  CG  LEU A  54     -16.747   1.681  -3.409  1.00 97.32           C  
ATOM    840  HG  LEU A  54     -15.957   2.057  -2.759  1.00 97.32           H  
ATOM    841  CD1 LEU A  54     -16.766   0.151  -3.342  1.00 97.32           C  
ATOM    842 HD11 LEU A  54     -16.939  -0.181  -2.318  1.00 97.32           H  
ATOM    843 HD12 LEU A  54     -15.794  -0.225  -3.660  1.00 97.32           H  
ATOM    844 HD13 LEU A  54     -17.530  -0.246  -4.009  1.00 97.32           H  
ATOM    845  CD2 LEU A  54     -16.431   2.058  -4.852  1.00 97.32           C  
ATOM    846 HD21 LEU A  54     -15.453   1.657  -5.119  1.00 97.32           H  
ATOM    847 HD22 LEU A  54     -16.406   3.143  -4.957  1.00 97.32           H  
ATOM    848 HD23 LEU A  54     -17.181   1.663  -5.536  1.00 97.32           H  
ATOM    849  N   VAL A  55     -16.903   2.112   0.359  1.00 97.29           N  
ATOM    850  H   VAL A  55     -17.079   1.118   0.374  1.00 97.29           H  
ATOM    851  CA  VAL A  55     -16.026   2.668   1.405  1.00 97.29           C  
ATOM    852  HA  VAL A  55     -16.042   3.756   1.351  1.00 97.29           H  
ATOM    853  C   VAL A  55     -14.565   2.267   1.215  1.00 97.29           C  
ATOM    854  CB  VAL A  55     -16.514   2.285   2.815  1.00 97.29           C  
ATOM    855  HB  VAL A  55     -15.839   2.738   3.541  1.00 97.29           H  
ATOM    856  O   VAL A  55     -13.674   2.872   1.798  1.00 97.29           O  
ATOM    857  CG1 VAL A  55     -17.926   2.825   3.084  1.00 97.29           C  
ATOM    858 HG11 VAL A  55     -17.930   3.907   2.950  1.00 97.29           H  
ATOM    859 HG12 VAL A  55     -18.210   2.607   4.113  1.00 97.29           H  
ATOM    860 HG13 VAL A  55     -18.652   2.373   2.408  1.00 97.29           H  
ATOM    861  CG2 VAL A  55     -16.517   0.769   3.052  1.00 97.29           C  
ATOM    862 HG21 VAL A  55     -15.543   0.343   2.811  1.00 97.29           H  
ATOM    863 HG22 VAL A  55     -17.291   0.288   2.455  1.00 97.29           H  
ATOM    864 HG23 VAL A  55     -16.702   0.586   4.111  1.00 97.29           H  
ATOM    865  N   GLY A  56     -14.300   1.252   0.394  1.00 97.27           N  
ATOM    866  H   GLY A  56     -15.070   0.774  -0.053  1.00 97.27           H  
ATOM    867  CA  GLY A  56     -12.951   0.801   0.085  1.00 97.27           C  
ATOM    868  HA2 GLY A  56     -12.627   0.064   0.821  1.00 97.27           H  
ATOM    869  HA3 GLY A  56     -12.266   1.648   0.126  1.00 97.27           H  
ATOM    870  C   GLY A  56     -12.871   0.177  -1.298  1.00 97.27           C  
ATOM    871  O   GLY A  56     -13.814  -0.465  -1.767  1.00 97.27           O  
ATOM    872  N   TYR A  57     -11.725   0.371  -1.936  1.00 98.01           N  
ATOM    873  H   TYR A  57     -10.999   0.909  -1.484  1.00 98.01           H  
ATOM    874  CA  TYR A  57     -11.395  -0.166  -3.246  1.00 98.01           C  
ATOM    875  HA  TYR A  57     -11.993  -1.057  -3.436  1.00 98.01           H  
ATOM    876  C   TYR A  57      -9.914  -0.531  -3.250  1.00 98.01           C  
ATOM    877  CB  TYR A  57     -11.717   0.875  -4.319  1.00 98.01           C  
ATOM    878  HB2 TYR A  57     -11.038   1.723  -4.227  1.00 98.01           H  
ATOM    879  HB3 TYR A  57     -12.729   1.247  -4.161  1.00 98.01           H  
ATOM    880  O   TYR A  57      -9.078   0.315  -2.937  1.00 98.01           O  
ATOM    881  CG  TYR A  57     -11.643   0.308  -5.716  1.00 98.01           C  
ATOM    882  CD1 TYR A  57     -10.549   0.592  -6.556  1.00 98.01           C  
ATOM    883  HD1 TYR A  57      -9.736   1.207  -6.199  1.00 98.01           H  
ATOM    884  CD2 TYR A  57     -12.700  -0.494  -6.175  1.00 98.01           C  
ATOM    885  HD2 TYR A  57     -13.537  -0.712  -5.528  1.00 98.01           H  
ATOM    886  CE1 TYR A  57     -10.541   0.114  -7.883  1.00 98.01           C  
ATOM    887  HE1 TYR A  57      -9.729   0.359  -8.551  1.00 98.01           H  
ATOM    888  CE2 TYR A  57     -12.692  -0.975  -7.493  1.00 98.01           C  
ATOM    889  HE2 TYR A  57     -13.520  -1.561  -7.863  1.00 98.01           H  
ATOM    890  OH  TYR A  57     -11.677  -1.080  -9.641  1.00 98.01           O  
ATOM    891  HH  TYR A  57     -10.929  -0.798 -10.172  1.00 98.01           H  
ATOM    892  CZ  TYR A  57     -11.627  -0.653  -8.357  1.00 98.01           C  
ATOM    893  N   PHE A  58      -9.581  -1.786  -3.543  1.00 97.35           N  
ATOM    894  H   PHE A  58     -10.314  -2.434  -3.793  1.00 97.35           H  
ATOM    895  CA  PHE A  58      -8.212  -2.286  -3.386  1.00 97.35           C  
ATOM    896  HA  PHE A  58      -7.513  -1.454  -3.307  1.00 97.35           H  
ATOM    897  C   PHE A  58      -7.790  -3.138  -4.569  1.00 97.35           C  
ATOM    898  CB  PHE A  58      -8.107  -3.114  -2.103  1.00 97.35           C  
ATOM    899  HB2 PHE A  58      -8.802  -3.951  -2.165  1.00 97.35           H  
ATOM    900  HB3 PHE A  58      -7.100  -3.528  -2.039  1.00 97.35           H  
ATOM    901  O   PHE A  58      -8.524  -4.047  -4.952  1.00 97.35           O  
ATOM    902  CG  PHE A  58      -8.377  -2.330  -0.838  1.00 97.35           C  
ATOM    903  CD1 PHE A  58      -7.363  -1.522  -0.297  1.00 97.35           C  
ATOM    904  HD1 PHE A  58      -6.405  -1.453  -0.792  1.00 97.35           H  
ATOM    905  CD2 PHE A  58      -9.637  -2.395  -0.211  1.00 97.35           C  
ATOM    906  HD2 PHE A  58     -10.422  -3.002  -0.636  1.00 97.35           H  
ATOM    907  CE1 PHE A  58      -7.595  -0.796   0.882  1.00 97.35           C  
ATOM    908  HE1 PHE A  58      -6.815  -0.172   1.294  1.00 97.35           H  
ATOM    909  CE2 PHE A  58      -9.866  -1.672   0.973  1.00 97.35           C  
ATOM    910  HE2 PHE A  58     -10.824  -1.720   1.469  1.00 97.35           H  
ATOM    911  CZ  PHE A  58      -8.841  -0.880   1.520  1.00 97.35           C  
ATOM    912  HZ  PHE A  58      -9.004  -0.333   2.437  1.00 97.35           H  
ATOM    913  N   ARG A  59      -6.584  -2.915  -5.101  1.00 95.64           N  
ATOM    914  H   ARG A  59      -6.039  -2.131  -4.772  1.00 95.64           H  
ATOM    915  CA  ARG A  59      -6.002  -3.828  -6.093  1.00 95.64           C  
ATOM    916  HA  ARG A  59      -6.715  -3.948  -6.908  1.00 95.64           H  
ATOM    917  C   ARG A  59      -5.791  -5.201  -5.459  1.00 95.64           C  
ATOM    918  CB  ARG A  59      -4.714  -3.237  -6.697  1.00 95.64           C  
ATOM    919  HB2 ARG A  59      -3.984  -3.042  -5.912  1.00 95.64           H  
ATOM    920  HB3 ARG A  59      -4.950  -2.290  -7.183  1.00 95.64           H  
ATOM    921  O   ARG A  59      -5.126  -5.322  -4.425  1.00 95.64           O  
ATOM    922  CG  ARG A  59      -4.065  -4.176  -7.725  1.00 95.64           C  
ATOM    923  HG2 ARG A  59      -4.797  -4.411  -8.498  1.00 95.64           H  
ATOM    924  HG3 ARG A  59      -3.759  -5.103  -7.240  1.00 95.64           H  
ATOM    925  CD  ARG A  59      -2.837  -3.554  -8.398  1.00 95.64           C  
ATOM    926  HD2 ARG A  59      -3.151  -2.632  -8.886  1.00 95.64           H  
ATOM    927  HD3 ARG A  59      -2.499  -4.232  -9.182  1.00 95.64           H  
ATOM    928  NE  ARG A  59      -1.708  -3.318  -7.471  1.00 95.64           N  
ATOM    929  HE  ARG A  59      -1.470  -4.083  -6.855  1.00 95.64           H  
ATOM    930  NH1 ARG A  59      -0.991  -1.296  -8.320  1.00 95.64           N  
ATOM    931 HH11 ARG A  59      -1.890  -1.136  -8.751  1.00 95.64           H  
ATOM    932 HH12 ARG A  59      -0.257  -0.607  -8.402  1.00 95.64           H  
ATOM    933  NH2 ARG A  59       0.281  -2.393  -6.852  1.00 95.64           N  
ATOM    934 HH21 ARG A  59       0.487  -3.219  -6.309  1.00 95.64           H  
ATOM    935 HH22 ARG A  59       1.027  -1.726  -6.987  1.00 95.64           H  
ATOM    936  CZ  ARG A  59      -0.825  -2.329  -7.542  1.00 95.64           C  
ATOM    937  N   ILE A  60      -6.338  -6.227  -6.108  1.00 93.65           N  
ATOM    938  H   ILE A  60      -6.860  -6.031  -6.950  1.00 93.65           H  
ATOM    939  CA  ILE A  60      -6.183  -7.639  -5.744  1.00 93.65           C  
ATOM    940  HA  ILE A  60      -5.453  -7.674  -4.935  1.00 93.65           H  
ATOM    941  C   ILE A  60      -5.564  -8.458  -6.877  1.00 93.65           C  
ATOM    942  CB  ILE A  60      -7.468  -8.271  -5.169  1.00 93.65           C  
ATOM    943  HB  ILE A  60      -7.244  -9.303  -4.898  1.00 93.65           H  
ATOM    944  O   ILE A  60      -5.756  -9.662  -6.937  1.00 93.65           O  
ATOM    945  CG1 ILE A  60      -8.618  -8.285  -6.196  1.00 93.65           C  
ATOM    946 HG12 ILE A  60      -8.959  -7.262  -6.356  1.00 93.65           H  
ATOM    947 HG13 ILE A  60      -8.247  -8.671  -7.145  1.00 93.65           H  
ATOM    948  CG2 ILE A  60      -7.844  -7.539  -3.874  1.00 93.65           C  
ATOM    949 HG21 ILE A  60      -8.155  -6.517  -4.088  1.00 93.65           H  
ATOM    950 HG22 ILE A  60      -8.668  -8.062  -3.388  1.00 93.65           H  
ATOM    951 HG23 ILE A  60      -6.993  -7.518  -3.193  1.00 93.65           H  
ATOM    952  CD1 ILE A  60      -9.816  -9.149  -5.792  1.00 93.65           C  
ATOM    953 HD11 ILE A  60     -10.291  -8.757  -4.893  1.00 93.65           H  
ATOM    954 HD12 ILE A  60      -9.489 -10.173  -5.610  1.00 93.65           H  
ATOM    955 HD13 ILE A  60     -10.547  -9.148  -6.601  1.00 93.65           H  
ATOM    956  N   ASP A  61      -4.802  -7.825  -7.762  1.00 91.25           N  
ATOM    957  H   ASP A  61      -4.705  -6.823  -7.686  1.00 91.25           H  
ATOM    958  CA  ASP A  61      -4.183  -8.480  -8.910  1.00 91.25           C  
ATOM    959  HA  ASP A  61      -4.976  -8.886  -9.538  1.00 91.25           H  
ATOM    960  C   ASP A  61      -3.250  -9.640  -8.507  1.00 91.25           C  
ATOM    961  CB  ASP A  61      -3.466  -7.413  -9.741  1.00 91.25           C  
ATOM    962  HB2 ASP A  61      -2.692  -6.948  -9.130  1.00 91.25           H  
ATOM    963  HB3 ASP A  61      -4.184  -6.645 -10.030  1.00 91.25           H  
ATOM    964  O   ASP A  61      -2.489  -9.531  -7.550  1.00 91.25           O  
ATOM    965  CG  ASP A  61      -2.833  -7.988 -11.004  1.00 91.25           C  
ATOM    966  OD1 ASP A  61      -3.263  -9.079 -11.449  1.00 91.25           O  
ATOM    967  OD2 ASP A  61      -1.869  -7.370 -11.484  1.00 91.25           O  
ATOM    968  N   SER A  62      -3.286 -10.759  -9.229  1.00 87.98           N  
ATOM    969  H   SER A  62      -3.868 -10.750 -10.054  1.00 87.98           H  
ATOM    970  CA  SER A  62      -2.357 -11.884  -9.052  1.00 87.98           C  
ATOM    971  HA  SER A  62      -1.972 -11.873  -8.033  1.00 87.98           H  
ATOM    972  C   SER A  62      -1.134 -11.830  -9.974  1.00 87.98           C  
ATOM    973  CB  SER A  62      -3.104 -13.209  -9.244  1.00 87.98           C  
ATOM    974  HB2 SER A  62      -2.478 -14.030  -8.896  1.00 87.98           H  
ATOM    975  HB3 SER A  62      -4.025 -13.195  -8.662  1.00 87.98           H  
ATOM    976  O   SER A  62      -0.264 -12.688  -9.841  1.00 87.98           O  
ATOM    977  OG  SER A  62      -3.440 -13.421 -10.599  1.00 87.98           O  
ATOM    978  HG  SER A  62      -2.623 -13.516 -11.093  1.00 87.98           H  
ATOM    979  N   ALA A  63      -1.101 -10.909 -10.942  1.00 85.38           N  
ATOM    980  H   ALA A  63      -1.855 -10.240 -11.007  1.00 85.38           H  
ATOM    981  CA  ALA A  63      -0.138 -10.901 -12.038  1.00 85.38           C  
ATOM    982  HA  ALA A  63       0.479 -11.797 -11.975  1.00 85.38           H  
ATOM    983  C   ALA A  63       0.850  -9.727 -11.974  1.00 85.38           C  
ATOM    984  CB  ALA A  63      -0.900 -10.988 -13.369  1.00 85.38           C  
ATOM    985  HB1 ALA A  63      -0.191 -10.982 -14.197  1.00 85.38           H  
ATOM    986  HB2 ALA A  63      -1.484 -11.908 -13.404  1.00 85.38           H  
ATOM    987  HB3 ALA A  63      -1.571 -10.136 -13.475  1.00 85.38           H  
ATOM    988  O   ALA A  63       1.956  -9.906 -11.479  1.00 85.38           O  
ATOM    989  N   ASP A  64       0.483  -8.555 -12.489  1.00 87.54           N  
ATOM    990  H   ASP A  64      -0.495  -8.381 -12.672  1.00 87.54           H  
ATOM    991  CA  ASP A  64       1.435  -7.508 -12.867  1.00 87.54           C  
ATOM    992  HA  ASP A  64       2.254  -7.956 -13.429  1.00 87.54           H  
ATOM    993  C   ASP A  64       2.060  -6.816 -11.659  1.00 87.54           C  
ATOM    994  CB  ASP A  64       0.747  -6.463 -13.760  1.00 87.54           C  
ATOM    995  HB2 ASP A  64       1.377  -5.574 -13.801  1.00 87.54           H  
ATOM    996  HB3 ASP A  64      -0.202  -6.166 -13.314  1.00 87.54           H  
ATOM    997  O   ASP A  64       3.279  -6.767 -11.553  1.00 87.54           O  
ATOM    998  CG  ASP A  64       0.524  -6.932 -15.199  1.00 87.54           C  
ATOM    999  OD1 ASP A  64       1.452  -7.553 -15.773  1.00 87.54           O  
ATOM   1000  OD2 ASP A  64      -0.529  -6.565 -15.771  1.00 87.54           O  
ATOM   1001  N   LEU A  65       1.237  -6.277 -10.755  1.00 89.27           N  
ATOM   1002  H   LEU A  65       0.249  -6.339 -10.954  1.00 89.27           H  
ATOM   1003  CA  LEU A  65       1.704  -5.479  -9.605  1.00 89.27           C  
ATOM   1004  HA  LEU A  65       2.793  -5.445  -9.604  1.00 89.27           H  
ATOM   1005  C   LEU A  65       1.315  -6.079  -8.254  1.00 89.27           C  
ATOM   1006  CB  LEU A  65       1.197  -4.040  -9.738  1.00 89.27           C  
ATOM   1007  HB2 LEU A  65       0.108  -4.057  -9.788  1.00 89.27           H  
ATOM   1008  HB3 LEU A  65       1.502  -3.495  -8.845  1.00 89.27           H  
ATOM   1009  O   LEU A  65       1.739  -5.606  -7.196  1.00 89.27           O  
ATOM   1010  CG  LEU A  65       1.749  -3.271 -10.947  1.00 89.27           C  
ATOM   1011  HG  LEU A  65       1.508  -3.798 -11.871  1.00 89.27           H  
ATOM   1012  CD1 LEU A  65       1.082  -1.904 -10.981  1.00 89.27           C  
ATOM   1013 HD11 LEU A  65       1.437  -1.346 -11.847  1.00 89.27           H  
ATOM   1014 HD12 LEU A  65       1.320  -1.346 -10.075  1.00 89.27           H  
ATOM   1015 HD13 LEU A  65       0.005  -2.045 -11.069  1.00 89.27           H  
ATOM   1016  CD2 LEU A  65       3.260  -3.057 -10.863  1.00 89.27           C  
ATOM   1017 HD21 LEU A  65       3.590  -2.429 -11.690  1.00 89.27           H  
ATOM   1018 HD22 LEU A  65       3.524  -2.577  -9.921  1.00 89.27           H  
ATOM   1019 HD23 LEU A  65       3.780  -4.012 -10.944  1.00 89.27           H  
ATOM   1020  N   GLY A  66       0.523  -7.145  -8.278  1.00 88.80           N  
ATOM   1021  H   GLY A  66       0.228  -7.478  -9.185  1.00 88.80           H  
ATOM   1022  CA  GLY A  66       0.107  -7.867  -7.094  1.00 88.80           C  
ATOM   1023  HA2 GLY A  66       0.965  -8.006  -6.437  1.00 88.80           H  
ATOM   1024  HA3 GLY A  66      -0.219  -8.855  -7.419  1.00 88.80           H  
ATOM   1025  C   GLY A  66      -1.005  -7.182  -6.288  1.00 88.80           C  
ATOM   1026  O   GLY A  66      -1.283  -5.990  -6.388  1.00 88.80           O  
ATOM   1027  N   SER A  67      -1.629  -7.979  -5.433  1.00 91.23           N  
ATOM   1028  H   SER A  67      -1.540  -8.965  -5.634  1.00 91.23           H  
ATOM   1029  CA  SER A  67      -2.639  -7.609  -4.457  1.00 91.23           C  
ATOM   1030  HA  SER A  67      -3.339  -6.922  -4.933  1.00 91.23           H  
ATOM   1031  C   SER A  67      -2.034  -6.931  -3.233  1.00 91.23           C  
ATOM   1032  CB  SER A  67      -3.391  -8.878  -4.045  1.00 91.23           C  
ATOM   1033  HB2 SER A  67      -2.664  -9.634  -3.748  1.00 91.23           H  
ATOM   1034  HB3 SER A  67      -3.931  -9.274  -4.905  1.00 91.23           H  
ATOM   1035  O   SER A  67      -0.999  -7.373  -2.721  1.00 91.23           O  
ATOM   1036  OG  SER A  67      -4.292  -8.641  -2.978  1.00 91.23           O  
ATOM   1037  HG  SER A  67      -4.815  -9.436  -2.849  1.00 91.23           H  
ATOM   1038  N   HIS A  68      -2.733  -5.914  -2.734  1.00 93.03           N  
ATOM   1039  H   HIS A  68      -3.549  -5.611  -3.246  1.00 93.03           H  
ATOM   1040  CA  HIS A  68      -2.451  -5.264  -1.453  1.00 93.03           C  
ATOM   1041  HA  HIS A  68      -1.378  -5.284  -1.260  1.00 93.03           H  
ATOM   1042  C   HIS A  68      -3.146  -5.923  -0.254  1.00 93.03           C  
ATOM   1043  CB  HIS A  68      -2.899  -3.815  -1.529  1.00 93.03           C  
ATOM   1044  HB2 HIS A  68      -3.965  -3.771  -1.751  1.00 93.03           H  
ATOM   1045  HB3 HIS A  68      -2.739  -3.370  -0.547  1.00 93.03           H  
ATOM   1046  O   HIS A  68      -2.911  -5.523   0.886  1.00 93.03           O  
ATOM   1047  CG  HIS A  68      -2.141  -2.990  -2.515  1.00 93.03           C  
ATOM   1048  CD2 HIS A  68      -2.686  -2.452  -3.634  1.00 93.03           C  
ATOM   1049  HD2 HIS A  68      -3.713  -2.594  -3.936  1.00 93.03           H  
ATOM   1050  ND1 HIS A  68      -0.809  -2.640  -2.491  1.00 93.03           N  
ATOM   1051  HD1 HIS A  68      -0.116  -2.890  -1.801  1.00 93.03           H  
ATOM   1052  CE1 HIS A  68      -0.578  -1.896  -3.588  1.00 93.03           C  
ATOM   1053  HE1 HIS A  68       0.370  -1.469  -3.882  1.00 93.03           H  
ATOM   1054  NE2 HIS A  68      -1.703  -1.731  -4.297  1.00 93.03           N  
ATOM   1055  N   LEU A  69      -4.023  -6.901  -0.496  1.00 91.09           N  
ATOM   1056  H   LEU A  69      -4.172  -7.175  -1.457  1.00 91.09           H  
ATOM   1057  CA  LEU A  69      -4.824  -7.568   0.537  1.00 91.09           C  
ATOM   1058  HA  LEU A  69      -4.631  -7.112   1.508  1.00 91.09           H  
ATOM   1059  C   LEU A  69      -4.475  -9.056   0.711  1.00 91.09           C  
ATOM   1060  CB  LEU A  69      -6.317  -7.383   0.223  1.00 91.09           C  
ATOM   1061  HB2 LEU A  69      -6.886  -7.907   0.990  1.00 91.09           H  
ATOM   1062  HB3 LEU A  69      -6.521  -7.861  -0.735  1.00 91.09           H  
ATOM   1063  O   LEU A  69      -5.099  -9.756   1.498  1.00 91.09           O  
ATOM   1064  CG  LEU A  69      -6.832  -5.934   0.156  1.00 91.09           C  
ATOM   1065  HG  LEU A  69      -6.403  -5.439  -0.716  1.00 91.09           H  
ATOM   1066  CD1 LEU A  69      -8.350  -5.987  -0.006  1.00 91.09           C  
ATOM   1067 HD11 LEU A  69      -8.792  -6.546   0.819  1.00 91.09           H  
ATOM   1068 HD12 LEU A  69      -8.762  -4.978   0.007  1.00 91.09           H  
ATOM   1069 HD13 LEU A  69      -8.601  -6.465  -0.953  1.00 91.09           H  
ATOM   1070  CD2 LEU A  69      -6.508  -5.101   1.396  1.00 91.09           C  
ATOM   1071 HD21 LEU A  69      -6.962  -4.114   1.304  1.00 91.09           H  
ATOM   1072 HD22 LEU A  69      -6.898  -5.592   2.287  1.00 91.09           H  
ATOM   1073 HD23 LEU A  69      -5.430  -4.976   1.497  1.00 91.09           H  
ATOM   1074  N   SER A  70      -3.501  -9.583  -0.019  1.00 71.20           N  
ATOM   1075  H   SER A  70      -3.010  -8.988  -0.671  1.00 71.20           H  
ATOM   1076  CA  SER A  70      -3.123 -11.004   0.051  1.00 71.20           C  
ATOM   1077  HA  SER A  70      -3.947 -11.601   0.442  1.00 71.20           H  
ATOM   1078  C   SER A  70      -1.887 -11.225   0.921  1.00 71.20           C  
ATOM   1079  CB  SER A  70      -2.823 -11.479  -1.356  1.00 71.20           C  
ATOM   1080  HB2 SER A  70      -2.524 -12.528  -1.356  1.00 71.20           H  
ATOM   1081  HB3 SER A  70      -3.710 -11.351  -1.976  1.00 71.20           H  
ATOM   1082  O   SER A  70      -1.027 -10.354   0.985  1.00 71.20           O  
ATOM   1083  OG  SER A  70      -1.771 -10.701  -1.848  1.00 71.20           O  
ATOM   1084  HG  SER A  70      -1.247 -10.403  -1.101  1.00 71.20           H  
ATOM   1085  N   ASP A  71      -1.616 -12.383   1.510  1.00 59.33           N  
ATOM   1086  H   ASP A  71      -0.700 -12.383   1.936  1.00 59.33           H  
ATOM   1087  CA  ASP A  71      -2.408 -13.560   1.868  1.00 59.33           C  
ATOM   1088  HA  ASP A  71      -3.445 -13.290   2.070  1.00 59.33           H  
ATOM   1089  C   ASP A  71      -1.730 -14.061   3.159  1.00 59.33           C  
ATOM   1090  CB  ASP A  71      -2.346 -14.627   0.749  1.00 59.33           C  
ATOM   1091  HB2 ASP A  71      -2.802 -14.216  -0.151  1.00 59.33           H  
ATOM   1092  HB3 ASP A  71      -1.303 -14.854   0.528  1.00 59.33           H  
ATOM   1093  O   ASP A  71      -0.515 -14.297   3.166  1.00 59.33           O  
ATOM   1094  CG  ASP A  71      -3.078 -15.935   1.068  1.00 59.33           C  
ATOM   1095  OD1 ASP A  71      -3.702 -16.014   2.149  1.00 59.33           O  
ATOM   1096  OD2 ASP A  71      -2.971 -16.871   0.250  1.00 59.33           O  
ATOM   1097  N   VAL A  72      -2.463 -14.192   4.267  1.00 52.53           N  
ATOM   1098  H   VAL A  72      -3.453 -14.001   4.215  1.00 52.53           H  
ATOM   1099  CA  VAL A  72      -1.907 -14.783   5.504  1.00 52.53           C  
ATOM   1100  HA  VAL A  72      -0.884 -14.427   5.625  1.00 52.53           H  
ATOM   1101  C   VAL A  72      -1.789 -16.312   5.384  1.00 52.53           C  
ATOM   1102  CB  VAL A  72      -2.693 -14.293   6.742  1.00 52.53           C  
ATOM   1103  HB  VAL A  72      -3.762 -14.364   6.537  1.00 52.53           H  
ATOM   1104  O   VAL A  72      -1.080 -16.945   6.161  1.00 52.53           O  
ATOM   1105  CG1 VAL A  72      -2.402 -15.034   8.053  1.00 52.53           C  
ATOM   1106 HG11 VAL A  72      -2.763 -16.060   7.986  1.00 52.53           H  
ATOM   1107 HG12 VAL A  72      -2.919 -14.546   8.879  1.00 52.53           H  
ATOM   1108 HG13 VAL A  72      -1.330 -15.044   8.251  1.00 52.53           H  
ATOM   1109  CG2 VAL A  72      -2.311 -12.835   7.019  1.00 52.53           C  
ATOM   1110 HG21 VAL A  72      -2.986 -12.403   7.759  1.00 52.53           H  
ATOM   1111 HG22 VAL A  72      -2.332 -12.244   6.104  1.00 52.53           H  
ATOM   1112 HG23 VAL A  72      -1.294 -12.781   7.408  1.00 52.53           H  
ATOM   1113  N   ILE A  73      -2.410 -16.917   4.368  1.00 53.06           N  
ATOM   1114  H   ILE A  73      -2.925 -16.340   3.719  1.00 53.06           H  
ATOM   1115  CA  ILE A  73      -2.640 -18.363   4.230  1.00 53.06           C  
ATOM   1116  HA  ILE A  73      -2.129 -18.868   5.050  1.00 53.06           H  
ATOM   1117  C   ILE A  73      -1.998 -18.935   2.938  1.00 53.06           C  
ATOM   1118  CB  ILE A  73      -4.163 -18.629   4.420  1.00 53.06           C  
ATOM   1119  HB  ILE A  73      -4.702 -18.176   3.588  1.00 53.06           H  
ATOM   1120  O   ILE A  73      -2.069 -20.132   2.658  1.00 53.06           O  
ATOM   1121  CG1 ILE A  73      -4.654 -17.968   5.742  1.00 53.06           C  
ATOM   1122 HG12 ILE A  73      -4.531 -16.887   5.673  1.00 53.06           H  
ATOM   1123 HG13 ILE A  73      -4.040 -18.323   6.571  1.00 53.06           H  
ATOM   1124  CG2 ILE A  73      -4.490 -20.135   4.441  1.00 53.06           C  
ATOM   1125 HG21 ILE A  73      -3.911 -20.636   5.216  1.00 53.06           H  
ATOM   1126 HG22 ILE A  73      -5.554 -20.298   4.614  1.00 53.06           H  
ATOM   1127 HG23 ILE A  73      -4.274 -20.586   3.472  1.00 53.06           H  
ATOM   1128  CD1 ILE A  73      -6.126 -18.180   6.108  1.00 53.06           C  
ATOM   1129 HD11 ILE A  73      -6.386 -17.529   6.942  1.00 53.06           H  
ATOM   1130 HD12 ILE A  73      -6.303 -19.211   6.413  1.00 53.06           H  
ATOM   1131 HD13 ILE A  73      -6.759 -17.931   5.256  1.00 53.06           H  
ATOM   1132  N   GLY A  74      -1.248 -18.118   2.195  1.00 51.47           N  
ATOM   1133  H   GLY A  74      -1.294 -17.135   2.421  1.00 51.47           H  
ATOM   1134  CA  GLY A  74      -0.615 -18.500   0.934  1.00 51.47           C  
ATOM   1135  HA2 GLY A  74      -1.249 -19.214   0.409  1.00 51.47           H  
ATOM   1136  HA3 GLY A  74      -0.531 -17.618   0.298  1.00 51.47           H  
ATOM   1137  C   GLY A  74       0.780 -19.076   1.129  1.00 51.47           C  
ATOM   1138  O   GLY A  74       1.713 -18.376   1.556  1.00 51.47           O  
ATOM   1139  N   GLY A  75       0.936 -20.359   0.792  1.00 48.88           N  
ATOM   1140  H   GLY A  75       0.114 -20.860   0.488  1.00 48.88           H  
ATOM   1141  CA  GLY A  75       2.235 -21.010   0.662  1.00 48.88           C  
ATOM   1142  HA2 GLY A  75       2.103 -22.036   0.319  1.00 48.88           H  
ATOM   1143  HA3 GLY A  75       2.740 -21.019   1.628  1.00 48.88           H  
ATOM   1144  C   GLY A  75       3.075 -20.259  -0.366  1.00 48.88           C  
ATOM   1145  O   GLY A  75       2.705 -20.146  -1.528  1.00 48.88           O  
ATOM   1146  N   ASN A  76       4.197 -19.700   0.070  1.00 51.86           N  
ATOM   1147  H   ASN A  76       4.480 -19.861   1.026  1.00 51.86           H  
ATOM   1148  CA  ASN A  76       5.114 -19.045  -0.842  1.00 51.86           C  
ATOM   1149  HA  ASN A  76       4.566 -18.382  -1.511  1.00 51.86           H  
ATOM   1150  C   ASN A  76       5.816 -20.111  -1.691  1.00 51.86           C  
ATOM   1151  CB  ASN A  76       6.072 -18.210   0.005  1.00 51.86           C  
ATOM   1152  HB2 ASN A  76       5.536 -17.341   0.386  1.00 51.86           H  
ATOM   1153  HB3 ASN A  76       6.464 -18.814   0.824  1.00 51.86           H  
ATOM   1154  O   ASN A  76       6.628 -20.868  -1.164  1.00 51.86           O  
ATOM   1155  CG  ASN A  76       7.209 -17.685  -0.815  1.00 51.86           C  
ATOM   1156  ND2 ASN A  76       8.393 -17.779  -0.284  1.00 51.86           N  
ATOM   1157 HD21 ASN A  76       8.551 -18.316   0.557  1.00 51.86           H  
ATOM   1158 HD22 ASN A  76       9.138 -17.548  -0.926  1.00 51.86           H  
ATOM   1159  OD1 ASN A  76       7.022 -17.204  -1.915  1.00 51.86           O  
ATOM   1160  N   THR A  77       5.506 -20.174  -2.985  1.00 49.01           N  
ATOM   1161  H   THR A  77       4.753 -19.610  -3.352  1.00 49.01           H  
ATOM   1162  CA  THR A  77       6.248 -21.011  -3.937  1.00 49.01           C  
ATOM   1163  HA  THR A  77       6.519 -21.949  -3.452  1.00 49.01           H  
ATOM   1164  C   THR A  77       7.555 -20.363  -4.385  1.00 49.01           C  
ATOM   1165  CB  THR A  77       5.403 -21.350  -5.173  1.00 49.01           C  
ATOM   1166  HB  THR A  77       6.019 -21.865  -5.910  1.00 49.01           H  
ATOM   1167  O   THR A  77       8.380 -21.052  -4.974  1.00 49.01           O  
ATOM   1168  CG2 THR A  77       4.221 -22.252  -4.818  1.00 49.01           C  
ATOM   1169 HG21 THR A  77       3.668 -22.493  -5.726  1.00 49.01           H  
ATOM   1170 HG22 THR A  77       4.583 -23.175  -4.366  1.00 49.01           H  
ATOM   1171 HG23 THR A  77       3.553 -21.744  -4.123  1.00 49.01           H  
ATOM   1172  OG1 THR A  77       4.881 -20.172  -5.743  1.00 49.01           O  
ATOM   1173  HG1 THR A  77       5.492 -19.859  -6.414  1.00 49.01           H  
ATOM   1174  N   ASP A  78       7.767 -19.068  -4.118  1.00 53.82           N  
ATOM   1175  H   ASP A  78       7.079 -18.545  -3.595  1.00 53.82           H  
ATOM   1176  CA  ASP A  78       8.986 -18.357  -4.496  1.00 53.82           C  
ATOM   1177  HA  ASP A  78       9.402 -18.833  -5.384  1.00 53.82           H  
ATOM   1178  C   ASP A  78      10.018 -18.397  -3.355  1.00 53.82           C  
ATOM   1179  CB  ASP A  78       8.667 -16.918  -4.926  1.00 53.82           C  
ATOM   1180  HB2 ASP A  78       8.205 -16.376  -4.101  1.00 53.82           H  
ATOM   1181  HB3 ASP A  78       7.955 -16.949  -5.751  1.00 53.82           H  
ATOM   1182  O   ASP A  78       9.938 -17.597  -2.422  1.00 53.82           O  
ATOM   1183  CG  ASP A  78       9.917 -16.153  -5.385  1.00 53.82           C  
ATOM   1184  OD1 ASP A  78      11.027 -16.742  -5.378  1.00 53.82           O  
ATOM   1185  OD2 ASP A  78       9.760 -14.954  -5.703  1.00 53.82           O  
ATOM   1186  N   PRO A  79      11.040 -19.268  -3.399  1.00 51.99           N  
ATOM   1187  CA  PRO A  79      12.049 -19.353  -2.342  1.00 51.99           C  
ATOM   1188  HA  PRO A  79      11.568 -19.675  -1.419  1.00 51.99           H  
ATOM   1189  C   PRO A  79      12.766 -18.020  -2.047  1.00 51.99           C  
ATOM   1190  CB  PRO A  79      13.019 -20.446  -2.801  1.00 51.99           C  
ATOM   1191  HB2 PRO A  79      14.051 -20.229  -2.523  1.00 51.99           H  
ATOM   1192  HB3 PRO A  79      12.710 -21.401  -2.377  1.00 51.99           H  
ATOM   1193  O   PRO A  79      13.362 -17.894  -0.979  1.00 51.99           O  
ATOM   1194  CG  PRO A  79      12.843 -20.489  -4.318  1.00 51.99           C  
ATOM   1195  HG2 PRO A  79      13.452 -19.711  -4.779  1.00 51.99           H  
ATOM   1196  HG3 PRO A  79      13.090 -21.467  -4.730  1.00 51.99           H  
ATOM   1197  CD  PRO A  79      11.372 -20.156  -4.500  1.00 51.99           C  
ATOM   1198  HD2 PRO A  79      10.782 -21.070  -4.425  1.00 51.99           H  
ATOM   1199  HD3 PRO A  79      11.233 -19.684  -5.473  1.00 51.99           H  
ATOM   1200  N   LYS A  80      12.675 -17.006  -2.922  1.00 54.57           N  
ATOM   1201  H   LYS A  80      12.132 -17.139  -3.764  1.00 54.57           H  
ATOM   1202  CA  LYS A  80      13.218 -15.659  -2.685  1.00 54.57           C  
ATOM   1203  HA  LYS A  80      14.207 -15.755  -2.236  1.00 54.57           H  
ATOM   1204  C   LYS A  80      12.393 -14.809  -1.703  1.00 54.57           C  
ATOM   1205  CB  LYS A  80      13.366 -14.922  -4.028  1.00 54.57           C  
ATOM   1206  HB2 LYS A  80      12.378 -14.767  -4.461  1.00 54.57           H  
ATOM   1207  HB3 LYS A  80      13.794 -13.939  -3.833  1.00 54.57           H  
ATOM   1208  O   LYS A  80      12.868 -13.759  -1.280  1.00 54.57           O  
ATOM   1209  CG  LYS A  80      14.265 -15.645  -5.049  1.00 54.57           C  
ATOM   1210  HG2 LYS A  80      15.267 -15.758  -4.635  1.00 54.57           H  
ATOM   1211  HG3 LYS A  80      13.859 -16.631  -5.277  1.00 54.57           H  
ATOM   1212  CD  LYS A  80      14.332 -14.824  -6.345  1.00 54.57           C  
ATOM   1213  HD2 LYS A  80      13.319 -14.715  -6.732  1.00 54.57           H  
ATOM   1214  HD3 LYS A  80      14.724 -13.833  -6.117  1.00 54.57           H  
ATOM   1215  CE  LYS A  80      15.210 -15.485  -7.415  1.00 54.57           C  
ATOM   1216  HE2 LYS A  80      16.222 -15.593  -7.023  1.00 54.57           H  
ATOM   1217  HE3 LYS A  80      14.811 -16.479  -7.619  1.00 54.57           H  
ATOM   1218  NZ  LYS A  80      15.223 -14.674  -8.664  1.00 54.57           N  
ATOM   1219  HZ1 LYS A  80      15.575 -13.742  -8.497  1.00 54.57           H  
ATOM   1220  HZ2 LYS A  80      14.287 -14.560  -9.025  1.00 54.57           H  
ATOM   1221  HZ3 LYS A  80      15.783 -15.096  -9.391  1.00 54.57           H  
ATOM   1222  N   LYS A  81      11.173 -15.221  -1.327  1.00 58.73           N  
ATOM   1223  H   LYS A  81      10.839 -16.070  -1.760  1.00 58.73           H  
ATOM   1224  CA  LYS A  81      10.207 -14.381  -0.581  1.00 58.73           C  
ATOM   1225  HA  LYS A  81      10.703 -13.460  -0.275  1.00 58.73           H  
ATOM   1226  C   LYS A  81       9.691 -15.034   0.713  1.00 58.73           C  
ATOM   1227  CB  LYS A  81       9.067 -13.975  -1.529  1.00 58.73           C  
ATOM   1228  HB2 LYS A  81       8.341 -13.380  -0.974  1.00 58.73           H  
ATOM   1229  HB3 LYS A  81       8.575 -14.868  -1.914  1.00 58.73           H  
ATOM   1230  O   LYS A  81       8.479 -15.255   0.841  1.00 58.73           O  
ATOM   1231  CG  LYS A  81       9.556 -13.116  -2.698  1.00 58.73           C  
ATOM   1232  HG2 LYS A  81      10.252 -13.696  -3.303  1.00 58.73           H  
ATOM   1233  HG3 LYS A  81      10.073 -12.237  -2.313  1.00 58.73           H  
ATOM   1234  CD  LYS A  81       8.388 -12.669  -3.582  1.00 58.73           C  
ATOM   1235  HD2 LYS A  81       7.742 -11.975  -3.044  1.00 58.73           H  
ATOM   1236  HD3 LYS A  81       7.818 -13.544  -3.894  1.00 58.73           H  
ATOM   1237  CE  LYS A  81       8.981 -11.990  -4.820  1.00 58.73           C  
ATOM   1238  HE2 LYS A  81       9.515 -11.089  -4.518  1.00 58.73           H  
ATOM   1239  HE3 LYS A  81       9.699 -12.678  -5.266  1.00 58.73           H  
ATOM   1240  NZ  LYS A  81       7.953 -11.654  -5.829  1.00 58.73           N  
ATOM   1241  HZ1 LYS A  81       7.432 -12.472  -6.108  1.00 58.73           H  
ATOM   1242  HZ2 LYS A  81       8.391 -11.262  -6.651  1.00 58.73           H  
ATOM   1243  HZ3 LYS A  81       7.340 -10.931  -5.480  1.00 58.73           H  
ATOM   1244  N   PRO A  82      10.572 -15.326   1.687  1.00 51.92           N  
ATOM   1245  CA  PRO A  82      10.324 -16.280   2.768  1.00 51.92           C  
ATOM   1246  HA  PRO A  82      10.209 -17.268   2.322  1.00 51.92           H  
ATOM   1247  C   PRO A  82       9.046 -15.999   3.588  1.00 51.92           C  
ATOM   1248  CB  PRO A  82      11.621 -16.294   3.586  1.00 51.92           C  
ATOM   1249  HB2 PRO A  82      12.297 -17.038   3.165  1.00 51.92           H  
ATOM   1250  HB3 PRO A  82      11.453 -16.524   4.638  1.00 51.92           H  
ATOM   1251  O   PRO A  82       8.504 -14.890   3.616  1.00 51.92           O  
ATOM   1252  CG  PRO A  82      12.211 -14.905   3.349  1.00 51.92           C  
ATOM   1253  HG2 PRO A  82      11.699 -14.172   3.973  1.00 51.92           H  
ATOM   1254  HG3 PRO A  82      13.287 -14.883   3.524  1.00 51.92           H  
ATOM   1255  CD  PRO A  82      11.865 -14.681   1.878  1.00 51.92           C  
ATOM   1256  HD2 PRO A  82      12.611 -15.164   1.247  1.00 51.92           H  
ATOM   1257  HD3 PRO A  82      11.823 -13.614   1.662  1.00 51.92           H  
ATOM   1258  N   LEU A  83       8.493 -17.063   4.181  1.00 48.80           N  
ATOM   1259  H   LEU A  83       9.026 -17.921   4.183  1.00 48.80           H  
ATOM   1260  CA  LEU A  83       7.198 -17.066   4.885  1.00 48.80           C  
ATOM   1261  HA  LEU A  83       6.425 -16.691   4.213  1.00 48.80           H  
ATOM   1262  C   LEU A  83       7.164 -16.148   6.116  1.00 48.80           C  
ATOM   1263  CB  LEU A  83       6.854 -18.518   5.283  1.00 48.80           C  
ATOM   1264  HB2 LEU A  83       6.169 -18.508   6.131  1.00 48.80           H  
ATOM   1265  HB3 LEU A  83       7.765 -19.008   5.626  1.00 48.80           H  
ATOM   1266  O   LEU A  83       6.104 -15.640   6.459  1.00 48.80           O  
ATOM   1267  CG  LEU A  83       6.211 -19.335   4.145  1.00 48.80           C  
ATOM   1268  HG  LEU A  83       6.535 -18.934   3.184  1.00 48.80           H  
ATOM   1269  CD1 LEU A  83       6.623 -20.804   4.216  1.00 48.80           C  
ATOM   1270 HD11 LEU A  83       6.141 -21.366   3.417  1.00 48.80           H  
ATOM   1271 HD12 LEU A  83       6.336 -21.229   5.178  1.00 48.80           H  
ATOM   1272 HD13 LEU A  83       7.703 -20.891   4.099  1.00 48.80           H  
ATOM   1273  CD2 LEU A  83       4.683 -19.293   4.215  1.00 48.80           C  
ATOM   1274 HD21 LEU A  83       4.246 -19.629   3.275  1.00 48.80           H  
ATOM   1275 HD22 LEU A  83       4.340 -18.286   4.455  1.00 48.80           H  
ATOM   1276 HD23 LEU A  83       4.330 -19.941   5.017  1.00 48.80           H  
ATOM   1277  N   ASP A  84       8.317 -15.911   6.728  1.00 50.25           N  
ATOM   1278  H   ASP A  84       9.167 -16.264   6.313  1.00 50.25           H  
ATOM   1279  CA  ASP A  84       8.550 -15.124   7.944  1.00 50.25           C  
ATOM   1280  HA  ASP A  84       7.661 -15.166   8.573  1.00 50.25           H  
ATOM   1281  C   ASP A  84       8.848 -13.641   7.676  1.00 50.25           C  
ATOM   1282  CB  ASP A  84       9.715 -15.776   8.705  1.00 50.25           C  
ATOM   1283  HB2 ASP A  84       9.451 -16.810   8.928  1.00 50.25           H  
ATOM   1284  HB3 ASP A  84       9.851 -15.261   9.656  1.00 50.25           H  
ATOM   1285  O   ASP A  84       9.167 -12.880   8.588  1.00 50.25           O  
ATOM   1286  CG  ASP A  84      11.043 -15.761   7.931  1.00 50.25           C  
ATOM   1287  OD1 ASP A  84      11.021 -15.480   6.707  1.00 50.25           O  
ATOM   1288  OD2 ASP A  84      12.067 -16.114   8.549  1.00 50.25           O  
ATOM   1289  N   SER A  85       8.735 -13.222   6.419  1.00 54.51           N  
ATOM   1290  H   SER A  85       8.542 -13.930   5.724  1.00 54.51           H  
ATOM   1291  CA  SER A  85       8.894 -11.843   5.994  1.00 54.51           C  
ATOM   1292  HA  SER A  85       9.938 -11.562   6.136  1.00 54.51           H  
ATOM   1293  C   SER A  85       7.948 -10.949   6.822  1.00 54.51           C  
ATOM   1294  CB  SER A  85       8.576 -11.850   4.497  1.00 54.51           C  
ATOM   1295  HB2 SER A  85       9.209 -12.599   4.022  1.00 54.51           H  
ATOM   1296  HB3 SER A  85       7.536 -12.149   4.363  1.00 54.51           H  
ATOM   1297  O   SER A  85       6.728 -11.081   6.674  1.00 54.51           O  
ATOM   1298  OG  SER A  85       8.790 -10.645   3.814  1.00 54.51           O  
ATOM   1299  HG  SER A  85       9.734 -10.528   3.687  1.00 54.51           H  
ATOM   1300  N   PRO A  86       8.452 -10.007   7.657  1.00 49.55           N  
ATOM   1301  CA  PRO A  86       7.611  -9.076   8.435  1.00 49.55           C  
ATOM   1302  HA  PRO A  86       6.951  -9.650   9.084  1.00 49.55           H  
ATOM   1303  C   PRO A  86       6.728  -8.171   7.549  1.00 49.55           C  
ATOM   1304  CB  PRO A  86       8.592  -8.269   9.298  1.00 49.55           C  
ATOM   1305  HB2 PRO A  86       8.265  -7.241   9.453  1.00 49.55           H  
ATOM   1306  HB3 PRO A  86       8.722  -8.771  10.257  1.00 49.55           H  
ATOM   1307  O   PRO A  86       5.930  -7.378   8.052  1.00 49.55           O  
ATOM   1308  CG  PRO A  86       9.903  -8.330   8.519  1.00 49.55           C  
ATOM   1309  HG2 PRO A  86      10.769  -8.205   9.169  1.00 49.55           H  
ATOM   1310  HG3 PRO A  86       9.895  -7.568   7.739  1.00 49.55           H  
ATOM   1311  CD  PRO A  86       9.862  -9.719   7.890  1.00 49.55           C  
ATOM   1312  HD2 PRO A  86      10.439  -9.713   6.966  1.00 49.55           H  
ATOM   1313  HD3 PRO A  86      10.271 -10.453   8.585  1.00 49.55           H  
ATOM   1314  N   TYR A  87       6.880  -8.328   6.233  1.00 54.04           N  
ATOM   1315  H   TYR A  87       7.569  -9.013   5.959  1.00 54.04           H  
ATOM   1316  CA  TYR A  87       6.250  -7.645   5.120  1.00 54.04           C  
ATOM   1317  HA  TYR A  87       5.953  -6.648   5.445  1.00 54.04           H  
ATOM   1318  C   TYR A  87       4.986  -8.349   4.582  1.00 54.04           C  
ATOM   1319  CB  TYR A  87       7.322  -7.498   4.027  1.00 54.04           C  
ATOM   1320  HB2 TYR A  87       6.922  -6.846   3.250  1.00 54.04           H  
ATOM   1321  HB3 TYR A  87       7.499  -8.469   3.565  1.00 54.04           H  
ATOM   1322  O   TYR A  87       4.440  -7.913   3.576  1.00 54.04           O  
ATOM   1323  CG  TYR A  87       8.649  -6.915   4.499  1.00 54.04           C  
ATOM   1324  CD1 TYR A  87       8.762  -5.525   4.655  1.00 54.04           C  
ATOM   1325  HD1 TYR A  87       7.915  -4.897   4.420  1.00 54.04           H  
ATOM   1326  CD2 TYR A  87       9.763  -7.726   4.797  1.00 54.04           C  
ATOM   1327  HD2 TYR A  87       9.695  -8.803   4.749  1.00 54.04           H  
ATOM   1328  CE1 TYR A  87       9.976  -4.954   5.084  1.00 54.04           C  
ATOM   1329  HE1 TYR A  87      10.058  -3.883   5.201  1.00 54.04           H  
ATOM   1330  CE2 TYR A  87      10.988  -7.167   5.192  1.00 54.04           C  
ATOM   1331  HE2 TYR A  87      11.846  -7.787   5.403  1.00 54.04           H  
ATOM   1332  OH  TYR A  87      12.274  -5.232   5.733  1.00 54.04           O  
ATOM   1333  HH  TYR A  87      12.235  -4.273   5.753  1.00 54.04           H  
ATOM   1334  CZ  TYR A  87      11.095  -5.773   5.336  1.00 54.04           C  
ATOM   1335  N   ARG A  88       4.474  -9.415   5.220  1.00 62.95           N  
ATOM   1336  H   ARG A  88       4.984  -9.781   6.012  1.00 62.95           H  
ATOM   1337  CA  ARG A  88       3.154 -10.009   4.887  1.00 62.95           C  
ATOM   1338  HA  ARG A  88       3.010  -9.955   3.808  1.00 62.95           H  
ATOM   1339  C   ARG A  88       1.973  -9.212   5.466  1.00 62.95           C  
ATOM   1340  CB  ARG A  88       3.083 -11.487   5.299  1.00 62.95           C  
ATOM   1341  HB2 ARG A  88       2.059 -11.834   5.161  1.00 62.95           H  
ATOM   1342  HB3 ARG A  88       3.339 -11.588   6.353  1.00 62.95           H  
ATOM   1343  O   ARG A  88       1.029  -9.785   6.003  1.00 62.95           O  
ATOM   1344  CG  ARG A  88       3.979 -12.396   4.458  1.00 62.95           C  
ATOM   1345  HG2 ARG A  88       3.788 -12.217   3.400  1.00 62.95           H  
ATOM   1346  HG3 ARG A  88       5.028 -12.202   4.681  1.00 62.95           H  
ATOM   1347  CD  ARG A  88       3.623 -13.845   4.802  1.00 62.95           C  
ATOM   1348  HD2 ARG A  88       2.548 -13.974   4.684  1.00 62.95           H  
ATOM   1349  HD3 ARG A  88       3.880 -14.036   5.844  1.00 62.95           H  
ATOM   1350  NE  ARG A  88       4.351 -14.789   3.943  1.00 62.95           N  
ATOM   1351  HE  ARG A  88       5.348 -14.637   3.874  1.00 62.95           H  
ATOM   1352  NH1 ARG A  88       2.617 -16.266   3.515  1.00 62.95           N  
ATOM   1353 HH11 ARG A  88       2.236 -17.016   2.957  1.00 62.95           H  
ATOM   1354 HH12 ARG A  88       1.977 -15.722   4.077  1.00 62.95           H  
ATOM   1355  NH2 ARG A  88       4.573 -16.547   2.538  1.00 62.95           N  
ATOM   1356 HH21 ARG A  88       5.525 -16.268   2.345  1.00 62.95           H  
ATOM   1357 HH22 ARG A  88       4.112 -17.302   2.051  1.00 62.95           H  
ATOM   1358  CZ  ARG A  88       3.842 -15.853   3.354  1.00 62.95           C  
ATOM   1359  N   ARG A  89       2.055  -7.886   5.411  1.00 77.32           N  
ATOM   1360  H   ARG A  89       2.785  -7.498   4.830  1.00 77.32           H  
ATOM   1361  CA  ARG A  89       1.039  -6.969   5.932  1.00 77.32           C  
ATOM   1362  HA  ARG A  89       0.388  -7.482   6.640  1.00 77.32           H  
ATOM   1363  C   ARG A  89       0.161  -6.490   4.791  1.00 77.32           C  
ATOM   1364  CB  ARG A  89       1.728  -5.804   6.653  1.00 77.32           C  
ATOM   1365  HB2 ARG A  89       1.033  -4.973   6.781  1.00 77.32           H  
ATOM   1366  HB3 ARG A  89       2.554  -5.433   6.046  1.00 77.32           H  
ATOM   1367  O   ARG A  89       0.685  -6.034   3.775  1.00 77.32           O  
ATOM   1368  CG  ARG A  89       2.252  -6.245   8.022  1.00 77.32           C  
ATOM   1369  HG2 ARG A  89       1.467  -6.754   8.580  1.00 77.32           H  
ATOM   1370  HG3 ARG A  89       3.078  -6.939   7.866  1.00 77.32           H  
ATOM   1371  CD  ARG A  89       2.728  -5.038   8.838  1.00 77.32           C  
ATOM   1372  HD2 ARG A  89       1.893  -4.653   9.425  1.00 77.32           H  
ATOM   1373  HD3 ARG A  89       3.058  -4.249   8.162  1.00 77.32           H  
ATOM   1374  NE  ARG A  89       3.857  -5.416   9.702  1.00 77.32           N  
ATOM   1375  HE  ARG A  89       4.403  -6.207   9.392  1.00 77.32           H  
ATOM   1376  NH1 ARG A  89       3.756  -3.647  11.188  1.00 77.32           N  
ATOM   1377 HH11 ARG A  89       2.892  -3.287  10.808  1.00 77.32           H  
ATOM   1378 HH12 ARG A  89       4.049  -3.171  12.029  1.00 77.32           H  
ATOM   1379  NH2 ARG A  89       5.335  -5.180  11.398  1.00 77.32           N  
ATOM   1380 HH21 ARG A  89       5.657  -4.659  12.201  1.00 77.32           H  
ATOM   1381 HH22 ARG A  89       5.795  -6.018  11.073  1.00 77.32           H  
ATOM   1382  CZ  ARG A  89       4.294  -4.744  10.750  1.00 77.32           C  
ATOM   1383  N   THR A  90      -1.156  -6.555   4.968  1.00 89.94           N  
ATOM   1384  H   THR A  90      -1.527  -6.877   5.850  1.00 89.94           H  
ATOM   1385  CA  THR A  90      -2.078  -5.887   4.045  1.00 89.94           C  
ATOM   1386  HA  THR A  90      -1.911  -6.271   3.039  1.00 89.94           H  
ATOM   1387  C   THR A  90      -1.794  -4.390   4.052  1.00 89.94           C  
ATOM   1388  CB  THR A  90      -3.550  -6.114   4.420  1.00 89.94           C  
ATOM   1389  HB  THR A  90      -4.183  -5.665   3.655  1.00 89.94           H  
ATOM   1390  O   THR A  90      -1.309  -3.840   5.048  1.00 89.94           O  
ATOM   1391  CG2 THR A  90      -3.905  -7.593   4.540  1.00 89.94           C  
ATOM   1392 HG21 THR A  90      -3.592  -8.130   3.645  1.00 89.94           H  
ATOM   1393 HG22 THR A  90      -3.434  -8.030   5.421  1.00 89.94           H  
ATOM   1394 HG23 THR A  90      -4.987  -7.675   4.642  1.00 89.94           H  
ATOM   1395  OG1 THR A  90      -3.803  -5.481   5.649  1.00 89.94           O  
ATOM   1396  HG1 THR A  90      -4.627  -5.827   5.999  1.00 89.94           H  
ATOM   1397  N   ILE A  91      -2.129  -3.690   2.974  1.00 92.20           N  
ATOM   1398  H   ILE A  91      -2.463  -4.172   2.152  1.00 92.20           H  
ATOM   1399  CA  ILE A  91      -2.034  -2.228   2.983  1.00 92.20           C  
ATOM   1400  HA  ILE A  91      -1.005  -1.979   3.242  1.00 92.20           H  
ATOM   1401  C   ILE A  91      -2.934  -1.608   4.057  1.00 92.20           C  
ATOM   1402  CB  ILE A  91      -2.331  -1.665   1.588  1.00 92.20           C  
ATOM   1403  HB  ILE A  91      -1.727  -2.237   0.884  1.00 92.20           H  
ATOM   1404  O   ILE A  91      -2.589  -0.572   4.611  1.00 92.20           O  
ATOM   1405  CG1 ILE A  91      -1.896  -0.199   1.427  1.00 92.20           C  
ATOM   1406 HG12 ILE A  91      -2.135   0.105   0.408  1.00 92.20           H  
ATOM   1407 HG13 ILE A  91      -2.450   0.444   2.111  1.00 92.20           H  
ATOM   1408  CG2 ILE A  91      -3.822  -1.819   1.219  1.00 92.20           C  
ATOM   1409 HG21 ILE A  91      -4.443  -1.168   1.835  1.00 92.20           H  
ATOM   1410 HG22 ILE A  91      -4.148  -2.851   1.343  1.00 92.20           H  
ATOM   1411 HG23 ILE A  91      -3.968  -1.536   0.176  1.00 92.20           H  
ATOM   1412  CD1 ILE A  91      -0.391   0.023   1.623  1.00 92.20           C  
ATOM   1413 HD11 ILE A  91       0.175  -0.700   1.036  1.00 92.20           H  
ATOM   1414 HD12 ILE A  91      -0.126   1.026   1.288  1.00 92.20           H  
ATOM   1415 HD13 ILE A  91      -0.122  -0.066   2.676  1.00 92.20           H  
ATOM   1416  N   ILE A  92      -4.043  -2.268   4.413  1.00 94.41           N  
ATOM   1417  H   ILE A  92      -4.250  -3.141   3.949  1.00 94.41           H  
ATOM   1418  CA  ILE A  92      -4.919  -1.845   5.510  1.00 94.41           C  
ATOM   1419  HA  ILE A  92      -5.221  -0.811   5.343  1.00 94.41           H  
ATOM   1420  C   ILE A  92      -4.149  -1.859   6.831  1.00 94.41           C  
ATOM   1421  CB  ILE A  92      -6.197  -2.708   5.564  1.00 94.41           C  
ATOM   1422  HB  ILE A  92      -5.905  -3.756   5.639  1.00 94.41           H  
ATOM   1423  O   ILE A  92      -4.110  -0.842   7.516  1.00 94.41           O  
ATOM   1424  CG1 ILE A  92      -7.034  -2.523   4.277  1.00 94.41           C  
ATOM   1425 HG12 ILE A  92      -6.406  -2.717   3.407  1.00 94.41           H  
ATOM   1426 HG13 ILE A  92      -7.385  -1.493   4.215  1.00 94.41           H  
ATOM   1427  CG2 ILE A  92      -7.020  -2.332   6.806  1.00 94.41           C  
ATOM   1428 HG21 ILE A  92      -7.220  -1.261   6.798  1.00 94.41           H  
ATOM   1429 HG22 ILE A  92      -7.966  -2.873   6.832  1.00 94.41           H  
ATOM   1430 HG23 ILE A  92      -6.485  -2.593   7.720  1.00 94.41           H  
ATOM   1431  CD1 ILE A  92      -8.240  -3.468   4.183  1.00 94.41           C  
ATOM   1432 HD11 ILE A  92      -7.919  -4.495   4.356  1.00 94.41           H  
ATOM   1433 HD12 ILE A  92      -8.676  -3.399   3.186  1.00 94.41           H  
ATOM   1434 HD13 ILE A  92      -9.005  -3.195   4.910  1.00 94.41           H  
ATOM   1435  N   SER A  93      -3.465  -2.957   7.160  1.00 90.42           N  
ATOM   1436  H   SER A  93      -3.574  -3.788   6.596  1.00 90.42           H  
ATOM   1437  CA  SER A  93      -2.637  -3.021   8.369  1.00 90.42           C  
ATOM   1438  HA  SER A  93      -3.273  -2.775   9.220  1.00 90.42           H  
ATOM   1439  C   SER A  93      -1.500  -1.989   8.357  1.00 90.42           C  
ATOM   1440  CB  SER A  93      -2.124  -4.445   8.599  1.00 90.42           C  
ATOM   1441  HB2 SER A  93      -2.969  -5.133   8.609  1.00 90.42           H  
ATOM   1442  HB3 SER A  93      -1.625  -4.491   9.567  1.00 90.42           H  
ATOM   1443  O   SER A  93      -1.260  -1.349   9.377  1.00 90.42           O  
ATOM   1444  OG  SER A  93      -1.217  -4.837   7.594  1.00 90.42           O  
ATOM   1445  HG  SER A  93      -1.605  -4.624   6.742  1.00 90.42           H  
ATOM   1446  N   GLN A  94      -0.878  -1.723   7.200  1.00 90.54           N  
ATOM   1447  H   GLN A  94      -1.126  -2.271   6.388  1.00 90.54           H  
ATOM   1448  CA  GLN A  94       0.128  -0.660   7.063  1.00 90.54           C  
ATOM   1449  HA  GLN A  94       0.899  -0.813   7.818  1.00 90.54           H  
ATOM   1450  C   GLN A  94      -0.464   0.742   7.313  1.00 90.54           C  
ATOM   1451  CB  GLN A  94       0.786  -0.721   5.674  1.00 90.54           C  
ATOM   1452  HB2 GLN A  94       0.014  -0.665   4.907  1.00 90.54           H  
ATOM   1453  HB3 GLN A  94       1.434   0.149   5.565  1.00 90.54           H  
ATOM   1454  O   GLN A  94       0.144   1.548   8.014  1.00 90.54           O  
ATOM   1455  CG  GLN A  94       1.638  -1.978   5.442  1.00 90.54           C  
ATOM   1456  HG2 GLN A  94       1.021  -2.868   5.565  1.00 90.54           H  
ATOM   1457  HG3 GLN A  94       2.437  -2.014   6.184  1.00 90.54           H  
ATOM   1458  CD  GLN A  94       2.268  -1.987   4.050  1.00 90.54           C  
ATOM   1459  NE2 GLN A  94       1.946  -2.951   3.213  1.00 90.54           N  
ATOM   1460 HE21 GLN A  94       2.305  -2.872   2.272  1.00 90.54           H  
ATOM   1461 HE22 GLN A  94       1.306  -3.689   3.471  1.00 90.54           H  
ATOM   1462  OE1 GLN A  94       3.075  -1.139   3.699  1.00 90.54           O  
ATOM   1463  N   MET A  95      -1.662   1.035   6.792  1.00 94.38           N  
ATOM   1464  H   MET A  95      -2.117   0.342   6.215  1.00 94.38           H  
ATOM   1465  CA  MET A  95      -2.368   2.299   7.053  1.00 94.38           C  
ATOM   1466  HA  MET A  95      -1.701   3.131   6.828  1.00 94.38           H  
ATOM   1467  C   MET A  95      -2.798   2.445   8.518  1.00 94.38           C  
ATOM   1468  CB  MET A  95      -3.620   2.414   6.175  1.00 94.38           C  
ATOM   1469  HB2 MET A  95      -4.180   3.287   6.510  1.00 94.38           H  
ATOM   1470  HB3 MET A  95      -4.242   1.528   6.300  1.00 94.38           H  
ATOM   1471  O   MET A  95      -2.788   3.559   9.048  1.00 94.38           O  
ATOM   1472  CG  MET A  95      -3.314   2.632   4.698  1.00 94.38           C  
ATOM   1473  HG2 MET A  95      -2.678   3.515   4.631  1.00 94.38           H  
ATOM   1474  HG3 MET A  95      -2.751   1.787   4.302  1.00 94.38           H  
ATOM   1475  SD  MET A  95      -4.772   2.919   3.651  1.00 94.38           S  
ATOM   1476  CE  MET A  95      -5.645   1.340   3.782  1.00 94.38           C  
ATOM   1477  HE1 MET A  95      -6.512   1.353   3.122  1.00 94.38           H  
ATOM   1478  HE2 MET A  95      -4.978   0.529   3.490  1.00 94.38           H  
ATOM   1479  HE3 MET A  95      -5.987   1.193   4.806  1.00 94.38           H  
ATOM   1480  N   THR A  96      -3.174   1.340   9.167  1.00 94.42           N  
ATOM   1481  H   THR A  96      -3.274   0.485   8.639  1.00 94.42           H  
ATOM   1482  CA  THR A  96      -3.505   1.294  10.599  1.00 94.42           C  
ATOM   1483  HA  THR A  96      -4.247   2.061  10.820  1.00 94.42           H  
ATOM   1484  C   THR A  96      -2.269   1.576  11.451  1.00 94.42           C  
ATOM   1485  CB  THR A  96      -4.099  -0.070  10.984  1.00 94.42           C  
ATOM   1486  HB  THR A  96      -3.373  -0.858  10.786  1.00 94.42           H  
ATOM   1487  O   THR A  96      -2.326   2.419  12.343  1.00 94.42           O  
ATOM   1488  CG2 THR A  96      -4.528  -0.138  12.448  1.00 94.42           C  
ATOM   1489 HG21 THR A  96      -5.216   0.679  12.667  1.00 94.42           H  
ATOM   1490 HG22 THR A  96      -3.657  -0.065  13.098  1.00 94.42           H  
ATOM   1491 HG23 THR A  96      -5.025  -1.090  12.638  1.00 94.42           H  
ATOM   1492  OG1 THR A  96      -5.259  -0.317  10.230  1.00 94.42           O  
ATOM   1493  HG1 THR A  96      -5.280  -1.249  10.001  1.00 94.42           H  
ATOM   1494  N   ASP A  97      -1.134   0.940  11.145  1.00 91.78           N  
ATOM   1495  H   ASP A  97      -1.157   0.226  10.430  1.00 91.78           H  
ATOM   1496  CA  ASP A  97       0.140   1.155  11.847  1.00 91.78           C  
ATOM   1497  HA  ASP A  97       0.002   0.964  12.911  1.00 91.78           H  
ATOM   1498  C   ASP A  97       0.646   2.599  11.696  1.00 91.78           C  
ATOM   1499  CB  ASP A  97       1.205   0.190  11.301  1.00 91.78           C  
ATOM   1500  HB2 ASP A  97       1.236   0.265  10.214  1.00 91.78           H  
ATOM   1501  HB3 ASP A  97       2.179   0.504  11.677  1.00 91.78           H  
ATOM   1502  O   ASP A  97       1.231   3.161  12.623  1.00 91.78           O  
ATOM   1503  CG  ASP A  97       1.015  -1.276  11.701  1.00 91.78           C  
ATOM   1504  OD1 ASP A  97       0.404  -1.548  12.758  1.00 91.78           O  
ATOM   1505  OD2 ASP A  97       1.607  -2.137  11.004  1.00 91.78           O  
ATOM   1506  N   ALA A  98       0.382   3.222  10.544  1.00 92.80           N  
ATOM   1507  H   ALA A  98      -0.022   2.677   9.795  1.00 92.80           H  
ATOM   1508  CA  ALA A  98       0.657   4.635  10.295  1.00 92.80           C  
ATOM   1509  HA  ALA A  98       1.646   4.867  10.690  1.00 92.80           H  
ATOM   1510  C   ALA A  98      -0.335   5.592  10.997  1.00 92.80           C  
ATOM   1511  CB  ALA A  98       0.692   4.841   8.777  1.00 92.80           C  
ATOM   1512  HB1 ALA A  98      -0.278   4.585   8.351  1.00 92.80           H  
ATOM   1513  HB2 ALA A  98       0.927   5.881   8.551  1.00 92.80           H  
ATOM   1514  HB3 ALA A  98       1.453   4.201   8.332  1.00 92.80           H  
ATOM   1515  O   ALA A  98      -0.150   6.807  10.949  1.00 92.80           O  
ATOM   1516  N   GLY A  99      -1.387   5.074  11.644  1.00 95.06           N  
ATOM   1517  H   GLY A  99      -1.472   4.069  11.682  1.00 95.06           H  
ATOM   1518  CA  GLY A  99      -2.395   5.860  12.364  1.00 95.06           C  
ATOM   1519  HA2 GLY A  99      -1.892   6.588  13.000  1.00 95.06           H  
ATOM   1520  HA3 GLY A  99      -2.966   5.181  12.998  1.00 95.06           H  
ATOM   1521  C   GLY A  99      -3.388   6.612  11.470  1.00 95.06           C  
ATOM   1522  O   GLY A  99      -4.109   7.483  11.959  1.00 95.06           O  
ATOM   1523  N   ILE A 100      -3.428   6.297  10.172  1.00 95.84           N  
ATOM   1524  H   ILE A 100      -2.836   5.541   9.860  1.00 95.84           H  
ATOM   1525  CA  ILE A 100      -4.270   6.981   9.178  1.00 95.84           C  
ATOM   1526  HA  ILE A 100      -4.407   8.021   9.475  1.00 95.84           H  
ATOM   1527  C   ILE A 100      -5.655   6.331   9.117  1.00 95.84           C  
ATOM   1528  CB  ILE A 100      -3.573   6.961   7.798  1.00 95.84           C  
ATOM   1529  HB  ILE A 100      -3.409   5.919   7.523  1.00 95.84           H  
ATOM   1530  O   ILE A 100      -6.670   7.030   9.097  1.00 95.84           O  
ATOM   1531  CG1 ILE A 100      -2.209   7.687   7.837  1.00 95.84           C  
ATOM   1532 HG12 ILE A 100      -1.695   7.503   8.780  1.00 95.84           H  
ATOM   1533 HG13 ILE A 100      -2.356   8.764   7.747  1.00 95.84           H  
ATOM   1534  CG2 ILE A 100      -4.450   7.615   6.714  1.00 95.84           C  
ATOM   1535 HG21 ILE A 100      -3.971   7.550   5.737  1.00 95.84           H  
ATOM   1536 HG22 ILE A 100      -5.414   7.111   6.641  1.00 95.84           H  
ATOM   1537 HG23 ILE A 100      -4.621   8.665   6.952  1.00 95.84           H  
ATOM   1538  CD1 ILE A 100      -1.282   7.202   6.723  1.00 95.84           C  
ATOM   1539 HD11 ILE A 100      -1.752   7.314   5.746  1.00 95.84           H  
ATOM   1540 HD12 ILE A 100      -0.351   7.768   6.757  1.00 95.84           H  
ATOM   1541 HD13 ILE A 100      -1.062   6.145   6.873  1.00 95.84           H  
ATOM   1542  N   PHE A 101      -5.691   4.997   9.105  1.00 96.72           N  
ATOM   1543  H   PHE A 101      -4.817   4.499   9.205  1.00 96.72           H  
ATOM   1544  CA  PHE A 101      -6.909   4.203   8.968  1.00 96.72           C  
ATOM   1545  HA  PHE A 101      -7.685   4.823   8.519  1.00 96.72           H  
ATOM   1546  C   PHE A 101      -7.418   3.719  10.330  1.00 96.72           C  
ATOM   1547  CB  PHE A 101      -6.632   3.046   8.006  1.00 96.72           C  
ATOM   1548  HB2 PHE A 101      -6.316   3.465   7.051  1.00 96.72           H  
ATOM   1549  HB3 PHE A 101      -5.816   2.439   8.400  1.00 96.72           H  
ATOM   1550  O   PHE A 101      -6.663   3.158  11.122  1.00 96.72           O  
ATOM   1551  CG  PHE A 101      -7.824   2.156   7.742  1.00 96.72           C  
ATOM   1552  CD1 PHE A 101      -7.963   0.941   8.434  1.00 96.72           C  
ATOM   1553  HD1 PHE A 101      -7.225   0.647   9.165  1.00 96.72           H  
ATOM   1554  CD2 PHE A 101      -8.783   2.532   6.787  1.00 96.72           C  
ATOM   1555  HD2 PHE A 101      -8.666   3.452   6.233  1.00 96.72           H  
ATOM   1556  CE1 PHE A 101      -9.051   0.097   8.166  1.00 96.72           C  
ATOM   1557  HE1 PHE A 101      -9.132  -0.851   8.675  1.00 96.72           H  
ATOM   1558  CE2 PHE A 101      -9.885   1.697   6.535  1.00 96.72           C  
ATOM   1559  HE2 PHE A 101     -10.617   1.975   5.791  1.00 96.72           H  
ATOM   1560  CZ  PHE A 101     -10.021   0.486   7.230  1.00 96.72           C  
ATOM   1561  HZ  PHE A 101     -10.867  -0.158   7.040  1.00 96.72           H  
ATOM   1562  N   LYS A 102      -8.711   3.932  10.599  1.00 96.63           N  
ATOM   1563  H   LYS A 102      -9.233   4.482   9.932  1.00 96.63           H  
ATOM   1564  CA  LYS A 102      -9.355   3.609  11.888  1.00 96.63           C  
ATOM   1565  HA  LYS A 102      -8.584   3.341  12.611  1.00 96.63           H  
ATOM   1566  C   LYS A 102     -10.285   2.393  11.843  1.00 96.63           C  
ATOM   1567  CB  LYS A 102     -10.087   4.850  12.415  1.00 96.63           C  
ATOM   1568  HB2 LYS A 102     -10.609   4.599  13.339  1.00 96.63           H  
ATOM   1569  HB3 LYS A 102     -10.826   5.163  11.677  1.00 96.63           H  
ATOM   1570  O   LYS A 102     -10.910   2.082  12.852  1.00 96.63           O  
ATOM   1571  CG  LYS A 102      -9.119   6.005  12.704  1.00 96.63           C  
ATOM   1572  HG2 LYS A 102      -8.553   6.248  11.805  1.00 96.63           H  
ATOM   1573  HG3 LYS A 102      -8.425   5.709  13.491  1.00 96.63           H  
ATOM   1574  CD  LYS A 102      -9.894   7.249  13.139  1.00 96.63           C  
ATOM   1575  HD2 LYS A 102     -10.435   7.048  14.064  1.00 96.63           H  
ATOM   1576  HD3 LYS A 102     -10.601   7.506  12.349  1.00 96.63           H  
ATOM   1577  CE  LYS A 102      -8.906   8.399  13.338  1.00 96.63           C  
ATOM   1578  HE2 LYS A 102      -8.328   8.220  14.245  1.00 96.63           H  
ATOM   1579  HE3 LYS A 102      -8.212   8.396  12.497  1.00 96.63           H  
ATOM   1580  NZ  LYS A 102      -9.604   9.706  13.391  1.00 96.63           N  
ATOM   1581  HZ1 LYS A 102     -10.049   9.881  12.502  1.00 96.63           H  
ATOM   1582  HZ2 LYS A 102      -8.937  10.453  13.525  1.00 96.63           H  
ATOM   1583  HZ3 LYS A 102     -10.303   9.724  14.119  1.00 96.63           H  
ATOM   1584  N   GLY A 103     -10.380   1.718  10.700  1.00 97.00           N  
ATOM   1585  H   GLY A 103      -9.824   2.028   9.916  1.00 97.00           H  
ATOM   1586  CA  GLY A 103     -11.321   0.622  10.473  1.00 97.00           C  
ATOM   1587  HA2 GLY A 103     -10.801  -0.215  10.008  1.00 97.00           H  
ATOM   1588  HA3 GLY A 103     -11.713   0.254  11.421  1.00 97.00           H  
ATOM   1589  C   GLY A 103     -12.503   1.014   9.591  1.00 97.00           C  
ATOM   1590  O   GLY A 103     -12.685   2.179   9.237  1.00 97.00           O  
ATOM   1591  N   TYR A 104     -13.312   0.014   9.246  1.00 98.14           N  
ATOM   1592  H   TYR A 104     -13.064  -0.913   9.558  1.00 98.14           H  
ATOM   1593  CA  TYR A 104     -14.599   0.200   8.580  1.00 98.14           C  
ATOM   1594  HA  TYR A 104     -14.649   1.212   8.178  1.00 98.14           H  
ATOM   1595  C   TYR A 104     -15.741  -0.022   9.584  1.00 98.14           C  
ATOM   1596  CB  TYR A 104     -14.722  -0.742   7.384  1.00 98.14           C  
ATOM   1597  HB2 TYR A 104     -14.542  -1.764   7.719  1.00 98.14           H  
ATOM   1598  HB3 TYR A 104     -15.746  -0.702   7.012  1.00 98.14           H  
ATOM   1599  O   TYR A 104     -15.931  -1.156  10.043  1.00 98.14           O  
ATOM   1600  CG  TYR A 104     -13.796  -0.454   6.234  1.00 98.14           C  
ATOM   1601  CD1 TYR A 104     -13.938   0.763   5.553  1.00 98.14           C  
ATOM   1602  HD1 TYR A 104     -14.719   1.450   5.844  1.00 98.14           H  
ATOM   1603  CD2 TYR A 104     -12.814  -1.386   5.839  1.00 98.14           C  
ATOM   1604  HD2 TYR A 104     -12.709  -2.324   6.362  1.00 98.14           H  
ATOM   1605  CE1 TYR A 104     -13.060   1.088   4.509  1.00 98.14           C  
ATOM   1606  HE1 TYR A 104     -13.140   2.043   4.013  1.00 98.14           H  
ATOM   1607  CE2 TYR A 104     -11.950  -1.074   4.769  1.00 98.14           C  
ATOM   1608  HE2 TYR A 104     -11.178  -1.764   4.461  1.00 98.14           H  
ATOM   1609  OH  TYR A 104     -11.236   0.511   3.105  1.00 98.14           O  
ATOM   1610  HH  TYR A 104     -11.416   1.404   2.803  1.00 98.14           H  
ATOM   1611  CZ  TYR A 104     -12.069   0.171   4.116  1.00 98.14           C  
ATOM   1612  N   PRO A 105     -16.490   1.031   9.953  1.00 97.81           N  
ATOM   1613  CA  PRO A 105     -17.538   0.960  10.963  1.00 97.81           C  
ATOM   1614  HA  PRO A 105     -17.224   0.312  11.781  1.00 97.81           H  
ATOM   1615  C   PRO A 105     -18.851   0.425  10.372  1.00 97.81           C  
ATOM   1616  CB  PRO A 105     -17.663   2.399  11.478  1.00 97.81           C  
ATOM   1617  HB2 PRO A 105     -16.910   2.584  12.244  1.00 97.81           H  
ATOM   1618  HB3 PRO A 105     -18.663   2.626  11.850  1.00 97.81           H  
ATOM   1619  O   PRO A 105     -19.396   0.992   9.427  1.00 97.81           O  
ATOM   1620  CG  PRO A 105     -17.343   3.236  10.248  1.00 97.81           C  
ATOM   1621  HG2 PRO A 105     -18.240   3.301   9.633  1.00 97.81           H  
ATOM   1622  HG3 PRO A 105     -16.967   4.231  10.485  1.00 97.81           H  
ATOM   1623  CD  PRO A 105     -16.280   2.412   9.540  1.00 97.81           C  
ATOM   1624  HD2 PRO A 105     -16.384   2.522   8.460  1.00 97.81           H  
ATOM   1625  HD3 PRO A 105     -15.292   2.741   9.862  1.00 97.81           H  
ATOM   1626  N   ILE A 106     -19.392  -0.648  10.949  1.00 97.85           N  
ATOM   1627  H   ILE A 106     -18.896  -1.079  11.716  1.00 97.85           H  
ATOM   1628  CA  ILE A 106     -20.691  -1.228  10.585  1.00 97.85           C  
ATOM   1629  HA  ILE A 106     -21.106  -0.676   9.742  1.00 97.85           H  
ATOM   1630  C   ILE A 106     -21.639  -1.059  11.776  1.00 97.85           C  
ATOM   1631  CB  ILE A 106     -20.564  -2.708  10.150  1.00 97.85           C  
ATOM   1632  HB  ILE A 106     -20.335  -3.301  11.035  1.00 97.85           H  
ATOM   1633  O   ILE A 106     -21.559  -1.790  12.769  1.00 97.85           O  
ATOM   1634  CG1 ILE A 106     -19.438  -2.950   9.117  1.00 97.85           C  
ATOM   1635 HG12 ILE A 106     -18.499  -2.545   9.496  1.00 97.85           H  
ATOM   1636 HG13 ILE A 106     -19.676  -2.440   8.184  1.00 97.85           H  
ATOM   1637  CG2 ILE A 106     -21.917  -3.176   9.578  1.00 97.85           C  
ATOM   1638 HG21 ILE A 106     -22.148  -2.625   8.666  1.00 97.85           H  
ATOM   1639 HG22 ILE A 106     -22.714  -3.009  10.302  1.00 97.85           H  
ATOM   1640 HG23 ILE A 106     -21.895  -4.243   9.358  1.00 97.85           H  
ATOM   1641  CD1 ILE A 106     -19.191  -4.439   8.837  1.00 97.85           C  
ATOM   1642 HD11 ILE A 106     -20.034  -4.878   8.302  1.00 97.85           H  
ATOM   1643 HD12 ILE A 106     -19.042  -4.974   9.774  1.00 97.85           H  
ATOM   1644 HD13 ILE A 106     -18.293  -4.548   8.229  1.00 97.85           H  
ATOM   1645  N   ALA A 107     -22.534  -0.075  11.679  1.00 96.66           N  
ATOM   1646  H   ALA A 107     -22.559   0.481  10.836  1.00 96.66           H  
ATOM   1647  CA  ALA A 107     -23.551   0.171  12.696  1.00 96.66           C  
ATOM   1648  HA  ALA A 107     -23.072   0.150  13.675  1.00 96.66           H  
ATOM   1649  C   ALA A 107     -24.643  -0.916  12.683  1.00 96.66           C  
ATOM   1650  CB  ALA A 107     -24.125   1.576  12.485  1.00 96.66           C  
ATOM   1651  HB1 ALA A 107     -23.321   2.311  12.518  1.00 96.66           H  
ATOM   1652  HB2 ALA A 107     -24.844   1.805  13.272  1.00 96.66           H  
ATOM   1653  HB3 ALA A 107     -24.627   1.630  11.518  1.00 96.66           H  
ATOM   1654  O   ALA A 107     -24.812  -1.642  11.699  1.00 96.66           O  
ATOM   1655  N   GLU A 108     -25.418  -1.006  13.768  1.00 95.14           N  
ATOM   1656  H   GLU A 108     -25.263  -0.371  14.538  1.00 95.14           H  
ATOM   1657  CA  GLU A 108     -26.574  -1.905  13.838  1.00 95.14           C  
ATOM   1658  HA  GLU A 108     -26.207  -2.929  13.779  1.00 95.14           H  
ATOM   1659  C   GLU A 108     -27.533  -1.655  12.656  1.00 95.14           C  
ATOM   1660  CB  GLU A 108     -27.295  -1.747  15.187  1.00 95.14           C  
ATOM   1661  HB2 GLU A 108     -26.569  -1.851  15.992  1.00 95.14           H  
ATOM   1662  HB3 GLU A 108     -27.738  -0.753  15.245  1.00 95.14           H  
ATOM   1663  O   GLU A 108     -27.882  -0.515  12.346  1.00 95.14           O  
ATOM   1664  CG  GLU A 108     -28.390  -2.815  15.354  1.00 95.14           C  
ATOM   1665  HG2 GLU A 108     -27.939  -3.797  15.216  1.00 95.14           H  
ATOM   1666  HG3 GLU A 108     -29.141  -2.682  14.576  1.00 95.14           H  
ATOM   1667  CD  GLU A 108     -29.097  -2.780  16.716  1.00 95.14           C  
ATOM   1668  OE1 GLU A 108     -29.848  -3.748  16.989  1.00 95.14           O  
ATOM   1669  OE2 GLU A 108     -28.895  -1.820  17.490  1.00 95.14           O  
ATOM   1670  N   GLY A 109     -27.945  -2.727  11.973  1.00 94.02           N  
ATOM   1671  H   GLY A 109     -27.623  -3.636  12.270  1.00 94.02           H  
ATOM   1672  CA  GLY A 109     -28.817  -2.652  10.794  1.00 94.02           C  
ATOM   1673  HA2 GLY A 109     -29.561  -1.871  10.949  1.00 94.02           H  
ATOM   1674  HA3 GLY A 109     -29.339  -3.603  10.689  1.00 94.02           H  
ATOM   1675  C   GLY A 109     -28.102  -2.364   9.466  1.00 94.02           C  
ATOM   1676  O   GLY A 109     -28.758  -2.323   8.424  1.00 94.02           O  
ATOM   1677  N   GLN A 110     -26.776  -2.200   9.468  1.00 97.09           N  
ATOM   1678  H   GLN A 110     -26.288  -2.220  10.352  1.00 97.09           H  
ATOM   1679  CA  GLN A 110     -25.963  -2.140   8.253  1.00 97.09           C  
ATOM   1680  HA  GLN A 110     -26.609  -1.940   7.398  1.00 97.09           H  
ATOM   1681  C   GLN A 110     -25.257  -3.467   7.989  1.00 97.09           C  
ATOM   1682  CB  GLN A 110     -24.943  -1.003   8.336  1.00 97.09           C  
ATOM   1683  HB2 GLN A 110     -24.255  -1.181   9.162  1.00 97.09           H  
ATOM   1684  HB3 GLN A 110     -24.367  -0.985   7.411  1.00 97.09           H  
ATOM   1685  O   GLN A 110     -25.034  -4.269   8.889  1.00 97.09           O  
ATOM   1686  CG  GLN A 110     -25.618   0.359   8.517  1.00 97.09           C  
ATOM   1687  HG2 GLN A 110     -26.023   0.446   9.525  1.00 97.09           H  
ATOM   1688  HG3 GLN A 110     -26.436   0.455   7.804  1.00 97.09           H  
ATOM   1689  CD  GLN A 110     -24.615   1.475   8.295  1.00 97.09           C  
ATOM   1690  NE2 GLN A 110     -24.944   2.429   7.454  1.00 97.09           N  
ATOM   1691 HE21 GLN A 110     -25.893   2.513   7.117  1.00 97.09           H  
ATOM   1692 HE22 GLN A 110     -24.295   3.194   7.345  1.00 97.09           H  
ATOM   1693  OE1 GLN A 110     -23.519   1.473   8.829  1.00 97.09           O  
ATOM   1694  N   LYS A 111     -24.847  -3.681   6.740  1.00 97.35           N  
ATOM   1695  H   LYS A 111     -25.029  -2.968   6.047  1.00 97.35           H  
ATOM   1696  CA  LYS A 111     -24.021  -4.829   6.359  1.00 97.35           C  
ATOM   1697  HA  LYS A 111     -23.579  -5.255   7.260  1.00 97.35           H  
ATOM   1698  C   LYS A 111     -22.873  -4.401   5.468  1.00 97.35           C  
ATOM   1699  CB  LYS A 111     -24.885  -5.926   5.725  1.00 97.35           C  
ATOM   1700  HB2 LYS A 111     -25.676  -6.191   6.427  1.00 97.35           H  
ATOM   1701  HB3 LYS A 111     -24.264  -6.809   5.574  1.00 97.35           H  
ATOM   1702  O   LYS A 111     -23.061  -3.557   4.593  1.00 97.35           O  
ATOM   1703  CG  LYS A 111     -25.518  -5.520   4.384  1.00 97.35           C  
ATOM   1704  HG2 LYS A 111     -24.738  -5.320   3.649  1.00 97.35           H  
ATOM   1705  HG3 LYS A 111     -26.132  -4.629   4.514  1.00 97.35           H  
ATOM   1706  CD  LYS A 111     -26.389  -6.665   3.875  1.00 97.35           C  
ATOM   1707  HD2 LYS A 111     -25.771  -7.557   3.772  1.00 97.35           H  
ATOM   1708  HD3 LYS A 111     -27.173  -6.867   4.604  1.00 97.35           H  
ATOM   1709  CE  LYS A 111     -27.006  -6.310   2.523  1.00 97.35           C  
ATOM   1710  HE2 LYS A 111     -27.635  -5.429   2.650  1.00 97.35           H  
ATOM   1711  HE3 LYS A 111     -26.203  -6.069   1.827  1.00 97.35           H  
ATOM   1712  NZ  LYS A 111     -27.800  -7.458   2.028  1.00 97.35           N  
ATOM   1713  HZ1 LYS A 111     -27.196  -8.260   1.917  1.00 97.35           H  
ATOM   1714  HZ2 LYS A 111     -28.499  -7.708   2.712  1.00 97.35           H  
ATOM   1715  HZ3 LYS A 111     -28.240  -7.251   1.143  1.00 97.35           H  
ATOM   1716  N   MET A 112     -21.712  -5.008   5.654  1.00 98.43           N  
ATOM   1717  H   MET A 112     -21.665  -5.710   6.378  1.00 98.43           H  
ATOM   1718  CA  MET A 112     -20.613  -4.945   4.703  1.00 98.43           C  
ATOM   1719  HA  MET A 112     -20.662  -3.975   4.209  1.00 98.43           H  
ATOM   1720  C   MET A 112     -20.759  -6.049   3.658  1.00 98.43           C  
ATOM   1721  CB  MET A 112     -19.270  -5.011   5.432  1.00 98.43           C  
ATOM   1722  HB2 MET A 112     -19.237  -5.903   6.057  1.00 98.43           H  
ATOM   1723  HB3 MET A 112     -19.187  -4.127   6.064  1.00 98.43           H  
ATOM   1724  O   MET A 112     -21.117  -7.174   3.997  1.00 98.43           O  
ATOM   1725  CG  MET A 112     -18.077  -5.039   4.470  1.00 98.43           C  
ATOM   1726  HG2 MET A 112     -18.126  -5.948   3.870  1.00 98.43           H  
ATOM   1727  HG3 MET A 112     -18.131  -4.182   3.799  1.00 98.43           H  
ATOM   1728  SD  MET A 112     -16.469  -5.031   5.290  1.00 98.43           S  
ATOM   1729  CE  MET A 112     -16.402  -3.310   5.846  1.00 98.43           C  
ATOM   1730  HE1 MET A 112     -16.588  -2.636   5.009  1.00 98.43           H  
ATOM   1731  HE2 MET A 112     -17.138  -3.133   6.631  1.00 98.43           H  
ATOM   1732  HE3 MET A 112     -15.403  -3.121   6.239  1.00 98.43           H  
ATOM   1733  N   VAL A 113     -20.449  -5.741   2.401  1.00 97.77           N  
ATOM   1734  H   VAL A 113     -20.166  -4.791   2.208  1.00 97.77           H  
ATOM   1735  CA  VAL A 113     -20.378  -6.705   1.300  1.00 97.77           C  
ATOM   1736  HA  VAL A 113     -20.384  -7.714   1.712  1.00 97.77           H  
ATOM   1737  C   VAL A 113     -19.065  -6.507   0.548  1.00 97.77           C  
ATOM   1738  CB  VAL A 113     -21.584  -6.583   0.348  1.00 97.77           C  
ATOM   1739  HB  VAL A 113     -21.535  -5.631  -0.180  1.00 97.77           H  
ATOM   1740  O   VAL A 113     -18.773  -5.406   0.074  1.00 97.77           O  
ATOM   1741  CG1 VAL A 113     -21.572  -7.719  -0.682  1.00 97.77           C  
ATOM   1742 HG11 VAL A 113     -22.412  -7.614  -1.369  1.00 97.77           H  
ATOM   1743 HG12 VAL A 113     -20.650  -7.690  -1.261  1.00 97.77           H  
ATOM   1744 HG13 VAL A 113     -21.640  -8.683  -0.178  1.00 97.77           H  
ATOM   1745  CG2 VAL A 113     -22.929  -6.650   1.089  1.00 97.77           C  
ATOM   1746 HG21 VAL A 113     -23.747  -6.626   0.369  1.00 97.77           H  
ATOM   1747 HG22 VAL A 113     -22.981  -7.572   1.669  1.00 97.77           H  
ATOM   1748 HG23 VAL A 113     -23.028  -5.796   1.758  1.00 97.77           H  
ATOM   1749  N   LEU A 114     -18.295  -7.584   0.427  1.00 97.33           N  
ATOM   1750  H   LEU A 114     -18.599  -8.435   0.879  1.00 97.33           H  
ATOM   1751  CA  LEU A 114     -17.091  -7.670  -0.395  1.00 97.33           C  
ATOM   1752  HA  LEU A 114     -16.696  -6.669  -0.570  1.00 97.33           H  
ATOM   1753  C   LEU A 114     -17.436  -8.304  -1.740  1.00 97.33           C  
ATOM   1754  CB  LEU A 114     -16.022  -8.501   0.330  1.00 97.33           C  
ATOM   1755  HB2 LEU A 114     -16.364  -9.534   0.392  1.00 97.33           H  
ATOM   1756  HB3 LEU A 114     -15.121  -8.489  -0.284  1.00 97.33           H  
ATOM   1757  O   LEU A 114     -18.108  -9.331  -1.752  1.00 97.33           O  
ATOM   1758  CG  LEU A 114     -15.659  -8.032   1.747  1.00 97.33           C  
ATOM   1759  HG  LEU A 114     -16.486  -8.237   2.427  1.00 97.33           H  
ATOM   1760  CD1 LEU A 114     -14.429  -8.805   2.216  1.00 97.33           C  
ATOM   1761 HD11 LEU A 114     -14.102  -8.420   3.182  1.00 97.33           H  
ATOM   1762 HD12 LEU A 114     -13.610  -8.688   1.505  1.00 97.33           H  
ATOM   1763 HD13 LEU A 114     -14.673  -9.863   2.312  1.00 97.33           H  
ATOM   1764  CD2 LEU A 114     -15.336  -6.544   1.806  1.00 97.33           C  
ATOM   1765 HD21 LEU A 114     -14.536  -6.327   1.098  1.00 97.33           H  
ATOM   1766 HD22 LEU A 114     -15.020  -6.281   2.815  1.00 97.33           H  
ATOM   1767 HD23 LEU A 114     -16.219  -5.954   1.563  1.00 97.33           H  
ATOM   1768  N   THR A 115     -16.984  -7.720  -2.852  1.00 96.27           N  
ATOM   1769  H   THR A 115     -16.401  -6.901  -2.752  1.00 96.27           H  
ATOM   1770  CA  THR A 115     -17.182  -8.263  -4.215  1.00 96.27           C  
ATOM   1771  HA  THR A 115     -17.301  -9.345  -4.162  1.00 96.27           H  
ATOM   1772  C   THR A 115     -15.978  -7.975  -5.103  1.00 96.27           C  
ATOM   1773  CB  THR A 115     -18.425  -7.678  -4.915  1.00 96.27           C  
ATOM   1774  HB  THR A 115     -18.390  -7.925  -5.976  1.00 96.27           H  
ATOM   1775  O   THR A 115     -15.319  -6.950  -4.935  1.00 96.27           O  
ATOM   1776  CG2 THR A 115     -19.734  -8.214  -4.356  1.00 96.27           C  
ATOM   1777 HG21 THR A 115     -19.817  -7.996  -3.292  1.00 96.27           H  
ATOM   1778 HG22 THR A 115     -19.758  -9.292  -4.517  1.00 96.27           H  
ATOM   1779 HG23 THR A 115     -20.572  -7.764  -4.890  1.00 96.27           H  
ATOM   1780  OG1 THR A 115     -18.478  -6.278  -4.773  1.00 96.27           O  
ATOM   1781  HG1 THR A 115     -18.195  -6.103  -3.872  1.00 96.27           H  
ATOM   1782  N   VAL A 116     -15.714  -8.842  -6.080  1.00 95.42           N  
ATOM   1783  H   VAL A 116     -16.290  -9.666  -6.174  1.00 95.42           H  
ATOM   1784  CA  VAL A 116     -14.690  -8.597  -7.108  1.00 95.42           C  
ATOM   1785  HA  VAL A 116     -13.829  -8.121  -6.637  1.00 95.42           H  
ATOM   1786  C   VAL A 116     -15.232  -7.636  -8.169  1.00 95.42           C  
ATOM   1787  CB  VAL A 116     -14.199  -9.916  -7.734  1.00 95.42           C  
ATOM   1788  HB  VAL A 116     -15.035 -10.422  -8.216  1.00 95.42           H  
ATOM   1789  O   VAL A 116     -16.347  -7.800  -8.670  1.00 95.42           O  
ATOM   1790  CG1 VAL A 116     -13.104  -9.674  -8.775  1.00 95.42           C  
ATOM   1791 HG11 VAL A 116     -13.502  -9.117  -9.623  1.00 95.42           H  
ATOM   1792 HG12 VAL A 116     -12.727 -10.628  -9.143  1.00 95.42           H  
ATOM   1793 HG13 VAL A 116     -12.289  -9.112  -8.318  1.00 95.42           H  
ATOM   1794  CG2 VAL A 116     -13.617 -10.845  -6.659  1.00 95.42           C  
ATOM   1795 HG21 VAL A 116     -12.817 -10.342  -6.115  1.00 95.42           H  
ATOM   1796 HG22 VAL A 116     -14.396 -11.148  -5.961  1.00 95.42           H  
ATOM   1797 HG23 VAL A 116     -13.218 -11.746  -7.124  1.00 95.42           H  
ATOM   1798  N   GLU A 117     -14.452  -6.619  -8.521  1.00 95.00           N  
ATOM   1799  H   GLU A 117     -13.542  -6.535  -8.091  1.00 95.00           H  
ATOM   1800  CA  GLU A 117     -14.798  -5.647  -9.556  1.00 95.00           C  
ATOM   1801  HA  GLU A 117     -15.795  -5.271  -9.325  1.00 95.00           H  
ATOM   1802  C   GLU A 117     -14.883  -6.301 -10.953  1.00 95.00           C  
ATOM   1803  CB  GLU A 117     -13.840  -4.454  -9.452  1.00 95.00           C  
ATOM   1804  HB2 GLU A 117     -12.817  -4.804  -9.594  1.00 95.00           H  
ATOM   1805  HB3 GLU A 117     -13.897  -4.080  -8.430  1.00 95.00           H  
ATOM   1806  O   GLU A 117     -14.084  -7.158 -11.346  1.00 95.00           O  
ATOM   1807  CG  GLU A 117     -14.199  -3.284 -10.388  1.00 95.00           C  
ATOM   1808  HG2 GLU A 117     -15.245  -3.374 -10.682  1.00 95.00           H  
ATOM   1809  HG3 GLU A 117     -14.122  -2.353  -9.827  1.00 95.00           H  
ATOM   1810  CD  GLU A 117     -13.301  -3.180 -11.629  1.00 95.00           C  
ATOM   1811  OE1 GLU A 117     -13.839  -2.744 -12.668  1.00 95.00           O  
ATOM   1812  OE2 GLU A 117     -12.141  -3.642 -11.563  1.00 95.00           O  
ATOM   1813  N   GLY A 118     -15.954  -5.973 -11.683  1.00 92.60           N  
ATOM   1814  H   GLY A 118     -16.513  -5.187 -11.384  1.00 92.60           H  
ATOM   1815  CA  GLY A 118     -16.338  -6.668 -12.916  1.00 92.60           C  
ATOM   1816  HA2 GLY A 118     -15.485  -6.680 -13.594  1.00 92.60           H  
ATOM   1817  HA3 GLY A 118     -17.140  -6.107 -13.395  1.00 92.60           H  
ATOM   1818  C   GLY A 118     -16.824  -8.114 -12.720  1.00 92.60           C  
ATOM   1819  O   GLY A 118     -16.974  -8.833 -13.706  1.00 92.60           O  
ATOM   1820  N   GLY A 119     -17.060  -8.550 -11.477  1.00 90.28           N  
ATOM   1821  H   GLY A 119     -16.828  -7.941 -10.705  1.00 90.28           H  
ATOM   1822  CA  GLY A 119     -17.444  -9.919 -11.137  1.00 90.28           C  
ATOM   1823  HA2 GLY A 119     -17.900  -9.915 -10.147  1.00 90.28           H  
ATOM   1824  HA3 GLY A 119     -18.183 -10.284 -11.851  1.00 90.28           H  
ATOM   1825  C   GLY A 119     -16.264 -10.897 -11.116  1.00 90.28           C  
ATOM   1826  O   GLY A 119     -15.157 -10.597 -11.567  1.00 90.28           O  
ATOM   1827  N   GLY A 120     -16.509 -12.088 -10.575  1.00 85.53           N  
ATOM   1828  H   GLY A 120     -17.400 -12.240 -10.124  1.00 85.53           H  
ATOM   1829  CA  GLY A 120     -15.504 -13.138 -10.413  1.00 85.53           C  
ATOM   1830  HA2 GLY A 120     -15.574 -13.838 -11.246  1.00 85.53           H  
ATOM   1831  HA3 GLY A 120     -14.504 -12.705 -10.408  1.00 85.53           H  
ATOM   1832  C   GLY A 120     -15.689 -13.902  -9.107  1.00 85.53           C  
ATOM   1833  O   GLY A 120     -16.534 -13.548  -8.288  1.00 85.53           O  
ATOM   1834  N   ASN A 121     -14.898 -14.959  -8.920  1.00 87.98           N  
ATOM   1835  H   ASN A 121     -14.159 -15.139  -9.584  1.00 87.98           H  
ATOM   1836  CA  ASN A 121     -14.858 -15.678  -7.651  1.00 87.98           C  
ATOM   1837  HA  ASN A 121     -15.870 -15.770  -7.259  1.00 87.98           H  
ATOM   1838  C   ASN A 121     -14.024 -14.878  -6.645  1.00 87.98           C  
ATOM   1839  CB  ASN A 121     -14.281 -17.089  -7.874  1.00 87.98           C  
ATOM   1840  HB2 ASN A 121     -14.834 -17.589  -8.669  1.00 87.98           H  
ATOM   1841  HB3 ASN A 121     -13.235 -17.006  -8.170  1.00 87.98           H  
ATOM   1842  O   ASN A 121     -12.899 -14.491  -6.955  1.00 87.98           O  
ATOM   1843  CG  ASN A 121     -14.375 -17.954  -6.626  1.00 87.98           C  
ATOM   1844  ND2 ASN A 121     -13.593 -19.001  -6.521  1.00 87.98           N  
ATOM   1845 HD21 ASN A 121     -13.759 -19.597  -5.722  1.00 87.98           H  
ATOM   1846 HD22 ASN A 121     -12.918 -19.228  -7.236  1.00 87.98           H  
ATOM   1847  OD1 ASN A 121     -15.170 -17.722  -5.738  1.00 87.98           O  
ATOM   1848  N   LEU A 122     -14.554 -14.661  -5.445  1.00 87.97           N  
ATOM   1849  H   LEU A 122     -15.473 -15.026  -5.241  1.00 87.97           H  
ATOM   1850  CA  LEU A 122     -13.829 -13.975  -4.377  1.00 87.97           C  
ATOM   1851  HA  LEU A 122     -13.337 -13.103  -4.808  1.00 87.97           H  
ATOM   1852  C   LEU A 122     -12.725 -14.870  -3.778  1.00 87.97           C  
ATOM   1853  CB  LEU A 122     -14.883 -13.520  -3.352  1.00 87.97           C  
ATOM   1854  HB2 LEU A 122     -15.706 -13.034  -3.876  1.00 87.97           H  
ATOM   1855  HB3 LEU A 122     -15.282 -14.403  -2.852  1.00 87.97           H  
ATOM   1856  O   LEU A 122     -11.727 -14.379  -3.253  1.00 87.97           O  
ATOM   1857  CG  LEU A 122     -14.347 -12.548  -2.298  1.00 87.97           C  
ATOM   1858  HG  LEU A 122     -13.493 -13.021  -1.813  1.00 87.97           H  
ATOM   1859  CD1 LEU A 122     -13.906 -11.210  -2.880  1.00 87.97           C  
ATOM   1860 HD11 LEU A 122     -13.543 -10.593  -2.058  1.00 87.97           H  
ATOM   1861 HD12 LEU A 122     -13.078 -11.351  -3.575  1.00 87.97           H  
ATOM   1862 HD13 LEU A 122     -14.738 -10.719  -3.384  1.00 87.97           H  
ATOM   1863  CD2 LEU A 122     -15.409 -12.260  -1.239  1.00 87.97           C  
ATOM   1864 HD21 LEU A 122     -16.280 -11.803  -1.708  1.00 87.97           H  
ATOM   1865 HD22 LEU A 122     -15.006 -11.585  -0.483  1.00 87.97           H  
ATOM   1866 HD23 LEU A 122     -15.704 -13.194  -0.761  1.00 87.97           H  
ATOM   1867  N   GLY A 123     -12.892 -16.193  -3.886  1.00 85.93           N  
ATOM   1868  H   GLY A 123     -13.755 -16.517  -4.298  1.00 85.93           H  
ATOM   1869  CA  GLY A 123     -11.952 -17.190  -3.382  1.00 85.93           C  
ATOM   1870  HA2 GLY A 123     -12.336 -18.179  -3.633  1.00 85.93           H  
ATOM   1871  HA3 GLY A 123     -10.999 -17.074  -3.898  1.00 85.93           H  
ATOM   1872  C   GLY A 123     -11.743 -17.109  -1.863  1.00 85.93           C  
ATOM   1873  O   GLY A 123     -12.640 -16.700  -1.124  1.00 85.93           O  
ATOM   1874  N   ASN A 124     -10.568 -17.522  -1.374  1.00 88.35           N  
ATOM   1875  H   ASN A 124      -9.830 -17.755  -2.023  1.00 88.35           H  
ATOM   1876  CA  ASN A 124     -10.264 -17.473   0.061  1.00 88.35           C  
ATOM   1877  HA  ASN A 124     -11.047 -18.005   0.601  1.00 88.35           H  
ATOM   1878  C   ASN A 124     -10.249 -16.019   0.541  1.00 88.35           C  
ATOM   1879  CB  ASN A 124      -8.914 -18.143   0.370  1.00 88.35           C  
ATOM   1880  HB2 ASN A 124      -8.635 -17.908   1.397  1.00 88.35           H  
ATOM   1881  HB3 ASN A 124      -8.145 -17.728  -0.281  1.00 88.35           H  
ATOM   1882  O   ASN A 124      -9.392 -15.246   0.119  1.00 88.35           O  
ATOM   1883  CG  ASN A 124      -8.911 -19.651   0.242  1.00 88.35           C  
ATOM   1884  ND2 ASN A 124      -7.751 -20.258   0.279  1.00 88.35           N  
ATOM   1885 HD21 ASN A 124      -7.760 -21.265   0.197  1.00 88.35           H  
ATOM   1886 HD22 ASN A 124      -6.901 -19.724   0.388  1.00 88.35           H  
ATOM   1887  OD1 ASN A 124      -9.926 -20.312   0.121  1.00 88.35           O  
ATOM   1888  N   THR A 125     -11.173 -15.657   1.429  1.00 91.46           N  
ATOM   1889  H   THR A 125     -11.846 -16.348   1.729  1.00 91.46           H  
ATOM   1890  CA  THR A 125     -11.288 -14.291   1.955  1.00 91.46           C  
ATOM   1891  HA  THR A 125     -10.331 -13.788   1.820  1.00 91.46           H  
ATOM   1892  C   THR A 125     -11.584 -14.304   3.442  1.00 91.46           C  
ATOM   1893  CB  THR A 125     -12.339 -13.486   1.183  1.00 91.46           C  
ATOM   1894  HB  THR A 125     -13.296 -14.006   1.197  1.00 91.46           H  
ATOM   1895  O   THR A 125     -12.367 -15.121   3.921  1.00 91.46           O  
ATOM   1896  CG2 THR A 125     -12.535 -12.051   1.677  1.00 91.46           C  
ATOM   1897 HG21 THR A 125     -11.591 -11.507   1.647  1.00 91.46           H  
ATOM   1898 HG22 THR A 125     -12.920 -12.045   2.697  1.00 91.46           H  
ATOM   1899 HG23 THR A 125     -13.249 -11.541   1.030  1.00 91.46           H  
ATOM   1900  OG1 THR A 125     -11.880 -13.370  -0.136  1.00 91.46           O  
ATOM   1901  HG1 THR A 125     -11.988 -14.219  -0.571  1.00 91.46           H  
ATOM   1902  N   VAL A 126     -10.951 -13.397   4.177  1.00 92.34           N  
ATOM   1903  H   VAL A 126     -10.354 -12.738   3.699  1.00 92.34           H  
ATOM   1904  CA  VAL A 126     -11.051 -13.255   5.625  1.00 92.34           C  
ATOM   1905  HA  VAL A 126     -11.891 -13.851   5.982  1.00 92.34           H  
ATOM   1906  C   VAL A 126     -11.318 -11.795   5.971  1.00 92.34           C  
ATOM   1907  CB  VAL A 126      -9.774 -13.766   6.318  1.00 92.34           C  
ATOM   1908  HB  VAL A 126      -8.916 -13.179   5.990  1.00 92.34           H  
ATOM   1909  O   VAL A 126     -10.614 -10.905   5.506  1.00 92.34           O  
ATOM   1910  CG1 VAL A 126      -9.901 -13.630   7.833  1.00 92.34           C  
ATOM   1911 HG11 VAL A 126      -9.916 -12.578   8.116  1.00 92.34           H  
ATOM   1912 HG12 VAL A 126     -10.828 -14.108   8.150  1.00 92.34           H  
ATOM   1913 HG13 VAL A 126      -9.052 -14.099   8.330  1.00 92.34           H  
ATOM   1914  CG2 VAL A 126      -9.504 -15.244   5.998  1.00 92.34           C  
ATOM   1915 HG21 VAL A 126      -8.642 -15.597   6.563  1.00 92.34           H  
ATOM   1916 HG22 VAL A 126     -10.375 -15.851   6.245  1.00 92.34           H  
ATOM   1917 HG23 VAL A 126      -9.280 -15.359   4.938  1.00 92.34           H  
ATOM   1918  N   ILE A 127     -12.313 -11.556   6.818  1.00 95.58           N  
ATOM   1919  H   ILE A 127     -12.853 -12.344   7.146  1.00 95.58           H  
ATOM   1920  CA  ILE A 127     -12.566 -10.261   7.449  1.00 95.58           C  
ATOM   1921  HA  ILE A 127     -11.931  -9.498   6.999  1.00 95.58           H  
ATOM   1922  C   ILE A 127     -12.188 -10.392   8.922  1.00 95.58           C  
ATOM   1923  CB  ILE A 127     -14.037  -9.823   7.266  1.00 95.58           C  
ATOM   1924  HB  ILE A 127     -14.684 -10.540   7.772  1.00 95.58           H  
ATOM   1925  O   ILE A 127     -12.737 -11.252   9.618  1.00 95.58           O  
ATOM   1926  CG1 ILE A 127     -14.426  -9.768   5.773  1.00 95.58           C  
ATOM   1927 HG12 ILE A 127     -14.172 -10.713   5.292  1.00 95.58           H  
ATOM   1928 HG13 ILE A 127     -13.846  -8.980   5.292  1.00 95.58           H  
ATOM   1929  CG2 ILE A 127     -14.227  -8.440   7.908  1.00 95.58           C  
ATOM   1930 HG21 ILE A 127     -14.035  -8.478   8.981  1.00 95.58           H  
ATOM   1931 HG22 ILE A 127     -15.241  -8.070   7.761  1.00 95.58           H  
ATOM   1932 HG23 ILE A 127     -13.534  -7.737   7.447  1.00 95.58           H  
ATOM   1933  CD1 ILE A 127     -15.922  -9.529   5.522  1.00 95.58           C  
ATOM   1934 HD11 ILE A 127     -16.136  -9.654   4.461  1.00 95.58           H  
ATOM   1935 HD12 ILE A 127     -16.510 -10.254   6.084  1.00 95.58           H  
ATOM   1936 HD13 ILE A 127     -16.208  -8.518   5.813  1.00 95.58           H  
ATOM   1937  N   LEU A 128     -11.266  -9.548   9.383  1.00 95.64           N  
ATOM   1938  H   LEU A 128     -10.910  -8.840   8.756  1.00 95.64           H  
ATOM   1939  CA  LEU A 128     -10.919  -9.410  10.796  1.00 95.64           C  
ATOM   1940  HA  LEU A 128     -11.214 -10.307  11.339  1.00 95.64           H  
ATOM   1941  C   LEU A 128     -11.696  -8.235  11.376  1.00 95.64           C  
ATOM   1942  CB  LEU A 128      -9.405  -9.204  10.975  1.00 95.64           C  
ATOM   1943  HB2 LEU A 128      -9.198  -9.138  12.043  1.00 95.64           H  
ATOM   1944  HB3 LEU A 128      -9.129  -8.249  10.526  1.00 95.64           H  
ATOM   1945  O   LEU A 128     -11.736  -7.158  10.777  1.00 95.64           O  
ATOM   1946  CG  LEU A 128      -8.515 -10.300  10.364  1.00 95.64           C  
ATOM   1947  HG  LEU A 128      -8.609 -10.282   9.278  1.00 95.64           H  
ATOM   1948  CD1 LEU A 128      -7.053 -10.050  10.735  1.00 95.64           C  
ATOM   1949 HD11 LEU A 128      -6.747  -9.059  10.399  1.00 95.64           H  
ATOM   1950 HD12 LEU A 128      -6.416 -10.787  10.245  1.00 95.64           H  
ATOM   1951 HD13 LEU A 128      -6.920 -10.110  11.815  1.00 95.64           H  
ATOM   1952  CD2 LEU A 128      -8.881 -11.697  10.867  1.00 95.64           C  
ATOM   1953 HD21 LEU A 128      -8.837 -11.719  11.956  1.00 95.64           H  
ATOM   1954 HD22 LEU A 128      -8.187 -12.431  10.457  1.00 95.64           H  
ATOM   1955 HD23 LEU A 128      -9.889 -11.954  10.542  1.00 95.64           H  
ATOM   1956  N   TYR A 129     -12.341  -8.437  12.519  1.00 97.88           N  
ATOM   1957  H   TYR A 129     -12.306  -9.343  12.965  1.00 97.88           H  
ATOM   1958  CA  TYR A 129     -13.189  -7.408  13.105  1.00 97.88           C  
ATOM   1959  HA  TYR A 129     -12.742  -6.438  12.886  1.00 97.88           H  
ATOM   1960  C   TYR A 129     -13.283  -7.488  14.628  1.00 97.88           C  
ATOM   1961  CB  TYR A 129     -14.567  -7.448  12.427  1.00 97.88           C  
ATOM   1962  HB2 TYR A 129     -14.428  -7.384  11.348  1.00 97.88           H  
ATOM   1963  HB3 TYR A 129     -15.108  -6.548  12.719  1.00 97.88           H  
ATOM   1964  O   TYR A 129     -12.876  -8.464  15.256  1.00 97.88           O  
ATOM   1965  CG  TYR A 129     -15.429  -8.663  12.716  1.00 97.88           C  
ATOM   1966  CD1 TYR A 129     -15.267  -9.839  11.956  1.00 97.88           C  
ATOM   1967  HD1 TYR A 129     -14.500  -9.891  11.198  1.00 97.88           H  
ATOM   1968  CD2 TYR A 129     -16.419  -8.606  13.717  1.00 97.88           C  
ATOM   1969  HD2 TYR A 129     -16.539  -7.717  14.319  1.00 97.88           H  
ATOM   1970  CE1 TYR A 129     -16.094 -10.953  12.200  1.00 97.88           C  
ATOM   1971  HE1 TYR A 129     -15.970 -11.868  11.641  1.00 97.88           H  
ATOM   1972  CE2 TYR A 129     -17.258  -9.710  13.946  1.00 97.88           C  
ATOM   1973  HE2 TYR A 129     -18.022  -9.666  14.707  1.00 97.88           H  
ATOM   1974  OH  TYR A 129     -17.866 -11.971  13.464  1.00 97.88           O  
ATOM   1975  HH  TYR A 129     -18.460 -11.785  14.195  1.00 97.88           H  
ATOM   1976  CZ  TYR A 129     -17.093 -10.888  13.193  1.00 97.88           C  
ATOM   1977  N   GLN A 130     -13.814  -6.421  15.212  1.00 97.76           N  
ATOM   1978  H   GLN A 130     -14.066  -5.648  14.612  1.00 97.76           H  
ATOM   1979  CA  GLN A 130     -14.125  -6.263  16.628  1.00 97.76           C  
ATOM   1980  HA  GLN A 130     -13.816  -7.148  17.185  1.00 97.76           H  
ATOM   1981  C   GLN A 130     -15.632  -6.088  16.799  1.00 97.76           C  
ATOM   1982  CB  GLN A 130     -13.382  -5.035  17.164  1.00 97.76           C  
ATOM   1983  HB2 GLN A 130     -13.756  -4.785  18.157  1.00 97.76           H  
ATOM   1984  HB3 GLN A 130     -13.560  -4.192  16.497  1.00 97.76           H  
ATOM   1985  O   GLN A 130     -16.280  -5.472  15.951  1.00 97.76           O  
ATOM   1986  CG  GLN A 130     -11.880  -5.306  17.253  1.00 97.76           C  
ATOM   1987  HG2 GLN A 130     -11.503  -5.682  16.302  1.00 97.76           H  
ATOM   1988  HG3 GLN A 130     -11.742  -6.074  18.013  1.00 97.76           H  
ATOM   1989  CD  GLN A 130     -11.044  -4.097  17.640  1.00 97.76           C  
ATOM   1990  NE2 GLN A 130      -9.782  -4.301  17.940  1.00 97.76           N  
ATOM   1991 HE21 GLN A 130      -9.418  -5.243  17.939  1.00 97.76           H  
ATOM   1992 HE22 GLN A 130      -9.239  -3.475  18.144  1.00 97.76           H  
ATOM   1993  OE1 GLN A 130     -11.475  -2.962  17.672  1.00 97.76           O  
ATOM   1994  N   GLU A 131     -16.184  -6.597  17.897  1.00 97.41           N  
ATOM   1995  H   GLU A 131     -15.580  -7.040  18.576  1.00 97.41           H  
ATOM   1996  CA  GLU A 131     -17.600  -6.431  18.239  1.00 97.41           C  
ATOM   1997  HA  GLU A 131     -18.135  -5.998  17.393  1.00 97.41           H  
ATOM   1998  C   GLU A 131     -17.772  -5.489  19.422  1.00 97.41           C  
ATOM   1999  CB  GLU A 131     -18.270  -7.768  18.559  1.00 97.41           C  
ATOM   2000  HB2 GLU A 131     -17.704  -8.264  19.347  1.00 97.41           H  
ATOM   2001  HB3 GLU A 131     -19.276  -7.576  18.932  1.00 97.41           H  
ATOM   2002  O   GLU A 131     -17.095  -5.619  20.445  1.00 97.41           O  
ATOM   2003  CG  GLU A 131     -18.378  -8.662  17.321  1.00 97.41           C  
ATOM   2004  HG2 GLU A 131     -18.990  -8.149  16.579  1.00 97.41           H  
ATOM   2005  HG3 GLU A 131     -17.384  -8.805  16.898  1.00 97.41           H  
ATOM   2006  CD  GLU A 131     -18.995 -10.033  17.623  1.00 97.41           C  
ATOM   2007  OE1 GLU A 131     -19.316 -10.731  16.636  1.00 97.41           O  
ATOM   2008  OE2 GLU A 131     -19.071 -10.403  18.819  1.00 97.41           O  
ATOM   2009  N   TYR A 132     -18.736  -4.587  19.292  1.00 97.21           N  
ATOM   2010  H   TYR A 132     -19.262  -4.579  18.429  1.00 97.21           H  
ATOM   2011  CA  TYR A 132     -19.115  -3.577  20.270  1.00 97.21           C  
ATOM   2012  HA  TYR A 132     -18.602  -3.754  21.216  1.00 97.21           H  
ATOM   2013  C   TYR A 132     -20.621  -3.624  20.533  1.00 97.21           C  
ATOM   2014  CB  TYR A 132     -18.713  -2.201  19.741  1.00 97.21           C  
ATOM   2015  HB2 TYR A 132     -19.104  -1.444  20.422  1.00 97.21           H  
ATOM   2016  HB3 TYR A 132     -19.181  -2.046  18.769  1.00 97.21           H  
ATOM   2017  O   TYR A 132     -21.387  -4.254  19.793  1.00 97.21           O  
ATOM   2018  CG  TYR A 132     -17.225  -1.983  19.605  1.00 97.21           C  
ATOM   2019  CD1 TYR A 132     -16.522  -1.368  20.657  1.00 97.21           C  
ATOM   2020  HD1 TYR A 132     -17.052  -1.099  21.559  1.00 97.21           H  
ATOM   2021  CD2 TYR A 132     -16.553  -2.370  18.429  1.00 97.21           C  
ATOM   2022  HD2 TYR A 132     -17.096  -2.844  17.624  1.00 97.21           H  
ATOM   2023  CE1 TYR A 132     -15.147  -1.107  20.526  1.00 97.21           C  
ATOM   2024  HE1 TYR A 132     -14.601  -0.633  21.327  1.00 97.21           H  
ATOM   2025  CE2 TYR A 132     -15.177  -2.114  18.298  1.00 97.21           C  
ATOM   2026  HE2 TYR A 132     -14.642  -2.381  17.399  1.00 97.21           H  
ATOM   2027  OH  TYR A 132     -13.167  -1.175  19.191  1.00 97.21           O  
ATOM   2028  HH  TYR A 132     -12.796  -0.708  19.944  1.00 97.21           H  
ATOM   2029  CZ  TYR A 132     -14.481  -1.466  19.336  1.00 97.21           C  
ATOM   2030  N   GLU A 133     -21.072  -2.966  21.597  1.00 95.51           N  
ATOM   2031  H   GLU A 133     -20.426  -2.446  22.173  1.00 95.51           H  
ATOM   2032  CA  GLU A 133     -22.504  -2.783  21.833  1.00 95.51           C  
ATOM   2033  HA  GLU A 133     -23.000  -3.748  21.728  1.00 95.51           H  
ATOM   2034  C   GLU A 133     -23.127  -1.872  20.762  1.00 95.51           C  
ATOM   2035  CB  GLU A 133     -22.754  -2.292  23.269  1.00 95.51           C  
ATOM   2036  HB2 GLU A 133     -22.169  -1.391  23.453  1.00 95.51           H  
ATOM   2037  HB3 GLU A 133     -23.812  -2.056  23.382  1.00 95.51           H  
ATOM   2038  O   GLU A 133     -22.444  -1.116  20.061  1.00 95.51           O  
ATOM   2039  CG  GLU A 133     -22.389  -3.391  24.286  1.00 95.51           C  
ATOM   2040  HG2 GLU A 133     -22.951  -4.289  24.031  1.00 95.51           H  
ATOM   2041  HG3 GLU A 133     -21.329  -3.631  24.194  1.00 95.51           H  
ATOM   2042  CD  GLU A 133     -22.676  -3.030  25.752  1.00 95.51           C  
ATOM   2043  OE1 GLU A 133     -22.713  -3.978  26.569  1.00 95.51           O  
ATOM   2044  OE2 GLU A 133     -22.785  -1.828  26.084  1.00 95.51           O  
ATOM   2045  N   ALA A 134     -24.442  -1.977  20.573  1.00 91.59           N  
ATOM   2046  H   ALA A 134     -24.974  -2.659  21.095  1.00 91.59           H  
ATOM   2047  CA  ALA A 134     -25.161  -1.087  19.670  1.00 91.59           C  
ATOM   2048  HA  ALA A 134     -24.786  -1.244  18.659  1.00 91.59           H  
ATOM   2049  C   ALA A 134     -24.938   0.389  20.044  1.00 91.59           C  
ATOM   2050  CB  ALA A 134     -26.648  -1.439  19.678  1.00 91.59           C  
ATOM   2051  HB1 ALA A 134     -27.209  -0.670  19.146  1.00 91.59           H  
ATOM   2052  HB2 ALA A 134     -27.021  -1.504  20.700  1.00 91.59           H  
ATOM   2053  HB3 ALA A 134     -26.805  -2.382  19.156  1.00 91.59           H  
ATOM   2054  O   ALA A 134     -24.976   0.767  21.213  1.00 91.59           O  
ATOM   2055  N   GLY A 135     -24.718   1.228  19.030  1.00 91.33           N  
ATOM   2056  H   GLY A 135     -24.698   0.845  18.095  1.00 91.33           H  
ATOM   2057  CA  GLY A 135     -24.493   2.668  19.183  1.00 91.33           C  
ATOM   2058  HA2 GLY A 135     -24.815   3.172  18.272  1.00 91.33           H  
ATOM   2059  HA3 GLY A 135     -25.102   3.038  20.009  1.00 91.33           H  
ATOM   2060  C   GLY A 135     -23.045   3.083  19.456  1.00 91.33           C  
ATOM   2061  O   GLY A 135     -22.740   4.267  19.335  1.00 91.33           O  
ATOM   2062  N   ASP A 136     -22.146   2.146  19.769  1.00 94.42           N  
ATOM   2063  H   ASP A 136     -22.452   1.194  19.911  1.00 94.42           H  
ATOM   2064  CA  ASP A 136     -20.727   2.459  19.961  1.00 94.42           C  
ATOM   2065  HA  ASP A 136     -20.633   3.359  20.568  1.00 94.42           H  
ATOM   2066  C   ASP A 136     -20.000   2.736  18.650  1.00 94.42           C  
ATOM   2067  CB  ASP A 136     -20.031   1.296  20.658  1.00 94.42           C  
ATOM   2068  HB2 ASP A 136     -18.969   1.317  20.413  1.00 94.42           H  
ATOM   2069  HB3 ASP A 136     -20.428   0.355  20.278  1.00 94.42           H  
ATOM   2070  O   ASP A 136     -19.230   3.690  18.580  1.00 94.42           O  
ATOM   2071  CG  ASP A 136     -20.136   1.341  22.172  1.00 94.42           C  
ATOM   2072  OD1 ASP A 136     -20.117   2.452  22.757  1.00 94.42           O  
ATOM   2073  OD2 ASP A 136     -19.850   0.295  22.781  1.00 94.42           O  
ATOM   2074  N   ILE A 137     -20.241   1.912  17.627  1.00 96.46           N  
ATOM   2075  H   ILE A 137     -20.852   1.123  17.781  1.00 96.46           H  
ATOM   2076  CA  ILE A 137     -19.775   2.150  16.264  1.00 96.46           C  
ATOM   2077  HA  ILE A 137     -18.921   2.826  16.294  1.00 96.46           H  
ATOM   2078  C   ILE A 137     -20.892   2.848  15.487  1.00 96.46           C  
ATOM   2079  CB  ILE A 137     -19.302   0.841  15.603  1.00 96.46           C  
ATOM   2080  HB  ILE A 137     -20.155   0.167  15.521  1.00 96.46           H  
ATOM   2081  O   ILE A 137     -22.008   2.333  15.383  1.00 96.46           O  
ATOM   2082  CG1 ILE A 137     -18.206   0.103  16.405  1.00 96.46           C  
ATOM   2083 HG12 ILE A 137     -17.935  -0.808  15.873  1.00 96.46           H  
ATOM   2084 HG13 ILE A 137     -18.615  -0.199  17.369  1.00 96.46           H  
ATOM   2085  CG2 ILE A 137     -18.827   1.118  14.178  1.00 96.46           C  
ATOM   2086 HG21 ILE A 137     -18.362   0.221  13.769  1.00 96.46           H  
ATOM   2087 HG22 ILE A 137     -18.100   1.930  14.182  1.00 96.46           H  
ATOM   2088 HG23 ILE A 137     -19.677   1.383  13.550  1.00 96.46           H  
ATOM   2089  CD1 ILE A 137     -16.930   0.916  16.662  1.00 96.46           C  
ATOM   2090 HD11 ILE A 137     -16.477   1.229  15.721  1.00 96.46           H  
ATOM   2091 HD12 ILE A 137     -17.153   1.793  17.270  1.00 96.46           H  
ATOM   2092 HD13 ILE A 137     -16.212   0.299  17.204  1.00 96.46           H  
ATOM   2093  N   THR A 138     -20.596   4.033  14.952  1.00 95.03           N  
ATOM   2094  H   THR A 138     -19.651   4.380  15.035  1.00 95.03           H  
ATOM   2095  CA  THR A 138     -21.577   4.904  14.289  1.00 95.03           C  
ATOM   2096  HA  THR A 138     -22.559   4.436  14.356  1.00 95.03           H  
ATOM   2097  C   THR A 138     -21.268   5.073  12.807  1.00 95.03           C  
ATOM   2098  CB  THR A 138     -21.698   6.283  14.967  1.00 95.03           C  
ATOM   2099  HB  THR A 138     -22.530   6.817  14.508  1.00 95.03           H  
ATOM   2100  O   THR A 138     -20.126   4.948  12.367  1.00 95.03           O  
ATOM   2101  CG2 THR A 138     -21.966   6.177  16.469  1.00 95.03           C  
ATOM   2102 HG21 THR A 138     -21.109   5.739  16.980  1.00 95.03           H  
ATOM   2103 HG22 THR A 138     -22.839   5.550  16.647  1.00 95.03           H  
ATOM   2104 HG23 THR A 138     -22.152   7.170  16.879  1.00 95.03           H  
ATOM   2105  OG1 THR A 138     -20.531   7.054  14.794  1.00 95.03           O  
ATOM   2106  HG1 THR A 138     -20.758   7.894  14.389  1.00 95.03           H  
ATOM   2107  N   THR A 139     -22.289   5.424  12.026  1.00 95.98           N  
ATOM   2108  H   THR A 139     -23.211   5.541  12.421  1.00 95.98           H  
ATOM   2109  CA  THR A 139     -22.166   5.654  10.578  1.00 95.98           C  
ATOM   2110  HA  THR A 139     -21.683   4.789  10.124  1.00 95.98           H  
ATOM   2111  C   THR A 139     -21.324   6.879  10.216  1.00 95.98           C  
ATOM   2112  CB  THR A 139     -23.553   5.816   9.947  1.00 95.98           C  
ATOM   2113  HB  THR A 139     -23.432   5.994   8.878  1.00 95.98           H  
ATOM   2114  O   THR A 139     -20.888   6.999   9.076  1.00 95.98           O  
ATOM   2115  CG2 THR A 139     -24.424   4.581  10.162  1.00 95.98           C  
ATOM   2116 HG21 THR A 139     -23.848   3.690   9.910  1.00 95.98           H  
ATOM   2117 HG22 THR A 139     -24.751   4.515  11.200  1.00 95.98           H  
ATOM   2118 HG23 THR A 139     -25.298   4.645   9.514  1.00 95.98           H  
ATOM   2119  OG1 THR A 139     -24.234   6.900  10.529  1.00 95.98           O  
ATOM   2120  HG1 THR A 139     -24.748   7.278   9.812  1.00 95.98           H  
ATOM   2121  N   THR A 140     -21.078   7.767  11.182  1.00 95.92           N  
ATOM   2122  H   THR A 140     -21.517   7.604  12.077  1.00 95.92           H  
ATOM   2123  CA  THR A 140     -20.319   9.019  11.040  1.00 95.92           C  
ATOM   2124  HA  THR A 140     -20.422   9.387  10.020  1.00 95.92           H  
ATOM   2125  C   THR A 140     -18.821   8.873  11.317  1.00 95.92           C  
ATOM   2126  CB  THR A 140     -20.883  10.079  11.995  1.00 95.92           C  
ATOM   2127  HB  THR A 140     -20.287  10.988  11.910  1.00 95.92           H  
ATOM   2128  O   THR A 140     -18.066   9.825  11.116  1.00 95.92           O  
ATOM   2129  CG2 THR A 140     -22.340  10.424  11.692  1.00 95.92           C  
ATOM   2130 HG21 THR A 140     -22.669  11.239  12.337  1.00 95.92           H  
ATOM   2131 HG22 THR A 140     -22.982   9.558  11.847  1.00 95.92           H  
ATOM   2132 HG23 THR A 140     -22.425  10.743  10.653  1.00 95.92           H  
ATOM   2133  OG1 THR A 140     -20.841   9.616  13.337  1.00 95.92           O  
ATOM   2134  HG1 THR A 140     -20.917  10.402  13.883  1.00 95.92           H  
ATOM   2135  N   MET A 141     -18.375   7.715  11.815  1.00 96.59           N  
ATOM   2136  H   MET A 141     -19.031   6.955  11.921  1.00 96.59           H  
ATOM   2137  CA  MET A 141     -16.949   7.421  11.993  1.00 96.59           C  
ATOM   2138  HA  MET A 141     -16.491   8.219  12.577  1.00 96.59           H  
ATOM   2139  C   MET A 141     -16.229   7.355  10.643  1.00 96.59           C  
ATOM   2140  CB  MET A 141     -16.779   6.093  12.734  1.00 96.59           C  
ATOM   2141  HB2 MET A 141     -15.738   5.775  12.686  1.00 96.59           H  
ATOM   2142  HB3 MET A 141     -17.402   5.332  12.264  1.00 96.59           H  
ATOM   2143  O   MET A 141     -16.868   7.136   9.620  1.00 96.59           O  
ATOM   2144  CG  MET A 141     -17.186   6.194  14.195  1.00 96.59           C  
ATOM   2145  HG2 MET A 141     -18.245   6.444  14.249  1.00 96.59           H  
ATOM   2146  HG3 MET A 141     -16.609   6.984  14.677  1.00 96.59           H  
ATOM   2147  SD  MET A 141     -16.910   4.645  15.071  1.00 96.59           S  
ATOM   2148  CE  MET A 141     -17.501   5.165  16.687  1.00 96.59           C  
ATOM   2149  HE1 MET A 141     -16.965   6.057  17.012  1.00 96.59           H  
ATOM   2150  HE2 MET A 141     -17.308   4.348  17.382  1.00 96.59           H  
ATOM   2151  HE3 MET A 141     -18.570   5.373  16.647  1.00 96.59           H  
ATOM   2152  N   GLN A 142     -14.899   7.508  10.637  1.00 97.51           N  
ATOM   2153  H   GLN A 142     -14.423   7.637  11.519  1.00 97.51           H  
ATOM   2154  CA  GLN A 142     -14.094   7.449   9.411  1.00 97.51           C  
ATOM   2155  HA  GLN A 142     -14.340   8.334   8.823  1.00 97.51           H  
ATOM   2156  C   GLN A 142     -14.432   6.194   8.585  1.00 97.51           C  
ATOM   2157  CB  GLN A 142     -12.597   7.492   9.768  1.00 97.51           C  
ATOM   2158  HB2 GLN A 142     -12.413   8.326  10.446  1.00 97.51           H  
ATOM   2159  HB3 GLN A 142     -12.342   6.568  10.287  1.00 97.51           H  
ATOM   2160  O   GLN A 142     -14.498   5.101   9.143  1.00 97.51           O  
ATOM   2161  CG  GLN A 142     -11.676   7.652   8.547  1.00 97.51           C  
ATOM   2162  HG2 GLN A 142     -11.778   8.659   8.142  1.00 97.51           H  
ATOM   2163  HG3 GLN A 142     -11.955   6.942   7.768  1.00 97.51           H  
ATOM   2164  CD  GLN A 142     -10.219   7.383   8.909  1.00 97.51           C  
ATOM   2165  NE2 GLN A 142      -9.388   8.385   9.109  1.00 97.51           N  
ATOM   2166 HE21 GLN A 142      -8.417   8.115   9.173  1.00 97.51           H  
ATOM   2167 HE22 GLN A 142      -9.654   9.353   9.002  1.00 97.51           H  
ATOM   2168  OE1 GLN A 142      -9.808   6.242   9.063  1.00 97.51           O  
ATOM   2169  N   ASN A 143     -14.642   6.357   7.274  1.00 97.56           N  
ATOM   2170  H   ASN A 143     -14.590   7.298   6.911  1.00 97.56           H  
ATOM   2171  CA  ASN A 143     -15.084   5.296   6.349  1.00 97.56           C  
ATOM   2172  HA  ASN A 143     -15.191   5.767   5.372  1.00 97.56           H  
ATOM   2173  C   ASN A 143     -16.465   4.676   6.639  1.00 97.56           C  
ATOM   2174  CB  ASN A 143     -14.013   4.204   6.205  1.00 97.56           C  
ATOM   2175  HB2 ASN A 143     -13.926   3.630   7.127  1.00 97.56           H  
ATOM   2176  HB3 ASN A 143     -14.326   3.537   5.402  1.00 97.56           H  
ATOM   2177  O   ASN A 143     -16.788   3.611   6.108  1.00 97.56           O  
ATOM   2178  CG  ASN A 143     -12.672   4.736   5.794  1.00 97.56           C  
ATOM   2179  ND2 ASN A 143     -11.617   4.378   6.480  1.00 97.56           N  
ATOM   2180 HD21 ASN A 143     -11.726   3.763   7.275  1.00 97.56           H  
ATOM   2181 HD22 ASN A 143     -10.719   4.706   6.154  1.00 97.56           H  
ATOM   2182  OD1 ASN A 143     -12.568   5.500   4.858  1.00 97.56           O  
ATOM   2183  N   GLY A 144     -17.281   5.308   7.481  1.00 96.68           N  
ATOM   2184  H   GLY A 144     -16.945   6.132   7.958  1.00 96.68           H  
ATOM   2185  CA  GLY A 144     -18.696   4.985   7.632  1.00 96.68           C  
ATOM   2186  HA2 GLY A 144     -19.055   5.394   8.576  1.00 96.68           H  
ATOM   2187  HA3 GLY A 144     -18.823   3.902   7.650  1.00 96.68           H  
ATOM   2188  C   GLY A 144     -19.548   5.533   6.491  1.00 96.68           C  
ATOM   2189  O   GLY A 144     -19.090   6.307   5.653  1.00 96.68           O  
ATOM   2190  N   THR A 145     -20.814   5.122   6.442  1.00 96.23           N  
ATOM   2191  H   THR A 145     -21.167   4.518   7.171  1.00 96.23           H  
ATOM   2192  CA  THR A 145     -21.719   5.503   5.345  1.00 96.23           C  
ATOM   2193  HA  THR A 145     -21.212   5.310   4.400  1.00 96.23           H  
ATOM   2194  C   THR A 145     -22.097   6.981   5.331  1.00 96.23           C  
ATOM   2195  CB  THR A 145     -23.011   4.684   5.374  1.00 96.23           C  
ATOM   2196  HB  THR A 145     -23.673   5.027   4.580  1.00 96.23           H  
ATOM   2197  O   THR A 145     -22.422   7.487   4.263  1.00 96.23           O  
ATOM   2198  CG2 THR A 145     -22.726   3.197   5.157  1.00 96.23           C  
ATOM   2199 HG21 THR A 145     -23.666   2.666   5.007  1.00 96.23           H  
ATOM   2200 HG22 THR A 145     -22.205   2.784   6.022  1.00 96.23           H  
ATOM   2201 HG23 THR A 145     -22.106   3.067   4.270  1.00 96.23           H  
ATOM   2202  OG1 THR A 145     -23.664   4.820   6.619  1.00 96.23           O  
ATOM   2203  HG1 THR A 145     -24.048   5.699   6.645  1.00 96.23           H  
ATOM   2204  N   ASP A 146     -22.046   7.642   6.491  1.00 95.00           N  
ATOM   2205  H   ASP A 146     -21.686   7.155   7.299  1.00 95.00           H  
ATOM   2206  CA  ASP A 146     -22.373   9.061   6.690  1.00 95.00           C  
ATOM   2207  HA  ASP A 146     -22.678   9.492   5.737  1.00 95.00           H  
ATOM   2208  C   ASP A 146     -21.134   9.842   7.173  1.00 95.00           C  
ATOM   2209  CB  ASP A 146     -23.547   9.212   7.675  1.00 95.00           C  
ATOM   2210  HB2 ASP A 146     -23.201   8.931   8.670  1.00 95.00           H  
ATOM   2211  HB3 ASP A 146     -23.849  10.259   7.709  1.00 95.00           H  
ATOM   2212  O   ASP A 146     -21.238  10.844   7.885  1.00 95.00           O  
ATOM   2213  CG  ASP A 146     -24.780   8.373   7.330  1.00 95.00           C  
ATOM   2214  OD1 ASP A 146     -25.152   8.279   6.140  1.00 95.00           O  
ATOM   2215  OD2 ASP A 146     -25.339   7.773   8.278  1.00 95.00           O  
ATOM   2216  N   ALA A 147     -19.939   9.334   6.863  1.00 95.38           N  
ATOM   2217  H   ALA A 147     -19.898   8.522   6.263  1.00 95.38           H  
ATOM   2218  CA  ALA A 147     -18.683   9.921   7.295  1.00 95.38           C  
ATOM   2219  HA  ALA A 147     -18.770  10.195   8.347  1.00 95.38           H  
ATOM   2220  C   ALA A 147     -18.350  11.173   6.480  1.00 95.38           C  
ATOM   2221  CB  ALA A 147     -17.584   8.868   7.165  1.00 95.38           C  
ATOM   2222  HB1 ALA A 147     -16.694   9.194   7.703  1.00 95.38           H  
ATOM   2223  HB2 ALA A 147     -17.341   8.703   6.115  1.00 95.38           H  
ATOM   2224  HB3 ALA A 147     -17.947   7.932   7.590  1.00 95.38           H  
ATOM   2225  O   ALA A 147     -18.351  11.147   5.253  1.00 95.38           O  
ATOM   2226  N   THR A 148     -17.960  12.248   7.163  1.00 95.68           N  
ATOM   2227  H   THR A 148     -18.026  12.247   8.170  1.00 95.68           H  
ATOM   2228  CA  THR A 148     -17.365  13.433   6.522  1.00 95.68           C  
ATOM   2229  HA  THR A 148     -17.804  13.567   5.533  1.00 95.68           H  
ATOM   2230  C   THR A 148     -15.856  13.291   6.319  1.00 95.68           C  
ATOM   2231  CB  THR A 148     -17.658  14.697   7.336  1.00 95.68           C  
ATOM   2232  HB  THR A 148     -17.152  15.546   6.876  1.00 95.68           H  
ATOM   2233  O   THR A 148     -15.222  14.175   5.749  1.00 95.68           O  
ATOM   2234  CG2 THR A 148     -19.154  15.000   7.409  1.00 95.68           C  
ATOM   2235 HG21 THR A 148     -19.313  15.941   7.934  1.00 95.68           H  
ATOM   2236 HG22 THR A 148     -19.550  15.094   6.398  1.00 95.68           H  
ATOM   2237 HG23 THR A 148     -19.684  14.199   7.925  1.00 95.68           H  
ATOM   2238  OG1 THR A 148     -17.200  14.544   8.663  1.00 95.68           O  
ATOM   2239  HG1 THR A 148     -17.208  15.423   9.048  1.00 95.68           H  
ATOM   2240  N   GLU A 149     -15.265  12.187   6.789  1.00 97.04           N  
ATOM   2241  H   GLU A 149     -15.859  11.487   7.211  1.00 97.04           H  
ATOM   2242  CA  GLU A 149     -13.857  11.842   6.616  1.00 97.04           C  
ATOM   2243  HA  GLU A 149     -13.447  12.484   5.837  1.00 97.04           H  
ATOM   2244  C   GLU A 149     -13.725  10.380   6.169  1.00 97.04           C  
ATOM   2245  CB  GLU A 149     -13.075  12.112   7.916  1.00 97.04           C  
ATOM   2246  HB2 GLU A 149     -13.452  11.457   8.701  1.00 97.04           H  
ATOM   2247  HB3 GLU A 149     -13.246  13.145   8.220  1.00 97.04           H  
ATOM   2248  O   GLU A 149     -14.270   9.477   6.808  1.00 97.04           O  
ATOM   2249  CG  GLU A 149     -11.560  11.888   7.762  1.00 97.04           C  
ATOM   2250  HG2 GLU A 149     -11.165  12.599   7.036  1.00 97.04           H  
ATOM   2251  HG3 GLU A 149     -11.384  10.886   7.369  1.00 97.04           H  
ATOM   2252  CD  GLU A 149     -10.785  12.035   9.083  1.00 97.04           C  
ATOM   2253  OE1 GLU A 149      -9.862  11.221   9.319  1.00 97.04           O  
ATOM   2254  OE2 GLU A 149     -11.058  12.972   9.869  1.00 97.04           O  
ATOM   2255  N   TYR A 150     -12.969  10.122   5.106  1.00 97.68           N  
ATOM   2256  H   TYR A 150     -12.545  10.891   4.607  1.00 97.68           H  
ATOM   2257  CA  TYR A 150     -12.676   8.762   4.646  1.00 97.68           C  
ATOM   2258  HA  TYR A 150     -12.733   8.086   5.499  1.00 97.68           H  
ATOM   2259  C   TYR A 150     -11.255   8.642   4.104  1.00 97.68           C  
ATOM   2260  CB  TYR A 150     -13.718   8.281   3.626  1.00 97.68           C  
ATOM   2261  HB2 TYR A 150     -14.672   8.166   4.141  1.00 97.68           H  
ATOM   2262  HB3 TYR A 150     -13.438   7.293   3.260  1.00 97.68           H  
ATOM   2263  O   TYR A 150     -10.661   9.611   3.632  1.00 97.68           O  
ATOM   2264  CG  TYR A 150     -13.922   9.188   2.432  1.00 97.68           C  
ATOM   2265  CD1 TYR A 150     -14.897  10.197   2.510  1.00 97.68           C  
ATOM   2266  HD1 TYR A 150     -15.476  10.326   3.412  1.00 97.68           H  
ATOM   2267  CD2 TYR A 150     -13.177   9.008   1.247  1.00 97.68           C  
ATOM   2268  HD2 TYR A 150     -12.433   8.227   1.189  1.00 97.68           H  
ATOM   2269  CE1 TYR A 150     -15.146  11.020   1.404  1.00 97.68           C  
ATOM   2270  HE1 TYR A 150     -15.913  11.777   1.474  1.00 97.68           H  
ATOM   2271  CE2 TYR A 150     -13.422   9.835   0.130  1.00 97.68           C  
ATOM   2272  HE2 TYR A 150     -12.867   9.701  -0.786  1.00 97.68           H  
ATOM   2273  OH  TYR A 150     -14.738  11.644  -0.829  1.00 97.68           O  
ATOM   2274  HH  TYR A 150     -15.523  12.100  -0.517  1.00 97.68           H  
ATOM   2275  CZ  TYR A 150     -14.418  10.834   0.212  1.00 97.68           C  
ATOM   2276  N   VAL A 151     -10.714   7.431   4.199  1.00 98.02           N  
ATOM   2277  H   VAL A 151     -11.327   6.680   4.481  1.00 98.02           H  
ATOM   2278  CA  VAL A 151      -9.379   7.042   3.759  1.00 98.02           C  
ATOM   2279  HA  VAL A 151      -8.888   7.913   3.325  1.00 98.02           H  
ATOM   2280  C   VAL A 151      -9.515   5.963   2.703  1.00 98.02           C  
ATOM   2281  CB  VAL A 151      -8.506   6.535   4.916  1.00 98.02           C  
ATOM   2282  HB  VAL A 151      -8.997   5.684   5.389  1.00 98.02           H  
ATOM   2283  O   VAL A 151     -10.140   4.930   2.935  1.00 98.02           O  
ATOM   2284  CG1 VAL A 151      -7.112   6.099   4.437  1.00 98.02           C  
ATOM   2285 HG11 VAL A 151      -7.188   5.287   3.714  1.00 98.02           H  
ATOM   2286 HG12 VAL A 151      -6.592   6.940   3.979  1.00 98.02           H  
ATOM   2287 HG13 VAL A 151      -6.534   5.726   5.282  1.00 98.02           H  
ATOM   2288  CG2 VAL A 151      -8.323   7.629   5.966  1.00 98.02           C  
ATOM   2289 HG21 VAL A 151      -9.291   7.985   6.320  1.00 98.02           H  
ATOM   2290 HG22 VAL A 151      -7.776   8.464   5.529  1.00 98.02           H  
ATOM   2291 HG23 VAL A 151      -7.768   7.230   6.815  1.00 98.02           H  
ATOM   2292  N   TYR A 152      -8.889   6.183   1.558  1.00 97.87           N  
ATOM   2293  H   TYR A 152      -8.348   7.029   1.448  1.00 97.87           H  
ATOM   2294  CA  TYR A 152      -8.898   5.236   0.453  1.00 97.87           C  
ATOM   2295  HA  TYR A 152      -8.986   4.227   0.855  1.00 97.87           H  
ATOM   2296  C   TYR A 152      -7.581   5.307  -0.318  1.00 97.87           C  
ATOM   2297  CB  TYR A 152     -10.122   5.497  -0.441  1.00 97.87           C  
ATOM   2298  HB2 TYR A 152     -10.294   4.607  -1.047  1.00 97.87           H  
ATOM   2299  HB3 TYR A 152     -11.007   5.625   0.182  1.00 97.87           H  
ATOM   2300  O   TYR A 152      -6.765   6.208  -0.108  1.00 97.87           O  
ATOM   2301  CG  TYR A 152      -9.995   6.694  -1.363  1.00 97.87           C  
ATOM   2302  CD1 TYR A 152      -9.935   8.003  -0.841  1.00 97.87           C  
ATOM   2303  HD1 TYR A 152      -9.987   8.175   0.224  1.00 97.87           H  
ATOM   2304  CD2 TYR A 152      -9.902   6.486  -2.753  1.00 97.87           C  
ATOM   2305  HD2 TYR A 152      -9.943   5.487  -3.161  1.00 97.87           H  
ATOM   2306  CE1 TYR A 152      -9.758   9.093  -1.713  1.00 97.87           C  
ATOM   2307  HE1 TYR A 152      -9.641  10.099  -1.339  1.00 97.87           H  
ATOM   2308  CE2 TYR A 152      -9.773   7.582  -3.622  1.00 97.87           C  
ATOM   2309  HE2 TYR A 152      -9.721   7.441  -4.691  1.00 97.87           H  
ATOM   2310  OH  TYR A 152      -9.566   9.935  -3.943  1.00 97.87           O  
ATOM   2311  HH  TYR A 152      -8.888  10.542  -3.637  1.00 97.87           H  
ATOM   2312  CZ  TYR A 152      -9.705   8.886  -3.102  1.00 97.87           C  
ATOM   2313  N   ILE A 153      -7.365   4.335  -1.200  1.00 97.82           N  
ATOM   2314  H   ILE A 153      -8.092   3.655  -1.369  1.00 97.82           H  
ATOM   2315  CA  ILE A 153      -6.239   4.347  -2.128  1.00 97.82           C  
ATOM   2316  HA  ILE A 153      -5.501   5.075  -1.793  1.00 97.82           H  
ATOM   2317  C   ILE A 153      -6.778   4.792  -3.476  1.00 97.82           C  
ATOM   2318  CB  ILE A 153      -5.530   2.980  -2.203  1.00 97.82           C  
ATOM   2319  HB  ILE A 153      -6.196   2.252  -2.667  1.00 97.82           H  
ATOM   2320  O   ILE A 153      -7.616   4.102  -4.055  1.00 97.82           O  
ATOM   2321  CG1 ILE A 153      -5.200   2.495  -0.775  1.00 97.82           C  
ATOM   2322 HG12 ILE A 153      -6.129   2.331  -0.229  1.00 97.82           H  
ATOM   2323 HG13 ILE A 153      -4.639   3.268  -0.251  1.00 97.82           H  
ATOM   2324  CG2 ILE A 153      -4.267   3.126  -3.077  1.00 97.82           C  
ATOM   2325 HG21 ILE A 153      -3.750   2.171  -3.167  1.00 97.82           H  
ATOM   2326 HG22 ILE A 153      -3.590   3.860  -2.640  1.00 97.82           H  
ATOM   2327 HG23 ILE A 153      -4.540   3.440  -4.084  1.00 97.82           H  
ATOM   2328  CD1 ILE A 153      -4.427   1.183  -0.705  1.00 97.82           C  
ATOM   2329 HD11 ILE A 153      -3.423   1.309  -1.110  1.00 97.82           H  
ATOM   2330 HD12 ILE A 153      -4.355   0.888   0.342  1.00 97.82           H  
ATOM   2331 HD13 ILE A 153      -4.959   0.409  -1.258  1.00 97.82           H  
ATOM   2332  N   ASN A 154      -6.300   5.934  -3.966  1.00 97.90           N  
ATOM   2333  H   ASN A 154      -5.626   6.460  -3.428  1.00 97.90           H  
ATOM   2334  CA  ASN A 154      -6.570   6.333  -5.332  1.00 97.90           C  
ATOM   2335  HA  ASN A 154      -7.545   5.919  -5.591  1.00 97.90           H  
ATOM   2336  C   ASN A 154      -5.519   5.711  -6.259  1.00 97.90           C  
ATOM   2337  CB  ASN A 154      -6.688   7.864  -5.471  1.00 97.90           C  
ATOM   2338  HB2 ASN A 154      -7.245   8.275  -4.629  1.00 97.90           H  
ATOM   2339  HB3 ASN A 154      -5.702   8.327  -5.496  1.00 97.90           H  
ATOM   2340  O   ASN A 154      -4.344   6.078  -6.197  1.00 97.90           O  
ATOM   2341  CG  ASN A 154      -7.443   8.212  -6.747  1.00 97.90           C  
ATOM   2342  ND2 ASN A 154      -7.720   9.459  -7.016  1.00 97.90           N  
ATOM   2343 HD21 ASN A 154      -8.427   9.582  -7.726  1.00 97.90           H  
ATOM   2344 HD22 ASN A 154      -7.546  10.217  -6.372  1.00 97.90           H  
ATOM   2345  OD1 ASN A 154      -7.806   7.334  -7.517  1.00 97.90           O  
ATOM   2346  N   TYR A 155      -5.932   4.759  -7.091  1.00 98.06           N  
ATOM   2347  H   TYR A 155      -6.908   4.501  -7.070  1.00 98.06           H  
ATOM   2348  CA  TYR A 155      -5.105   4.147  -8.124  1.00 98.06           C  
ATOM   2349  HA  TYR A 155      -4.075   4.127  -7.768  1.00 98.06           H  
ATOM   2350  C   TYR A 155      -5.161   4.943  -9.422  1.00 98.06           C  
ATOM   2351  CB  TYR A 155      -5.546   2.706  -8.375  1.00 98.06           C  
ATOM   2352  HB2 TYR A 155      -6.593   2.704  -8.680  1.00 98.06           H  
ATOM   2353  HB3 TYR A 155      -4.959   2.293  -9.195  1.00 98.06           H  
ATOM   2354  O   TYR A 155      -6.245   5.319  -9.874  1.00 98.06           O  
ATOM   2355  CG  TYR A 155      -5.377   1.819  -7.169  1.00 98.06           C  
ATOM   2356  CD1 TYR A 155      -4.091   1.396  -6.787  1.00 98.06           C  
ATOM   2357  HD1 TYR A 155      -3.235   1.670  -7.386  1.00 98.06           H  
ATOM   2358  CD2 TYR A 155      -6.502   1.458  -6.407  1.00 98.06           C  
ATOM   2359  HD2 TYR A 155      -7.479   1.827  -6.684  1.00 98.06           H  
ATOM   2360  CE1 TYR A 155      -3.928   0.605  -5.638  1.00 98.06           C  
ATOM   2361  HE1 TYR A 155      -2.938   0.279  -5.354  1.00 98.06           H  
ATOM   2362  CE2 TYR A 155      -6.346   0.661  -5.262  1.00 98.06           C  
ATOM   2363  HE2 TYR A 155      -7.203   0.420  -4.650  1.00 98.06           H  
ATOM   2364  OH  TYR A 155      -4.903  -0.513  -3.763  1.00 98.06           O  
ATOM   2365  HH  TYR A 155      -3.963  -0.619  -3.598  1.00 98.06           H  
ATOM   2366  CZ  TYR A 155      -5.059   0.238  -4.879  1.00 98.06           C  
ATOM   2367  N   GLY A 156      -4.008   5.137 -10.056  1.00 97.70           N  
ATOM   2368  H   GLY A 156      -3.159   4.778  -9.644  1.00 97.70           H  
ATOM   2369  CA  GLY A 156      -3.918   5.852 -11.323  1.00 97.70           C  
ATOM   2370  HA2 GLY A 156      -3.723   6.911 -11.155  1.00 97.70           H  
ATOM   2371  HA3 GLY A 156      -4.875   5.778 -11.841  1.00 97.70           H  
ATOM   2372  C   GLY A 156      -2.841   5.311 -12.246  1.00 97.70           C  
ATOM   2373  O   GLY A 156      -1.844   4.732 -11.810  1.00 97.70           O  
ATOM   2374  N   ARG A 157      -3.068   5.500 -13.542  1.00 97.33           N  
ATOM   2375  H   ARG A 157      -3.906   6.007 -13.788  1.00 97.33           H  
ATOM   2376  CA  ARG A 157      -2.217   5.071 -14.655  1.00 97.33           C  
ATOM   2377  HA  ARG A 157      -1.254   4.724 -14.281  1.00 97.33           H  
ATOM   2378  C   ARG A 157      -1.948   6.251 -15.584  1.00 97.33           C  
ATOM   2379  CB  ARG A 157      -2.908   3.921 -15.407  1.00 97.33           C  
ATOM   2380  HB2 ARG A 157      -3.911   4.234 -15.696  1.00 97.33           H  
ATOM   2381  HB3 ARG A 157      -2.351   3.682 -16.312  1.00 97.33           H  
ATOM   2382  O   ARG A 157      -2.496   7.340 -15.417  1.00 97.33           O  
ATOM   2383  CG  ARG A 157      -2.986   2.657 -14.545  1.00 97.33           C  
ATOM   2384  HG2 ARG A 157      -3.493   2.873 -13.605  1.00 97.33           H  
ATOM   2385  HG3 ARG A 157      -1.974   2.308 -14.336  1.00 97.33           H  
ATOM   2386  CD  ARG A 157      -3.751   1.559 -15.277  1.00 97.33           C  
ATOM   2387  HD2 ARG A 157      -3.196   1.271 -16.170  1.00 97.33           H  
ATOM   2388  HD3 ARG A 157      -4.716   1.951 -15.596  1.00 97.33           H  
ATOM   2389  NE  ARG A 157      -3.936   0.391 -14.405  1.00 97.33           N  
ATOM   2390  HE  ARG A 157      -3.578   0.443 -13.462  1.00 97.33           H  
ATOM   2391  NH1 ARG A 157      -5.424  -0.764 -15.703  1.00 97.33           N  
ATOM   2392 HH11 ARG A 157      -6.108  -1.506 -15.736  1.00 97.33           H  
ATOM   2393 HH12 ARG A 157      -5.668   0.119 -16.128  1.00 97.33           H  
ATOM   2394  NH2 ARG A 157      -4.707  -1.605 -13.749  1.00 97.33           N  
ATOM   2395 HH21 ARG A 157      -5.418  -2.322 -13.782  1.00 97.33           H  
ATOM   2396 HH22 ARG A 157      -4.401  -1.317 -12.831  1.00 97.33           H  
ATOM   2397  CZ  ARG A 157      -4.681  -0.662 -14.638  1.00 97.33           C  
ATOM   2398  N   PHE A 158      -1.064   6.030 -16.546  1.00 97.15           N  
ATOM   2399  H   PHE A 158      -0.640   5.115 -16.605  1.00 97.15           H  
ATOM   2400  CA  PHE A 158      -0.948   6.910 -17.702  1.00 97.15           C  
ATOM   2401  HA  PHE A 158      -0.930   7.951 -17.379  1.00 97.15           H  
ATOM   2402  C   PHE A 158      -2.153   6.705 -18.626  1.00 97.15           C  
ATOM   2403  CB  PHE A 158       0.357   6.582 -18.444  1.00 97.15           C  
ATOM   2404  HB2 PHE A 158       0.481   7.299 -19.256  1.00 97.15           H  
ATOM   2405  HB3 PHE A 158       0.273   5.589 -18.888  1.00 97.15           H  
ATOM   2406  O   PHE A 158      -2.588   5.571 -18.812  1.00 97.15           O  
ATOM   2407  CG  PHE A 158       1.597   6.629 -17.574  1.00 97.15           C  
ATOM   2408  CD1 PHE A 158       2.011   7.857 -17.047  1.00 97.15           C  
ATOM   2409  HD1 PHE A 158       1.466   8.747 -17.327  1.00 97.15           H  
ATOM   2410  CD2 PHE A 158       2.309   5.461 -17.249  1.00 97.15           C  
ATOM   2411  HD2 PHE A 158       1.983   4.507 -17.637  1.00 97.15           H  
ATOM   2412  CE1 PHE A 158       3.090   7.932 -16.156  1.00 97.15           C  
ATOM   2413  HE1 PHE A 158       3.346   8.870 -15.687  1.00 97.15           H  
ATOM   2414  CE2 PHE A 158       3.432   5.538 -16.407  1.00 97.15           C  
ATOM   2415  HE2 PHE A 158       3.983   4.648 -16.142  1.00 97.15           H  
ATOM   2416  CZ  PHE A 158       3.805   6.768 -15.849  1.00 97.15           C  
ATOM   2417  HZ  PHE A 158       4.608   6.803 -15.128  1.00 97.15           H  
ATOM   2418  N   ALA A 159      -2.627   7.749 -19.300  1.00 95.43           N  
ATOM   2419  H   ALA A 159      -2.438   8.682 -18.961  1.00 95.43           H  
ATOM   2420  CA  ALA A 159      -3.614   7.602 -20.372  1.00 95.43           C  
ATOM   2421  HA  ALA A 159      -4.479   7.065 -19.983  1.00 95.43           H  
ATOM   2422  C   ALA A 159      -3.065   6.806 -21.575  1.00 95.43           C  
ATOM   2423  CB  ALA A 159      -4.058   9.006 -20.795  1.00 95.43           C  
ATOM   2424  HB1 ALA A 159      -3.200   9.597 -21.115  1.00 95.43           H  
ATOM   2425  HB2 ALA A 159      -4.780   8.935 -21.608  1.00 95.43           H  
ATOM   2426  HB3 ALA A 159      -4.533   9.506 -19.951  1.00 95.43           H  
ATOM   2427  O   ALA A 159      -3.818   6.175 -22.319  1.00 95.43           O  
ATOM   2428  N   VAL A 160      -1.742   6.828 -21.785  1.00 94.38           N  
ATOM   2429  H   VAL A 160      -1.184   7.343 -21.119  1.00 94.38           H  
ATOM   2430  CA  VAL A 160      -1.043   6.088 -22.846  1.00 94.38           C  
ATOM   2431  HA  VAL A 160      -1.703   5.303 -23.215  1.00 94.38           H  
ATOM   2432  C   VAL A 160       0.207   5.427 -22.276  1.00 94.38           C  
ATOM   2433  CB  VAL A 160      -0.678   7.002 -24.035  1.00 94.38           C  
ATOM   2434  HB  VAL A 160       0.002   7.783 -23.694  1.00 94.38           H  
ATOM   2435  O   VAL A 160       0.984   6.066 -21.570  1.00 94.38           O  
ATOM   2436  CG1 VAL A 160       0.011   6.218 -25.163  1.00 94.38           C  
ATOM   2437 HG11 VAL A 160      -0.624   5.394 -25.490  1.00 94.38           H  
ATOM   2438 HG12 VAL A 160       0.969   5.827 -24.821  1.00 94.38           H  
ATOM   2439 HG13 VAL A 160       0.206   6.880 -26.007  1.00 94.38           H  
ATOM   2440  CG2 VAL A 160      -1.918   7.673 -24.643  1.00 94.38           C  
ATOM   2441 HG21 VAL A 160      -1.637   8.265 -25.515  1.00 94.38           H  
ATOM   2442 HG22 VAL A 160      -2.648   6.917 -24.931  1.00 94.38           H  
ATOM   2443 HG23 VAL A 160      -2.373   8.342 -23.913  1.00 94.38           H  
ATOM   2444  N   ALA A 161       0.417   4.152 -22.615  1.00 93.50           N  
ATOM   2445  H   ALA A 161      -0.264   3.690 -23.201  1.00 93.50           H  
ATOM   2446  CA  ALA A 161       1.571   3.381 -22.166  1.00 93.50           C  
ATOM   2447  HA  ALA A 161       1.497   3.274 -21.084  1.00 93.50           H  
ATOM   2448  C   ALA A 161       2.897   4.086 -22.527  1.00 93.50           C  
ATOM   2449  CB  ALA A 161       1.494   1.982 -22.787  1.00 93.50           C  
ATOM   2450  HB1 ALA A 161       0.606   1.463 -22.425  1.00 93.50           H  
ATOM   2451  HB2 ALA A 161       1.458   2.058 -23.874  1.00 93.50           H  
ATOM   2452  HB3 ALA A 161       2.379   1.410 -22.511  1.00 93.50           H  
ATOM   2453  O   ALA A 161       3.105   4.422 -23.700  1.00 93.50           O  
ATOM   2454  N   PRO A 162       3.806   4.306 -21.558  1.00 92.01           N  
ATOM   2455  CA  PRO A 162       5.100   4.913 -21.830  1.00 92.01           C  
ATOM   2456  HA  PRO A 162       4.961   5.859 -22.352  1.00 92.01           H  
ATOM   2457  C   PRO A 162       5.932   3.965 -22.692  1.00 92.01           C  
ATOM   2458  CB  PRO A 162       5.731   5.186 -20.461  1.00 92.01           C  
ATOM   2459  HB2 PRO A 162       5.433   6.175 -20.114  1.00 92.01           H  
ATOM   2460  HB3 PRO A 162       6.818   5.102 -20.479  1.00 92.01           H  
ATOM   2461  O   PRO A 162       6.188   2.824 -22.308  1.00 92.01           O  
ATOM   2462  CG  PRO A 162       5.092   4.129 -19.565  1.00 92.01           C  
ATOM   2463  HG2 PRO A 162       5.631   3.190 -19.683  1.00 92.01           H  
ATOM   2464  HG3 PRO A 162       5.075   4.436 -18.519  1.00 92.01           H  
ATOM   2465  CD  PRO A 162       3.685   3.996 -20.142  1.00 92.01           C  
ATOM   2466  HD2 PRO A 162       3.309   2.988 -19.971  1.00 92.01           H  
ATOM   2467  HD3 PRO A 162       3.024   4.732 -19.684  1.00 92.01           H  
ATOM   2468  N   ALA A 163       6.338   4.453 -23.866  1.00 90.13           N  
ATOM   2469  H   ALA A 163       5.992   5.365 -24.130  1.00 90.13           H  
ATOM   2470  CA  ALA A 163       7.061   3.676 -24.875  1.00 90.13           C  
ATOM   2471  HA  ALA A 163       7.330   2.725 -24.415  1.00 90.13           H  
ATOM   2472  C   ALA A 163       8.380   4.326 -25.342  1.00 90.13           C  
ATOM   2473  CB  ALA A 163       6.105   3.363 -26.034  1.00 90.13           C  
ATOM   2474  HB1 ALA A 163       5.203   2.888 -25.647  1.00 90.13           H  
ATOM   2475  HB2 ALA A 163       5.836   4.282 -26.554  1.00 90.13           H  
ATOM   2476  HB3 ALA A 163       6.590   2.681 -26.732  1.00 90.13           H  
ATOM   2477  O   ALA A 163       8.944   3.948 -26.369  1.00 90.13           O  
ATOM   2478  N   ALA A 164       8.836   5.368 -24.639  1.00 88.88           N  
ATOM   2479  H   ALA A 164       8.389   5.587 -23.761  1.00 88.88           H  
ATOM   2480  CA  ALA A 164      10.003   6.163 -25.011  1.00 88.88           C  
ATOM   2481  HA  ALA A 164      10.753   5.506 -25.451  1.00 88.88           H  
ATOM   2482  C   ALA A 164      10.632   6.851 -23.791  1.00 88.88           C  
ATOM   2483  CB  ALA A 164       9.575   7.204 -26.058  1.00 88.88           C  
ATOM   2484  HB1 ALA A 164       8.830   7.875 -25.631  1.00 88.88           H  
ATOM   2485  HB2 ALA A 164      10.437   7.788 -26.381  1.00 88.88           H  
ATOM   2486  HB3 ALA A 164       9.149   6.701 -26.927  1.00 88.88           H  
ATOM   2487  O   ALA A 164      10.024   6.942 -22.726  1.00 88.88           O  
ATOM   2488  N   ILE A 165      11.844   7.381 -23.977  1.00 92.21           N  
ATOM   2489  H   ILE A 165      12.266   7.280 -24.889  1.00 92.21           H  
ATOM   2490  CA  ILE A 165      12.530   8.225 -22.991  1.00 92.21           C  
ATOM   2491  HA  ILE A 165      12.594   7.677 -22.051  1.00 92.21           H  
ATOM   2492  C   ILE A 165      11.718   9.500 -22.756  1.00 92.21           C  
ATOM   2493  CB  ILE A 165      13.961   8.575 -23.464  1.00 92.21           C  
ATOM   2494  HB  ILE A 165      13.889   9.095 -24.419  1.00 92.21           H  
ATOM   2495  O   ILE A 165      11.317  10.170 -23.709  1.00 92.21           O  
ATOM   2496  CG1 ILE A 165      14.766   7.277 -23.683  1.00 92.21           C  
ATOM   2497 HG12 ILE A 165      14.769   6.711 -22.751  1.00 92.21           H  
ATOM   2498 HG13 ILE A 165      14.270   6.669 -24.440  1.00 92.21           H  
ATOM   2499  CG2 ILE A 165      14.680   9.512 -22.471  1.00 92.21           C  
ATOM   2500 HG21 ILE A 165      14.803   9.018 -21.507  1.00 92.21           H  
ATOM   2501 HG22 ILE A 165      14.118  10.435 -22.331  1.00 92.21           H  
ATOM   2502 HG23 ILE A 165      15.660   9.795 -22.855  1.00 92.21           H  
ATOM   2503  CD1 ILE A 165      16.211   7.478 -24.153  1.00 92.21           C  
ATOM   2504 HD11 ILE A 165      16.817   7.909 -23.356  1.00 92.21           H  
ATOM   2505 HD12 ILE A 165      16.231   8.130 -25.027  1.00 92.21           H  
ATOM   2506 HD13 ILE A 165      16.642   6.513 -24.423  1.00 92.21           H  
ATOM   2507  N   GLY A 166      11.538   9.869 -21.492  1.00 93.33           N  
ATOM   2508  H   GLY A 166      11.884   9.269 -20.757  1.00 93.33           H  
ATOM   2509  CA  GLY A 166      10.861  11.106 -21.117  1.00 93.33           C  
ATOM   2510  HA2 GLY A 166      11.602  11.897 -21.000  1.00 93.33           H  
ATOM   2511  HA3 GLY A 166      10.165  11.401 -21.901  1.00 93.33           H  
ATOM   2512  C   GLY A 166      10.073  10.983 -19.824  1.00 93.33           C  
ATOM   2513  O   GLY A 166      10.053   9.935 -19.182  1.00 93.33           O  
ATOM   2514  N   SER A 167       9.426  12.078 -19.439  1.00 94.92           N  
ATOM   2515  H   SER A 167       9.464  12.900 -20.025  1.00 94.92           H  
ATOM   2516  CA  SER A 167       8.542  12.122 -18.278  1.00 94.92           C  
ATOM   2517  HA  SER A 167       8.751  11.270 -17.631  1.00 94.92           H  
ATOM   2518  C   SER A 167       7.089  12.027 -18.728  1.00 94.92           C  
ATOM   2519  CB  SER A 167       8.772  13.383 -17.446  1.00 94.92           C  
ATOM   2520  HB2 SER A 167       8.160  13.339 -16.546  1.00 94.92           H  
ATOM   2521  HB3 SER A 167       8.472  14.254 -18.029  1.00 94.92           H  
ATOM   2522  O   SER A 167       6.652  12.796 -19.582  1.00 94.92           O  
ATOM   2523  OG  SER A 167      10.135  13.525 -17.082  1.00 94.92           O  
ATOM   2524  HG  SER A 167      10.365  12.884 -16.405  1.00 94.92           H  
ATOM   2525  N   PHE A 168       6.345  11.111 -18.121  1.00 96.38           N  
ATOM   2526  H   PHE A 168       6.778  10.531 -17.416  1.00 96.38           H  
ATOM   2527  CA  PHE A 168       4.928  10.868 -18.382  1.00 96.38           C  
ATOM   2528  HA  PHE A 168       4.578  11.524 -19.179  1.00 96.38           H  
ATOM   2529  C   PHE A 168       4.139  11.192 -17.117  1.00 96.38           C  
ATOM   2530  CB  PHE A 168       4.722   9.417 -18.839  1.00 96.38           C  
ATOM   2531  HB2 PHE A 168       3.651   9.233 -18.931  1.00 96.38           H  
ATOM   2532  HB3 PHE A 168       5.105   8.743 -18.073  1.00 96.38           H  
ATOM   2533  O   PHE A 168       4.651  10.990 -16.015  1.00 96.38           O  
ATOM   2534  CG  PHE A 168       5.389   9.081 -20.160  1.00 96.38           C  
ATOM   2535  CD1 PHE A 168       4.624   8.947 -21.334  1.00 96.38           C  
ATOM   2536  HD1 PHE A 168       3.552   9.068 -21.299  1.00 96.38           H  
ATOM   2537  CD2 PHE A 168       6.782   8.900 -20.219  1.00 96.38           C  
ATOM   2538  HD2 PHE A 168       7.376   9.018 -19.324  1.00 96.38           H  
ATOM   2539  CE1 PHE A 168       5.254   8.639 -22.555  1.00 96.38           C  
ATOM   2540  HE1 PHE A 168       4.660   8.532 -23.450  1.00 96.38           H  
ATOM   2541  CE2 PHE A 168       7.412   8.588 -21.433  1.00 96.38           C  
ATOM   2542  HE2 PHE A 168       8.483   8.453 -21.462  1.00 96.38           H  
ATOM   2543  CZ  PHE A 168       6.648   8.458 -22.604  1.00 96.38           C  
ATOM   2544  HZ  PHE A 168       7.135   8.220 -23.538  1.00 96.38           H  
ATOM   2545  N   VAL A 169       2.928  11.725 -17.269  1.00 97.05           N  
ATOM   2546  H   VAL A 169       2.520  11.762 -18.192  1.00 97.05           H  
ATOM   2547  CA  VAL A 169       2.061  12.143 -16.157  1.00 97.05           C  
ATOM   2548  HA  VAL A 169       2.661  12.217 -15.250  1.00 97.05           H  
ATOM   2549  C   VAL A 169       0.977  11.105 -15.907  1.00 97.05           C  
ATOM   2550  CB  VAL A 169       1.461  13.540 -16.409  1.00 97.05           C  
ATOM   2551  HB  VAL A 169       2.296  14.218 -16.586  1.00 97.05           H  
ATOM   2552  O   VAL A 169       0.345  10.649 -16.851  1.00 97.05           O  
ATOM   2553  CG1 VAL A 169       0.558  13.635 -17.646  1.00 97.05           C  
ATOM   2554 HG11 VAL A 169       0.248  14.669 -17.796  1.00 97.05           H  
ATOM   2555 HG12 VAL A 169       1.083  13.292 -18.537  1.00 97.05           H  
ATOM   2556 HG13 VAL A 169      -0.339  13.030 -17.515  1.00 97.05           H  
ATOM   2557  CG2 VAL A 169       0.710  14.060 -15.180  1.00 97.05           C  
ATOM   2558 HG21 VAL A 169       1.351  14.011 -14.300  1.00 97.05           H  
ATOM   2559 HG22 VAL A 169      -0.189  13.470 -15.003  1.00 97.05           H  
ATOM   2560 HG23 VAL A 169       0.411  15.096 -15.340  1.00 97.05           H  
ATOM   2561  N   TYR A 170       0.762  10.743 -14.647  1.00 97.95           N  
ATOM   2562  H   TYR A 170       1.308  11.176 -13.915  1.00 97.95           H  
ATOM   2563  CA  TYR A 170      -0.379   9.928 -14.245  1.00 97.95           C  
ATOM   2564  HA  TYR A 170      -0.493   9.093 -14.937  1.00 97.95           H  
ATOM   2565  C   TYR A 170      -1.654  10.771 -14.295  1.00 97.95           C  
ATOM   2566  CB  TYR A 170      -0.132   9.367 -12.841  1.00 97.95           C  
ATOM   2567  HB2 TYR A 170      -1.057   8.910 -12.489  1.00 97.95           H  
ATOM   2568  HB3 TYR A 170       0.122  10.176 -12.157  1.00 97.95           H  
ATOM   2569  O   TYR A 170      -1.824  11.686 -13.489  1.00 97.95           O  
ATOM   2570  CG  TYR A 170       0.942   8.305 -12.812  1.00 97.95           C  
ATOM   2571  CD1 TYR A 170       0.608   7.021 -13.250  1.00 97.95           C  
ATOM   2572  HD1 TYR A 170      -0.407   6.813 -13.558  1.00 97.95           H  
ATOM   2573  CD2 TYR A 170       2.257   8.587 -12.400  1.00 97.95           C  
ATOM   2574  HD2 TYR A 170       2.509   9.584 -12.070  1.00 97.95           H  
ATOM   2575  CE1 TYR A 170       1.586   6.024 -13.315  1.00 97.95           C  
ATOM   2576  HE1 TYR A 170       1.325   5.067 -13.741  1.00 97.95           H  
ATOM   2577  CE2 TYR A 170       3.233   7.571 -12.406  1.00 97.95           C  
ATOM   2578  HE2 TYR A 170       4.236   7.791 -12.072  1.00 97.95           H  
ATOM   2579  OH  TYR A 170       3.837   5.292 -12.924  1.00 97.95           O  
ATOM   2580  HH  TYR A 170       4.688   5.560 -12.570  1.00 97.95           H  
ATOM   2581  CZ  TYR A 170       2.898   6.278 -12.870  1.00 97.95           C  
ATOM   2582  N   ASP A 171      -2.528  10.474 -15.249  1.00 97.07           N  
ATOM   2583  H   ASP A 171      -2.282   9.773 -15.933  1.00 97.07           H  
ATOM   2584  CA  ASP A 171      -3.707  11.275 -15.585  1.00 97.07           C  
ATOM   2585  HA  ASP A 171      -3.931  11.930 -14.744  1.00 97.07           H  
ATOM   2586  C   ASP A 171      -4.985  10.445 -15.805  1.00 97.07           C  
ATOM   2587  CB  ASP A 171      -3.382  12.181 -16.788  1.00 97.07           C  
ATOM   2588  HB2 ASP A 171      -2.541  12.819 -16.515  1.00 97.07           H  
ATOM   2589  HB3 ASP A 171      -4.232  12.837 -16.971  1.00 97.07           H  
ATOM   2590  O   ASP A 171      -6.018  11.018 -16.143  1.00 97.07           O  
ATOM   2591  CG  ASP A 171      -3.031  11.447 -18.093  1.00 97.07           C  
ATOM   2592  OD1 ASP A 171      -2.760  10.222 -18.061  1.00 97.07           O  
ATOM   2593  OD2 ASP A 171      -2.969  12.139 -19.136  1.00 97.07           O  
ATOM   2594  N   ASP A 172      -4.940   9.128 -15.566  1.00 97.02           N  
ATOM   2595  H   ASP A 172      -4.043   8.709 -15.365  1.00 97.02           H  
ATOM   2596  CA  ASP A 172      -6.086   8.223 -15.709  1.00 97.02           C  
ATOM   2597  HA  ASP A 172      -6.973   8.804 -15.962  1.00 97.02           H  
ATOM   2598  C   ASP A 172      -6.385   7.464 -14.404  1.00 97.02           C  
ATOM   2599  CB  ASP A 172      -5.828   7.269 -16.885  1.00 97.02           C  
ATOM   2600  HB2 ASP A 172      -5.574   7.856 -17.769  1.00 97.02           H  
ATOM   2601  HB3 ASP A 172      -4.980   6.624 -16.656  1.00 97.02           H  
ATOM   2602  O   ASP A 172      -5.659   6.541 -14.014  1.00 97.02           O  
ATOM   2603  CG  ASP A 172      -7.059   6.419 -17.211  1.00 97.02           C  
ATOM   2604  OD1 ASP A 172      -8.152   7.011 -17.342  1.00 97.02           O  
ATOM   2605  OD2 ASP A 172      -6.903   5.181 -17.343  1.00 97.02           O  
ATOM   2606  N   GLN A 173      -7.462   7.843 -13.711  1.00 97.33           N  
ATOM   2607  H   GLN A 173      -8.050   8.565 -14.103  1.00 97.33           H  
ATOM   2608  CA  GLN A 173      -7.903   7.177 -12.482  1.00 97.33           C  
ATOM   2609  HA  GLN A 173      -7.036   7.060 -11.832  1.00 97.33           H  
ATOM   2610  C   GLN A 173      -8.465   5.774 -12.776  1.00 97.33           C  
ATOM   2611  CB  GLN A 173      -8.928   8.050 -11.730  1.00 97.33           C  
ATOM   2612  HB2 GLN A 173      -8.433   8.951 -11.366  1.00 97.33           H  
ATOM   2613  HB3 GLN A 173      -9.733   8.340 -12.405  1.00 97.33           H  
ATOM   2614  O   GLN A 173      -9.322   5.601 -13.635  1.00 97.33           O  
ATOM   2615  CG  GLN A 173      -9.528   7.277 -10.544  1.00 97.33           C  
ATOM   2616  HG2 GLN A 173      -8.722   6.835  -9.959  1.00 97.33           H  
ATOM   2617  HG3 GLN A 173     -10.153   6.479 -10.944  1.00 97.33           H  
ATOM   2618  CD  GLN A 173     -10.374   8.117  -9.605  1.00 97.33           C  
ATOM   2619  NE2 GLN A 173     -11.656   7.876  -9.467  1.00 97.33           N  
ATOM   2620 HE21 GLN A 173     -12.165   8.428  -8.792  1.00 97.33           H  
ATOM   2621 HE22 GLN A 173     -12.065   7.079  -9.934  1.00 97.33           H  
ATOM   2622  OE1 GLN A 173      -9.867   8.969  -8.913  1.00 97.33           O  
ATOM   2623  N   GLN A 174      -8.047   4.782 -11.984  1.00 96.96           N  
ATOM   2624  H   GLN A 174      -7.341   5.000 -11.296  1.00 96.96           H  
ATOM   2625  CA  GLN A 174      -8.609   3.420 -11.996  1.00 96.96           C  
ATOM   2626  HA  GLN A 174      -9.145   3.258 -12.932  1.00 96.96           H  
ATOM   2627  C   GLN A 174      -9.613   3.175 -10.862  1.00 96.96           C  
ATOM   2628  CB  GLN A 174      -7.480   2.386 -11.903  1.00 96.96           C  
ATOM   2629  HB2 GLN A 174      -7.033   2.432 -10.910  1.00 96.96           H  
ATOM   2630  HB3 GLN A 174      -7.906   1.392 -12.033  1.00 96.96           H  
ATOM   2631  O   GLN A 174     -10.371   2.207 -10.884  1.00 96.96           O  
ATOM   2632  CG  GLN A 174      -6.368   2.578 -12.935  1.00 96.96           C  
ATOM   2633  HG2 GLN A 174      -5.818   3.493 -12.714  1.00 96.96           H  
ATOM   2634  HG3 GLN A 174      -5.669   1.747 -12.834  1.00 96.96           H  
ATOM   2635  CD  GLN A 174      -6.874   2.612 -14.372  1.00 96.96           C  
ATOM   2636  NE2 GLN A 174      -6.781   3.758 -15.007  1.00 96.96           N  
ATOM   2637 HE21 GLN A 174      -7.090   3.874 -15.962  1.00 96.96           H  
ATOM   2638 HE22 GLN A 174      -6.498   4.607 -14.538  1.00 96.96           H  
ATOM   2639  OE1 GLN A 174      -7.253   1.595 -14.943  1.00 96.96           O  
ATOM   2640  N   THR A 175      -9.602   4.031  -9.843  1.00 97.50           N  
ATOM   2641  H   THR A 175      -8.912   4.768  -9.845  1.00 97.50           H  
ATOM   2642  CA  THR A 175     -10.566   3.998  -8.740  1.00 97.50           C  
ATOM   2643  HA  THR A 175     -10.577   2.982  -8.345  1.00 97.50           H  
ATOM   2644  C   THR A 175     -11.971   4.391  -9.229  1.00 97.50           C  
ATOM   2645  CB  THR A 175     -10.123   4.941  -7.616  1.00 97.50           C  
ATOM   2646  HB  THR A 175     -10.325   5.973  -7.902  1.00 97.50           H  
ATOM   2647  O   THR A 175     -12.094   5.227 -10.125  1.00 97.50           O  
ATOM   2648  CG2 THR A 175     -10.794   4.654  -6.284  1.00 97.50           C  
ATOM   2649 HG21 THR A 175     -11.856   4.885  -6.375  1.00 97.50           H  
ATOM   2650 HG22 THR A 175     -10.363   5.296  -5.516  1.00 97.50           H  
ATOM   2651 HG23 THR A 175     -10.654   3.610  -6.003  1.00 97.50           H  
ATOM   2652  OG1 THR A 175      -8.747   4.806  -7.397  1.00 97.50           O  
ATOM   2653  HG1 THR A 175      -8.396   5.688  -7.538  1.00 97.50           H  
ATOM   2654  N   PRO A 176     -13.059   3.846  -8.661  1.00 96.79           N  
ATOM   2655  CA  PRO A 176     -14.414   4.226  -9.052  1.00 96.79           C  
ATOM   2656  HA  PRO A 176     -14.533   3.988 -10.108  1.00 96.79           H  
ATOM   2657  C   PRO A 176     -14.724   5.717  -8.850  1.00 96.79           C  
ATOM   2658  CB  PRO A 176     -15.337   3.317  -8.241  1.00 96.79           C  
ATOM   2659  HB2 PRO A 176     -15.547   3.764  -7.269  1.00 96.79           H  
ATOM   2660  HB3 PRO A 176     -16.259   3.094  -8.779  1.00 96.79           H  
ATOM   2661  O   PRO A 176     -14.169   6.375  -7.969  1.00 96.79           O  
ATOM   2662  CG  PRO A 176     -14.484   2.067  -8.057  1.00 96.79           C  
ATOM   2663  HG2 PRO A 176     -14.482   1.483  -8.977  1.00 96.79           H  
ATOM   2664  HG3 PRO A 176     -14.814   1.450  -7.221  1.00 96.79           H  
ATOM   2665  CD  PRO A 176     -13.102   2.659  -7.827  1.00 96.79           C  
ATOM   2666  HD2 PRO A 176     -12.981   2.925  -6.776  1.00 96.79           H  
ATOM   2667  HD3 PRO A 176     -12.350   1.933  -8.137  1.00 96.79           H  
ATOM   2668  N   VAL A 177     -15.643   6.235  -9.666  1.00 95.41           N  
ATOM   2669  H   VAL A 177     -16.100   5.601 -10.306  1.00 95.41           H  
ATOM   2670  CA  VAL A 177     -16.019   7.662  -9.744  1.00 95.41           C  
ATOM   2671  HA  VAL A 177     -15.111   8.248  -9.890  1.00 95.41           H  
ATOM   2672  C   VAL A 177     -16.677   8.210  -8.474  1.00 95.41           C  
ATOM   2673  CB  VAL A 177     -16.952   7.916 -10.944  1.00 95.41           C  
ATOM   2674  HB  VAL A 177     -17.221   8.972 -10.958  1.00 95.41           H  
ATOM   2675  O   VAL A 177     -16.824   9.421  -8.321  1.00 95.41           O  
ATOM   2676  CG1 VAL A 177     -16.252   7.605 -12.272  1.00 95.41           C  
ATOM   2677 HG11 VAL A 177     -16.003   6.546 -12.343  1.00 95.41           H  
ATOM   2678 HG12 VAL A 177     -15.334   8.188 -12.341  1.00 95.41           H  
ATOM   2679 HG13 VAL A 177     -16.899   7.881 -13.105  1.00 95.41           H  
ATOM   2680  CG2 VAL A 177     -18.252   7.096 -10.870  1.00 95.41           C  
ATOM   2681 HG21 VAL A 177     -18.891   7.350 -11.716  1.00 95.41           H  
ATOM   2682 HG22 VAL A 177     -18.038   6.028 -10.893  1.00 95.41           H  
ATOM   2683 HG23 VAL A 177     -18.788   7.326  -9.949  1.00 95.41           H  
ATOM   2684  N   GLU A 178     -17.094   7.336  -7.558  1.00 94.00           N  
ATOM   2685  H   GLU A 178     -17.056   6.351  -7.780  1.00 94.00           H  
ATOM   2686  CA  GLU A 178     -17.557   7.708  -6.222  1.00 94.00           C  
ATOM   2687  HA  GLU A 178     -18.379   8.418  -6.315  1.00 94.00           H  
ATOM   2688  C   GLU A 178     -16.460   8.406  -5.399  1.00 94.00           C  
ATOM   2689  CB  GLU A 178     -18.061   6.456  -5.477  1.00 94.00           C  
ATOM   2690  HB2 GLU A 178     -17.266   5.713  -5.406  1.00 94.00           H  
ATOM   2691  HB3 GLU A 178     -18.308   6.762  -4.460  1.00 94.00           H  
ATOM   2692  O   GLU A 178     -16.774   9.180  -4.491  1.00 94.00           O  
ATOM   2693  CG  GLU A 178     -19.332   5.821  -6.076  1.00 94.00           C  
ATOM   2694  HG2 GLU A 178     -19.990   6.610  -6.441  1.00 94.00           H  
ATOM   2695  HG3 GLU A 178     -19.857   5.324  -5.260  1.00 94.00           H  
ATOM   2696  CD  GLU A 178     -19.103   4.779  -7.189  1.00 94.00           C  
ATOM   2697  OE1 GLU A 178     -20.056   4.003  -7.444  1.00 94.00           O  
ATOM   2698  OE2 GLU A 178     -17.997   4.734  -7.771  1.00 94.00           O  
ATOM   2699  N   PHE A 179     -15.187   8.171  -5.731  1.00 96.45           N  
ATOM   2700  H   PHE A 179     -15.001   7.578  -6.527  1.00 96.45           H  
ATOM   2701  CA  PHE A 179     -14.040   8.821  -5.110  1.00 96.45           C  
ATOM   2702  HA  PHE A 179     -14.364   9.219  -4.149  1.00 96.45           H  
ATOM   2703  C   PHE A 179     -13.488   9.969  -5.979  1.00 96.45           C  
ATOM   2704  CB  PHE A 179     -12.958   7.784  -4.823  1.00 96.45           C  
ATOM   2705  HB2 PHE A 179     -12.128   8.308  -4.349  1.00 96.45           H  
ATOM   2706  HB3 PHE A 179     -12.593   7.374  -5.765  1.00 96.45           H  
ATOM   2707  O   PHE A 179     -13.567   9.903  -7.207  1.00 96.45           O  
ATOM   2708  CG  PHE A 179     -13.394   6.653  -3.912  1.00 96.45           C  
ATOM   2709  CD1 PHE A 179     -13.466   6.849  -2.521  1.00 96.45           C  
ATOM   2710  HD1 PHE A 179     -13.220   7.813  -2.100  1.00 96.45           H  
ATOM   2711  CD2 PHE A 179     -13.726   5.398  -4.452  1.00 96.45           C  
ATOM   2712  HD2 PHE A 179     -13.740   5.260  -5.523  1.00 96.45           H  
ATOM   2713  CE1 PHE A 179     -13.850   5.793  -1.675  1.00 96.45           C  
ATOM   2714  HE1 PHE A 179     -13.914   5.951  -0.608  1.00 96.45           H  
ATOM   2715  CE2 PHE A 179     -14.050   4.327  -3.604  1.00 96.45           C  
ATOM   2716  HE2 PHE A 179     -14.247   3.353  -4.027  1.00 96.45           H  
ATOM   2717  CZ  PHE A 179     -14.129   4.526  -2.216  1.00 96.45           C  
ATOM   2718  HZ  PHE A 179     -14.407   3.713  -1.562  1.00 96.45           H  
ATOM   2719  N   PRO A 180     -12.918  11.032  -5.373  1.00 96.75           N  
ATOM   2720  CA  PRO A 180     -12.331  12.145  -6.119  1.00 96.75           C  
ATOM   2721  HA  PRO A 180     -13.132  12.660  -6.650  1.00 96.75           H  
ATOM   2722  C   PRO A 180     -11.243  11.729  -7.121  1.00 96.75           C  
ATOM   2723  CB  PRO A 180     -11.741  13.079  -5.052  1.00 96.75           C  
ATOM   2724  HB2 PRO A 180     -10.709  12.805  -4.837  1.00 96.75           H  
ATOM   2725  HB3 PRO A 180     -11.793  14.124  -5.356  1.00 96.75           H  
ATOM   2726  O   PRO A 180     -10.286  11.067  -6.747  1.00 96.75           O  
ATOM   2727  CG  PRO A 180     -12.590  12.795  -3.817  1.00 96.75           C  
ATOM   2728  HG2 PRO A 180     -12.059  13.035  -2.896  1.00 96.75           H  
ATOM   2729  HG3 PRO A 180     -13.527  13.349  -3.880  1.00 96.75           H  
ATOM   2730  CD  PRO A 180     -12.867  11.299  -3.940  1.00 96.75           C  
ATOM   2731  HD2 PRO A 180     -12.052  10.731  -3.493  1.00 96.75           H  
ATOM   2732  HD3 PRO A 180     -13.808  11.065  -3.444  1.00 96.75           H  
ATOM   2733  N   GLU A 181     -11.321  12.250  -8.349  1.00 96.60           N  
ATOM   2734  H   GLU A 181     -12.193  12.675  -8.631  1.00 96.60           H  
ATOM   2735  CA  GLU A 181     -10.311  12.039  -9.407  1.00 96.60           C  
ATOM   2736  HA  GLU A 181     -10.147  10.973  -9.563  1.00 96.60           H  
ATOM   2737  C   GLU A 181      -8.917  12.614  -9.098  1.00 96.60           C  
ATOM   2738  CB  GLU A 181     -10.854  12.534 -10.750  1.00 96.60           C  
ATOM   2739  HB2 GLU A 181     -10.015  12.689 -11.429  1.00 96.60           H  
ATOM   2740  HB3 GLU A 181     -11.364  13.482 -10.582  1.00 96.60           H  
ATOM   2741  O   GLU A 181      -7.930  12.254  -9.734  1.00 96.60           O  
ATOM   2742  CG  GLU A 181     -11.829  11.539 -11.406  1.00 96.60           C  
ATOM   2743  HG2 GLU A 181     -12.659  11.363 -10.721  1.00 96.60           H  
ATOM   2744  HG3 GLU A 181     -11.316  10.592 -11.569  1.00 96.60           H  
ATOM   2745  CD  GLU A 181     -12.372  12.056 -12.754  1.00 96.60           C  
ATOM   2746  OE1 GLU A 181     -13.595  11.926 -12.990  1.00 96.60           O  
ATOM   2747  OE2 GLU A 181     -11.609  12.678 -13.531  1.00 96.60           O  
ATOM   2748  N   PHE A 182      -8.804  13.504  -8.109  1.00 97.53           N  
ATOM   2749  H   PHE A 182      -9.621  13.673  -7.540  1.00 97.53           H  
ATOM   2750  CA  PHE A 182      -7.523  14.076  -7.699  1.00 97.53           C  
ATOM   2751  HA  PHE A 182      -7.108  14.583  -8.570  1.00 97.53           H  
ATOM   2752  C   PHE A 182      -6.542  12.983  -7.215  1.00 97.53           C  
ATOM   2753  CB  PHE A 182      -7.765  15.122  -6.604  1.00 97.53           C  
ATOM   2754  HB2 PHE A 182      -8.336  15.949  -7.026  1.00 97.53           H  
ATOM   2755  HB3 PHE A 182      -8.370  14.671  -5.817  1.00 97.53           H  
ATOM   2756  O   PHE A 182      -6.893  12.199  -6.328  1.00 97.53           O  
ATOM   2757  CG  PHE A 182      -6.493  15.664  -5.979  1.00 97.53           C  
ATOM   2758  CD1 PHE A 182      -5.949  15.041  -4.840  1.00 97.53           C  
ATOM   2759  HD1 PHE A 182      -6.448  14.186  -4.408  1.00 97.53           H  
ATOM   2760  CD2 PHE A 182      -5.846  16.781  -6.537  1.00 97.53           C  
ATOM   2761  HD2 PHE A 182      -6.253  17.264  -7.412  1.00 97.53           H  
ATOM   2762  CE1 PHE A 182      -4.766  15.529  -4.261  1.00 97.53           C  
ATOM   2763  HE1 PHE A 182      -4.360  15.061  -3.376  1.00 97.53           H  
ATOM   2764  CE2 PHE A 182      -4.675  17.282  -5.945  1.00 97.53           C  
ATOM   2765  HE2 PHE A 182      -4.207  18.171  -6.342  1.00 97.53           H  
ATOM   2766  CZ  PHE A 182      -4.131  16.653  -4.813  1.00 97.53           C  
ATOM   2767  HZ  PHE A 182      -3.235  17.049  -4.357  1.00 97.53           H  
ATOM   2768  N   PRO A 183      -5.282  12.956  -7.697  1.00 97.04           N  
ATOM   2769  CA  PRO A 183      -4.611  13.966  -8.521  1.00 97.04           C  
ATOM   2770  HA  PRO A 183      -5.101  14.938  -8.468  1.00 97.04           H  
ATOM   2771  C   PRO A 183      -4.484  13.575 -10.005  1.00 97.04           C  
ATOM   2772  CB  PRO A 183      -3.250  14.085  -7.848  1.00 97.04           C  
ATOM   2773  HB2 PRO A 183      -3.354  14.659  -6.928  1.00 97.04           H  
ATOM   2774  HB3 PRO A 183      -2.480  14.507  -8.494  1.00 97.04           H  
ATOM   2775  O   PRO A 183      -3.689  14.163 -10.734  1.00 97.04           O  
ATOM   2776  CG  PRO A 183      -2.915  12.645  -7.515  1.00 97.04           C  
ATOM   2777  HG2 PRO A 183      -2.453  12.158  -8.374  1.00 97.04           H  
ATOM   2778  HG3 PRO A 183      -2.253  12.627  -6.649  1.00 97.04           H  
ATOM   2779  CD  PRO A 183      -4.275  12.010  -7.228  1.00 97.04           C  
ATOM   2780  HD2 PRO A 183      -4.370  11.062  -7.757  1.00 97.04           H  
ATOM   2781  HD3 PRO A 183      -4.365  11.844  -6.155  1.00 97.04           H  
ATOM   2782  N   PHE A 184      -5.212  12.560 -10.468  1.00 97.14           N  
ATOM   2783  H   PHE A 184      -5.941  12.164  -9.893  1.00 97.14           H  
ATOM   2784  CA  PHE A 184      -5.080  12.025 -11.821  1.00 97.14           C  
ATOM   2785  HA  PHE A 184      -4.032  12.075 -12.119  1.00 97.14           H  
ATOM   2786  C   PHE A 184      -5.867  12.890 -12.811  1.00 97.14           C  
ATOM   2787  CB  PHE A 184      -5.481  10.544 -11.824  1.00 97.14           C  
ATOM   2788  HB2 PHE A 184      -5.315  10.136 -12.822  1.00 97.14           H  
ATOM   2789  HB3 PHE A 184      -6.547  10.469 -11.609  1.00 97.14           H  
ATOM   2790  O   PHE A 184      -7.044  12.674 -13.076  1.00 97.14           O  
ATOM   2791  CG  PHE A 184      -4.706   9.704 -10.823  1.00 97.14           C  
ATOM   2792  CD1 PHE A 184      -3.298   9.686 -10.851  1.00 97.14           C  
ATOM   2793  HD1 PHE A 184      -2.771  10.257 -11.601  1.00 97.14           H  
ATOM   2794  CD2 PHE A 184      -5.386   8.968  -9.836  1.00 97.14           C  
ATOM   2795  HD2 PHE A 184      -6.465   8.977  -9.794  1.00 97.14           H  
ATOM   2796  CE1 PHE A 184      -2.574   8.941  -9.902  1.00 97.14           C  
ATOM   2797  HE1 PHE A 184      -1.495   8.931  -9.937  1.00 97.14           H  
ATOM   2798  CE2 PHE A 184      -4.661   8.222  -8.893  1.00 97.14           C  
ATOM   2799  HE2 PHE A 184      -5.194   7.643  -8.153  1.00 97.14           H  
ATOM   2800  CZ  PHE A 184      -3.257   8.205  -8.919  1.00 97.14           C  
ATOM   2801  HZ  PHE A 184      -2.712   7.616  -8.196  1.00 97.14           H  
ATOM   2802  N   GLY A 185      -5.215  13.942 -13.313  1.00 92.84           N  
ATOM   2803  H   GLY A 185      -4.276  14.107 -12.980  1.00 92.84           H  
ATOM   2804  CA  GLY A 185      -5.777  14.841 -14.328  1.00 92.84           C  
ATOM   2805  HA2 GLY A 185      -4.963  15.410 -14.777  1.00 92.84           H  
ATOM   2806  HA3 GLY A 185      -6.241  14.236 -15.107  1.00 92.84           H  
ATOM   2807  C   GLY A 185      -6.827  15.838 -13.814  1.00 92.84           C  
ATOM   2808  O   GLY A 185      -7.402  16.580 -14.617  1.00 92.84           O  
ATOM   2809  N   LYS A 186      -7.079  15.891 -12.497  1.00 95.94           N  
ATOM   2810  H   LYS A 186      -6.569  15.247 -11.909  1.00 95.94           H  
ATOM   2811  CA  LYS A 186      -8.055  16.789 -11.850  1.00 95.94           C  
ATOM   2812  HA  LYS A 186      -8.321  17.577 -12.555  1.00 95.94           H  
ATOM   2813  C   LYS A 186      -7.494  17.482 -10.609  1.00 95.94           C  
ATOM   2814  CB  LYS A 186      -9.325  16.015 -11.457  1.00 95.94           C  
ATOM   2815  HB2 LYS A 186     -10.021  16.692 -10.960  1.00 95.94           H  
ATOM   2816  HB3 LYS A 186      -9.050  15.243 -10.738  1.00 95.94           H  
ATOM   2817  O   LYS A 186      -6.587  16.986  -9.949  1.00 95.94           O  
ATOM   2818  CG  LYS A 186     -10.061  15.340 -12.615  1.00 95.94           C  
ATOM   2819  HG2 LYS A 186     -10.926  14.828 -12.192  1.00 95.94           H  
ATOM   2820  HG3 LYS A 186      -9.409  14.593 -13.067  1.00 95.94           H  
ATOM   2821  CD  LYS A 186     -10.606  16.275 -13.692  1.00 95.94           C  
ATOM   2822  HD2 LYS A 186      -9.798  16.836 -14.161  1.00 95.94           H  
ATOM   2823  HD3 LYS A 186     -11.337  16.958 -13.258  1.00 95.94           H  
ATOM   2824  CE  LYS A 186     -11.271  15.349 -14.707  1.00 95.94           C  
ATOM   2825  HE2 LYS A 186     -12.118  14.851 -14.236  1.00 95.94           H  
ATOM   2826  HE3 LYS A 186     -10.569  14.551 -14.950  1.00 95.94           H  
ATOM   2827  NZ  LYS A 186     -11.677  16.063 -15.930  1.00 95.94           N  
ATOM   2828  HZ1 LYS A 186     -12.356  16.776 -15.704  1.00 95.94           H  
ATOM   2829  HZ2 LYS A 186     -10.850  16.455 -16.358  1.00 95.94           H  
ATOM   2830  HZ3 LYS A 186     -12.078  15.378 -16.555  1.00 95.94           H  
ATOM   2831  N   VAL A 187      -8.103  18.620 -10.279  1.00 96.72           N  
ATOM   2832  H   VAL A 187      -8.875  18.915 -10.859  1.00 96.72           H  
ATOM   2833  CA  VAL A 187      -7.873  19.378  -9.038  1.00 96.72           C  
ATOM   2834  HA  VAL A 187      -6.829  19.268  -8.745  1.00 96.72           H  
ATOM   2835  C   VAL A 187      -8.724  18.837  -7.890  1.00 96.72           C  
ATOM   2836  CB  VAL A 187      -8.139  20.884  -9.242  1.00 96.72           C  
ATOM   2837  HB  VAL A 187      -7.896  21.408  -8.318  1.00 96.72           H  
ATOM   2838  O   VAL A 187      -9.695  18.109  -8.119  1.00 96.72           O  
ATOM   2839  CG1 VAL A 187      -7.244  21.446 -10.349  1.00 96.72           C  
ATOM   2840 HG11 VAL A 187      -6.214  21.140 -10.163  1.00 96.72           H  
ATOM   2841 HG12 VAL A 187      -7.289  22.535 -10.339  1.00 96.72           H  
ATOM   2842 HG13 VAL A 187      -7.549  21.076 -11.328  1.00 96.72           H  
ATOM   2843  CG2 VAL A 187      -9.599  21.209  -9.590  1.00 96.72           C  
ATOM   2844 HG21 VAL A 187      -9.708  22.287  -9.711  1.00 96.72           H  
ATOM   2845 HG22 VAL A 187      -9.895  20.713 -10.515  1.00 96.72           H  
ATOM   2846 HG23 VAL A 187     -10.254  20.888  -8.781  1.00 96.72           H  
ATOM   2847  N   VAL A 188      -8.406  19.229  -6.656  1.00 96.94           N  
ATOM   2848  H   VAL A 188      -7.588  19.806  -6.522  1.00 96.94           H  
ATOM   2849  CA  VAL A 188      -9.249  18.921  -5.493  1.00 96.94           C  
ATOM   2850  HA  VAL A 188      -9.285  17.836  -5.391  1.00 96.94           H  
ATOM   2851  C   VAL A 188     -10.662  19.498  -5.702  1.00 96.94           C  
ATOM   2852  CB  VAL A 188      -8.643  19.470  -4.196  1.00 96.94           C  
ATOM   2853  HB  VAL A 188      -8.547  20.551  -4.299  1.00 96.94           H  
ATOM   2854  O   VAL A 188     -10.791  20.695  -5.988  1.00 96.94           O  
ATOM   2855  CG1 VAL A 188      -9.524  19.154  -2.981  1.00 96.94           C  
ATOM   2856 HG11 VAL A 188     -10.477  19.678  -3.047  1.00 96.94           H  
ATOM   2857 HG12 VAL A 188      -9.031  19.492  -2.070  1.00 96.94           H  
ATOM   2858 HG13 VAL A 188      -9.704  18.081  -2.917  1.00 96.94           H  
ATOM   2859  CG2 VAL A 188      -7.266  18.861  -3.929  1.00 96.94           C  
ATOM   2860 HG21 VAL A 188      -7.318  17.773  -3.917  1.00 96.94           H  
ATOM   2861 HG22 VAL A 188      -6.552  19.187  -4.685  1.00 96.94           H  
ATOM   2862 HG23 VAL A 188      -6.916  19.212  -2.958  1.00 96.94           H  
ATOM   2863  N   PRO A 189     -11.735  18.690  -5.567  1.00 96.43           N  
ATOM   2864  CA  PRO A 189     -13.108  19.161  -5.740  1.00 96.43           C  
ATOM   2865  HA  PRO A 189     -13.209  19.540  -6.757  1.00 96.43           H  
ATOM   2866  C   PRO A 189     -13.503  20.262  -4.748  1.00 96.43           C  
ATOM   2867  CB  PRO A 189     -14.002  17.929  -5.570  1.00 96.43           C  
ATOM   2868  HB2 PRO A 189     -14.861  17.959  -6.241  1.00 96.43           H  
ATOM   2869  HB3 PRO A 189     -14.333  17.853  -4.535  1.00 96.43           H  
ATOM   2870  O   PRO A 189     -12.986  20.340  -3.636  1.00 96.43           O  
ATOM   2871  CG  PRO A 189     -13.076  16.760  -5.890  1.00 96.43           C  
ATOM   2872  HG2 PRO A 189     -13.032  16.610  -6.969  1.00 96.43           H  
ATOM   2873  HG3 PRO A 189     -13.395  15.847  -5.387  1.00 96.43           H  
ATOM   2874  CD  PRO A 189     -11.720  17.244  -5.389  1.00 96.43           C  
ATOM   2875  HD2 PRO A 189     -11.606  17.011  -4.330  1.00 96.43           H  
ATOM   2876  HD3 PRO A 189     -10.935  16.766  -5.974  1.00 96.43           H  
ATOM   2877  N   ALA A 190     -14.484  21.083  -5.126  1.00 95.60           N  
ATOM   2878  H   ALA A 190     -14.907  20.955  -6.034  1.00 95.60           H  
ATOM   2879  CA  ALA A 190     -15.052  22.084  -4.225  1.00 95.60           C  
ATOM   2880  HA  ALA A 190     -14.249  22.751  -3.912  1.00 95.60           H  
ATOM   2881  C   ALA A 190     -15.648  21.439  -2.959  1.00 95.60           C  
ATOM   2882  CB  ALA A 190     -16.092  22.914  -4.986  1.00 95.60           C  
ATOM   2883  HB1 ALA A 190     -16.489  23.690  -4.331  1.00 95.60           H  
ATOM   2884  HB2 ALA A 190     -16.911  22.272  -5.312  1.00 95.60           H  
ATOM   2885  HB3 ALA A 190     -15.628  23.384  -5.853  1.00 95.60           H  
ATOM   2886  O   ALA A 190     -16.264  20.375  -3.033  1.00 95.60           O  
ATOM   2887  N   GLY A 191     -15.480  22.100  -1.809  1.00 94.86           N  
ATOM   2888  H   GLY A 191     -14.942  22.955  -1.811  1.00 94.86           H  
ATOM   2889  CA  GLY A 191     -15.992  21.619  -0.520  1.00 94.86           C  
ATOM   2890  HA2 GLY A 191     -17.040  21.336  -0.626  1.00 94.86           H  
ATOM   2891  HA3 GLY A 191     -15.932  22.425   0.212  1.00 94.86           H  
ATOM   2892  C   GLY A 191     -15.237  20.416   0.051  1.00 94.86           C  
ATOM   2893  O   GLY A 191     -15.738  19.768   0.963  1.00 94.86           O  
ATOM   2894  N   LYS A 192     -14.053  20.084  -0.475  1.00 96.56           N  
ATOM   2895  H   LYS A 192     -13.683  20.628  -1.242  1.00 96.56           H  
ATOM   2896  CA  LYS A 192     -13.208  19.002   0.038  1.00 96.56           C  
ATOM   2897  HA  LYS A 192     -13.597  18.676   1.002  1.00 96.56           H  
ATOM   2898  C   LYS A 192     -11.788  19.498   0.295  1.00 96.56           C  
ATOM   2899  CB  LYS A 192     -13.236  17.794  -0.919  1.00 96.56           C  
ATOM   2900  HB2 LYS A 192     -12.937  18.110  -1.919  1.00 96.56           H  
ATOM   2901  HB3 LYS A 192     -12.521  17.051  -0.565  1.00 96.56           H  
ATOM   2902  O   LYS A 192     -11.277  20.332  -0.447  1.00 96.56           O  
ATOM   2903  CG  LYS A 192     -14.632  17.148  -0.971  1.00 96.56           C  
ATOM   2904  HG2 LYS A 192     -14.926  16.889   0.046  1.00 96.56           H  
ATOM   2905  HG3 LYS A 192     -15.352  17.864  -1.368  1.00 96.56           H  
ATOM   2906  CD  LYS A 192     -14.679  15.880  -1.837  1.00 96.56           C  
ATOM   2907  HD2 LYS A 192     -13.904  15.189  -1.506  1.00 96.56           H  
ATOM   2908  HD3 LYS A 192     -14.506  16.142  -2.881  1.00 96.56           H  
ATOM   2909  CE  LYS A 192     -16.062  15.232  -1.671  1.00 96.56           C  
ATOM   2910  HE2 LYS A 192     -16.240  15.070  -0.607  1.00 96.56           H  
ATOM   2911  HE3 LYS A 192     -16.828  15.930  -2.008  1.00 96.56           H  
ATOM   2912  NZ  LYS A 192     -16.195  13.934  -2.380  1.00 96.56           N  
ATOM   2913  HZ1 LYS A 192     -16.220  14.052  -3.383  1.00 96.56           H  
ATOM   2914  HZ2 LYS A 192     -17.058  13.504  -2.080  1.00 96.56           H  
ATOM   2915  HZ3 LYS A 192     -15.445  13.305  -2.132  1.00 96.56           H  
ATOM   2916  N   SER A 193     -11.164  18.928   1.317  1.00 97.14           N  
ATOM   2917  H   SER A 193     -11.698  18.282   1.881  1.00 97.14           H  
ATOM   2918  CA  SER A 193      -9.721  18.977   1.564  1.00 97.14           C  
ATOM   2919  HA  SER A 193      -9.233  19.586   0.803  1.00 97.14           H  
ATOM   2920  C   SER A 193      -9.187  17.549   1.471  1.00 97.14           C  
ATOM   2921  CB  SER A 193      -9.441  19.625   2.925  1.00 97.14           C  
ATOM   2922  HB2 SER A 193      -9.969  19.068   3.699  1.00 97.14           H  
ATOM   2923  HB3 SER A 193      -9.817  20.649   2.919  1.00 97.14           H  
ATOM   2924  O   SER A 193      -9.827  16.610   1.962  1.00 97.14           O  
ATOM   2925  OG  SER A 193      -8.061  19.639   3.235  1.00 97.14           O  
ATOM   2926  HG  SER A 193      -7.763  20.551   3.200  1.00 97.14           H  
ATOM   2927  N   ILE A 194      -8.060  17.358   0.785  1.00 97.88           N  
ATOM   2928  H   ILE A 194      -7.558  18.174   0.467  1.00 97.88           H  
ATOM   2929  CA  ILE A 194      -7.458  16.040   0.560  1.00 97.88           C  
ATOM   2930  HA  ILE A 194      -8.011  15.300   1.139  1.00 97.88           H  
ATOM   2931  C   ILE A 194      -6.029  16.044   1.090  1.00 97.88           C  
ATOM   2932  CB  ILE A 194      -7.546  15.593  -0.920  1.00 97.88           C  
ATOM   2933  HB  ILE A 194      -7.017  16.316  -1.542  1.00 97.88           H  
ATOM   2934  O   ILE A 194      -5.184  16.825   0.660  1.00 97.88           O  
ATOM   2935  CG1 ILE A 194      -9.026  15.537  -1.369  1.00 97.88           C  
ATOM   2936 HG12 ILE A 194      -9.464  16.530  -1.263  1.00 97.88           H  
ATOM   2937 HG13 ILE A 194      -9.576  14.870  -0.705  1.00 97.88           H  
ATOM   2938  CG2 ILE A 194      -6.873  14.213  -1.084  1.00 97.88           C  
ATOM   2939 HG21 ILE A 194      -5.816  14.270  -0.826  1.00 97.88           H  
ATOM   2940 HG22 ILE A 194      -7.364  13.482  -0.443  1.00 97.88           H  
ATOM   2941 HG23 ILE A 194      -6.930  13.877  -2.120  1.00 97.88           H  
ATOM   2942  CD1 ILE A 194      -9.257  15.092  -2.821  1.00 97.88           C  
ATOM   2943 HD11 ILE A 194     -10.308  15.229  -3.073  1.00 97.88           H  
ATOM   2944 HD12 ILE A 194      -8.650  15.697  -3.494  1.00 97.88           H  
ATOM   2945 HD13 ILE A 194      -9.009  14.038  -2.945  1.00 97.88           H  
ATOM   2946  N   ALA A 195      -5.755  15.122   2.006  1.00 97.71           N  
ATOM   2947  H   ALA A 195      -6.508  14.519   2.305  1.00 97.71           H  
ATOM   2948  CA  ALA A 195      -4.424  14.837   2.512  1.00 97.71           C  
ATOM   2949  HA  ALA A 195      -3.779  15.702   2.358  1.00 97.71           H  
ATOM   2950  C   ALA A 195      -3.848  13.627   1.768  1.00 97.71           C  
ATOM   2951  CB  ALA A 195      -4.540  14.586   4.017  1.00 97.71           C  
ATOM   2952  HB1 ALA A 195      -5.116  15.383   4.486  1.00 97.71           H  
ATOM   2953  HB2 ALA A 195      -5.034  13.631   4.194  1.00 97.71           H  
ATOM   2954  HB3 ALA A 195      -3.548  14.552   4.468  1.00 97.71           H  
ATOM   2955  O   ALA A 195      -4.440  12.548   1.806  1.00 97.71           O  
ATOM   2956  N   VAL A 196      -2.697  13.772   1.115  1.00 97.71           N  
ATOM   2957  H   VAL A 196      -2.270  14.688   1.108  1.00 97.71           H  
ATOM   2958  CA  VAL A 196      -1.956  12.646   0.530  1.00 97.71           C  
ATOM   2959  HA  VAL A 196      -2.656  11.846   0.289  1.00 97.71           H  
ATOM   2960  C   VAL A 196      -0.972  12.122   1.572  1.00 97.71           C  
ATOM   2961  CB  VAL A 196      -1.248  13.033  -0.779  1.00 97.71           C  
ATOM   2962  HB  VAL A 196      -0.474  13.772  -0.570  1.00 97.71           H  
ATOM   2963  O   VAL A 196      -0.007  12.797   1.927  1.00 97.71           O  
ATOM   2964  CG1 VAL A 196      -0.575  11.812  -1.408  1.00 97.71           C  
ATOM   2965 HG11 VAL A 196      -0.020  12.127  -2.291  1.00 97.71           H  
ATOM   2966 HG12 VAL A 196      -1.325  11.072  -1.686  1.00 97.71           H  
ATOM   2967 HG13 VAL A 196       0.123  11.358  -0.704  1.00 97.71           H  
ATOM   2968  CG2 VAL A 196      -2.217  13.622  -1.813  1.00 97.71           C  
ATOM   2969 HG21 VAL A 196      -3.014  12.911  -2.032  1.00 97.71           H  
ATOM   2970 HG22 VAL A 196      -1.680  13.859  -2.732  1.00 97.71           H  
ATOM   2971 HG23 VAL A 196      -2.656  14.542  -1.430  1.00 97.71           H  
ATOM   2972  N   ASN A 197      -1.220  10.911   2.068  1.00 97.72           N  
ATOM   2973  H   ASN A 197      -2.024  10.414   1.712  1.00 97.72           H  
ATOM   2974  CA  ASN A 197      -0.478  10.312   3.177  1.00 97.72           C  
ATOM   2975  HA  ASN A 197      -0.036  11.101   3.785  1.00 97.72           H  
ATOM   2976  C   ASN A 197       0.660   9.391   2.726  1.00 97.72           C  
ATOM   2977  CB  ASN A 197      -1.429   9.503   4.063  1.00 97.72           C  
ATOM   2978  HB2 ASN A 197      -0.851   9.187   4.932  1.00 97.72           H  
ATOM   2979  HB3 ASN A 197      -1.766   8.614   3.530  1.00 97.72           H  
ATOM   2980  O   ASN A 197       1.633   9.225   3.456  1.00 97.72           O  
ATOM   2981  CG  ASN A 197      -2.631  10.257   4.585  1.00 97.72           C  
ATOM   2982  ND2 ASN A 197      -3.764  10.092   3.946  1.00 97.72           N  
ATOM   2983 HD21 ASN A 197      -3.794   9.558   3.089  1.00 97.72           H  
ATOM   2984 HD22 ASN A 197      -4.600  10.468   4.369  1.00 97.72           H  
ATOM   2985  OD1 ASN A 197      -2.569  10.957   5.581  1.00 97.72           O  
ATOM   2986  N   ALA A 198       0.542   8.756   1.559  1.00 96.85           N  
ATOM   2987  H   ALA A 198      -0.272   8.923   0.985  1.00 96.85           H  
ATOM   2988  CA  ALA A 198       1.549   7.819   1.072  1.00 96.85           C  
ATOM   2989  HA  ALA A 198       2.536   8.191   1.349  1.00 96.85           H  
ATOM   2990  C   ALA A 198       1.515   7.664  -0.448  1.00 96.85           C  
ATOM   2991  CB  ALA A 198       1.324   6.458   1.738  1.00 96.85           C  
ATOM   2992  HB1 ALA A 198       0.446   5.979   1.303  1.00 96.85           H  
ATOM   2993  HB2 ALA A 198       2.189   5.817   1.565  1.00 96.85           H  
ATOM   2994  HB3 ALA A 198       1.182   6.575   2.812  1.00 96.85           H  
ATOM   2995  O   ALA A 198       0.476   7.889  -1.074  1.00 96.85           O  
ATOM   2996  N   LEU A 199       2.639   7.213  -1.006  1.00 96.56           N  
ATOM   2997  H   LEU A 199       3.419   7.027  -0.392  1.00 96.56           H  
ATOM   2998  CA  LEU A 199       2.795   6.837  -2.410  1.00 96.56           C  
ATOM   2999  HA  LEU A 199       1.843   6.969  -2.925  1.00 96.56           H  
ATOM   3000  C   LEU A 199       3.184   5.356  -2.519  1.00 96.56           C  
ATOM   3001  CB  LEU A 199       3.828   7.775  -3.057  1.00 96.56           C  
ATOM   3002  HB2 LEU A 199       3.441   8.793  -3.020  1.00 96.56           H  
ATOM   3003  HB3 LEU A 199       4.740   7.738  -2.460  1.00 96.56           H  
ATOM   3004  O   LEU A 199       4.222   4.935  -2.004  1.00 96.56           O  
ATOM   3005  CG  LEU A 199       4.195   7.428  -4.513  1.00 96.56           C  
ATOM   3006  HG  LEU A 199       4.599   6.417  -4.564  1.00 96.56           H  
ATOM   3007  CD1 LEU A 199       3.017   7.547  -5.481  1.00 96.56           C  
ATOM   3008 HD11 LEU A 199       3.342   7.268  -6.483  1.00 96.56           H  
ATOM   3009 HD12 LEU A 199       2.645   8.572  -5.499  1.00 96.56           H  
ATOM   3010 HD13 LEU A 199       2.215   6.868  -5.192  1.00 96.56           H  
ATOM   3011  CD2 LEU A 199       5.270   8.404  -4.980  1.00 96.56           C  
ATOM   3012 HD21 LEU A 199       5.546   8.190  -6.012  1.00 96.56           H  
ATOM   3013 HD22 LEU A 199       4.875   9.417  -4.899  1.00 96.56           H  
ATOM   3014 HD23 LEU A 199       6.151   8.314  -4.346  1.00 96.56           H  
ATOM   3015  N   LEU A 200       2.343   4.590  -3.212  1.00 95.34           N  
ATOM   3016  H   LEU A 200       1.520   5.030  -3.598  1.00 95.34           H  
ATOM   3017  CA  LEU A 200       2.571   3.209  -3.619  1.00 95.34           C  
ATOM   3018  HA  LEU A 200       3.331   2.752  -2.985  1.00 95.34           H  
ATOM   3019  C   LEU A 200       3.076   3.230  -5.058  1.00 95.34           C  
ATOM   3020  CB  LEU A 200       1.288   2.363  -3.532  1.00 95.34           C  
ATOM   3021  HB2 LEU A 200       0.527   2.773  -4.196  1.00 95.34           H  
ATOM   3022  HB3 LEU A 200       1.542   1.372  -3.908  1.00 95.34           H  
ATOM   3023  O   LEU A 200       2.309   3.462  -5.993  1.00 95.34           O  
ATOM   3024  CG  LEU A 200       0.686   2.196  -2.135  1.00 95.34           C  
ATOM   3025  HG  LEU A 200       1.489   1.980  -1.429  1.00 95.34           H  
ATOM   3026  CD1 LEU A 200      -0.115   3.404  -1.659  1.00 95.34           C  
ATOM   3027 HD11 LEU A 200       0.544   4.244  -1.437  1.00 95.34           H  
ATOM   3028 HD12 LEU A 200      -0.637   3.124  -0.744  1.00 95.34           H  
ATOM   3029 HD13 LEU A 200      -0.848   3.691  -2.413  1.00 95.34           H  
ATOM   3030  CD2 LEU A 200      -0.265   1.009  -2.122  1.00 95.34           C  
ATOM   3031 HD21 LEU A 200       0.333   0.105  -2.241  1.00 95.34           H  
ATOM   3032 HD22 LEU A 200      -0.778   0.940  -1.162  1.00 95.34           H  
ATOM   3033 HD23 LEU A 200      -0.994   1.089  -2.929  1.00 95.34           H  
ATOM   3034  N   ALA A 201       4.376   3.042  -5.212  1.00 94.91           N  
ATOM   3035  H   ALA A 201       4.934   2.823  -4.400  1.00 94.91           H  
ATOM   3036  CA  ALA A 201       5.044   2.966  -6.499  1.00 94.91           C  
ATOM   3037  HA  ALA A 201       4.436   2.393  -7.199  1.00 94.91           H  
ATOM   3038  C   ALA A 201       6.384   2.259  -6.305  1.00 94.91           C  
ATOM   3039  CB  ALA A 201       5.260   4.389  -7.038  1.00 94.91           C  
ATOM   3040  HB1 ALA A 201       4.303   4.901  -7.139  1.00 94.91           H  
ATOM   3041  HB2 ALA A 201       5.899   4.951  -6.357  1.00 94.91           H  
ATOM   3042  HB3 ALA A 201       5.735   4.336  -8.018  1.00 94.91           H  
ATOM   3043  O   ALA A 201       6.970   2.337  -5.227  1.00 94.91           O  
ATOM   3044  N   SER A 202       6.914   1.643  -7.349  1.00 92.84           N  
ATOM   3045  H   SER A 202       6.313   1.408  -8.126  1.00 92.84           H  
ATOM   3046  CA  SER A 202       8.285   1.137  -7.366  1.00 92.84           C  
ATOM   3047  HA  SER A 202       8.837   1.535  -6.514  1.00 92.84           H  
ATOM   3048  C   SER A 202       9.024   1.559  -8.622  1.00 92.84           C  
ATOM   3049  CB  SER A 202       8.295  -0.385  -7.249  1.00 92.84           C  
ATOM   3050  HB2 SER A 202       9.325  -0.731  -7.167  1.00 92.84           H  
ATOM   3051  HB3 SER A 202       7.761  -0.679  -6.345  1.00 92.84           H  
ATOM   3052  O   SER A 202       8.437   2.024  -9.601  1.00 92.84           O  
ATOM   3053  OG  SER A 202       7.712  -0.972  -8.395  1.00 92.84           O  
ATOM   3054  HG  SER A 202       8.369  -0.999  -9.095  1.00 92.84           H  
ATOM   3055  N   ASP A 203      10.335   1.350  -8.614  1.00 93.00           N  
ATOM   3056  H   ASP A 203      10.763   0.934  -7.799  1.00 93.00           H  
ATOM   3057  CA  ASP A 203      11.083   1.246  -9.853  1.00 93.00           C  
ATOM   3058  HA  ASP A 203      10.949   2.182 -10.395  1.00 93.00           H  
ATOM   3059  C   ASP A 203      10.542   0.096 -10.712  1.00 93.00           C  
ATOM   3060  CB  ASP A 203      12.566   1.075  -9.537  1.00 93.00           C  
ATOM   3061  HB2 ASP A 203      13.138   1.089 -10.465  1.00 93.00           H  
ATOM   3062  HB3 ASP A 203      12.902   1.947  -8.976  1.00 93.00           H  
ATOM   3063  O   ASP A 203      10.105  -0.931 -10.179  1.00 93.00           O  
ATOM   3064  CG  ASP A 203      12.852  -0.207  -8.747  1.00 93.00           C  
ATOM   3065  OD1 ASP A 203      12.506  -0.257  -7.537  1.00 93.00           O  
ATOM   3066  OD2 ASP A 203      13.442  -1.134  -9.330  1.00 93.00           O  
ATOM   3067  N   ARG A 204      10.526   0.313 -12.029  1.00 91.35           N  
ATOM   3068  H   ARG A 204      10.905   1.185 -12.370  1.00 91.35           H  
ATOM   3069  CA  ARG A 204      10.021  -0.636 -13.021  1.00 91.35           C  
ATOM   3070  HA  ARG A 204      10.053  -1.638 -12.592  1.00 91.35           H  
ATOM   3071  C   ARG A 204      10.892  -0.626 -14.255  1.00 91.35           C  
ATOM   3072  CB  ARG A 204       8.575  -0.326 -13.431  1.00 91.35           C  
ATOM   3073  HB2 ARG A 204       8.543   0.589 -14.024  1.00 91.35           H  
ATOM   3074  HB3 ARG A 204       8.205  -1.150 -14.041  1.00 91.35           H  
ATOM   3075  O   ARG A 204      11.259   0.447 -14.741  1.00 91.35           O  
ATOM   3076  CG  ARG A 204       7.674  -0.156 -12.213  1.00 91.35           C  
ATOM   3077  HG2 ARG A 204       7.925   0.780 -11.713  1.00 91.35           H  
ATOM   3078  HG3 ARG A 204       7.821  -0.987 -11.523  1.00 91.35           H  
ATOM   3079  CD  ARG A 204       6.216  -0.100 -12.614  1.00 91.35           C  
ATOM   3080  HD2 ARG A 204       6.085   0.683 -13.361  1.00 91.35           H  
ATOM   3081  HD3 ARG A 204       5.937  -1.058 -13.053  1.00 91.35           H  
ATOM   3082  NE  ARG A 204       5.396   0.138 -11.418  1.00 91.35           N  
ATOM   3083  HE  ARG A 204       5.570  -0.440 -10.608  1.00 91.35           H  
ATOM   3084  NH1 ARG A 204       4.066   1.746 -12.288  1.00 91.35           N  
ATOM   3085 HH11 ARG A 204       3.300   2.397 -12.193  1.00 91.35           H  
ATOM   3086 HH12 ARG A 204       4.601   1.676 -13.142  1.00 91.35           H  
ATOM   3087  NH2 ARG A 204       3.695   1.012 -10.230  1.00 91.35           N  
ATOM   3088 HH21 ARG A 204       2.765   1.404 -10.216  1.00 91.35           H  
ATOM   3089 HH22 ARG A 204       3.970   0.475  -9.420  1.00 91.35           H  
ATOM   3090  CZ  ARG A 204       4.378   0.954 -11.319  1.00 91.35           C  
ATOM   3091  N   ASN A 205      11.141  -1.798 -14.805  1.00 89.75           N  
ATOM   3092  H   ASN A 205      10.881  -2.638 -14.307  1.00 89.75           H  
ATOM   3093  CA  ASN A 205      11.755  -1.950 -16.110  1.00 89.75           C  
ATOM   3094  HA  ASN A 205      11.630  -1.014 -16.655  1.00 89.75           H  
ATOM   3095  C   ASN A 205      11.058  -3.026 -16.918  1.00 89.75           C  
ATOM   3096  CB  ASN A 205      13.258  -2.238 -16.003  1.00 89.75           C  
ATOM   3097  HB2 ASN A 205      13.759  -1.398 -15.521  1.00 89.75           H  
ATOM   3098  HB3 ASN A 205      13.675  -2.322 -17.007  1.00 89.75           H  
ATOM   3099  O   ASN A 205      10.577  -4.017 -16.387  1.00 89.75           O  
ATOM   3100  CG  ASN A 205      13.583  -3.506 -15.229  1.00 89.75           C  
ATOM   3101  ND2 ASN A 205      14.256  -4.464 -15.820  1.00 89.75           N  
ATOM   3102 HD21 ASN A 205      14.447  -5.282 -15.259  1.00 89.75           H  
ATOM   3103 HD22 ASN A 205      14.642  -4.343 -16.745  1.00 89.75           H  
ATOM   3104  OD1 ASN A 205      13.240  -3.643 -14.071  1.00 89.75           O  
ATOM   3105  N   ILE A 206      11.077  -2.829 -18.226  1.00 86.47           N  
ATOM   3106  H   ILE A 206      11.476  -1.963 -18.559  1.00 86.47           H  
ATOM   3107  CA  ILE A 206      10.948  -3.896 -19.203  1.00 86.47           C  
ATOM   3108  HA  ILE A 206      10.790  -4.842 -18.686  1.00 86.47           H  
ATOM   3109  C   ILE A 206      12.284  -3.974 -19.928  1.00 86.47           C  
ATOM   3110  CB  ILE A 206       9.737  -3.655 -20.124  1.00 86.47           C  
ATOM   3111  HB  ILE A 206       8.853  -3.622 -19.488  1.00 86.47           H  
ATOM   3112  O   ILE A 206      12.781  -2.964 -20.429  1.00 86.47           O  
ATOM   3113  CG1 ILE A 206       9.565  -4.853 -21.077  1.00 86.47           C  
ATOM   3114 HG12 ILE A 206       9.653  -5.776 -20.503  1.00 86.47           H  
ATOM   3115 HG13 ILE A 206      10.352  -4.845 -21.831  1.00 86.47           H  
ATOM   3116  CG2 ILE A 206       9.792  -2.301 -20.855  1.00 86.47           C  
ATOM   3117 HG21 ILE A 206      10.668  -2.261 -21.503  1.00 86.47           H  
ATOM   3118 HG22 ILE A 206       8.888  -2.153 -21.445  1.00 86.47           H  
ATOM   3119 HG23 ILE A 206       9.854  -1.490 -20.129  1.00 86.47           H  
ATOM   3120  CD1 ILE A 206       8.201  -4.873 -21.775  1.00 86.47           C  
ATOM   3121 HD11 ILE A 206       7.401  -4.819 -21.036  1.00 86.47           H  
ATOM   3122 HD12 ILE A 206       8.115  -4.037 -22.469  1.00 86.47           H  
ATOM   3123 HD13 ILE A 206       8.099  -5.802 -22.336  1.00 86.47           H  
ATOM   3124  N   SER A 207      12.892  -5.151 -19.948  1.00 77.72           N  
ATOM   3125  H   SER A 207      12.435  -5.952 -19.536  1.00 77.72           H  
ATOM   3126  CA  SER A 207      14.183  -5.368 -20.594  1.00 77.72           C  
ATOM   3127  HA  SER A 207      14.455  -4.498 -21.191  1.00 77.72           H  
ATOM   3128  C   SER A 207      14.104  -6.547 -21.541  1.00 77.72           C  
ATOM   3129  CB  SER A 207      15.289  -5.569 -19.560  1.00 77.72           C  
ATOM   3130  HB2 SER A 207      16.223  -5.763 -20.088  1.00 77.72           H  
ATOM   3131  HB3 SER A 207      15.406  -4.658 -18.973  1.00 77.72           H  
ATOM   3132  O   SER A 207      13.354  -7.478 -21.316  1.00 77.72           O  
ATOM   3133  OG  SER A 207      15.000  -6.649 -18.690  1.00 77.72           O  
ATOM   3134  HG  SER A 207      14.363  -7.239 -19.099  1.00 77.72           H  
ATOM   3135  N   THR A 208      14.889  -6.509 -22.600  1.00 72.42           N  
ATOM   3136  H   THR A 208      15.468  -5.693 -22.738  1.00 72.42           H  
ATOM   3137  CA  THR A 208      15.090  -7.613 -23.534  1.00 72.42           C  
ATOM   3138  HA  THR A 208      14.774  -8.553 -23.082  1.00 72.42           H  
ATOM   3139  C   THR A 208      16.583  -7.678 -23.846  1.00 72.42           C  
ATOM   3140  CB  THR A 208      14.291  -7.405 -24.833  1.00 72.42           C  
ATOM   3141  HB  THR A 208      14.337  -8.322 -25.422  1.00 72.42           H  
ATOM   3142  O   THR A 208      17.334  -6.740 -23.556  1.00 72.42           O  
ATOM   3143  CG2 THR A 208      12.822  -7.030 -24.623  1.00 72.42           C  
ATOM   3144 HG21 THR A 208      12.287  -7.107 -25.570  1.00 72.42           H  
ATOM   3145 HG22 THR A 208      12.362  -7.711 -23.906  1.00 72.42           H  
ATOM   3146 HG23 THR A 208      12.737  -6.018 -24.228  1.00 72.42           H  
ATOM   3147  OG1 THR A 208      14.893  -6.357 -25.570  1.00 72.42           O  
ATOM   3148  HG1 THR A 208      14.897  -5.595 -24.986  1.00 72.42           H  
ATOM   3149  N   ALA A 209      17.025  -8.720 -24.549  1.00 71.56           N  
ATOM   3150  H   ALA A 209      16.385  -9.475 -24.747  1.00 71.56           H  
ATOM   3151  CA  ALA A 209      18.415  -8.807 -25.003  1.00 71.56           C  
ATOM   3152  HA  ALA A 209      19.055  -8.820 -24.120  1.00 71.56           H  
ATOM   3153  C   ALA A 209      18.876  -7.609 -25.874  1.00 71.56           C  
ATOM   3154  CB  ALA A 209      18.585 -10.136 -25.748  1.00 71.56           C  
ATOM   3155  HB1 ALA A 209      17.949 -10.151 -26.632  1.00 71.56           H  
ATOM   3156  HB2 ALA A 209      19.626 -10.252 -26.050  1.00 71.56           H  
ATOM   3157  HB3 ALA A 209      18.313 -10.962 -25.091  1.00 71.56           H  
ATOM   3158  O   ALA A 209      20.078  -7.383 -26.009  1.00 71.56           O  
ATOM   3159  N   SER A 210      17.952  -6.841 -26.471  1.00 73.38           N  
ATOM   3160  H   SER A 210      16.979  -7.056 -26.303  1.00 73.38           H  
ATOM   3161  CA  SER A 210      18.236  -5.668 -27.317  1.00 73.38           C  
ATOM   3162  HA  SER A 210      19.279  -5.725 -27.632  1.00 73.38           H  
ATOM   3163  C   SER A 210      18.107  -4.310 -26.604  1.00 73.38           C  
ATOM   3164  CB  SER A 210      17.393  -5.725 -28.598  1.00 73.38           C  
ATOM   3165  HB2 SER A 210      17.479  -4.786 -29.144  1.00 73.38           H  
ATOM   3166  HB3 SER A 210      17.790  -6.517 -29.233  1.00 73.38           H  
ATOM   3167  O   SER A 210      18.154  -3.257 -27.256  1.00 73.38           O  
ATOM   3168  OG  SER A 210      16.028  -6.010 -28.358  1.00 73.38           O  
ATOM   3169  HG  SER A 210      15.675  -5.450 -27.663  1.00 73.38           H  
ATOM   3170  N   GLY A 211      17.919  -4.311 -25.284  1.00 78.79           N  
ATOM   3171  H   GLY A 211      17.840  -5.200 -24.812  1.00 78.79           H  
ATOM   3172  CA  GLY A 211      17.725  -3.120 -24.453  1.00 78.79           C  
ATOM   3173  HA2 GLY A 211      18.499  -3.091 -23.687  1.00 78.79           H  
ATOM   3174  HA3 GLY A 211      17.809  -2.211 -25.047  1.00 78.79           H  
ATOM   3175  C   GLY A 211      16.369  -3.120 -23.751  1.00 78.79           C  
ATOM   3176  O   GLY A 211      15.639  -4.110 -23.781  1.00 78.79           O  
ATOM   3177  N   GLY A 212      16.024  -1.994 -23.134  1.00 86.81           N  
ATOM   3178  H   GLY A 212      16.675  -1.223 -23.106  1.00 86.81           H  
ATOM   3179  CA  GLY A 212      14.804  -1.871 -22.346  1.00 86.81           C  
ATOM   3180  HA2 GLY A 212      13.988  -2.409 -22.829  1.00 86.81           H  
ATOM   3181  HA3 GLY A 212      14.984  -2.323 -21.371  1.00 86.81           H  
ATOM   3182  C   GLY A 212      14.363  -0.432 -22.118  1.00 86.81           C  
ATOM   3183  O   GLY A 212      15.006   0.509 -22.592  1.00 86.81           O  
ATOM   3184  N   LEU A 213      13.276  -0.284 -21.365  1.00 90.69           N  
ATOM   3185  H   LEU A 213      12.870  -1.131 -20.996  1.00 90.69           H  
ATOM   3186  CA  LEU A 213      12.770   0.974 -20.818  1.00 90.69           C  
ATOM   3187  HA  LEU A 213      13.469   1.776 -21.053  1.00 90.69           H  
ATOM   3188  C   LEU A 213      12.671   0.820 -19.300  1.00 90.69           C  
ATOM   3189  CB  LEU A 213      11.399   1.296 -21.442  1.00 90.69           C  
ATOM   3190  HB2 LEU A 213      10.697   0.514 -21.152  1.00 90.69           H  
ATOM   3191  HB3 LEU A 213      11.497   1.278 -22.527  1.00 90.69           H  
ATOM   3192  O   LEU A 213      12.089  -0.152 -18.822  1.00 90.69           O  
ATOM   3193  CG  LEU A 213      10.816   2.665 -21.045  1.00 90.69           C  
ATOM   3194  HG  LEU A 213      10.952   2.837 -19.978  1.00 90.69           H  
ATOM   3195  CD1 LEU A 213      11.491   3.787 -21.835  1.00 90.69           C  
ATOM   3196 HD11 LEU A 213      12.539   3.862 -21.547  1.00 90.69           H  
ATOM   3197 HD12 LEU A 213      10.995   4.736 -21.629  1.00 90.69           H  
ATOM   3198 HD13 LEU A 213      11.420   3.584 -22.904  1.00 90.69           H  
ATOM   3199  CD2 LEU A 213       9.322   2.732 -21.352  1.00 90.69           C  
ATOM   3200 HD21 LEU A 213       9.148   2.590 -22.418  1.00 90.69           H  
ATOM   3201 HD22 LEU A 213       8.923   3.699 -21.045  1.00 90.69           H  
ATOM   3202 HD23 LEU A 213       8.795   1.953 -20.801  1.00 90.69           H  
ATOM   3203  N   ALA A 214      13.211   1.776 -18.549  1.00 92.30           N  
ATOM   3204  H   ALA A 214      13.687   2.543 -19.001  1.00 92.30           H  
ATOM   3205  CA  ALA A 214      13.205   1.733 -17.091  1.00 92.30           C  
ATOM   3206  HA  ALA A 214      12.441   1.029 -16.761  1.00 92.30           H  
ATOM   3207  C   ALA A 214      12.875   3.092 -16.479  1.00 92.30           C  
ATOM   3208  CB  ALA A 214      14.558   1.231 -16.589  1.00 92.30           C  
ATOM   3209  HB1 ALA A 214      14.478   0.940 -15.541  1.00 92.30           H  
ATOM   3210  HB2 ALA A 214      14.883   0.363 -17.163  1.00 92.30           H  
ATOM   3211  HB3 ALA A 214      15.292   2.035 -16.650  1.00 92.30           H  
ATOM   3212  O   ALA A 214      13.223   4.138 -17.033  1.00 92.30           O  
ATOM   3213  N   THR A 215      12.226   3.081 -15.320  1.00 94.43           N  
ATOM   3214  H   THR A 215      11.968   2.191 -14.920  1.00 94.43           H  
ATOM   3215  CA  THR A 215      12.026   4.279 -14.501  1.00 94.43           C  
ATOM   3216  HA  THR A 215      11.569   5.051 -15.121  1.00 94.43           H  
ATOM   3217  C   THR A 215      13.360   4.804 -13.966  1.00 94.43           C  
ATOM   3218  CB  THR A 215      11.094   4.005 -13.314  1.00 94.43           C  
ATOM   3219  HB  THR A 215      11.035   4.897 -12.689  1.00 94.43           H  
ATOM   3220  O   THR A 215      14.316   4.056 -13.762  1.00 94.43           O  
ATOM   3221  CG2 THR A 215       9.678   3.616 -13.724  1.00 94.43           C  
ATOM   3222 HG21 THR A 215       9.700   2.712 -14.332  1.00 94.43           H  
ATOM   3223 HG22 THR A 215       9.221   4.437 -14.277  1.00 94.43           H  
ATOM   3224 HG23 THR A 215       9.084   3.423 -12.830  1.00 94.43           H  
ATOM   3225  OG1 THR A 215      11.606   2.948 -12.549  1.00 94.43           O  
ATOM   3226  HG1 THR A 215      12.365   3.283 -12.067  1.00 94.43           H  
ATOM   3227  N   THR A 216      13.408   6.105 -13.686  1.00 94.39           N  
ATOM   3228  H   THR A 216      12.615   6.660 -13.973  1.00 94.39           H  
ATOM   3229  CA  THR A 216      14.526   6.773 -12.998  1.00 94.39           C  
ATOM   3230  HA  THR A 216      15.201   6.022 -12.586  1.00 94.39           H  
ATOM   3231  C   THR A 216      14.074   7.619 -11.822  1.00 94.39           C  
ATOM   3232  CB  THR A 216      15.337   7.659 -13.947  1.00 94.39           C  
ATOM   3233  HB  THR A 216      16.029   8.268 -13.366  1.00 94.39           H  
ATOM   3234  O   THR A 216      14.725   7.596 -10.779  1.00 94.39           O  
ATOM   3235  CG2 THR A 216      16.145   6.817 -14.920  1.00 94.39           C  
ATOM   3236 HG21 THR A 216      16.741   6.085 -14.375  1.00 94.39           H  
ATOM   3237 HG22 THR A 216      16.817   7.463 -15.486  1.00 94.39           H  
ATOM   3238 HG23 THR A 216      15.465   6.292 -15.590  1.00 94.39           H  
ATOM   3239  OG1 THR A 216      14.488   8.496 -14.704  1.00 94.39           O  
ATOM   3240  HG1 THR A 216      13.887   7.921 -15.182  1.00 94.39           H  
ATOM   3241  N   PHE A 217      12.958   8.339 -11.966  1.00 95.62           N  
ATOM   3242  H   PHE A 217      12.472   8.311 -12.852  1.00 95.62           H  
ATOM   3243  CA  PHE A 217      12.419   9.213 -10.927  1.00 95.62           C  
ATOM   3244  HA  PHE A 217      12.755   8.840  -9.960  1.00 95.62           H  
ATOM   3245  C   PHE A 217      10.893   9.223 -10.932  1.00 95.62           C  
ATOM   3246  CB  PHE A 217      12.935  10.651 -11.106  1.00 95.62           C  
ATOM   3247  HB2 PHE A 217      12.507  11.273 -10.320  1.00 95.62           H  
ATOM   3248  HB3 PHE A 217      12.579  11.044 -12.059  1.00 95.62           H  
ATOM   3249  O   PHE A 217      10.285   9.188 -12.005  1.00 95.62           O  
ATOM   3250  CG  PHE A 217      14.442  10.787 -11.046  1.00 95.62           C  
ATOM   3251  CD1 PHE A 217      15.092  10.834  -9.800  1.00 95.62           C  
ATOM   3252  HD1 PHE A 217      14.514  10.818  -8.888  1.00 95.62           H  
ATOM   3253  CD2 PHE A 217      15.199  10.830 -12.232  1.00 95.62           C  
ATOM   3254  HD2 PHE A 217      14.704  10.786 -13.190  1.00 95.62           H  
ATOM   3255  CE1 PHE A 217      16.494  10.903  -9.738  1.00 95.62           C  
ATOM   3256  HE1 PHE A 217      16.982  10.940  -8.775  1.00 95.62           H  
ATOM   3257  CE2 PHE A 217      16.603  10.894 -12.171  1.00 95.62           C  
ATOM   3258  HE2 PHE A 217      17.179  10.901 -13.084  1.00 95.62           H  
ATOM   3259  CZ  PHE A 217      17.250  10.922 -10.923  1.00 95.62           C  
ATOM   3260  HZ  PHE A 217      18.329  10.953 -10.872  1.00 95.62           H  
ATOM   3261  N   TYR A 218      10.302   9.374  -9.748  1.00 96.44           N  
ATOM   3262  H   TYR A 218      10.889   9.364  -8.926  1.00 96.44           H  
ATOM   3263  CA  TYR A 218       8.926   9.837  -9.575  1.00 96.44           C  
ATOM   3264  HA  TYR A 218       8.421   9.790 -10.539  1.00 96.44           H  
ATOM   3265  C   TYR A 218       8.923  11.282  -9.086  1.00 96.44           C  
ATOM   3266  CB  TYR A 218       8.150   8.943  -8.606  1.00 96.44           C  
ATOM   3267  HB2 TYR A 218       8.723   8.817  -7.688  1.00 96.44           H  
ATOM   3268  HB3 TYR A 218       7.217   9.441  -8.341  1.00 96.44           H  
ATOM   3269  O   TYR A 218       9.494  11.585  -8.041  1.00 96.44           O  
ATOM   3270  CG  TYR A 218       7.809   7.592  -9.187  1.00 96.44           C  
ATOM   3271  CD1 TYR A 218       6.646   7.428  -9.961  1.00 96.44           C  
ATOM   3272  HD1 TYR A 218       5.988   8.267 -10.133  1.00 96.44           H  
ATOM   3273  CD2 TYR A 218       8.654   6.500  -8.946  1.00 96.44           C  
ATOM   3274  HD2 TYR A 218       9.539   6.645  -8.344  1.00 96.44           H  
ATOM   3275  CE1 TYR A 218       6.330   6.160 -10.478  1.00 96.44           C  
ATOM   3276  HE1 TYR A 218       5.405   6.001 -11.013  1.00 96.44           H  
ATOM   3277  CE2 TYR A 218       8.349   5.234  -9.476  1.00 96.44           C  
ATOM   3278  HE2 TYR A 218       9.002   4.395  -9.287  1.00 96.44           H  
ATOM   3279  OH  TYR A 218       6.857   3.846 -10.761  1.00 96.44           O  
ATOM   3280  HH  TYR A 218       7.433   3.155 -10.426  1.00 96.44           H  
ATOM   3281  CZ  TYR A 218       7.182   5.061 -10.250  1.00 96.44           C  
ATOM   3282  N   SER A 219       8.269  12.188  -9.806  1.00 95.37           N  
ATOM   3283  H   SER A 219       7.778  11.878 -10.632  1.00 95.37           H  
ATOM   3284  CA  SER A 219       8.231  13.611  -9.443  1.00 95.37           C  
ATOM   3285  HA  SER A 219       8.872  13.790  -8.580  1.00 95.37           H  
ATOM   3286  C   SER A 219       6.811  14.015  -9.061  1.00 95.37           C  
ATOM   3287  CB  SER A 219       8.755  14.514 -10.569  1.00 95.37           C  
ATOM   3288  HB2 SER A 219       7.933  14.733 -11.250  1.00 95.37           H  
ATOM   3289  HB3 SER A 219       9.100  15.457 -10.146  1.00 95.37           H  
ATOM   3290  O   SER A 219       5.895  13.881  -9.869  1.00 95.37           O  
ATOM   3291  OG  SER A 219       9.791  13.929 -11.337  1.00 95.37           O  
ATOM   3292  HG  SER A 219      10.652  14.002 -10.920  1.00 95.37           H  
ATOM   3293  N   LEU A 220       6.632  14.554  -7.855  1.00 95.96           N  
ATOM   3294  H   LEU A 220       7.424  14.630  -7.233  1.00 95.96           H  
ATOM   3295  CA  LEU A 220       5.373  15.148  -7.408  1.00 95.96           C  
ATOM   3296  HA  LEU A 220       4.550  14.791  -8.028  1.00 95.96           H  
ATOM   3297  C   LEU A 220       5.473  16.659  -7.591  1.00 95.96           C  
ATOM   3298  CB  LEU A 220       5.074  14.762  -5.947  1.00 95.96           C  
ATOM   3299  HB2 LEU A 220       4.312  15.446  -5.573  1.00 95.96           H  
ATOM   3300  HB3 LEU A 220       5.960  14.904  -5.328  1.00 95.96           H  
ATOM   3301  O   LEU A 220       6.402  17.278  -7.074  1.00 95.96           O  
ATOM   3302  CG  LEU A 220       4.555  13.321  -5.801  1.00 95.96           C  
ATOM   3303  HG  LEU A 220       3.904  13.089  -6.644  1.00 95.96           H  
ATOM   3304  CD1 LEU A 220       5.696  12.304  -5.767  1.00 95.96           C  
ATOM   3305 HD11 LEU A 220       6.286  12.335  -6.683  1.00 95.96           H  
ATOM   3306 HD12 LEU A 220       6.341  12.481  -4.906  1.00 95.96           H  
ATOM   3307 HD13 LEU A 220       5.268  11.303  -5.701  1.00 95.96           H  
ATOM   3308  CD2 LEU A 220       3.739  13.154  -4.519  1.00 95.96           C  
ATOM   3309 HD21 LEU A 220       2.904  13.855  -4.514  1.00 95.96           H  
ATOM   3310 HD22 LEU A 220       4.361  13.335  -3.643  1.00 95.96           H  
ATOM   3311 HD23 LEU A 220       3.338  12.142  -4.468  1.00 95.96           H  
ATOM   3312  N   LYS A 221       4.554  17.251  -8.355  1.00 94.15           N  
ATOM   3313  H   LYS A 221       3.841  16.672  -8.774  1.00 94.15           H  
ATOM   3314  CA  LYS A 221       4.567  18.681  -8.676  1.00 94.15           C  
ATOM   3315  HA  LYS A 221       5.362  19.159  -8.105  1.00 94.15           H  
ATOM   3316  C   LYS A 221       3.262  19.351  -8.272  1.00 94.15           C  
ATOM   3317  CB  LYS A 221       4.861  18.908 -10.167  1.00 94.15           C  
ATOM   3318  HB2 LYS A 221       4.090  18.422 -10.765  1.00 94.15           H  
ATOM   3319  HB3 LYS A 221       4.824  19.979 -10.362  1.00 94.15           H  
ATOM   3320  O   LYS A 221       2.211  18.973  -8.775  1.00 94.15           O  
ATOM   3321  CG  LYS A 221       6.239  18.374 -10.583  1.00 94.15           C  
ATOM   3322  HG2 LYS A 221       6.246  17.287 -10.508  1.00 94.15           H  
ATOM   3323  HG3 LYS A 221       6.998  18.780  -9.915  1.00 94.15           H  
ATOM   3324  CD  LYS A 221       6.572  18.783 -12.021  1.00 94.15           C  
ATOM   3325  HD2 LYS A 221       6.613  19.870 -12.086  1.00 94.15           H  
ATOM   3326  HD3 LYS A 221       5.798  18.411 -12.693  1.00 94.15           H  
ATOM   3327  CE  LYS A 221       7.928  18.187 -12.406  1.00 94.15           C  
ATOM   3328  HE2 LYS A 221       8.692  18.618 -11.760  1.00 94.15           H  
ATOM   3329  HE3 LYS A 221       7.899  17.114 -12.215  1.00 94.15           H  
ATOM   3330  NZ  LYS A 221       8.245  18.434 -13.832  1.00 94.15           N  
ATOM   3331  HZ1 LYS A 221       9.139  18.019 -14.056  1.00 94.15           H  
ATOM   3332  HZ2 LYS A 221       8.284  19.426 -14.017  1.00 94.15           H  
ATOM   3333  HZ3 LYS A 221       7.542  18.007 -14.418  1.00 94.15           H  
ATOM   3334  N   GLN A 222       3.344  20.369  -7.423  1.00 90.85           N  
ATOM   3335  H   GLN A 222       4.262  20.638  -7.100  1.00 90.85           H  
ATOM   3336  CA  GLN A 222       2.228  21.265  -7.099  1.00 90.85           C  
ATOM   3337  HA  GLN A 222       1.296  20.874  -7.509  1.00 90.85           H  
ATOM   3338  C   GLN A 222       2.507  22.619  -7.744  1.00 90.85           C  
ATOM   3339  CB  GLN A 222       2.061  21.341  -5.580  1.00 90.85           C  
ATOM   3340  HB2 GLN A 222       3.032  21.563  -5.137  1.00 90.85           H  
ATOM   3341  HB3 GLN A 222       1.717  20.358  -5.259  1.00 90.85           H  
ATOM   3342  O   GLN A 222       3.487  23.298  -7.412  1.00 90.85           O  
ATOM   3343  CG  GLN A 222       1.027  22.347  -5.050  1.00 90.85           C  
ATOM   3344  HG2 GLN A 222       1.274  23.354  -5.386  1.00 90.85           H  
ATOM   3345  HG3 GLN A 222       0.040  22.088  -5.434  1.00 90.85           H  
ATOM   3346  CD  GLN A 222       0.987  22.353  -3.519  1.00 90.85           C  
ATOM   3347  NE2 GLN A 222      -0.142  22.634  -2.907  1.00 90.85           N  
ATOM   3348 HE21 GLN A 222      -0.164  22.563  -1.900  1.00 90.85           H  
ATOM   3349 HE22 GLN A 222      -1.006  22.825  -3.395  1.00 90.85           H  
ATOM   3350  OE1 GLN A 222       1.984  22.114  -2.856  1.00 90.85           O  
ATOM   3351  N   GLY A 223       1.694  22.986  -8.735  1.00 84.72           N  
ATOM   3352  H   GLY A 223       0.904  22.404  -8.973  1.00 84.72           H  
ATOM   3353  CA  GLY A 223       1.971  24.132  -9.594  1.00 84.72           C  
ATOM   3354  HA2 GLY A 223       1.230  24.173 -10.392  1.00 84.72           H  
ATOM   3355  HA3 GLY A 223       1.891  25.047  -9.007  1.00 84.72           H  
ATOM   3356  C   GLY A 223       3.360  24.038 -10.237  1.00 84.72           C  
ATOM   3357  O   GLY A 223       3.643  23.156 -11.046  1.00 84.72           O  
ATOM   3358  N   ARG A 224       4.257  24.962  -9.870  1.00 81.46           N  
ATOM   3359  H   ARG A 224       3.986  25.580  -9.118  1.00 81.46           H  
ATOM   3360  CA  ARG A 224       5.629  25.043 -10.413  1.00 81.46           C  
ATOM   3361  HA  ARG A 224       5.671  24.474 -11.341  1.00 81.46           H  
ATOM   3362  C   ARG A 224       6.701  24.400  -9.529  1.00 81.46           C  
ATOM   3363  CB  ARG A 224       5.985  26.503 -10.732  1.00 81.46           C  
ATOM   3364  HB2 ARG A 224       5.909  27.099  -9.823  1.00 81.46           H  
ATOM   3365  HB3 ARG A 224       7.014  26.547 -11.087  1.00 81.46           H  
ATOM   3366  O   ARG A 224       7.866  24.407  -9.917  1.00 81.46           O  
ATOM   3367  CG  ARG A 224       5.076  27.092 -11.816  1.00 81.46           C  
ATOM   3368  HG2 ARG A 224       5.131  26.475 -12.713  1.00 81.46           H  
ATOM   3369  HG3 ARG A 224       4.045  27.117 -11.463  1.00 81.46           H  
ATOM   3370  CD  ARG A 224       5.529  28.515 -12.146  1.00 81.46           C  
ATOM   3371  HD2 ARG A 224       5.512  29.105 -11.229  1.00 81.46           H  
ATOM   3372  HD3 ARG A 224       6.550  28.478 -12.527  1.00 81.46           H  
ATOM   3373  NE  ARG A 224       4.644  29.134 -13.148  1.00 81.46           N  
ATOM   3374  HE  ARG A 224       3.898  28.553 -13.503  1.00 81.46           H  
ATOM   3375  NH1 ARG A 224       5.644  31.197 -13.180  1.00 81.46           N  
ATOM   3376 HH11 ARG A 224       6.306  30.863 -12.495  1.00 81.46           H  
ATOM   3377 HH12 ARG A 224       5.680  32.150 -13.511  1.00 81.46           H  
ATOM   3378  NH2 ARG A 224       3.857  30.810 -14.466  1.00 81.46           N  
ATOM   3379 HH21 ARG A 224       3.114  30.201 -14.778  1.00 81.46           H  
ATOM   3380 HH22 ARG A 224       3.902  31.761 -14.803  1.00 81.46           H  
ATOM   3381  CZ  ARG A 224       4.719  30.373 -13.593  1.00 81.46           C  
ATOM   3382  N   MET A 225       6.343  23.889  -8.353  1.00 86.27           N  
ATOM   3383  H   MET A 225       5.362  23.822  -8.122  1.00 86.27           H  
ATOM   3384  CA  MET A 225       7.299  23.326  -7.398  1.00 86.27           C  
ATOM   3385  HA  MET A 225       8.294  23.725  -7.592  1.00 86.27           H  
ATOM   3386  C   MET A 225       7.372  21.805  -7.541  1.00 86.27           C  
ATOM   3387  CB  MET A 225       6.910  23.729  -5.968  1.00 86.27           C  
ATOM   3388  HB2 MET A 225       7.548  23.185  -5.272  1.00 86.27           H  
ATOM   3389  HB3 MET A 225       5.873  23.455  -5.772  1.00 86.27           H  
ATOM   3390  O   MET A 225       6.346  21.136  -7.442  1.00 86.27           O  
ATOM   3391  CG  MET A 225       7.094  25.236  -5.742  1.00 86.27           C  
ATOM   3392  HG2 MET A 225       8.124  25.501  -5.982  1.00 86.27           H  
ATOM   3393  HG3 MET A 225       6.439  25.773  -6.428  1.00 86.27           H  
ATOM   3394  SD  MET A 225       6.736  25.828  -4.065  1.00 86.27           S  
ATOM   3395  CE  MET A 225       7.986  24.931  -3.102  1.00 86.27           C  
ATOM   3396  HE1 MET A 225       7.961  25.279  -2.069  1.00 86.27           H  
ATOM   3397  HE2 MET A 225       8.977  25.110  -3.519  1.00 86.27           H  
ATOM   3398  HE3 MET A 225       7.770  23.863  -3.115  1.00 86.27           H  
ATOM   3399  N   THR A 226       8.579  21.260  -7.737  1.00 89.12           N  
ATOM   3400  H   THR A 226       9.384  21.865  -7.813  1.00 89.12           H  
ATOM   3401  CA  THR A 226       8.838  19.822  -7.558  1.00 89.12           C  
ATOM   3402  HA  THR A 226       7.962  19.256  -7.875  1.00 89.12           H  
ATOM   3403  C   THR A 226       9.075  19.558  -6.077  1.00 89.12           C  
ATOM   3404  CB  THR A 226      10.043  19.317  -8.371  1.00 89.12           C  
ATOM   3405  HB  THR A 226      10.949  19.807  -8.017  1.00 89.12           H  
ATOM   3406  O   THR A 226       9.946  20.170  -5.465  1.00 89.12           O  
ATOM   3407  CG2 THR A 226      10.224  17.803  -8.251  1.00 89.12           C  
ATOM   3408 HG21 THR A 226      11.023  17.464  -8.911  1.00 89.12           H  
ATOM   3409 HG22 THR A 226       9.296  17.293  -8.509  1.00 89.12           H  
ATOM   3410 HG23 THR A 226      10.502  17.543  -7.230  1.00 89.12           H  
ATOM   3411  OG1 THR A 226       9.895  19.576  -9.754  1.00 89.12           O  
ATOM   3412  HG1 THR A 226      10.734  19.322 -10.145  1.00 89.12           H  
ATOM   3413  N   MET A 227       8.288  18.661  -5.496  1.00 89.28           N  
ATOM   3414  H   MET A 227       7.603  18.177  -6.059  1.00 89.28           H  
ATOM   3415  CA  MET A 227       8.405  18.280  -4.094  1.00 89.28           C  
ATOM   3416  HA  MET A 227       8.607  19.174  -3.504  1.00 89.28           H  
ATOM   3417  C   MET A 227       9.555  17.292  -3.873  1.00 89.28           C  
ATOM   3418  CB  MET A 227       7.091  17.669  -3.603  1.00 89.28           C  
ATOM   3419  HB2 MET A 227       7.194  17.425  -2.545  1.00 89.28           H  
ATOM   3420  HB3 MET A 227       6.892  16.747  -4.149  1.00 89.28           H  
ATOM   3421  O   MET A 227       9.905  16.522  -4.766  1.00 89.28           O  
ATOM   3422  CG  MET A 227       5.898  18.606  -3.763  1.00 89.28           C  
ATOM   3423  HG2 MET A 227       5.679  18.741  -4.822  1.00 89.28           H  
ATOM   3424  HG3 MET A 227       6.137  19.575  -3.324  1.00 89.28           H  
ATOM   3425  SD  MET A 227       4.438  17.943  -2.938  1.00 89.28           S  
ATOM   3426  CE  MET A 227       3.252  19.176  -3.475  1.00 89.28           C  
ATOM   3427  HE1 MET A 227       2.316  19.058  -2.929  1.00 89.28           H  
ATOM   3428  HE2 MET A 227       3.646  20.173  -3.283  1.00 89.28           H  
ATOM   3429  HE3 MET A 227       3.092  19.027  -4.543  1.00 89.28           H  
ATOM   3430  N   PHE A 228      10.076  17.280  -2.642  1.00 87.66           N  
ATOM   3431  H   PHE A 228       9.702  17.947  -1.982  1.00 87.66           H  
ATOM   3432  CA  PHE A 228      11.026  16.292  -2.106  1.00 87.66           C  
ATOM   3433  HA  PHE A 228      11.232  16.589  -1.077  1.00 87.66           H  
ATOM   3434  C   PHE A 228      12.406  16.202  -2.765  1.00 87.66           C  
ATOM   3435  CB  PHE A 228      10.375  14.904  -2.042  1.00 87.66           C  
ATOM   3436  HB2 PHE A 228      10.329  14.489  -3.049  1.00 87.66           H  
ATOM   3437  HB3 PHE A 228      11.009  14.241  -1.453  1.00 87.66           H  
ATOM   3438  O   PHE A 228      13.182  15.328  -2.388  1.00 87.66           O  
ATOM   3439  CG  PHE A 228       8.995  14.884  -1.432  1.00 87.66           C  
ATOM   3440  CD1 PHE A 228       8.827  15.204  -0.072  1.00 87.66           C  
ATOM   3441  HD1 PHE A 228       9.680  15.478   0.531  1.00 87.66           H  
ATOM   3442  CD2 PHE A 228       7.887  14.527  -2.219  1.00 87.66           C  
ATOM   3443  HD2 PHE A 228       8.014  14.292  -3.265  1.00 87.66           H  
ATOM   3444  CE1 PHE A 228       7.553  15.129   0.512  1.00 87.66           C  
ATOM   3445  HE1 PHE A 228       7.418  15.346   1.561  1.00 87.66           H  
ATOM   3446  CE2 PHE A 228       6.617  14.448  -1.630  1.00 87.66           C  
ATOM   3447  HE2 PHE A 228       5.764  14.144  -2.220  1.00 87.66           H  
ATOM   3448  CZ  PHE A 228       6.456  14.724  -0.263  1.00 87.66           C  
ATOM   3449  HZ  PHE A 228       5.490  14.595   0.204  1.00 87.66           H  
ATOM   3450  N   ASP A 229      12.738  17.082  -3.706  1.00 86.42           N  
ATOM   3451  H   ASP A 229      12.062  17.762  -4.023  1.00 86.42           H  
ATOM   3452  CA  ASP A 229      14.045  17.070  -4.355  1.00 86.42           C  
ATOM   3453  HA  ASP A 229      14.762  16.564  -3.708  1.00 86.42           H  
ATOM   3454  C   ASP A 229      14.571  18.487  -4.592  1.00 86.42           C  
ATOM   3455  CB  ASP A 229      13.965  16.267  -5.655  1.00 86.42           C  
ATOM   3456  HB2 ASP A 229      13.274  16.757  -6.341  1.00 86.42           H  
ATOM   3457  HB3 ASP A 229      13.584  15.269  -5.439  1.00 86.42           H  
ATOM   3458  O   ASP A 229      13.915  19.311  -5.232  1.00 86.42           O  
ATOM   3459  CG  ASP A 229      15.333  16.132  -6.321  1.00 86.42           C  
ATOM   3460  OD1 ASP A 229      16.366  16.320  -5.646  1.00 86.42           O  
ATOM   3461  OD2 ASP A 229      15.334  15.884  -7.542  1.00 86.42           O  
ATOM   3462  N   GLU A 230      15.776  18.746  -4.090  1.00 85.69           N  
ATOM   3463  H   GLU A 230      16.296  17.965  -3.717  1.00 85.69           H  
ATOM   3464  CA  GLU A 230      16.505  20.000  -4.283  1.00 85.69           C  
ATOM   3465  HA  GLU A 230      15.855  20.837  -4.028  1.00 85.69           H  
ATOM   3466  C   GLU A 230      16.931  20.179  -5.749  1.00 85.69           C  
ATOM   3467  CB  GLU A 230      17.710  19.996  -3.323  1.00 85.69           C  
ATOM   3468  HB2 GLU A 230      18.393  19.198  -3.611  1.00 85.69           H  
ATOM   3469  HB3 GLU A 230      17.340  19.789  -2.319  1.00 85.69           H  
ATOM   3470  O   GLU A 230      16.887  21.292  -6.274  1.00 85.69           O  
ATOM   3471  CG  GLU A 230      18.471  21.332  -3.291  1.00 85.69           C  
ATOM   3472  HG2 GLU A 230      17.759  22.126  -3.066  1.00 85.69           H  
ATOM   3473  HG3 GLU A 230      18.889  21.526  -4.279  1.00 85.69           H  
ATOM   3474  CD  GLU A 230      19.610  21.376  -2.253  1.00 85.69           C  
ATOM   3475  OE1 GLU A 230      20.232  22.458  -2.133  1.00 85.69           O  
ATOM   3476  OE2 GLU A 230      19.839  20.365  -1.547  1.00 85.69           O  
ATOM   3477  N   ASP A 231      17.244  19.076  -6.441  1.00 89.47           N  
ATOM   3478  H   ASP A 231      17.188  18.183  -5.972  1.00 89.47           H  
ATOM   3479  CA  ASP A 231      17.659  19.067  -7.849  1.00 89.47           C  
ATOM   3480  HA  ASP A 231      18.220  19.979  -8.050  1.00 89.47           H  
ATOM   3481  C   ASP A 231      16.468  19.058  -8.832  1.00 89.47           C  
ATOM   3482  CB  ASP A 231      18.587  17.865  -8.108  1.00 89.47           C  
ATOM   3483  HB2 ASP A 231      18.670  17.712  -9.184  1.00 89.47           H  
ATOM   3484  HB3 ASP A 231      18.136  16.964  -7.692  1.00 89.47           H  
ATOM   3485  O   ASP A 231      16.665  19.048 -10.053  1.00 89.47           O  
ATOM   3486  CG  ASP A 231      20.022  18.008  -7.588  1.00 89.47           C  
ATOM   3487  OD1 ASP A 231      20.502  19.154  -7.440  1.00 89.47           O  
ATOM   3488  OD2 ASP A 231      20.705  16.956  -7.542  1.00 89.47           O  
ATOM   3489  N   LEU A 232      15.226  19.073  -8.326  1.00 88.65           N  
ATOM   3490  H   LEU A 232      15.165  19.101  -7.318  1.00 88.65           H  
ATOM   3491  CA  LEU A 232      13.970  19.090  -9.092  1.00 88.65           C  
ATOM   3492  HA  LEU A 232      13.174  19.006  -8.352  1.00 88.65           H  
ATOM   3493  C   LEU A 232      13.753  17.901 -10.057  1.00 88.65           C  
ATOM   3494  CB  LEU A 232      13.801  20.444  -9.816  1.00 88.65           C  
ATOM   3495  HB2 LEU A 232      14.535  20.487 -10.621  1.00 88.65           H  
ATOM   3496  HB3 LEU A 232      12.813  20.472 -10.276  1.00 88.65           H  
ATOM   3497  O   LEU A 232      12.892  17.978 -10.941  1.00 88.65           O  
ATOM   3498  CG  LEU A 232      13.959  21.707  -8.953  1.00 88.65           C  
ATOM   3499  HG  LEU A 232      14.937  21.717  -8.472  1.00 88.65           H  
ATOM   3500  CD1 LEU A 232      13.855  22.938  -9.859  1.00 88.65           C  
ATOM   3501 HD11 LEU A 232      13.989  23.836  -9.257  1.00 88.65           H  
ATOM   3502 HD12 LEU A 232      12.882  22.965 -10.350  1.00 88.65           H  
ATOM   3503 HD13 LEU A 232      14.647  22.899 -10.607  1.00 88.65           H  
ATOM   3504  CD2 LEU A 232      12.867  21.818  -7.889  1.00 88.65           C  
ATOM   3505 HD21 LEU A 232      11.881  21.844  -8.352  1.00 88.65           H  
ATOM   3506 HD22 LEU A 232      13.023  22.725  -7.306  1.00 88.65           H  
ATOM   3507 HD23 LEU A 232      12.937  20.975  -7.200  1.00 88.65           H  
ATOM   3508  N   ARG A 233      14.486  16.797  -9.892  1.00 88.58           N  
ATOM   3509  H   ARG A 233      15.101  16.784  -9.091  1.00 88.58           H  
ATOM   3510  CA  ARG A 233      14.338  15.527 -10.627  1.00 88.58           C  
ATOM   3511  HA  ARG A 233      14.080  15.734 -11.665  1.00 88.58           H  
ATOM   3512  C   ARG A 233      13.211  14.676 -10.043  1.00 88.58           C  
ATOM   3513  CB  ARG A 233      15.655  14.732 -10.575  1.00 88.58           C  
ATOM   3514  HB2 ARG A 233      15.547  13.838 -11.189  1.00 88.58           H  
ATOM   3515  HB3 ARG A 233      15.847  14.409  -9.551  1.00 88.58           H  
ATOM   3516  O   ARG A 233      12.433  14.089 -10.793  1.00 88.58           O  
ATOM   3517  CG  ARG A 233      16.860  15.537 -11.075  1.00 88.58           C  
ATOM   3518  HG2 ARG A 233      16.977  16.436 -10.469  1.00 88.58           H  
ATOM   3519  HG3 ARG A 233      16.703  15.823 -12.115  1.00 88.58           H  
ATOM   3520  CD  ARG A 233      18.140  14.714 -10.950  1.00 88.58           C  
ATOM   3521  HD2 ARG A 233      18.236  14.397  -9.912  1.00 88.58           H  
ATOM   3522  HD3 ARG A 233      18.067  13.835 -11.591  1.00 88.58           H  
ATOM   3523  NE  ARG A 233      19.308  15.527 -11.327  1.00 88.58           N  
ATOM   3524  HE  ARG A 233      19.109  16.480 -11.598  1.00 88.58           H  
ATOM   3525  NH1 ARG A 233      20.917  14.072 -10.593  1.00 88.58           N  
ATOM   3526 HH11 ARG A 233      20.165  13.484 -10.263  1.00 88.58           H  
ATOM   3527 HH12 ARG A 233      21.847  13.949 -10.218  1.00 88.58           H  
ATOM   3528  NH2 ARG A 233      21.504  16.101 -11.315  1.00 88.58           N  
ATOM   3529 HH21 ARG A 233      21.213  17.058 -11.456  1.00 88.58           H  
ATOM   3530 HH22 ARG A 233      22.416  15.943 -10.912  1.00 88.58           H  
ATOM   3531  CZ  ARG A 233      20.568  15.226 -11.086  1.00 88.58           C  
ATOM   3532  N   GLY A 234      13.077  14.659  -8.722  1.00 91.87           N  
ATOM   3533  H   GLY A 234      13.822  15.096  -8.198  1.00 91.87           H  
ATOM   3534  CA  GLY A 234      12.090  13.884  -7.974  1.00 91.87           C  
ATOM   3535  HA2 GLY A 234      11.353  13.453  -8.653  1.00 91.87           H  
ATOM   3536  HA3 GLY A 234      11.569  14.546  -7.282  1.00 91.87           H  
ATOM   3537  C   GLY A 234      12.712  12.749  -7.160  1.00 91.87           C  
ATOM   3538  O   GLY A 234      13.922  12.666  -6.968  1.00 91.87           O  
ATOM   3539  N   ILE A 235      11.862  11.853  -6.675  1.00 94.01           N  
ATOM   3540  H   ILE A 235      10.892  11.924  -6.946  1.00 94.01           H  
ATOM   3541  CA  ILE A 235      12.238  10.714  -5.840  1.00 94.01           C  
ATOM   3542  HA  ILE A 235      12.964  11.056  -5.103  1.00 94.01           H  
ATOM   3543  C   ILE A 235      12.893   9.631  -6.703  1.00 94.01           C  
ATOM   3544  CB  ILE A 235      10.999  10.179  -5.089  1.00 94.01           C  
ATOM   3545  HB  ILE A 235      10.251   9.868  -5.819  1.00 94.01           H  
ATOM   3546  O   ILE A 235      12.324   9.211  -7.709  1.00 94.01           O  
ATOM   3547  CG1 ILE A 235      10.378  11.276  -4.188  1.00 94.01           C  
ATOM   3548 HG12 ILE A 235      11.080  11.540  -3.398  1.00 94.01           H  
ATOM   3549 HG13 ILE A 235      10.190  12.172  -4.780  1.00 94.01           H  
ATOM   3550  CG2 ILE A 235      11.417   8.950  -4.266  1.00 94.01           C  
ATOM   3551 HG21 ILE A 235      12.298   9.194  -3.673  1.00 94.01           H  
ATOM   3552 HG22 ILE A 235      11.646   8.113  -4.926  1.00 94.01           H  
ATOM   3553 HG23 ILE A 235      10.613   8.631  -3.603  1.00 94.01           H  
ATOM   3554  CD1 ILE A 235       9.037  10.884  -3.555  1.00 94.01           C  
ATOM   3555 HD11 ILE A 235       8.353  10.520  -4.321  1.00 94.01           H  
ATOM   3556 HD12 ILE A 235       9.180  10.120  -2.792  1.00 94.01           H  
ATOM   3557 HD13 ILE A 235       8.596  11.760  -3.077  1.00 94.01           H  
ATOM   3558  N   LEU A 236      14.071   9.154  -6.292  1.00 93.57           N  
ATOM   3559  H   LEU A 236      14.480   9.567  -5.466  1.00 93.57           H  
ATOM   3560  CA  LEU A 236      14.837   8.126  -7.000  1.00 93.57           C  
ATOM   3561  HA  LEU A 236      15.068   8.507  -7.995  1.00 93.57           H  
ATOM   3562  C   LEU A 236      14.047   6.811  -7.153  1.00 93.57           C  
ATOM   3563  CB  LEU A 236      16.152   7.885  -6.234  1.00 93.57           C  
ATOM   3564  HB2 LEU A 236      15.907   7.385  -5.297  1.00 93.57           H  
ATOM   3565  HB3 LEU A 236      16.608   8.843  -5.986  1.00 93.57           H  
ATOM   3566  O   LEU A 236      13.565   6.239  -6.170  1.00 93.57           O  
ATOM   3567  CG  LEU A 236      17.177   7.032  -7.005  1.00 93.57           C  
ATOM   3568  HG  LEU A 236      16.683   6.187  -7.483  1.00 93.57           H  
ATOM   3569  CD1 LEU A 236      17.886   7.867  -8.073  1.00 93.57           C  
ATOM   3570 HD11 LEU A 236      17.171   8.188  -8.830  1.00 93.57           H  
ATOM   3571 HD12 LEU A 236      18.662   7.270  -8.552  1.00 93.57           H  
ATOM   3572 HD13 LEU A 236      18.347   8.745  -7.619  1.00 93.57           H  
ATOM   3573  CD2 LEU A 236      18.234   6.486  -6.046  1.00 93.57           C  
ATOM   3574 HD21 LEU A 236      17.755   5.849  -5.302  1.00 93.57           H  
ATOM   3575 HD22 LEU A 236      18.749   7.307  -5.546  1.00 93.57           H  
ATOM   3576 HD23 LEU A 236      18.956   5.886  -6.600  1.00 93.57           H  
ATOM   3577  N   ALA A 237      13.976   6.312  -8.385  1.00 94.12           N  
ATOM   3578  H   ALA A 237      14.365   6.862  -9.138  1.00 94.12           H  
ATOM   3579  CA  ALA A 237      13.365   5.039  -8.754  1.00 94.12           C  
ATOM   3580  HA  ALA A 237      13.493   4.344  -7.924  1.00 94.12           H  
ATOM   3581  C   ALA A 237      14.070   4.409  -9.961  1.00 94.12           C  
ATOM   3582  CB  ALA A 237      11.868   5.260  -8.987  1.00 94.12           C  
ATOM   3583  HB1 ALA A 237      11.711   5.965  -9.803  1.00 94.12           H  
ATOM   3584  HB2 ALA A 237      11.426   5.652  -8.071  1.00 94.12           H  
ATOM   3585  HB3 ALA A 237      11.391   4.311  -9.231  1.00 94.12           H  
ATOM   3586  O   ALA A 237      13.448   4.127 -10.983  1.00 94.12           O  
ATOM   3587  N   VAL A 238      15.389   4.244  -9.863  1.00 92.89           N  
ATOM   3588  H   VAL A 238      15.813   4.376  -8.956  1.00 92.89           H  
ATOM   3589  CA  VAL A 238      16.230   3.735 -10.953  1.00 92.89           C  
ATOM   3590  HA  VAL A 238      15.883   4.141 -11.903  1.00 92.89           H  
ATOM   3591  C   VAL A 238      16.106   2.222 -11.029  1.00 92.89           C  
ATOM   3592  CB  VAL A 238      17.697   4.169 -10.771  1.00 92.89           C  
ATOM   3593  HB  VAL A 238      18.057   3.838  -9.797  1.00 92.89           H  
ATOM   3594  O   VAL A 238      16.694   1.530 -10.201  1.00 92.89           O  
ATOM   3595  CG1 VAL A 238      18.613   3.596 -11.861  1.00 92.89           C  
ATOM   3596 HG11 VAL A 238      18.235   3.863 -12.848  1.00 92.89           H  
ATOM   3597 HG12 VAL A 238      19.624   3.985 -11.742  1.00 92.89           H  
ATOM   3598 HG13 VAL A 238      18.657   2.510 -11.788  1.00 92.89           H  
ATOM   3599  CG2 VAL A 238      17.817   5.695 -10.837  1.00 92.89           C  
ATOM   3600 HG21 VAL A 238      17.153   6.156 -10.105  1.00 92.89           H  
ATOM   3601 HG22 VAL A 238      18.844   5.994 -10.627  1.00 92.89           H  
ATOM   3602 HG23 VAL A 238      17.536   6.049 -11.829  1.00 92.89           H  
ATOM   3603  N   ALA A 239      15.382   1.718 -12.025  1.00 89.61           N  
ATOM   3604  H   ALA A 239      14.937   2.357 -12.668  1.00 89.61           H  
ATOM   3605  CA  ALA A 239      15.370   0.297 -12.364  1.00 89.61           C  
ATOM   3606  HA  ALA A 239      15.519  -0.284 -11.454  1.00 89.61           H  
ATOM   3607  C   ALA A 239      16.516  -0.049 -13.340  1.00 89.61           C  
ATOM   3608  CB  ALA A 239      13.991  -0.091 -12.905  1.00 89.61           C  
ATOM   3609  HB1 ALA A 239      13.289  -0.238 -12.084  1.00 89.61           H  
ATOM   3610  HB2 ALA A 239      14.056  -1.049 -13.421  1.00 89.61           H  
ATOM   3611  HB3 ALA A 239      13.606   0.677 -13.576  1.00 89.61           H  
ATOM   3612  O   ALA A 239      16.979   0.826 -14.083  1.00 89.61           O  
ATOM   3613  N   PRO A 240      17.005  -1.302 -13.355  1.00 82.34           N  
ATOM   3614  CA  PRO A 240      17.980  -1.743 -14.350  1.00 82.34           C  
ATOM   3615  HA  PRO A 240      18.855  -1.093 -14.330  1.00 82.34           H  
ATOM   3616  C   PRO A 240      17.364  -1.718 -15.757  1.00 82.34           C  
ATOM   3617  CB  PRO A 240      18.383  -3.156 -13.914  1.00 82.34           C  
ATOM   3618  HB2 PRO A 240      18.636  -3.794 -14.762  1.00 82.34           H  
ATOM   3619  HB3 PRO A 240      19.223  -3.097 -13.222  1.00 82.34           H  
ATOM   3620  O   PRO A 240      16.250  -2.183 -15.960  1.00 82.34           O  
ATOM   3621  CG  PRO A 240      17.151  -3.673 -13.168  1.00 82.34           C  
ATOM   3622  HG2 PRO A 240      17.408  -4.433 -12.430  1.00 82.34           H  
ATOM   3623  HG3 PRO A 240      16.428  -4.070 -13.881  1.00 82.34           H  
ATOM   3624  CD  PRO A 240      16.584  -2.417 -12.511  1.00 82.34           C  
ATOM   3625  HD2 PRO A 240      15.499  -2.498 -12.446  1.00 82.34           H  
ATOM   3626  HD3 PRO A 240      17.011  -2.302 -11.515  1.00 82.34           H  
ATOM   3627  N   VAL A 241      18.074  -1.179 -16.751  1.00 71.34           N  
ATOM   3628  H   VAL A 241      18.971  -0.763 -16.546  1.00 71.34           H  
ATOM   3629  CA  VAL A 241      17.563  -1.115 -18.138  1.00 71.34           C  
ATOM   3630  HA  VAL A 241      16.474  -1.067 -18.107  1.00 71.34           H  
ATOM   3631  C   VAL A 241      17.915  -2.382 -18.934  1.00 71.34           C  
ATOM   3632  CB  VAL A 241      18.052   0.158 -18.854  1.00 71.34           C  
ATOM   3633  HB  VAL A 241      19.128   0.079 -19.006  1.00 71.34           H  
ATOM   3634  O   VAL A 241      17.164  -2.776 -19.826  1.00 71.34           O  
ATOM   3635  CG1 VAL A 241      17.342   0.335 -20.202  1.00 71.34           C  
ATOM   3636 HG11 VAL A 241      16.263   0.285 -20.059  1.00 71.34           H  
ATOM   3637 HG12 VAL A 241      17.648  -0.452 -20.890  1.00 71.34           H  
ATOM   3638 HG13 VAL A 241      17.593   1.305 -20.631  1.00 71.34           H  
ATOM   3639  CG2 VAL A 241      17.806   1.459 -18.080  1.00 71.34           C  
ATOM   3640 HG21 VAL A 241      18.095   1.368 -17.033  1.00 71.34           H  
ATOM   3641 HG22 VAL A 241      18.401   2.254 -18.531  1.00 71.34           H  
ATOM   3642 HG23 VAL A 241      16.753   1.729 -18.153  1.00 71.34           H  
ATOM   3643  N   ALA A 242      19.013  -3.053 -18.574  1.00 65.42           N  
ATOM   3644  H   ALA A 242      19.602  -2.651 -17.858  1.00 65.42           H  
ATOM   3645  CA  ALA A 242      19.472  -4.292 -19.193  1.00 65.42           C  
ATOM   3646  HA  ALA A 242      19.064  -4.350 -20.202  1.00 65.42           H  
ATOM   3647  C   ALA A 242      19.020  -5.531 -18.409  1.00 65.42           C  
ATOM   3648  CB  ALA A 242      20.999  -4.264 -19.317  1.00 65.42           C  
ATOM   3649  HB1 ALA A 242      21.343  -5.175 -19.808  1.00 65.42           H  
ATOM   3650  HB2 ALA A 242      21.310  -3.408 -19.915  1.00 65.42           H  
ATOM   3651  HB3 ALA A 242      21.453  -4.192 -18.328  1.00 65.42           H  
ATOM   3652  O   ALA A 242      19.205  -5.622 -17.195  1.00 65.42           O  
ATOM   3653  N   GLY A 243      18.519  -6.524 -19.135  1.00 65.20           N  
ATOM   3654  H   GLY A 243      18.393  -6.386 -20.127  1.00 65.20           H  
ATOM   3655  CA  GLY A 243      18.111  -7.821 -18.610  1.00 65.20           C  
ATOM   3656  HA2 GLY A 243      18.897  -8.216 -17.966  1.00 65.20           H  
ATOM   3657  HA3 GLY A 243      17.203  -7.717 -18.016  1.00 65.20           H  
ATOM   3658  C   GLY A 243      17.859  -8.801 -19.752  1.00 65.20           C  
ATOM   3659  O   GLY A 243      17.775  -8.408 -20.915  1.00 65.20           O  
ATOM   3660  N   LEU A 244      17.804 -10.093 -19.432  1.00 58.46           N  
ATOM   3661  H   LEU A 244      17.823 -10.349 -18.455  1.00 58.46           H  
ATOM   3662  CA  LEU A 244      17.585 -11.161 -20.417  1.00 58.46           C  
ATOM   3663  HA  LEU A 244      17.809 -10.787 -21.416  1.00 58.46           H  
ATOM   3664  C   LEU A 244      16.121 -11.618 -20.488  1.00 58.46           C  
ATOM   3665  CB  LEU A 244      18.533 -12.338 -20.114  1.00 58.46           C  
ATOM   3666  HB2 LEU A 244      18.333 -12.684 -19.100  1.00 58.46           H  
ATOM   3667  HB3 LEU A 244      18.296 -13.159 -20.791  1.00 58.46           H  
ATOM   3668  O   LEU A 244      15.811 -12.510 -21.274  1.00 58.46           O  
ATOM   3669  CG  LEU A 244      20.031 -12.015 -20.255  1.00 58.46           C  
ATOM   3670  HG  LEU A 244      20.294 -11.187 -19.596  1.00 58.46           H  
ATOM   3671  CD1 LEU A 244      20.857 -13.233 -19.838  1.00 58.46           C  
ATOM   3672 HD11 LEU A 244      20.612 -13.498 -18.810  1.00 58.46           H  
ATOM   3673 HD12 LEU A 244      21.920 -12.997 -19.900  1.00 58.46           H  
ATOM   3674 HD13 LEU A 244      20.627 -14.077 -20.489  1.00 58.46           H  
ATOM   3675  CD2 LEU A 244      20.421 -11.648 -21.691  1.00 58.46           C  
ATOM   3676 HD21 LEU A 244      20.104 -12.434 -22.376  1.00 58.46           H  
ATOM   3677 HD22 LEU A 244      19.940 -10.712 -21.973  1.00 58.46           H  
ATOM   3678 HD23 LEU A 244      21.500 -11.510 -21.759  1.00 58.46           H  
ATOM   3679  N   ASP A 245      15.247 -11.014 -19.683  1.00 63.83           N  
ATOM   3680  H   ASP A 245      15.550 -10.225 -19.131  1.00 63.83           H  
ATOM   3681  CA  ASP A 245      13.884 -11.480 -19.456  1.00 63.83           C  
ATOM   3682  HA  ASP A 245      13.722 -12.420 -19.983  1.00 63.83           H  
ATOM   3683  C   ASP A 245      12.866 -10.457 -19.969  1.00 63.83           C  
ATOM   3684  CB  ASP A 245      13.680 -11.744 -17.951  1.00 63.83           C  
ATOM   3685  HB2 ASP A 245      12.641 -12.030 -17.787  1.00 63.83           H  
ATOM   3686  HB3 ASP A 245      13.864 -10.823 -17.398  1.00 63.83           H  
ATOM   3687  O   ASP A 245      12.813  -9.346 -19.449  1.00 63.83           O  
ATOM   3688  CG  ASP A 245      14.577 -12.856 -17.387  1.00 63.83           C  
ATOM   3689  OD1 ASP A 245      14.817 -13.853 -18.104  1.00 63.83           O  
ATOM   3690  OD2 ASP A 245      14.996 -12.735 -16.214  1.00 63.83           O  
ATOM   3691  N   ASP A 246      12.010 -10.865 -20.914  1.00 64.06           N  
ATOM   3692  H   ASP A 246      12.187 -11.767 -21.332  1.00 64.06           H  
ATOM   3693  CA  ASP A 246      10.955 -10.047 -21.550  1.00 64.06           C  
ATOM   3694  HA  ASP A 246      11.396  -9.087 -21.821  1.00 64.06           H  
ATOM   3695  C   ASP A 246       9.756  -9.733 -20.616  1.00 64.06           C  
ATOM   3696  CB  ASP A 246      10.470 -10.730 -22.850  1.00 64.06           C  
ATOM   3697  HB2 ASP A 246       9.622 -10.172 -23.248  1.00 64.06           H  
ATOM   3698  HB3 ASP A 246      10.118 -11.732 -22.606  1.00 64.06           H  
ATOM   3699  O   ASP A 246       8.626  -9.533 -21.068  1.00 64.06           O  
ATOM   3700  CG  ASP A 246      11.486 -10.824 -23.998  1.00 64.06           C  
ATOM   3701  OD1 ASP A 246      12.534 -10.140 -23.965  1.00 64.06           O  
ATOM   3702  OD2 ASP A 246      11.193 -11.590 -24.945  1.00 64.06           O  
ATOM   3703  N   ASN A 247       9.974  -9.710 -19.300  1.00 69.04           N  
ATOM   3704  H   ASN A 247      10.940  -9.695 -19.006  1.00 69.04           H  
ATOM   3705  CA  ASN A 247       8.945  -9.433 -18.299  1.00 69.04           C  
ATOM   3706  HA  ASN A 247       7.966  -9.422 -18.777  1.00 69.04           H  
ATOM   3707  C   ASN A 247       9.159  -8.052 -17.679  1.00 69.04           C  
ATOM   3708  CB  ASN A 247       8.942 -10.546 -17.242  1.00 69.04           C  
ATOM   3709  HB2 ASN A 247       8.264 -10.277 -16.432  1.00 69.04           H  
ATOM   3710  HB3 ASN A 247       9.945 -10.640 -16.825  1.00 69.04           H  
ATOM   3711  O   ASN A 247      10.293  -7.588 -17.553  1.00 69.04           O  
ATOM   3712  CG  ASN A 247       8.484 -11.879 -17.804  1.00 69.04           C  
ATOM   3713  ND2 ASN A 247       9.130 -12.958 -17.429  1.00 69.04           N  
ATOM   3714 HD21 ASN A 247       8.847 -13.814 -17.884  1.00 69.04           H  
ATOM   3715 HD22 ASN A 247       9.970 -12.866 -16.876  1.00 69.04           H  
ATOM   3716  OD1 ASN A 247       7.533 -11.992 -18.557  1.00 69.04           O  
ATOM   3717  N   VAL A 248       8.070  -7.407 -17.244  1.00 73.29           N  
ATOM   3718  H   VAL A 248       7.163  -7.842 -17.330  1.00 73.29           H  
ATOM   3719  CA  VAL A 248       8.214  -6.238 -16.375  1.00 73.29           C  
ATOM   3720  HA  VAL A 248       8.994  -5.615 -16.814  1.00 73.29           H  
ATOM   3721  C   VAL A 248       8.703  -6.699 -15.015  1.00 73.29           C  
ATOM   3722  CB  VAL A 248       6.958  -5.361 -16.267  1.00 73.29           C  
ATOM   3723  HB  VAL A 248       6.086  -5.970 -16.029  1.00 73.29           H  
ATOM   3724  O   VAL A 248       8.060  -7.510 -14.347  1.00 73.29           O  
ATOM   3725  CG1 VAL A 248       7.116  -4.260 -15.205  1.00 73.29           C  
ATOM   3726 HG11 VAL A 248       6.263  -3.581 -15.225  1.00 73.29           H  
ATOM   3727 HG12 VAL A 248       8.030  -3.693 -15.379  1.00 73.29           H  
ATOM   3728 HG13 VAL A 248       7.159  -4.707 -14.212  1.00 73.29           H  
ATOM   3729  CG2 VAL A 248       6.749  -4.644 -17.600  1.00 73.29           C  
ATOM   3730 HG21 VAL A 248       7.652  -4.084 -17.840  1.00 73.29           H  
ATOM   3731 HG22 VAL A 248       6.530  -5.361 -18.391  1.00 73.29           H  
ATOM   3732 HG23 VAL A 248       5.935  -3.925 -17.514  1.00 73.29           H  
ATOM   3733  N   LEU A 249       9.843  -6.160 -14.613  1.00 77.99           N  
ATOM   3734  H   LEU A 249      10.295  -5.494 -15.223  1.00 77.99           H  
ATOM   3735  CA  LEU A 249      10.421  -6.358 -13.299  1.00 77.99           C  
ATOM   3736  HA  LEU A 249       9.919  -7.188 -12.802  1.00 77.99           H  
ATOM   3737  C   LEU A 249      10.144  -5.094 -12.483  1.00 77.99           C  
ATOM   3738  CB  LEU A 249      11.909  -6.726 -13.438  1.00 77.99           C  
ATOM   3739  HB2 LEU A 249      12.325  -6.904 -12.446  1.00 77.99           H  
ATOM   3740  HB3 LEU A 249      12.432  -5.876 -13.876  1.00 77.99           H  
ATOM   3741  O   LEU A 249      10.260  -3.971 -12.977  1.00 77.99           O  
ATOM   3742  CG  LEU A 249      12.183  -7.953 -14.332  1.00 77.99           C  
ATOM   3743  HG  LEU A 249      11.717  -7.796 -15.305  1.00 77.99           H  
ATOM   3744  CD1 LEU A 249      13.672  -8.163 -14.595  1.00 77.99           C  
ATOM   3745 HD11 LEU A 249      14.158  -7.214 -14.821  1.00 77.99           H  
ATOM   3746 HD12 LEU A 249      13.797  -8.839 -15.441  1.00 77.99           H  
ATOM   3747 HD13 LEU A 249      14.146  -8.613 -13.723  1.00 77.99           H  
ATOM   3748  CD2 LEU A 249      11.617  -9.240 -13.727  1.00 77.99           C  
ATOM   3749 HD21 LEU A 249      12.040  -9.391 -12.734  1.00 77.99           H  
ATOM   3750 HD22 LEU A 249      11.886 -10.083 -14.364  1.00 77.99           H  
ATOM   3751 HD23 LEU A 249      10.531  -9.176 -13.667  1.00 77.99           H  
ATOM   3752  N   CYS A 250       9.717  -5.289 -11.239  1.00 84.82           N  
ATOM   3753  H   CYS A 250       9.692  -6.234 -10.884  1.00 84.82           H  
ATOM   3754  CA  CYS A 250       9.504  -4.217 -10.276  1.00 84.82           C  
ATOM   3755  HA  CYS A 250       9.843  -3.275 -10.708  1.00 84.82           H  
ATOM   3756  C   CYS A 250      10.356  -4.488  -9.034  1.00 84.82           C  
ATOM   3757  CB  CYS A 250       8.014  -4.070  -9.920  1.00 84.82           C  
ATOM   3758  HB2 CYS A 250       7.894  -3.262  -9.198  1.00 84.82           H  
ATOM   3759  HB3 CYS A 250       7.653  -4.978  -9.438  1.00 84.82           H  
ATOM   3760  O   CYS A 250      10.583  -5.641  -8.667  1.00 84.82           O  
ATOM   3761  SG  CYS A 250       6.972  -3.727 -11.366  1.00 84.82           S  
ATOM   3762  HG  CYS A 250       7.218  -4.874 -12.005  1.00 84.82           H  
ATOM   3763  N   GLU A 251      10.789  -3.422  -8.365  1.00 84.13           N  
ATOM   3764  H   GLU A 251      10.619  -2.516  -8.778  1.00 84.13           H  
ATOM   3765  CA  GLU A 251      11.582  -3.477  -7.127  1.00 84.13           C  
ATOM   3766  HA  GLU A 251      11.784  -2.434  -6.882  1.00 84.13           H  
ATOM   3767  C   GLU A 251      12.985  -4.120  -7.239  1.00 84.13           C  
ATOM   3768  CB  GLU A 251      10.773  -4.041  -5.935  1.00 84.13           C  
ATOM   3769  HB2 GLU A 251      10.533  -5.090  -6.110  1.00 84.13           H  
ATOM   3770  HB3 GLU A 251      11.395  -3.985  -5.042  1.00 84.13           H  
ATOM   3771  O   GLU A 251      13.553  -4.526  -6.221  1.00 84.13           O  
ATOM   3772  CG  GLU A 251       9.485  -3.268  -5.634  1.00 84.13           C  
ATOM   3773  HG2 GLU A 251       9.733  -2.208  -5.574  1.00 84.13           H  
ATOM   3774  HG3 GLU A 251       8.778  -3.411  -6.451  1.00 84.13           H  
ATOM   3775  CD  GLU A 251       8.823  -3.675  -4.307  1.00 84.13           C  
ATOM   3776  OE1 GLU A 251       7.915  -2.931  -3.876  1.00 84.13           O  
ATOM   3777  OE2 GLU A 251       9.188  -4.714  -3.698  1.00 84.13           O  
ATOM   3778  N   GLU A 252      13.590  -4.174  -8.429  1.00 83.13           N  
ATOM   3779  H   GLU A 252      13.109  -3.786  -9.227  1.00 83.13           H  
ATOM   3780  CA  GLU A 252      14.932  -4.758  -8.632  1.00 83.13           C  
ATOM   3781  HA  GLU A 252      15.131  -5.481  -7.841  1.00 83.13           H  
ATOM   3782  C   GLU A 252      16.081  -3.742  -8.577  1.00 83.13           C  
ATOM   3783  CB  GLU A 252      14.992  -5.512  -9.962  1.00 83.13           C  
ATOM   3784  HB2 GLU A 252      14.756  -4.839 -10.786  1.00 83.13           H  
ATOM   3785  HB3 GLU A 252      16.016  -5.866 -10.084  1.00 83.13           H  
ATOM   3786  O   GLU A 252      17.250  -4.107  -8.425  1.00 83.13           O  
ATOM   3787  CG  GLU A 252      14.045  -6.721  -9.984  1.00 83.13           C  
ATOM   3788  HG2 GLU A 252      13.029  -6.378 -10.181  1.00 83.13           H  
ATOM   3789  HG3 GLU A 252      14.059  -7.192  -9.001  1.00 83.13           H  
ATOM   3790  CD  GLU A 252      14.460  -7.767 -11.026  1.00 83.13           C  
ATOM   3791  OE1 GLU A 252      14.013  -8.930 -10.874  1.00 83.13           O  
ATOM   3792  OE2 GLU A 252      15.265  -7.426 -11.922  1.00 83.13           O  
ATOM   3793  N   GLY A 253      15.762  -2.461  -8.710  1.00 84.93           N  
ATOM   3794  H   GLY A 253      14.791  -2.228  -8.859  1.00 84.93           H  
ATOM   3795  CA  GLY A 253      16.717  -1.372  -8.768  1.00 84.93           C  
ATOM   3796  HA2 GLY A 253      16.368  -0.699  -9.551  1.00 84.93           H  
ATOM   3797  HA3 GLY A 253      17.699  -1.744  -9.062  1.00 84.93           H  
ATOM   3798  C   GLY A 253      16.862  -0.581  -7.470  1.00 84.93           C  
ATOM   3799  O   GLY A 253      16.605  -1.044  -6.358  1.00 84.93           O  
ATOM   3800  N   SER A 254      17.319   0.661  -7.623  1.00 88.92           N  
ATOM   3801  H   SER A 254      17.369   1.003  -8.572  1.00 88.92           H  
ATOM   3802  CA  SER A 254      17.506   1.621  -6.536  1.00 88.92           C  
ATOM   3803  HA  SER A 254      17.627   1.087  -5.593  1.00 88.92           H  
ATOM   3804  C   SER A 254      16.289   2.529  -6.418  1.00 88.92           C  
ATOM   3805  CB  SER A 254      18.775   2.442  -6.764  1.00 88.92           C  
ATOM   3806  HB2 SER A 254      18.869   3.197  -5.983  1.00 88.92           H  
ATOM   3807  HB3 SER A 254      18.724   2.939  -7.733  1.00 88.92           H  
ATOM   3808  O   SER A 254      16.163   3.524  -7.135  1.00 88.92           O  
ATOM   3809  OG  SER A 254      19.897   1.586  -6.724  1.00 88.92           O  
ATOM   3810  HG  SER A 254      19.673   0.796  -7.221  1.00 88.92           H  
ATOM   3811  N   CYS A 255      15.399   2.197  -5.486  1.00 89.66           N  
ATOM   3812  H   CYS A 255      15.517   1.330  -4.981  1.00 89.66           H  
ATOM   3813  CA  CYS A 255      14.208   2.985  -5.207  1.00 89.66           C  
ATOM   3814  HA  CYS A 255      14.397   4.023  -5.478  1.00 89.66           H  
ATOM   3815  C   CYS A 255      13.838   2.936  -3.727  1.00 89.66           C  
ATOM   3816  CB  CYS A 255      13.082   2.453  -6.077  1.00 89.66           C  
ATOM   3817  HB2 CYS A 255      13.437   2.400  -7.106  1.00 89.66           H  
ATOM   3818  HB3 CYS A 255      12.839   1.439  -5.758  1.00 89.66           H  
ATOM   3819  O   CYS A 255      13.906   1.887  -3.087  1.00 89.66           O  
ATOM   3820  SG  CYS A 255      11.612   3.507  -5.977  1.00 89.66           S  
ATOM   3821  HG  CYS A 255      12.194   4.646  -6.365  1.00 89.66           H  
ATOM   3822  N   ILE A 256      13.442   4.091  -3.192  1.00 87.47           N  
ATOM   3823  H   ILE A 256      13.408   4.907  -3.787  1.00 87.47           H  
ATOM   3824  CA  ILE A 256      12.966   4.213  -1.807  1.00 87.47           C  
ATOM   3825  HA  ILE A 256      13.441   3.435  -1.209  1.00 87.47           H  
ATOM   3826  C   ILE A 256      11.456   3.980  -1.674  1.00 87.47           C  
ATOM   3827  CB  ILE A 256      13.373   5.570  -1.198  1.00 87.47           C  
ATOM   3828  HB  ILE A 256      13.073   5.548  -0.150  1.00 87.47           H  
ATOM   3829  O   ILE A 256      10.957   3.842  -0.560  1.00 87.47           O  
ATOM   3830  CG1 ILE A 256      12.651   6.759  -1.873  1.00 87.47           C  
ATOM   3831 HG12 ILE A 256      12.998   6.872  -2.900  1.00 87.47           H  
ATOM   3832 HG13 ILE A 256      11.578   6.572  -1.893  1.00 87.47           H  
ATOM   3833  CG2 ILE A 256      14.904   5.738  -1.234  1.00 87.47           C  
ATOM   3834 HG21 ILE A 256      15.200   6.595  -0.629  1.00 87.47           H  
ATOM   3835 HG22 ILE A 256      15.382   4.848  -0.826  1.00 87.47           H  
ATOM   3836 HG23 ILE A 256      15.247   5.892  -2.257  1.00 87.47           H  
ATOM   3837  CD1 ILE A 256      12.859   8.075  -1.115  1.00 87.47           C  
ATOM   3838 HD11 ILE A 256      12.680   7.924  -0.050  1.00 87.47           H  
ATOM   3839 HD12 ILE A 256      13.874   8.443  -1.265  1.00 87.47           H  
ATOM   3840 HD13 ILE A 256      12.153   8.826  -1.470  1.00 87.47           H  
ATOM   3841  N   LEU A 257      10.736   3.975  -2.797  1.00 92.77           N  
ATOM   3842  H   LEU A 257      11.231   4.000  -3.678  1.00 92.77           H  
ATOM   3843  CA  LEU A 257       9.303   3.719  -2.874  1.00 92.77           C  
ATOM   3844  HA  LEU A 257       8.829   4.020  -1.939  1.00 92.77           H  
ATOM   3845  C   LEU A 257       9.071   2.218  -3.069  1.00 92.77           C  
ATOM   3846  CB  LEU A 257       8.676   4.522  -4.027  1.00 92.77           C  
ATOM   3847  HB2 LEU A 257       7.594   4.409  -3.968  1.00 92.77           H  
ATOM   3848  HB3 LEU A 257       9.000   4.078  -4.968  1.00 92.77           H  
ATOM   3849  O   LEU A 257       9.854   1.560  -3.763  1.00 92.77           O  
ATOM   3850  CG  LEU A 257       8.991   6.023  -4.069  1.00 92.77           C  
ATOM   3851  HG  LEU A 257      10.069   6.181  -4.079  1.00 92.77           H  
ATOM   3852  CD1 LEU A 257       8.420   6.621  -5.351  1.00 92.77           C  
ATOM   3853 HD11 LEU A 257       7.340   6.480  -5.376  1.00 92.77           H  
ATOM   3854 HD12 LEU A 257       8.654   7.684  -5.407  1.00 92.77           H  
ATOM   3855 HD13 LEU A 257       8.860   6.110  -6.207  1.00 92.77           H  
ATOM   3856  CD2 LEU A 257       8.386   6.750  -2.870  1.00 92.77           C  
ATOM   3857 HD21 LEU A 257       8.507   7.828  -2.981  1.00 92.77           H  
ATOM   3858 HD22 LEU A 257       7.323   6.521  -2.795  1.00 92.77           H  
ATOM   3859 HD23 LEU A 257       8.895   6.434  -1.959  1.00 92.77           H  
ATOM   3860  N   GLY A 258       8.012   1.691  -2.459  1.00 90.58           N  
ATOM   3861  H   GLY A 258       7.381   2.302  -1.961  1.00 90.58           H  
ATOM   3862  CA  GLY A 258       7.596   0.300  -2.598  1.00 90.58           C  
ATOM   3863  HA2 GLY A 258       7.755  -0.219  -1.653  1.00 90.58           H  
ATOM   3864  HA3 GLY A 258       8.184  -0.200  -3.368  1.00 90.58           H  
ATOM   3865  C   GLY A 258       6.126   0.164  -2.974  1.00 90.58           C  
ATOM   3866  O   GLY A 258       5.292   0.996  -2.596  1.00 90.58           O  
ATOM   3867  N   GLU A 259       5.810  -0.908  -3.700  1.00 88.52           N  
ATOM   3868  H   GLU A 259       6.534  -1.579  -3.914  1.00 88.52           H  
ATOM   3869  CA  GLU A 259       4.435  -1.230  -4.094  1.00 88.52           C  
ATOM   3870  HA  GLU A 259       3.961  -0.359  -4.548  1.00 88.52           H  
ATOM   3871  C   GLU A 259       3.586  -1.636  -2.887  1.00 88.52           C  
ATOM   3872  CB  GLU A 259       4.432  -2.388  -5.101  1.00 88.52           C  
ATOM   3873  HB2 GLU A 259       5.088  -3.162  -4.702  1.00 88.52           H  
ATOM   3874  HB3 GLU A 259       3.429  -2.810  -5.167  1.00 88.52           H  
ATOM   3875  O   GLU A 259       2.381  -1.408  -2.883  1.00 88.52           O  
ATOM   3876  CG  GLU A 259       4.896  -2.015  -6.514  1.00 88.52           C  
ATOM   3877  HG2 GLU A 259       4.916  -2.922  -7.119  1.00 88.52           H  
ATOM   3878  HG3 GLU A 259       5.916  -1.636  -6.448  1.00 88.52           H  
ATOM   3879  CD  GLU A 259       3.990  -0.982  -7.201  1.00 88.52           C  
ATOM   3880  OE1 GLU A 259       4.527  -0.098  -7.912  1.00 88.52           O  
ATOM   3881  OE2 GLU A 259       2.747  -1.070  -7.038  1.00 88.52           O  
ATOM   3882  N   GLY A 260       4.177  -2.236  -1.849  1.00 86.32           N  
ATOM   3883  H   GLY A 260       5.174  -2.391  -1.882  1.00 86.32           H  
ATOM   3884  CA  GLY A 260       3.412  -2.741  -0.707  1.00 86.32           C  
ATOM   3885  HA2 GLY A 260       2.889  -1.917  -0.223  1.00 86.32           H  
ATOM   3886  HA3 GLY A 260       4.105  -3.192   0.004  1.00 86.32           H  
ATOM   3887  C   GLY A 260       2.382  -3.800  -1.120  1.00 86.32           C  
ATOM   3888  O   GLY A 260       1.239  -3.775  -0.656  1.00 86.32           O  
ATOM   3889  N   SER A 261       2.766  -4.701  -2.027  1.00 87.38           N  
ATOM   3890  H   SER A 261       3.726  -4.673  -2.340  1.00 87.38           H  
ATOM   3891  CA  SER A 261       1.945  -5.810  -2.511  1.00 87.38           C  
ATOM   3892  HA  SER A 261       0.974  -5.767  -2.018  1.00 87.38           H  
ATOM   3893  C   SER A 261       2.571  -7.161  -2.157  1.00 87.38           C  
ATOM   3894  CB  SER A 261       1.687  -5.664  -4.017  1.00 87.38           C  
ATOM   3895  HB2 SER A 261       1.643  -4.607  -4.279  1.00 87.38           H  
ATOM   3896  HB3 SER A 261       0.719  -6.107  -4.252  1.00 87.38           H  
ATOM   3897  O   SER A 261       3.731  -7.269  -1.757  1.00 87.38           O  
ATOM   3898  OG  SER A 261       2.670  -6.313  -4.805  1.00 87.38           O  
ATOM   3899  HG  SER A 261       2.532  -5.995  -5.700  1.00 87.38           H  
ATOM   3900  N   HIS A 262       1.816  -8.246  -2.304  1.00 82.33           N  
ATOM   3901  H   HIS A 262       0.838  -8.130  -2.529  1.00 82.33           H  
ATOM   3902  CA  HIS A 262       2.364  -9.578  -2.024  1.00 82.33           C  
ATOM   3903  HA  HIS A 262       2.802  -9.554  -1.026  1.00 82.33           H  
ATOM   3904  C   HIS A 262       3.465 -10.028  -2.992  1.00 82.33           C  
ATOM   3905  CB  HIS A 262       1.247 -10.604  -2.015  1.00 82.33           C  
ATOM   3906  HB2 HIS A 262       1.628 -11.528  -1.581  1.00 82.33           H  
ATOM   3907  HB3 HIS A 262       0.480 -10.224  -1.340  1.00 82.33           H  
ATOM   3908  O   HIS A 262       4.308 -10.850  -2.603  1.00 82.33           O  
ATOM   3909  CG  HIS A 262       0.694 -10.915  -3.389  1.00 82.33           C  
ATOM   3910  CD2 HIS A 262       0.787 -12.115  -4.038  1.00 82.33           C  
ATOM   3911  HD2 HIS A 262       1.269 -13.004  -3.660  1.00 82.33           H  
ATOM   3912  ND1 HIS A 262       0.002 -10.064  -4.218  1.00 82.33           N  
ATOM   3913  HD1 HIS A 262      -0.335  -9.146  -3.965  1.00 82.33           H  
ATOM   3914  CE1 HIS A 262      -0.323 -10.755  -5.328  1.00 82.33           C  
ATOM   3915  HE1 HIS A 262      -0.903 -10.399  -6.167  1.00 82.33           H  
ATOM   3916  NE2 HIS A 262       0.142 -12.003  -5.266  1.00 82.33           N  
ATOM   3917  N   LEU A 263       3.456  -9.509  -4.227  1.00 82.42           N  
ATOM   3918  H   LEU A 263       2.755  -8.814  -4.443  1.00 82.42           H  
ATOM   3919  CA  LEU A 263       4.509  -9.745  -5.213  1.00 82.42           C  
ATOM   3920  HA  LEU A 263       4.852 -10.776  -5.126  1.00 82.42           H  
ATOM   3921  C   LEU A 263       5.718  -8.852  -4.934  1.00 82.42           C  
ATOM   3922  CB  LEU A 263       3.986  -9.518  -6.645  1.00 82.42           C  
ATOM   3923  HB2 LEU A 263       4.827  -9.598  -7.333  1.00 82.42           H  
ATOM   3924  HB3 LEU A 263       3.600  -8.502  -6.725  1.00 82.42           H  
ATOM   3925  O   LEU A 263       6.845  -9.338  -5.012  1.00 82.42           O  
ATOM   3926  CG  LEU A 263       2.893 -10.495  -7.109  1.00 82.42           C  
ATOM   3927  HG  LEU A 263       2.004 -10.330  -6.502  1.00 82.42           H  
ATOM   3928  CD1 LEU A 263       2.540 -10.215  -8.561  1.00 82.42           C  
ATOM   3929 HD11 LEU A 263       2.287  -9.165  -8.702  1.00 82.42           H  
ATOM   3930 HD12 LEU A 263       1.689 -10.824  -8.867  1.00 82.42           H  
ATOM   3931 HD13 LEU A 263       3.383 -10.444  -9.213  1.00 82.42           H  
ATOM   3932  CD2 LEU A 263       3.311 -11.965  -7.004  1.00 82.42           C  
ATOM   3933 HD21 LEU A 263       2.522 -12.585  -7.428  1.00 82.42           H  
ATOM   3934 HD22 LEU A 263       3.432 -12.249  -5.958  1.00 82.42           H  
ATOM   3935 HD23 LEU A 263       4.232 -12.133  -7.562  1.00 82.42           H  
ATOM   3936  N   PHE A 264       5.486  -7.602  -4.547  1.00 82.38           N  
ATOM   3937  H   PHE A 264       4.529  -7.289  -4.474  1.00 82.38           H  
ATOM   3938  CA  PHE A 264       6.496  -6.557  -4.403  1.00 82.38           C  
ATOM   3939  HA  PHE A 264       7.500  -6.956  -4.549  1.00 82.38           H  
ATOM   3940  C   PHE A 264       6.413  -5.980  -2.989  1.00 82.38           C  
ATOM   3941  CB  PHE A 264       6.229  -5.539  -5.508  1.00 82.38           C  
ATOM   3942  HB2 PHE A 264       5.203  -5.187  -5.398  1.00 82.38           H  
ATOM   3943  HB3 PHE A 264       6.884  -4.672  -5.422  1.00 82.38           H  
ATOM   3944  O   PHE A 264       5.531  -5.190  -2.654  1.00 82.38           O  
ATOM   3945  CG  PHE A 264       6.393  -6.109  -6.892  1.00 82.38           C  
ATOM   3946  CD1 PHE A 264       7.622  -6.651  -7.318  1.00 82.38           C  
ATOM   3947  HD1 PHE A 264       8.494  -6.586  -6.684  1.00 82.38           H  
ATOM   3948  CD2 PHE A 264       5.277  -6.148  -7.739  1.00 82.38           C  
ATOM   3949  HD2 PHE A 264       4.338  -5.712  -7.431  1.00 82.38           H  
ATOM   3950  CE1 PHE A 264       7.721  -7.264  -8.580  1.00 82.38           C  
ATOM   3951  HE1 PHE A 264       8.670  -7.655  -8.916  1.00 82.38           H  
ATOM   3952  CE2 PHE A 264       5.383  -6.756  -8.994  1.00 82.38           C  
ATOM   3953  HE2 PHE A 264       4.520  -6.801  -9.641  1.00 82.38           H  
ATOM   3954  CZ  PHE A 264       6.596  -7.313  -9.422  1.00 82.38           C  
ATOM   3955  HZ  PHE A 264       6.663  -7.758 -10.404  1.00 82.38           H  
ATOM   3956  N   ARG A 265       7.276  -6.511  -2.117  1.00 73.46           N  
ATOM   3957  H   ARG A 265       8.067  -6.998  -2.514  1.00 73.46           H  
ATOM   3958  CA  ARG A 265       7.146  -6.409  -0.656  1.00 73.46           C  
ATOM   3959  HA  ARG A 265       6.105  -6.181  -0.428  1.00 73.46           H  
ATOM   3960  C   ARG A 265       7.937  -5.256  -0.051  1.00 73.46           C  
ATOM   3961  CB  ARG A 265       7.507  -7.739   0.016  1.00 73.46           C  
ATOM   3962  HB2 ARG A 265       7.469  -7.605   1.097  1.00 73.46           H  
ATOM   3963  HB3 ARG A 265       8.525  -8.017  -0.257  1.00 73.46           H  
ATOM   3964  O   ARG A 265       7.995  -5.160   1.180  1.00 73.46           O  
ATOM   3965  CG  ARG A 265       6.544  -8.871  -0.348  1.00 73.46           C  
ATOM   3966  HG2 ARG A 265       5.515  -8.551  -0.182  1.00 73.46           H  
ATOM   3967  HG3 ARG A 265       6.674  -9.146  -1.395  1.00 73.46           H  
ATOM   3968  CD  ARG A 265       6.855 -10.064   0.556  1.00 73.46           C  
ATOM   3969  HD2 ARG A 265       6.601  -9.798   1.583  1.00 73.46           H  
ATOM   3970  HD3 ARG A 265       7.923 -10.269   0.497  1.00 73.46           H  
ATOM   3971  NE  ARG A 265       6.103 -11.263   0.154  1.00 73.46           N  
ATOM   3972  HE  ARG A 265       5.430 -11.141  -0.589  1.00 73.46           H  
ATOM   3973  NH1 ARG A 265       7.234 -12.724   1.518  1.00 73.46           N  
ATOM   3974 HH11 ARG A 265       7.547 -13.663   1.716  1.00 73.46           H  
ATOM   3975 HH12 ARG A 265       7.646 -11.934   1.995  1.00 73.46           H  
ATOM   3976  NH2 ARG A 265       5.792 -13.509   0.006  1.00 73.46           N  
ATOM   3977 HH21 ARG A 265       6.218 -14.417   0.121  1.00 73.46           H  
ATOM   3978 HH22 ARG A 265       5.148 -13.341  -0.754  1.00 73.46           H  
ATOM   3979  CZ  ARG A 265       6.363 -12.486   0.572  1.00 73.46           C  
ATOM   3980  N   ARG A 266       8.575  -4.403  -0.857  1.00 83.16           N  
ATOM   3981  H   ARG A 266       8.489  -4.497  -1.859  1.00 83.16           H  
ATOM   3982  CA  ARG A 266       9.160  -3.178  -0.317  1.00 83.16           C  
ATOM   3983  HA  ARG A 266       9.881  -3.474   0.446  1.00 83.16           H  
ATOM   3984  C   ARG A 266       8.021  -2.353   0.305  1.00 83.16           C  
ATOM   3985  CB  ARG A 266       9.913  -2.425  -1.409  1.00 83.16           C  
ATOM   3986  HB2 ARG A 266      10.521  -3.132  -1.973  1.00 83.16           H  
ATOM   3987  HB3 ARG A 266       9.188  -1.966  -2.081  1.00 83.16           H  
ATOM   3988  O   ARG A 266       6.972  -2.195  -0.324  1.00 83.16           O  
ATOM   3989  CG  ARG A 266      10.822  -1.325  -0.854  1.00 83.16           C  
ATOM   3990  HG2 ARG A 266      11.620  -1.759  -0.252  1.00 83.16           H  
ATOM   3991  HG3 ARG A 266      10.235  -0.642  -0.241  1.00 83.16           H  
ATOM   3992  CD  ARG A 266      11.411  -0.536  -2.021  1.00 83.16           C  
ATOM   3993  HD2 ARG A 266      11.922   0.352  -1.648  1.00 83.16           H  
ATOM   3994  HD3 ARG A 266      10.550  -0.225  -2.613  1.00 83.16           H  
ATOM   3995  NE  ARG A 266      12.330  -1.320  -2.874  1.00 83.16           N  
ATOM   3996  HE  ARG A 266      12.971  -1.960  -2.427  1.00 83.16           H  
ATOM   3997  NH1 ARG A 266      11.669  -0.429  -4.893  1.00 83.16           N  
ATOM   3998 HH11 ARG A 266      10.967   0.145  -4.449  1.00 83.16           H  
ATOM   3999 HH12 ARG A 266      11.838  -0.358  -5.887  1.00 83.16           H  
ATOM   4000  NH2 ARG A 266      13.359  -1.826  -4.864  1.00 83.16           N  
ATOM   4001 HH21 ARG A 266      13.437  -1.624  -5.851  1.00 83.16           H  
ATOM   4002 HH22 ARG A 266      13.861  -2.626  -4.505  1.00 83.16           H  
ATOM   4003  CZ  ARG A 266      12.445  -1.195  -4.188  1.00 83.16           C  
ATOM   4004  N   PRO A 267       8.176  -1.874   1.552  1.00 80.68           N  
ATOM   4005  CA  PRO A 267       7.121  -1.130   2.225  1.00 80.68           C  
ATOM   4006  HA  PRO A 267       6.268  -1.792   2.377  1.00 80.68           H  
ATOM   4007  C   PRO A 267       6.684   0.093   1.432  1.00 80.68           C  
ATOM   4008  CB  PRO A 267       7.690  -0.709   3.579  1.00 80.68           C  
ATOM   4009  HB2 PRO A 267       6.919  -0.682   4.349  1.00 80.68           H  
ATOM   4010  HB3 PRO A 267       8.180   0.261   3.498  1.00 80.68           H  
ATOM   4011  O   PRO A 267       7.508   0.777   0.820  1.00 80.68           O  
ATOM   4012  CG  PRO A 267       8.735  -1.780   3.853  1.00 80.68           C  
ATOM   4013  HG2 PRO A 267       9.518  -1.419   4.520  1.00 80.68           H  
ATOM   4014  HG3 PRO A 267       8.237  -2.652   4.276  1.00 80.68           H  
ATOM   4015  CD  PRO A 267       9.279  -2.114   2.467  1.00 80.68           C  
ATOM   4016  HD2 PRO A 267       9.601  -3.156   2.454  1.00 80.68           H  
ATOM   4017  HD3 PRO A 267      10.107  -1.449   2.219  1.00 80.68           H  
ATOM   4018  N   THR A 268       5.394   0.397   1.513  1.00 89.86           N  
ATOM   4019  H   THR A 268       4.765  -0.211   2.018  1.00 89.86           H  
ATOM   4020  CA  THR A 268       4.849   1.637   0.977  1.00 89.86           C  
ATOM   4021  HA  THR A 268       5.063   1.682  -0.091  1.00 89.86           H  
ATOM   4022  C   THR A 268       5.501   2.846   1.645  1.00 89.86           C  
ATOM   4023  CB  THR A 268       3.334   1.647   1.174  1.00 89.86           C  
ATOM   4024  HB  THR A 268       3.104   1.473   2.226  1.00 89.86           H  
ATOM   4025  O   THR A 268       5.753   2.858   2.854  1.00 89.86           O  
ATOM   4026  CG2 THR A 268       2.680   2.951   0.739  1.00 89.86           C  
ATOM   4027 HG21 THR A 268       2.996   3.217  -0.270  1.00 89.86           H  
ATOM   4028 HG22 THR A 268       2.955   3.744   1.435  1.00 89.86           H  
ATOM   4029 HG23 THR A 268       1.597   2.832   0.773  1.00 89.86           H  
ATOM   4030  OG1 THR A 268       2.773   0.601   0.419  1.00 89.86           O  
ATOM   4031  HG1 THR A 268       3.120   0.654  -0.475  1.00 89.86           H  
ATOM   4032  N   HIS A 269       5.764   3.889   0.857  1.00 92.86           N  
ATOM   4033  H   HIS A 269       5.480   3.866  -0.112  1.00 92.86           H  
ATOM   4034  CA  HIS A 269       6.351   5.116   1.373  1.00 92.86           C  
ATOM   4035  HA  HIS A 269       7.048   4.863   2.172  1.00 92.86           H  
ATOM   4036  C   HIS A 269       5.267   6.024   1.958  1.00 92.86           C  
ATOM   4037  CB  HIS A 269       7.158   5.808   0.276  1.00 92.86           C  
ATOM   4038  HB2 HIS A 269       7.876   5.098  -0.134  1.00 92.86           H  
ATOM   4039  HB3 HIS A 269       6.492   6.128  -0.525  1.00 92.86           H  
ATOM   4040  O   HIS A 269       4.576   6.735   1.226  1.00 92.86           O  
ATOM   4041  CG  HIS A 269       7.911   6.996   0.812  1.00 92.86           C  
ATOM   4042  CD2 HIS A 269       7.501   8.303   0.818  1.00 92.86           C  
ATOM   4043  HD2 HIS A 269       6.569   8.677   0.420  1.00 92.86           H  
ATOM   4044  ND1 HIS A 269       9.127   6.946   1.450  1.00 92.86           N  
ATOM   4045  HD1 HIS A 269       9.692   6.117   1.574  1.00 92.86           H  
ATOM   4046  CE1 HIS A 269       9.447   8.195   1.829  1.00 92.86           C  
ATOM   4047  HE1 HIS A 269      10.354   8.474   2.343  1.00 92.86           H  
ATOM   4048  NE2 HIS A 269       8.490   9.059   1.459  1.00 92.86           N  
ATOM   4049  N   PHE A 270       5.133   6.007   3.282  1.00 94.27           N  
ATOM   4050  H   PHE A 270       5.693   5.353   3.811  1.00 94.27           H  
ATOM   4051  CA  PHE A 270       4.307   6.958   4.020  1.00 94.27           C  
ATOM   4052  HA  PHE A 270       3.410   7.182   3.442  1.00 94.27           H  
ATOM   4053  C   PHE A 270       5.068   8.266   4.226  1.00 94.27           C  
ATOM   4054  CB  PHE A 270       3.858   6.347   5.353  1.00 94.27           C  
ATOM   4055  HB2 PHE A 270       3.386   7.128   5.949  1.00 94.27           H  
ATOM   4056  HB3 PHE A 270       4.730   5.998   5.905  1.00 94.27           H  
ATOM   4057  O   PHE A 270       6.196   8.270   4.729  1.00 94.27           O  
ATOM   4058  CG  PHE A 270       2.874   5.205   5.190  1.00 94.27           C  
ATOM   4059  CD1 PHE A 270       1.493   5.461   5.239  1.00 94.27           C  
ATOM   4060  HD1 PHE A 270       1.141   6.469   5.404  1.00 94.27           H  
ATOM   4061  CD2 PHE A 270       3.331   3.894   4.962  1.00 94.27           C  
ATOM   4062  HD2 PHE A 270       4.390   3.685   4.922  1.00 94.27           H  
ATOM   4063  CE1 PHE A 270       0.572   4.414   5.061  1.00 94.27           C  
ATOM   4064  HE1 PHE A 270      -0.488   4.613   5.100  1.00 94.27           H  
ATOM   4065  CE2 PHE A 270       2.412   2.848   4.770  1.00 94.27           C  
ATOM   4066  HE2 PHE A 270       2.769   1.847   4.582  1.00 94.27           H  
ATOM   4067  CZ  PHE A 270       1.031   3.108   4.819  1.00 94.27           C  
ATOM   4068  HZ  PHE A 270       0.324   2.305   4.671  1.00 94.27           H  
ATOM   4069  N   PHE A 271       4.446   9.385   3.865  1.00 94.16           N  
ATOM   4070  H   PHE A 271       3.489   9.332   3.545  1.00 94.16           H  
ATOM   4071  CA  PHE A 271       4.994  10.699   4.156  1.00 94.16           C  
ATOM   4072  HA  PHE A 271       6.038  10.708   3.843  1.00 94.16           H  
ATOM   4073  C   PHE A 271       4.938  10.948   5.662  1.00 94.16           C  
ATOM   4074  CB  PHE A 271       4.249  11.788   3.375  1.00 94.16           C  
ATOM   4075  HB2 PHE A 271       3.209  11.814   3.701  1.00 94.16           H  
ATOM   4076  HB3 PHE A 271       4.698  12.751   3.617  1.00 94.16           H  
ATOM   4077  O   PHE A 271       3.932  10.678   6.316  1.00 94.16           O  
ATOM   4078  CG  PHE A 271       4.310  11.621   1.870  1.00 94.16           C  
ATOM   4079  CD1 PHE A 271       5.551  11.665   1.207  1.00 94.16           C  
ATOM   4080  HD1 PHE A 271       6.462  11.825   1.764  1.00 94.16           H  
ATOM   4081  CD2 PHE A 271       3.133  11.413   1.128  1.00 94.16           C  
ATOM   4082  HD2 PHE A 271       2.176  11.400   1.628  1.00 94.16           H  
ATOM   4083  CE1 PHE A 271       5.615  11.491  -0.186  1.00 94.16           C  
ATOM   4084  HE1 PHE A 271       6.572  11.523  -0.686  1.00 94.16           H  
ATOM   4085  CE2 PHE A 271       3.200  11.230  -0.265  1.00 94.16           C  
ATOM   4086  HE2 PHE A 271       2.299  11.056  -0.836  1.00 94.16           H  
ATOM   4087  CZ  PHE A 271       4.440  11.272  -0.922  1.00 94.16           C  
ATOM   4088  HZ  PHE A 271       4.490  11.131  -1.992  1.00 94.16           H  
ATOM   4089  N   LYS A 272       6.026  11.484   6.223  1.00 91.68           N  
ATOM   4090  H   LYS A 272       6.833  11.640   5.636  1.00 91.68           H  
ATOM   4091  CA  LYS A 272       6.087  11.816   7.654  1.00 91.68           C  
ATOM   4092  HA  LYS A 272       5.880  10.913   8.229  1.00 91.68           H  
ATOM   4093  C   LYS A 272       5.009  12.831   8.047  1.00 91.68           C  
ATOM   4094  CB  LYS A 272       7.489  12.337   7.985  1.00 91.68           C  
ATOM   4095  HB2 LYS A 272       7.674  13.249   7.418  1.00 91.68           H  
ATOM   4096  HB3 LYS A 272       8.226  11.587   7.696  1.00 91.68           H  
ATOM   4097  O   LYS A 272       4.433  12.729   9.124  1.00 91.68           O  
ATOM   4098  CG  LYS A 272       7.632  12.629   9.483  1.00 91.68           C  
ATOM   4099  HG2 LYS A 272       6.878  13.351   9.796  1.00 91.68           H  
ATOM   4100  HG3 LYS A 272       7.497  11.707  10.049  1.00 91.68           H  
ATOM   4101  CD  LYS A 272       9.002  13.227   9.788  1.00 91.68           C  
ATOM   4102  HD2 LYS A 272       9.136  14.121   9.179  1.00 91.68           H  
ATOM   4103  HD3 LYS A 272       9.783  12.502   9.556  1.00 91.68           H  
ATOM   4104  CE  LYS A 272       9.036  13.600  11.269  1.00 91.68           C  
ATOM   4105  HE2 LYS A 272       8.997  12.688  11.866  1.00 91.68           H  
ATOM   4106  HE3 LYS A 272       8.142  14.183  11.490  1.00 91.68           H  
ATOM   4107  NZ  LYS A 272      10.243  14.397  11.583  1.00 91.68           N  
ATOM   4108  HZ1 LYS A 272      10.246  14.653  12.560  1.00 91.68           H  
ATOM   4109  HZ2 LYS A 272      11.080  13.881  11.354  1.00 91.68           H  
ATOM   4110  HZ3 LYS A 272      10.220  15.247  11.038  1.00 91.68           H  
ATOM   4111  N   GLU A 273       4.776  13.805   7.175  1.00 93.01           N  
ATOM   4112  H   GLU A 273       5.252  13.771   6.285  1.00 93.01           H  
ATOM   4113  CA  GLU A 273       3.671  14.752   7.257  1.00 93.01           C  
ATOM   4114  HA  GLU A 273       3.038  14.497   8.108  1.00 93.01           H  
ATOM   4115  C   GLU A 273       2.866  14.626   5.962  1.00 93.01           C  
ATOM   4116  CB  GLU A 273       4.187  16.186   7.454  1.00 93.01           C  
ATOM   4117  HB2 GLU A 273       4.920  16.416   6.681  1.00 93.01           H  
ATOM   4118  HB3 GLU A 273       3.347  16.874   7.364  1.00 93.01           H  
ATOM   4119  O   GLU A 273       3.472  14.611   4.885  1.00 93.01           O  
ATOM   4120  CG  GLU A 273       4.825  16.359   8.842  1.00 93.01           C  
ATOM   4121  HG2 GLU A 273       5.628  15.632   8.956  1.00 93.01           H  
ATOM   4122  HG3 GLU A 273       4.071  16.143   9.599  1.00 93.01           H  
ATOM   4123  CD  GLU A 273       5.408  17.757   9.102  1.00 93.01           C  
ATOM   4124  OE1 GLU A 273       6.056  17.896  10.168  1.00 93.01           O  
ATOM   4125  OE2 GLU A 273       5.255  18.657   8.248  1.00 93.01           O  
ATOM   4126  N   PRO A 274       1.532  14.494   6.034  1.00 94.77           N  
ATOM   4127  CA  PRO A 274       0.721  14.376   4.836  1.00 94.77           C  
ATOM   4128  HA  PRO A 274       1.086  13.554   4.221  1.00 94.77           H  
ATOM   4129  C   PRO A 274       0.770  15.672   4.024  1.00 94.77           C  
ATOM   4130  CB  PRO A 274      -0.687  14.056   5.329  1.00 94.77           C  
ATOM   4131  HB2 PRO A 274      -1.438  14.467   4.655  1.00 94.77           H  
ATOM   4132  HB3 PRO A 274      -0.801  12.976   5.422  1.00 94.77           H  
ATOM   4133  O   PRO A 274       0.770  16.774   4.576  1.00 94.77           O  
ATOM   4134  CG  PRO A 274      -0.736  14.700   6.714  1.00 94.77           C  
ATOM   4135  HG2 PRO A 274      -0.961  15.762   6.617  1.00 94.77           H  
ATOM   4136  HG3 PRO A 274      -1.463  14.210   7.362  1.00 94.77           H  
ATOM   4137  CD  PRO A 274       0.693  14.521   7.225  1.00 94.77           C  
ATOM   4138  HD2 PRO A 274       0.959  15.350   7.881  1.00 94.77           H  
ATOM   4139  HD3 PRO A 274       0.782  13.571   7.752  1.00 94.77           H  
ATOM   4140  N   LEU A 275       0.769  15.539   2.699  1.00 95.45           N  
ATOM   4141  H   LEU A 275       0.709  14.608   2.312  1.00 95.45           H  
ATOM   4142  CA  LEU A 275       0.661  16.684   1.800  1.00 95.45           C  
ATOM   4143  HA  LEU A 275       1.275  17.502   2.176  1.00 95.45           H  
ATOM   4144  C   LEU A 275      -0.797  17.142   1.767  1.00 95.45           C  
ATOM   4145  CB  LEU A 275       1.143  16.302   0.399  1.00 95.45           C  
ATOM   4146  HB2 LEU A 275       1.042  17.177  -0.243  1.00 95.45           H  
ATOM   4147  HB3 LEU A 275       0.473  15.530   0.018  1.00 95.45           H  
ATOM   4148  O   LEU A 275      -1.666  16.393   1.321  1.00 95.45           O  
ATOM   4149  CG  LEU A 275       2.580  15.777   0.296  1.00 95.45           C  
ATOM   4150  HG  LEU A 275       2.724  14.920   0.954  1.00 95.45           H  
ATOM   4151  CD1 LEU A 275       2.794  15.316  -1.146  1.00 95.45           C  
ATOM   4152 HD11 LEU A 275       2.538  16.118  -1.838  1.00 95.45           H  
ATOM   4153 HD12 LEU A 275       2.162  14.451  -1.348  1.00 95.45           H  
ATOM   4154 HD13 LEU A 275       3.835  15.030  -1.298  1.00 95.45           H  
ATOM   4155  CD2 LEU A 275       3.574  16.876   0.676  1.00 95.45           C  
ATOM   4156 HD21 LEU A 275       3.501  17.082   1.744  1.00 95.45           H  
ATOM   4157 HD22 LEU A 275       4.596  16.569   0.453  1.00 95.45           H  
ATOM   4158 HD23 LEU A 275       3.357  17.785   0.115  1.00 95.45           H  
ATOM   4159  N   MET A 276      -1.062  18.347   2.259  1.00 95.61           N  
ATOM   4160  H   MET A 276      -0.295  18.912   2.592  1.00 95.61           H  
ATOM   4161  CA  MET A 276      -2.412  18.900   2.358  1.00 95.61           C  
ATOM   4162  HA  MET A 276      -3.134  18.088   2.440  1.00 95.61           H  
ATOM   4163  C   MET A 276      -2.754  19.708   1.110  1.00 95.61           C  
ATOM   4164  CB  MET A 276      -2.526  19.776   3.613  1.00 95.61           C  
ATOM   4165  HB2 MET A 276      -3.518  20.228   3.642  1.00 95.61           H  
ATOM   4166  HB3 MET A 276      -1.799  20.585   3.550  1.00 95.61           H  
ATOM   4167  O   MET A 276      -1.974  20.577   0.722  1.00 95.61           O  
ATOM   4168  CG  MET A 276      -2.283  19.002   4.916  1.00 95.61           C  
ATOM   4169  HG2 MET A 276      -2.381  19.704   5.744  1.00 95.61           H  
ATOM   4170  HG3 MET A 276      -1.257  18.636   4.921  1.00 95.61           H  
ATOM   4171  SD  MET A 276      -3.383  17.593   5.244  1.00 95.61           S  
ATOM   4172  CE  MET A 276      -5.007  18.400   5.162  1.00 95.61           C  
ATOM   4173  HE1 MET A 276      -5.204  18.737   4.144  1.00 95.61           H  
ATOM   4174  HE2 MET A 276      -5.784  17.689   5.444  1.00 95.61           H  
ATOM   4175  HE3 MET A 276      -5.033  19.257   5.834  1.00 95.61           H  
ATOM   4176  N   PHE A 277      -3.922  19.437   0.528  1.00 96.71           N  
ATOM   4177  H   PHE A 277      -4.478  18.664   0.866  1.00 96.71           H  
ATOM   4178  CA  PHE A 277      -4.449  20.163  -0.620  1.00 96.71           C  
ATOM   4179  HA  PHE A 277      -3.835  21.049  -0.780  1.00 96.71           H  
ATOM   4180  C   PHE A 277      -5.887  20.614  -0.377  1.00 96.71           C  
ATOM   4181  CB  PHE A 277      -4.372  19.307  -1.886  1.00 96.71           C  
ATOM   4182  HB2 PHE A 277      -4.998  18.423  -1.760  1.00 96.71           H  
ATOM   4183  HB3 PHE A 277      -4.775  19.891  -2.714  1.00 96.71           H  
ATOM   4184  O   PHE A 277      -6.739  19.827   0.045  1.00 96.71           O  
ATOM   4185  CG  PHE A 277      -2.978  18.870  -2.260  1.00 96.71           C  
ATOM   4186  CD1 PHE A 277      -2.205  19.653  -3.135  1.00 96.71           C  
ATOM   4187  HD1 PHE A 277      -2.607  20.576  -3.526  1.00 96.71           H  
ATOM   4188  CD2 PHE A 277      -2.459  17.674  -1.737  1.00 96.71           C  
ATOM   4189  HD2 PHE A 277      -3.054  17.081  -1.058  1.00 96.71           H  
ATOM   4190  CE1 PHE A 277      -0.908  19.241  -3.482  1.00 96.71           C  
ATOM   4191  HE1 PHE A 277      -0.320  19.842  -4.159  1.00 96.71           H  
ATOM   4192  CE2 PHE A 277      -1.166  17.261  -2.087  1.00 96.71           C  
ATOM   4193  HE2 PHE A 277      -0.774  16.337  -1.689  1.00 96.71           H  
ATOM   4194  CZ  PHE A 277      -0.386  18.050  -2.947  1.00 96.71           C  
ATOM   4195  HZ  PHE A 277       0.615  17.730  -3.197  1.00 96.71           H  
ATOM   4196  N   GLU A 278      -6.159  21.871  -0.697  1.00 95.50           N  
ATOM   4197  H   GLU A 278      -5.398  22.427  -1.062  1.00 95.50           H  
ATOM   4198  CA  GLU A 278      -7.477  22.494  -0.584  1.00 95.50           C  
ATOM   4199  HA  GLU A 278      -8.110  21.885   0.061  1.00 95.50           H  
ATOM   4200  C   GLU A 278      -8.191  22.571  -1.938  1.00 95.50           C  
ATOM   4201  CB  GLU A 278      -7.334  23.881   0.065  1.00 95.50           C  
ATOM   4202  HB2 GLU A 278      -6.649  24.485  -0.530  1.00 95.50           H  
ATOM   4203  HB3 GLU A 278      -8.302  24.382   0.063  1.00 95.50           H  
ATOM   4204  O   GLU A 278      -7.599  22.372  -3.000  1.00 95.50           O  
ATOM   4205  CG  GLU A 278      -6.817  23.820   1.516  1.00 95.50           C  
ATOM   4206  HG2 GLU A 278      -5.800  23.428   1.521  1.00 95.50           H  
ATOM   4207  HG3 GLU A 278      -6.775  24.836   1.908  1.00 95.50           H  
ATOM   4208  CD  GLU A 278      -7.711  22.968   2.432  1.00 95.50           C  
ATOM   4209  OE1 GLU A 278      -7.181  22.237   3.302  1.00 95.50           O  
ATOM   4210  OE2 GLU A 278      -8.949  23.026   2.261  1.00 95.50           O  
ATOM   4211  N   ALA A 279      -9.491  22.868  -1.909  1.00 95.94           N  
ATOM   4212  H   ALA A 279      -9.932  22.969  -1.006  1.00 95.94           H  
ATOM   4213  CA  ALA A 279     -10.319  22.971  -3.107  1.00 95.94           C  
ATOM   4214  HA  ALA A 279     -10.449  21.969  -3.514  1.00 95.94           H  
ATOM   4215  C   ALA A 279      -9.686  23.857  -4.201  1.00 95.94           C  
ATOM   4216  CB  ALA A 279     -11.698  23.498  -2.701  1.00 95.94           C  
ATOM   4217  HB1 ALA A 279     -12.303  23.634  -3.597  1.00 95.94           H  
ATOM   4218  HB2 ALA A 279     -11.591  24.456  -2.192  1.00 95.94           H  
ATOM   4219  HB3 ALA A 279     -12.178  22.781  -2.035  1.00 95.94           H  
ATOM   4220  O   ALA A 279      -9.362  25.025  -3.979  1.00 95.94           O  
ATOM   4221  N   GLY A 280      -9.578  23.308  -5.414  1.00 94.88           N  
ATOM   4222  H   GLY A 280      -9.871  22.348  -5.524  1.00 94.88           H  
ATOM   4223  CA  GLY A 280      -8.984  23.977  -6.574  1.00 94.88           C  
ATOM   4224  HA2 GLY A 280      -9.427  23.560  -7.478  1.00 94.88           H  
ATOM   4225  HA3 GLY A 280      -9.216  25.041  -6.533  1.00 94.88           H  
ATOM   4226  C   GLY A 280      -7.464  23.839  -6.697  1.00 94.88           C  
ATOM   4227  O   GLY A 280      -6.921  24.231  -7.730  1.00 94.88           O  
ATOM   4228  N   GLU A 281      -6.778  23.265  -5.708  1.00 95.54           N  
ATOM   4229  H   GLU A 281      -7.247  22.982  -4.860  1.00 95.54           H  
ATOM   4230  CA  GLU A 281      -5.350  22.976  -5.815  1.00 95.54           C  
ATOM   4231  HA  GLU A 281      -4.878  23.812  -6.332  1.00 95.54           H  
ATOM   4232  C   GLU A 281      -5.080  21.726  -6.661  1.00 95.54           C  
ATOM   4233  CB  GLU A 281      -4.689  22.880  -4.434  1.00 95.54           C  
ATOM   4234  HB2 GLU A 281      -3.635  22.645  -4.577  1.00 95.54           H  
ATOM   4235  HB3 GLU A 281      -5.146  22.072  -3.862  1.00 95.54           H  
ATOM   4236  O   GLU A 281      -5.891  20.798  -6.744  1.00 95.54           O  
ATOM   4237  CG  GLU A 281      -4.789  24.209  -3.666  1.00 95.54           C  
ATOM   4238  HG2 GLU A 281      -4.452  25.011  -4.322  1.00 95.54           H  
ATOM   4239  HG3 GLU A 281      -5.827  24.408  -3.398  1.00 95.54           H  
ATOM   4240  CD  GLU A 281      -3.931  24.206  -2.397  1.00 95.54           C  
ATOM   4241  OE1 GLU A 281      -3.338  25.264  -2.094  1.00 95.54           O  
ATOM   4242  OE2 GLU A 281      -3.833  23.134  -1.764  1.00 95.54           O  
ATOM   4243  N   GLU A 282      -3.916  21.715  -7.309  1.00 94.72           N  
ATOM   4244  H   GLU A 282      -3.273  22.479  -7.159  1.00 94.72           H  
ATOM   4245  CA  GLU A 282      -3.467  20.633  -8.180  1.00 94.72           C  
ATOM   4246  HA  GLU A 282      -4.255  19.883  -8.240  1.00 94.72           H  
ATOM   4247  C   GLU A 282      -2.224  19.936  -7.621  1.00 94.72           C  
ATOM   4248  CB  GLU A 282      -3.238  21.139  -9.618  1.00 94.72           C  
ATOM   4249  HB2 GLU A 282      -4.126  21.679  -9.946  1.00 94.72           H  
ATOM   4250  HB3 GLU A 282      -3.101  20.273 -10.265  1.00 94.72           H  
ATOM   4251  O   GLU A 282      -1.359  20.546  -6.987  1.00 94.72           O  
ATOM   4252  CG  GLU A 282      -2.023  22.071  -9.776  1.00 94.72           C  
ATOM   4253  HG2 GLU A 282      -1.125  21.548  -9.448  1.00 94.72           H  
ATOM   4254  HG3 GLU A 282      -2.158  22.941  -9.135  1.00 94.72           H  
ATOM   4255  CD  GLU A 282      -1.786  22.544 -11.220  1.00 94.72           C  
ATOM   4256  OE1 GLU A 282      -0.738  23.201 -11.424  1.00 94.72           O  
ATOM   4257  OE2 GLU A 282      -2.605  22.244 -12.116  1.00 94.72           O  
ATOM   4258  N   LEU A 283      -2.110  18.653  -7.940  1.00 96.75           N  
ATOM   4259  H   LEU A 283      -2.850  18.224  -8.478  1.00 96.75           H  
ATOM   4260  CA  LEU A 283      -0.911  17.849  -7.784  1.00 96.75           C  
ATOM   4261  HA  LEU A 283      -0.044  18.499  -7.668  1.00 96.75           H  
ATOM   4262  C   LEU A 283      -0.772  17.039  -9.067  1.00 96.75           C  
ATOM   4263  CB  LEU A 283      -1.056  16.954  -6.543  1.00 96.75           C  
ATOM   4264  HB2 LEU A 283      -1.139  17.590  -5.661  1.00 96.75           H  
ATOM   4265  HB3 LEU A 283      -1.990  16.401  -6.639  1.00 96.75           H  
ATOM   4266  O   LEU A 283      -1.746  16.480  -9.547  1.00 96.75           O  
ATOM   4267  CG  LEU A 283       0.081  15.939  -6.333  1.00 96.75           C  
ATOM   4268  HG  LEU A 283       0.181  15.314  -7.220  1.00 96.75           H  
ATOM   4269  CD1 LEU A 283       1.419  16.631  -6.071  1.00 96.75           C  
ATOM   4270 HD11 LEU A 283       1.312  17.370  -5.277  1.00 96.75           H  
ATOM   4271 HD12 LEU A 283       2.158  15.885  -5.777  1.00 96.75           H  
ATOM   4272 HD13 LEU A 283       1.761  17.127  -6.979  1.00 96.75           H  
ATOM   4273  CD2 LEU A 283      -0.240  15.017  -5.158  1.00 96.75           C  
ATOM   4274 HD21 LEU A 283      -0.293  15.591  -4.233  1.00 96.75           H  
ATOM   4275 HD22 LEU A 283      -1.202  14.534  -5.327  1.00 96.75           H  
ATOM   4276 HD23 LEU A 283       0.526  14.247  -5.067  1.00 96.75           H  
ATOM   4277  N   ASN A 284       0.431  16.964  -9.617  1.00 96.26           N  
ATOM   4278  H   ASN A 284       1.175  17.511  -9.208  1.00 96.26           H  
ATOM   4279  CA  ASN A 284       0.736  16.123 -10.763  1.00 96.26           C  
ATOM   4280  HA  ASN A 284      -0.145  15.555 -11.062  1.00 96.26           H  
ATOM   4281  C   ASN A 284       1.830  15.135 -10.371  1.00 96.26           C  
ATOM   4282  CB  ASN A 284       1.154  17.009 -11.941  1.00 96.26           C  
ATOM   4283  HB2 ASN A 284       1.951  17.681 -11.620  1.00 96.26           H  
ATOM   4284  HB3 ASN A 284       1.511  16.367 -12.746  1.00 96.26           H  
ATOM   4285  O   ASN A 284       2.872  15.540  -9.846  1.00 96.26           O  
ATOM   4286  CG  ASN A 284       0.003  17.816 -12.507  1.00 96.26           C  
ATOM   4287  ND2 ASN A 284       0.103  19.125 -12.536  1.00 96.26           N  
ATOM   4288 HD21 ASN A 284       0.804  19.608 -11.993  1.00 96.26           H  
ATOM   4289 HD22 ASN A 284      -0.732  19.607 -12.838  1.00 96.26           H  
ATOM   4290  OD1 ASN A 284      -0.972  17.277 -12.982  1.00 96.26           O  
ATOM   4291  N   VAL A 285       1.613  13.851 -10.648  1.00 96.81           N  
ATOM   4292  H   VAL A 285       0.748  13.591 -11.099  1.00 96.81           H  
ATOM   4293  CA  VAL A 285       2.606  12.798 -10.414  1.00 96.81           C  
ATOM   4294  HA  VAL A 285       3.418  13.204  -9.811  1.00 96.81           H  
ATOM   4295  C   VAL A 285       3.184  12.367 -11.753  1.00 96.81           C  
ATOM   4296  CB  VAL A 285       2.024  11.606  -9.631  1.00 96.81           C  
ATOM   4297  HB  VAL A 285       1.324  11.055 -10.259  1.00 96.81           H  
ATOM   4298  O   VAL A 285       2.444  12.011 -12.666  1.00 96.81           O  
ATOM   4299  CG1 VAL A 285       3.157  10.665  -9.197  1.00 96.81           C  
ATOM   4300 HG11 VAL A 285       3.894  11.208  -8.605  1.00 96.81           H  
ATOM   4301 HG12 VAL A 285       2.753   9.854  -8.591  1.00 96.81           H  
ATOM   4302 HG13 VAL A 285       3.646  10.228 -10.068  1.00 96.81           H  
ATOM   4303  CG2 VAL A 285       1.283  12.067  -8.368  1.00 96.81           C  
ATOM   4304 HG21 VAL A 285       0.373  12.601  -8.642  1.00 96.81           H  
ATOM   4305 HG22 VAL A 285       1.917  12.720  -7.769  1.00 96.81           H  
ATOM   4306 HG23 VAL A 285       0.997  11.198  -7.774  1.00 96.81           H  
ATOM   4307  N   TYR A 286       4.507  12.398 -11.873  1.00 96.83           N  
ATOM   4308  H   TYR A 286       5.050  12.721 -11.085  1.00 96.83           H  
ATOM   4309  CA  TYR A 286       5.227  11.995 -13.077  1.00 96.83           C  
ATOM   4310  HA  TYR A 286       4.501  11.733 -13.847  1.00 96.83           H  
ATOM   4311  C   TYR A 286       6.095  10.774 -12.802  1.00 96.83           C  
ATOM   4312  CB  TYR A 286       6.097  13.147 -13.598  1.00 96.83           C  
ATOM   4313  HB2 TYR A 286       6.796  13.442 -12.816  1.00 96.83           H  
ATOM   4314  HB3 TYR A 286       6.690  12.778 -14.435  1.00 96.83           H  
ATOM   4315  O   TYR A 286       6.676  10.684 -11.722  1.00 96.83           O  
ATOM   4316  CG  TYR A 286       5.330  14.369 -14.058  1.00 96.83           C  
ATOM   4317  CD1 TYR A 286       5.056  14.552 -15.427  1.00 96.83           C  
ATOM   4318  HD1 TYR A 286       5.373  13.810 -16.146  1.00 96.83           H  
ATOM   4319  CD2 TYR A 286       4.882  15.319 -13.119  1.00 96.83           C  
ATOM   4320  HD2 TYR A 286       5.065  15.164 -12.066  1.00 96.83           H  
ATOM   4321  CE1 TYR A 286       4.331  15.680 -15.857  1.00 96.83           C  
ATOM   4322  HE1 TYR A 286       4.092  15.813 -16.902  1.00 96.83           H  
ATOM   4323  CE2 TYR A 286       4.135  16.432 -13.546  1.00 96.83           C  
ATOM   4324  HE2 TYR A 286       3.768  17.141 -12.818  1.00 96.83           H  
ATOM   4325  OH  TYR A 286       3.103  17.665 -15.334  1.00 96.83           O  
ATOM   4326  HH  TYR A 286       2.613  18.089 -14.625  1.00 96.83           H  
ATOM   4327  CZ  TYR A 286       3.841  16.605 -14.915  1.00 96.83           C  
ATOM   4328  N   ALA A 287       6.271   9.903 -13.797  1.00 96.71           N  
ATOM   4329  H   ALA A 287       5.748  10.047 -14.649  1.00 96.71           H  
ATOM   4330  CA  ALA A 287       7.406   8.982 -13.848  1.00 96.71           C  
ATOM   4331  HA  ALA A 287       7.983   9.076 -12.928  1.00 96.71           H  
ATOM   4332  C   ALA A 287       8.317   9.345 -15.022  1.00 96.71           C  
ATOM   4333  CB  ALA A 287       6.947   7.528 -13.934  1.00 96.71           C  
ATOM   4334  HB1 ALA A 287       7.786   6.869 -13.709  1.00 96.71           H  
ATOM   4335  HB2 ALA A 287       6.614   7.320 -14.950  1.00 96.71           H  
ATOM   4336  HB3 ALA A 287       6.148   7.337 -13.217  1.00 96.71           H  
ATOM   4337  O   ALA A 287       7.844   9.623 -16.126  1.00 96.71           O  
ATOM   4338  N   THR A 288       9.624   9.341 -14.784  1.00 95.68           N  
ATOM   4339  H   THR A 288       9.930   9.102 -13.851  1.00 95.68           H  
ATOM   4340  CA  THR A 288      10.639   9.601 -15.810  1.00 95.68           C  
ATOM   4341  HA  THR A 288      10.161  10.032 -16.690  1.00 95.68           H  
ATOM   4342  C   THR A 288      11.298   8.304 -16.239  1.00 95.68           C  
ATOM   4343  CB  THR A 288      11.678  10.616 -15.326  1.00 95.68           C  
ATOM   4344  HB  THR A 288      12.204  10.228 -14.454  1.00 95.68           H  
ATOM   4345  O   THR A 288      11.791   7.559 -15.392  1.00 95.68           O  
ATOM   4346  CG2 THR A 288      12.690  10.974 -16.415  1.00 95.68           C  
ATOM   4347 HG21 THR A 288      12.172  11.317 -17.310  1.00 95.68           H  
ATOM   4348 HG22 THR A 288      13.345  11.767 -16.052  1.00 95.68           H  
ATOM   4349 HG23 THR A 288      13.304  10.108 -16.663  1.00 95.68           H  
ATOM   4350  OG1 THR A 288      11.013  11.813 -14.981  1.00 95.68           O  
ATOM   4351  HG1 THR A 288      10.694  11.706 -14.082  1.00 95.68           H  
ATOM   4352  N   PHE A 289      11.354   8.065 -17.546  1.00 94.05           N  
ATOM   4353  H   PHE A 289      10.916   8.725 -18.173  1.00 94.05           H  
ATOM   4354  CA  PHE A 289      11.910   6.862 -18.148  1.00 94.05           C  
ATOM   4355  HA  PHE A 289      12.161   6.168 -17.346  1.00 94.05           H  
ATOM   4356  C   PHE A 289      13.179   7.131 -18.948  1.00 94.05           C  
ATOM   4357  CB  PHE A 289      10.869   6.175 -19.033  1.00 94.05           C  
ATOM   4358  HB2 PHE A 289      11.352   5.322 -19.510  1.00 94.05           H  
ATOM   4359  HB3 PHE A 289      10.540   6.859 -19.815  1.00 94.05           H  
ATOM   4360  O   PHE A 289      13.320   8.168 -19.600  1.00 94.05           O  
ATOM   4361  CG  PHE A 289       9.676   5.660 -18.267  1.00 94.05           C  
ATOM   4362  CD1 PHE A 289       9.726   4.394 -17.666  1.00 94.05           C  
ATOM   4363  HD1 PHE A 289      10.603   3.773 -17.774  1.00 94.05           H  
ATOM   4364  CD2 PHE A 289       8.537   6.465 -18.106  1.00 94.05           C  
ATOM   4365  HD2 PHE A 289       8.518   7.448 -18.552  1.00 94.05           H  
ATOM   4366  CE1 PHE A 289       8.649   3.952 -16.887  1.00 94.05           C  
ATOM   4367  HE1 PHE A 289       8.728   3.012 -16.359  1.00 94.05           H  
ATOM   4368  CE2 PHE A 289       7.436   5.999 -17.368  1.00 94.05           C  
ATOM   4369  HE2 PHE A 289       6.553   6.613 -17.268  1.00 94.05           H  
ATOM   4370  CZ  PHE A 289       7.494   4.739 -16.752  1.00 94.05           C  
ATOM   4371  HZ  PHE A 289       6.663   4.385 -16.160  1.00 94.05           H  
ATOM   4372  N   VAL A 290      14.068   6.142 -18.939  1.00 91.83           N  
ATOM   4373  H   VAL A 290      13.843   5.325 -18.389  1.00 91.83           H  
ATOM   4374  CA  VAL A 290      15.266   6.047 -19.779  1.00 91.83           C  
ATOM   4375  HA  VAL A 290      15.254   6.856 -20.508  1.00 91.83           H  
ATOM   4376  C   VAL A 290      15.249   4.732 -20.552  1.00 91.83           C  
ATOM   4377  CB  VAL A 290      16.560   6.175 -18.958  1.00 91.83           C  
ATOM   4378  HB  VAL A 290      17.404   6.092 -19.643  1.00 91.83           H  
ATOM   4379  O   VAL A 290      14.603   3.774 -20.134  1.00 91.83           O  
ATOM   4380  CG1 VAL A 290      16.648   7.564 -18.315  1.00 91.83           C  
ATOM   4381 HG11 VAL A 290      15.820   7.717 -17.624  1.00 91.83           H  
ATOM   4382 HG12 VAL A 290      16.601   8.328 -19.091  1.00 91.83           H  
ATOM   4383 HG13 VAL A 290      17.593   7.662 -17.780  1.00 91.83           H  
ATOM   4384  CG2 VAL A 290      16.710   5.068 -17.908  1.00 91.83           C  
ATOM   4385 HG21 VAL A 290      16.840   4.109 -18.409  1.00 91.83           H  
ATOM   4386 HG22 VAL A 290      15.821   4.997 -17.280  1.00 91.83           H  
ATOM   4387 HG23 VAL A 290      17.585   5.252 -17.284  1.00 91.83           H  
ATOM   4388  N   ALA A 291      15.963   4.686 -21.674  1.00 87.47           N  
ATOM   4389  H   ALA A 291      16.526   5.481 -21.940  1.00 87.47           H  
ATOM   4390  CA  ALA A 291      16.074   3.506 -22.520  1.00 87.47           C  
ATOM   4391  HA  ALA A 291      15.814   2.629 -21.927  1.00 87.47           H  
ATOM   4392  C   ALA A 291      17.516   3.326 -23.006  1.00 87.47           C  
ATOM   4393  CB  ALA A 291      15.093   3.618 -23.696  1.00 87.47           C  
ATOM   4394  HB1 ALA A 291      15.378   4.441 -24.351  1.00 87.47           H  
ATOM   4395  HB2 ALA A 291      14.080   3.775 -23.326  1.00 87.47           H  
ATOM   4396  HB3 ALA A 291      15.109   2.694 -24.275  1.00 87.47           H  
ATOM   4397  O   ALA A 291      18.236   4.306 -23.202  1.00 87.47           O  
ATOM   4398  N   GLU A 292      17.925   2.077 -23.217  1.00 77.37           N  
ATOM   4399  H   GLU A 292      17.281   1.331 -22.992  1.00 77.37           H  
ATOM   4400  CA  GLU A 292      19.268   1.726 -23.712  1.00 77.37           C  
ATOM   4401  HA  GLU A 292      19.990   2.470 -23.377  1.00 77.37           H  
ATOM   4402  C   GLU A 292      19.361   1.702 -25.241  1.00 77.37           C  
ATOM   4403  CB  GLU A 292      19.681   0.362 -23.146  1.00 77.37           C  
ATOM   4404  HB2 GLU A 292      20.372  -0.121 -23.838  1.00 77.37           H  
ATOM   4405  HB3 GLU A 292      18.801  -0.272 -23.047  1.00 77.37           H  
ATOM   4406  O   GLU A 292      20.451   1.796 -25.807  1.00 77.37           O  
ATOM   4407  CG  GLU A 292      20.396   0.512 -21.796  1.00 77.37           C  
ATOM   4408  HG2 GLU A 292      19.789   1.117 -21.122  1.00 77.37           H  
ATOM   4409  HG3 GLU A 292      21.325   1.057 -21.963  1.00 77.37           H  
ATOM   4410  CD  GLU A 292      20.724  -0.839 -21.147  1.00 77.37           C  
ATOM   4411  OE1 GLU A 292      21.202  -0.814 -19.990  1.00 77.37           O  
ATOM   4412  OE2 GLU A 292      20.518  -1.879 -21.813  1.00 77.37           O  
ATOM   4413  N   SER A 293      18.228   1.595 -25.933  1.00 73.29           N  
ATOM   4414  H   SER A 293      17.350   1.561 -25.434  1.00 73.29           H  
ATOM   4415  CA  SER A 293      18.178   1.607 -27.390  1.00 73.29           C  
ATOM   4416  HA  SER A 293      19.024   2.191 -27.753  1.00 73.29           H  
ATOM   4417  C   SER A 293      16.920   2.302 -27.901  1.00 73.29           C  
ATOM   4418  CB  SER A 293      18.344   0.181 -27.938  1.00 73.29           C  
ATOM   4419  HB2 SER A 293      18.486   0.225 -29.017  1.00 73.29           H  
ATOM   4420  HB3 SER A 293      19.240  -0.258 -27.499  1.00 73.29           H  
ATOM   4421  O   SER A 293      15.970   2.543 -27.161  1.00 73.29           O  
ATOM   4422  OG  SER A 293      17.243  -0.658 -27.660  1.00 73.29           O  
ATOM   4423  HG  SER A 293      17.600  -1.537 -27.516  1.00 73.29           H  
ATOM   4424  N   ALA A 294      16.921   2.650 -29.189  1.00 64.66           N  
ATOM   4425  H   ALA A 294      17.740   2.442 -29.741  1.00 64.66           H  
ATOM   4426  CA  ALA A 294      15.784   3.284 -29.859  1.00 64.66           C  
ATOM   4427  HA  ALA A 294      15.373   4.043 -29.193  1.00 64.66           H  
ATOM   4428  C   ALA A 294      14.630   2.307 -30.173  1.00 64.66           C  
ATOM   4429  CB  ALA A 294      16.310   3.982 -31.122  1.00 64.66           C  
ATOM   4430  HB1 ALA A 294      16.698   3.243 -31.823  1.00 64.66           H  
ATOM   4431  HB2 ALA A 294      17.098   4.685 -30.855  1.00 64.66           H  
ATOM   4432  HB3 ALA A 294      15.498   4.531 -31.599  1.00 64.66           H  
ATOM   4433  O   ALA A 294      13.679   2.688 -30.856  1.00 64.66           O  
ATOM   4434  N   ALA A 295      14.727   1.045 -29.743  1.00 64.29           N  
ATOM   4435  H   ALA A 295      15.453   0.814 -29.080  1.00 64.29           H  
ATOM   4436  CA  ALA A 295      13.650   0.080 -29.909  1.00 64.29           C  
ATOM   4437  HA  ALA A 295      13.308   0.120 -30.943  1.00 64.29           H  
ATOM   4438  C   ALA A 295      12.459   0.451 -29.010  1.00 64.29           C  
ATOM   4439  CB  ALA A 295      14.189  -1.329 -29.649  1.00 64.29           C  
ATOM   4440  HB1 ALA A 295      13.379  -2.056 -29.699  1.00 64.29           H  
ATOM   4441  HB2 ALA A 295      14.640  -1.368 -28.657  1.00 64.29           H  
ATOM   4442  HB3 ALA A 295      14.947  -1.582 -30.391  1.00 64.29           H  
ATOM   4443  O   ALA A 295      12.629   0.932 -27.891  1.00 64.29           O  
ATOM   4444  N   ALA A 296      11.246   0.248 -29.525  1.00 68.87           N  
ATOM   4445  H   ALA A 296      11.163  -0.183 -30.435  1.00 68.87           H  
ATOM   4446  CA  ALA A 296      10.020   0.566 -28.809  1.00 68.87           C  
ATOM   4447  HA  ALA A 296      10.144   1.516 -28.291  1.00 68.87           H  
ATOM   4448  C   ALA A 296       9.737  -0.515 -27.758  1.00 68.87           C  
ATOM   4449  CB  ALA A 296       8.879   0.730 -29.823  1.00 68.87           C  
ATOM   4450  HB1 ALA A 296       8.729  -0.198 -30.374  1.00 68.87           H  
ATOM   4451  HB2 ALA A 296       9.116   1.536 -30.518  1.00 68.87           H  
ATOM   4452  HB3 ALA A 296       7.960   0.980 -29.292  1.00 68.87           H  
ATOM   4453  O   ALA A 296       9.196  -1.573 -28.075  1.00 68.87           O  
ATOM   4454  N   TYR A 297      10.101  -0.234 -26.511  1.00 81.81           N  
ATOM   4455  H   TYR A 297      10.605   0.625 -26.342  1.00 81.81           H  
ATOM   4456  CA  TYR A 297       9.666  -0.997 -25.347  1.00 81.81           C  
ATOM   4457  HA  TYR A 297       9.284  -1.970 -25.657  1.00 81.81           H  
ATOM   4458  C   TYR A 297       8.563  -0.221 -24.655  1.00 81.81           C  
ATOM   4459  CB  TYR A 297      10.823  -1.220 -24.379  1.00 81.81           C  
ATOM   4460  HB2 TYR A 297      10.474  -1.884 -23.588  1.00 81.81           H  
ATOM   4461  HB3 TYR A 297      11.106  -0.266 -23.933  1.00 81.81           H  
ATOM   4462  O   TYR A 297       8.727   0.976 -24.439  1.00 81.81           O  
ATOM   4463  CG  TYR A 297      12.036  -1.835 -25.016  1.00 81.81           C  
ATOM   4464  CD1 TYR A 297      12.021  -3.202 -25.335  1.00 81.81           C  
ATOM   4465  HD1 TYR A 297      11.166  -3.814 -25.087  1.00 81.81           H  
ATOM   4466  CD2 TYR A 297      13.142  -1.032 -25.346  1.00 81.81           C  
ATOM   4467  HD2 TYR A 297      13.141   0.023 -25.113  1.00 81.81           H  
ATOM   4468  CE1 TYR A 297      13.107  -3.763 -26.022  1.00 81.81           C  
ATOM   4469  HE1 TYR A 297      13.082  -4.799 -26.326  1.00 81.81           H  
ATOM   4470  CE2 TYR A 297      14.247  -1.602 -25.998  1.00 81.81           C  
ATOM   4471  HE2 TYR A 297      15.094  -0.981 -26.248  1.00 81.81           H  
ATOM   4472  OH  TYR A 297      15.263  -3.519 -27.018  1.00 81.81           O  
ATOM   4473  HH  TYR A 297      15.976  -2.885 -27.124  1.00 81.81           H  
ATOM   4474  CZ  TYR A 297      14.223  -2.969 -26.344  1.00 81.81           C  
ATOM   4475  N   ALA A 298       7.468  -0.886 -24.301  1.00 87.80           N  
ATOM   4476  H   ALA A 298       7.417  -1.883 -24.450  1.00 87.80           H  
ATOM   4477  CA  ALA A 298       6.354  -0.250 -23.617  1.00 87.80           C  
ATOM   4478  HA  ALA A 298       6.605   0.789 -23.403  1.00 87.80           H  
ATOM   4479  C   ALA A 298       6.091  -0.943 -22.285  1.00 87.80           C  
ATOM   4480  CB  ALA A 298       5.125  -0.245 -24.532  1.00 87.80           C  
ATOM   4481  HB1 ALA A 298       5.360   0.274 -25.461  1.00 87.80           H  
ATOM   4482  HB2 ALA A 298       4.306   0.272 -24.033  1.00 87.80           H  
ATOM   4483  HB3 ALA A 298       4.822  -1.268 -24.753  1.00 87.80           H  
ATOM   4484  O   ALA A 298       5.919  -2.160 -22.245  1.00 87.80           O  
ATOM   4485  N   ILE A 299       6.012  -0.162 -21.209  1.00 89.91           N  
ATOM   4486  H   ILE A 299       6.120   0.835 -21.331  1.00 89.91           H  
ATOM   4487  CA  ILE A 299       5.431  -0.654 -19.958  1.00 89.91           C  
ATOM   4488  HA  ILE A 299       5.684  -1.705 -19.827  1.00 89.91           H  
ATOM   4489  C   ILE A 299       3.920  -0.543 -20.116  1.00 89.91           C  
ATOM   4490  CB  ILE A 299       5.976   0.109 -18.739  1.00 89.91           C  
ATOM   4491  HB  ILE A 299       5.802   1.175 -18.887  1.00 89.91           H  
ATOM   4492  O   ILE A 299       3.400   0.543 -20.380  1.00 89.91           O  
ATOM   4493  CG1 ILE A 299       7.497  -0.144 -18.638  1.00 89.91           C  
ATOM   4494 HG12 ILE A 299       7.981   0.194 -19.554  1.00 89.91           H  
ATOM   4495 HG13 ILE A 299       7.693  -1.210 -18.523  1.00 89.91           H  
ATOM   4496  CG2 ILE A 299       5.250  -0.315 -17.447  1.00 89.91           C  
ATOM   4497 HG21 ILE A 299       4.179  -0.133 -17.528  1.00 89.91           H  
ATOM   4498 HG22 ILE A 299       5.612   0.260 -16.595  1.00 89.91           H  
ATOM   4499 HG23 ILE A 299       5.417  -1.375 -17.255  1.00 89.91           H  
ATOM   4500  CD1 ILE A 299       8.140   0.607 -17.478  1.00 89.91           C  
ATOM   4501 HD11 ILE A 299       7.958   0.080 -16.542  1.00 89.91           H  
ATOM   4502 HD12 ILE A 299       9.215   0.690 -17.638  1.00 89.91           H  
ATOM   4503 HD13 ILE A 299       7.682   1.595 -17.438  1.00 89.91           H  
ATOM   4504  N   SER A 300       3.217  -1.670 -20.014  1.00 92.04           N  
ATOM   4505  H   SER A 300       3.687  -2.526 -19.758  1.00 92.04           H  
ATOM   4506  CA  SER A 300       1.766  -1.680 -20.197  1.00 92.04           C  
ATOM   4507  HA  SER A 300       1.548  -1.219 -21.161  1.00 92.04           H  
ATOM   4508  C   SER A 300       1.060  -0.857 -19.116  1.00 92.04           C  
ATOM   4509  CB  SER A 300       1.229  -3.110 -20.234  1.00 92.04           C  
ATOM   4510  HB2 SER A 300       0.192  -3.095 -20.568  1.00 92.04           H  
ATOM   4511  HB3 SER A 300       1.815  -3.715 -20.926  1.00 92.04           H  
ATOM   4512  O   SER A 300       1.599  -0.610 -18.036  1.00 92.04           O  
ATOM   4513  OG  SER A 300       1.280  -3.666 -18.947  1.00 92.04           O  
ATOM   4514  HG  SER A 300       2.159  -4.028 -18.813  1.00 92.04           H  
ATOM   4515  N   LEU A 301      -0.179  -0.442 -19.387  1.00 94.27           N  
ATOM   4516  H   LEU A 301      -0.588  -0.666 -20.283  1.00 94.27           H  
ATOM   4517  CA  LEU A 301      -0.946   0.365 -18.440  1.00 94.27           C  
ATOM   4518  HA  LEU A 301      -0.374   1.266 -18.218  1.00 94.27           H  
ATOM   4519  C   LEU A 301      -1.145  -0.351 -17.097  1.00 94.27           C  
ATOM   4520  CB  LEU A 301      -2.289   0.771 -19.070  1.00 94.27           C  
ATOM   4521  HB2 LEU A 301      -2.886   1.278 -18.313  1.00 94.27           H  
ATOM   4522  HB3 LEU A 301      -2.830  -0.125 -19.375  1.00 94.27           H  
ATOM   4523  O   LEU A 301      -0.954   0.271 -16.053  1.00 94.27           O  
ATOM   4524  CG  LEU A 301      -2.158   1.720 -20.274  1.00 94.27           C  
ATOM   4525  HG  LEU A 301      -1.648   1.209 -21.090  1.00 94.27           H  
ATOM   4526  CD1 LEU A 301      -3.548   2.124 -20.759  1.00 94.27           C  
ATOM   4527 HD11 LEU A 301      -4.135   1.240 -21.009  1.00 94.27           H  
ATOM   4528 HD12 LEU A 301      -3.465   2.760 -21.640  1.00 94.27           H  
ATOM   4529 HD13 LEU A 301      -4.062   2.688 -19.981  1.00 94.27           H  
ATOM   4530  CD2 LEU A 301      -1.369   2.972 -19.905  1.00 94.27           C  
ATOM   4531 HD21 LEU A 301      -0.303   2.750 -19.851  1.00 94.27           H  
ATOM   4532 HD22 LEU A 301      -1.540   3.762 -20.636  1.00 94.27           H  
ATOM   4533 HD23 LEU A 301      -1.699   3.326 -18.928  1.00 94.27           H  
ATOM   4534  N   THR A 302      -1.441  -1.653 -17.115  1.00 92.58           N  
ATOM   4535  H   THR A 302      -1.459  -2.149 -17.995  1.00 92.58           H  
ATOM   4536  CA  THR A 302      -1.631  -2.468 -15.902  1.00 92.58           C  
ATOM   4537  HA  THR A 302      -2.373  -1.989 -15.264  1.00 92.58           H  
ATOM   4538  C   THR A 302      -0.356  -2.583 -15.069  1.00 92.58           C  
ATOM   4539  CB  THR A 302      -2.141  -3.873 -16.256  1.00 92.58           C  
ATOM   4540  HB  THR A 302      -2.175  -4.483 -15.353  1.00 92.58           H  
ATOM   4541  O   THR A 302      -0.425  -2.554 -13.846  1.00 92.58           O  
ATOM   4542  CG2 THR A 302      -3.539  -3.828 -16.876  1.00 92.58           C  
ATOM   4543 HG21 THR A 302      -3.864  -4.847 -17.086  1.00 92.58           H  
ATOM   4544 HG22 THR A 302      -4.237  -3.376 -16.171  1.00 92.58           H  
ATOM   4545 HG23 THR A 302      -3.530  -3.256 -17.804  1.00 92.58           H  
ATOM   4546  OG1 THR A 302      -1.304  -4.479 -17.206  1.00 92.58           O  
ATOM   4547  HG1 THR A 302      -0.987  -5.289 -16.798  1.00 92.58           H  
ATOM   4548  N   GLN A 303       0.809  -2.592 -15.719  1.00 91.74           N  
ATOM   4549  H   GLN A 303       0.780  -2.663 -16.726  1.00 91.74           H  
ATOM   4550  CA  GLN A 303       2.129  -2.583 -15.077  1.00 91.74           C  
ATOM   4551  HA  GLN A 303       2.104  -3.200 -14.179  1.00 91.74           H  
ATOM   4552  C   GLN A 303       2.583  -1.182 -14.651  1.00 91.74           C  
ATOM   4553  CB  GLN A 303       3.136  -3.183 -16.063  1.00 91.74           C  
ATOM   4554  HB2 GLN A 303       4.148  -3.062 -15.677  1.00 91.74           H  
ATOM   4555  HB3 GLN A 303       3.062  -2.645 -17.008  1.00 91.74           H  
ATOM   4556  O   GLN A 303       3.589  -1.034 -13.962  1.00 91.74           O  
ATOM   4557  CG  GLN A 303       2.864  -4.679 -16.269  1.00 91.74           C  
ATOM   4558  HG2 GLN A 303       3.222  -5.223 -15.396  1.00 91.74           H  
ATOM   4559  HG3 GLN A 303       1.793  -4.857 -16.364  1.00 91.74           H  
ATOM   4560  CD  GLN A 303       3.500  -5.263 -17.517  1.00 91.74           C  
ATOM   4561  NE2 GLN A 303       3.615  -6.567 -17.567  1.00 91.74           N  
ATOM   4562 HE21 GLN A 303       3.951  -6.984 -18.423  1.00 91.74           H  
ATOM   4563 HE22 GLN A 303       3.106  -7.099 -16.876  1.00 91.74           H  
ATOM   4564  OE1 GLN A 303       3.796  -4.575 -18.490  1.00 91.74           O  
ATOM   4565  N   SER A 304       1.869  -0.138 -15.074  1.00 93.12           N  
ATOM   4566  H   SER A 304       1.081  -0.324 -15.678  1.00 93.12           H  
ATOM   4567  CA  SER A 304       2.224   1.251 -14.789  1.00 93.12           C  
ATOM   4568  HA  SER A 304       3.290   1.278 -14.563  1.00 93.12           H  
ATOM   4569  C   SER A 304       1.482   1.851 -13.593  1.00 93.12           C  
ATOM   4570  CB  SER A 304       2.075   2.122 -16.029  1.00 93.12           C  
ATOM   4571  HB2 SER A 304       2.622   3.048 -15.855  1.00 93.12           H  
ATOM   4572  HB3 SER A 304       2.514   1.619 -16.891  1.00 93.12           H  
ATOM   4573  O   SER A 304       1.817   2.944 -13.161  1.00 93.12           O  
ATOM   4574  OG  SER A 304       0.725   2.446 -16.290  1.00 93.12           O  
ATOM   4575  HG  SER A 304       0.184   1.666 -16.143  1.00 93.12           H  
ATOM   4576  N   GLU A 305       0.517   1.163 -13.001  1.00 96.29           N  
ATOM   4577  H   GLU A 305       0.312   0.226 -13.316  1.00 96.29           H  
ATOM   4578  CA  GLU A 305      -0.343   1.763 -11.981  1.00 96.29           C  
ATOM   4579  HA  GLU A 305      -0.786   2.668 -12.395  1.00 96.29           H  
ATOM   4580  C   GLU A 305       0.365   2.135 -10.678  1.00 96.29           C  
ATOM   4581  CB  GLU A 305      -1.452   0.780 -11.676  1.00 96.29           C  
ATOM   4582  HB2 GLU A 305      -1.968   0.550 -12.609  1.00 96.29           H  
ATOM   4583  HB3 GLU A 305      -1.022  -0.145 -11.292  1.00 96.29           H  
ATOM   4584  O   GLU A 305       1.049   1.310 -10.086  1.00 96.29           O  
ATOM   4585  CG  GLU A 305      -2.442   1.312 -10.644  1.00 96.29           C  
ATOM   4586  HG2 GLU A 305      -2.893   2.239 -10.998  1.00 96.29           H  
ATOM   4587  HG3 GLU A 305      -1.956   1.480  -9.683  1.00 96.29           H  
ATOM   4588  CD  GLU A 305      -3.487   0.240 -10.499  1.00 96.29           C  
ATOM   4589  OE1 GLU A 305      -3.487  -0.480  -9.479  1.00 96.29           O  
ATOM   4590  OE2 GLU A 305      -4.211   0.058 -11.497  1.00 96.29           O  
ATOM   4591  N   ILE A 306       0.115   3.335 -10.167  1.00 97.12           N  
ATOM   4592  H   ILE A 306      -0.507   3.946 -10.677  1.00 97.12           H  
ATOM   4593  CA  ILE A 306       0.507   3.747  -8.814  1.00 97.12           C  
ATOM   4594  HA  ILE A 306       1.136   2.977  -8.366  1.00 97.12           H  
ATOM   4595  C   ILE A 306      -0.720   3.877  -7.913  1.00 97.12           C  
ATOM   4596  CB  ILE A 306       1.337   5.044  -8.847  1.00 97.12           C  
ATOM   4597  HB  ILE A 306       1.604   5.294  -7.820  1.00 97.12           H  
ATOM   4598  O   ILE A 306      -1.842   4.011  -8.398  1.00 97.12           O  
ATOM   4599  CG1 ILE A 306       0.541   6.231  -9.435  1.00 97.12           C  
ATOM   4600 HG12 ILE A 306      -0.452   6.274  -8.989  1.00 97.12           H  
ATOM   4601 HG13 ILE A 306       0.421   6.096 -10.510  1.00 97.12           H  
ATOM   4602  CG2 ILE A 306       2.645   4.784  -9.619  1.00 97.12           C  
ATOM   4603 HG21 ILE A 306       3.317   5.638  -9.531  1.00 97.12           H  
ATOM   4604 HG22 ILE A 306       3.146   3.909  -9.204  1.00 97.12           H  
ATOM   4605 HG23 ILE A 306       2.429   4.597 -10.671  1.00 97.12           H  
ATOM   4606  CD1 ILE A 306       1.216   7.579  -9.171  1.00 97.12           C  
ATOM   4607 HD11 ILE A 306       2.217   7.598  -9.604  1.00 97.12           H  
ATOM   4608 HD12 ILE A 306       1.280   7.755  -8.097  1.00 97.12           H  
ATOM   4609 HD13 ILE A 306       0.632   8.378  -9.628  1.00 97.12           H  
ATOM   4610  N   GLY A 307      -0.504   3.880  -6.600  1.00 97.57           N  
ATOM   4611  H   GLY A 307       0.448   3.768  -6.283  1.00 97.57           H  
ATOM   4612  CA  GLY A 307      -1.531   4.178  -5.604  1.00 97.57           C  
ATOM   4613  HA2 GLY A 307      -1.669   3.314  -4.953  1.00 97.57           H  
ATOM   4614  HA3 GLY A 307      -2.486   4.378  -6.090  1.00 97.57           H  
ATOM   4615  C   GLY A 307      -1.152   5.379  -4.744  1.00 97.57           C  
ATOM   4616  O   GLY A 307       0.006   5.551  -4.371  1.00 97.57           O  
ATOM   4617  N   LEU A 308      -2.130   6.199  -4.380  1.00 97.99           N  
ATOM   4618  H   LEU A 308      -3.039   6.073  -4.801  1.00 97.99           H  
ATOM   4619  CA  LEU A 308      -1.973   7.270  -3.399  1.00 97.99           C  
ATOM   4620  HA  LEU A 308      -0.963   7.264  -2.990  1.00 97.99           H  
ATOM   4621  C   LEU A 308      -2.941   7.044  -2.247  1.00 97.99           C  
ATOM   4622  CB  LEU A 308      -2.227   8.623  -4.070  1.00 97.99           C  
ATOM   4623  HB2 LEU A 308      -2.322   9.392  -3.303  1.00 97.99           H  
ATOM   4624  HB3 LEU A 308      -3.176   8.565  -4.602  1.00 97.99           H  
ATOM   4625  O   LEU A 308      -4.150   6.999  -2.458  1.00 97.99           O  
ATOM   4626  CG  LEU A 308      -1.117   9.030  -5.051  1.00 97.99           C  
ATOM   4627  HG  LEU A 308      -0.883   8.214  -5.734  1.00 97.99           H  
ATOM   4628  CD1 LEU A 308      -1.624  10.207  -5.863  1.00 97.99           C  
ATOM   4629 HD11 LEU A 308      -2.509   9.900  -6.420  1.00 97.99           H  
ATOM   4630 HD12 LEU A 308      -0.863  10.521  -6.577  1.00 97.99           H  
ATOM   4631 HD13 LEU A 308      -1.873  11.028  -5.191  1.00 97.99           H  
ATOM   4632  CD2 LEU A 308       0.156   9.482  -4.334  1.00 97.99           C  
ATOM   4633 HD21 LEU A 308       0.609   8.634  -3.822  1.00 97.99           H  
ATOM   4634 HD22 LEU A 308       0.864   9.878  -5.062  1.00 97.99           H  
ATOM   4635 HD23 LEU A 308      -0.078  10.259  -3.606  1.00 97.99           H  
ATOM   4636  N   ILE A 309      -2.425   6.931  -1.024  1.00 98.04           N  
ATOM   4637  H   ILE A 309      -1.427   7.039  -0.913  1.00 98.04           H  
ATOM   4638  CA  ILE A 309      -3.282   6.830   0.163  1.00 98.04           C  
ATOM   4639  HA  ILE A 309      -4.153   6.223  -0.084  1.00 98.04           H  
ATOM   4640  C   ILE A 309      -3.756   8.228   0.514  1.00 98.04           C  
ATOM   4641  CB  ILE A 309      -2.580   6.162   1.360  1.00 98.04           C  
ATOM   4642  HB  ILE A 309      -1.742   6.784   1.673  1.00 98.04           H  
ATOM   4643  O   ILE A 309      -2.951   9.078   0.899  1.00 98.04           O  
ATOM   4644  CG1 ILE A 309      -2.028   4.798   0.911  1.00 98.04           C  
ATOM   4645 HG12 ILE A 309      -2.814   4.211   0.436  1.00 98.04           H  
ATOM   4646 HG13 ILE A 309      -1.258   5.000   0.167  1.00 98.04           H  
ATOM   4647  CG2 ILE A 309      -3.558   6.049   2.544  1.00 98.04           C  
ATOM   4648 HG21 ILE A 309      -3.073   5.566   3.393  1.00 98.04           H  
ATOM   4649 HG22 ILE A 309      -4.430   5.466   2.250  1.00 98.04           H  
ATOM   4650 HG23 ILE A 309      -3.889   7.034   2.873  1.00 98.04           H  
ATOM   4651  CD1 ILE A 309      -1.379   3.955   2.006  1.00 98.04           C  
ATOM   4652 HD11 ILE A 309      -0.670   3.256   1.561  1.00 98.04           H  
ATOM   4653 HD12 ILE A 309      -0.850   4.593   2.714  1.00 98.04           H  
ATOM   4654 HD13 ILE A 309      -2.150   3.375   2.513  1.00 98.04           H  
ATOM   4655  N   GLN A 310      -5.055   8.465   0.405  1.00 98.22           N  
ATOM   4656  H   GLN A 310      -5.665   7.714   0.115  1.00 98.22           H  
ATOM   4657  CA  GLN A 310      -5.650   9.777   0.592  1.00 98.22           C  
ATOM   4658  HA  GLN A 310      -4.868  10.501   0.823  1.00 98.22           H  
ATOM   4659  C   GLN A 310      -6.647   9.773   1.739  1.00 98.22           C  
ATOM   4660  CB  GLN A 310      -6.329  10.226  -0.698  1.00 98.22           C  
ATOM   4661  HB2 GLN A 310      -6.903  11.130  -0.496  1.00 98.22           H  
ATOM   4662  HB3 GLN A 310      -7.015   9.447  -1.031  1.00 98.22           H  
ATOM   4663  O   GLN A 310      -7.465   8.863   1.841  1.00 98.22           O  
ATOM   4664  CG  GLN A 310      -5.315  10.527  -1.808  1.00 98.22           C  
ATOM   4665  HG2 GLN A 310      -4.606  11.273  -1.450  1.00 98.22           H  
ATOM   4666  HG3 GLN A 310      -4.770   9.622  -2.077  1.00 98.22           H  
ATOM   4667  CD  GLN A 310      -6.008  11.058  -3.051  1.00 98.22           C  
ATOM   4668  NE2 GLN A 310      -5.304  11.707  -3.940  1.00 98.22           N  
ATOM   4669 HE21 GLN A 310      -5.819  11.955  -4.773  1.00 98.22           H  
ATOM   4670 HE22 GLN A 310      -4.306  11.832  -3.848  1.00 98.22           H  
ATOM   4671  OE1 GLN A 310      -7.203  10.930  -3.243  1.00 98.22           O  
ATOM   4672  N   THR A 311      -6.604  10.820   2.559  1.00 98.28           N  
ATOM   4673  H   THR A 311      -5.894  11.519   2.394  1.00 98.28           H  
ATOM   4674  CA  THR A 311      -7.672  11.146   3.506  1.00 98.28           C  
ATOM   4675  HA  THR A 311      -8.338  10.289   3.612  1.00 98.28           H  
ATOM   4676  C   THR A 311      -8.454  12.319   2.947  1.00 98.28           C  
ATOM   4677  CB  THR A 311      -7.151  11.498   4.903  1.00 98.28           C  
ATOM   4678  HB  THR A 311      -6.615  12.446   4.870  1.00 98.28           H  
ATOM   4679  O   THR A 311      -7.900  13.404   2.776  1.00 98.28           O  
ATOM   4680  CG2 THR A 311      -8.285  11.626   5.921  1.00 98.28           C  
ATOM   4681 HG21 THR A 311      -7.879  11.815   6.914  1.00 98.28           H  
ATOM   4682 HG22 THR A 311      -8.940  12.453   5.648  1.00 98.28           H  
ATOM   4683 HG23 THR A 311      -8.873  10.708   5.943  1.00 98.28           H  
ATOM   4684  OG1 THR A 311      -6.269  10.505   5.369  1.00 98.28           O  
ATOM   4685  HG1 THR A 311      -6.192  10.605   6.321  1.00 98.28           H  
ATOM   4686  N   VAL A 312      -9.736  12.117   2.680  1.00 97.71           N  
ATOM   4687  H   VAL A 312     -10.134  11.211   2.884  1.00 97.71           H  
ATOM   4688  CA  VAL A 312     -10.643  13.175   2.234  1.00 97.71           C  
ATOM   4689  HA  VAL A 312     -10.064  14.006   1.831  1.00 97.71           H  
ATOM   4690  C   VAL A 312     -11.436  13.666   3.426  1.00 97.71           C  
ATOM   4691  CB  VAL A 312     -11.594  12.687   1.135  1.00 97.71           C  
ATOM   4692  HB  VAL A 312     -12.264  11.939   1.557  1.00 97.71           H  
ATOM   4693  O   VAL A 312     -11.933  12.858   4.208  1.00 97.71           O  
ATOM   4694  CG1 VAL A 312     -12.433  13.841   0.575  1.00 97.71           C  
ATOM   4695 HG11 VAL A 312     -13.143  14.188   1.326  1.00 97.71           H  
ATOM   4696 HG12 VAL A 312     -11.787  14.667   0.276  1.00 97.71           H  
ATOM   4697 HG13 VAL A 312     -12.993  13.491  -0.292  1.00 97.71           H  
ATOM   4698  CG2 VAL A 312     -10.811  12.046  -0.011  1.00 97.71           C  
ATOM   4699 HG21 VAL A 312     -11.484  11.778  -0.825  1.00 97.71           H  
ATOM   4700 HG22 VAL A 312     -10.348  11.133   0.364  1.00 97.71           H  
ATOM   4701 HG23 VAL A 312     -10.037  12.718  -0.380  1.00 97.71           H  
ATOM   4702  N   LYS A 313     -11.573  14.984   3.542  1.00 97.08           N  
ATOM   4703  H   LYS A 313     -11.078  15.570   2.885  1.00 97.08           H  
ATOM   4704  CA  LYS A 313     -12.467  15.645   4.489  1.00 97.08           C  
ATOM   4705  HA  LYS A 313     -13.052  14.898   5.025  1.00 97.08           H  
ATOM   4706  C   LYS A 313     -13.437  16.533   3.734  1.00 97.08           C  
ATOM   4707  CB  LYS A 313     -11.657  16.453   5.505  1.00 97.08           C  
ATOM   4708  HB2 LYS A 313     -12.338  17.075   6.087  1.00 97.08           H  
ATOM   4709  HB3 LYS A 313     -10.951  17.098   4.983  1.00 97.08           H  
ATOM   4710  O   LYS A 313     -13.016  17.377   2.945  1.00 97.08           O  
ATOM   4711  CG  LYS A 313     -10.911  15.512   6.454  1.00 97.08           C  
ATOM   4712  HG2 LYS A 313     -11.641  14.901   6.984  1.00 97.08           H  
ATOM   4713  HG3 LYS A 313     -10.245  14.862   5.887  1.00 97.08           H  
ATOM   4714  CD  LYS A 313     -10.088  16.303   7.466  1.00 97.08           C  
ATOM   4715  HD2 LYS A 313     -10.744  16.965   8.032  1.00 97.08           H  
ATOM   4716  HD3 LYS A 313      -9.333  16.888   6.941  1.00 97.08           H  
ATOM   4717  CE  LYS A 313      -9.428  15.291   8.399  1.00 97.08           C  
ATOM   4718  HE2 LYS A 313      -8.829  14.600   7.806  1.00 97.08           H  
ATOM   4719  HE3 LYS A 313     -10.216  14.710   8.879  1.00 97.08           H  
ATOM   4720  NZ  LYS A 313      -8.598  15.954   9.424  1.00 97.08           N  
ATOM   4721  HZ1 LYS A 313      -8.215  15.245  10.032  1.00 97.08           H  
ATOM   4722  HZ2 LYS A 313      -7.849  16.468   8.981  1.00 97.08           H  
ATOM   4723  HZ3 LYS A 313      -9.175  16.580   9.967  1.00 97.08           H  
ATOM   4724  N   GLU A 314     -14.722  16.352   3.987  1.00 93.06           N  
ATOM   4725  H   GLU A 314     -14.990  15.630   4.641  1.00 93.06           H  
ATOM   4726  CA  GLU A 314     -15.768  17.222   3.462  1.00 93.06           C  
ATOM   4727  HA  GLU A 314     -15.475  17.565   2.470  1.00 93.06           H  
ATOM   4728  C   GLU A 314     -15.891  18.459   4.357  1.00 93.06           C  
ATOM   4729  CB  GLU A 314     -17.089  16.454   3.288  1.00 93.06           C  
ATOM   4730  HB2 GLU A 314     -17.807  17.124   2.814  1.00 93.06           H  
ATOM   4731  HB3 GLU A 314     -17.475  16.144   4.259  1.00 93.06           H  
ATOM   4732  O   GLU A 314     -16.059  18.362   5.575  1.00 93.06           O  
ATOM   4733  CG  GLU A 314     -16.875  15.215   2.397  1.00 93.06           C  
ATOM   4734  HG2 GLU A 314     -16.381  14.437   2.979  1.00 93.06           H  
ATOM   4735  HG3 GLU A 314     -16.204  15.489   1.583  1.00 93.06           H  
ATOM   4736  CD  GLU A 314     -18.155  14.637   1.783  1.00 93.06           C  
ATOM   4737  OE1 GLU A 314     -17.994  13.984   0.716  1.00 93.06           O  
ATOM   4738  OE2 GLU A 314     -19.251  14.876   2.333  1.00 93.06           O  
ATOM   4739  N   MET A 315     -15.752  19.633   3.748  1.00 82.40           N  
ATOM   4740  H   MET A 315     -15.690  19.638   2.740  1.00 82.40           H  
ATOM   4741  CA  MET A 315     -15.973  20.920   4.393  1.00 82.40           C  
ATOM   4742  HA  MET A 315     -15.686  20.852   5.442  1.00 82.40           H  
ATOM   4743  C   MET A 315     -17.469  21.226   4.308  1.00 82.40           C  
ATOM   4744  CB  MET A 315     -15.120  22.014   3.732  1.00 82.40           C  
ATOM   4745  HB2 MET A 315     -15.437  22.152   2.698  1.00 82.40           H  
ATOM   4746  HB3 MET A 315     -15.289  22.949   4.267  1.00 82.40           H  
ATOM   4747  O   MET A 315     -18.018  21.304   3.209  1.00 82.40           O  
ATOM   4748  CG  MET A 315     -13.621  21.686   3.751  1.00 82.40           C  
ATOM   4749  HG2 MET A 315     -13.323  21.404   4.760  1.00 82.40           H  
ATOM   4750  HG3 MET A 315     -13.446  20.833   3.096  1.00 82.40           H  
ATOM   4751  SD  MET A 315     -12.565  23.046   3.188  1.00 82.40           S  
ATOM   4752  CE  MET A 315     -12.492  24.056   4.690  1.00 82.40           C  
ATOM   4753  HE1 MET A 315     -12.072  23.465   5.504  1.00 82.40           H  
ATOM   4754  HE2 MET A 315     -13.493  24.396   4.957  1.00 82.40           H  
ATOM   4755  HE3 MET A 315     -11.851  24.918   4.506  1.00 82.40           H  
ATOM   4756  N   GLY A 316     -18.117  21.322   5.473  1.00 67.05           N  
ATOM   4757  H   GLY A 316     -17.580  21.224   6.323  1.00 67.05           H  
ATOM   4758  CA  GLY A 316     -19.542  21.652   5.588  1.00 67.05           C  
ATOM   4759  HA2 GLY A 316     -19.886  21.487   6.609  1.00 67.05           H  
ATOM   4760  HA3 GLY A 316     -20.115  21.012   4.918  1.00 67.05           H  
ATOM   4761  C   GLY A 316     -19.889  23.089   5.219  1.00 67.05           C  
ATOM   4762  O   GLY A 316     -18.966  23.900   4.981  1.00 67.05           O  
ATOM   4763  OXT GLY A 316     -21.108  23.356   5.264  1.00 67.05           O  
TER    4764      GLY A 316                                                       
END   
