# Supplementary material for: Widespread Horizontal Gene Transfer Among Animal Viruses
Source: bioRxiv. 2024 Mar 26:2024.03.25.586562. Preprint. [Version 2] doi: 10.1101/2024.03.25.586562 (PMC11071296; doi:10.1101/2024.03.25.586562)
Supplement: Supplement 7 [file media-7.zip › File7_PDB/Mega182742_Copigal39.pdb]

ATOM      1  N   MET A   1      34.939  -4.226 -96.764  1.00 34.03           N  
ATOM      2  H   MET A   1      35.681  -4.285 -97.447  1.00 34.03           H  
ATOM      3  H2  MET A   1      34.559  -5.144 -96.586  1.00 34.03           H  
ATOM      4  H3  MET A   1      34.193  -3.647 -97.122  1.00 34.03           H  
ATOM      5  CA  MET A   1      35.431  -3.622 -95.508  1.00 34.03           C  
ATOM      6  HA  MET A   1      36.167  -4.276 -95.041  1.00 34.03           H  
ATOM      7  C   MET A   1      34.234  -3.457 -94.582  1.00 34.03           C  
ATOM      8  CB  MET A   1      36.059  -2.241 -95.774  1.00 34.03           C  
ATOM      9  HB2 MET A   1      36.299  -1.763 -94.824  1.00 34.03           H  
ATOM     10  HB3 MET A   1      35.326  -1.616 -96.285  1.00 34.03           H  
ATOM     11  O   MET A   1      33.219  -3.005 -95.086  1.00 34.03           O  
ATOM     12  CG  MET A   1      37.334  -2.290 -96.627  1.00 34.03           C  
ATOM     13  HG2 MET A   1      38.141  -2.728 -96.039  1.00 34.03           H  
ATOM     14  HG3 MET A   1      37.166  -2.911 -97.506  1.00 34.03           H  
ATOM     15  SD  MET A   1      37.839  -0.648 -97.198  1.00 34.03           S  
ATOM     16  CE  MET A   1      39.352  -1.047 -98.115  1.00 34.03           C  
ATOM     17  HE1 MET A   1      40.074  -1.518 -97.448  1.00 34.03           H  
ATOM     18  HE2 MET A   1      39.782  -0.130 -98.516  1.00 34.03           H  
ATOM     19  HE3 MET A   1      39.119  -1.722 -98.938  1.00 34.03           H  
ATOM     20  N   ASN A   2      34.245  -3.838 -93.304  1.00 30.52           N  
ATOM     21  H   ASN A   2      33.399  -3.634 -92.792  1.00 30.52           H  
ATOM     22  CA  ASN A   2      35.215  -4.651 -92.556  1.00 30.52           C  
ATOM     23  HA  ASN A   2      35.762  -5.317 -93.223  1.00 30.52           H  
ATOM     24  C   ASN A   2      34.458  -5.534 -91.541  1.00 30.52           C  
ATOM     25  CB  ASN A   2      36.206  -3.733 -91.799  1.00 30.52           C  
ATOM     26  HB2 ASN A   2      35.683  -2.848 -91.437  1.00 30.52           H  
ATOM     27  HB3 ASN A   2      36.579  -4.258 -90.920  1.00 30.52           H  
ATOM     28  O   ASN A   2      33.560  -5.025 -90.886  1.00 30.52           O  
ATOM     29  CG  ASN A   2      37.425  -3.315 -92.600  1.00 30.52           C  
ATOM     30  ND2 ASN A   2      38.124  -2.290 -92.179  1.00 30.52           N  
ATOM     31 HD21 ASN A   2      38.945  -2.028 -92.707  1.00 30.52           H  
ATOM     32 HD22 ASN A   2      37.863  -1.804 -91.333  1.00 30.52           H  
ATOM     33  OD1 ASN A   2      37.755  -3.908 -93.616  1.00 30.52           O  
ATOM     34  N   ARG A   3      34.855  -6.816 -91.445  1.00 28.53           N  
ATOM     35  H   ARG A   3      35.421  -7.149 -92.212  1.00 28.53           H  
ATOM     36  CA  ARG A   3      34.936  -7.684 -90.240  1.00 28.53           C  
ATOM     37  HA  ARG A   3      34.798  -8.725 -90.531  1.00 28.53           H  
ATOM     38  C   ARG A   3      33.896  -7.417 -89.124  1.00 28.53           C  
ATOM     39  CB  ARG A   3      36.383  -7.576 -89.720  1.00 28.53           C  
ATOM     40  HB2 ARG A   3      36.647  -6.528 -89.581  1.00 28.53           H  
ATOM     41  HB3 ARG A   3      36.475  -8.070 -88.753  1.00 28.53           H  
ATOM     42  O   ARG A   3      33.987  -6.387 -88.475  1.00 28.53           O  
ATOM     43  CG  ARG A   3      37.350  -8.238 -90.718  1.00 28.53           C  
ATOM     44  HG2 ARG A   3      37.073  -9.285 -90.836  1.00 28.53           H  
ATOM     45  HG3 ARG A   3      37.279  -7.744 -91.688  1.00 28.53           H  
ATOM     46  CD  ARG A   3      38.803  -8.162 -90.251  1.00 28.53           C  
ATOM     47  HD2 ARG A   3      38.892  -8.699 -89.307  1.00 28.53           H  
ATOM     48  HD3 ARG A   3      39.067  -7.117 -90.089  1.00 28.53           H  
ATOM     49  NE  ARG A   3      39.707  -8.760 -91.255  1.00 28.53           N  
ATOM     50  HE  ARG A   3      39.271  -9.258 -92.018  1.00 28.53           H  
ATOM     51  NH1 ARG A   3      41.684  -8.276 -90.196  1.00 28.53           N  
ATOM     52 HH11 ARG A   3      42.689  -8.352 -90.132  1.00 28.53           H  
ATOM     53 HH12 ARG A   3      41.163  -7.887 -89.424  1.00 28.53           H  
ATOM     54  NH2 ARG A   3      41.717  -9.377 -92.136  1.00 28.53           N  
ATOM     55 HH21 ARG A   3      42.722  -9.437 -92.053  1.00 28.53           H  
ATOM     56 HH22 ARG A   3      41.249  -9.856 -92.892  1.00 28.53           H  
ATOM     57  CZ  ARG A   3      41.027  -8.799 -91.193  1.00 28.53           C  
ATOM     58  N   THR A   4      32.902  -8.268 -88.822  1.00 31.02           N  
ATOM     59  H   THR A   4      32.285  -7.851 -88.140  1.00 31.02           H  
ATOM     60  CA  THR A   4      32.822  -9.758 -88.871  1.00 31.02           C  
ATOM     61  HA  THR A   4      31.889  -9.986 -88.357  1.00 31.02           H  
ATOM     62  C   THR A   4      33.939 -10.447 -88.053  1.00 31.02           C  
ATOM     63  CB  THR A   4      32.713 -10.382 -90.294  1.00 31.02           C  
ATOM     64  HB  THR A   4      33.577 -11.023 -90.474  1.00 31.02           H  
ATOM     65  O   THR A   4      35.086 -10.028 -88.211  1.00 31.02           O  
ATOM     66  CG2 THR A   4      31.442 -11.202 -90.525  1.00 31.02           C  
ATOM     67 HG21 THR A   4      30.560 -10.624 -90.249  1.00 31.02           H  
ATOM     68 HG22 THR A   4      31.374 -11.482 -91.576  1.00 31.02           H  
ATOM     69 HG23 THR A   4      31.464 -12.124 -89.945  1.00 31.02           H  
ATOM     70  OG1 THR A   4      32.676  -9.415 -91.319  1.00 31.02           O  
ATOM     71  HG1 THR A   4      32.001  -8.782 -91.064  1.00 31.02           H  
ATOM     72  N   PRO A   5      33.677 -11.518 -87.269  1.00 30.15           N  
ATOM     73  CA  PRO A   5      32.454 -12.333 -87.238  1.00 30.15           C  
ATOM     74  HA  PRO A   5      31.631 -11.899 -87.805  1.00 30.15           H  
ATOM     75  C   PRO A   5      31.926 -12.518 -85.769  1.00 30.15           C  
ATOM     76  CB  PRO A   5      33.009 -13.514 -88.025  1.00 30.15           C  
ATOM     77  HB2 PRO A   5      33.282 -13.183 -89.027  1.00 30.15           H  
ATOM     78  HB3 PRO A   5      32.301 -14.327 -88.183  1.00 30.15           H  
ATOM     79  O   PRO A   5      32.234 -11.652 -84.955  1.00 30.15           O  
ATOM     80  CG  PRO A   5      34.306 -13.830 -87.278  1.00 30.15           C  
ATOM     81  HG2 PRO A   5      34.116 -14.470 -86.416  1.00 30.15           H  
ATOM     82  HG3 PRO A   5      35.041 -14.285 -87.942  1.00 30.15           H  
ATOM     83  CD  PRO A   5      34.740 -12.427 -86.823  1.00 30.15           C  
ATOM     84  HD2 PRO A   5      35.704 -12.181 -87.269  1.00 30.15           H  
ATOM     85  HD3 PRO A   5      34.824 -12.400 -85.736  1.00 30.15           H  
ATOM     86  N   SER A   6      30.915 -13.331 -85.404  1.00 30.04           N  
ATOM     87  H   SER A   6      30.427 -12.892 -84.637  1.00 30.04           H  
ATOM     88  CA  SER A   6      30.912 -14.807 -85.172  1.00 30.04           C  
ATOM     89  HA  SER A   6      29.985 -15.019 -84.638  1.00 30.04           H  
ATOM     90  C   SER A   6      32.024 -15.287 -84.204  1.00 30.04           C  
ATOM     91  CB  SER A   6      30.784 -15.584 -86.484  1.00 30.04           C  
ATOM     92  HB2 SER A   6      30.427 -14.910 -87.263  1.00 30.04           H  
ATOM     93  HB3 SER A   6      30.007 -16.341 -86.383  1.00 30.04           H  
ATOM     94  O   SER A   6      33.048 -14.617 -84.100  1.00 30.04           O  
ATOM     95  OG  SER A   6      32.007 -16.162 -86.887  1.00 30.04           O  
ATOM     96  HG  SER A   6      31.968 -17.110 -86.738  1.00 30.04           H  
ATOM     97  N   ASP A   7      31.936 -16.350 -83.396  1.00 30.17           N  
ATOM     98  H   ASP A   7      32.705 -16.376 -82.743  1.00 30.17           H  
ATOM     99  CA  ASP A   7      31.022 -17.501 -83.184  1.00 30.17           C  
ATOM    100  HA  ASP A   7      29.990 -17.262 -83.441  1.00 30.17           H  
ATOM    101  C   ASP A   7      31.098 -17.871 -81.659  1.00 30.17           C  
ATOM    102  CB  ASP A   7      31.532 -18.663 -84.061  1.00 30.17           C  
ATOM    103  HB2 ASP A   7      31.088 -19.593 -83.708  1.00 30.17           H  
ATOM    104  HB3 ASP A   7      32.617 -18.750 -83.994  1.00 30.17           H  
ATOM    105  O   ASP A   7      31.729 -17.129 -80.906  1.00 30.17           O  
ATOM    106  CG  ASP A   7      31.072 -18.630 -85.505  1.00 30.17           C  
ATOM    107  OD1 ASP A   7      29.849 -18.488 -85.717  1.00 30.17           O  
ATOM    108  OD2 ASP A   7      31.943 -18.627 -86.406  1.00 30.17           O  
ATOM    109  N   ASP A   8      30.540 -18.936 -81.061  1.00 32.18           N  
ATOM    110  H   ASP A   8      30.716 -18.957 -80.067  1.00 32.18           H  
ATOM    111  CA  ASP A   8      29.706 -20.072 -81.501  1.00 32.18           C  
ATOM    112  HA  ASP A   8      29.007 -19.749 -82.273  1.00 32.18           H  
ATOM    113  C   ASP A   8      28.939 -20.645 -80.289  1.00 32.18           C  
ATOM    114  CB  ASP A   8      30.578 -21.253 -82.007  1.00 32.18           C  
ATOM    115  HB2 ASP A   8      31.591 -20.928 -82.243  1.00 32.18           H  
ATOM    116  HB3 ASP A   8      30.713 -21.993 -81.219  1.00 32.18           H  
ATOM    117  O   ASP A   8      29.370 -20.430 -79.159  1.00 32.18           O  
ATOM    118  CG  ASP A   8      29.938 -21.947 -83.217  1.00 32.18           C  
ATOM    119  OD1 ASP A   8      28.686 -22.056 -83.219  1.00 32.18           O  
ATOM    120  OD2 ASP A   8      30.700 -22.397 -84.100  1.00 32.18           O  
ATOM    121  N   SER A   9      27.964 -21.532 -80.537  1.00 33.81           N  
ATOM    122  H   SER A   9      27.805 -21.678 -81.523  1.00 33.81           H  
ATOM    123  CA  SER A   9      27.580 -22.674 -79.667  1.00 33.81           C  
ATOM    124  HA  SER A   9      26.757 -23.159 -80.191  1.00 33.81           H  
ATOM    125  C   SER A   9      27.085 -22.431 -78.214  1.00 33.81           C  
ATOM    126  CB  SER A   9      28.745 -23.680 -79.664  1.00 33.81           C  
ATOM    127  HB2 SER A   9      28.437 -24.621 -79.207  1.00 33.81           H  
ATOM    128  HB3 SER A   9      29.051 -23.879 -80.691  1.00 33.81           H  
ATOM    129  O   SER A   9      27.505 -21.522 -77.513  1.00 33.81           O  
ATOM    130  OG  SER A   9      29.849 -23.185 -78.935  1.00 33.81           O  
ATOM    131  HG  SER A   9      29.735 -22.238 -78.827  1.00 33.81           H  
ATOM    132  N   SER A  10      26.216 -23.265 -77.635  1.00 35.62           N  
ATOM    133  H   SER A  10      26.128 -23.121 -76.639  1.00 35.62           H  
ATOM    134  CA  SER A  10      25.246 -24.224 -78.195  1.00 35.62           C  
ATOM    135  HA  SER A  10      24.681 -23.741 -78.992  1.00 35.62           H  
ATOM    136  C   SER A  10      24.265 -24.665 -77.096  1.00 35.62           C  
ATOM    137  CB  SER A  10      25.914 -25.498 -78.748  1.00 35.62           C  
ATOM    138  HB2 SER A  10      26.481 -25.255 -79.647  1.00 35.62           H  
ATOM    139  HB3 SER A  10      25.146 -26.211 -79.049  1.00 35.62           H  
ATOM    140  O   SER A  10      24.555 -24.499 -75.919  1.00 35.62           O  
ATOM    141  OG  SER A  10      26.766 -26.120 -77.812  1.00 35.62           O  
ATOM    142  HG  SER A  10      26.230 -26.531 -77.130  1.00 35.62           H  
ATOM    143  N   SER A  11      23.162 -25.308 -77.506  1.00 34.12           N  
ATOM    144  H   SER A  11      22.966 -25.264 -78.495  1.00 34.12           H  
ATOM    145  CA  SER A  11      22.472 -26.403 -76.785  1.00 34.12           C  
ATOM    146  HA  SER A  11      21.498 -26.514 -77.261  1.00 34.12           H  
ATOM    147  C   SER A  11      22.209 -26.216 -75.278  1.00 34.12           C  
ATOM    148  CB  SER A  11      23.242 -27.710 -77.024  1.00 34.12           C  
ATOM    149  HB2 SER A  11      23.293 -27.913 -78.093  1.00 34.12           H  
ATOM    150  HB3 SER A  11      22.731 -28.540 -76.537  1.00 34.12           H  
ATOM    151  O   SER A  11      23.104 -26.400 -74.463  1.00 34.12           O  
ATOM    152  OG  SER A  11      24.554 -27.608 -76.505  1.00 34.12           O  
ATOM    153  HG  SER A  11      24.457 -27.267 -75.613  1.00 34.12           H  
ATOM    154  N   ASN A  12      20.979 -25.880 -74.892  1.00 30.49           N  
ATOM    155  H   ASN A  12      21.064 -25.265 -74.095  1.00 30.49           H  
ATOM    156  CA  ASN A  12      19.889 -26.840 -74.616  1.00 30.49           C  
ATOM    157  HA  ASN A  12      18.948 -26.331 -74.823  1.00 30.49           H  
ATOM    158  C   ASN A  12      19.871 -27.241 -73.142  1.00 30.49           C  
ATOM    159  CB  ASN A  12      19.898 -28.147 -75.438  1.00 30.49           C  
ATOM    160  HB2 ASN A  12      20.887 -28.603 -75.414  1.00 30.49           H  
ATOM    161  HB3 ASN A  12      19.242 -28.854 -74.929  1.00 30.49           H  
ATOM    162  O   ASN A  12      20.888 -27.677 -72.617  1.00 30.49           O  
ATOM    163  CG  ASN A  12      19.382 -28.072 -76.855  1.00 30.49           C  
ATOM    164  ND2 ASN A  12      19.247 -29.213 -77.485  1.00 30.49           N  
ATOM    165 HD21 ASN A  12      19.367 -30.067 -76.959  1.00 30.49           H  
ATOM    166 HD22 ASN A  12      18.826 -29.175 -78.403  1.00 30.49           H  
ATOM    167  OD1 ASN A  12      19.107 -27.030 -77.424  1.00 30.49           O  
ATOM    168  N   ASP A  13      18.670 -27.191 -72.559  1.00 35.38           N  
ATOM    169  H   ASP A  13      17.870 -26.995 -73.142  1.00 35.38           H  
ATOM    170  CA  ASP A  13      18.372 -27.595 -71.183  1.00 35.38           C  
ATOM    171  HA  ASP A  13      17.315 -27.378 -71.033  1.00 35.38           H  
ATOM    172  C   ASP A  13      19.130 -26.715 -70.143  1.00 35.38           C  
ATOM    173  CB  ASP A  13      18.489 -29.138 -71.093  1.00 35.38           C  
ATOM    174  HB2 ASP A  13      19.539 -29.425 -71.056  1.00 35.38           H  
ATOM    175  HB3 ASP A  13      18.002 -29.482 -70.180  1.00 35.38           H  
ATOM    176  O   ASP A  13      20.156 -26.111 -70.422  1.00 35.38           O  
ATOM    177  CG  ASP A  13      17.800 -29.827 -72.291  1.00 35.38           C  
ATOM    178  OD1 ASP A  13      16.658 -29.412 -72.604  1.00 35.38           O  
ATOM    179  OD2 ASP A  13      18.419 -30.708 -72.933  1.00 35.38           O  
ATOM    180  N   THR A  14      18.626 -26.437 -68.944  1.00 37.44           N  
ATOM    181  H   THR A  14      19.242 -25.842 -68.409  1.00 37.44           H  
ATOM    182  CA  THR A  14      17.744 -27.243 -68.105  1.00 37.44           C  
ATOM    183  HA  THR A  14      17.213 -27.982 -68.704  1.00 37.44           H  
ATOM    184  C   THR A  14      16.697 -26.388 -67.367  1.00 37.44           C  
ATOM    185  CB  THR A  14      18.627 -27.993 -67.085  1.00 37.44           C  
ATOM    186  HB  THR A  14      17.985 -28.401 -66.303  1.00 37.44           H  
ATOM    187  O   THR A  14      16.798 -26.119 -66.170  1.00 37.44           O  
ATOM    188  CG2 THR A  14      19.400 -29.155 -67.703  1.00 37.44           C  
ATOM    189 HG21 THR A  14      20.013 -29.635 -66.940  1.00 37.44           H  
ATOM    190 HG22 THR A  14      18.703 -29.901 -68.087  1.00 37.44           H  
ATOM    191 HG23 THR A  14      20.053 -28.803 -68.502  1.00 37.44           H  
ATOM    192  OG1 THR A  14      19.587 -27.126 -66.519  1.00 37.44           O  
ATOM    193  HG1 THR A  14      20.038 -27.642 -65.846  1.00 37.44           H  
ATOM    194  N   CYS A  15      15.580 -26.052 -68.029  1.00 34.04           N  
ATOM    195  H   CYS A  15      15.507 -26.260 -69.015  1.00 34.04           H  
ATOM    196  CA  CYS A  15      14.377 -25.621 -67.286  1.00 34.04           C  
ATOM    197  HA  CYS A  15      14.630 -24.754 -66.676  1.00 34.04           H  
ATOM    198  C   CYS A  15      13.897 -26.700 -66.288  1.00 34.04           C  
ATOM    199  CB  CYS A  15      13.256 -25.217 -68.255  1.00 34.04           C  
ATOM    200  HB2 CYS A  15      13.182 -25.934 -69.073  1.00 34.04           H  
ATOM    201  HB3 CYS A  15      12.309 -25.210 -67.715  1.00 34.04           H  
ATOM    202  O   CYS A  15      13.247 -26.371 -65.301  1.00 34.04           O  
ATOM    203  SG  CYS A  15      13.559 -23.542 -68.892  1.00 34.04           S  
ATOM    204  HG  CYS A  15      14.826 -23.737 -69.268  1.00 34.04           H  
ATOM    205  N   GLU A  16      14.273 -27.969 -66.495  1.00 34.89           N  
ATOM    206  H   GLU A  16      14.767 -28.194 -67.347  1.00 34.89           H  
ATOM    207  CA  GLU A  16      14.030 -29.059 -65.543  1.00 34.89           C  
ATOM    208  HA  GLU A  16      12.998 -28.999 -65.198  1.00 34.89           H  
ATOM    209  C   GLU A  16      14.921 -29.035 -64.283  1.00 34.89           C  
ATOM    210  CB  GLU A  16      14.227 -30.420 -66.227  1.00 34.89           C  
ATOM    211  HB2 GLU A  16      14.038 -31.175 -65.465  1.00 34.89           H  
ATOM    212  HB3 GLU A  16      15.262 -30.514 -66.553  1.00 34.89           H  
ATOM    213  O   GLU A  16      14.540 -29.634 -63.276  1.00 34.89           O  
ATOM    214  CG  GLU A  16      13.295 -30.712 -67.415  1.00 34.89           C  
ATOM    215  HG2 GLU A  16      13.615 -30.118 -68.271  1.00 34.89           H  
ATOM    216  HG3 GLU A  16      12.284 -30.406 -67.144  1.00 34.89           H  
ATOM    217  CD  GLU A  16      13.284 -32.209 -67.787  1.00 34.89           C  
ATOM    218  OE1 GLU A  16      12.374 -32.620 -68.536  1.00 34.89           O  
ATOM    219  OE2 GLU A  16      14.157 -32.962 -67.280  1.00 34.89           O  
ATOM    220  N   ASP A  17      16.090 -28.380 -64.282  1.00 38.66           N  
ATOM    221  H   ASP A  17      16.376 -27.839 -65.086  1.00 38.66           H  
ATOM    222  CA  ASP A  17      16.967 -28.384 -63.093  1.00 38.66           C  
ATOM    223  HA  ASP A  17      16.996 -29.390 -62.676  1.00 38.66           H  
ATOM    224  C   ASP A  17      16.431 -27.472 -61.993  1.00 38.66           C  
ATOM    225  CB  ASP A  17      18.408 -27.976 -63.426  1.00 38.66           C  
ATOM    226  HB2 ASP A  17      18.393 -27.092 -64.064  1.00 38.66           H  
ATOM    227  HB3 ASP A  17      18.912 -27.703 -62.499  1.00 38.66           H  
ATOM    228  O   ASP A  17      16.619 -27.752 -60.807  1.00 38.66           O  
ATOM    229  CG  ASP A  17      19.237 -29.087 -64.075  1.00 38.66           C  
ATOM    230  OD1 ASP A  17      18.758 -30.245 -64.140  1.00 38.66           O  
ATOM    231  OD2 ASP A  17      20.340 -28.743 -64.552  1.00 38.66           O  
ATOM    232  N   PHE A  18      15.708 -26.412 -62.363  1.00 31.23           N  
ATOM    233  H   PHE A  18      15.581 -26.242 -63.351  1.00 31.23           H  
ATOM    234  CA  PHE A  18      15.070 -25.523 -61.395  1.00 31.23           C  
ATOM    235  HA  PHE A  18      15.831 -25.213 -60.678  1.00 31.23           H  
ATOM    236  C   PHE A  18      13.970 -26.252 -60.602  1.00 31.23           C  
ATOM    237  CB  PHE A  18      14.550 -24.269 -62.113  1.00 31.23           C  
ATOM    238  HB2 PHE A  18      15.207 -24.040 -62.953  1.00 31.23           H  
ATOM    239  HB3 PHE A  18      13.560 -24.467 -62.524  1.00 31.23           H  
ATOM    240  O   PHE A  18      13.824 -26.024 -59.403  1.00 31.23           O  
ATOM    241  CG  PHE A  18      14.506 -23.047 -61.215  1.00 31.23           C  
ATOM    242  CD1 PHE A  18      13.353 -22.748 -60.466  1.00 31.23           C  
ATOM    243  HD1 PHE A  18      12.486 -23.389 -60.534  1.00 31.23           H  
ATOM    244  CD2 PHE A  18      15.645 -22.227 -61.096  1.00 31.23           C  
ATOM    245  HD2 PHE A  18      16.539 -22.462 -61.656  1.00 31.23           H  
ATOM    246  CE1 PHE A  18      13.336 -21.631 -59.610  1.00 31.23           C  
ATOM    247  HE1 PHE A  18      12.453 -21.413 -59.029  1.00 31.23           H  
ATOM    248  CE2 PHE A  18      15.630 -21.111 -60.240  1.00 31.23           C  
ATOM    249  HE2 PHE A  18      16.510 -20.492 -60.147  1.00 31.23           H  
ATOM    250  CZ  PHE A  18      14.475 -20.812 -59.498  1.00 31.23           C  
ATOM    251  HZ  PHE A  18      14.466 -19.960 -58.834  1.00 31.23           H  
ATOM    252  N   GLU A  19      13.251 -27.190 -61.231  1.00 35.77           N  
ATOM    253  H   GLU A  19      13.406 -27.340 -62.218  1.00 35.77           H  
ATOM    254  CA  GLU A  19      12.266 -28.036 -60.543  1.00 35.77           C  
ATOM    255  HA  GLU A  19      11.751 -27.431 -59.797  1.00 35.77           H  
ATOM    256  C   GLU A  19      12.913 -29.198 -59.768  1.00 35.77           C  
ATOM    257  CB  GLU A  19      11.200 -28.547 -61.528  1.00 35.77           C  
ATOM    258  HB2 GLU A  19      10.544 -29.231 -60.988  1.00 35.77           H  
ATOM    259  HB3 GLU A  19      11.680 -29.093 -62.340  1.00 35.77           H  
ATOM    260  O   GLU A  19      12.439 -29.538 -58.684  1.00 35.77           O  
ATOM    261  CG  GLU A  19      10.346 -27.402 -62.101  1.00 35.77           C  
ATOM    262  HG2 GLU A  19      10.936 -26.847 -62.830  1.00 35.77           H  
ATOM    263  HG3 GLU A  19      10.091 -26.720 -61.290  1.00 35.77           H  
ATOM    264  CD  GLU A  19       9.051 -27.904 -62.762  1.00 35.77           C  
ATOM    265  OE1 GLU A  19       7.996 -27.270 -62.522  1.00 35.77           O  
ATOM    266  OE2 GLU A  19       9.111 -28.925 -63.483  1.00 35.77           O  
ATOM    267  N   LYS A  20      14.023 -29.776 -60.254  1.00 37.30           N  
ATOM    268  H   LYS A  20      14.341 -29.493 -61.170  1.00 37.30           H  
ATOM    269  CA  LYS A  20      14.746 -30.856 -59.546  1.00 37.30           C  
ATOM    270  HA  LYS A  20      14.017 -31.569 -59.161  1.00 37.30           H  
ATOM    271  C   LYS A  20      15.517 -30.358 -58.320  1.00 37.30           C  
ATOM    272  CB  LYS A  20      15.674 -31.597 -60.518  1.00 37.30           C  
ATOM    273  HB2 LYS A  20      16.287 -30.866 -61.045  1.00 37.30           H  
ATOM    274  HB3 LYS A  20      16.336 -32.257 -59.957  1.00 37.30           H  
ATOM    275  O   LYS A  20      15.542 -31.044 -57.302  1.00 37.30           O  
ATOM    276  CG  LYS A  20      14.875 -32.447 -61.521  1.00 37.30           C  
ATOM    277  HG2 LYS A  20      14.049 -31.857 -61.917  1.00 37.30           H  
ATOM    278  HG3 LYS A  20      14.461 -33.319 -61.015  1.00 37.30           H  
ATOM    279  CD  LYS A  20      15.757 -32.895 -62.692  1.00 37.30           C  
ATOM    280  HD2 LYS A  20      16.297 -32.025 -63.065  1.00 37.30           H  
ATOM    281  HD3 LYS A  20      16.478 -33.642 -62.359  1.00 37.30           H  
ATOM    282  CE  LYS A  20      14.880 -33.452 -63.819  1.00 37.30           C  
ATOM    283  HE2 LYS A  20      14.012 -32.800 -63.917  1.00 37.30           H  
ATOM    284  HE3 LYS A  20      14.526 -34.451 -63.565  1.00 37.30           H  
ATOM    285  NZ  LYS A  20      15.610 -33.448 -65.108  1.00 37.30           N  
ATOM    286  HZ1 LYS A  20      16.317 -34.167 -65.169  1.00 37.30           H  
ATOM    287  HZ2 LYS A  20      16.050 -32.551 -65.256  1.00 37.30           H  
ATOM    288  HZ3 LYS A  20      14.977 -33.533 -65.891  1.00 37.30           H  
ATOM    289  N   THR A  21      16.084 -29.151 -58.363  1.00 35.41           N  
ATOM    290  H   THR A  21      16.058 -28.649 -59.239  1.00 35.41           H  
ATOM    291  CA  THR A  21      16.824 -28.562 -57.226  1.00 35.41           C  
ATOM    292  HA  THR A  21      17.581 -29.276 -56.903  1.00 35.41           H  
ATOM    293  C   THR A  21      15.915 -28.299 -56.016  1.00 35.41           C  
ATOM    294  CB  THR A  21      17.557 -27.278 -57.657  1.00 35.41           C  
ATOM    295  HB  THR A  21      16.833 -26.511 -57.931  1.00 35.41           H  
ATOM    296  O   THR A  21      16.373 -28.320 -54.876  1.00 35.41           O  
ATOM    297  CG2 THR A  21      18.495 -26.726 -56.581  1.00 35.41           C  
ATOM    298 HG21 THR A  21      19.173 -27.508 -56.241  1.00 35.41           H  
ATOM    299 HG22 THR A  21      19.074 -25.902 -56.996  1.00 35.41           H  
ATOM    300 HG23 THR A  21      17.919 -26.351 -55.735  1.00 35.41           H  
ATOM    301  OG1 THR A  21      18.379 -27.549 -58.767  1.00 35.41           O  
ATOM    302  HG1 THR A  21      17.825 -27.603 -59.549  1.00 35.41           H  
ATOM    303  N   ILE A  22      14.607 -28.134 -56.241  1.00 30.85           N  
ATOM    304  H   ILE A  22      14.290 -28.141 -57.200  1.00 30.85           H  
ATOM    305  CA  ILE A  22      13.588 -27.953 -55.194  1.00 30.85           C  
ATOM    306  HA  ILE A  22      14.020 -27.342 -54.402  1.00 30.85           H  
ATOM    307  C   ILE A  22      13.204 -29.289 -54.506  1.00 30.85           C  
ATOM    308  CB  ILE A  22      12.402 -27.148 -55.801  1.00 30.85           C  
ATOM    309  HB  ILE A  22      12.108 -27.625 -56.736  1.00 30.85           H  
ATOM    310  O   ILE A  22      12.543 -29.268 -53.471  1.00 30.85           O  
ATOM    311  CG1 ILE A  22      12.884 -25.706 -56.115  1.00 30.85           C  
ATOM    312 HG12 ILE A  22      13.129 -25.197 -55.182  1.00 30.85           H  
ATOM    313 HG13 ILE A  22      13.795 -25.749 -56.711  1.00 30.85           H  
ATOM    314  CG2 ILE A  22      11.153 -27.088 -54.900  1.00 30.85           C  
ATOM    315 HG21 ILE A  22      10.368 -26.491 -55.364  1.00 30.85           H  
ATOM    316 HG22 ILE A  22      10.746 -28.090 -54.762  1.00 30.85           H  
ATOM    317 HG23 ILE A  22      11.414 -26.668 -53.929  1.00 30.85           H  
ATOM    318  CD1 ILE A  22      11.887 -24.841 -56.899  1.00 30.85           C  
ATOM    319 HD11 ILE A  22      12.385 -23.926 -57.221  1.00 30.85           H  
ATOM    320 HD12 ILE A  22      11.542 -25.381 -57.781  1.00 30.85           H  
ATOM    321 HD13 ILE A  22      11.036 -24.569 -56.275  1.00 30.85           H  
ATOM    322  N   GLN A  23      13.638 -30.452 -55.019  1.00 33.35           N  
ATOM    323  H   GLN A  23      14.222 -30.429 -55.842  1.00 33.35           H  
ATOM    324  CA  GLN A  23      13.231 -31.780 -54.515  1.00 33.35           C  
ATOM    325  HA  GLN A  23      12.321 -31.651 -53.929  1.00 33.35           H  
ATOM    326  C   GLN A  23      14.213 -32.454 -53.533  1.00 33.35           C  
ATOM    327  CB  GLN A  23      12.857 -32.701 -55.693  1.00 33.35           C  
ATOM    328  HB2 GLN A  23      12.641 -33.699 -55.312  1.00 33.35           H  
ATOM    329  HB3 GLN A  23      13.691 -32.773 -56.392  1.00 33.35           H  
ATOM    330  O   GLN A  23      13.926 -33.549 -53.051  1.00 33.35           O  
ATOM    331  CG  GLN A  23      11.604 -32.187 -56.420  1.00 33.35           C  
ATOM    332  HG2 GLN A  23      10.796 -32.076 -55.697  1.00 33.35           H  
ATOM    333  HG3 GLN A  23      11.810 -31.205 -56.845  1.00 33.35           H  
ATOM    334  CD  GLN A  23      11.110 -33.098 -57.541  1.00 33.35           C  
ATOM    335  NE2 GLN A  23      10.094 -32.684 -58.264  1.00 33.35           N  
ATOM    336 HE21 GLN A  23       9.853 -33.268 -59.052  1.00 33.35           H  
ATOM    337 HE22 GLN A  23       9.773 -31.731 -58.171  1.00 33.35           H  
ATOM    338  OE1 GLN A  23      11.595 -34.188 -57.798  1.00 33.35           O  
ATOM    339  N   ASN A  24      15.335 -31.816 -53.179  1.00 37.17           N  
ATOM    340  H   ASN A  24      15.507 -30.901 -53.571  1.00 37.17           H  
ATOM    341  CA  ASN A  24      16.254 -32.319 -52.148  1.00 37.17           C  
ATOM    342  HA  ASN A  24      16.102 -33.391 -52.020  1.00 37.17           H  
ATOM    343  C   ASN A  24      15.948 -31.677 -50.778  1.00 37.17           C  
ATOM    344  CB  ASN A  24      17.710 -32.126 -52.617  1.00 37.17           C  
ATOM    345  HB2 ASN A  24      18.377 -32.242 -51.763  1.00 37.17           H  
ATOM    346  HB3 ASN A  24      17.836 -31.115 -53.006  1.00 37.17           H  
ATOM    347  O   ASN A  24      16.494 -30.633 -50.433  1.00 37.17           O  
ATOM    348  CG  ASN A  24      18.149 -33.142 -53.664  1.00 37.17           C  
ATOM    349  ND2 ASN A  24      19.148 -32.820 -54.451  1.00 37.17           N  
ATOM    350 HD21 ASN A  24      19.412 -33.518 -55.132  1.00 37.17           H  
ATOM    351 HD22 ASN A  24      19.588 -31.914 -54.377  1.00 37.17           H  
ATOM    352  OD1 ASN A  24      17.640 -34.243 -53.779  1.00 37.17           O  
ATOM    353  N   ASP A  25      15.077 -32.320 -49.991  1.00 41.94           N  
ATOM    354  H   ASP A  25      14.633 -33.136 -50.385  1.00 41.94           H  
ATOM    355  CA  ASP A  25      14.518 -31.821 -48.712  1.00 41.94           C  
ATOM    356  HA  ASP A  25      14.069 -30.845 -48.896  1.00 41.94           H  
ATOM    357  C   ASP A  25      15.529 -31.618 -47.551  1.00 41.94           C  
ATOM    358  CB  ASP A  25      13.407 -32.797 -48.254  1.00 41.94           C  
ATOM    359  HB2 ASP A  25      13.458 -32.920 -47.172  1.00 41.94           H  
ATOM    360  HB3 ASP A  25      13.585 -33.783 -48.682  1.00 41.94           H  
ATOM    361  O   ASP A  25      15.187 -31.029 -46.517  1.00 41.94           O  
ATOM    362  CG  ASP A  25      11.978 -32.339 -48.577  1.00 41.94           C  
ATOM    363  OD1 ASP A  25      11.664 -31.157 -48.304  1.00 41.94           O  
ATOM    364  OD2 ASP A  25      11.174 -33.207 -48.986  1.00 41.94           O  
ATOM    365  N   GLU A  26      16.772 -32.099 -47.672  1.00 40.47           N  
ATOM    366  H   GLU A  26      17.026 -32.530 -48.550  1.00 40.47           H  
ATOM    367  CA  GLU A  26      17.744 -32.139 -46.564  1.00 40.47           C  
ATOM    368  HA  GLU A  26      17.309 -32.761 -45.782  1.00 40.47           H  
ATOM    369  C   GLU A  26      18.035 -30.779 -45.886  1.00 40.47           C  
ATOM    370  CB  GLU A  26      19.054 -32.827 -46.992  1.00 40.47           C  
ATOM    371  HB2 GLU A  26      19.749 -32.779 -46.153  1.00 40.47           H  
ATOM    372  HB3 GLU A  26      19.496 -32.299 -47.836  1.00 40.47           H  
ATOM    373  O   GLU A  26      18.091 -30.752 -44.650  1.00 40.47           O  
ATOM    374  CG  GLU A  26      18.840 -34.303 -47.360  1.00 40.47           C  
ATOM    375  HG2 GLU A  26      18.311 -34.361 -48.312  1.00 40.47           H  
ATOM    376  HG3 GLU A  26      18.209 -34.763 -46.599  1.00 40.47           H  
ATOM    377  CD  GLU A  26      20.165 -35.076 -47.458  1.00 40.47           C  
ATOM    378  OE1 GLU A  26      20.221 -36.191 -46.889  1.00 40.47           O  
ATOM    379  OE2 GLU A  26      21.101 -34.547 -48.096  1.00 40.47           O  
ATOM    380  N   PRO A  27      18.145 -29.631 -46.593  1.00 34.47           N  
ATOM    381  CA  PRO A  27      18.361 -28.333 -45.946  1.00 34.47           C  
ATOM    382  HA  PRO A  27      19.261 -28.397 -45.334  1.00 34.47           H  
ATOM    383  C   PRO A  27      17.186 -27.901 -45.056  1.00 34.47           C  
ATOM    384  CB  PRO A  27      18.600 -27.333 -47.088  1.00 34.47           C  
ATOM    385  HB2 PRO A  27      19.355 -26.594 -46.821  1.00 34.47           H  
ATOM    386  HB3 PRO A  27      17.668 -26.840 -47.362  1.00 34.47           H  
ATOM    387  O   PRO A  27      17.392 -27.333 -43.982  1.00 34.47           O  
ATOM    388  CG  PRO A  27      19.060 -28.210 -48.251  1.00 34.47           C  
ATOM    389  HG2 PRO A  27      20.121 -28.439 -48.150  1.00 34.47           H  
ATOM    390  HG3 PRO A  27      18.849 -27.752 -49.217  1.00 34.47           H  
ATOM    391  CD  PRO A  27      18.240 -29.477 -48.037  1.00 34.47           C  
ATOM    392  HD2 PRO A  27      17.240 -29.335 -48.446  1.00 34.47           H  
ATOM    393  HD3 PRO A  27      18.730 -30.324 -48.517  1.00 34.47           H  
ATOM    394  N   ILE A  28      15.946 -28.200 -45.463  1.00 37.19           N  
ATOM    395  H   ILE A  28      15.844 -28.765 -46.294  1.00 37.19           H  
ATOM    396  CA  ILE A  28      14.732 -27.842 -44.711  1.00 37.19           C  
ATOM    397  HA  ILE A  28      14.846 -26.825 -44.337  1.00 37.19           H  
ATOM    398  C   ILE A  28      14.575 -28.737 -43.479  1.00 37.19           C  
ATOM    399  CB  ILE A  28      13.497 -27.874 -45.646  1.00 37.19           C  
ATOM    400  HB  ILE A  28      13.514 -28.800 -46.220  1.00 37.19           H  
ATOM    401  O   ILE A  28      14.182 -28.254 -42.411  1.00 37.19           O  
ATOM    402  CG1 ILE A  28      13.598 -26.678 -46.623  1.00 37.19           C  
ATOM    403 HG12 ILE A  28      13.616 -25.747 -46.057  1.00 37.19           H  
ATOM    404 HG13 ILE A  28      14.535 -26.751 -47.175  1.00 37.19           H  
ATOM    405  CG2 ILE A  28      12.169 -27.834 -44.860  1.00 37.19           C  
ATOM    406 HG21 ILE A  28      12.087 -28.710 -44.218  1.00 37.19           H  
ATOM    407 HG22 ILE A  28      12.117 -26.923 -44.263  1.00 37.19           H  
ATOM    408 HG23 ILE A  28      11.330 -27.875 -45.555  1.00 37.19           H  
ATOM    409  CD1 ILE A  28      12.471 -26.592 -47.661  1.00 37.19           C  
ATOM    410 HD11 ILE A  28      12.366 -27.548 -48.174  1.00 37.19           H  
ATOM    411 HD12 ILE A  28      12.716 -25.824 -48.394  1.00 37.19           H  
ATOM    412 HD13 ILE A  28      11.528 -26.325 -47.184  1.00 37.19           H  
ATOM    413  N   GLN A  29      14.920 -30.021 -43.597  1.00 43.56           N  
ATOM    414  H   GLN A  29      15.192 -30.369 -44.505  1.00 43.56           H  
ATOM    415  CA  GLN A  29      14.914 -30.939 -42.461  1.00 43.56           C  
ATOM    416  HA  GLN A  29      13.953 -30.837 -41.958  1.00 43.56           H  
ATOM    417  C   GLN A  29      16.005 -30.563 -41.442  1.00 43.56           C  
ATOM    418  CB  GLN A  29      15.042 -32.377 -42.985  1.00 43.56           C  
ATOM    419  HB2 GLN A  29      14.526 -32.474 -43.940  1.00 43.56           H  
ATOM    420  HB3 GLN A  29      16.095 -32.604 -43.153  1.00 43.56           H  
ATOM    421  O   GLN A  29      15.707 -30.368 -40.263  1.00 43.56           O  
ATOM    422  CG  GLN A  29      14.448 -33.406 -42.014  1.00 43.56           C  
ATOM    423  HG2 GLN A  29      14.861 -34.379 -42.279  1.00 43.56           H  
ATOM    424  HG3 GLN A  29      14.762 -33.188 -40.993  1.00 43.56           H  
ATOM    425  CD  GLN A  29      12.917 -33.503 -42.065  1.00 43.56           C  
ATOM    426  NE2 GLN A  29      12.382 -34.696 -41.924  1.00 43.56           N  
ATOM    427 HE21 GLN A  29      11.383 -34.766 -42.056  1.00 43.56           H  
ATOM    428 HE22 GLN A  29      12.989 -35.497 -41.828  1.00 43.56           H  
ATOM    429  OE1 GLN A  29      12.162 -32.545 -42.208  1.00 43.56           O  
ATOM    430  N   THR A  30      17.231 -30.302 -41.907  1.00 45.01           N  
ATOM    431  H   THR A  30      17.414 -30.480 -42.884  1.00 45.01           H  
ATOM    432  CA  THR A  30      18.358 -29.854 -41.067  1.00 45.01           C  
ATOM    433  HA  THR A  30      18.555 -30.619 -40.315  1.00 45.01           H  
ATOM    434  C   THR A  30      18.041 -28.546 -40.332  1.00 45.01           C  
ATOM    435  CB  THR A  30      19.628 -29.690 -41.920  1.00 45.01           C  
ATOM    436  HB  THR A  30      19.487 -28.892 -42.649  1.00 45.01           H  
ATOM    437  O   THR A  30      18.309 -28.414 -39.135  1.00 45.01           O  
ATOM    438  CG2 THR A  30      20.867 -29.389 -41.077  1.00 45.01           C  
ATOM    439 HG21 THR A  30      21.745 -29.372 -41.722  1.00 45.01           H  
ATOM    440 HG22 THR A  30      20.997 -30.161 -40.319  1.00 45.01           H  
ATOM    441 HG23 THR A  30      20.772 -28.416 -40.595  1.00 45.01           H  
ATOM    442  OG1 THR A  30      19.901 -30.887 -42.606  1.00 45.01           O  
ATOM    443  HG1 THR A  30      19.344 -30.928 -43.386  1.00 45.01           H  
ATOM    444  N   PHE A  31      17.384 -27.590 -41.000  1.00 34.96           N  
ATOM    445  H   PHE A  31      17.230 -27.714 -41.991  1.00 34.96           H  
ATOM    446  CA  PHE A  31      16.927 -26.344 -40.376  1.00 34.96           C  
ATOM    447  HA  PHE A  31      17.790 -25.849 -39.928  1.00 34.96           H  
ATOM    448  C   PHE A  31      15.900 -26.581 -39.251  1.00 34.96           C  
ATOM    449  CB  PHE A  31      16.363 -25.425 -41.469  1.00 34.96           C  
ATOM    450  HB2 PHE A  31      17.118 -25.304 -42.245  1.00 34.96           H  
ATOM    451  HB3 PHE A  31      15.499 -25.903 -41.930  1.00 34.96           H  
ATOM    452  O   PHE A  31      15.929 -25.890 -38.228  1.00 34.96           O  
ATOM    453  CG  PHE A  31      15.972 -24.043 -40.982  1.00 34.96           C  
ATOM    454  CD1 PHE A  31      14.626 -23.741 -40.697  1.00 34.96           C  
ATOM    455  HD1 PHE A  31      13.869 -24.500 -40.824  1.00 34.96           H  
ATOM    456  CD2 PHE A  31      16.957 -23.050 -40.827  1.00 34.96           C  
ATOM    457  HD2 PHE A  31      17.988 -23.274 -41.059  1.00 34.96           H  
ATOM    458  CE1 PHE A  31      14.269 -22.451 -40.264  1.00 34.96           C  
ATOM    459  HE1 PHE A  31      13.234 -22.217 -40.062  1.00 34.96           H  
ATOM    460  CE2 PHE A  31      16.601 -21.761 -40.393  1.00 34.96           C  
ATOM    461  HE2 PHE A  31      17.360 -20.999 -40.297  1.00 34.96           H  
ATOM    462  CZ  PHE A  31      15.256 -21.461 -40.112  1.00 34.96           C  
ATOM    463  HZ  PHE A  31      14.983 -20.464 -39.798  1.00 34.96           H  
ATOM    464  N   ARG A  32      15.013 -27.578 -39.393  1.00 46.23           N  
ATOM    465  H   ARG A  32      15.079 -28.147 -40.225  1.00 46.23           H  
ATOM    466  CA  ARG A  32      14.048 -27.971 -38.348  1.00 46.23           C  
ATOM    467  HA  ARG A  32      13.575 -27.073 -37.949  1.00 46.23           H  
ATOM    468  C   ARG A  32      14.724 -28.647 -37.157  1.00 46.23           C  
ATOM    469  CB  ARG A  32      12.965 -28.887 -38.935  1.00 46.23           C  
ATOM    470  HB2 ARG A  32      13.429 -29.684 -39.516  1.00 46.23           H  
ATOM    471  HB3 ARG A  32      12.413 -29.352 -38.118  1.00 46.23           H  
ATOM    472  O   ARG A  32      14.379 -28.317 -36.020  1.00 46.23           O  
ATOM    473  CG  ARG A  32      11.972 -28.119 -39.811  1.00 46.23           C  
ATOM    474  HG2 ARG A  32      11.382 -27.452 -39.181  1.00 46.23           H  
ATOM    475  HG3 ARG A  32      12.501 -27.527 -40.558  1.00 46.23           H  
ATOM    476  CD  ARG A  32      11.051 -29.116 -40.516  1.00 46.23           C  
ATOM    477  HD2 ARG A  32      11.650 -29.689 -41.224  1.00 46.23           H  
ATOM    478  HD3 ARG A  32      10.637 -29.803 -39.777  1.00 46.23           H  
ATOM    479  NE  ARG A  32       9.952 -28.435 -41.223  1.00 46.23           N  
ATOM    480  HE  ARG A  32       9.937 -27.426 -41.179  1.00 46.23           H  
ATOM    481  NH1 ARG A  32       9.117 -30.313 -42.239  1.00 46.23           N  
ATOM    482 HH11 ARG A  32       9.933 -30.822 -41.928  1.00 46.23           H  
ATOM    483 HH12 ARG A  32       8.563 -30.732 -42.972  1.00 46.23           H  
ATOM    484  NH2 ARG A  32       8.157 -28.334 -42.622  1.00 46.23           N  
ATOM    485 HH21 ARG A  32       8.175 -27.325 -42.576  1.00 46.23           H  
ATOM    486 HH22 ARG A  32       7.577 -28.794 -43.308  1.00 46.23           H  
ATOM    487  CZ  ARG A  32       9.079 -29.029 -42.016  1.00 46.23           C  
ATOM    488  N   ASP A  33      15.699 -29.519 -37.390  1.00 49.32           N  
ATOM    489  H   ASP A  33      15.877 -29.795 -38.345  1.00 49.32           H  
ATOM    490  CA  ASP A  33      16.407 -30.238 -36.323  1.00 49.32           C  
ATOM    491  HA  ASP A  33      15.671 -30.613 -35.611  1.00 49.32           H  
ATOM    492  C   ASP A  33      17.344 -29.316 -35.522  1.00 49.32           C  
ATOM    493  CB  ASP A  33      17.133 -31.454 -36.919  1.00 49.32           C  
ATOM    494  HB2 ASP A  33      17.754 -31.131 -37.755  1.00 49.32           H  
ATOM    495  HB3 ASP A  33      17.783 -31.881 -36.156  1.00 49.32           H  
ATOM    496  O   ASP A  33      17.402 -29.396 -34.287  1.00 49.32           O  
ATOM    497  CG  ASP A  33      16.154 -32.546 -37.378  1.00 49.32           C  
ATOM    498  OD1 ASP A  33      15.046 -32.621 -36.792  1.00 49.32           O  
ATOM    499  OD2 ASP A  33      16.526 -33.314 -38.289  1.00 49.32           O  
ATOM    500  N   ALA A  34      17.970 -28.335 -36.181  1.00 38.46           N  
ATOM    501  H   ALA A  34      17.951 -28.351 -37.191  1.00 38.46           H  
ATOM    502  CA  ALA A  34      18.660 -27.234 -35.509  1.00 38.46           C  
ATOM    503  HA  ALA A  34      19.450 -27.649 -34.883  1.00 38.46           H  
ATOM    504  C   ALA A  34      17.703 -26.432 -34.599  1.00 38.46           C  
ATOM    505  CB  ALA A  34      19.307 -26.346 -36.581  1.00 38.46           C  
ATOM    506  HB1 ALA A  34      19.997 -26.939 -37.181  1.00 38.46           H  
ATOM    507  HB2 ALA A  34      18.544 -25.926 -37.237  1.00 38.46           H  
ATOM    508  HB3 ALA A  34      19.861 -25.536 -36.107  1.00 38.46           H  
ATOM    509  O   ALA A  34      18.031 -26.128 -33.447  1.00 38.46           O  
ATOM    510  N   LEU A  35      16.485 -26.141 -35.075  1.00 41.06           N  
ATOM    511  H   LEU A  35      16.284 -26.410 -36.028  1.00 41.06           H  
ATOM    512  CA  LEU A  35      15.433 -25.456 -34.310  1.00 41.06           C  
ATOM    513  HA  LEU A  35      15.866 -24.548 -33.890  1.00 41.06           H  
ATOM    514  C   LEU A  35      14.917 -26.281 -33.120  1.00 41.06           C  
ATOM    515  CB  LEU A  35      14.284 -25.077 -35.271  1.00 41.06           C  
ATOM    516  HB2 LEU A  35      14.447 -25.554 -36.238  1.00 41.06           H  
ATOM    517  HB3 LEU A  35      13.336 -25.466 -34.898  1.00 41.06           H  
ATOM    518  O   LEU A  35      14.646 -25.716 -32.056  1.00 41.06           O  
ATOM    519  CG  LEU A  35      14.161 -23.561 -35.483  1.00 41.06           C  
ATOM    520  HG  LEU A  35      15.155 -23.120 -35.567  1.00 41.06           H  
ATOM    521  CD1 LEU A  35      13.393 -23.254 -36.766  1.00 41.06           C  
ATOM    522 HD11 LEU A  35      13.323 -22.176 -36.911  1.00 41.06           H  
ATOM    523 HD12 LEU A  35      13.934 -23.677 -37.613  1.00 41.06           H  
ATOM    524 HD13 LEU A  35      12.395 -23.690 -36.727  1.00 41.06           H  
ATOM    525  CD2 LEU A  35      13.419 -22.912 -34.309  1.00 41.06           C  
ATOM    526 HD21 LEU A  35      13.374 -21.834 -34.464  1.00 41.06           H  
ATOM    527 HD22 LEU A  35      13.952 -23.115 -33.381  1.00 41.06           H  
ATOM    528 HD23 LEU A  35      12.407 -23.312 -34.243  1.00 41.06           H  
ATOM    529  N   ALA A  36      14.799 -27.603 -33.271  1.00 40.06           N  
ATOM    530  H   ALA A  36      14.979 -27.991 -34.186  1.00 40.06           H  
ATOM    531  CA  ALA A  36      14.407 -28.517 -32.201  1.00 40.06           C  
ATOM    532  HA  ALA A  36      13.488 -28.149 -31.746  1.00 40.06           H  
ATOM    533  C   ALA A  36      15.477 -28.588 -31.098  1.00 40.06           C  
ATOM    534  CB  ALA A  36      14.119 -29.893 -32.817  1.00 40.06           C  
ATOM    535  HB1 ALA A  36      13.356 -29.805 -33.590  1.00 40.06           H  
ATOM    536  HB2 ALA A  36      15.023 -30.303 -33.267  1.00 40.06           H  
ATOM    537  HB3 ALA A  36      13.770 -30.579 -32.046  1.00 40.06           H  
ATOM    538  O   ALA A  36      15.163 -28.419 -29.915  1.00 40.06           O  
ATOM    539  N   THR A  37      16.745 -28.744 -31.488  1.00 45.70           N  
ATOM    540  H   THR A  37      16.917 -28.900 -32.471  1.00 45.70           H  
ATOM    541  CA  THR A  37      17.892 -28.850 -30.571  1.00 45.70           C  
ATOM    542  HA  THR A  37      17.712 -29.675 -29.881  1.00 45.70           H  
ATOM    543  C   THR A  37      18.063 -27.577 -29.738  1.00 45.70           C  
ATOM    544  CB  THR A  37      19.172 -29.178 -31.358  1.00 45.70           C  
ATOM    545  HB  THR A  37      19.433 -28.348 -32.015  1.00 45.70           H  
ATOM    546  O   THR A  37      18.090 -27.634 -28.507  1.00 45.70           O  
ATOM    547  CG2 THR A  37      20.350 -29.489 -30.435  1.00 45.70           C  
ATOM    548 HG21 THR A  37      21.214 -29.769 -31.037  1.00 45.70           H  
ATOM    549 HG22 THR A  37      20.613 -28.615 -29.839  1.00 45.70           H  
ATOM    550 HG23 THR A  37      20.097 -30.315 -29.771  1.00 45.70           H  
ATOM    551  OG1 THR A  37      18.951 -30.331 -32.134  1.00 45.70           O  
ATOM    552  HG1 THR A  37      18.532 -30.083 -32.962  1.00 45.70           H  
ATOM    553  N   LYS A  38      18.019 -26.398 -30.379  1.00 40.44           N  
ATOM    554  H   LYS A  38      17.982 -26.417 -31.388  1.00 40.44           H  
ATOM    555  CA  LYS A  38      18.106 -25.089 -29.698  1.00 40.44           C  
ATOM    556  HA  LYS A  38      19.048 -25.070 -29.152  1.00 40.44           H  
ATOM    557  C   LYS A  38      16.989 -24.893 -28.659  1.00 40.44           C  
ATOM    558  CB  LYS A  38      18.115 -23.984 -30.777  1.00 40.44           C  
ATOM    559  HB2 LYS A  38      18.466 -24.428 -31.709  1.00 40.44           H  
ATOM    560  HB3 LYS A  38      17.103 -23.617 -30.952  1.00 40.44           H  
ATOM    561  O   LYS A  38      17.191 -24.241 -27.634  1.00 40.44           O  
ATOM    562  CG  LYS A  38      19.062 -22.810 -30.474  1.00 40.44           C  
ATOM    563  HG2 LYS A  38      18.641 -22.184 -29.688  1.00 40.44           H  
ATOM    564  HG3 LYS A  38      20.017 -23.210 -30.135  1.00 40.44           H  
ATOM    565  CD  LYS A  38      19.306 -21.976 -31.750  1.00 40.44           C  
ATOM    566  HD2 LYS A  38      18.395 -21.442 -32.019  1.00 40.44           H  
ATOM    567  HD3 LYS A  38      19.560 -22.658 -32.562  1.00 40.44           H  
ATOM    568  CE  LYS A  38      20.470 -20.986 -31.576  1.00 40.44           C  
ATOM    569  HE2 LYS A  38      20.158 -20.183 -30.909  1.00 40.44           H  
ATOM    570  HE3 LYS A  38      21.295 -21.514 -31.099  1.00 40.44           H  
ATOM    571  NZ  LYS A  38      20.938 -20.436 -32.880  1.00 40.44           N  
ATOM    572  HZ1 LYS A  38      21.724 -19.814 -32.754  1.00 40.44           H  
ATOM    573  HZ2 LYS A  38      20.208 -19.935 -33.365  1.00 40.44           H  
ATOM    574  HZ3 LYS A  38      21.260 -21.179 -33.484  1.00 40.44           H  
ATOM    575  N   ARG A  39      15.816 -25.499 -28.884  1.00 35.13           N  
ATOM    576  H   ARG A  39      15.737 -26.031 -29.740  1.00 35.13           H  
ATOM    577  CA  ARG A  39      14.682 -25.513 -27.943  1.00 35.13           C  
ATOM    578  HA  ARG A  39      14.543 -24.497 -27.572  1.00 35.13           H  
ATOM    579  C   ARG A  39      14.948 -26.383 -26.709  1.00 35.13           C  
ATOM    580  CB  ARG A  39      13.418 -25.976 -28.694  1.00 35.13           C  
ATOM    581  HB2 ARG A  39      13.136 -26.977 -28.370  1.00 35.13           H  
ATOM    582  HB3 ARG A  39      13.623 -26.029 -29.763  1.00 35.13           H  
ATOM    583  O   ARG A  39      14.518 -26.017 -25.616  1.00 35.13           O  
ATOM    584  CG  ARG A  39      12.239 -25.019 -28.489  1.00 35.13           C  
ATOM    585  HG2 ARG A  39      11.940 -25.033 -27.440  1.00 35.13           H  
ATOM    586  HG3 ARG A  39      12.540 -24.010 -28.767  1.00 35.13           H  
ATOM    587  CD  ARG A  39      11.065 -25.455 -29.373  1.00 35.13           C  
ATOM    588  HD2 ARG A  39      10.787 -26.475 -29.107  1.00 35.13           H  
ATOM    589  HD3 ARG A  39      11.393 -25.443 -30.412  1.00 35.13           H  
ATOM    590  NE  ARG A  39       9.899 -24.564 -29.212  1.00 35.13           N  
ATOM    591  HE  ARG A  39      10.004 -23.795 -28.566  1.00 35.13           H  
ATOM    592  NH1 ARG A  39       8.537 -25.600 -30.745  1.00 35.13           N  
ATOM    593 HH11 ARG A  39       9.285 -26.245 -30.957  1.00 35.13           H  
ATOM    594 HH12 ARG A  39       7.672 -25.652 -31.263  1.00 35.13           H  
ATOM    595  NH2 ARG A  39       7.792 -23.810 -29.643  1.00 35.13           N  
ATOM    596 HH21 ARG A  39       6.933 -23.882 -30.170  1.00 35.13           H  
ATOM    597 HH22 ARG A  39       7.931 -23.041 -29.004  1.00 35.13           H  
ATOM    598  CZ  ARG A  39       8.753 -24.663 -29.864  1.00 35.13           C  
ATOM    599  N   TYR A  40      15.659 -27.499 -26.871  1.00 41.67           N  
ATOM    600  H   TYR A  40      16.006 -27.710 -27.795  1.00 41.67           H  
ATOM    601  CA  TYR A  40      16.009 -28.427 -25.791  1.00 41.67           C  
ATOM    602  HA  TYR A  40      15.108 -28.646 -25.218  1.00 41.67           H  
ATOM    603  C   TYR A  40      17.036 -27.814 -24.822  1.00 41.67           C  
ATOM    604  CB  TYR A  40      16.505 -29.738 -26.420  1.00 41.67           C  
ATOM    605  HB2 TYR A  40      17.497 -29.586 -26.845  1.00 41.67           H  
ATOM    606  HB3 TYR A  40      15.844 -30.004 -27.245  1.00 41.67           H  
ATOM    607  O   TYR A  40      16.828 -27.822 -23.604  1.00 41.67           O  
ATOM    608  CG  TYR A  40      16.548 -30.917 -25.469  1.00 41.67           C  
ATOM    609  CD1 TYR A  40      17.766 -31.313 -24.884  1.00 41.67           C  
ATOM    610  HD1 TYR A  40      18.671 -30.767 -25.108  1.00 41.67           H  
ATOM    611  CD2 TYR A  40      15.369 -31.642 -25.203  1.00 41.67           C  
ATOM    612  HD2 TYR A  40      14.441 -31.352 -25.672  1.00 41.67           H  
ATOM    613  CE1 TYR A  40      17.810 -32.443 -24.043  1.00 41.67           C  
ATOM    614  HE1 TYR A  40      18.751 -32.761 -23.619  1.00 41.67           H  
ATOM    615  CE2 TYR A  40      15.407 -32.764 -24.354  1.00 41.67           C  
ATOM    616  HE2 TYR A  40      14.514 -33.340 -24.158  1.00 41.67           H  
ATOM    617  OH  TYR A  40      16.663 -34.269 -22.979  1.00 41.67           O  
ATOM    618  HH  TYR A  40      17.562 -34.505 -22.740  1.00 41.67           H  
ATOM    619  CZ  TYR A  40      16.628 -33.171 -23.779  1.00 41.67           C  
ATOM    620  N   ASP A  41      18.086 -27.172 -25.343  1.00 46.38           N  
ATOM    621  H   ASP A  41      18.249 -27.237 -26.337  1.00 46.38           H  
ATOM    622  CA  ASP A  41      19.110 -26.522 -24.511  1.00 46.38           C  
ATOM    623  HA  ASP A  41      19.474 -27.248 -23.784  1.00 46.38           H  
ATOM    624  C   ASP A  41      18.570 -25.335 -23.699  1.00 46.38           C  
ATOM    625  CB  ASP A  41      20.295 -26.082 -25.377  1.00 46.38           C  
ATOM    626  HB2 ASP A  41      20.908 -25.384 -24.807  1.00 46.38           H  
ATOM    627  HB3 ASP A  41      19.927 -25.564 -26.263  1.00 46.38           H  
ATOM    628  O   ASP A  41      18.949 -25.146 -22.538  1.00 46.38           O  
ATOM    629  CG  ASP A  41      21.178 -27.266 -25.770  1.00 46.38           C  
ATOM    630  OD1 ASP A  41      21.448 -28.108 -24.874  1.00 46.38           O  
ATOM    631  OD2 ASP A  41      21.577 -27.296 -26.950  1.00 46.38           O  
ATOM    632  N   MET A  42      17.612 -24.574 -24.243  1.00 35.19           N  
ATOM    633  H   MET A  42      17.356 -24.743 -25.206  1.00 35.19           H  
ATOM    634  CA  MET A  42      16.929 -23.521 -23.479  1.00 35.19           C  
ATOM    635  HA  MET A  42      17.684 -22.836 -23.094  1.00 35.19           H  
ATOM    636  C   MET A  42      16.176 -24.072 -22.257  1.00 35.19           C  
ATOM    637  CB  MET A  42      15.972 -22.728 -24.380  1.00 35.19           C  
ATOM    638  HB2 MET A  42      15.349 -23.412 -24.956  1.00 35.19           H  
ATOM    639  HB3 MET A  42      15.323 -22.123 -23.747  1.00 35.19           H  
ATOM    640  O   MET A  42      16.148 -23.412 -21.216  1.00 35.19           O  
ATOM    641  CG  MET A  42      16.722 -21.789 -25.331  1.00 35.19           C  
ATOM    642  HG2 MET A  42      17.310 -22.390 -26.025  1.00 35.19           H  
ATOM    643  HG3 MET A  42      17.417 -21.176 -24.757  1.00 35.19           H  
ATOM    644  SD  MET A  42      15.645 -20.690 -26.293  1.00 35.19           S  
ATOM    645  CE  MET A  42      15.239 -19.440 -25.045  1.00 35.19           C  
ATOM    646  HE1 MET A  42      14.608 -18.675 -25.496  1.00 35.19           H  
ATOM    647  HE2 MET A  42      16.157 -18.979 -24.680  1.00 35.19           H  
ATOM    648  HE3 MET A  42      14.705 -19.904 -24.215  1.00 35.19           H  
ATOM    649  N   VAL A  43      15.604 -25.281 -22.338  1.00 44.21           N  
ATOM    650  H   VAL A  43      15.696 -25.795 -23.203  1.00 44.21           H  
ATOM    651  CA  VAL A  43      14.957 -25.946 -21.192  1.00 44.21           C  
ATOM    652  HA  VAL A  43      14.322 -25.220 -20.684  1.00 44.21           H  
ATOM    653  C   VAL A  43      16.006 -26.402 -20.173  1.00 44.21           C  
ATOM    654  CB  VAL A  43      14.056 -27.112 -21.656  1.00 44.21           C  
ATOM    655  HB  VAL A  43      14.638 -27.809 -22.260  1.00 44.21           H  
ATOM    656  O   VAL A  43      15.889 -26.084 -18.986  1.00 44.21           O  
ATOM    657  CG1 VAL A  43      13.452 -27.888 -20.478  1.00 44.21           C  
ATOM    658 HG11 VAL A  43      14.238 -28.383 -19.909  1.00 44.21           H  
ATOM    659 HG12 VAL A  43      12.780 -28.660 -20.853  1.00 44.21           H  
ATOM    660 HG13 VAL A  43      12.900 -27.213 -19.823  1.00 44.21           H  
ATOM    661  CG2 VAL A  43      12.886 -26.586 -22.499  1.00 44.21           C  
ATOM    662 HG21 VAL A  43      12.282 -27.423 -22.849  1.00 44.21           H  
ATOM    663 HG22 VAL A  43      13.262 -26.054 -23.373  1.00 44.21           H  
ATOM    664 HG23 VAL A  43      12.266 -25.911 -21.909  1.00 44.21           H  
ATOM    665  N   LYS A  44      17.074 -27.064 -20.633  1.00 55.12           N  
ATOM    666  H   LYS A  44      17.104 -27.265 -21.622  1.00 55.12           H  
ATOM    667  CA  LYS A  44      18.186 -27.551 -19.797  1.00 55.12           C  
ATOM    668  HA  LYS A  44      17.797 -28.264 -19.070  1.00 55.12           H  
ATOM    669  C   LYS A  44      18.865 -26.422 -19.005  1.00 55.12           C  
ATOM    670  CB  LYS A  44      19.155 -28.283 -20.737  1.00 55.12           C  
ATOM    671  HB2 LYS A  44      19.543 -27.566 -21.461  1.00 55.12           H  
ATOM    672  HB3 LYS A  44      18.598 -29.042 -21.286  1.00 55.12           H  
ATOM    673  O   LYS A  44      19.024 -26.529 -17.787  1.00 55.12           O  
ATOM    674  CG  LYS A  44      20.339 -28.964 -20.038  1.00 55.12           C  
ATOM    675  HG2 LYS A  44      19.981 -29.716 -19.335  1.00 55.12           H  
ATOM    676  HG3 LYS A  44      20.929 -28.218 -19.505  1.00 55.12           H  
ATOM    677  CD  LYS A  44      21.207 -29.622 -21.118  1.00 55.12           C  
ATOM    678  HD2 LYS A  44      20.653 -30.437 -21.585  1.00 55.12           H  
ATOM    679  HD3 LYS A  44      21.428 -28.879 -21.884  1.00 55.12           H  
ATOM    680  CE  LYS A  44      22.529 -30.149 -20.558  1.00 55.12           C  
ATOM    681  HE2 LYS A  44      22.336 -30.998 -19.902  1.00 55.12           H  
ATOM    682  HE3 LYS A  44      22.989 -29.361 -19.961  1.00 55.12           H  
ATOM    683  NZ  LYS A  44      23.428 -30.528 -21.678  1.00 55.12           N  
ATOM    684  HZ1 LYS A  44      23.036 -31.278 -22.228  1.00 55.12           H  
ATOM    685  HZ2 LYS A  44      23.539 -29.744 -22.304  1.00 55.12           H  
ATOM    686  HZ3 LYS A  44      24.344 -30.792 -21.343  1.00 55.12           H  
ATOM    687  N   MET A  45      19.155 -25.287 -19.647  1.00 42.44           N  
ATOM    688  H   MET A  45      19.026 -25.272 -20.648  1.00 42.44           H  
ATOM    689  CA  MET A  45      19.732 -24.103 -18.992  1.00 42.44           C  
ATOM    690  HA  MET A  45      20.670 -24.398 -18.520  1.00 42.44           H  
ATOM    691  C   MET A  45      18.821 -23.521 -17.889  1.00 42.44           C  
ATOM    692  CB  MET A  45      20.049 -23.051 -20.071  1.00 42.44           C  
ATOM    693  HB2 MET A  45      20.787 -23.458 -20.762  1.00 42.44           H  
ATOM    694  HB3 MET A  45      19.136 -22.831 -20.625  1.00 42.44           H  
ATOM    695  O   MET A  45      19.312 -22.989 -16.886  1.00 42.44           O  
ATOM    696  CG  MET A  45      20.596 -21.751 -19.458  1.00 42.44           C  
ATOM    697  HG2 MET A  45      21.441 -22.006 -18.818  1.00 42.44           H  
ATOM    698  HG3 MET A  45      19.818 -21.320 -18.827  1.00 42.44           H  
ATOM    699  SD  MET A  45      21.134 -20.433 -20.587  1.00 42.44           S  
ATOM    700  CE  MET A  45      19.789 -20.409 -21.807  1.00 42.44           C  
ATOM    701  HE1 MET A  45      19.783 -21.347 -22.363  1.00 42.44           H  
ATOM    702  HE2 MET A  45      18.829 -20.276 -21.308  1.00 42.44           H  
ATOM    703  HE3 MET A  45      19.951 -19.593 -22.511  1.00 42.44           H  
ATOM    704  N   VAL A  46      17.494 -23.621 -18.031  1.00 42.09           N  
ATOM    705  H   VAL A  46      17.133 -24.073 -18.860  1.00 42.09           H  
ATOM    706  CA  VAL A  46      16.539 -23.195 -16.991  1.00 42.09           C  
ATOM    707  HA  VAL A  46      16.866 -22.230 -16.602  1.00 42.09           H  
ATOM    708  C   VAL A  46      16.544 -24.154 -15.795  1.00 42.09           C  
ATOM    709  CB  VAL A  46      15.130 -22.996 -17.591  1.00 42.09           C  
ATOM    710  HB  VAL A  46      14.866 -23.858 -18.203  1.00 42.09           H  
ATOM    711  O   VAL A  46      16.367 -23.707 -14.659  1.00 42.09           O  
ATOM    712  CG1 VAL A  46      14.031 -22.815 -16.532  1.00 42.09           C  
ATOM    713 HG11 VAL A  46      13.087 -22.582 -17.024  1.00 42.09           H  
ATOM    714 HG12 VAL A  46      14.299 -22.004 -15.854  1.00 42.09           H  
ATOM    715 HG13 VAL A  46      13.911 -23.744 -15.974  1.00 42.09           H  
ATOM    716  CG2 VAL A  46      15.112 -21.740 -18.472  1.00 42.09           C  
ATOM    717 HG21 VAL A  46      15.885 -21.807 -19.237  1.00 42.09           H  
ATOM    718 HG22 VAL A  46      15.286 -20.848 -17.870  1.00 42.09           H  
ATOM    719 HG23 VAL A  46      14.149 -21.657 -18.977  1.00 42.09           H  
ATOM    720  N   GLU A  47      16.796 -25.448 -15.996  1.00 49.69           N  
ATOM    721  H   GLU A  47      16.931 -25.782 -16.939  1.00 49.69           H  
ATOM    722  CA  GLU A  47      16.986 -26.393 -14.888  1.00 49.69           C  
ATOM    723  HA  GLU A  47      16.187 -26.248 -14.161  1.00 49.69           H  
ATOM    724  C   GLU A  47      18.304 -26.171 -14.140  1.00 49.69           C  
ATOM    725  CB  GLU A  47      16.909 -27.842 -15.365  1.00 49.69           C  
ATOM    726  HB2 GLU A  47      17.712 -28.056 -16.071  1.00 49.69           H  
ATOM    727  HB3 GLU A  47      17.059 -28.465 -14.484  1.00 49.69           H  
ATOM    728  O   GLU A  47      18.327 -26.184 -12.909  1.00 49.69           O  
ATOM    729  CG  GLU A  47      15.557 -28.185 -16.001  1.00 49.69           C  
ATOM    730  HG2 GLU A  47      15.598 -27.994 -17.074  1.00 49.69           H  
ATOM    731  HG3 GLU A  47      14.787 -27.544 -15.570  1.00 49.69           H  
ATOM    732  CD  GLU A  47      15.204 -29.649 -15.735  1.00 49.69           C  
ATOM    733  OE1 GLU A  47      14.040 -29.863 -15.328  1.00 49.69           O  
ATOM    734  OE2 GLU A  47      16.126 -30.494 -15.802  1.00 49.69           O  
ATOM    735  N   GLU A  48      19.397 -25.895 -14.849  1.00 48.31           N  
ATOM    736  H   GLU A  48      19.348 -25.963 -15.856  1.00 48.31           H  
ATOM    737  CA  GLU A  48      20.690 -25.592 -14.224  1.00 48.31           C  
ATOM    738  HA  GLU A  48      20.944 -26.391 -13.527  1.00 48.31           H  
ATOM    739  C   GLU A  48      20.646 -24.296 -13.401  1.00 48.31           C  
ATOM    740  CB  GLU A  48      21.783 -25.543 -15.294  1.00 48.31           C  
ATOM    741  HB2 GLU A  48      22.690 -25.146 -14.839  1.00 48.31           H  
ATOM    742  HB3 GLU A  48      21.472 -24.882 -16.104  1.00 48.31           H  
ATOM    743  O   GLU A  48      21.145 -24.258 -12.272  1.00 48.31           O  
ATOM    744  CG  GLU A  48      22.070 -26.954 -15.836  1.00 48.31           C  
ATOM    745  HG2 GLU A  48      22.387 -27.585 -15.007  1.00 48.31           H  
ATOM    746  HG3 GLU A  48      21.152 -27.378 -16.242  1.00 48.31           H  
ATOM    747  CD  GLU A  48      23.151 -26.971 -16.923  1.00 48.31           C  
ATOM    748  OE1 GLU A  48      23.289 -28.042 -17.558  1.00 48.31           O  
ATOM    749  OE2 GLU A  48      23.826 -25.929 -17.083  1.00 48.31           O  
ATOM    750  N   LYS A  49      19.945 -23.260 -13.883  1.00 40.95           N  
ATOM    751  H   LYS A  49      19.588 -23.329 -14.825  1.00 40.95           H  
ATOM    752  CA  LYS A  49      19.698 -22.037 -13.097  1.00 40.95           C  
ATOM    753  HA  LYS A  49      20.648 -21.715 -12.671  1.00 40.95           H  
ATOM    754  C   LYS A  49      18.798 -22.276 -11.873  1.00 40.95           C  
ATOM    755  CB  LYS A  49      19.185 -20.909 -14.011  1.00 40.95           C  
ATOM    756  HB2 LYS A  49      18.765 -20.112 -13.397  1.00 40.95           H  
ATOM    757  HB3 LYS A  49      18.405 -21.292 -14.669  1.00 40.95           H  
ATOM    758  O   LYS A  49      18.965 -21.582 -10.875  1.00 40.95           O  
ATOM    759  CG  LYS A  49      20.345 -20.326 -14.839  1.00 40.95           C  
ATOM    760  HG2 LYS A  49      20.823 -21.127 -15.402  1.00 40.95           H  
ATOM    761  HG3 LYS A  49      21.082 -19.903 -14.156  1.00 40.95           H  
ATOM    762  CD  LYS A  49      19.902 -19.235 -15.826  1.00 40.95           C  
ATOM    763  HD2 LYS A  49      19.396 -18.433 -15.289  1.00 40.95           H  
ATOM    764  HD3 LYS A  49      19.218 -19.678 -16.549  1.00 40.95           H  
ATOM    765  CE  LYS A  49      21.143 -18.685 -16.548  1.00 40.95           C  
ATOM    766  HE2 LYS A  49      21.772 -18.170 -15.822  1.00 40.95           H  
ATOM    767  HE3 LYS A  49      21.713 -19.531 -16.934  1.00 40.95           H  
ATOM    768  NZ  LYS A  49      20.805 -17.775 -17.673  1.00 40.95           N  
ATOM    769  HZ1 LYS A  49      20.295 -18.275 -18.386  1.00 40.95           H  
ATOM    770  HZ2 LYS A  49      21.648 -17.434 -18.113  1.00 40.95           H  
ATOM    771  HZ3 LYS A  49      20.259 -16.984 -17.363  1.00 40.95           H  
ATOM    772  N   LYS A  50      17.914 -23.286 -11.878  1.00 41.62           N  
ATOM    773  H   LYS A  50      17.818 -23.820 -12.731  1.00 41.62           H  
ATOM    774  CA  LYS A  50      17.170 -23.718 -10.671  1.00 41.62           C  
ATOM    775  HA  LYS A  50      16.817 -22.833 -10.141  1.00 41.62           H  
ATOM    776  C   LYS A  50      18.046 -24.479  -9.666  1.00 41.62           C  
ATOM    777  CB  LYS A  50      15.955 -24.580 -11.053  1.00 41.62           C  
ATOM    778  HB2 LYS A  50      16.285 -25.373 -11.724  1.00 41.62           H  
ATOM    779  HB3 LYS A  50      15.562 -25.057 -10.155  1.00 41.62           H  
ATOM    780  O   LYS A  50      17.751 -24.428  -8.472  1.00 41.62           O  
ATOM    781  CG  LYS A  50      14.807 -23.794 -11.705  1.00 41.62           C  
ATOM    782  HG2 LYS A  50      15.198 -23.139 -12.483  1.00 41.62           H  
ATOM    783  HG3 LYS A  50      14.307 -23.183 -10.954  1.00 41.62           H  
ATOM    784  CD  LYS A  50      13.812 -24.787 -12.323  1.00 41.62           C  
ATOM    785  HD2 LYS A  50      13.370 -25.397 -11.535  1.00 41.62           H  
ATOM    786  HD3 LYS A  50      14.360 -25.442 -13.000  1.00 41.62           H  
ATOM    787  CE  LYS A  50      12.707 -24.086 -13.119  1.00 41.62           C  
ATOM    788  HE2 LYS A  50      12.053 -23.549 -12.433  1.00 41.62           H  
ATOM    789  HE3 LYS A  50      13.178 -23.360 -13.782  1.00 41.62           H  
ATOM    790  NZ  LYS A  50      11.939 -25.071 -13.927  1.00 41.62           N  
ATOM    791  HZ1 LYS A  50      11.502 -25.771 -13.346  1.00 41.62           H  
ATOM    792  HZ2 LYS A  50      12.557 -25.563 -14.557  1.00 41.62           H  
ATOM    793  HZ3 LYS A  50      11.234 -24.621 -14.493  1.00 41.62           H  
ATOM    794  N   LYS A  51      19.105 -25.163 -10.119  1.00 41.79           N  
ATOM    795  H   LYS A  51      19.242 -25.198 -11.119  1.00 41.79           H  
ATOM    796  CA  LYS A  51      20.040 -25.918  -9.259  1.00 41.79           C  
ATOM    797  HA  LYS A  51      19.465 -26.440  -8.495  1.00 41.79           H  
ATOM    798  C   LYS A  51      20.998 -25.007  -8.470  1.00 41.79           C  
ATOM    799  CB  LYS A  51      20.780 -26.989 -10.093  1.00 41.79           C  
ATOM    800  HB2 LYS A  51      21.597 -27.402  -9.502  1.00 41.79           H  
ATOM    801  HB3 LYS A  51      21.210 -26.524 -10.981  1.00 41.79           H  
ATOM    802  O   LYS A  51      21.386 -25.374  -7.368  1.00 41.79           O  
ATOM    803  CG  LYS A  51      19.851 -28.151 -10.509  1.00 41.79           C  
ATOM    804  HG2 LYS A  51      19.601 -28.735  -9.624  1.00 41.79           H  
ATOM    805  HG3 LYS A  51      18.925 -27.744 -10.914  1.00 41.79           H  
ATOM    806  CD  LYS A  51      20.473 -29.079 -11.571  1.00 41.79           C  
ATOM    807  HD2 LYS A  51      21.366 -29.555 -11.166  1.00 41.79           H  
ATOM    808  HD3 LYS A  51      20.752 -28.479 -12.437  1.00 41.79           H  
ATOM    809  CE  LYS A  51      19.455 -30.151 -12.005  1.00 41.79           C  
ATOM    810  HE2 LYS A  51      18.512 -29.651 -12.226  1.00 41.79           H  
ATOM    811  HE3 LYS A  51      19.281 -30.833 -11.173  1.00 41.79           H  
ATOM    812  NZ  LYS A  51      19.887 -30.909 -13.211  1.00 41.79           N  
ATOM    813  HZ1 LYS A  51      20.733 -31.435 -13.043  1.00 41.79           H  
ATOM    814  HZ2 LYS A  51      19.162 -31.547 -13.509  1.00 41.79           H  
ATOM    815  HZ3 LYS A  51      20.046 -30.286 -13.990  1.00 41.79           H  
ATOM    816  N   LYS A  52      21.304 -23.793  -8.950  1.00 38.25           N  
ATOM    817  H   LYS A  52      20.963 -23.568  -9.874  1.00 38.25           H  
ATOM    818  CA  LYS A  52      22.153 -22.794  -8.252  1.00 38.25           C  
ATOM    819  HA  LYS A  52      22.872 -23.340  -7.642  1.00 38.25           H  
ATOM    820  C   LYS A  52      21.398 -21.933  -7.215  1.00 38.25           C  
ATOM    821  CB  LYS A  52      22.975 -21.972  -9.267  1.00 38.25           C  
ATOM    822  HB2 LYS A  52      23.496 -21.175  -8.736  1.00 38.25           H  
ATOM    823  HB3 LYS A  52      22.310 -21.520 -10.003  1.00 38.25           H  
ATOM    824  O   LYS A  52      21.507 -20.709  -7.200  1.00 38.25           O  
ATOM    825  CG  LYS A  52      24.034 -22.839  -9.970  1.00 38.25           C  
ATOM    826  HG2 LYS A  52      23.538 -23.593 -10.581  1.00 38.25           H  
ATOM    827  HG3 LYS A  52      24.631 -23.346  -9.211  1.00 38.25           H  
ATOM    828  CD  LYS A  52      24.975 -22.012 -10.861  1.00 38.25           C  
ATOM    829  HD2 LYS A  52      25.445 -21.232 -10.262  1.00 38.25           H  
ATOM    830  HD3 LYS A  52      24.398 -21.554 -11.664  1.00 38.25           H  
ATOM    831  CE  LYS A  52      26.056 -22.935 -11.448  1.00 38.25           C  
ATOM    832  HE2 LYS A  52      25.563 -23.732 -12.004  1.00 38.25           H  
ATOM    833  HE3 LYS A  52      26.598 -23.398 -10.624  1.00 38.25           H  
ATOM    834  NZ  LYS A  52      27.007 -22.218 -12.338  1.00 38.25           N  
ATOM    835  HZ1 LYS A  52      27.492 -21.486 -11.838  1.00 38.25           H  
ATOM    836  HZ2 LYS A  52      27.699 -22.860 -12.697  1.00 38.25           H  
ATOM    837  HZ3 LYS A  52      26.528 -21.818 -13.132  1.00 38.25           H  
ATOM    838  N   ARG A  53      20.622 -22.580  -6.337  1.00 27.74           N  
ATOM    839  H   ARG A  53      20.662 -23.588  -6.395  1.00 27.74           H  
ATOM    840  CA  ARG A  53      20.148 -21.986  -5.067  1.00 27.74           C  
ATOM    841  HA  ARG A  53      19.833 -20.957  -5.242  1.00 27.74           H  
ATOM    842  C   ARG A  53      21.301 -21.930  -4.040  1.00 27.74           C  
ATOM    843  CB  ARG A  53      18.965 -22.819  -4.529  1.00 27.74           C  
ATOM    844  HB2 ARG A  53      18.794 -22.562  -3.483  1.00 27.74           H  
ATOM    845  HB3 ARG A  53      19.234 -23.874  -4.568  1.00 27.74           H  
ATOM    846  O   ARG A  53      22.367 -22.474  -4.290  1.00 27.74           O  
ATOM    847  CG  ARG A  53      17.632 -22.602  -5.260  1.00 27.74           C  
ATOM    848  HG2 ARG A  53      17.744 -22.811  -6.324  1.00 27.74           H  
ATOM    849  HG3 ARG A  53      17.320 -21.566  -5.126  1.00 27.74           H  
ATOM    850  CD  ARG A  53      16.585 -23.547  -4.648  1.00 27.74           C  
ATOM    851  HD2 ARG A  53      16.792 -24.562  -4.988  1.00 27.74           H  
ATOM    852  HD3 ARG A  53      16.690 -23.519  -3.563  1.00 27.74           H  
ATOM    853  NE  ARG A  53      15.200 -23.174  -4.997  1.00 27.74           N  
ATOM    854  HE  ARG A  53      15.090 -22.483  -5.726  1.00 27.74           H  
ATOM    855  NH1 ARG A  53      14.154 -24.571  -3.497  1.00 27.74           N  
ATOM    856 HH11 ARG A  53      13.329 -24.869  -2.996  1.00 27.74           H  
ATOM    857 HH12 ARG A  53      15.053 -24.949  -3.231  1.00 27.74           H  
ATOM    858  NH2 ARG A  53      12.937 -23.155  -4.707  1.00 27.74           N  
ATOM    859 HH21 ARG A  53      12.128 -23.487  -4.202  1.00 27.74           H  
ATOM    860 HH22 ARG A  53      12.863 -22.389  -5.361  1.00 27.74           H  
ATOM    861  CZ  ARG A  53      14.109 -23.636  -4.405  1.00 27.74           C  
ATOM    862  N   ILE A  54      21.013 -21.378  -2.854  1.00 29.34           N  
ATOM    863  H   ILE A  54      20.102 -20.953  -2.765  1.00 29.34           H  
ATOM    864  CA  ILE A  54      21.832 -21.451  -1.623  1.00 29.34           C  
ATOM    865  HA  ILE A  54      21.194 -21.077  -0.822  1.00 29.34           H  
ATOM    866  C   ILE A  54      23.069 -20.528  -1.621  1.00 29.34           C  
ATOM    867  CB  ILE A  54      22.177 -22.916  -1.214  1.00 29.34           C  
ATOM    868  HB  ILE A  54      22.966 -23.278  -1.874  1.00 29.34           H  
ATOM    869  O   ILE A  54      24.200 -20.974  -1.772  1.00 29.34           O  
ATOM    870  CG1 ILE A  54      20.985 -23.904  -1.312  1.00 29.34           C  
ATOM    871 HG12 ILE A  54      20.292 -23.733  -0.489  1.00 29.34           H  
ATOM    872 HG13 ILE A  54      20.438 -23.755  -2.243  1.00 29.34           H  
ATOM    873  CG2 ILE A  54      22.713 -22.940   0.233  1.00 29.34           C  
ATOM    874 HG21 ILE A  54      21.946 -22.609   0.934  1.00 29.34           H  
ATOM    875 HG22 ILE A  54      23.029 -23.947   0.505  1.00 29.34           H  
ATOM    876 HG23 ILE A  54      23.588 -22.299   0.336  1.00 29.34           H  
ATOM    877  CD1 ILE A  54      21.418 -25.376  -1.322  1.00 29.34           C  
ATOM    878 HD11 ILE A  54      20.544 -26.007  -1.484  1.00 29.34           H  
ATOM    879 HD12 ILE A  54      22.131 -25.549  -2.128  1.00 29.34           H  
ATOM    880 HD13 ILE A  54      21.871 -25.653  -0.370  1.00 29.34           H  
ATOM    881  N   ASN A  55      22.844 -19.238  -1.344  1.00 31.66           N  
ATOM    882  H   ASN A  55      21.891 -18.908  -1.390  1.00 31.66           H  
ATOM    883  CA  ASN A  55      23.744 -18.446  -0.493  1.00 31.66           C  
ATOM    884  HA  ASN A  55      24.058 -19.086   0.331  1.00 31.66           H  
ATOM    885  C   ASN A  55      22.959 -17.257   0.105  1.00 31.66           C  
ATOM    886  CB  ASN A  55      25.013 -18.005  -1.261  1.00 31.66           C  
ATOM    887  HB2 ASN A  55      25.325 -18.782  -1.958  1.00 31.66           H  
ATOM    888  HB3 ASN A  55      24.821 -17.099  -1.837  1.00 31.66           H  
ATOM    889  O   ASN A  55      22.815 -16.217  -0.534  1.00 31.66           O  
ATOM    890  CG  ASN A  55      26.181 -17.764  -0.318  1.00 31.66           C  
ATOM    891  ND2 ASN A  55      27.360 -17.519  -0.837  1.00 31.66           N  
ATOM    892 HD21 ASN A  55      27.493 -17.512  -1.838  1.00 31.66           H  
ATOM    893 HD22 ASN A  55      28.111 -17.398  -0.173  1.00 31.66           H  
ATOM    894  OD1 ASN A  55      26.064 -17.810   0.893  1.00 31.66           O  
ATOM    895  N   VAL A  56      22.345 -17.453   1.278  1.00 26.13           N  
ATOM    896  H   VAL A  56      22.558 -18.291   1.799  1.00 26.13           H  
ATOM    897  CA  VAL A  56      21.437 -16.483   1.922  1.00 26.13           C  
ATOM    898  HA  VAL A  56      21.469 -15.532   1.389  1.00 26.13           H  
ATOM    899  C   VAL A  56      21.907 -16.228   3.349  1.00 26.13           C  
ATOM    900  CB  VAL A  56      19.967 -16.978   1.923  1.00 26.13           C  
ATOM    901  HB  VAL A  56      19.911 -17.949   2.415  1.00 26.13           H  
ATOM    902  O   VAL A  56      21.564 -16.992   4.241  1.00 26.13           O  
ATOM    903  CG1 VAL A  56      19.015 -16.008   2.645  1.00 26.13           C  
ATOM    904 HG11 VAL A  56      17.990 -16.372   2.574  1.00 26.13           H  
ATOM    905 HG12 VAL A  56      19.078 -15.016   2.199  1.00 26.13           H  
ATOM    906 HG13 VAL A  56      19.265 -15.944   3.704  1.00 26.13           H  
ATOM    907  CG2 VAL A  56      19.429 -17.146   0.495  1.00 26.13           C  
ATOM    908 HG21 VAL A  56      18.391 -17.475   0.527  1.00 26.13           H  
ATOM    909 HG22 VAL A  56      20.014 -17.898  -0.035  1.00 26.13           H  
ATOM    910 HG23 VAL A  56      19.495 -16.198  -0.039  1.00 26.13           H  
ATOM    911  N   GLU A  57      22.660 -15.148   3.569  1.00 27.70           N  
ATOM    912  H   GLU A  57      23.031 -14.638   2.780  1.00 27.70           H  
ATOM    913  CA  GLU A  57      22.937 -14.634   4.917  1.00 27.70           C  
ATOM    914  HA  GLU A  57      21.994 -14.611   5.463  1.00 27.70           H  
ATOM    915  C   GLU A  57      23.489 -13.193   4.876  1.00 27.70           C  
ATOM    916  CB  GLU A  57      23.893 -15.591   5.678  1.00 27.70           C  
ATOM    917  HB2 GLU A  57      24.119 -16.465   5.069  1.00 27.70           H  
ATOM    918  HB3 GLU A  57      24.838 -15.097   5.903  1.00 27.70           H  
ATOM    919  O   GLU A  57      24.677 -12.997   4.620  1.00 27.70           O  
ATOM    920  CG  GLU A  57      23.256 -16.061   6.997  1.00 27.70           C  
ATOM    921  HG2 GLU A  57      22.265 -16.466   6.793  1.00 27.70           H  
ATOM    922  HG3 GLU A  57      23.131 -15.196   7.649  1.00 27.70           H  
ATOM    923  CD  GLU A  57      24.109 -17.122   7.709  1.00 27.70           C  
ATOM    924  OE1 GLU A  57      23.513 -18.086   8.244  1.00 27.70           O  
ATOM    925  OE2 GLU A  57      25.348 -16.937   7.740  1.00 27.70           O  
ATOM    926  N   LYS A  58      22.611 -12.193   5.102  1.00 28.40           N  
ATOM    927  H   LYS A  58      21.642 -12.474   5.047  1.00 28.40           H  
ATOM    928  CA  LYS A  58      22.845 -10.908   5.823  1.00 28.40           C  
ATOM    929  HA  LYS A  58      22.759 -11.116   6.890  1.00 28.40           H  
ATOM    930  C   LYS A  58      21.790  -9.833   5.505  1.00 28.40           C  
ATOM    931  CB  LYS A  58      24.254 -10.314   5.583  1.00 28.40           C  
ATOM    932  HB2 LYS A  58      24.612 -10.558   4.583  1.00 28.40           H  
ATOM    933  HB3 LYS A  58      24.226  -9.226   5.650  1.00 28.40           H  
ATOM    934  O   LYS A  58      21.759  -9.327   4.395  1.00 28.40           O  
ATOM    935  CG  LYS A  58      25.205 -10.831   6.679  1.00 28.40           C  
ATOM    936  HG2 LYS A  58      25.041 -10.251   7.587  1.00 28.40           H  
ATOM    937  HG3 LYS A  58      24.968 -11.869   6.911  1.00 28.40           H  
ATOM    938  CD  LYS A  58      26.685 -10.763   6.298  1.00 28.40           C  
ATOM    939  HD2 LYS A  58      26.975  -9.731   6.103  1.00 28.40           H  
ATOM    940  HD3 LYS A  58      26.845 -11.372   5.408  1.00 28.40           H  
ATOM    941  CE  LYS A  58      27.477 -11.341   7.479  1.00 28.40           C  
ATOM    942  HE2 LYS A  58      27.028 -12.296   7.751  1.00 28.40           H  
ATOM    943  HE3 LYS A  58      27.372 -10.671   8.333  1.00 28.40           H  
ATOM    944  NZ  LYS A  58      28.907 -11.546   7.147  1.00 28.40           N  
ATOM    945  HZ1 LYS A  58      29.366 -10.662   6.975  1.00 28.40           H  
ATOM    946  HZ2 LYS A  58      28.981 -12.130   6.326  1.00 28.40           H  
ATOM    947  HZ3 LYS A  58      29.370 -12.020   7.909  1.00 28.40           H  
ATOM    948  N   HIS A  59      21.023  -9.459   6.540  1.00 33.51           N  
ATOM    949  H   HIS A  59      21.170 -10.000   7.381  1.00 33.51           H  
ATOM    950  CA  HIS A  59      20.228  -8.224   6.745  1.00 33.51           C  
ATOM    951  HA  HIS A  59      19.594  -8.435   7.606  1.00 33.51           H  
ATOM    952  C   HIS A  59      19.258  -7.787   5.613  1.00 33.51           C  
ATOM    953  CB  HIS A  59      21.176  -7.092   7.184  1.00 33.51           C  
ATOM    954  HB2 HIS A  59      21.723  -6.736   6.312  1.00 33.51           H  
ATOM    955  HB3 HIS A  59      20.588  -6.261   7.573  1.00 33.51           H  
ATOM    956  O   HIS A  59      19.645  -7.532   4.485  1.00 33.51           O  
ATOM    957  CG  HIS A  59      22.172  -7.518   8.242  1.00 33.51           C  
ATOM    958  CD2 HIS A  59      23.510  -7.729   8.047  1.00 33.51           C  
ATOM    959  HD2 HIS A  59      24.047  -7.565   7.125  1.00 33.51           H  
ATOM    960  ND1 HIS A  59      21.902  -7.846   9.554  1.00 33.51           N  
ATOM    961  HD1 HIS A  59      21.021  -7.743  10.037  1.00 33.51           H  
ATOM    962  CE1 HIS A  59      23.049  -8.254  10.127  1.00 33.51           C  
ATOM    963  HE1 HIS A  59      23.155  -8.563  11.156  1.00 33.51           H  
ATOM    964  NE2 HIS A  59      24.055  -8.215   9.239  1.00 33.51           N  
ATOM    965  N   PHE A  60      17.960  -7.591   5.858  1.00 25.62           N  
ATOM    966  H   PHE A  60      17.405  -7.558   5.014  1.00 25.62           H  
ATOM    967  CA  PHE A  60      17.392  -6.804   6.958  1.00 25.62           C  
ATOM    968  HA  PHE A  60      18.061  -6.783   7.819  1.00 25.62           H  
ATOM    969  C   PHE A  60      16.023  -7.344   7.412  1.00 25.62           C  
ATOM    970  CB  PHE A  60      17.196  -5.359   6.444  1.00 25.62           C  
ATOM    971  HB2 PHE A  60      16.304  -4.940   6.908  1.00 25.62           H  
ATOM    972  HB3 PHE A  60      16.999  -5.367   5.372  1.00 25.62           H  
ATOM    973  O   PHE A  60      15.051  -7.282   6.661  1.00 25.62           O  
ATOM    974  CG  PHE A  60      18.330  -4.399   6.738  1.00 25.62           C  
ATOM    975  CD1 PHE A  60      18.276  -3.623   7.910  1.00 25.62           C  
ATOM    976  HD1 PHE A  60      17.451  -3.732   8.599  1.00 25.62           H  
ATOM    977  CD2 PHE A  60      19.411  -4.251   5.848  1.00 25.62           C  
ATOM    978  HD2 PHE A  60      19.456  -4.841   4.944  1.00 25.62           H  
ATOM    979  CE1 PHE A  60      19.298  -2.702   8.196  1.00 25.62           C  
ATOM    980  HE1 PHE A  60      19.258  -2.112   9.100  1.00 25.62           H  
ATOM    981  CE2 PHE A  60      20.438  -3.334   6.139  1.00 25.62           C  
ATOM    982  HE2 PHE A  60      21.272  -3.227   5.461  1.00 25.62           H  
ATOM    983  CZ  PHE A  60      20.381  -2.559   7.311  1.00 25.62           C  
ATOM    984  HZ  PHE A  60      21.171  -1.858   7.535  1.00 25.62           H  
ATOM    985  N   LEU A  61      15.923  -7.775   8.673  1.00 26.43           N  
ATOM    986  H   LEU A  61      16.753  -7.775   9.248  1.00 26.43           H  
ATOM    987  CA  LEU A  61      14.649  -7.829   9.396  1.00 26.43           C  
ATOM    988  HA  LEU A  61      13.833  -7.972   8.688  1.00 26.43           H  
ATOM    989  C   LEU A  61      14.437  -6.479  10.089  1.00 26.43           C  
ATOM    990  CB  LEU A  61      14.648  -8.995  10.409  1.00 26.43           C  
ATOM    991  HB2 LEU A  61      15.672  -9.201  10.718  1.00 26.43           H  
ATOM    992  HB3 LEU A  61      14.101  -8.697  11.304  1.00 26.43           H  
ATOM    993  O   LEU A  61      15.356  -5.963  10.724  1.00 26.43           O  
ATOM    994  CG  LEU A  61      14.003 -10.285   9.867  1.00 26.43           C  
ATOM    995  HG  LEU A  61      14.389 -10.491   8.868  1.00 26.43           H  
ATOM    996  CD1 LEU A  61      14.349 -11.465  10.774  1.00 26.43           C  
ATOM    997 HD11 LEU A  61      15.429 -11.609  10.805  1.00 26.43           H  
ATOM    998 HD12 LEU A  61      13.887 -12.376  10.394  1.00 26.43           H  
ATOM    999 HD13 LEU A  61      13.986 -11.281  11.785  1.00 26.43           H  
ATOM   1000  CD2 LEU A  61      12.476 -10.166   9.807  1.00 26.43           C  
ATOM   1001 HD21 LEU A  61      12.074  -9.958  10.798  1.00 26.43           H  
ATOM   1002 HD22 LEU A  61      12.048 -11.102   9.448  1.00 26.43           H  
ATOM   1003 HD23 LEU A  61      12.175  -9.374   9.121  1.00 26.43           H  
ATOM   1004  N   LYS A  62      13.236  -5.908   9.966  1.00 28.71           N  
ATOM   1005  H   LYS A  62      12.527  -6.398   9.441  1.00 28.71           H  
ATOM   1006  CA  LYS A  62      12.846  -4.674  10.656  1.00 28.71           C  
ATOM   1007  HA  LYS A  62      13.681  -4.314  11.257  1.00 28.71           H  
ATOM   1008  C   LYS A  62      11.705  -4.988  11.617  1.00 28.71           C  
ATOM   1009  CB  LYS A  62      12.499  -3.576   9.636  1.00 28.71           C  
ATOM   1010  HB2 LYS A  62      13.324  -3.469   8.931  1.00 28.71           H  
ATOM   1011  HB3 LYS A  62      11.602  -3.854   9.083  1.00 28.71           H  
ATOM   1012  O   LYS A  62      10.547  -5.006  11.209  1.00 28.71           O  
ATOM   1013  CG  LYS A  62      12.279  -2.235  10.353  1.00 28.71           C  
ATOM   1014  HG2 LYS A  62      13.203  -1.947  10.855  1.00 28.71           H  
ATOM   1015  HG3 LYS A  62      11.498  -2.347  11.105  1.00 28.71           H  
ATOM   1016  CD  LYS A  62      11.862  -1.122   9.387  1.00 28.71           C  
ATOM   1017  HD2 LYS A  62      12.630  -0.990   8.625  1.00 28.71           H  
ATOM   1018  HD3 LYS A  62      10.919  -1.398   8.916  1.00 28.71           H  
ATOM   1019  CE  LYS A  62      11.691   0.166  10.199  1.00 28.71           C  
ATOM   1020  HE2 LYS A  62      12.654   0.440  10.628  1.00 28.71           H  
ATOM   1021  HE3 LYS A  62      11.015  -0.044  11.029  1.00 28.71           H  
ATOM   1022  NZ  LYS A  62      11.150   1.275   9.378  1.00 28.71           N  
ATOM   1023  HZ1 LYS A  62      11.774   1.487   8.612  1.00 28.71           H  
ATOM   1024  HZ2 LYS A  62      10.243   1.020   9.014  1.00 28.71           H  
ATOM   1025  HZ3 LYS A  62      11.037   2.098   9.952  1.00 28.71           H  
ATOM   1026  N   ILE A  63      12.056  -5.244  12.873  1.00 26.91           N  
ATOM   1027  H   ILE A  63      13.034  -5.210  13.122  1.00 26.91           H  
ATOM   1028  CA  ILE A  63      11.083  -5.349  13.963  1.00 26.91           C  
ATOM   1029  HA  ILE A  63      10.305  -6.053  13.669  1.00 26.91           H  
ATOM   1030  C   ILE A  63      10.435  -3.969  14.142  1.00 26.91           C  
ATOM   1031  CB  ILE A  63      11.752  -5.888  15.252  1.00 26.91           C  
ATOM   1032  HB  ILE A  63      12.550  -5.204  15.540  1.00 26.91           H  
ATOM   1033  O   ILE A  63      11.115  -2.941  14.083  1.00 26.91           O  
ATOM   1034  CG1 ILE A  63      12.368  -7.286  14.985  1.00 26.91           C  
ATOM   1035 HG12 ILE A  63      11.574  -7.986  14.724  1.00 26.91           H  
ATOM   1036 HG13 ILE A  63      13.053  -7.228  14.139  1.00 26.91           H  
ATOM   1037  CG2 ILE A  63      10.737  -5.957  16.407  1.00 26.91           C  
ATOM   1038 HG21 ILE A  63      10.322  -4.972  16.620  1.00 26.91           H  
ATOM   1039 HG22 ILE A  63       9.926  -6.646  16.172  1.00 26.91           H  
ATOM   1040 HG23 ILE A  63      11.223  -6.286  17.326  1.00 26.91           H  
ATOM   1041  CD1 ILE A  63      13.170  -7.868  16.155  1.00 26.91           C  
ATOM   1042 HD11 ILE A  63      12.510  -8.114  16.987  1.00 26.91           H  
ATOM   1043 HD12 ILE A  63      13.669  -8.781  15.832  1.00 26.91           H  
ATOM   1044 HD13 ILE A  63      13.921  -7.151  16.486  1.00 26.91           H  
ATOM   1045  N   ILE A  64       9.115  -3.953  14.305  1.00 26.73           N  
ATOM   1046  H   ILE A  64       8.627  -4.837  14.348  1.00 26.73           H  
ATOM   1047  CA  ILE A  64       8.347  -2.774  14.698  1.00 26.73           C  
ATOM   1048  HA  ILE A  64       9.012  -1.928  14.872  1.00 26.73           H  
ATOM   1049  C   ILE A  64       7.697  -3.143  16.025  1.00 26.73           C  
ATOM   1050  CB  ILE A  64       7.315  -2.371  13.614  1.00 26.73           C  
ATOM   1051  HB  ILE A  64       6.645  -3.212  13.439  1.00 26.73           H  
ATOM   1052  O   ILE A  64       6.707  -3.867  16.040  1.00 26.73           O  
ATOM   1053  CG1 ILE A  64       8.028  -2.031  12.282  1.00 26.73           C  
ATOM   1054 HG12 ILE A  64       8.621  -2.890  11.968  1.00 26.73           H  
ATOM   1055 HG13 ILE A  64       8.708  -1.194  12.441  1.00 26.73           H  
ATOM   1056  CG2 ILE A  64       6.475  -1.174  14.104  1.00 26.73           C  
ATOM   1057 HG21 ILE A  64       5.700  -0.922  13.380  1.00 26.73           H  
ATOM   1058 HG22 ILE A  64       7.111  -0.307  14.285  1.00 26.73           H  
ATOM   1059 HG23 ILE A  64       5.962  -1.428  15.032  1.00 26.73           H  
ATOM   1060  CD1 ILE A  64       7.082  -1.692  11.122  1.00 26.73           C  
ATOM   1061 HD11 ILE A  64       7.658  -1.612  10.200  1.00 26.73           H  
ATOM   1062 HD12 ILE A  64       6.339  -2.481  11.008  1.00 26.73           H  
ATOM   1063 HD13 ILE A  64       6.581  -0.740  11.301  1.00 26.73           H  
ATOM   1064  N   GLU A  65       8.281  -2.677  17.125  1.00 25.67           N  
ATOM   1065  H   GLU A  65       9.125  -2.126  17.062  1.00 25.67           H  
ATOM   1066  CA  GLU A  65       7.604  -2.702  18.417  1.00 25.67           C  
ATOM   1067  HA  GLU A  65       7.076  -3.648  18.538  1.00 25.67           H  
ATOM   1068  C   GLU A  65       6.569  -1.577  18.439  1.00 25.67           C  
ATOM   1069  CB  GLU A  65       8.602  -2.585  19.579  1.00 25.67           C  
ATOM   1070  HB2 GLU A  65       8.051  -2.382  20.498  1.00 25.67           H  
ATOM   1071  HB3 GLU A  65       9.282  -1.755  19.387  1.00 25.67           H  
ATOM   1072  O   GLU A  65       6.892  -0.389  18.463  1.00 25.67           O  
ATOM   1073  CG  GLU A  65       9.392  -3.889  19.766  1.00 25.67           C  
ATOM   1074  HG2 GLU A  65       9.928  -4.114  18.843  1.00 25.67           H  
ATOM   1075  HG3 GLU A  65       8.690  -4.701  19.950  1.00 25.67           H  
ATOM   1076  CD  GLU A  65      10.407  -3.795  20.913  1.00 25.67           C  
ATOM   1077  OE1 GLU A  65      10.446  -4.740  21.731  1.00 25.67           O  
ATOM   1078  OE2 GLU A  65      11.180  -2.809  20.917  1.00 25.67           O  
ATOM   1079  N   THR A  66       5.305  -1.976  18.413  1.00 27.79           N  
ATOM   1080  H   THR A  66       5.129  -2.961  18.274  1.00 27.79           H  
ATOM   1081  CA  THR A  66       4.209  -1.225  19.022  1.00 27.79           C  
ATOM   1082  HA  THR A  66       4.553  -0.239  19.333  1.00 27.79           H  
ATOM   1083  C   THR A  66       3.797  -2.003  20.260  1.00 27.79           C  
ATOM   1084  CB  THR A  66       3.015  -1.063  18.069  1.00 27.79           C  
ATOM   1085  HB  THR A  66       2.132  -0.790  18.646  1.00 27.79           H  
ATOM   1086  O   THR A  66       3.666  -3.223  20.161  1.00 27.79           O  
ATOM   1087  CG2 THR A  66       3.282   0.034  17.039  1.00 27.79           C  
ATOM   1088 HG21 THR A  66       4.162  -0.222  16.448  1.00 27.79           H  
ATOM   1089 HG22 THR A  66       2.417   0.129  16.382  1.00 27.79           H  
ATOM   1090 HG23 THR A  66       3.452   0.982  17.549  1.00 27.79           H  
ATOM   1091  OG1 THR A  66       2.749  -2.241  17.340  1.00 27.79           O  
ATOM   1092  HG1 THR A  66       2.812  -2.990  17.938  1.00 27.79           H  
ATOM   1093  N   ASN A  67       3.586  -1.320  21.390  1.00 26.81           N  
ATOM   1094  H   ASN A  67       3.785  -0.330  21.404  1.00 26.81           H  
ATOM   1095  CA  ASN A  67       3.299  -1.950  22.691  1.00 26.81           C  
ATOM   1096  HA  ASN A  67       4.191  -2.470  23.040  1.00 26.81           H  
ATOM   1097  C   ASN A  67       2.170  -2.995  22.637  1.00 26.81           C  
ATOM   1098  CB  ASN A  67       2.928  -0.854  23.707  1.00 26.81           C  
ATOM   1099  HB2 ASN A  67       2.072  -0.290  23.336  1.00 26.81           H  
ATOM   1100  HB3 ASN A  67       2.615  -1.339  24.632  1.00 26.81           H  
ATOM   1101  O   ASN A  67       2.170  -3.927  23.433  1.00 26.81           O  
ATOM   1102  CG  ASN A  67       4.049   0.107  24.057  1.00 26.81           C  
ATOM   1103  ND2 ASN A  67       3.757   1.104  24.856  1.00 26.81           N  
ATOM   1104 HD21 ASN A  67       4.521   1.712  25.113  1.00 26.81           H  
ATOM   1105 HD22 ASN A  67       2.824   1.172  25.235  1.00 26.81           H  
ATOM   1106  OD1 ASN A  67       5.181   0.013  23.615  1.00 26.81           O  
ATOM   1107  N   ASP A  68       1.254  -2.846  21.677  1.00 27.73           N  
ATOM   1108  H   ASP A  68       1.286  -1.986  21.148  1.00 27.73           H  
ATOM   1109  CA  ASP A  68       0.043  -3.644  21.536  1.00 27.73           C  
ATOM   1110  HA  ASP A  68      -0.015  -4.305  22.401  1.00 27.73           H  
ATOM   1111  C   ASP A  68      -0.001  -4.554  20.296  1.00 27.73           C  
ATOM   1112  CB  ASP A  68      -1.168  -2.698  21.574  1.00 27.73           C  
ATOM   1113  HB2 ASP A  68      -1.143  -2.045  20.702  1.00 27.73           H  
ATOM   1114  HB3 ASP A  68      -2.092  -3.276  21.542  1.00 27.73           H  
ATOM   1115  O   ASP A  68      -1.092  -4.903  19.865  1.00 27.73           O  
ATOM   1116  CG  ASP A  68      -1.172  -1.861  22.845  1.00 27.73           C  
ATOM   1117  OD1 ASP A  68      -1.554  -2.433  23.889  1.00 27.73           O  
ATOM   1118  OD2 ASP A  68      -0.759  -0.678  22.754  1.00 27.73           O  
ATOM   1119  N   MET A  69       1.124  -4.884  19.639  1.00 29.74           N  
ATOM   1120  H   MET A  69       2.010  -4.563  20.003  1.00 29.74           H  
ATOM   1121  CA  MET A  69       1.093  -5.799  18.479  1.00 29.74           C  
ATOM   1122  HA  MET A  69       0.455  -6.644  18.738  1.00 29.74           H  
ATOM   1123  C   MET A  69       2.472  -6.334  18.064  1.00 29.74           C  
ATOM   1124  CB  MET A  69       0.461  -5.065  17.276  1.00 29.74           C  
ATOM   1125  HB2 MET A  69       1.120  -4.251  16.976  1.00 29.74           H  
ATOM   1126  HB3 MET A  69      -0.498  -4.630  17.556  1.00 29.74           H  
ATOM   1127  O   MET A  69       3.372  -5.553  17.747  1.00 29.74           O  
ATOM   1128  CG  MET A  69       0.204  -5.970  16.068  1.00 29.74           C  
ATOM   1129  HG2 MET A  69      -0.294  -6.877  16.413  1.00 29.74           H  
ATOM   1130  HG3 MET A  69       1.166  -6.256  15.645  1.00 29.74           H  
ATOM   1131  SD  MET A  69      -0.821  -5.241  14.749  1.00 29.74           S  
ATOM   1132  CE  MET A  69      -0.293  -3.502  14.771  1.00 29.74           C  
ATOM   1133  HE1 MET A  69      -0.593  -3.038  15.711  1.00 29.74           H  
ATOM   1134  HE2 MET A  69      -0.768  -2.969  13.948  1.00 29.74           H  
ATOM   1135  HE3 MET A  69       0.791  -3.442  14.669  1.00 29.74           H  
ATOM   1136  N   LEU A  70       2.603  -7.662  17.921  1.00 30.54           N  
ATOM   1137  H   LEU A  70       1.839  -8.246  18.229  1.00 30.54           H  
ATOM   1138  CA  LEU A  70       3.778  -8.314  17.319  1.00 30.54           C  
ATOM   1139  HA  LEU A  70       4.575  -7.575  17.243  1.00 30.54           H  
ATOM   1140  C   LEU A  70       3.476  -8.831  15.896  1.00 30.54           C  
ATOM   1141  CB  LEU A  70       4.275  -9.432  18.257  1.00 30.54           C  
ATOM   1142  HB2 LEU A  70       4.420  -9.016  19.255  1.00 30.54           H  
ATOM   1143  HB3 LEU A  70       3.497 -10.192  18.326  1.00 30.54           H  
ATOM   1144  O   LEU A  70       2.762  -9.822  15.723  1.00 30.54           O  
ATOM   1145  CG  LEU A  70       5.589 -10.097  17.798  1.00 30.54           C  
ATOM   1146  HG  LEU A  70       5.499 -10.401  16.755  1.00 30.54           H  
ATOM   1147  CD1 LEU A  70       6.793  -9.160  17.932  1.00 30.54           C  
ATOM   1148 HD11 LEU A  70       6.673  -8.291  17.286  1.00 30.54           H  
ATOM   1149 HD12 LEU A  70       7.705  -9.684  17.646  1.00 30.54           H  
ATOM   1150 HD13 LEU A  70       6.887  -8.822  18.964  1.00 30.54           H  
ATOM   1151  CD2 LEU A  70       5.874 -11.351  18.625  1.00 30.54           C  
ATOM   1152 HD21 LEU A  70       6.782 -11.836  18.267  1.00 30.54           H  
ATOM   1153 HD22 LEU A  70       5.041 -12.049  18.535  1.00 30.54           H  
ATOM   1154 HD23 LEU A  70       6.000 -11.084  19.674  1.00 30.54           H  
ATOM   1155  N   ILE A  71       4.063  -8.194  14.874  1.00 28.42           N  
ATOM   1156  H   ILE A  71       4.619  -7.378  15.089  1.00 28.42           H  
ATOM   1157  CA  ILE A  71       3.938  -8.606  13.460  1.00 28.42           C  
ATOM   1158  HA  ILE A  71       3.096  -9.292  13.373  1.00 28.42           H  
ATOM   1159  C   ILE A  71       5.196  -9.357  13.006  1.00 28.42           C  
ATOM   1160  CB  ILE A  71       3.637  -7.407  12.524  1.00 28.42           C  
ATOM   1161  HB  ILE A  71       4.497  -6.737  12.526  1.00 28.42           H  
ATOM   1162  O   ILE A  71       6.231  -8.748  12.723  1.00 28.42           O  
ATOM   1163  CG1 ILE A  71       2.409  -6.604  13.008  1.00 28.42           C  
ATOM   1164 HG12 ILE A  71       1.549  -7.268  13.099  1.00 28.42           H  
ATOM   1165 HG13 ILE A  71       2.630  -6.195  13.994  1.00 28.42           H  
ATOM   1166  CG2 ILE A  71       3.422  -7.919  11.081  1.00 28.42           C  
ATOM   1167 HG21 ILE A  71       4.286  -8.487  10.735  1.00 28.42           H  
ATOM   1168 HG22 ILE A  71       2.539  -8.556  11.044  1.00 28.42           H  
ATOM   1169 HG23 ILE A  71       3.292  -7.081  10.395  1.00 28.42           H  
ATOM   1170  CD1 ILE A  71       2.028  -5.417  12.112  1.00 28.42           C  
ATOM   1171 HD11 ILE A  71       2.901  -4.790  11.932  1.00 28.42           H  
ATOM   1172 HD12 ILE A  71       1.263  -4.820  12.609  1.00 28.42           H  
ATOM   1173 HD13 ILE A  71       1.621  -5.769  11.164  1.00 28.42           H  
ATOM   1174  N   VAL A  72       5.100 -10.680  12.844  1.00 31.38           N  
ATOM   1175  H   VAL A  72       4.220 -11.127  13.057  1.00 31.38           H  
ATOM   1176  CA  VAL A  72       6.209 -11.503  12.329  1.00 31.38           C  
ATOM   1177  HA  VAL A  72       7.142 -10.977  12.532  1.00 31.38           H  
ATOM   1178  C   VAL A  72       6.105 -11.638  10.805  1.00 31.38           C  
ATOM   1179  CB  VAL A  72       6.332 -12.846  13.074  1.00 31.38           C  
ATOM   1180  HB  VAL A  72       5.439 -13.446  12.894  1.00 31.38           H  
ATOM   1181  O   VAL A  72       5.567 -12.604  10.259  1.00 31.38           O  
ATOM   1182  CG1 VAL A  72       7.572 -13.618  12.593  1.00 31.38           C  
ATOM   1183 HG11 VAL A  72       7.453 -13.907  11.549  1.00 31.38           H  
ATOM   1184 HG12 VAL A  72       7.688 -14.529  13.180  1.00 31.38           H  
ATOM   1185 HG13 VAL A  72       8.467 -13.006  12.707  1.00 31.38           H  
ATOM   1186  CG2 VAL A  72       6.480 -12.619  14.587  1.00 31.38           C  
ATOM   1187 HG21 VAL A  72       7.283 -11.913  14.793  1.00 31.38           H  
ATOM   1188 HG22 VAL A  72       6.691 -13.562  15.091  1.00 31.38           H  
ATOM   1189 HG23 VAL A  72       5.547 -12.229  14.995  1.00 31.38           H  
ATOM   1190  N   SER A  73       6.629 -10.630  10.101  1.00 28.62           N  
ATOM   1191  H   SER A  73       7.003  -9.851  10.625  1.00 28.62           H  
ATOM   1192  CA  SER A  73       6.670 -10.589   8.633  1.00 28.62           C  
ATOM   1193  HA  SER A  73       5.730 -10.987   8.250  1.00 28.62           H  
ATOM   1194  C   SER A  73       7.815 -11.444   8.074  1.00 28.62           C  
ATOM   1195  CB  SER A  73       6.776  -9.141   8.151  1.00 28.62           C  
ATOM   1196  HB2 SER A  73       7.715  -8.703   8.491  1.00 28.62           H  
ATOM   1197  HB3 SER A  73       5.948  -8.566   8.566  1.00 28.62           H  
ATOM   1198  O   SER A  73       8.976 -11.023   8.050  1.00 28.62           O  
ATOM   1199  OG  SER A  73       6.711  -9.095   6.738  1.00 28.62           O  
ATOM   1200  HG  SER A  73       6.616  -8.178   6.470  1.00 28.62           H  
ATOM   1201  N   SER A  74       7.502 -12.658   7.607  1.00 28.66           N  
ATOM   1202  H   SER A  74       6.545 -12.972   7.676  1.00 28.66           H  
ATOM   1203  CA  SER A  74       8.505 -13.564   7.038  1.00 28.66           C  
ATOM   1204  HA  SER A  74       9.459 -13.327   7.510  1.00 28.66           H  
ATOM   1205  C   SER A  74       8.717 -13.337   5.530  1.00 28.66           C  
ATOM   1206  CB  SER A  74       8.246 -15.025   7.445  1.00 28.66           C  
ATOM   1207  HB2 SER A  74       9.143 -15.605   7.230  1.00 28.66           H  
ATOM   1208  HB3 SER A  74       8.076 -15.065   8.521  1.00 28.66           H  
ATOM   1209  O   SER A  74       8.120 -13.983   4.671  1.00 28.66           O  
ATOM   1210  OG  SER A  74       7.163 -15.641   6.779  1.00 28.66           O  
ATOM   1211  HG  SER A  74       6.346 -15.163   6.942  1.00 28.66           H  
ATOM   1212  N   LEU A  75       9.684 -12.481   5.177  1.00 26.24           N  
ATOM   1213  H   LEU A  75      10.086 -11.907   5.905  1.00 26.24           H  
ATOM   1214  CA  LEU A  75      10.299 -12.460   3.832  1.00 26.24           C  
ATOM   1215  HA  LEU A  75       9.500 -12.618   3.107  1.00 26.24           H  
ATOM   1216  C   LEU A  75      11.268 -13.648   3.609  1.00 26.24           C  
ATOM   1217  CB  LEU A  75      10.935 -11.075   3.565  1.00 26.24           C  
ATOM   1218  HB2 LEU A  75      11.773 -11.169   2.874  1.00 26.24           H  
ATOM   1219  HB3 LEU A  75      11.335 -10.684   4.500  1.00 26.24           H  
ATOM   1220  O   LEU A  75      12.202 -13.579   2.812  1.00 26.24           O  
ATOM   1221  CG  LEU A  75       9.952 -10.059   2.956  1.00 26.24           C  
ATOM   1222  HG  LEU A  75       9.033 -10.037   3.542  1.00 26.24           H  
ATOM   1223  CD1 LEU A  75      10.577  -8.663   2.971  1.00 26.24           C  
ATOM   1224 HD11 LEU A  75      10.803  -8.375   3.997  1.00 26.24           H  
ATOM   1225 HD12 LEU A  75       9.875  -7.941   2.554  1.00 26.24           H  
ATOM   1226 HD13 LEU A  75      11.496  -8.657   2.385  1.00 26.24           H  
ATOM   1227  CD2 LEU A  75       9.621 -10.387   1.495  1.00 26.24           C  
ATOM   1228 HD21 LEU A  75       8.966  -9.616   1.088  1.00 26.24           H  
ATOM   1229 HD22 LEU A  75       9.102 -11.343   1.428  1.00 26.24           H  
ATOM   1230 HD23 LEU A  75      10.537 -10.430   0.906  1.00 26.24           H  
ATOM   1231  N   ILE A  76      11.059 -14.745   4.338  1.00 29.18           N  
ATOM   1232  H   ILE A  76      10.182 -14.810   4.835  1.00 29.18           H  
ATOM   1233  CA  ILE A  76      11.987 -15.864   4.478  1.00 29.18           C  
ATOM   1234  HA  ILE A  76      12.924 -15.605   3.985  1.00 29.18           H  
ATOM   1235  C   ILE A  76      11.349 -17.089   3.798  1.00 29.18           C  
ATOM   1236  CB  ILE A  76      12.324 -16.097   5.972  1.00 29.18           C  
ATOM   1237  HB  ILE A  76      11.415 -16.397   6.494  1.00 29.18           H  
ATOM   1238  O   ILE A  76      10.311 -17.565   4.256  1.00 29.18           O  
ATOM   1239  CG1 ILE A  76      12.885 -14.814   6.638  1.00 29.18           C  
ATOM   1240 HG12 ILE A  76      12.228 -13.968   6.436  1.00 29.18           H  
ATOM   1241 HG13 ILE A  76      13.861 -14.582   6.210  1.00 29.18           H  
ATOM   1242  CG2 ILE A  76      13.363 -17.225   6.090  1.00 29.18           C  
ATOM   1243 HG21 ILE A  76      14.315 -16.920   5.657  1.00 29.18           H  
ATOM   1244 HG22 ILE A  76      13.513 -17.493   7.136  1.00 29.18           H  
ATOM   1245 HG23 ILE A  76      13.011 -18.123   5.582  1.00 29.18           H  
ATOM   1246  CD1 ILE A  76      13.017 -14.893   8.163  1.00 29.18           C  
ATOM   1247 HD11 ILE A  76      13.424 -13.952   8.534  1.00 29.18           H  
ATOM   1248 HD12 ILE A  76      13.685 -15.700   8.462  1.00 29.18           H  
ATOM   1249 HD13 ILE A  76      12.031 -15.040   8.603  1.00 29.18           H  
ATOM   1250  N   PRO A  77      11.931 -17.624   2.707  1.00 31.99           N  
ATOM   1251  CA  PRO A  77      11.363 -18.759   1.973  1.00 31.99           C  
ATOM   1252  HA  PRO A  77      10.289 -18.616   1.859  1.00 31.99           H  
ATOM   1253  C   PRO A  77      11.570 -20.122   2.663  1.00 31.99           C  
ATOM   1254  CB  PRO A  77      12.025 -18.694   0.591  1.00 31.99           C  
ATOM   1255  HB2 PRO A  77      12.097 -19.670   0.112  1.00 31.99           H  
ATOM   1256  HB3 PRO A  77      11.470 -18.002  -0.043  1.00 31.99           H  
ATOM   1257  O   PRO A  77      11.183 -21.143   2.098  1.00 31.99           O  
ATOM   1258  CG  PRO A  77      13.402 -18.109   0.897  1.00 31.99           C  
ATOM   1259  HG2 PRO A  77      13.838 -17.616   0.028  1.00 31.99           H  
ATOM   1260  HG3 PRO A  77      14.061 -18.895   1.266  1.00 31.99           H  
ATOM   1261  CD  PRO A  77      13.111 -17.116   2.021  1.00 31.99           C  
ATOM   1262  HD2 PRO A  77      13.966 -17.055   2.694  1.00 31.99           H  
ATOM   1263  HD3 PRO A  77      12.890 -16.135   1.601  1.00 31.99           H  
ATOM   1264  N   ASP A  78      12.183 -20.141   3.850  1.00 36.46           N  
ATOM   1265  H   ASP A  78      12.431 -19.255   4.265  1.00 36.46           H  
ATOM   1266  CA  ASP A  78      12.510 -21.329   4.643  1.00 36.46           C  
ATOM   1267  HA  ASP A  78      11.914 -22.177   4.305  1.00 36.46           H  
ATOM   1268  C   ASP A  78      12.239 -21.064   6.143  1.00 36.46           C  
ATOM   1269  CB  ASP A  78      13.982 -21.692   4.393  1.00 36.46           C  
ATOM   1270  HB2 ASP A  78      14.627 -20.902   4.777  1.00 36.46           H  
ATOM   1271  HB3 ASP A  78      14.143 -21.757   3.317  1.00 36.46           H  
ATOM   1272  O   ASP A  78      13.000 -20.333   6.785  1.00 36.46           O  
ATOM   1273  CG  ASP A  78      14.384 -23.028   5.026  1.00 36.46           C  
ATOM   1274  OD1 ASP A  78      13.790 -23.416   6.063  1.00 36.46           O  
ATOM   1275  OD2 ASP A  78      15.289 -23.669   4.456  1.00 36.46           O  
ATOM   1276  N   PRO A  79      11.173 -21.636   6.736  1.00 28.06           N  
ATOM   1277  CA  PRO A  79      10.837 -21.428   8.145  1.00 28.06           C  
ATOM   1278  HA  PRO A  79      10.662 -20.362   8.296  1.00 28.06           H  
ATOM   1279  C   PRO A  79      11.911 -21.884   9.144  1.00 28.06           C  
ATOM   1280  CB  PRO A  79       9.519 -22.179   8.368  1.00 28.06           C  
ATOM   1281  HB2 PRO A  79       9.720 -23.204   8.681  1.00 28.06           H  
ATOM   1282  HB3 PRO A  79       8.888 -21.675   9.100  1.00 28.06           H  
ATOM   1283  O   PRO A  79      11.912 -21.407  10.278  1.00 28.06           O  
ATOM   1284  CG  PRO A  79       8.882 -22.190   6.982  1.00 28.06           C  
ATOM   1285  HG2 PRO A  79       8.399 -21.232   6.790  1.00 28.06           H  
ATOM   1286  HG3 PRO A  79       8.175 -23.012   6.868  1.00 28.06           H  
ATOM   1287  CD  PRO A  79      10.096 -22.349   6.070  1.00 28.06           C  
ATOM   1288  HD2 PRO A  79      10.365 -23.402   5.983  1.00 28.06           H  
ATOM   1289  HD3 PRO A  79       9.878 -21.929   5.088  1.00 28.06           H  
ATOM   1290  N   SER A  80      12.850 -22.759   8.759  1.00 28.81           N  
ATOM   1291  H   SER A  80      12.897 -23.045   7.792  1.00 28.81           H  
ATOM   1292  CA  SER A  80      13.910 -23.221   9.670  1.00 28.81           C  
ATOM   1293  HA  SER A  80      13.437 -23.560  10.592  1.00 28.81           H  
ATOM   1294  C   SER A  80      14.894 -22.109  10.064  1.00 28.81           C  
ATOM   1295  CB  SER A  80      14.654 -24.419   9.072  1.00 28.81           C  
ATOM   1296  HB2 SER A  80      13.937 -25.179   8.761  1.00 28.81           H  
ATOM   1297  HB3 SER A  80      15.297 -24.847   9.842  1.00 28.81           H  
ATOM   1298  O   SER A  80      15.457 -22.140  11.160  1.00 28.81           O  
ATOM   1299  OG  SER A  80      15.456 -24.049   7.972  1.00 28.81           O  
ATOM   1300  HG  SER A  80      14.895 -23.892   7.210  1.00 28.81           H  
ATOM   1301  N   LEU A  81      15.039 -21.077   9.222  1.00 27.82           N  
ATOM   1302  H   LEU A  81      14.545 -21.119   8.342  1.00 27.82           H  
ATOM   1303  CA  LEU A  81      15.840 -19.885   9.515  1.00 27.82           C  
ATOM   1304  HA  LEU A  81      16.789 -20.206   9.946  1.00 27.82           H  
ATOM   1305  C   LEU A  81      15.194 -18.968  10.564  1.00 27.82           C  
ATOM   1306  CB  LEU A  81      16.116 -19.134   8.196  1.00 27.82           C  
ATOM   1307  HB2 LEU A  81      16.181 -18.063   8.390  1.00 27.82           H  
ATOM   1308  HB3 LEU A  81      15.280 -19.288   7.514  1.00 27.82           H  
ATOM   1309  O   LEU A  81      15.917 -18.284  11.281  1.00 27.82           O  
ATOM   1310  CG  LEU A  81      17.424 -19.591   7.525  1.00 27.82           C  
ATOM   1311  HG  LEU A  81      17.526 -20.672   7.617  1.00 27.82           H  
ATOM   1312  CD1 LEU A  81      17.420 -19.235   6.039  1.00 27.82           C  
ATOM   1313 HD11 LEU A  81      17.305 -18.158   5.913  1.00 27.82           H  
ATOM   1314 HD12 LEU A  81      18.359 -19.553   5.586  1.00 27.82           H  
ATOM   1315 HD13 LEU A  81      16.599 -19.754   5.544  1.00 27.82           H  
ATOM   1316  CD2 LEU A  81      18.633 -18.909   8.173  1.00 27.82           C  
ATOM   1317 HD21 LEU A  81      18.568 -17.827   8.056  1.00 27.82           H  
ATOM   1318 HD22 LEU A  81      19.552 -19.258   7.702  1.00 27.82           H  
ATOM   1319 HD23 LEU A  81      18.677 -19.148   9.236  1.00 27.82           H  
ATOM   1320  N   ILE A  82      13.863 -18.980  10.707  1.00 28.83           N  
ATOM   1321  H   ILE A  82      13.327 -19.620  10.139  1.00 28.83           H  
ATOM   1322  CA  ILE A  82      13.149 -18.171  11.715  1.00 28.83           C  
ATOM   1323  HA  ILE A  82      13.462 -17.132  11.617  1.00 28.83           H  
ATOM   1324  C   ILE A  82      13.538 -18.630  13.130  1.00 28.83           C  
ATOM   1325  CB  ILE A  82      11.614 -18.248  11.489  1.00 28.83           C  
ATOM   1326  HB  ILE A  82      11.295 -19.281  11.624  1.00 28.83           H  
ATOM   1327  O   ILE A  82      13.795 -17.816  14.013  1.00 28.83           O  
ATOM   1328  CG1 ILE A  82      11.243 -17.803  10.052  1.00 28.83           C  
ATOM   1329 HG12 ILE A  82      11.792 -18.408   9.330  1.00 28.83           H  
ATOM   1330 HG13 ILE A  82      11.545 -16.764   9.921  1.00 28.83           H  
ATOM   1331  CG2 ILE A  82      10.867 -17.387  12.526  1.00 28.83           C  
ATOM   1332 HG21 ILE A  82      11.102 -17.713  13.539  1.00 28.83           H  
ATOM   1333 HG22 ILE A  82      11.149 -16.339  12.422  1.00 28.83           H  
ATOM   1334 HG23 ILE A  82       9.789 -17.486  12.403  1.00 28.83           H  
ATOM   1335  CD1 ILE A  82       9.757 -17.929   9.691  1.00 28.83           C  
ATOM   1336 HD11 ILE A  82       9.165 -17.194  10.238  1.00 28.83           H  
ATOM   1337 HD12 ILE A  82       9.629 -17.748   8.624  1.00 28.83           H  
ATOM   1338 HD13 ILE A  82       9.401 -18.932   9.925  1.00 28.83           H  
ATOM   1339  N   ILE A  83      13.652 -19.947  13.320  1.00 26.96           N  
ATOM   1340  H   ILE A  83      13.463 -20.545  12.528  1.00 26.96           H  
ATOM   1341  CA  ILE A  83      13.873 -20.591  14.623  1.00 26.96           C  
ATOM   1342  HA  ILE A  83      13.211 -20.124  15.352  1.00 26.96           H  
ATOM   1343  C   ILE A  83      15.307 -20.365  15.147  1.00 26.96           C  
ATOM   1344  CB  ILE A  83      13.475 -22.088  14.515  1.00 26.96           C  
ATOM   1345  HB  ILE A  83      14.102 -22.554  13.755  1.00 26.96           H  
ATOM   1346  O   ILE A  83      15.532 -20.413  16.349  1.00 26.96           O  
ATOM   1347  CG1 ILE A  83      11.991 -22.219  14.075  1.00 26.96           C  
ATOM   1348 HG12 ILE A  83      11.347 -21.779  14.837  1.00 26.96           H  
ATOM   1349 HG13 ILE A  83      11.831 -21.665  13.150  1.00 26.96           H  
ATOM   1350  CG2 ILE A  83      13.697 -22.839  15.842  1.00 26.96           C  
ATOM   1351 HG21 ILE A  83      14.750 -22.820  16.123  1.00 26.96           H  
ATOM   1352 HG22 ILE A  83      13.410 -23.887  15.753  1.00 26.96           H  
ATOM   1353 HG23 ILE A  83      13.115 -22.372  16.637  1.00 26.96           H  
ATOM   1354  CD1 ILE A  83      11.518 -23.652  13.796  1.00 26.96           C  
ATOM   1355 HD11 ILE A  83      10.526 -23.619  13.345  1.00 26.96           H  
ATOM   1356 HD12 ILE A  83      12.205 -24.142  13.107  1.00 26.96           H  
ATOM   1357 HD13 ILE A  83      11.453 -24.224  14.722  1.00 26.96           H  
ATOM   1358  N   ARG A  84      16.280 -20.054  14.277  1.00 27.19           N  
ATOM   1359  H   ARG A  84      16.030 -19.985  13.300  1.00 27.19           H  
ATOM   1360  CA  ARG A  84      17.659 -19.710  14.688  1.00 27.19           C  
ATOM   1361  HA  ARG A  84      17.911 -20.273  15.587  1.00 27.19           H  
ATOM   1362  C   ARG A  84      17.857 -18.247  15.100  1.00 27.19           C  
ATOM   1363  CB  ARG A  84      18.652 -20.077  13.577  1.00 27.19           C  
ATOM   1364  HB2 ARG A  84      19.610 -19.603  13.794  1.00 27.19           H  
ATOM   1365  HB3 ARG A  84      18.295 -19.692  12.622  1.00 27.19           H  
ATOM   1366  O   ARG A  84      18.918 -17.919  15.618  1.00 27.19           O  
ATOM   1367  CG  ARG A  84      18.887 -21.588  13.481  1.00 27.19           C  
ATOM   1368  HG2 ARG A  84      19.175 -21.970  14.460  1.00 27.19           H  
ATOM   1369  HG3 ARG A  84      17.976 -22.086  13.150  1.00 27.19           H  
ATOM   1370  CD  ARG A  84      20.019 -21.847  12.482  1.00 27.19           C  
ATOM   1371  HD2 ARG A  84      20.884 -21.253  12.777  1.00 27.19           H  
ATOM   1372  HD3 ARG A  84      19.694 -21.525  11.493  1.00 27.19           H  
ATOM   1373  NE  ARG A  84      20.398 -23.270  12.443  1.00 27.19           N  
ATOM   1374  HE  ARG A  84      19.815 -23.906  12.968  1.00 27.19           H  
ATOM   1375  NH1 ARG A  84      22.235 -23.028  11.085  1.00 27.19           N  
ATOM   1376 HH11 ARG A  84      22.049 -22.037  11.021  1.00 27.19           H  
ATOM   1377 HH12 ARG A  84      23.030 -23.415  10.597  1.00 27.19           H  
ATOM   1378  NH2 ARG A  84      21.690 -25.050  11.860  1.00 27.19           N  
ATOM   1379 HH21 ARG A  84      22.491 -25.425  11.373  1.00 27.19           H  
ATOM   1380 HH22 ARG A  84      21.099 -25.653  12.414  1.00 27.19           H  
ATOM   1381  CZ  ARG A  84      21.435 -23.773  11.798  1.00 27.19           C  
ATOM   1382  N   VAL A  85      16.883 -17.374  14.834  1.00 29.28           N  
ATOM   1383  H   VAL A  85      16.039 -17.722  14.403  1.00 29.28           H  
ATOM   1384  CA  VAL A  85      16.972 -15.925  15.105  1.00 29.28           C  
ATOM   1385  HA  VAL A  85      18.019 -15.649  15.229  1.00 29.28           H  
ATOM   1386  C   VAL A  85      16.293 -15.545  16.429  1.00 29.28           C  
ATOM   1387  CB  VAL A  85      16.434 -15.139  13.887  1.00 29.28           C  
ATOM   1388  HB  VAL A  85      15.422 -15.476  13.665  1.00 29.28           H  
ATOM   1389  O   VAL A  85      16.549 -14.469  16.958  1.00 29.28           O  
ATOM   1390  CG1 VAL A  85      16.400 -13.616  14.073  1.00 29.28           C  
ATOM   1391 HG11 VAL A  85      16.110 -13.128  13.142  1.00 29.28           H  
ATOM   1392 HG12 VAL A  85      17.380 -13.256  14.389  1.00 29.28           H  
ATOM   1393 HG13 VAL A  85      15.665 -13.352  14.833  1.00 29.28           H  
ATOM   1394  CG2 VAL A  85      17.318 -15.398  12.655  1.00 29.28           C  
ATOM   1395 HG21 VAL A  85      16.908 -14.881  11.788  1.00 29.28           H  
ATOM   1396 HG22 VAL A  85      17.350 -16.464  12.426  1.00 29.28           H  
ATOM   1397 HG23 VAL A  85      18.333 -15.048  12.844  1.00 29.28           H  
ATOM   1398  N   LEU A  86      15.474 -16.438  16.992  1.00 31.19           N  
ATOM   1399  H   LEU A  86      15.347 -17.325  16.527  1.00 31.19           H  
ATOM   1400  CA  LEU A  86      14.845 -16.290  18.305  1.00 31.19           C  
ATOM   1401  HA  LEU A  86      14.934 -15.260  18.648  1.00 31.19           H  
ATOM   1402  C   LEU A  86      15.577 -17.166  19.331  1.00 31.19           C  
ATOM   1403  CB  LEU A  86      13.350 -16.647  18.186  1.00 31.19           C  
ATOM   1404  HB2 LEU A  86      12.917 -16.662  19.186  1.00 31.19           H  
ATOM   1405  HB3 LEU A  86      13.271 -17.655  17.779  1.00 31.19           H  
ATOM   1406  O   LEU A  86      15.199 -18.313  19.561  1.00 31.19           O  
ATOM   1407  CG  LEU A  86      12.525 -15.691  17.307  1.00 31.19           C  
ATOM   1408  HG  LEU A  86      12.977 -15.614  16.318  1.00 31.19           H  
ATOM   1409  CD1 LEU A  86      11.109 -16.246  17.138  1.00 31.19           C  
ATOM   1410 HD11 LEU A  86      11.157 -17.231  16.675  1.00 31.19           H  
ATOM   1411 HD12 LEU A  86      10.623 -16.327  18.111  1.00 31.19           H  
ATOM   1412 HD13 LEU A  86      10.528 -15.582  16.498  1.00 31.19           H  
ATOM   1413  CD2 LEU A  86      12.421 -14.291  17.916  1.00 31.19           C  
ATOM   1414 HD21 LEU A  86      12.014 -14.349  18.926  1.00 31.19           H  
ATOM   1415 HD22 LEU A  86      13.406 -13.826  17.951  1.00 31.19           H  
ATOM   1416 HD23 LEU A  86      11.771 -13.667  17.302  1.00 31.19           H  
ATOM   1417  N   ASP A  87      16.641 -16.631  19.929  1.00 35.38           N  
ATOM   1418  H   ASP A  87      16.890 -15.674  19.724  1.00 35.38           H  
ATOM   1419  CA  ASP A  87      17.318 -17.284  21.055  1.00 35.38           C  
ATOM   1420  HA  ASP A  87      17.362 -18.351  20.838  1.00 35.38           H  
ATOM   1421  C   ASP A  87      16.520 -17.135  22.371  1.00 35.38           C  
ATOM   1422  CB  ASP A  87      18.778 -16.799  21.153  1.00 35.38           C  
ATOM   1423  HB2 ASP A  87      19.211 -16.747  20.154  1.00 35.38           H  
ATOM   1424  HB3 ASP A  87      19.335 -17.549  21.713  1.00 35.38           H  
ATOM   1425  O   ASP A  87      15.526 -16.404  22.445  1.00 35.38           O  
ATOM   1426  CG  ASP A  87      18.957 -15.449  21.853  1.00 35.38           C  
ATOM   1427  OD1 ASP A  87      18.068 -14.578  21.729  1.00 35.38           O  
ATOM   1428  OD2 ASP A  87      19.965 -15.301  22.574  1.00 35.38           O  
ATOM   1429  N   GLU A  88      16.945 -17.826  23.436  1.00 30.99           N  
ATOM   1430  H   GLU A  88      17.747 -18.433  23.347  1.00 30.99           H  
ATOM   1431  CA  GLU A  88      16.256 -17.770  24.740  1.00 30.99           C  
ATOM   1432  HA  GLU A  88      15.225 -18.096  24.606  1.00 30.99           H  
ATOM   1433  C   GLU A  88      16.195 -16.344  25.323  1.00 30.99           C  
ATOM   1434  CB  GLU A  88      16.931 -18.716  25.748  1.00 30.99           C  
ATOM   1435  HB2 GLU A  88      17.995 -18.487  25.803  1.00 30.99           H  
ATOM   1436  HB3 GLU A  88      16.491 -18.540  26.730  1.00 30.99           H  
ATOM   1437  O   GLU A  88      15.232 -15.997  26.012  1.00 30.99           O  
ATOM   1438  CG  GLU A  88      16.733 -20.197  25.398  1.00 30.99           C  
ATOM   1439  HG2 GLU A  88      15.670 -20.382  25.244  1.00 30.99           H  
ATOM   1440  HG3 GLU A  88      17.251 -20.419  24.466  1.00 30.99           H  
ATOM   1441  CD  GLU A  88      17.264 -21.109  26.516  1.00 30.99           C  
ATOM   1442  OE1 GLU A  88      16.433 -21.803  27.148  1.00 30.99           O  
ATOM   1443  OE2 GLU A  88      18.497 -21.102  26.727  1.00 30.99           O  
ATOM   1444  N   ASN A  89      17.176 -15.492  25.001  1.00 31.37           N  
ATOM   1445  H   ASN A  89      17.915 -15.820  24.395  1.00 31.37           H  
ATOM   1446  CA  ASN A  89      17.180 -14.083  25.392  1.00 31.37           C  
ATOM   1447  HA  ASN A  89      16.950 -14.018  26.456  1.00 31.37           H  
ATOM   1448  C   ASN A  89      16.096 -13.297  24.636  1.00 31.37           C  
ATOM   1449  CB  ASN A  89      18.577 -13.484  25.171  1.00 31.37           C  
ATOM   1450  HB2 ASN A  89      18.815 -13.478  24.107  1.00 31.37           H  
ATOM   1451  HB3 ASN A  89      18.583 -12.451  25.518  1.00 31.37           H  
ATOM   1452  O   ASN A  89      15.302 -12.594  25.262  1.00 31.37           O  
ATOM   1453  CG  ASN A  89      19.655 -14.236  25.928  1.00 31.37           C  
ATOM   1454  ND2 ASN A  89      20.529 -14.930  25.242  1.00 31.37           N  
ATOM   1455 HD21 ASN A  89      20.434 -15.000  24.239  1.00 31.37           H  
ATOM   1456 HD22 ASN A  89      21.200 -15.477  25.762  1.00 31.37           H  
ATOM   1457  OD1 ASN A  89      19.712 -14.225  27.145  1.00 31.37           O  
ATOM   1458  N   SER A  90      15.999 -13.467  23.314  1.00 34.89           N  
ATOM   1459  H   SER A  90      16.691 -14.045  22.860  1.00 34.89           H  
ATOM   1460  CA  SER A  90      14.990 -12.822  22.460  1.00 34.89           C  
ATOM   1461  HA  SER A  90      15.091 -11.739  22.542  1.00 34.89           H  
ATOM   1462  C   SER A  90      13.558 -13.190  22.864  1.00 34.89           C  
ATOM   1463  CB  SER A  90      15.212 -13.224  20.996  1.00 34.89           C  
ATOM   1464  HB2 SER A  90      14.475 -12.721  20.370  1.00 34.89           H  
ATOM   1465  HB3 SER A  90      15.085 -14.301  20.886  1.00 34.89           H  
ATOM   1466  O   SER A  90      12.673 -12.337  22.897  1.00 34.89           O  
ATOM   1467  OG  SER A  90      16.506 -12.864  20.562  1.00 34.89           O  
ATOM   1468  HG  SER A  90      17.137 -13.447  20.990  1.00 34.89           H  
ATOM   1469  N   LEU A  91      13.329 -14.451  23.240  1.00 31.02           N  
ATOM   1470  H   LEU A  91      14.094 -15.107  23.173  1.00 31.02           H  
ATOM   1471  CA  LEU A  91      12.025 -14.933  23.714  1.00 31.02           C  
ATOM   1472  HA  LEU A  91      11.253 -14.527  23.061  1.00 31.02           H  
ATOM   1473  C   LEU A  91      11.668 -14.452  25.132  1.00 31.02           C  
ATOM   1474  CB  LEU A  91      12.004 -16.467  23.603  1.00 31.02           C  
ATOM   1475  HB2 LEU A  91      12.955 -16.855  23.967  1.00 31.02           H  
ATOM   1476  HB3 LEU A  91      11.217 -16.872  24.239  1.00 31.02           H  
ATOM   1477  O   LEU A  91      10.496 -14.484  25.507  1.00 31.02           O  
ATOM   1478  CG  LEU A  91      11.763 -16.937  22.155  1.00 31.02           C  
ATOM   1479  HG  LEU A  91      12.306 -16.295  21.462  1.00 31.02           H  
ATOM   1480  CD1 LEU A  91      12.257 -18.368  21.965  1.00 31.02           C  
ATOM   1481 HD11 LEU A  91      12.079 -18.688  20.939  1.00 31.02           H  
ATOM   1482 HD12 LEU A  91      13.331 -18.405  22.146  1.00 31.02           H  
ATOM   1483 HD13 LEU A  91      11.749 -19.041  22.656  1.00 31.02           H  
ATOM   1484  CD2 LEU A  91      10.272 -16.907  21.801  1.00 31.02           C  
ATOM   1485 HD21 LEU A  91       9.721 -17.596  22.442  1.00 31.02           H  
ATOM   1486 HD22 LEU A  91       9.872 -15.902  21.935  1.00 31.02           H  
ATOM   1487 HD23 LEU A  91      10.139 -17.202  20.760  1.00 31.02           H  
ATOM   1488  N   SER A  92      12.632 -13.965  25.923  1.00 34.07           N  
ATOM   1489  H   SER A  92      13.583 -13.966  25.584  1.00 34.07           H  
ATOM   1490  CA  SER A  92      12.350 -13.422  27.260  1.00 34.07           C  
ATOM   1491  HA  SER A  92      11.726 -14.148  27.781  1.00 34.07           H  
ATOM   1492  C   SER A  92      11.550 -12.110  27.219  1.00 34.07           C  
ATOM   1493  CB  SER A  92      13.643 -13.270  28.070  1.00 34.07           C  
ATOM   1494  HB2 SER A  92      13.383 -13.170  29.124  1.00 34.07           H  
ATOM   1495  HB3 SER A  92      14.261 -14.160  27.952  1.00 34.07           H  
ATOM   1496  O   SER A  92      10.738 -11.872  28.114  1.00 34.07           O  
ATOM   1497  OG  SER A  92      14.380 -12.130  27.692  1.00 34.07           O  
ATOM   1498  HG  SER A  92      14.742 -12.262  26.813  1.00 34.07           H  
ATOM   1499  N   VAL A  93      11.719 -11.317  26.152  1.00 30.84           N  
ATOM   1500  H   VAL A  93      12.404 -11.605  25.469  1.00 30.84           H  
ATOM   1501  CA  VAL A  93      11.052 -10.019  25.922  1.00 30.84           C  
ATOM   1502  HA  VAL A  93      11.146  -9.410  26.821  1.00 30.84           H  
ATOM   1503  C   VAL A  93       9.552 -10.185  25.638  1.00 30.84           C  
ATOM   1504  CB  VAL A  93      11.751  -9.276  24.756  1.00 30.84           C  
ATOM   1505  HB  VAL A  93      11.578  -9.828  23.832  1.00 30.84           H  
ATOM   1506  O   VAL A  93       8.742  -9.343  26.009  1.00 30.84           O  
ATOM   1507  CG1 VAL A  93      11.217  -7.851  24.572  1.00 30.84           C  
ATOM   1508 HG11 VAL A  93      11.346  -7.275  25.489  1.00 30.84           H  
ATOM   1509 HG12 VAL A  93      10.160  -7.868  24.310  1.00 30.84           H  
ATOM   1510 HG13 VAL A  93      11.745  -7.350  23.760  1.00 30.84           H  
ATOM   1511  CG2 VAL A  93      13.270  -9.170  24.975  1.00 30.84           C  
ATOM   1512 HG21 VAL A  93      13.716  -8.580  24.174  1.00 30.84           H  
ATOM   1513 HG22 VAL A  93      13.732 -10.157  24.955  1.00 30.84           H  
ATOM   1514 HG23 VAL A  93      13.477  -8.689  25.931  1.00 30.84           H  
ATOM   1515  N   ILE A  94       9.156 -11.319  25.051  1.00 32.43           N  
ATOM   1516  H   ILE A  94       9.874 -11.991  24.821  1.00 32.43           H  
ATOM   1517  CA  ILE A  94       7.780 -11.614  24.609  1.00 32.43           C  
ATOM   1518  HA  ILE A  94       7.386 -10.719  24.127  1.00 32.43           H  
ATOM   1519  C   ILE A  94       6.805 -11.886  25.780  1.00 32.43           C  
ATOM   1520  CB  ILE A  94       7.869 -12.730  23.527  1.00 32.43           C  
ATOM   1521  HB  ILE A  94       8.611 -13.458  23.856  1.00 32.43           H  
ATOM   1522  O   ILE A  94       5.596 -11.967  25.579  1.00 32.43           O  
ATOM   1523  CG1 ILE A  94       8.377 -12.077  22.216  1.00 32.43           C  
ATOM   1524 HG12 ILE A  94       7.590 -11.446  21.803  1.00 32.43           H  
ATOM   1525 HG13 ILE A  94       9.229 -11.434  22.437  1.00 32.43           H  
ATOM   1526  CG2 ILE A  94       6.570 -13.517  23.270  1.00 32.43           C  
ATOM   1527 HG21 ILE A  94       6.258 -14.033  24.178  1.00 32.43           H  
ATOM   1528 HG22 ILE A  94       5.771 -12.845  22.955  1.00 32.43           H  
ATOM   1529 HG23 ILE A  94       6.723 -14.276  22.503  1.00 32.43           H  
ATOM   1530  CD1 ILE A  94       8.840 -13.056  21.130  1.00 32.43           C  
ATOM   1531 HD11 ILE A  94       8.017 -13.687  20.794  1.00 32.43           H  
ATOM   1532 HD12 ILE A  94       9.211 -12.491  20.275  1.00 32.43           H  
ATOM   1533 HD13 ILE A  94       9.651 -13.674  21.517  1.00 32.43           H  
ATOM   1534  N   LYS A  95       7.292 -11.969  27.027  1.00 30.27           N  
ATOM   1535  H   LYS A  95       8.280 -11.795  27.146  1.00 30.27           H  
ATOM   1536  CA  LYS A  95       6.491 -12.328  28.217  1.00 30.27           C  
ATOM   1537  HA  LYS A  95       5.925 -13.229  27.981  1.00 30.27           H  
ATOM   1538  C   LYS A  95       5.408 -11.320  28.640  1.00 30.27           C  
ATOM   1539  CB  LYS A  95       7.433 -12.631  29.393  1.00 30.27           C  
ATOM   1540  HB2 LYS A  95       8.173 -11.836  29.484  1.00 30.27           H  
ATOM   1541  HB3 LYS A  95       6.857 -12.667  30.318  1.00 30.27           H  
ATOM   1542  O   LYS A  95       4.613 -11.673  29.505  1.00 30.27           O  
ATOM   1543  CG  LYS A  95       8.123 -13.987  29.205  1.00 30.27           C  
ATOM   1544  HG2 LYS A  95       8.699 -13.982  28.279  1.00 30.27           H  
ATOM   1545  HG3 LYS A  95       7.365 -14.767  29.145  1.00 30.27           H  
ATOM   1546  CD  LYS A  95       9.062 -14.281  30.376  1.00 30.27           C  
ATOM   1547  HD2 LYS A  95       9.849 -13.527  30.388  1.00 30.27           H  
ATOM   1548  HD3 LYS A  95       8.505 -14.238  31.312  1.00 30.27           H  
ATOM   1549  CE  LYS A  95       9.668 -15.674  30.185  1.00 30.27           C  
ATOM   1550  HE2 LYS A  95       8.869 -16.414  30.238  1.00 30.27           H  
ATOM   1551  HE3 LYS A  95      10.097 -15.720  29.185  1.00 30.27           H  
ATOM   1552  NZ  LYS A  95      10.714 -15.951  31.198  1.00 30.27           N  
ATOM   1553  HZ1 LYS A  95      10.327 -15.910  32.130  1.00 30.27           H  
ATOM   1554  HZ2 LYS A  95      11.445 -15.258  31.123  1.00 30.27           H  
ATOM   1555  HZ3 LYS A  95      11.127 -16.859  31.039  1.00 30.27           H  
ATOM   1556  N   ASN A  96       5.362 -10.126  28.042  1.00 32.84           N  
ATOM   1557  H   ASN A  96       6.042  -9.943  27.319  1.00 32.84           H  
ATOM   1558  CA  ASN A  96       4.424  -9.045  28.388  1.00 32.84           C  
ATOM   1559  HA  ASN A  96       3.762  -9.388  29.183  1.00 32.84           H  
ATOM   1560  C   ASN A  96       3.485  -8.644  27.220  1.00 32.84           C  
ATOM   1561  CB  ASN A  96       5.219  -7.836  28.930  1.00 32.84           C  
ATOM   1562  HB2 ASN A  96       4.524  -7.015  29.104  1.00 32.84           H  
ATOM   1563  HB3 ASN A  96       5.931  -7.510  28.172  1.00 32.84           H  
ATOM   1564  O   ASN A  96       3.027  -7.506  27.171  1.00 32.84           O  
ATOM   1565  CG  ASN A  96       5.961  -8.047  30.240  1.00 32.84           C  
ATOM   1566  ND2 ASN A  96       6.675  -7.038  30.681  1.00 32.84           N  
ATOM   1567 HD21 ASN A  96       7.141  -7.175  31.567  1.00 32.84           H  
ATOM   1568 HD22 ASN A  96       6.683  -6.170  30.164  1.00 32.84           H  
ATOM   1569  OD1 ASN A  96       5.943  -9.077  30.892  1.00 32.84           O  
ATOM   1570  N   LEU A  97       3.232  -9.530  26.247  1.00 36.12           N  
ATOM   1571  H   LEU A  97       3.625 -10.457  26.322  1.00 36.12           H  
ATOM   1572  CA  LEU A  97       2.335  -9.256  25.110  1.00 36.12           C  
ATOM   1573  HA  LEU A  97       2.305  -8.180  24.935  1.00 36.12           H  
ATOM   1574  C   LEU A  97       0.882  -9.675  25.405  1.00 36.12           C  
ATOM   1575  CB  LEU A  97       2.898  -9.926  23.838  1.00 36.12           C  
ATOM   1576  HB2 LEU A  97       2.080 -10.155  23.155  1.00 36.12           H  
ATOM   1577  HB3 LEU A  97       3.362 -10.873  24.115  1.00 36.12           H  
ATOM   1578  O   LEU A  97       0.487 -10.803  25.112  1.00 36.12           O  
ATOM   1579  CG  LEU A  97       3.909  -9.044  23.086  1.00 36.12           C  
ATOM   1580  HG  LEU A  97       4.593  -8.580  23.797  1.00 36.12           H  
ATOM   1581  CD1 LEU A  97       4.730  -9.897  22.118  1.00 36.12           C  
ATOM   1582 HD11 LEU A  97       4.068 -10.393  21.408  1.00 36.12           H  
ATOM   1583 HD12 LEU A  97       5.283 -10.643  22.688  1.00 36.12           H  
ATOM   1584 HD13 LEU A  97       5.440  -9.263  21.587  1.00 36.12           H  
ATOM   1585  CD2 LEU A  97       3.210  -7.955  22.264  1.00 36.12           C  
ATOM   1586 HD21 LEU A  97       2.524  -8.400  21.543  1.00 36.12           H  
ATOM   1587 HD22 LEU A  97       3.950  -7.355  21.736  1.00 36.12           H  
ATOM   1588 HD23 LEU A  97       2.649  -7.289  22.921  1.00 36.12           H  
ATOM   1589  N   ASP A  98       0.079  -8.746  25.930  1.00 34.14           N  
ATOM   1590  H   ASP A  98       0.488  -7.869  26.220  1.00 34.14           H  
ATOM   1591  CA  ASP A  98      -1.356  -8.951  26.215  1.00 34.14           C  
ATOM   1592  HA  ASP A  98      -1.495  -9.949  26.630  1.00 34.14           H  
ATOM   1593  C   ASP A  98      -2.263  -8.864  24.960  1.00 34.14           C  
ATOM   1594  CB  ASP A  98      -1.813  -7.924  27.275  1.00 34.14           C  
ATOM   1595  HB2 ASP A  98      -1.477  -6.931  26.978  1.00 34.14           H  
ATOM   1596  HB3 ASP A  98      -2.903  -7.907  27.296  1.00 34.14           H  
ATOM   1597  O   ASP A  98      -3.431  -9.255  24.997  1.00 34.14           O  
ATOM   1598  CG  ASP A  98      -1.340  -8.230  28.706  1.00 34.14           C  
ATOM   1599  OD1 ASP A  98      -1.304  -9.427  29.075  1.00 34.14           O  
ATOM   1600  OD2 ASP A  98      -1.064  -7.260  29.447  1.00 34.14           O  
ATOM   1601  N   SER A  99      -1.755  -8.340  23.837  1.00 33.27           N  
ATOM   1602  H   SER A  99      -0.814  -7.981  23.916  1.00 33.27           H  
ATOM   1603  CA  SER A  99      -2.580  -7.690  22.798  1.00 33.27           C  
ATOM   1604  HA  SER A  99      -3.613  -8.000  22.959  1.00 33.27           H  
ATOM   1605  C   SER A  99      -2.294  -8.125  21.342  1.00 33.27           C  
ATOM   1606  CB  SER A  99      -2.589  -6.160  23.022  1.00 33.27           C  
ATOM   1607  HB2 SER A  99      -2.740  -5.625  22.084  1.00 33.27           H  
ATOM   1608  HB3 SER A  99      -3.427  -5.922  23.677  1.00 33.27           H  
ATOM   1609  O   SER A  99      -2.299  -7.320  20.428  1.00 33.27           O  
ATOM   1610  OG  SER A  99      -1.409  -5.701  23.658  1.00 33.27           O  
ATOM   1611  HG  SER A  99      -1.502  -4.766  23.855  1.00 33.27           H  
ATOM   1612  N   HIS A 100      -2.204  -9.441  21.096  1.00 35.57           N  
ATOM   1613  H   HIS A 100      -2.151 -10.024  21.919  1.00 35.57           H  
ATOM   1614  CA  HIS A 100      -2.184 -10.115  19.769  1.00 35.57           C  
ATOM   1615  HA  HIS A 100      -2.620 -11.095  19.963  1.00 35.57           H  
ATOM   1616  C   HIS A 100      -0.801 -10.395  19.135  1.00 35.57           C  
ATOM   1617  CB  HIS A 100      -3.097  -9.473  18.689  1.00 35.57           C  
ATOM   1618  HB2 HIS A 100      -2.571  -8.616  18.269  1.00 35.57           H  
ATOM   1619  HB3 HIS A 100      -3.210 -10.189  17.876  1.00 35.57           H  
ATOM   1620  O   HIS A 100       0.145  -9.608  19.190  1.00 35.57           O  
ATOM   1621  CG  HIS A 100      -4.488  -9.003  19.063  1.00 35.57           C  
ATOM   1622  CD2 HIS A 100      -5.317  -8.280  18.246  1.00 35.57           C  
ATOM   1623  HD2 HIS A 100      -5.096  -7.975  17.234  1.00 35.57           H  
ATOM   1624  ND1 HIS A 100      -5.133  -9.125  20.274  1.00 35.57           N  
ATOM   1625  HD1 HIS A 100      -4.736  -9.506  21.121  1.00 35.57           H  
ATOM   1626  CE1 HIS A 100      -6.304  -8.473  20.192  1.00 35.57           C  
ATOM   1627  HE1 HIS A 100      -7.006  -8.360  21.004  1.00 35.57           H  
ATOM   1628  NE2 HIS A 100      -6.486  -7.986  18.955  1.00 35.57           N  
ATOM   1629  N   ILE A 101      -0.732 -11.533  18.429  1.00 32.04           N  
ATOM   1630  H   ILE A 101      -1.561 -12.109  18.385  1.00 32.04           H  
ATOM   1631  CA  ILE A 101       0.400 -11.976  17.603  1.00 32.04           C  
ATOM   1632  HA  ILE A 101       1.107 -11.155  17.483  1.00 32.04           H  
ATOM   1633  C   ILE A 101      -0.143 -12.361  16.222  1.00 32.04           C  
ATOM   1634  CB  ILE A 101       1.136 -13.174  18.256  1.00 32.04           C  
ATOM   1635  HB  ILE A 101       0.440 -14.010  18.320  1.00 32.04           H  
ATOM   1636  O   ILE A 101      -1.087 -13.147  16.137  1.00 32.04           O  
ATOM   1637  CG1 ILE A 101       1.622 -12.850  19.690  1.00 32.04           C  
ATOM   1638 HG12 ILE A 101       0.775 -12.519  20.291  1.00 32.04           H  
ATOM   1639 HG13 ILE A 101       2.344 -12.035  19.656  1.00 32.04           H  
ATOM   1640  CG2 ILE A 101       2.321 -13.601  17.367  1.00 32.04           C  
ATOM   1641 HG21 ILE A 101       2.851 -14.444  17.812  1.00 32.04           H  
ATOM   1642 HG22 ILE A 101       3.014 -12.769  17.244  1.00 32.04           H  
ATOM   1643 HG23 ILE A 101       1.970 -13.920  16.385  1.00 32.04           H  
ATOM   1644  CD1 ILE A 101       2.244 -14.041  20.432  1.00 32.04           C  
ATOM   1645 HD11 ILE A 101       3.210 -14.303  20.000  1.00 32.04           H  
ATOM   1646 HD12 ILE A 101       1.574 -14.900  20.388  1.00 32.04           H  
ATOM   1647 HD13 ILE A 101       2.401 -13.769  21.476  1.00 32.04           H  
ATOM   1648  N   VAL A 102       0.460 -11.849  15.144  1.00 30.34           N  
ATOM   1649  H   VAL A 102       1.229 -11.209  15.282  1.00 30.34           H  
ATOM   1650  CA  VAL A 102       0.079 -12.199  13.763  1.00 30.34           C  
ATOM   1651  HA  VAL A 102      -0.620 -13.035  13.794  1.00 30.34           H  
ATOM   1652  C   VAL A 102       1.304 -12.659  12.977  1.00 30.34           C  
ATOM   1653  CB  VAL A 102      -0.653 -11.045  13.045  1.00 30.34           C  
ATOM   1654  HB  VAL A 102       0.029 -10.203  12.924  1.00 30.34           H  
ATOM   1655  O   VAL A 102       2.260 -11.903  12.773  1.00 30.34           O  
ATOM   1656  CG1 VAL A 102      -1.146 -11.482  11.657  1.00 30.34           C  
ATOM   1657 HG11 VAL A 102      -1.691 -10.665  11.184  1.00 30.34           H  
ATOM   1658 HG12 VAL A 102      -0.304 -11.751  11.019  1.00 30.34           H  
ATOM   1659 HG13 VAL A 102      -1.808 -12.343  11.748  1.00 30.34           H  
ATOM   1660  CG2 VAL A 102      -1.881 -10.567  13.833  1.00 30.34           C  
ATOM   1661 HG21 VAL A 102      -2.411  -9.796  13.274  1.00 30.34           H  
ATOM   1662 HG22 VAL A 102      -1.571 -10.138  14.786  1.00 30.34           H  
ATOM   1663 HG23 VAL A 102      -2.554 -11.403  14.023  1.00 30.34           H  
ATOM   1664  N   PHE A 103       1.255 -13.902  12.499  1.00 32.24           N  
ATOM   1665  H   PHE A 103       0.422 -14.450  12.662  1.00 32.24           H  
ATOM   1666  CA  PHE A 103       2.229 -14.453  11.563  1.00 32.24           C  
ATOM   1667  HA  PHE A 103       3.172 -13.917  11.673  1.00 32.24           H  
ATOM   1668  C   PHE A 103       1.749 -14.255  10.123  1.00 32.24           C  
ATOM   1669  CB  PHE A 103       2.499 -15.930  11.887  1.00 32.24           C  
ATOM   1670  HB2 PHE A 103       1.551 -16.463  11.961  1.00 32.24           H  
ATOM   1671  HB3 PHE A 103       3.059 -16.376  11.064  1.00 32.24           H  
ATOM   1672  O   PHE A 103       0.566 -14.367   9.821  1.00 32.24           O  
ATOM   1673  CG  PHE A 103       3.289 -16.124  13.167  1.00 32.24           C  
ATOM   1674  CD1 PHE A 103       4.697 -16.116  13.133  1.00 32.24           C  
ATOM   1675  HD1 PHE A 103       5.213 -16.015  12.190  1.00 32.24           H  
ATOM   1676  CD2 PHE A 103       2.622 -16.265  14.397  1.00 32.24           C  
ATOM   1677  HD2 PHE A 103       1.543 -16.277  14.428  1.00 32.24           H  
ATOM   1678  CE1 PHE A 103       5.433 -16.223  14.327  1.00 32.24           C  
ATOM   1679  HE1 PHE A 103       6.513 -16.218  14.305  1.00 32.24           H  
ATOM   1680  CE2 PHE A 103       3.359 -16.362  15.590  1.00 32.24           C  
ATOM   1681  HE2 PHE A 103       2.841 -16.455  16.533  1.00 32.24           H  
ATOM   1682  CZ  PHE A 103       4.764 -16.328  15.557  1.00 32.24           C  
ATOM   1683  HZ  PHE A 103       5.330 -16.384  16.475  1.00 32.24           H  
ATOM   1684  N   TYR A 104       2.686 -13.966   9.220  1.00 29.21           N  
ATOM   1685  H   TYR A 104       3.629 -13.805   9.546  1.00 29.21           H  
ATOM   1686  CA  TYR A 104       2.455 -14.027   7.777  1.00 29.21           C  
ATOM   1687  HA  TYR A 104       1.457 -14.415   7.576  1.00 29.21           H  
ATOM   1688  C   TYR A 104       3.458 -15.012   7.172  1.00 29.21           C  
ATOM   1689  CB  TYR A 104       2.540 -12.625   7.150  1.00 29.21           C  
ATOM   1690  HB2 TYR A 104       3.328 -12.053   7.639  1.00 29.21           H  
ATOM   1691  HB3 TYR A 104       2.829 -12.732   6.104  1.00 29.21           H  
ATOM   1692  O   TYR A 104       4.632 -14.678   6.973  1.00 29.21           O  
ATOM   1693  CG  TYR A 104       1.240 -11.835   7.185  1.00 29.21           C  
ATOM   1694  CD1 TYR A 104       0.349 -11.905   6.094  1.00 29.21           C  
ATOM   1695  HD1 TYR A 104       0.577 -12.538   5.250  1.00 29.21           H  
ATOM   1696  CD2 TYR A 104       0.923 -11.029   8.296  1.00 29.21           C  
ATOM   1697  HD2 TYR A 104       1.591 -10.995   9.144  1.00 29.21           H  
ATOM   1698  CE1 TYR A 104      -0.851 -11.167   6.110  1.00 29.21           C  
ATOM   1699  HE1 TYR A 104      -1.550 -11.226   5.289  1.00 29.21           H  
ATOM   1700  CE2 TYR A 104      -0.278 -10.292   8.317  1.00 29.21           C  
ATOM   1701  HE2 TYR A 104      -0.523  -9.685   9.177  1.00 29.21           H  
ATOM   1702  OH  TYR A 104      -2.332  -9.659   7.234  1.00 29.21           O  
ATOM   1703  HH  TYR A 104      -2.483  -9.238   8.083  1.00 29.21           H  
ATOM   1704  CZ  TYR A 104      -1.169 -10.363   7.224  1.00 29.21           C  
ATOM   1705  N   LEU A 105       2.995 -16.234   6.891  1.00 30.91           N  
ATOM   1706  H   LEU A 105       2.035 -16.440   7.129  1.00 30.91           H  
ATOM   1707  CA  LEU A 105       3.778 -17.306   6.272  1.00 30.91           C  
ATOM   1708  HA  LEU A 105       4.833 -17.029   6.273  1.00 30.91           H  
ATOM   1709  C   LEU A 105       3.359 -17.507   4.810  1.00 30.91           C  
ATOM   1710  CB  LEU A 105       3.632 -18.608   7.084  1.00 30.91           C  
ATOM   1711  HB2 LEU A 105       4.180 -19.395   6.564  1.00 30.91           H  
ATOM   1712  HB3 LEU A 105       2.580 -18.892   7.096  1.00 30.91           H  
ATOM   1713  O   LEU A 105       2.192 -17.736   4.500  1.00 30.91           O  
ATOM   1714  CG  LEU A 105       4.132 -18.549   8.542  1.00 30.91           C  
ATOM   1715  HG  LEU A 105       3.522 -17.847   9.110  1.00 30.91           H  
ATOM   1716  CD1 LEU A 105       4.001 -19.935   9.175  1.00 30.91           C  
ATOM   1717 HD11 LEU A 105       4.307 -19.889  10.220  1.00 30.91           H  
ATOM   1718 HD12 LEU A 105       4.614 -20.663   8.643  1.00 30.91           H  
ATOM   1719 HD13 LEU A 105       2.956 -20.241   9.151  1.00 30.91           H  
ATOM   1720  CD2 LEU A 105       5.600 -18.125   8.650  1.00 30.91           C  
ATOM   1721 HD21 LEU A 105       5.695 -17.078   8.361  1.00 30.91           H  
ATOM   1722 HD22 LEU A 105       5.929 -18.213   9.685  1.00 30.91           H  
ATOM   1723 HD23 LEU A 105       6.228 -18.748   8.013  1.00 30.91           H  
ATOM   1724  N   SER A 106       4.315 -17.442   3.878  1.00 29.85           N  
ATOM   1725  H   SER A 106       5.258 -17.234   4.173  1.00 29.85           H  
ATOM   1726  CA  SER A 106       4.002 -17.636   2.455  1.00 29.85           C  
ATOM   1727  HA  SER A 106       3.100 -17.053   2.266  1.00 29.85           H  
ATOM   1728  C   SER A 106       3.692 -19.114   2.125  1.00 29.85           C  
ATOM   1729  CB  SER A 106       5.095 -17.050   1.553  1.00 29.85           C  
ATOM   1730  HB2 SER A 106       4.672 -16.869   0.565  1.00 29.85           H  
ATOM   1731  HB3 SER A 106       5.431 -16.095   1.957  1.00 29.85           H  
ATOM   1732  O   SER A 106       4.335 -20.013   2.680  1.00 29.85           O  
ATOM   1733  OG  SER A 106       6.196 -17.927   1.408  1.00 29.85           O  
ATOM   1734  HG  SER A 106       6.680 -17.932   2.237  1.00 29.85           H  
ATOM   1735  N   PRO A 107       2.789 -19.413   1.164  1.00 30.28           N  
ATOM   1736  CA  PRO A 107       2.283 -20.771   0.885  1.00 30.28           C  
ATOM   1737  HA  PRO A 107       2.011 -21.233   1.834  1.00 30.28           H  
ATOM   1738  C   PRO A 107       3.291 -21.729   0.203  1.00 30.28           C  
ATOM   1739  CB  PRO A 107       0.993 -20.552   0.076  1.00 30.28           C  
ATOM   1740  HB2 PRO A 107       0.159 -20.416   0.764  1.00 30.28           H  
ATOM   1741  HB3 PRO A 107       0.768 -21.363  -0.616  1.00 30.28           H  
ATOM   1742  O   PRO A 107       2.901 -22.657  -0.507  1.00 30.28           O  
ATOM   1743  CG  PRO A 107       1.259 -19.239  -0.655  1.00 30.28           C  
ATOM   1744  HG2 PRO A 107       0.333 -18.741  -0.946  1.00 30.28           H  
ATOM   1745  HG3 PRO A 107       1.895 -19.419  -1.522  1.00 30.28           H  
ATOM   1746  CD  PRO A 107       2.024 -18.438   0.395  1.00 30.28           C  
ATOM   1747  HD2 PRO A 107       1.317 -17.935   1.055  1.00 30.28           H  
ATOM   1748  HD3 PRO A 107       2.672 -17.708  -0.090  1.00 30.28           H  
ATOM   1749  N   LYS A 108       4.600 -21.504   0.381  1.00 32.95           N  
ATOM   1750  H   LYS A 108       4.834 -20.762   1.025  1.00 32.95           H  
ATOM   1751  CA  LYS A 108       5.704 -22.271  -0.225  1.00 32.95           C  
ATOM   1752  HA  LYS A 108       5.298 -23.163  -0.701  1.00 32.95           H  
ATOM   1753  C   LYS A 108       6.745 -22.808   0.773  1.00 32.95           C  
ATOM   1754  CB  LYS A 108       6.382 -21.407  -1.309  1.00 32.95           C  
ATOM   1755  HB2 LYS A 108       6.655 -20.443  -0.881  1.00 32.95           H  
ATOM   1756  HB3 LYS A 108       7.295 -21.902  -1.639  1.00 32.95           H  
ATOM   1757  O   LYS A 108       7.636 -23.523   0.324  1.00 32.95           O  
ATOM   1758  CG  LYS A 108       5.485 -21.197  -2.540  1.00 32.95           C  
ATOM   1759  HG2 LYS A 108       4.569 -20.686  -2.243  1.00 32.95           H  
ATOM   1760  HG3 LYS A 108       5.224 -22.168  -2.961  1.00 32.95           H  
ATOM   1761  CD  LYS A 108       6.199 -20.355  -3.606  1.00 32.95           C  
ATOM   1762  HD2 LYS A 108       6.426 -19.377  -3.181  1.00 32.95           H  
ATOM   1763  HD3 LYS A 108       7.128 -20.846  -3.894  1.00 32.95           H  
ATOM   1764  CE  LYS A 108       5.290 -20.194  -4.830  1.00 32.95           C  
ATOM   1765  HE2 LYS A 108       4.320 -19.833  -4.488  1.00 32.95           H  
ATOM   1766  HE3 LYS A 108       5.137 -21.174  -5.283  1.00 32.95           H  
ATOM   1767  NZ  LYS A 108       5.860 -19.242  -5.817  1.00 32.95           N  
ATOM   1768  HZ1 LYS A 108       6.759 -19.560  -6.149  1.00 32.95           H  
ATOM   1769  HZ2 LYS A 108       5.238 -19.133  -6.606  1.00 32.95           H  
ATOM   1770  HZ3 LYS A 108       5.979 -18.334  -5.391  1.00 32.95           H  
ATOM   1771  N   GLY A 109       6.664 -22.468   2.066  1.00 31.57           N  
ATOM   1772  H   GLY A 109       5.908 -21.867   2.360  1.00 31.57           H  
ATOM   1773  CA  GLY A 109       7.752 -22.727   3.029  1.00 31.57           C  
ATOM   1774  HA2 GLY A 109       7.858 -21.841   3.656  1.00 31.57           H  
ATOM   1775  HA3 GLY A 109       8.696 -22.850   2.498  1.00 31.57           H  
ATOM   1776  C   GLY A 109       7.597 -23.926   3.981  1.00 31.57           C  
ATOM   1777  O   GLY A 109       8.601 -24.503   4.383  1.00 31.57           O  
ATOM   1778  N   VAL A 110       6.378 -24.302   4.385  1.00 30.03           N  
ATOM   1779  H   VAL A 110       5.567 -23.834   4.008  1.00 30.03           H  
ATOM   1780  CA  VAL A 110       6.184 -25.215   5.534  1.00 30.03           C  
ATOM   1781  HA  VAL A 110       6.897 -24.921   6.305  1.00 30.03           H  
ATOM   1782  C   VAL A 110       6.490 -26.678   5.179  1.00 30.03           C  
ATOM   1783  CB  VAL A 110       4.781 -25.064   6.161  1.00 30.03           C  
ATOM   1784  HB  VAL A 110       4.029 -25.413   5.454  1.00 30.03           H  
ATOM   1785  O   VAL A 110       5.948 -27.218   4.214  1.00 30.03           O  
ATOM   1786  CG1 VAL A 110       4.659 -25.874   7.460  1.00 30.03           C  
ATOM   1787 HG11 VAL A 110       3.675 -25.715   7.903  1.00 30.03           H  
ATOM   1788 HG12 VAL A 110       4.764 -26.940   7.258  1.00 30.03           H  
ATOM   1789 HG13 VAL A 110       5.421 -25.564   8.175  1.00 30.03           H  
ATOM   1790  CG2 VAL A 110       4.479 -23.598   6.511  1.00 30.03           C  
ATOM   1791 HG21 VAL A 110       5.240 -23.206   7.185  1.00 30.03           H  
ATOM   1792 HG22 VAL A 110       4.439 -22.984   5.611  1.00 30.03           H  
ATOM   1793 HG23 VAL A 110       3.508 -23.528   7.001  1.00 30.03           H  
ATOM   1794  N   SER A 111       7.328 -27.333   5.991  1.00 31.84           N  
ATOM   1795  H   SER A 111       7.693 -26.839   6.792  1.00 31.84           H  
ATOM   1796  CA  SER A 111       7.632 -28.770   5.908  1.00 31.84           C  
ATOM   1797  HA  SER A 111       7.084 -29.191   5.064  1.00 31.84           H  
ATOM   1798  C   SER A 111       7.164 -29.522   7.162  1.00 31.84           C  
ATOM   1799  CB  SER A 111       9.123 -29.006   5.629  1.00 31.84           C  
ATOM   1800  HB2 SER A 111       9.267 -30.052   5.357  1.00 31.84           H  
ATOM   1801  HB3 SER A 111       9.445 -28.384   4.794  1.00 31.84           H  
ATOM   1802  O   SER A 111       7.009 -28.941   8.237  1.00 31.84           O  
ATOM   1803  OG  SER A 111       9.912 -28.729   6.768  1.00 31.84           O  
ATOM   1804  HG  SER A 111      10.265 -27.839   6.692  1.00 31.84           H  
ATOM   1805  N   SER A 112       6.948 -30.834   7.036  1.00 27.42           N  
ATOM   1806  H   SER A 112       7.174 -31.286   6.162  1.00 27.42           H  
ATOM   1807  CA  SER A 112       6.318 -31.695   8.055  1.00 27.42           C  
ATOM   1808  HA  SER A 112       5.371 -31.239   8.344  1.00 27.42           H  
ATOM   1809  C   SER A 112       7.113 -31.886   9.358  1.00 27.42           C  
ATOM   1810  CB  SER A 112       6.007 -33.061   7.430  1.00 27.42           C  
ATOM   1811  HB2 SER A 112       5.183 -32.949   6.725  1.00 27.42           H  
ATOM   1812  HB3 SER A 112       5.704 -33.764   8.206  1.00 27.42           H  
ATOM   1813  O   SER A 112       6.613 -32.509  10.291  1.00 27.42           O  
ATOM   1814  OG  SER A 112       7.139 -33.560   6.735  1.00 27.42           O  
ATOM   1815  HG  SER A 112       7.015 -34.501   6.590  1.00 27.42           H  
ATOM   1816  N   ILE A 113       8.330 -31.345   9.453  1.00 28.33           N  
ATOM   1817  H   ILE A 113       8.666 -30.818   8.660  1.00 28.33           H  
ATOM   1818  CA  ILE A 113       9.209 -31.466  10.628  1.00 28.33           C  
ATOM   1819  HA  ILE A 113       9.089 -32.462  11.053  1.00 28.33           H  
ATOM   1820  C   ILE A 113       8.815 -30.470  11.738  1.00 28.33           C  
ATOM   1821  CB  ILE A 113      10.682 -31.326  10.159  1.00 28.33           C  
ATOM   1822  HB  ILE A 113      10.784 -30.380   9.627  1.00 28.33           H  
ATOM   1823  O   ILE A 113       9.030 -30.740  12.920  1.00 28.33           O  
ATOM   1824  CG1 ILE A 113      11.030 -32.482   9.184  1.00 28.33           C  
ATOM   1825 HG12 ILE A 113      10.296 -32.519   8.379  1.00 28.33           H  
ATOM   1826 HG13 ILE A 113      10.981 -33.431   9.718  1.00 28.33           H  
ATOM   1827  CG2 ILE A 113      11.667 -31.312  11.343  1.00 28.33           C  
ATOM   1828 HG21 ILE A 113      11.579 -32.233  11.919  1.00 28.33           H  
ATOM   1829 HG22 ILE A 113      12.693 -31.204  10.990  1.00 28.33           H  
ATOM   1830 HG23 ILE A 113      11.469 -30.463  11.997  1.00 28.33           H  
ATOM   1831  CD1 ILE A 113      12.402 -32.366   8.509  1.00 28.33           C  
ATOM   1832 HD11 ILE A 113      12.495 -33.141   7.748  1.00 28.33           H  
ATOM   1833 HD12 ILE A 113      13.202 -32.502   9.237  1.00 28.33           H  
ATOM   1834 HD13 ILE A 113      12.501 -31.390   8.034  1.00 28.33           H  
ATOM   1835  N   MET A 114       8.178 -29.348  11.379  1.00 31.09           N  
ATOM   1836  H   MET A 114       7.968 -29.221  10.400  1.00 31.09           H  
ATOM   1837  CA  MET A 114       7.912 -28.213  12.281  1.00 31.09           C  
ATOM   1838  HA  MET A 114       8.867 -27.895  12.699  1.00 31.09           H  
ATOM   1839  C   MET A 114       6.993 -28.555  13.475  1.00 31.09           C  
ATOM   1840  CB  MET A 114       7.348 -27.062  11.422  1.00 31.09           C  
ATOM   1841  HB2 MET A 114       6.270 -27.174  11.299  1.00 31.09           H  
ATOM   1842  HB3 MET A 114       7.803 -27.112  10.433  1.00 31.09           H  
ATOM   1843  O   MET A 114       7.048 -27.903  14.514  1.00 31.09           O  
ATOM   1844  CG  MET A 114       7.668 -25.673  11.983  1.00 31.09           C  
ATOM   1845  HG2 MET A 114       7.026 -25.465  12.839  1.00 31.09           H  
ATOM   1846  HG3 MET A 114       8.701 -25.674  12.329  1.00 31.09           H  
ATOM   1847  SD  MET A 114       7.517 -24.340  10.755  1.00 31.09           S  
ATOM   1848  CE  MET A 114       5.764 -23.908  10.929  1.00 31.09           C  
ATOM   1849  HE1 MET A 114       5.517 -23.094  10.247  1.00 31.09           H  
ATOM   1850  HE2 MET A 114       5.566 -23.587  11.951  1.00 31.09           H  
ATOM   1851  HE3 MET A 114       5.144 -24.774  10.698  1.00 31.09           H  
ATOM   1852  N   LEU A 115       6.189 -29.615  13.354  1.00 27.29           N  
ATOM   1853  H   LEU A 115       6.232 -30.129  12.485  1.00 27.29           H  
ATOM   1854  CA  LEU A 115       5.180 -30.023  14.338  1.00 27.29           C  
ATOM   1855  HA  LEU A 115       4.661 -29.129  14.685  1.00 27.29           H  
ATOM   1856  C   LEU A 115       5.730 -30.690  15.606  1.00 27.29           C  
ATOM   1857  CB  LEU A 115       4.174 -30.949  13.621  1.00 27.29           C  
ATOM   1858  HB2 LEU A 115       4.641 -31.388  12.739  1.00 27.29           H  
ATOM   1859  HB3 LEU A 115       3.888 -31.775  14.273  1.00 27.29           H  
ATOM   1860  O   LEU A 115       5.069 -30.649  16.640  1.00 27.29           O  
ATOM   1861  CG  LEU A 115       2.909 -30.176  13.221  1.00 27.29           C  
ATOM   1862  HG  LEU A 115       3.183 -29.163  12.926  1.00 27.29           H  
ATOM   1863  CD1 LEU A 115       2.230 -30.836  12.023  1.00 27.29           C  
ATOM   1864 HD11 LEU A 115       2.929 -30.908  11.190  1.00 27.29           H  
ATOM   1865 HD12 LEU A 115       1.383 -30.227  11.708  1.00 27.29           H  
ATOM   1866 HD13 LEU A 115       1.874 -31.831  12.291  1.00 27.29           H  
ATOM   1867  CD2 LEU A 115       1.943 -30.113  14.406  1.00 27.29           C  
ATOM   1868 HD21 LEU A 115       1.528 -31.100  14.614  1.00 27.29           H  
ATOM   1869 HD22 LEU A 115       2.459 -29.748  15.294  1.00 27.29           H  
ATOM   1870 HD23 LEU A 115       1.139 -29.415  14.174  1.00 27.29           H  
ATOM   1871  N   LYS A 116       6.914 -31.316  15.556  1.00 26.00           N  
ATOM   1872  H   LYS A 116       7.442 -31.271  14.696  1.00 26.00           H  
ATOM   1873  CA  LYS A 116       7.377 -32.193  16.651  1.00 26.00           C  
ATOM   1874  HA  LYS A 116       6.486 -32.547  17.170  1.00 26.00           H  
ATOM   1875  C   LYS A 116       8.180 -31.491  17.754  1.00 26.00           C  
ATOM   1876  CB  LYS A 116       8.099 -33.427  16.075  1.00 26.00           C  
ATOM   1877  HB2 LYS A 116       7.864 -33.531  15.016  1.00 26.00           H  
ATOM   1878  HB3 LYS A 116       9.177 -33.308  16.178  1.00 26.00           H  
ATOM   1879  O   LYS A 116       8.421 -32.103  18.788  1.00 26.00           O  
ATOM   1880  CG  LYS A 116       7.633 -34.702  16.797  1.00 26.00           C  
ATOM   1881  HG2 LYS A 116       7.851 -34.615  17.862  1.00 26.00           H  
ATOM   1882  HG3 LYS A 116       6.555 -34.802  16.670  1.00 26.00           H  
ATOM   1883  CD  LYS A 116       8.314 -35.962  16.251  1.00 26.00           C  
ATOM   1884  HD2 LYS A 116       8.148 -36.026  15.176  1.00 26.00           H  
ATOM   1885  HD3 LYS A 116       9.383 -35.902  16.452  1.00 26.00           H  
ATOM   1886  CE  LYS A 116       7.710 -37.189  16.946  1.00 26.00           C  
ATOM   1887  HE2 LYS A 116       6.645 -37.228  16.720  1.00 26.00           H  
ATOM   1888  HE3 LYS A 116       7.810 -37.055  18.024  1.00 26.00           H  
ATOM   1889  NZ  LYS A 116       8.374 -38.448  16.529  1.00 26.00           N  
ATOM   1890  HZ1 LYS A 116       7.956 -39.236  17.003  1.00 26.00           H  
ATOM   1891  HZ2 LYS A 116       8.282 -38.585  15.532  1.00 26.00           H  
ATOM   1892  HZ3 LYS A 116       9.356 -38.420  16.767  1.00 26.00           H  
ATOM   1893  N   HIS A 117       8.582 -30.236  17.539  1.00 28.23           N  
ATOM   1894  H   HIS A 117       8.341 -29.815  16.653  1.00 28.23           H  
ATOM   1895  CA  HIS A 117       9.382 -29.455  18.496  1.00 28.23           C  
ATOM   1896  HA  HIS A 117       9.668 -30.094  19.331  1.00 28.23           H  
ATOM   1897  C   HIS A 117       8.630 -28.282  19.141  1.00 28.23           C  
ATOM   1898  CB  HIS A 117      10.680 -28.988  17.819  1.00 28.23           C  
ATOM   1899  HB2 HIS A 117      10.475 -28.647  16.804  1.00 28.23           H  
ATOM   1900  HB3 HIS A 117      11.085 -28.143  18.376  1.00 28.23           H  
ATOM   1901  O   HIS A 117       8.972 -27.905  20.257  1.00 28.23           O  
ATOM   1902  CG  HIS A 117      11.734 -30.065  17.803  1.00 28.23           C  
ATOM   1903  CD2 HIS A 117      12.080 -30.873  16.754  1.00 28.23           C  
ATOM   1904  HD2 HIS A 117      11.650 -30.845  15.764  1.00 28.23           H  
ATOM   1905  ND1 HIS A 117      12.511 -30.438  18.876  1.00 28.23           N  
ATOM   1906  HD1 HIS A 117      12.494 -30.021  19.796  1.00 28.23           H  
ATOM   1907  CE1 HIS A 117      13.305 -31.447  18.484  1.00 28.23           C  
ATOM   1908  HE1 HIS A 117      14.029 -31.946  19.111  1.00 28.23           H  
ATOM   1909  NE2 HIS A 117      13.075 -31.753  17.196  1.00 28.23           N  
ATOM   1910  N   ILE A 118       7.601 -27.728  18.489  1.00 28.72           N  
ATOM   1911  H   ILE A 118       7.373 -28.051  17.560  1.00 28.72           H  
ATOM   1912  CA  ILE A 118       6.831 -26.594  19.036  1.00 28.72           C  
ATOM   1913  HA  ILE A 118       7.527 -25.885  19.486  1.00 28.72           H  
ATOM   1914  C   ILE A 118       5.905 -27.056  20.174  1.00 28.72           C  
ATOM   1915  CB  ILE A 118       6.093 -25.852  17.894  1.00 28.72           C  
ATOM   1916  HB  ILE A 118       5.487 -26.574  17.347  1.00 28.72           H  
ATOM   1917  O   ILE A 118       5.870 -26.432  21.228  1.00 28.72           O  
ATOM   1918  CG1 ILE A 118       7.138 -25.238  16.926  1.00 28.72           C  
ATOM   1919 HG12 ILE A 118       7.836 -26.011  16.602  1.00 28.72           H  
ATOM   1920 HG13 ILE A 118       7.710 -24.474  17.451  1.00 28.72           H  
ATOM   1921  CG2 ILE A 118       5.157 -24.756  18.438  1.00 28.72           C  
ATOM   1922 HG21 ILE A 118       5.725 -24.018  19.005  1.00 28.72           H  
ATOM   1923 HG22 ILE A 118       4.397 -25.184  19.092  1.00 28.72           H  
ATOM   1924 HG23 ILE A 118       4.630 -24.256  17.626  1.00 28.72           H  
ATOM   1925  CD1 ILE A 118       6.544 -24.619  15.656  1.00 28.72           C  
ATOM   1926 HD11 ILE A 118       5.852 -25.320  15.190  1.00 28.72           H  
ATOM   1927 HD12 ILE A 118       7.350 -24.396  14.957  1.00 28.72           H  
ATOM   1928 HD13 ILE A 118       6.022 -23.691  15.892  1.00 28.72           H  
ATOM   1929  N   LEU A 119       5.249 -28.213  20.021  1.00 28.26           N  
ATOM   1930  H   LEU A 119       5.352 -28.698  19.141  1.00 28.26           H  
ATOM   1931  CA  LEU A 119       4.296 -28.778  20.996  1.00 28.26           C  
ATOM   1932  HA  LEU A 119       3.596 -27.990  21.275  1.00 28.26           H  
ATOM   1933  C   LEU A 119       4.921 -29.249  22.333  1.00 28.26           C  
ATOM   1934  CB  LEU A 119       3.515 -29.924  20.315  1.00 28.26           C  
ATOM   1935  HB2 LEU A 119       2.880 -30.407  21.058  1.00 28.26           H  
ATOM   1936  HB3 LEU A 119       4.233 -30.667  19.967  1.00 28.26           H  
ATOM   1937  O   LEU A 119       4.236 -29.868  23.143  1.00 28.26           O  
ATOM   1938  CG  LEU A 119       2.615 -29.509  19.135  1.00 28.26           C  
ATOM   1939  HG  LEU A 119       3.211 -28.994  18.382  1.00 28.26           H  
ATOM   1940  CD1 LEU A 119       2.007 -30.758  18.493  1.00 28.26           C  
ATOM   1941 HD11 LEU A 119       1.382 -30.470  17.648  1.00 28.26           H  
ATOM   1942 HD12 LEU A 119       2.804 -31.410  18.136  1.00 28.26           H  
ATOM   1943 HD13 LEU A 119       1.400 -31.293  19.224  1.00 28.26           H  
ATOM   1944  CD2 LEU A 119       1.466 -28.598  19.569  1.00 28.26           C  
ATOM   1945 HD21 LEU A 119       0.821 -28.385  18.716  1.00 28.26           H  
ATOM   1946 HD22 LEU A 119       1.855 -27.651  19.943  1.00 28.26           H  
ATOM   1947 HD23 LEU A 119       0.878 -29.077  20.352  1.00 28.26           H  
ATOM   1948  N   ALA A 120       6.212 -28.998  22.570  1.00 26.30           N  
ATOM   1949  H   ALA A 120       6.705 -28.420  21.904  1.00 26.30           H  
ATOM   1950  CA  ALA A 120       6.930 -29.422  23.774  1.00 26.30           C  
ATOM   1951  HA  ALA A 120       6.391 -30.248  24.237  1.00 26.30           H  
ATOM   1952  C   ALA A 120       7.054 -28.326  24.856  1.00 26.30           C  
ATOM   1953  CB  ALA A 120       8.301 -29.954  23.336  1.00 26.30           C  
ATOM   1954  HB1 ALA A 120       8.841 -30.330  24.205  1.00 26.30           H  
ATOM   1955  HB2 ALA A 120       8.172 -30.766  22.619  1.00 26.30           H  
ATOM   1956  HB3 ALA A 120       8.881 -29.154  22.876  1.00 26.30           H  
ATOM   1957  O   ALA A 120       7.437 -28.637  25.984  1.00 26.30           O  
ATOM   1958  N   TYR A 121       6.746 -27.060  24.544  1.00 26.41           N  
ATOM   1959  H   TYR A 121       6.383 -26.856  23.623  1.00 26.41           H  
ATOM   1960  CA  TYR A 121       6.992 -25.925  25.444  1.00 26.41           C  
ATOM   1961  HA  TYR A 121       7.566 -26.281  26.300  1.00 26.41           H  
ATOM   1962  C   TYR A 121       5.706 -25.334  26.034  1.00 26.41           C  
ATOM   1963  CB  TYR A 121       7.896 -24.889  24.764  1.00 26.41           C  
ATOM   1964  HB2 TYR A 121       7.637 -24.800  23.709  1.00 26.41           H  
ATOM   1965  HB3 TYR A 121       7.729 -23.915  25.224  1.00 26.41           H  
ATOM   1966  O   TYR A 121       5.020 -24.502  25.443  1.00 26.41           O  
ATOM   1967  CG  TYR A 121       9.365 -25.242  24.918  1.00 26.41           C  
ATOM   1968  CD1 TYR A 121      10.104 -24.704  25.991  1.00 26.41           C  
ATOM   1969  HD1 TYR A 121       9.637 -24.005  26.670  1.00 26.41           H  
ATOM   1970  CD2 TYR A 121       9.974 -26.154  24.034  1.00 26.41           C  
ATOM   1971  HD2 TYR A 121       9.409 -26.566  23.211  1.00 26.41           H  
ATOM   1972  CE1 TYR A 121      11.453 -25.064  26.177  1.00 26.41           C  
ATOM   1973  HE1 TYR A 121      12.024 -24.636  26.988  1.00 26.41           H  
ATOM   1974  CE2 TYR A 121      11.319 -26.528  24.226  1.00 26.41           C  
ATOM   1975  HE2 TYR A 121      11.798 -27.224  23.552  1.00 26.41           H  
ATOM   1976  OH  TYR A 121      13.364 -26.333  25.459  1.00 26.41           O  
ATOM   1977  HH  TYR A 121      13.792 -25.812  26.142  1.00 26.41           H  
ATOM   1978  CZ  TYR A 121      12.062 -25.981  25.293  1.00 26.41           C  
ATOM   1979  N   ASN A 122       5.408 -25.738  27.270  1.00 27.15           N  
ATOM   1980  H   ASN A 122       6.001 -26.442  27.688  1.00 27.15           H  
ATOM   1981  CA  ASN A 122       4.303 -25.185  28.049  1.00 27.15           C  
ATOM   1982  HA  ASN A 122       3.381 -25.404  27.512  1.00 27.15           H  
ATOM   1983  C   ASN A 122       4.391 -23.650  28.185  1.00 27.15           C  
ATOM   1984  CB  ASN A 122       4.258 -25.872  29.430  1.00 27.15           C  
ATOM   1985  HB2 ASN A 122       3.813 -25.192  30.158  1.00 27.15           H  
ATOM   1986  HB3 ASN A 122       5.266 -26.108  29.770  1.00 27.15           H  
ATOM   1987  O   ASN A 122       5.445 -23.106  28.510  1.00 27.15           O  
ATOM   1988  CG  ASN A 122       3.390 -27.115  29.423  1.00 27.15           C  
ATOM   1989  ND2 ASN A 122       3.844 -28.218  29.970  1.00 27.15           N  
ATOM   1990 HD21 ASN A 122       3.227 -29.015  29.909  1.00 27.15           H  
ATOM   1991 HD22 ASN A 122       4.784 -28.280  30.335  1.00 27.15           H  
ATOM   1992  OD1 ASN A 122       2.272 -27.093  28.947  1.00 27.15           O  
ATOM   1993  N   LYS A 123       3.229 -22.993  28.049  1.00 27.37           N  
ATOM   1994  H   LYS A 123       2.442 -23.569  27.786  1.00 27.37           H  
ATOM   1995  CA  LYS A 123       2.961 -21.541  28.162  1.00 27.37           C  
ATOM   1996  HA  LYS A 123       1.878 -21.457  28.256  1.00 27.37           H  
ATOM   1997  C   LYS A 123       3.234 -20.637  26.942  1.00 27.37           C  
ATOM   1998  CB  LYS A 123       3.522 -20.929  29.466  1.00 27.37           C  
ATOM   1999  HB2 LYS A 123       4.611 -20.908  29.429  1.00 27.37           H  
ATOM   2000  HB3 LYS A 123       3.183 -19.894  29.526  1.00 27.37           H  
ATOM   2001  O   LYS A 123       2.918 -19.459  27.052  1.00 27.37           O  
ATOM   2002  CG  LYS A 123       3.060 -21.645  30.745  1.00 27.37           C  
ATOM   2003  HG2 LYS A 123       1.975 -21.739  30.726  1.00 27.37           H  
ATOM   2004  HG3 LYS A 123       3.504 -22.639  30.797  1.00 27.37           H  
ATOM   2005  CD  LYS A 123       3.473 -20.837  31.982  1.00 27.37           C  
ATOM   2006  HD2 LYS A 123       4.561 -20.791  32.037  1.00 27.37           H  
ATOM   2007  HD3 LYS A 123       3.077 -19.826  31.888  1.00 27.37           H  
ATOM   2008  CE  LYS A 123       2.908 -21.489  33.248  1.00 27.37           C  
ATOM   2009  HE2 LYS A 123       3.380 -22.463  33.382  1.00 27.37           H  
ATOM   2010  HE3 LYS A 123       1.841 -21.654  33.100  1.00 27.37           H  
ATOM   2011  NZ  LYS A 123       3.124 -20.633  34.440  1.00 27.37           N  
ATOM   2012  HZ1 LYS A 123       2.674 -19.738  34.309  1.00 27.37           H  
ATOM   2013  HZ2 LYS A 123       2.730 -21.066  35.264  1.00 27.37           H  
ATOM   2014  HZ3 LYS A 123       4.110 -20.476  34.591  1.00 27.37           H  
ATOM   2015  N   ILE A 124       3.706 -21.128  25.788  1.00 25.03           N  
ATOM   2016  H   ILE A 124       4.004 -22.092  25.747  1.00 25.03           H  
ATOM   2017  CA  ILE A 124       3.722 -20.336  24.529  1.00 25.03           C  
ATOM   2018  HA  ILE A 124       2.954 -19.566  24.599  1.00 25.03           H  
ATOM   2019  C   ILE A 124       3.344 -21.227  23.329  1.00 25.03           C  
ATOM   2020  CB  ILE A 124       5.074 -19.599  24.287  1.00 25.03           C  
ATOM   2021  HB  ILE A 124       5.832 -20.339  24.031  1.00 25.03           H  
ATOM   2022  O   ILE A 124       4.210 -21.694  22.596  1.00 25.03           O  
ATOM   2023  CG1 ILE A 124       5.590 -18.818  25.521  1.00 25.03           C  
ATOM   2024 HG12 ILE A 124       4.857 -18.064  25.806  1.00 25.03           H  
ATOM   2025 HG13 ILE A 124       5.711 -19.512  26.353  1.00 25.03           H  
ATOM   2026  CG2 ILE A 124       4.909 -18.626  23.097  1.00 25.03           C  
ATOM   2027 HG21 ILE A 124       4.531 -19.143  22.215  1.00 25.03           H  
ATOM   2028 HG22 ILE A 124       5.872 -18.196  22.821  1.00 25.03           H  
ATOM   2029 HG23 ILE A 124       4.221 -17.822  23.360  1.00 25.03           H  
ATOM   2030  CD1 ILE A 124       6.948 -18.129  25.322  1.00 25.03           C  
ATOM   2031 HD11 ILE A 124       7.676 -18.843  24.937  1.00 25.03           H  
ATOM   2032 HD12 ILE A 124       7.299 -17.746  26.280  1.00 25.03           H  
ATOM   2033 HD13 ILE A 124       6.856 -17.289  24.633  1.00 25.03           H  
ATOM   2034  N   ASN A 125       2.046 -21.472  23.116  1.00 32.72           N  
ATOM   2035  H   ASN A 125       1.362 -21.024  23.709  1.00 32.72           H  
ATOM   2036  CA  ASN A 125       1.565 -22.410  22.089  1.00 32.72           C  
ATOM   2037  HA  ASN A 125       2.423 -22.916  21.645  1.00 32.72           H  
ATOM   2038  C   ASN A 125       0.899 -21.709  20.895  1.00 32.72           C  
ATOM   2039  CB  ASN A 125       0.723 -23.513  22.751  1.00 32.72           C  
ATOM   2040  HB2 ASN A 125       0.146 -24.034  21.987  1.00 32.72           H  
ATOM   2041  HB3 ASN A 125       0.024 -23.074  23.463  1.00 32.72           H  
ATOM   2042  O   ASN A 125      -0.321 -21.655  20.762  1.00 32.72           O  
ATOM   2043  CG  ASN A 125       1.604 -24.550  23.433  1.00 32.72           C  
ATOM   2044  ND2 ASN A 125       1.186 -25.094  24.550  1.00 32.72           N  
ATOM   2045 HD21 ASN A 125       1.771 -25.838  24.904  1.00 32.72           H  
ATOM   2046 HD22 ASN A 125       0.256 -24.908  24.897  1.00 32.72           H  
ATOM   2047  OD1 ASN A 125       2.662 -24.918  22.960  1.00 32.72           O  
ATOM   2048  N   ILE A 126       1.751 -21.202  20.005  1.00 26.71           N  
ATOM   2049  H   ILE A 126       2.734 -21.307  20.212  1.00 26.71           H  
ATOM   2050  CA  ILE A 126       1.400 -20.716  18.665  1.00 26.71           C  
ATOM   2051  HA  ILE A 126       0.509 -20.090  18.721  1.00 26.71           H  
ATOM   2052  C   ILE A 126       1.118 -21.916  17.751  1.00 26.71           C  
ATOM   2053  CB  ILE A 126       2.582 -19.882  18.118  1.00 26.71           C  
ATOM   2054  HB  ILE A 126       3.481 -20.492  18.216  1.00 26.71           H  
ATOM   2055  O   ILE A 126       1.982 -22.781  17.594  1.00 26.71           O  
ATOM   2056  CG1 ILE A 126       2.782 -18.586  18.940  1.00 26.71           C  
ATOM   2057 HG12 ILE A 126       2.130 -17.802  18.557  1.00 26.71           H  
ATOM   2058 HG13 ILE A 126       2.516 -18.748  19.985  1.00 26.71           H  
ATOM   2059  CG2 ILE A 126       2.419 -19.540  16.624  1.00 26.71           C  
ATOM   2060 HG21 ILE A 126       2.369 -20.446  16.020  1.00 26.71           H  
ATOM   2061 HG22 ILE A 126       1.516 -18.950  16.465  1.00 26.71           H  
ATOM   2062 HG23 ILE A 126       3.284 -18.976  16.275  1.00 26.71           H  
ATOM   2063  CD1 ILE A 126       4.236 -18.100  18.919  1.00 26.71           C  
ATOM   2064 HD11 ILE A 126       4.583 -17.980  17.892  1.00 26.71           H  
ATOM   2065 HD12 ILE A 126       4.873 -18.826  19.425  1.00 26.71           H  
ATOM   2066 HD13 ILE A 126       4.308 -17.145  19.438  1.00 26.71           H  
ATOM   2067  N   ILE A 127      -0.046 -21.948  17.093  1.00 28.75           N  
ATOM   2068  H   ILE A 127      -0.733 -21.235  17.290  1.00 28.75           H  
ATOM   2069  CA  ILE A 127      -0.372 -22.943  16.059  1.00 28.75           C  
ATOM   2070  HA  ILE A 127       0.556 -23.360  15.666  1.00 28.75           H  
ATOM   2071  C   ILE A 127      -1.097 -22.257  14.888  1.00 28.75           C  
ATOM   2072  CB  ILE A 127      -1.195 -24.124  16.648  1.00 28.75           C  
ATOM   2073  HB  ILE A 127      -2.134 -23.733  17.040  1.00 28.75           H  
ATOM   2074  O   ILE A 127      -2.286 -21.971  14.972  1.00 28.75           O  
ATOM   2075  CG1 ILE A 127      -0.448 -24.831  17.808  1.00 28.75           C  
ATOM   2076 HG12 ILE A 127      -0.286 -24.112  18.611  1.00 28.75           H  
ATOM   2077 HG13 ILE A 127       0.526 -25.172  17.458  1.00 28.75           H  
ATOM   2078  CG2 ILE A 127      -1.522 -25.137  15.533  1.00 28.75           C  
ATOM   2079 HG21 ILE A 127      -0.602 -25.543  15.112  1.00 28.75           H  
ATOM   2080 HG22 ILE A 127      -2.106 -24.651  14.752  1.00 28.75           H  
ATOM   2081 HG23 ILE A 127      -2.140 -25.947  15.923  1.00 28.75           H  
ATOM   2082  CD1 ILE A 127      -1.186 -26.022  18.436  1.00 28.75           C  
ATOM   2083 HD11 ILE A 127      -1.203 -26.869  17.750  1.00 28.75           H  
ATOM   2084 HD12 ILE A 127      -2.205 -25.733  18.693  1.00 28.75           H  
ATOM   2085 HD13 ILE A 127      -0.667 -26.325  19.345  1.00 28.75           H  
ATOM   2086  N   GLU A 128      -0.393 -22.053  13.771  1.00 30.71           N  
ATOM   2087  H   GLU A 128       0.587 -22.294  13.765  1.00 30.71           H  
ATOM   2088  CA  GLU A 128      -0.984 -21.689  12.473  1.00 30.71           C  
ATOM   2089  HA  GLU A 128      -2.070 -21.682  12.572  1.00 30.71           H  
ATOM   2090  C   GLU A 128      -0.603 -22.759  11.430  1.00 30.71           C  
ATOM   2091  CB  GLU A 128      -0.555 -20.271  12.046  1.00 30.71           C  
ATOM   2092  HB2 GLU A 128      -0.619 -19.598  12.901  1.00 30.71           H  
ATOM   2093  HB3 GLU A 128       0.480 -20.308  11.706  1.00 30.71           H  
ATOM   2094  O   GLU A 128       0.555 -23.174  11.344  1.00 30.71           O  
ATOM   2095  CG  GLU A 128      -1.469 -19.731  10.930  1.00 30.71           C  
ATOM   2096  HG2 GLU A 128      -1.537 -20.480  10.141  1.00 30.71           H  
ATOM   2097  HG3 GLU A 128      -2.470 -19.593  11.339  1.00 30.71           H  
ATOM   2098  CD  GLU A 128      -0.988 -18.417  10.289  1.00 30.71           C  
ATOM   2099  OE1 GLU A 128      -1.798 -17.817   9.544  1.00 30.71           O  
ATOM   2100  OE2 GLU A 128       0.219 -18.101  10.389  1.00 30.71           O  
ATOM   2101  N   TYR A 129      -1.578 -23.249  10.657  1.00 27.68           N  
ATOM   2102  H   TYR A 129      -2.491 -22.821  10.714  1.00 27.68           H  
ATOM   2103  CA  TYR A 129      -1.434 -24.413   9.768  1.00 27.68           C  
ATOM   2104  HA  TYR A 129      -0.427 -24.820   9.858  1.00 27.68           H  
ATOM   2105  C   TYR A 129      -1.669 -24.043   8.296  1.00 27.68           C  
ATOM   2106  CB  TYR A 129      -2.428 -25.516  10.190  1.00 27.68           C  
ATOM   2107  HB2 TYR A 129      -3.200 -25.085  10.827  1.00 27.68           H  
ATOM   2108  HB3 TYR A 129      -2.954 -25.878   9.306  1.00 27.68           H  
ATOM   2109  O   TYR A 129      -2.771 -23.651   7.921  1.00 27.68           O  
ATOM   2110  CG  TYR A 129      -1.851 -26.735  10.888  1.00 27.68           C  
ATOM   2111  CD1 TYR A 129      -1.625 -27.923  10.163  1.00 27.68           C  
ATOM   2112  HD1 TYR A 129      -1.772 -27.940   9.093  1.00 27.68           H  
ATOM   2113  CD2 TYR A 129      -1.681 -26.726  12.284  1.00 27.68           C  
ATOM   2114  HD2 TYR A 129      -1.862 -25.813  12.832  1.00 27.68           H  
ATOM   2115  CE1 TYR A 129      -1.293 -29.111  10.842  1.00 27.68           C  
ATOM   2116  HE1 TYR A 129      -1.172 -30.040  10.304  1.00 27.68           H  
ATOM   2117  CE2 TYR A 129      -1.355 -27.913  12.970  1.00 27.68           C  
ATOM   2118  HE2 TYR A 129      -1.276 -27.907  14.047  1.00 27.68           H  
ATOM   2119  OH  TYR A 129      -0.984 -30.288  12.901  1.00 27.68           O  
ATOM   2120  HH  TYR A 129      -1.013 -30.173  13.854  1.00 27.68           H  
ATOM   2121  CZ  TYR A 129      -1.194 -29.116  12.248  1.00 27.68           C  
ATOM   2122  N   TYR A 130      -0.681 -24.300   7.429  1.00 29.07           N  
ATOM   2123  H   TYR A 130       0.211 -24.590   7.804  1.00 29.07           H  
ATOM   2124  CA  TYR A 130      -0.820 -24.179   5.969  1.00 29.07           C  
ATOM   2125  HA  TYR A 130      -1.860 -23.965   5.723  1.00 29.07           H  
ATOM   2126  C   TYR A 130      -0.453 -25.486   5.250  1.00 29.07           C  
ATOM   2127  CB  TYR A 130       0.007 -22.992   5.447  1.00 29.07           C  
ATOM   2128  HB2 TYR A 130       1.030 -23.073   5.814  1.00 29.07           H  
ATOM   2129  HB3 TYR A 130       0.046 -23.049   4.359  1.00 29.07           H  
ATOM   2130  O   TYR A 130       0.707 -25.726   4.912  1.00 29.07           O  
ATOM   2131  CG  TYR A 130      -0.562 -21.637   5.813  1.00 29.07           C  
ATOM   2132  CD1 TYR A 130      -1.674 -21.124   5.112  1.00 29.07           C  
ATOM   2133  HD1 TYR A 130      -2.130 -21.698   4.318  1.00 29.07           H  
ATOM   2134  CD2 TYR A 130       0.009 -20.894   6.863  1.00 29.07           C  
ATOM   2135  HD2 TYR A 130       0.859 -21.274   7.411  1.00 29.07           H  
ATOM   2136  CE1 TYR A 130      -2.233 -19.885   5.485  1.00 29.07           C  
ATOM   2137  HE1 TYR A 130      -3.118 -19.502   4.998  1.00 29.07           H  
ATOM   2138  CE2 TYR A 130      -0.544 -19.653   7.225  1.00 29.07           C  
ATOM   2139  HE2 TYR A 130      -0.098 -19.073   8.019  1.00 29.07           H  
ATOM   2140  OH  TYR A 130      -2.280 -18.006   6.970  1.00 29.07           O  
ATOM   2141  HH  TYR A 130      -2.033 -17.794   7.873  1.00 29.07           H  
ATOM   2142  CZ  TYR A 130      -1.686 -19.157   6.563  1.00 29.07           C  
ATOM   2143  N   LEU A 131      -1.453 -26.328   4.967  1.00 28.33           N  
ATOM   2144  H   LEU A 131      -2.381 -26.082   5.282  1.00 28.33           H  
ATOM   2145  CA  LEU A 131      -1.292 -27.554   4.172  1.00 28.33           C  
ATOM   2146  HA  LEU A 131      -0.269 -27.913   4.292  1.00 28.33           H  
ATOM   2147  C   LEU A 131      -1.469 -27.271   2.670  1.00 28.33           C  
ATOM   2148  CB  LEU A 131      -2.237 -28.655   4.695  1.00 28.33           C  
ATOM   2149  HB2 LEU A 131      -3.222 -28.220   4.868  1.00 28.33           H  
ATOM   2150  HB3 LEU A 131      -2.350 -29.422   3.929  1.00 28.33           H  
ATOM   2151  O   LEU A 131      -2.567 -27.332   2.117  1.00 28.33           O  
ATOM   2152  CG  LEU A 131      -1.740 -29.338   5.985  1.00 28.33           C  
ATOM   2153  HG  LEU A 131      -1.482 -28.579   6.723  1.00 28.33           H  
ATOM   2154  CD1 LEU A 131      -2.844 -30.219   6.564  1.00 28.33           C  
ATOM   2155 HD11 LEU A 131      -3.721 -29.614   6.796  1.00 28.33           H  
ATOM   2156 HD12 LEU A 131      -2.501 -30.690   7.486  1.00 28.33           H  
ATOM   2157 HD13 LEU A 131      -3.122 -30.997   5.853  1.00 28.33           H  
ATOM   2158  CD2 LEU A 131      -0.517 -30.228   5.732  1.00 28.33           C  
ATOM   2159 HD21 LEU A 131      -0.743 -30.965   4.961  1.00 28.33           H  
ATOM   2160 HD22 LEU A 131      -0.256 -30.752   6.651  1.00 28.33           H  
ATOM   2161 HD23 LEU A 131       0.341 -29.627   5.431  1.00 28.33           H  
ATOM   2162  N   SER A 132      -0.362 -26.981   1.980  1.00 26.74           N  
ATOM   2163  H   SER A 132       0.505 -26.904   2.491  1.00 26.74           H  
ATOM   2164  CA  SER A 132      -0.342 -26.606   0.554  1.00 26.74           C  
ATOM   2165  HA  SER A 132      -1.290 -26.107   0.353  1.00 26.74           H  
ATOM   2166  C   SER A 132      -0.307 -27.789  -0.436  1.00 26.74           C  
ATOM   2167  CB  SER A 132       0.733 -25.542   0.297  1.00 26.74           C  
ATOM   2168  HB2 SER A 132       0.514 -24.670   0.913  1.00 26.74           H  
ATOM   2169  HB3 SER A 132       0.711 -25.237  -0.749  1.00 26.74           H  
ATOM   2170  O   SER A 132       0.231 -27.669  -1.539  1.00 26.74           O  
ATOM   2171  OG  SER A 132       2.022 -26.018   0.626  1.00 26.74           O  
ATOM   2172  HG  SER A 132       2.613 -25.262   0.660  1.00 26.74           H  
ATOM   2173  N   LYS A 133      -0.923 -28.924  -0.073  1.00 27.72           N  
ATOM   2174  H   LYS A 133      -1.311 -28.938   0.859  1.00 27.72           H  
ATOM   2175  CA  LYS A 133      -1.301 -30.063  -0.940  1.00 27.72           C  
ATOM   2176  HA  LYS A 133      -1.725 -29.688  -1.872  1.00 27.72           H  
ATOM   2177  C   LYS A 133      -2.374 -30.897  -0.236  1.00 27.72           C  
ATOM   2178  CB  LYS A 133      -0.080 -30.959  -1.236  1.00 27.72           C  
ATOM   2179  HB2 LYS A 133      -0.379 -32.007  -1.235  1.00 27.72           H  
ATOM   2180  HB3 LYS A 133       0.646 -30.837  -0.432  1.00 27.72           H  
ATOM   2181  O   LYS A 133      -2.324 -31.039   0.980  1.00 27.72           O  
ATOM   2182  CG  LYS A 133       0.565 -30.668  -2.604  1.00 27.72           C  
ATOM   2183  HG2 LYS A 133       0.347 -29.650  -2.929  1.00 27.72           H  
ATOM   2184  HG3 LYS A 133       0.147 -31.347  -3.347  1.00 27.72           H  
ATOM   2185  CD  LYS A 133       2.083 -30.849  -2.532  1.00 27.72           C  
ATOM   2186  HD2 LYS A 133       2.304 -31.891  -2.301  1.00 27.72           H  
ATOM   2187  HD3 LYS A 133       2.476 -30.215  -1.737  1.00 27.72           H  
ATOM   2188  CE  LYS A 133       2.732 -30.450  -3.858  1.00 27.72           C  
ATOM   2189  HE2 LYS A 133       2.293 -31.052  -4.654  1.00 27.72           H  
ATOM   2190  HE3 LYS A 133       2.500 -29.403  -4.054  1.00 27.72           H  
ATOM   2191  NZ  LYS A 133       4.199 -30.658  -3.804  1.00 27.72           N  
ATOM   2192  HZ1 LYS A 133       4.402 -31.629  -3.614  1.00 27.72           H  
ATOM   2193  HZ2 LYS A 133       4.600 -30.106  -3.060  1.00 27.72           H  
ATOM   2194  HZ3 LYS A 133       4.633 -30.404  -4.680  1.00 27.72           H  
ATOM   2195  N   GLY A 134      -3.303 -31.476  -0.997  1.00 25.18           N  
ATOM   2196  H   GLY A 134      -3.243 -31.380  -2.001  1.00 25.18           H  
ATOM   2197  CA  GLY A 134      -4.184 -32.524  -0.476  1.00 25.18           C  
ATOM   2198  HA2 GLY A 134      -5.017 -32.691  -1.159  1.00 25.18           H  
ATOM   2199  HA3 GLY A 134      -4.586 -32.234   0.495  1.00 25.18           H  
ATOM   2200  C   GLY A 134      -3.399 -33.826  -0.338  1.00 25.18           C  
ATOM   2201  O   GLY A 134      -2.917 -34.342  -1.345  1.00 25.18           O  
ATOM   2202  N   ILE A 135      -3.228 -34.305   0.894  1.00 25.02           N  
ATOM   2203  H   ILE A 135      -3.621 -33.796   1.672  1.00 25.02           H  
ATOM   2204  CA  ILE A 135      -2.635 -35.606   1.226  1.00 25.02           C  
ATOM   2205  HA  ILE A 135      -2.873 -36.304   0.424  1.00 25.02           H  
ATOM   2206  C   ILE A 135      -3.300 -36.095   2.520  1.00 25.02           C  
ATOM   2207  CB  ILE A 135      -1.091 -35.551   1.427  1.00 25.02           C  
ATOM   2208  HB  ILE A 135      -0.890 -35.329   2.475  1.00 25.02           H  
ATOM   2209  O   ILE A 135      -3.422 -35.310   3.462  1.00 25.02           O  
ATOM   2210  CG1 ILE A 135      -0.340 -34.485   0.590  1.00 25.02           C  
ATOM   2211 HG12 ILE A 135      -0.479 -34.692  -0.471  1.00 25.02           H  
ATOM   2212 HG13 ILE A 135      -0.762 -33.505   0.812  1.00 25.02           H  
ATOM   2213  CG2 ILE A 135      -0.539 -36.954   1.113  1.00 25.02           C  
ATOM   2214 HG21 ILE A 135      -1.059 -37.709   1.704  1.00 25.02           H  
ATOM   2215 HG22 ILE A 135      -0.679 -37.183   0.057  1.00 25.02           H  
ATOM   2216 HG23 ILE A 135       0.522 -37.015   1.354  1.00 25.02           H  
ATOM   2217  CD1 ILE A 135       1.166 -34.386   0.874  1.00 25.02           C  
ATOM   2218 HD11 ILE A 135       1.683 -35.277   0.519  1.00 25.02           H  
ATOM   2219 HD12 ILE A 135       1.335 -34.265   1.944  1.00 25.02           H  
ATOM   2220 HD13 ILE A 135       1.573 -33.520   0.352  1.00 25.02           H  
ATOM   2221  N   ASP A 136      -3.693 -37.367   2.589  1.00 26.37           N  
ATOM   2222  H   ASP A 136      -3.661 -37.936   1.755  1.00 26.37           H  
ATOM   2223  CA  ASP A 136      -4.309 -37.992   3.771  1.00 26.37           C  
ATOM   2224  HA  ASP A 136      -5.078 -37.324   4.157  1.00 26.37           H  
ATOM   2225  C   ASP A 136      -3.288 -38.220   4.906  1.00 26.37           C  
ATOM   2226  CB  ASP A 136      -5.010 -39.295   3.353  1.00 26.37           C  
ATOM   2227  HB2 ASP A 136      -4.296 -39.952   2.856  1.00 26.37           H  
ATOM   2228  HB3 ASP A 136      -5.376 -39.804   4.245  1.00 26.37           H  
ATOM   2229  O   ASP A 136      -2.864 -39.341   5.184  1.00 26.37           O  
ATOM   2230  CG  ASP A 136      -6.199 -39.021   2.436  1.00 26.37           C  
ATOM   2231  OD1 ASP A 136      -7.186 -38.443   2.942  1.00 26.37           O  
ATOM   2232  OD2 ASP A 136      -6.083 -39.352   1.235  1.00 26.37           O  
ATOM   2233  N   ILE A 137      -2.834 -37.136   5.547  1.00 25.62           N  
ATOM   2234  H   ILE A 137      -3.164 -36.241   5.216  1.00 25.62           H  
ATOM   2235  CA  ILE A 137      -1.765 -37.155   6.559  1.00 25.62           C  
ATOM   2236  HA  ILE A 137      -1.629 -38.180   6.905  1.00 25.62           H  
ATOM   2237  C   ILE A 137      -2.171 -36.338   7.796  1.00 25.62           C  
ATOM   2238  CB  ILE A 137      -0.407 -36.714   5.934  1.00 25.62           C  
ATOM   2239  HB  ILE A 137      -0.529 -35.724   5.495  1.00 25.62           H  
ATOM   2240  O   ILE A 137      -1.832 -35.163   7.907  1.00 25.62           O  
ATOM   2241  CG1 ILE A 137       0.016 -37.698   4.814  1.00 25.62           C  
ATOM   2242 HG12 ILE A 137      -0.751 -37.696   4.040  1.00 25.62           H  
ATOM   2243 HG13 ILE A 137       0.071 -38.706   5.224  1.00 25.62           H  
ATOM   2244  CG2 ILE A 137       0.715 -36.637   6.993  1.00 25.62           C  
ATOM   2245 HG21 ILE A 137       0.805 -37.587   7.520  1.00 25.62           H  
ATOM   2246 HG22 ILE A 137       1.671 -36.380   6.536  1.00 25.62           H  
ATOM   2247 HG23 ILE A 137       0.511 -35.834   7.701  1.00 25.62           H  
ATOM   2248  CD1 ILE A 137       1.347 -37.384   4.114  1.00 25.62           C  
ATOM   2249 HD11 ILE A 137       1.458 -38.043   3.254  1.00 25.62           H  
ATOM   2250 HD12 ILE A 137       2.189 -37.568   4.782  1.00 25.62           H  
ATOM   2251 HD13 ILE A 137       1.357 -36.348   3.777  1.00 25.62           H  
ATOM   2252  N   LEU A 138      -2.881 -36.986   8.735  1.00 27.89           N  
ATOM   2253  H   LEU A 138      -3.412 -37.763   8.369  1.00 27.89           H  
ATOM   2254  CA  LEU A 138      -2.452 -37.174  10.143  1.00 27.89           C  
ATOM   2255  HA  LEU A 138      -1.630 -37.889  10.131  1.00 27.89           H  
ATOM   2256  C   LEU A 138      -3.562 -37.812  11.019  1.00 27.89           C  
ATOM   2257  CB  LEU A 138      -1.918 -35.872  10.798  1.00 27.89           C  
ATOM   2258  HB2 LEU A 138      -2.370 -35.001  10.323  1.00 27.89           H  
ATOM   2259  HB3 LEU A 138      -2.196 -35.823  11.851  1.00 27.89           H  
ATOM   2260  O   LEU A 138      -4.302 -37.102  11.696  1.00 27.89           O  
ATOM   2261  CG  LEU A 138      -0.380 -35.807  10.727  1.00 27.89           C  
ATOM   2262  HG  LEU A 138      -0.041 -36.198   9.768  1.00 27.89           H  
ATOM   2263  CD1 LEU A 138       0.131 -34.376  10.865  1.00 27.89           C  
ATOM   2264 HD11 LEU A 138      -0.191 -33.953  11.817  1.00 27.89           H  
ATOM   2265 HD12 LEU A 138       1.219 -34.359  10.806  1.00 27.89           H  
ATOM   2266 HD13 LEU A 138      -0.277 -33.772  10.054  1.00 27.89           H  
ATOM   2267  CD2 LEU A 138       0.259 -36.661  11.829  1.00 27.89           C  
ATOM   2268 HD21 LEU A 138      -0.026 -36.277  12.808  1.00 27.89           H  
ATOM   2269 HD22 LEU A 138      -0.063 -37.699  11.742  1.00 27.89           H  
ATOM   2270 HD23 LEU A 138       1.345 -36.624  11.735  1.00 27.89           H  
ATOM   2271  N   PRO A 139      -3.642 -39.155  11.106  1.00 23.78           N  
ATOM   2272  CA  PRO A 139      -4.588 -39.870  11.984  1.00 23.78           C  
ATOM   2273  HA  PRO A 139      -5.583 -39.464  11.802  1.00 23.78           H  
ATOM   2274  C   PRO A 139      -4.315 -39.771  13.505  1.00 23.78           C  
ATOM   2275  CB  PRO A 139      -4.561 -41.332  11.507  1.00 23.78           C  
ATOM   2276  HB2 PRO A 139      -5.553 -41.782  11.533  1.00 23.78           H  
ATOM   2277  HB3 PRO A 139      -3.868 -41.914  12.114  1.00 23.78           H  
ATOM   2278  O   PRO A 139      -4.738 -40.646  14.258  1.00 23.78           O  
ATOM   2279  CG  PRO A 139      -4.013 -41.255  10.084  1.00 23.78           C  
ATOM   2280  HG2 PRO A 139      -4.811 -40.989   9.392  1.00 23.78           H  
ATOM   2281  HG3 PRO A 139      -3.529 -42.184   9.783  1.00 23.78           H  
ATOM   2282  CD  PRO A 139      -3.018 -40.106  10.196  1.00 23.78           C  
ATOM   2283  HD2 PRO A 139      -2.839 -39.682   9.208  1.00 23.78           H  
ATOM   2284  HD3 PRO A 139      -2.084 -40.466  10.627  1.00 23.78           H  
ATOM   2285  N   HIS A 140      -3.553 -38.772  13.971  1.00 27.57           N  
ATOM   2286  H   HIS A 140      -3.346 -38.014  13.337  1.00 27.57           H  
ATOM   2287  CA  HIS A 140      -2.849 -38.817  15.266  1.00 27.57           C  
ATOM   2288  HA  HIS A 140      -3.329 -39.571  15.891  1.00 27.57           H  
ATOM   2289  C   HIS A 140      -2.930 -37.528  16.108  1.00 27.57           C  
ATOM   2290  CB  HIS A 140      -1.400 -39.283  15.034  1.00 27.57           C  
ATOM   2291  HB2 HIS A 140      -0.893 -38.571  14.382  1.00 27.57           H  
ATOM   2292  HB3 HIS A 140      -0.870 -39.303  15.986  1.00 27.57           H  
ATOM   2293  O   HIS A 140      -2.087 -37.301  16.971  1.00 27.57           O  
ATOM   2294  CG  HIS A 140      -1.306 -40.667  14.441  1.00 27.57           C  
ATOM   2295  CD2 HIS A 140      -0.632 -41.031  13.307  1.00 27.57           C  
ATOM   2296  HD2 HIS A 140      -0.050 -40.375  12.677  1.00 27.57           H  
ATOM   2297  ND1 HIS A 140      -1.923 -41.800  14.923  1.00 27.57           N  
ATOM   2298  HD1 HIS A 140      -2.580 -41.838  15.689  1.00 27.57           H  
ATOM   2299  CE1 HIS A 140      -1.633 -42.817  14.097  1.00 27.57           C  
ATOM   2300  HE1 HIS A 140      -2.008 -43.825  14.200  1.00 27.57           H  
ATOM   2301  NE2 HIS A 140      -0.848 -42.395  13.093  1.00 27.57           N  
ATOM   2302  N   ALA A 141      -3.951 -36.690  15.907  1.00 28.02           N  
ATOM   2303  H   ALA A 141      -4.630 -36.916  15.195  1.00 28.02           H  
ATOM   2304  CA  ALA A 141      -4.199 -35.496  16.730  1.00 28.02           C  
ATOM   2305  HA  ALA A 141      -3.233 -35.068  16.998  1.00 28.02           H  
ATOM   2306  C   ALA A 141      -4.911 -35.801  18.076  1.00 28.02           C  
ATOM   2307  CB  ALA A 141      -4.924 -34.449  15.873  1.00 28.02           C  
ATOM   2308  HB1 ALA A 141      -5.920 -34.807  15.611  1.00 28.02           H  
ATOM   2309  HB2 ALA A 141      -5.023 -33.519  16.433  1.00 28.02           H  
ATOM   2310  HB3 ALA A 141      -4.357 -34.251  14.963  1.00 28.02           H  
ATOM   2311  O   ALA A 141      -5.673 -34.981  18.581  1.00 28.02           O  
ATOM   2312  N   SER A 142      -4.671 -36.974  18.674  1.00 29.76           N  
ATOM   2313  H   SER A 142      -3.948 -37.563  18.286  1.00 29.76           H  
ATOM   2314  CA  SER A 142      -5.314 -37.460  19.912  1.00 29.76           C  
ATOM   2315  HA  SER A 142      -6.372 -37.199  19.873  1.00 29.76           H  
ATOM   2316  C   SER A 142      -4.751 -36.812  21.192  1.00 29.76           C  
ATOM   2317  CB  SER A 142      -5.218 -38.990  19.965  1.00 29.76           C  
ATOM   2318  HB2 SER A 142      -5.753 -39.364  20.838  1.00 29.76           H  
ATOM   2319  HB3 SER A 142      -5.675 -39.411  19.070  1.00 29.76           H  
ATOM   2320  O   SER A 142      -4.488 -37.495  22.179  1.00 29.76           O  
ATOM   2321  OG  SER A 142      -3.859 -39.384  20.030  1.00 29.76           O  
ATOM   2322  HG  SER A 142      -3.558 -39.138  20.908  1.00 29.76           H  
ATOM   2323  N   GLY A 143      -4.481 -35.507  21.142  1.00 27.79           N  
ATOM   2324  H   GLY A 143      -4.756 -35.020  20.301  1.00 27.79           H  
ATOM   2325  CA  GLY A 143      -3.793 -34.738  22.186  1.00 27.79           C  
ATOM   2326  HA2 GLY A 143      -2.725 -34.706  21.969  1.00 27.79           H  
ATOM   2327  HA3 GLY A 143      -3.934 -35.224  23.151  1.00 27.79           H  
ATOM   2328  C   GLY A 143      -4.301 -33.301  22.320  1.00 27.79           C  
ATOM   2329  O   GLY A 143      -3.559 -32.442  22.778  1.00 27.79           O  
ATOM   2330  N   LEU A 144      -5.537 -33.041  21.876  1.00 30.63           N  
ATOM   2331  H   LEU A 144      -6.067 -33.806  21.484  1.00 30.63           H  
ATOM   2332  CA  LEU A 144      -6.242 -31.757  22.023  1.00 30.63           C  
ATOM   2333  HA  LEU A 144      -5.529 -31.000  22.352  1.00 30.63           H  
ATOM   2334  C   LEU A 144      -7.313 -31.776  23.133  1.00 30.63           C  
ATOM   2335  CB  LEU A 144      -6.816 -31.333  20.655  1.00 30.63           C  
ATOM   2336  HB2 LEU A 144      -7.320 -32.191  20.209  1.00 30.63           H  
ATOM   2337  HB3 LEU A 144      -7.569 -30.558  20.801  1.00 30.63           H  
ATOM   2338  O   LEU A 144      -8.034 -30.796  23.303  1.00 30.63           O  
ATOM   2339  CG  LEU A 144      -5.758 -30.788  19.679  1.00 30.63           C  
ATOM   2340  HG  LEU A 144      -4.912 -31.473  19.632  1.00 30.63           H  
ATOM   2341  CD1 LEU A 144      -6.355 -30.672  18.276  1.00 30.63           C  
ATOM   2342 HD11 LEU A 144      -5.604 -30.293  17.582  1.00 30.63           H  
ATOM   2343 HD12 LEU A 144      -6.686 -31.655  17.940  1.00 30.63           H  
ATOM   2344 HD13 LEU A 144      -7.210 -29.996  18.293  1.00 30.63           H  
ATOM   2345  CD2 LEU A 144      -5.258 -29.399  20.088  1.00 30.63           C  
ATOM   2346 HD21 LEU A 144      -4.755 -29.448  21.053  1.00 30.63           H  
ATOM   2347 HD22 LEU A 144      -6.098 -28.708  20.159  1.00 30.63           H  
ATOM   2348 HD23 LEU A 144      -4.547 -29.027  19.350  1.00 30.63           H  
ATOM   2349  N   HIS A 145      -7.403 -32.871  23.894  1.00 30.61           N  
ATOM   2350  H   HIS A 145      -6.749 -33.623  23.731  1.00 30.61           H  
ATOM   2351  CA  HIS A 145      -8.201 -32.935  25.119  1.00 30.61           C  
ATOM   2352  HA  HIS A 145      -9.230 -32.666  24.878  1.00 30.61           H  
ATOM   2353  C   HIS A 145      -7.675 -31.917  26.155  1.00 30.61           C  
ATOM   2354  CB  HIS A 145      -8.196 -34.376  25.661  1.00 30.61           C  
ATOM   2355  HB2 HIS A 145      -8.825 -34.415  26.551  1.00 30.61           H  
ATOM   2356  HB3 HIS A 145      -7.182 -34.638  25.964  1.00 30.61           H  
ATOM   2357  O   HIS A 145      -6.483 -31.604  26.169  1.00 30.61           O  
ATOM   2358  CG  HIS A 145      -8.702 -35.410  24.675  1.00 30.61           C  
ATOM   2359  CD2 HIS A 145      -7.951 -36.310  23.964  1.00 30.61           C  
ATOM   2360  HD2 HIS A 145      -6.879 -36.420  24.022  1.00 30.61           H  
ATOM   2361  ND1 HIS A 145     -10.011 -35.616  24.306  1.00 30.61           N  
ATOM   2362  HD1 HIS A 145     -10.828 -35.110  24.616  1.00 30.61           H  
ATOM   2363  CE1 HIS A 145     -10.047 -36.600  23.399  1.00 30.61           C  
ATOM   2364  HE1 HIS A 145     -10.952 -36.958  22.931  1.00 30.61           H  
ATOM   2365  NE2 HIS A 145      -8.808 -37.055  23.140  1.00 30.61           N  
ATOM   2366  N   ASP A 146      -8.565 -31.401  27.006  1.00 34.19           N  
ATOM   2367  H   ASP A 146      -9.503 -31.776  26.991  1.00 34.19           H  
ATOM   2368  CA  ASP A 146      -8.290 -30.419  28.073  1.00 34.19           C  
ATOM   2369  HA  ASP A 146      -9.265 -30.181  28.499  1.00 34.19           H  
ATOM   2370  C   ASP A 146      -7.732 -29.042  27.627  1.00 34.19           C  
ATOM   2371  CB  ASP A 146      -7.490 -31.070  29.221  1.00 34.19           C  
ATOM   2372  HB2 ASP A 146      -7.371 -30.345  30.026  1.00 34.19           H  
ATOM   2373  HB3 ASP A 146      -6.495 -31.333  28.862  1.00 34.19           H  
ATOM   2374  O   ASP A 146      -7.214 -28.272  28.446  1.00 34.19           O  
ATOM   2375  CG  ASP A 146      -8.169 -32.311  29.813  1.00 34.19           C  
ATOM   2376  OD1 ASP A 146      -9.420 -32.328  29.858  1.00 34.19           O  
ATOM   2377  OD2 ASP A 146      -7.428 -33.220  30.253  1.00 34.19           O  
ATOM   2378  N   LEU A 147      -7.868 -28.664  26.347  1.00 33.79           N  
ATOM   2379  H   LEU A 147      -8.280 -29.318  25.697  1.00 33.79           H  
ATOM   2380  CA  LEU A 147      -7.440 -27.347  25.859  1.00 33.79           C  
ATOM   2381  HA  LEU A 147      -6.470 -27.143  26.313  1.00 33.79           H  
ATOM   2382  C   LEU A 147      -8.403 -26.224  26.300  1.00 33.79           C  
ATOM   2383  CB  LEU A 147      -7.241 -27.378  24.331  1.00 33.79           C  
ATOM   2384  HB2 LEU A 147      -6.648 -28.252  24.060  1.00 33.79           H  
ATOM   2385  HB3 LEU A 147      -8.216 -27.481  23.856  1.00 33.79           H  
ATOM   2386  O   LEU A 147      -9.391 -25.922  25.630  1.00 33.79           O  
ATOM   2387  CG  LEU A 147      -6.541 -26.106  23.806  1.00 33.79           C  
ATOM   2388  HG  LEU A 147      -6.990 -25.219  24.253  1.00 33.79           H  
ATOM   2389  CD1 LEU A 147      -5.040 -26.108  24.121  1.00 33.79           C  
ATOM   2390 HD11 LEU A 147      -4.578 -25.213  23.705  1.00 33.79           H  
ATOM   2391 HD12 LEU A 147      -4.572 -26.994  23.692  1.00 33.79           H  
ATOM   2392 HD13 LEU A 147      -4.884 -26.107  25.200  1.00 33.79           H  
ATOM   2393  CD2 LEU A 147      -6.698 -25.991  22.291  1.00 33.79           C  
ATOM   2394 HD21 LEU A 147      -7.758 -25.936  22.043  1.00 33.79           H  
ATOM   2395 HD22 LEU A 147      -6.205 -25.088  21.933  1.00 33.79           H  
ATOM   2396 HD23 LEU A 147      -6.262 -26.865  21.806  1.00 33.79           H  
ATOM   2397  N   LYS A 148      -8.078 -25.557  27.412  1.00 34.08           N  
ATOM   2398  H   LYS A 148      -7.317 -25.932  27.959  1.00 34.08           H  
ATOM   2399  CA  LYS A 148      -8.816 -24.387  27.917  1.00 34.08           C  
ATOM   2400  HA  LYS A 148      -9.848 -24.468  27.573  1.00 34.08           H  
ATOM   2401  C   LYS A 148      -8.256 -23.070  27.369  1.00 34.08           C  
ATOM   2402  CB  LYS A 148      -8.831 -24.434  29.449  1.00 34.08           C  
ATOM   2403  HB2 LYS A 148      -9.208 -25.409  29.758  1.00 34.08           H  
ATOM   2404  HB3 LYS A 148      -7.819 -24.312  29.835  1.00 34.08           H  
ATOM   2405  O   LYS A 148      -7.096 -22.746  27.617  1.00 34.08           O  
ATOM   2406  CG  LYS A 148      -9.741 -23.340  30.020  1.00 34.08           C  
ATOM   2407  HG2 LYS A 148      -9.302 -22.360  29.838  1.00 34.08           H  
ATOM   2408  HG3 LYS A 148     -10.710 -23.390  29.524  1.00 34.08           H  
ATOM   2409  CD  LYS A 148      -9.945 -23.535  31.523  1.00 34.08           C  
ATOM   2410  HD2 LYS A 148      -8.991 -23.438  32.041  1.00 34.08           H  
ATOM   2411  HD3 LYS A 148     -10.356 -24.530  31.695  1.00 34.08           H  
ATOM   2412  CE  LYS A 148     -10.932 -22.475  32.016  1.00 34.08           C  
ATOM   2413  HE2 LYS A 148     -10.465 -21.493  31.939  1.00 34.08           H  
ATOM   2414  HE3 LYS A 148     -11.795 -22.470  31.350  1.00 34.08           H  
ATOM   2415  NZ  LYS A 148     -11.367 -22.751  33.405  1.00 34.08           N  
ATOM   2416  HZ1 LYS A 148     -10.573 -22.753  34.030  1.00 34.08           H  
ATOM   2417  HZ2 LYS A 148     -12.028 -22.047  33.700  1.00 34.08           H  
ATOM   2418  HZ3 LYS A 148     -11.823 -23.651  33.443  1.00 34.08           H  
ATOM   2419  N   ILE A 149      -9.099 -22.287  26.691  1.00 36.71           N  
ATOM   2420  H   ILE A 149     -10.049 -22.610  26.572  1.00 36.71           H  
ATOM   2421  CA  ILE A 149      -8.757 -20.961  26.144  1.00 36.71           C  
ATOM   2422  HA  ILE A 149      -7.709 -20.756  26.362  1.00 36.71           H  
ATOM   2423  C   ILE A 149      -9.584 -19.877  26.858  1.00 36.71           C  
ATOM   2424  CB  ILE A 149      -8.906 -20.929  24.598  1.00 36.71           C  
ATOM   2425  HB  ILE A 149      -9.947 -21.141  24.353  1.00 36.71           H  
ATOM   2426  O   ILE A 149     -10.773 -20.055  27.140  1.00 36.71           O  
ATOM   2427  CG1 ILE A 149      -8.018 -22.015  23.936  1.00 36.71           C  
ATOM   2428 HG12 ILE A 149      -8.274 -22.990  24.352  1.00 36.71           H  
ATOM   2429 HG13 ILE A 149      -6.970 -21.818  24.165  1.00 36.71           H  
ATOM   2430  CG2 ILE A 149      -8.553 -19.537  24.031  1.00 36.71           C  
ATOM   2431 HG21 ILE A 149      -8.705 -19.515  22.952  1.00 36.71           H  
ATOM   2432 HG22 ILE A 149      -7.516 -19.284  24.251  1.00 36.71           H  
ATOM   2433 HG23 ILE A 149      -9.212 -18.773  24.445  1.00 36.71           H  
ATOM   2434  CD1 ILE A 149      -8.179 -22.137  22.413  1.00 36.71           C  
ATOM   2435 HD11 ILE A 149      -7.766 -21.262  21.911  1.00 36.71           H  
ATOM   2436 HD12 ILE A 149      -7.639 -23.017  22.065  1.00 36.71           H  
ATOM   2437 HD13 ILE A 149      -9.233 -22.246  22.159  1.00 36.71           H  
ATOM   2438  N   THR A 150      -8.939 -18.747  27.155  1.00 38.12           N  
ATOM   2439  H   THR A 150      -7.965 -18.672  26.901  1.00 38.12           H  
ATOM   2440  CA  THR A 150      -9.539 -17.565  27.795  1.00 38.12           C  
ATOM   2441  HA  THR A 150     -10.623 -17.598  27.685  1.00 38.12           H  
ATOM   2442  C   THR A 150      -9.038 -16.286  27.138  1.00 38.12           C  
ATOM   2443  CB  THR A 150      -9.180 -17.472  29.291  1.00 38.12           C  
ATOM   2444  HB  THR A 150      -9.468 -16.486  29.657  1.00 38.12           H  
ATOM   2445  O   THR A 150      -7.824 -16.140  27.003  1.00 38.12           O  
ATOM   2446  CG2 THR A 150      -9.874 -18.513  30.163  1.00 38.12           C  
ATOM   2447 HG21 THR A 150     -10.944 -18.302  30.174  1.00 38.12           H  
ATOM   2448 HG22 THR A 150      -9.493 -18.444  31.182  1.00 38.12           H  
ATOM   2449 HG23 THR A 150      -9.694 -19.515  29.773  1.00 38.12           H  
ATOM   2450  OG1 THR A 150      -7.791 -17.631  29.486  1.00 38.12           O  
ATOM   2451  HG1 THR A 150      -7.359 -17.059  28.848  1.00 38.12           H  
ATOM   2452  N   ASN A 151      -9.939 -15.347  26.824  1.00 35.33           N  
ATOM   2453  H   ASN A 151     -10.920 -15.555  26.943  1.00 35.33           H  
ATOM   2454  CA  ASN A 151      -9.617 -13.988  26.366  1.00 35.33           C  
ATOM   2455  HA  ASN A 151     -10.550 -13.538  26.024  1.00 35.33           H  
ATOM   2456  C   ASN A 151      -8.650 -13.938  25.158  1.00 35.33           C  
ATOM   2457  CB  ASN A 151      -9.091 -13.146  27.552  1.00 35.33           C  
ATOM   2458  HB2 ASN A 151      -8.917 -12.128  27.205  1.00 35.33           H  
ATOM   2459  HB3 ASN A 151      -8.127 -13.550  27.860  1.00 35.33           H  
ATOM   2460  O   ASN A 151      -7.598 -13.303  25.236  1.00 35.33           O  
ATOM   2461  CG  ASN A 151      -9.980 -13.057  28.778  1.00 35.33           C  
ATOM   2462  ND2 ASN A 151      -9.418 -12.616  29.879  1.00 35.33           N  
ATOM   2463 HD21 ASN A 151      -8.448 -12.336  29.864  1.00 35.33           H  
ATOM   2464 HD22 ASN A 151     -10.017 -12.511  30.685  1.00 35.33           H  
ATOM   2465  OD1 ASN A 151     -11.164 -13.350  28.791  1.00 35.33           O  
ATOM   2466  N   MET A 152      -8.969 -14.608  24.043  1.00 37.73           N  
ATOM   2467  H   MET A 152      -9.880 -15.038  23.973  1.00 37.73           H  
ATOM   2468  CA  MET A 152      -8.090 -14.620  22.862  1.00 37.73           C  
ATOM   2469  HA  MET A 152      -7.463 -13.728  22.898  1.00 37.73           H  
ATOM   2470  C   MET A 152      -8.868 -14.572  21.542  1.00 37.73           C  
ATOM   2471  CB  MET A 152      -7.154 -15.843  22.909  1.00 37.73           C  
ATOM   2472  HB2 MET A 152      -6.806 -15.996  23.931  1.00 37.73           H  
ATOM   2473  HB3 MET A 152      -7.696 -16.734  22.593  1.00 37.73           H  
ATOM   2474  O   MET A 152      -9.742 -15.400  21.295  1.00 37.73           O  
ATOM   2475  CG  MET A 152      -5.923 -15.633  22.017  1.00 37.73           C  
ATOM   2476  HG2 MET A 152      -6.242 -15.362  21.011  1.00 37.73           H  
ATOM   2477  HG3 MET A 152      -5.355 -14.797  22.425  1.00 37.73           H  
ATOM   2478  SD  MET A 152      -4.805 -17.058  21.895  1.00 37.73           S  
ATOM   2479  CE  MET A 152      -5.630 -17.976  20.569  1.00 37.73           C  
ATOM   2480  HE1 MET A 152      -5.687 -17.352  19.677  1.00 37.73           H  
ATOM   2481  HE2 MET A 152      -5.063 -18.880  20.344  1.00 37.73           H  
ATOM   2482  HE3 MET A 152      -6.637 -18.250  20.882  1.00 37.73           H  
ATOM   2483  N   ASN A 153      -8.483 -13.647  20.658  1.00 37.33           N  
ATOM   2484  H   ASN A 153      -7.767 -12.991  20.935  1.00 37.33           H  
ATOM   2485  CA  ASN A 153      -8.969 -13.585  19.277  1.00 37.33           C  
ATOM   2486  HA  ASN A 153     -10.047 -13.743  19.269  1.00 37.33           H  
ATOM   2487  C   ASN A 153      -8.313 -14.703  18.449  1.00 37.33           C  
ATOM   2488  CB  ASN A 153      -8.667 -12.184  18.703  1.00 37.33           C  
ATOM   2489  HB2 ASN A 153      -8.931 -12.172  17.645  1.00 37.33           H  
ATOM   2490  HB3 ASN A 153      -7.602 -11.970  18.793  1.00 37.33           H  
ATOM   2491  O   ASN A 153      -7.083 -14.786  18.400  1.00 37.33           O  
ATOM   2492  CG  ASN A 153      -9.462 -11.076  19.377  1.00 37.33           C  
ATOM   2493  ND2 ASN A 153      -9.048  -9.836  19.266  1.00 37.33           N  
ATOM   2494 HD21 ASN A 153      -9.654  -9.142  19.680  1.00 37.33           H  
ATOM   2495 HD22 ASN A 153      -8.201  -9.574  18.782  1.00 37.33           H  
ATOM   2496  OD1 ASN A 153     -10.467 -11.306  20.020  1.00 37.33           O  
ATOM   2497  N   PHE A 154      -9.107 -15.558  17.794  1.00 37.28           N  
ATOM   2498  H   PHE A 154     -10.108 -15.426  17.826  1.00 37.28           H  
ATOM   2499  CA  PHE A 154      -8.609 -16.752  17.102  1.00 37.28           C  
ATOM   2500  HA  PHE A 154      -7.521 -16.766  17.165  1.00 37.28           H  
ATOM   2501  C   PHE A 154      -8.968 -16.736  15.609  1.00 37.28           C  
ATOM   2502  CB  PHE A 154      -9.100 -18.005  17.838  1.00 37.28           C  
ATOM   2503  HB2 PHE A 154      -8.855 -17.898  18.894  1.00 37.28           H  
ATOM   2504  HB3 PHE A 154     -10.186 -18.050  17.755  1.00 37.28           H  
ATOM   2505  O   PHE A 154     -10.100 -17.000  15.195  1.00 37.28           O  
ATOM   2506  CG  PHE A 154      -8.495 -19.314  17.354  1.00 37.28           C  
ATOM   2507  CD1 PHE A 154      -9.323 -20.331  16.844  1.00 37.28           C  
ATOM   2508  HD1 PHE A 154     -10.391 -20.176  16.795  1.00 37.28           H  
ATOM   2509  CD2 PHE A 154      -7.107 -19.539  17.446  1.00 37.28           C  
ATOM   2510  HD2 PHE A 154      -6.460 -18.771  17.843  1.00 37.28           H  
ATOM   2511  CE1 PHE A 154      -8.776 -21.555  16.421  1.00 37.28           C  
ATOM   2512  HE1 PHE A 154      -9.421 -22.333  16.042  1.00 37.28           H  
ATOM   2513  CE2 PHE A 154      -6.555 -20.761  17.018  1.00 37.28           C  
ATOM   2514  HE2 PHE A 154      -5.490 -20.924  17.083  1.00 37.28           H  
ATOM   2515  CZ  PHE A 154      -7.389 -21.769  16.504  1.00 37.28           C  
ATOM   2516  HZ  PHE A 154      -6.965 -22.707  16.180  1.00 37.28           H  
ATOM   2517  N   PHE A 155      -7.966 -16.420  14.786  1.00 34.71           N  
ATOM   2518  H   PHE A 155      -7.061 -16.234  15.192  1.00 34.71           H  
ATOM   2519  CA  PHE A 155      -8.088 -16.303  13.333  1.00 34.71           C  
ATOM   2520  HA  PHE A 155      -9.128 -16.103  13.075  1.00 34.71           H  
ATOM   2521  C   PHE A 155      -7.663 -17.606  12.643  1.00 34.71           C  
ATOM   2522  CB  PHE A 155      -7.242 -15.112  12.854  1.00 34.71           C  
ATOM   2523  HB2 PHE A 155      -7.337 -15.037  11.770  1.00 34.71           H  
ATOM   2524  HB3 PHE A 155      -6.193 -15.307  13.074  1.00 34.71           H  
ATOM   2525  O   PHE A 155      -6.538 -18.066  12.834  1.00 34.71           O  
ATOM   2526  CG  PHE A 155      -7.636 -13.778  13.465  1.00 34.71           C  
ATOM   2527  CD1 PHE A 155      -8.700 -13.041  12.912  1.00 34.71           C  
ATOM   2528  HD1 PHE A 155      -9.228 -13.419  12.050  1.00 34.71           H  
ATOM   2529  CD2 PHE A 155      -6.957 -13.279  14.596  1.00 34.71           C  
ATOM   2530  HD2 PHE A 155      -6.143 -13.839  15.033  1.00 34.71           H  
ATOM   2531  CE1 PHE A 155      -9.090 -11.819  13.490  1.00 34.71           C  
ATOM   2532  HE1 PHE A 155      -9.920 -11.264  13.079  1.00 34.71           H  
ATOM   2533  CE2 PHE A 155      -7.344 -12.054  15.169  1.00 34.71           C  
ATOM   2534  HE2 PHE A 155      -6.825 -11.679  16.039  1.00 34.71           H  
ATOM   2535  CZ  PHE A 155      -8.413 -11.326  14.619  1.00 34.71           C  
ATOM   2536  HZ  PHE A 155      -8.720 -10.394  15.069  1.00 34.71           H  
ATOM   2537  N   VAL A 156      -8.533 -18.186  11.806  1.00 35.49           N  
ATOM   2538  H   VAL A 156      -9.451 -17.777  11.700  1.00 35.49           H  
ATOM   2539  CA  VAL A 156      -8.259 -19.447  11.092  1.00 35.49           C  
ATOM   2540  HA  VAL A 156      -7.227 -19.736  11.290  1.00 35.49           H  
ATOM   2541  C   VAL A 156      -8.392 -19.260   9.576  1.00 35.49           C  
ATOM   2542  CB  VAL A 156      -9.134 -20.607  11.611  1.00 35.49           C  
ATOM   2543  HB  VAL A 156     -10.169 -20.453  11.304  1.00 35.49           H  
ATOM   2544  O   VAL A 156      -9.485 -19.260   9.000  1.00 35.49           O  
ATOM   2545  CG1 VAL A 156      -8.635 -21.941  11.036  1.00 35.49           C  
ATOM   2546 HG11 VAL A 156      -9.294 -22.747  11.357  1.00 35.49           H  
ATOM   2547 HG12 VAL A 156      -7.623 -22.144  11.388  1.00 35.49           H  
ATOM   2548 HG13 VAL A 156      -8.633 -21.905   9.946  1.00 35.49           H  
ATOM   2549  CG2 VAL A 156      -9.095 -20.739  13.139  1.00 35.49           C  
ATOM   2550 HG21 VAL A 156      -9.565 -19.871  13.602  1.00 35.49           H  
ATOM   2551 HG22 VAL A 156      -8.065 -20.808  13.488  1.00 35.49           H  
ATOM   2552 HG23 VAL A 156      -9.645 -21.626  13.452  1.00 35.49           H  
ATOM   2553  N   PHE A 157      -7.247 -19.141   8.900  1.00 32.63           N  
ATOM   2554  H   PHE A 157      -6.387 -19.108   9.429  1.00 32.63           H  
ATOM   2555  CA  PHE A 157      -7.159 -18.947   7.450  1.00 32.63           C  
ATOM   2556  HA  PHE A 157      -8.069 -18.455   7.108  1.00 32.63           H  
ATOM   2557  C   PHE A 157      -7.058 -20.282   6.688  1.00 32.63           C  
ATOM   2558  CB  PHE A 157      -5.992 -17.993   7.149  1.00 32.63           C  
ATOM   2559  HB2 PHE A 157      -5.076 -18.393   7.585  1.00 32.63           H  
ATOM   2560  HB3 PHE A 157      -5.845 -17.947   6.070  1.00 32.63           H  
ATOM   2561  O   PHE A 157      -5.969 -20.749   6.353  1.00 32.63           O  
ATOM   2562  CG  PHE A 157      -6.216 -16.575   7.643  1.00 32.63           C  
ATOM   2563  CD1 PHE A 157      -7.145 -15.744   6.986  1.00 32.63           C  
ATOM   2564  HD1 PHE A 157      -7.698 -16.114   6.135  1.00 32.63           H  
ATOM   2565  CD2 PHE A 157      -5.510 -16.086   8.759  1.00 32.63           C  
ATOM   2566  HD2 PHE A 157      -4.782 -16.707   9.261  1.00 32.63           H  
ATOM   2567  CE1 PHE A 157      -7.374 -14.435   7.445  1.00 32.63           C  
ATOM   2568  HE1 PHE A 157      -8.100 -13.806   6.950  1.00 32.63           H  
ATOM   2569  CE2 PHE A 157      -5.741 -14.777   9.219  1.00 32.63           C  
ATOM   2570  HE2 PHE A 157      -5.197 -14.408  10.076  1.00 32.63           H  
ATOM   2571  CZ  PHE A 157      -6.673 -13.952   8.564  1.00 32.63           C  
ATOM   2572  HZ  PHE A 157      -6.850 -12.950   8.926  1.00 32.63           H  
ATOM   2573  N   LEU A 158      -8.198 -20.903   6.356  1.00 36.01           N  
ATOM   2574  H   LEU A 158      -9.074 -20.464   6.603  1.00 36.01           H  
ATOM   2575  CA  LEU A 158      -8.251 -22.185   5.633  1.00 36.01           C  
ATOM   2576  HA  LEU A 158      -7.413 -22.788   5.984  1.00 36.01           H  
ATOM   2577  C   LEU A 158      -8.010 -22.028   4.115  1.00 36.01           C  
ATOM   2578  CB  LEU A 158      -9.536 -22.969   5.980  1.00 36.01           C  
ATOM   2579  HB2 LEU A 158      -9.546 -23.885   5.389  1.00 36.01           H  
ATOM   2580  HB3 LEU A 158     -10.405 -22.381   5.686  1.00 36.01           H  
ATOM   2581  O   LEU A 158      -8.884 -22.255   3.275  1.00 36.01           O  
ATOM   2582  CG  LEU A 158      -9.686 -23.357   7.465  1.00 36.01           C  
ATOM   2583  HG  LEU A 158      -9.746 -22.450   8.066  1.00 36.01           H  
ATOM   2584  CD1 LEU A 158     -10.976 -24.151   7.669  1.00 36.01           C  
ATOM   2585 HD11 LEU A 158     -11.086 -24.410   8.723  1.00 36.01           H  
ATOM   2586 HD12 LEU A 158     -10.964 -25.064   7.074  1.00 36.01           H  
ATOM   2587 HD13 LEU A 158     -11.832 -23.541   7.383  1.00 36.01           H  
ATOM   2588  CD2 LEU A 158      -8.527 -24.225   7.968  1.00 36.01           C  
ATOM   2589 HD21 LEU A 158      -8.730 -24.550   8.988  1.00 36.01           H  
ATOM   2590 HD22 LEU A 158      -8.405 -25.100   7.330  1.00 36.01           H  
ATOM   2591 HD23 LEU A 158      -7.604 -23.645   7.986  1.00 36.01           H  
ATOM   2592  N   TYR A 159      -6.768 -21.700   3.752  1.00 29.41           N  
ATOM   2593  H   TYR A 159      -6.129 -21.470   4.500  1.00 29.41           H  
ATOM   2594  CA  TYR A 159      -6.258 -21.712   2.376  1.00 29.41           C  
ATOM   2595  HA  TYR A 159      -7.065 -21.425   1.702  1.00 29.41           H  
ATOM   2596  C   TYR A 159      -5.793 -23.119   1.943  1.00 29.41           C  
ATOM   2597  CB  TYR A 159      -5.136 -20.667   2.227  1.00 29.41           C  
ATOM   2598  HB2 TYR A 159      -4.536 -20.643   3.136  1.00 29.41           H  
ATOM   2599  HB3 TYR A 159      -4.466 -20.969   1.422  1.00 29.41           H  
ATOM   2600  O   TYR A 159      -4.595 -23.388   1.836  1.00 29.41           O  
ATOM   2601  CG  TYR A 159      -5.598 -19.269   1.876  1.00 29.41           C  
ATOM   2602  CD1 TYR A 159      -5.837 -18.935   0.528  1.00 29.41           C  
ATOM   2603  HD1 TYR A 159      -5.754 -19.692  -0.238  1.00 29.41           H  
ATOM   2604  CD2 TYR A 159      -5.715 -18.287   2.876  1.00 29.41           C  
ATOM   2605  HD2 TYR A 159      -5.520 -18.543   3.907  1.00 29.41           H  
ATOM   2606  CE1 TYR A 159      -6.164 -17.612   0.177  1.00 29.41           C  
ATOM   2607  HE1 TYR A 159      -6.348 -17.336  -0.851  1.00 29.41           H  
ATOM   2608  CE2 TYR A 159      -6.043 -16.961   2.530  1.00 29.41           C  
ATOM   2609  HE2 TYR A 159      -6.108 -16.207   3.300  1.00 29.41           H  
ATOM   2610  OH  TYR A 159      -6.538 -15.339   0.822  1.00 29.41           O  
ATOM   2611  HH  TYR A 159      -6.593 -14.768   1.591  1.00 29.41           H  
ATOM   2612  CZ  TYR A 159      -6.255 -16.620   1.175  1.00 29.41           C  
ATOM   2613  N   SER A 160      -6.719 -24.038   1.637  1.00 32.70           N  
ATOM   2614  H   SER A 160      -7.696 -23.807   1.744  1.00 32.70           H  
ATOM   2615  CA  SER A 160      -6.348 -25.316   0.999  1.00 32.70           C  
ATOM   2616  HA  SER A 160      -5.453 -25.135   0.403  1.00 32.70           H  
ATOM   2617  C   SER A 160      -7.403 -25.863   0.031  1.00 32.70           C  
ATOM   2618  CB  SER A 160      -5.963 -26.376   2.039  1.00 32.70           C  
ATOM   2619  HB2 SER A 160      -5.296 -27.100   1.573  1.00 32.70           H  
ATOM   2620  HB3 SER A 160      -5.438 -25.917   2.877  1.00 32.70           H  
ATOM   2621  O   SER A 160      -8.592 -25.585   0.137  1.00 32.70           O  
ATOM   2622  OG  SER A 160      -7.113 -27.059   2.489  1.00 32.70           O  
ATOM   2623  HG  SER A 160      -7.569 -26.494   3.117  1.00 32.70           H  
ATOM   2624  N   ARG A 161      -6.956 -26.694  -0.919  1.00 30.93           N  
ATOM   2625  H   ARG A 161      -5.975 -26.933  -0.890  1.00 30.93           H  
ATOM   2626  CA  ARG A 161      -7.806 -27.336  -1.940  1.00 30.93           C  
ATOM   2627  HA  ARG A 161      -8.633 -26.666  -2.172  1.00 30.93           H  
ATOM   2628  C   ARG A 161      -8.490 -28.636  -1.472  1.00 30.93           C  
ATOM   2629  CB  ARG A 161      -6.981 -27.577  -3.223  1.00 30.93           C  
ATOM   2630  HB2 ARG A 161      -7.535 -28.242  -3.885  1.00 30.93           H  
ATOM   2631  HB3 ARG A 161      -6.050 -28.079  -2.959  1.00 30.93           H  
ATOM   2632  O   ARG A 161      -8.996 -29.355  -2.327  1.00 30.93           O  
ATOM   2633  CG  ARG A 161      -6.674 -26.311  -4.035  1.00 30.93           C  
ATOM   2634  HG2 ARG A 161      -6.074 -25.618  -3.446  1.00 30.93           H  
ATOM   2635  HG3 ARG A 161      -7.613 -25.833  -4.315  1.00 30.93           H  
ATOM   2636  CD  ARG A 161      -5.908 -26.729  -5.301  1.00 30.93           C  
ATOM   2637  HD2 ARG A 161      -4.912 -27.063  -5.011  1.00 30.93           H  
ATOM   2638  HD3 ARG A 161      -6.434 -27.566  -5.760  1.00 30.93           H  
ATOM   2639  NE  ARG A 161      -5.804 -25.640  -6.290  1.00 30.93           N  
ATOM   2640  HE  ARG A 161      -6.197 -24.748  -6.023  1.00 30.93           H  
ATOM   2641  NH1 ARG A 161      -4.779 -26.865  -7.945  1.00 30.93           N  
ATOM   2642 HH11 ARG A 161      -4.783 -27.672  -7.338  1.00 30.93           H  
ATOM   2643 HH12 ARG A 161      -4.451 -26.952  -8.896  1.00 30.93           H  
ATOM   2644  NH2 ARG A 161      -5.339 -24.745  -8.337  1.00 30.93           N  
ATOM   2645 HH21 ARG A 161      -5.753 -23.869  -8.048  1.00 30.93           H  
ATOM   2646 HH22 ARG A 161      -4.983 -24.849  -9.276  1.00 30.93           H  
ATOM   2647  CZ  ARG A 161      -5.308 -25.753  -7.512  1.00 30.93           C  
ATOM   2648  N   GLY A 162      -8.451 -28.993  -0.183  1.00 29.51           N  
ATOM   2649  H   GLY A 162      -8.062 -28.359   0.500  1.00 29.51           H  
ATOM   2650  CA  GLY A 162      -8.764 -30.377   0.208  1.00 29.51           C  
ATOM   2651  HA2 GLY A 162      -9.681 -30.691  -0.290  1.00 29.51           H  
ATOM   2652  HA3 GLY A 162      -7.969 -31.024  -0.165  1.00 29.51           H  
ATOM   2653  C   GLY A 162      -8.940 -30.702   1.691  1.00 29.51           C  
ATOM   2654  O   GLY A 162      -8.823 -31.874   2.028  1.00 29.51           O  
ATOM   2655  N   LEU A 163      -9.183 -29.736   2.584  1.00 30.99           N  
ATOM   2656  H   LEU A 163      -9.305 -28.779   2.285  1.00 30.99           H  
ATOM   2657  CA  LEU A 163      -9.353 -30.055   4.008  1.00 30.99           C  
ATOM   2658  HA  LEU A 163      -8.739 -30.930   4.222  1.00 30.99           H  
ATOM   2659  C   LEU A 163     -10.805 -30.438   4.337  1.00 30.99           C  
ATOM   2660  CB  LEU A 163      -8.824 -28.910   4.894  1.00 30.99           C  
ATOM   2661  HB2 LEU A 163      -7.953 -28.454   4.423  1.00 30.99           H  
ATOM   2662  HB3 LEU A 163      -9.597 -28.146   4.988  1.00 30.99           H  
ATOM   2663  O   LEU A 163     -11.691 -29.587   4.329  1.00 30.99           O  
ATOM   2664  CG  LEU A 163      -8.396 -29.398   6.291  1.00 30.99           C  
ATOM   2665  HG  LEU A 163      -9.147 -30.081   6.690  1.00 30.99           H  
ATOM   2666  CD1 LEU A 163      -7.036 -30.105   6.234  1.00 30.99           C  
ATOM   2667 HD11 LEU A 163      -6.744 -30.410   7.239  1.00 30.99           H  
ATOM   2668 HD12 LEU A 163      -7.092 -31.002   5.617  1.00 30.99           H  
ATOM   2669 HD13 LEU A 163      -6.275 -29.436   5.832  1.00 30.99           H  
ATOM   2670  CD2 LEU A 163      -8.258 -28.216   7.247  1.00 30.99           C  
ATOM   2671 HD21 LEU A 163      -7.493 -27.526   6.891  1.00 30.99           H  
ATOM   2672 HD22 LEU A 163      -7.985 -28.575   8.239  1.00 30.99           H  
ATOM   2673 HD23 LEU A 163      -9.210 -27.690   7.323  1.00 30.99           H  
ATOM   2674  N   VAL A 164     -11.027 -31.709   4.677  1.00 28.03           N  
ATOM   2675  H   VAL A 164     -10.258 -32.360   4.608  1.00 28.03           H  
ATOM   2676  CA  VAL A 164     -12.231 -32.160   5.391  1.00 28.03           C  
ATOM   2677  HA  VAL A 164     -13.069 -31.504   5.155  1.00 28.03           H  
ATOM   2678  C   VAL A 164     -11.938 -32.059   6.884  1.00 28.03           C  
ATOM   2679  CB  VAL A 164     -12.631 -33.597   4.997  1.00 28.03           C  
ATOM   2680  HB  VAL A 164     -11.805 -34.277   5.208  1.00 28.03           H  
ATOM   2681  O   VAL A 164     -11.166 -32.853   7.422  1.00 28.03           O  
ATOM   2682  CG1 VAL A 164     -13.868 -34.073   5.773  1.00 28.03           C  
ATOM   2683 HG11 VAL A 164     -13.657 -34.115   6.841  1.00 28.03           H  
ATOM   2684 HG12 VAL A 164     -14.152 -35.073   5.444  1.00 28.03           H  
ATOM   2685 HG13 VAL A 164     -14.703 -33.392   5.606  1.00 28.03           H  
ATOM   2686  CG2 VAL A 164     -12.954 -33.685   3.500  1.00 28.03           C  
ATOM   2687 HG21 VAL A 164     -12.071 -33.440   2.911  1.00 28.03           H  
ATOM   2688 HG22 VAL A 164     -13.264 -34.699   3.246  1.00 28.03           H  
ATOM   2689 HG23 VAL A 164     -13.755 -32.987   3.254  1.00 28.03           H  
ATOM   2690  N   VAL A 165     -12.537 -31.080   7.563  1.00 29.74           N  
ATOM   2691  H   VAL A 165     -13.171 -30.461   7.078  1.00 29.74           H  
ATOM   2692  CA  VAL A 165     -12.431 -30.973   9.023  1.00 29.74           C  
ATOM   2693  HA  VAL A 165     -11.413 -31.223   9.324  1.00 29.74           H  
ATOM   2694  C   VAL A 165     -13.374 -31.998   9.645  1.00 29.74           C  
ATOM   2695  CB  VAL A 165     -12.717 -29.544   9.534  1.00 29.74           C  
ATOM   2696  HB  VAL A 165     -13.739 -29.261   9.286  1.00 29.74           H  
ATOM   2697  O   VAL A 165     -14.565 -31.743   9.786  1.00 29.74           O  
ATOM   2698  CG1 VAL A 165     -12.522 -29.457  11.055  1.00 29.74           C  
ATOM   2699 HG11 VAL A 165     -13.216 -30.126  11.565  1.00 29.74           H  
ATOM   2700 HG12 VAL A 165     -12.726 -28.441  11.394  1.00 29.74           H  
ATOM   2701 HG13 VAL A 165     -11.502 -29.727  11.326  1.00 29.74           H  
ATOM   2702  CG2 VAL A 165     -11.763 -28.526   8.892  1.00 29.74           C  
ATOM   2703 HG21 VAL A 165     -11.963 -27.533   9.294  1.00 29.74           H  
ATOM   2704 HG22 VAL A 165     -11.916 -28.493   7.813  1.00 29.74           H  
ATOM   2705 HG23 VAL A 165     -10.729 -28.797   9.105  1.00 29.74           H  
ATOM   2706  N   ARG A 166     -12.844 -33.165  10.031  1.00 25.96           N  
ATOM   2707  H   ARG A 166     -11.870 -33.336   9.823  1.00 25.96           H  
ATOM   2708  CA  ARG A 166     -13.560 -34.074  10.935  1.00 25.96           C  
ATOM   2709  HA  ARG A 166     -14.604 -34.126  10.626  1.00 25.96           H  
ATOM   2710  C   ARG A 166     -13.546 -33.479  12.337  1.00 25.96           C  
ATOM   2711  CB  ARG A 166     -12.983 -35.493  10.910  1.00 25.96           C  
ATOM   2712  HB2 ARG A 166     -11.894 -35.461  10.932  1.00 25.96           H  
ATOM   2713  HB3 ARG A 166     -13.332 -36.020  11.798  1.00 25.96           H  
ATOM   2714  O   ARG A 166     -12.543 -33.513  13.039  1.00 25.96           O  
ATOM   2715  CG  ARG A 166     -13.473 -36.252   9.672  1.00 25.96           C  
ATOM   2716  HG2 ARG A 166     -14.560 -36.188   9.618  1.00 25.96           H  
ATOM   2717  HG3 ARG A 166     -13.044 -35.811   8.773  1.00 25.96           H  
ATOM   2718  CD  ARG A 166     -13.069 -37.724   9.775  1.00 25.96           C  
ATOM   2719  HD2 ARG A 166     -11.981 -37.791   9.749  1.00 25.96           H  
ATOM   2720  HD3 ARG A 166     -13.427 -38.117  10.727  1.00 25.96           H  
ATOM   2721  NE  ARG A 166     -13.651 -38.508   8.675  1.00 25.96           N  
ATOM   2722  HE  ARG A 166     -14.270 -38.006   8.054  1.00 25.96           H  
ATOM   2723  NH1 ARG A 166     -12.778 -40.542   9.277  1.00 25.96           N  
ATOM   2724 HH11 ARG A 166     -12.662 -41.532   9.118  1.00 25.96           H  
ATOM   2725 HH12 ARG A 166     -12.365 -40.099  10.086  1.00 25.96           H  
ATOM   2726  NH2 ARG A 166     -14.046 -40.381   7.446  1.00 25.96           N  
ATOM   2727 HH21 ARG A 166     -13.907 -41.368   7.284  1.00 25.96           H  
ATOM   2728 HH22 ARG A 166     -14.602 -39.827   6.810  1.00 25.96           H  
ATOM   2729  CZ  ARG A 166     -13.490 -39.802   8.472  1.00 25.96           C  
ATOM   2730  N   THR A 167     -14.683 -32.929  12.720  1.00 29.02           N  
ATOM   2731  H   THR A 167     -15.445 -32.915  12.057  1.00 29.02           H  
ATOM   2732  CA  THR A 167     -14.960 -32.205  13.969  1.00 29.02           C  
ATOM   2733  HA  THR A 167     -14.120 -31.546  14.193  1.00 29.02           H  
ATOM   2734  C   THR A 167     -15.146 -33.101  15.194  1.00 29.02           C  
ATOM   2735  CB  THR A 167     -16.212 -31.346  13.759  1.00 29.02           C  
ATOM   2736  HB  THR A 167     -16.625 -31.016  14.712  1.00 29.02           H  
ATOM   2737  O   THR A 167     -15.308 -32.587  16.297  1.00 29.02           O  
ATOM   2738  CG2 THR A 167     -15.888 -30.137  12.880  1.00 29.02           C  
ATOM   2739 HG21 THR A 167     -16.710 -29.423  12.925  1.00 29.02           H  
ATOM   2740 HG22 THR A 167     -15.746 -30.447  11.845  1.00 29.02           H  
ATOM   2741 HG23 THR A 167     -14.984 -29.641  13.234  1.00 29.02           H  
ATOM   2742  OG1 THR A 167     -17.123 -32.154  13.054  1.00 29.02           O  
ATOM   2743  HG1 THR A 167     -18.028 -31.924  13.279  1.00 29.02           H  
ATOM   2744  N   SER A 168     -15.003 -34.424  15.049  1.00 26.52           N  
ATOM   2745  H   SER A 168     -14.843 -34.773  14.115  1.00 26.52           H  
ATOM   2746  CA  SER A 168     -14.991 -35.430  16.130  1.00 26.52           C  
ATOM   2747  HA  SER A 168     -15.932 -35.357  16.675  1.00 26.52           H  
ATOM   2748  C   SER A 168     -13.865 -35.265  17.170  1.00 26.52           C  
ATOM   2749  CB  SER A 168     -14.911 -36.828  15.499  1.00 26.52           C  
ATOM   2750  HB2 SER A 168     -14.883 -37.588  16.279  1.00 26.52           H  
ATOM   2751  HB3 SER A 168     -15.803 -36.991  14.894  1.00 26.52           H  
ATOM   2752  O   SER A 168     -13.668 -36.139  18.007  1.00 26.52           O  
ATOM   2753  OG  SER A 168     -13.762 -36.943  14.668  1.00 26.52           O  
ATOM   2754  HG  SER A 168     -12.987 -36.888  15.231  1.00 26.52           H  
ATOM   2755  N   TYR A 169     -13.104 -34.171  17.098  1.00 25.38           N  
ATOM   2756  H   TYR A 169     -13.340 -33.510  16.371  1.00 25.38           H  
ATOM   2757  CA  TYR A 169     -12.020 -33.790  18.006  1.00 25.38           C  
ATOM   2758  HA  TYR A 169     -11.967 -34.513  18.820  1.00 25.38           H  
ATOM   2759  C   TYR A 169     -12.253 -32.412  18.664  1.00 25.38           C  
ATOM   2760  CB  TYR A 169     -10.690 -33.845  17.236  1.00 25.38           C  
ATOM   2761  HB2 TYR A 169      -9.874 -33.652  17.932  1.00 25.38           H  
ATOM   2762  HB3 TYR A 169     -10.680 -33.045  16.495  1.00 25.38           H  
ATOM   2763  O   TYR A 169     -11.373 -31.913  19.354  1.00 25.38           O  
ATOM   2764  CG  TYR A 169     -10.421 -35.172  16.543  1.00 25.38           C  
ATOM   2765  CD1 TYR A 169     -10.082 -36.305  17.307  1.00 25.38           C  
ATOM   2766  HD1 TYR A 169     -10.010 -36.221  18.381  1.00 25.38           H  
ATOM   2767  CD2 TYR A 169     -10.539 -35.283  15.143  1.00 25.38           C  
ATOM   2768  HD2 TYR A 169     -10.800 -34.413  14.557  1.00 25.38           H  
ATOM   2769  CE1 TYR A 169      -9.854 -37.544  16.677  1.00 25.38           C  
ATOM   2770  HE1 TYR A 169      -9.604 -38.407  17.275  1.00 25.38           H  
ATOM   2771  CE2 TYR A 169     -10.317 -36.520  14.508  1.00 25.38           C  
ATOM   2772  HE2 TYR A 169     -10.407 -36.607  13.435  1.00 25.38           H  
ATOM   2773  OH  TYR A 169      -9.757 -38.846  14.661  1.00 25.38           O  
ATOM   2774  HH  TYR A 169      -9.536 -39.524  15.305  1.00 25.38           H  
ATOM   2775  CZ  TYR A 169      -9.970 -37.652  15.274  1.00 25.38           C  
ATOM   2776  N   ILE A 170     -13.422 -31.787  18.451  1.00 30.04           N  
ATOM   2777  H   ILE A 170     -14.103 -32.237  17.856  1.00 30.04           H  
ATOM   2778  CA  ILE A 170     -13.813 -30.485  19.038  1.00 30.04           C  
ATOM   2779  HA  ILE A 170     -12.912 -29.982  19.391  1.00 30.04           H  
ATOM   2780  C   ILE A 170     -14.687 -30.676  20.301  1.00 30.04           C  
ATOM   2781  CB  ILE A 170     -14.433 -29.570  17.936  1.00 30.04           C  
ATOM   2782  HB  ILE A 170     -15.314 -30.069  17.532  1.00 30.04           H  
ATOM   2783  O   ILE A 170     -15.065 -29.710  20.954  1.00 30.04           O  
ATOM   2784  CG1 ILE A 170     -13.407 -29.391  16.784  1.00 30.04           C  
ATOM   2785 HG12 ILE A 170     -13.211 -30.363  16.331  1.00 30.04           H  
ATOM   2786 HG13 ILE A 170     -12.469 -29.020  17.196  1.00 30.04           H  
ATOM   2787  CG2 ILE A 170     -14.885 -28.188  18.454  1.00 30.04           C  
ATOM   2788 HG21 ILE A 170     -15.728 -28.293  19.137  1.00 30.04           H  
ATOM   2789 HG22 ILE A 170     -14.065 -27.688  18.971  1.00 30.04           H  
ATOM   2790 HG23 ILE A 170     -15.250 -27.555  17.645  1.00 30.04           H  
ATOM   2791  CD1 ILE A 170     -13.836 -28.455  15.646  1.00 30.04           C  
ATOM   2792 HD11 ILE A 170     -13.175 -28.600  14.791  1.00 30.04           H  
ATOM   2793 HD12 ILE A 170     -14.862 -28.675  15.353  1.00 30.04           H  
ATOM   2794 HD13 ILE A 170     -13.762 -27.415  15.962  1.00 30.04           H  
ATOM   2795  N   HIS A 171     -14.979 -31.924  20.692  1.00 29.03           N  
ATOM   2796  H   HIS A 171     -14.601 -32.694  20.159  1.00 29.03           H  
ATOM   2797  CA  HIS A 171     -15.895 -32.245  21.796  1.00 29.03           C  
ATOM   2798  HA  HIS A 171     -16.872 -31.827  21.553  1.00 29.03           H  
ATOM   2799  C   HIS A 171     -15.522 -31.632  23.159  1.00 29.03           C  
ATOM   2800  CB  HIS A 171     -16.041 -33.774  21.904  1.00 29.03           C  
ATOM   2801  HB2 HIS A 171     -15.056 -34.240  21.909  1.00 29.03           H  
ATOM   2802  HB3 HIS A 171     -16.518 -34.012  22.855  1.00 29.03           H  
ATOM   2803  O   HIS A 171     -16.432 -31.323  23.923  1.00 29.03           O  
ATOM   2804  CG  HIS A 171     -16.894 -34.364  20.806  1.00 29.03           C  
ATOM   2805  CD2 HIS A 171     -16.521 -35.285  19.864  1.00 29.03           C  
ATOM   2806  HD2 HIS A 171     -15.545 -35.741  19.780  1.00 29.03           H  
ATOM   2807  ND1 HIS A 171     -18.216 -34.063  20.573  1.00 29.03           N  
ATOM   2808  HD1 HIS A 171     -18.777 -33.422  21.115  1.00 29.03           H  
ATOM   2809  CE1 HIS A 171     -18.626 -34.772  19.509  1.00 29.03           C  
ATOM   2810  HE1 HIS A 171     -19.619 -34.735  19.087  1.00 29.03           H  
ATOM   2811  NE2 HIS A 171     -17.625 -35.532  19.035  1.00 29.03           N  
ATOM   2812  N   ASP A 172     -14.230 -31.403  23.429  1.00 30.48           N  
ATOM   2813  H   ASP A 172     -13.549 -31.686  22.739  1.00 30.48           H  
ATOM   2814  CA  ASP A 172     -13.725 -31.072  24.772  1.00 30.48           C  
ATOM   2815  HA  ASP A 172     -14.560 -31.103  25.472  1.00 30.48           H  
ATOM   2816  C   ASP A 172     -13.118 -29.652  24.891  1.00 30.48           C  
ATOM   2817  CB  ASP A 172     -12.734 -32.160  25.228  1.00 30.48           C  
ATOM   2818  HB2 ASP A 172     -12.495 -32.006  26.280  1.00 30.48           H  
ATOM   2819  HB3 ASP A 172     -11.813 -32.046  24.657  1.00 30.48           H  
ATOM   2820  O   ASP A 172     -12.417 -29.352  25.859  1.00 30.48           O  
ATOM   2821  CG  ASP A 172     -13.251 -33.596  25.057  1.00 30.48           C  
ATOM   2822  OD1 ASP A 172     -14.442 -33.860  25.324  1.00 30.48           O  
ATOM   2823  OD2 ASP A 172     -12.435 -34.436  24.612  1.00 30.48           O  
ATOM   2824  N   ILE A 173     -13.347 -28.756  23.917  1.00 32.51           N  
ATOM   2825  H   ILE A 173     -13.969 -29.017  23.164  1.00 32.51           H  
ATOM   2826  CA  ILE A 173     -12.802 -27.384  23.962  1.00 32.51           C  
ATOM   2827  HA  ILE A 173     -11.825 -27.433  24.443  1.00 32.51           H  
ATOM   2828  C   ILE A 173     -13.689 -26.479  24.829  1.00 32.51           C  
ATOM   2829  CB  ILE A 173     -12.558 -26.780  22.558  1.00 32.51           C  
ATOM   2830  HB  ILE A 173     -13.517 -26.642  22.060  1.00 32.51           H  
ATOM   2831  O   ILE A 173     -14.753 -26.028  24.401  1.00 32.51           O  
ATOM   2832  CG1 ILE A 173     -11.692 -27.728  21.693  1.00 32.51           C  
ATOM   2833 HG12 ILE A 173     -10.791 -27.997  22.245  1.00 32.51           H  
ATOM   2834 HG13 ILE A 173     -12.255 -28.642  21.507  1.00 32.51           H  
ATOM   2835  CG2 ILE A 173     -11.874 -25.402  22.707  1.00 32.51           C  
ATOM   2836 HG21 ILE A 173     -12.470 -24.741  23.337  1.00 32.51           H  
ATOM   2837 HG22 ILE A 173     -10.888 -25.521  23.157  1.00 32.51           H  
ATOM   2838 HG23 ILE A 173     -11.777 -24.917  21.736  1.00 32.51           H  
ATOM   2839  CD1 ILE A 173     -11.272 -27.160  20.330  1.00 32.51           C  
ATOM   2840 HD11 ILE A 173     -10.849 -27.960  19.723  1.00 32.51           H  
ATOM   2841 HD12 ILE A 173     -12.136 -26.740  19.816  1.00 32.51           H  
ATOM   2842 HD13 ILE A 173     -10.514 -26.387  20.460  1.00 32.51           H  
ATOM   2843  N   ILE A 174     -13.214 -26.150  26.033  1.00 30.60           N  
ATOM   2844  H   ILE A 174     -12.350 -26.584  26.325  1.00 30.60           H  
ATOM   2845  CA  ILE A 174     -13.877 -25.201  26.940  1.00 30.60           C  
ATOM   2846  HA  ILE A 174     -14.954 -25.296  26.802  1.00 30.60           H  
ATOM   2847  C   ILE A 174     -13.483 -23.765  26.554  1.00 30.60           C  
ATOM   2848  CB  ILE A 174     -13.584 -25.542  28.421  1.00 30.60           C  
ATOM   2849  HB  ILE A 174     -12.508 -25.491  28.583  1.00 30.60           H  
ATOM   2850  O   ILE A 174     -12.389 -23.293  26.879  1.00 30.60           O  
ATOM   2851  CG1 ILE A 174     -14.065 -26.978  28.753  1.00 30.60           C  
ATOM   2852 HG12 ILE A 174     -15.142 -27.045  28.596  1.00 30.60           H  
ATOM   2853 HG13 ILE A 174     -13.587 -27.684  28.074  1.00 30.60           H  
ATOM   2854  CG2 ILE A 174     -14.269 -24.516  29.350  1.00 30.60           C  
ATOM   2855 HG21 ILE A 174     -13.928 -23.505  29.127  1.00 30.60           H  
ATOM   2856 HG22 ILE A 174     -15.350 -24.564  29.218  1.00 30.60           H  
ATOM   2857 HG23 ILE A 174     -14.027 -24.725  30.392  1.00 30.60           H  
ATOM   2858  CD1 ILE A 174     -13.745 -27.449  30.178  1.00 30.60           C  
ATOM   2859 HD11 ILE A 174     -13.990 -28.507  30.266  1.00 30.60           H  
ATOM   2860 HD12 ILE A 174     -12.683 -27.315  30.384  1.00 30.60           H  
ATOM   2861 HD13 ILE A 174     -14.337 -26.897  30.908  1.00 30.60           H  
ATOM   2862  N   LEU A 175     -14.398 -23.069  25.873  1.00 38.18           N  
ATOM   2863  H   LEU A 175     -15.252 -23.548  25.625  1.00 38.18           H  
ATOM   2864  CA  LEU A 175     -14.271 -21.665  25.466  1.00 38.18           C  
ATOM   2865  HA  LEU A 175     -13.218 -21.418  25.331  1.00 38.18           H  
ATOM   2866  C   LEU A 175     -14.836 -20.737  26.553  1.00 38.18           C  
ATOM   2867  CB  LEU A 175     -15.008 -21.453  24.127  1.00 38.18           C  
ATOM   2868  HB2 LEU A 175     -14.982 -20.391  23.883  1.00 38.18           H  
ATOM   2869  HB3 LEU A 175     -16.052 -21.732  24.263  1.00 38.18           H  
ATOM   2870  O   LEU A 175     -16.050 -20.646  26.732  1.00 38.18           O  
ATOM   2871  CG  LEU A 175     -14.447 -22.240  22.928  1.00 38.18           C  
ATOM   2872  HG  LEU A 175     -14.439 -23.305  23.160  1.00 38.18           H  
ATOM   2873  CD1 LEU A 175     -15.351 -22.027  21.714  1.00 38.18           C  
ATOM   2874 HD11 LEU A 175     -14.960 -22.582  20.861  1.00 38.18           H  
ATOM   2875 HD12 LEU A 175     -15.400 -20.967  21.466  1.00 38.18           H  
ATOM   2876 HD13 LEU A 175     -16.355 -22.389  21.937  1.00 38.18           H  
ATOM   2877  CD2 LEU A 175     -13.028 -21.799  22.562  1.00 38.18           C  
ATOM   2878 HD21 LEU A 175     -12.339 -22.043  23.371  1.00 38.18           H  
ATOM   2879 HD22 LEU A 175     -12.702 -22.323  21.664  1.00 38.18           H  
ATOM   2880 HD23 LEU A 175     -13.007 -20.726  22.372  1.00 38.18           H  
ATOM   2881  N   SER A 176     -13.971 -20.027  27.285  1.00 38.34           N  
ATOM   2882  H   SER A 176     -12.985 -20.117  27.084  1.00 38.34           H  
ATOM   2883  CA  SER A 176     -14.395 -19.191  28.421  1.00 38.34           C  
ATOM   2884  HA  SER A 176     -15.484 -19.190  28.465  1.00 38.34           H  
ATOM   2885  C   SER A 176     -13.984 -17.719  28.286  1.00 38.34           C  
ATOM   2886  CB  SER A 176     -13.951 -19.815  29.754  1.00 38.34           C  
ATOM   2887  HB2 SER A 176     -14.113 -19.094  30.556  1.00 38.34           H  
ATOM   2888  HB3 SER A 176     -14.583 -20.681  29.949  1.00 38.34           H  
ATOM   2889  O   SER A 176     -12.815 -17.391  28.448  1.00 38.34           O  
ATOM   2890  OG  SER A 176     -12.600 -20.246  29.775  1.00 38.34           O  
ATOM   2891  HG  SER A 176     -12.166 -19.902  28.990  1.00 38.34           H  
ATOM   2892  N   ASN A 177     -14.988 -16.850  28.092  1.00 38.47           N  
ATOM   2893  H   ASN A 177     -15.908 -17.256  28.000  1.00 38.47           H  
ATOM   2894  CA  ASN A 177     -14.929 -15.390  27.890  1.00 38.47           C  
ATOM   2895  HA  ASN A 177     -15.964 -15.067  27.783  1.00 38.47           H  
ATOM   2896  C   ASN A 177     -14.207 -14.908  26.610  1.00 38.47           C  
ATOM   2897  CB  ASN A 177     -14.393 -14.669  29.142  1.00 38.47           C  
ATOM   2898  HB2 ASN A 177     -13.390 -15.033  29.366  1.00 38.47           H  
ATOM   2899  HB3 ASN A 177     -14.302 -13.606  28.920  1.00 38.47           H  
ATOM   2900  O   ASN A 177     -13.086 -15.318  26.322  1.00 38.47           O  
ATOM   2901  CG  ASN A 177     -15.258 -14.797  30.382  1.00 38.47           C  
ATOM   2902  ND2 ASN A 177     -14.746 -14.388  31.517  1.00 38.47           N  
ATOM   2903 HD21 ASN A 177     -13.817 -13.992  31.528  1.00 38.47           H  
ATOM   2904 HD22 ASN A 177     -15.352 -14.431  32.324  1.00 38.47           H  
ATOM   2905  OD1 ASN A 177     -16.393 -15.240  30.374  1.00 38.47           O  
ATOM   2906  N   ASN A 178     -14.869 -13.971  25.911  1.00 40.98           N  
ATOM   2907  H   ASN A 178     -15.771 -13.694  26.269  1.00 40.98           H  
ATOM   2908  CA  ASN A 178     -14.408 -13.174  24.763  1.00 40.98           C  
ATOM   2909  HA  ASN A 178     -15.296 -12.860  24.214  1.00 40.98           H  
ATOM   2910  C   ASN A 178     -13.543 -13.939  23.738  1.00 40.98           C  
ATOM   2911  CB  ASN A 178     -13.735 -11.884  25.272  1.00 40.98           C  
ATOM   2912  HB2 ASN A 178     -13.290 -11.376  24.417  1.00 40.98           H  
ATOM   2913  HB3 ASN A 178     -12.931 -12.141  25.961  1.00 40.98           H  
ATOM   2914  O   ASN A 178     -12.312 -13.952  23.826  1.00 40.98           O  
ATOM   2915  CG  ASN A 178     -14.678 -10.901  25.955  1.00 40.98           C  
ATOM   2916  ND2 ASN A 178     -14.237  -9.680  26.142  1.00 40.98           N  
ATOM   2917 HD21 ASN A 178     -14.878  -9.014  26.548  1.00 40.98           H  
ATOM   2918 HD22 ASN A 178     -13.322  -9.420  25.802  1.00 40.98           H  
ATOM   2919  OD1 ASN A 178     -15.804 -11.190  26.336  1.00 40.98           O  
ATOM   2920  N   PHE A 179     -14.205 -14.536  22.743  1.00 37.21           N  
ATOM   2921  H   PHE A 179     -15.209 -14.436  22.705  1.00 37.21           H  
ATOM   2922  CA  PHE A 179     -13.582 -15.354  21.699  1.00 37.21           C  
ATOM   2923  HA  PHE A 179     -12.511 -15.158  21.656  1.00 37.21           H  
ATOM   2924  C   PHE A 179     -14.176 -15.019  20.322  1.00 37.21           C  
ATOM   2925  CB  PHE A 179     -13.787 -16.833  22.079  1.00 37.21           C  
ATOM   2926  HB2 PHE A 179     -14.850 -17.006  22.245  1.00 37.21           H  
ATOM   2927  HB3 PHE A 179     -13.284 -17.015  23.029  1.00 37.21           H  
ATOM   2928  O   PHE A 179     -15.224 -15.542  19.952  1.00 37.21           O  
ATOM   2929  CG  PHE A 179     -13.281 -17.858  21.075  1.00 37.21           C  
ATOM   2930  CD1 PHE A 179     -14.193 -18.592  20.293  1.00 37.21           C  
ATOM   2931  HD1 PHE A 179     -15.251 -18.390  20.372  1.00 37.21           H  
ATOM   2932  CD2 PHE A 179     -11.904 -18.127  20.965  1.00 37.21           C  
ATOM   2933  HD2 PHE A 179     -11.198 -17.571  21.563  1.00 37.21           H  
ATOM   2934  CE1 PHE A 179     -13.737 -19.596  19.420  1.00 37.21           C  
ATOM   2935  HE1 PHE A 179     -14.446 -20.161  18.832  1.00 37.21           H  
ATOM   2936  CE2 PHE A 179     -11.447 -19.134  20.094  1.00 37.21           C  
ATOM   2937  HE2 PHE A 179     -10.392 -19.353  20.033  1.00 37.21           H  
ATOM   2938  CZ  PHE A 179     -12.362 -19.866  19.317  1.00 37.21           C  
ATOM   2939  HZ  PHE A 179     -12.013 -20.645  18.656  1.00 37.21           H  
ATOM   2940  N   SER A 180     -13.513 -14.159  19.544  1.00 35.79           N  
ATOM   2941  H   SER A 180     -12.718 -13.657  19.912  1.00 35.79           H  
ATOM   2942  CA  SER A 180     -13.879 -13.950  18.135  1.00 35.79           C  
ATOM   2943  HA  SER A 180     -14.964 -13.999  18.043  1.00 35.79           H  
ATOM   2944  C   SER A 180     -13.282 -15.066  17.272  1.00 35.79           C  
ATOM   2945  CB  SER A 180     -13.464 -12.563  17.630  1.00 35.79           C  
ATOM   2946  HB2 SER A 180     -12.385 -12.444  17.723  1.00 35.79           H  
ATOM   2947  HB3 SER A 180     -13.747 -12.461  16.582  1.00 35.79           H  
ATOM   2948  O   SER A 180     -12.060 -15.246  17.230  1.00 35.79           O  
ATOM   2949  OG  SER A 180     -14.116 -11.561  18.383  1.00 35.79           O  
ATOM   2950  HG  SER A 180     -14.651 -11.019  17.799  1.00 35.79           H  
ATOM   2951  N   PHE A 181     -14.150 -15.807  16.579  1.00 39.09           N  
ATOM   2952  H   PHE A 181     -15.130 -15.577  16.667  1.00 39.09           H  
ATOM   2953  CA  PHE A 181     -13.828 -16.961  15.742  1.00 39.09           C  
ATOM   2954  HA  PHE A 181     -12.776 -17.207  15.883  1.00 39.09           H  
ATOM   2955  C   PHE A 181     -14.053 -16.639  14.262  1.00 39.09           C  
ATOM   2956  CB  PHE A 181     -14.669 -18.163  16.193  1.00 39.09           C  
ATOM   2957  HB2 PHE A 181     -15.723 -17.936  16.032  1.00 39.09           H  
ATOM   2958  HB3 PHE A 181     -14.533 -18.288  17.268  1.00 39.09           H  
ATOM   2959  O   PHE A 181     -15.180 -16.611  13.759  1.00 39.09           O  
ATOM   2960  CG  PHE A 181     -14.318 -19.477  15.511  1.00 39.09           C  
ATOM   2961  CD1 PHE A 181     -15.315 -20.246  14.881  1.00 39.09           C  
ATOM   2962  HD1 PHE A 181     -16.336 -19.894  14.871  1.00 39.09           H  
ATOM   2963  CD2 PHE A 181     -12.992 -19.947  15.530  1.00 39.09           C  
ATOM   2964  HD2 PHE A 181     -12.229 -19.356  16.014  1.00 39.09           H  
ATOM   2965  CE1 PHE A 181     -14.989 -21.479  14.286  1.00 39.09           C  
ATOM   2966  HE1 PHE A 181     -15.761 -22.066  13.811  1.00 39.09           H  
ATOM   2967  CE2 PHE A 181     -12.663 -21.178  14.933  1.00 39.09           C  
ATOM   2968  HE2 PHE A 181     -11.643 -21.531  14.957  1.00 39.09           H  
ATOM   2969  CZ  PHE A 181     -13.663 -21.948  14.316  1.00 39.09           C  
ATOM   2970  HZ  PHE A 181     -13.414 -22.898  13.865  1.00 39.09           H  
ATOM   2971  N   VAL A 182     -12.955 -16.396  13.545  1.00 33.41           N  
ATOM   2972  H   VAL A 182     -12.063 -16.454  14.014  1.00 33.41           H  
ATOM   2973  CA  VAL A 182     -12.995 -15.929  12.153  1.00 33.41           C  
ATOM   2974  HA  VAL A 182     -14.029 -15.736  11.864  1.00 33.41           H  
ATOM   2975  C   VAL A 182     -12.459 -17.019  11.227  1.00 33.41           C  
ATOM   2976  CB  VAL A 182     -12.245 -14.590  12.022  1.00 33.41           C  
ATOM   2977  HB  VAL A 182     -11.206 -14.729  12.322  1.00 33.41           H  
ATOM   2978  O   VAL A 182     -11.254 -17.276  11.196  1.00 33.41           O  
ATOM   2979  CG1 VAL A 182     -12.271 -14.069  10.581  1.00 33.41           C  
ATOM   2980 HG11 VAL A 182     -11.800 -13.087  10.537  1.00 33.41           H  
ATOM   2981 HG12 VAL A 182     -13.300 -13.994  10.229  1.00 33.41           H  
ATOM   2982 HG13 VAL A 182     -11.708 -14.755   9.949  1.00 33.41           H  
ATOM   2983  CG2 VAL A 182     -12.868 -13.507  12.913  1.00 33.41           C  
ATOM   2984 HG21 VAL A 182     -13.923 -13.376  12.672  1.00 33.41           H  
ATOM   2985 HG22 VAL A 182     -12.348 -12.558  12.778  1.00 33.41           H  
ATOM   2986 HG23 VAL A 182     -12.782 -13.785  13.964  1.00 33.41           H  
ATOM   2987  N   VAL A 183     -13.351 -17.647  10.451  1.00 36.06           N  
ATOM   2988  H   VAL A 183     -14.317 -17.356  10.509  1.00 36.06           H  
ATOM   2989  CA  VAL A 183     -13.030 -18.774   9.559  1.00 36.06           C  
ATOM   2990  HA  VAL A 183     -11.996 -19.071   9.732  1.00 36.06           H  
ATOM   2991  C   VAL A 183     -13.165 -18.362   8.094  1.00 36.06           C  
ATOM   2992  CB  VAL A 183     -13.900 -20.013   9.854  1.00 36.06           C  
ATOM   2993  HB  VAL A 183     -14.942 -19.792   9.621  1.00 36.06           H  
ATOM   2994  O   VAL A 183     -14.260 -18.097   7.594  1.00 36.06           O  
ATOM   2995  CG1 VAL A 183     -13.445 -21.213   9.009  1.00 36.06           C  
ATOM   2996 HG11 VAL A 183     -14.076 -22.075   9.225  1.00 36.06           H  
ATOM   2997 HG12 VAL A 183     -13.533 -20.980   7.948  1.00 36.06           H  
ATOM   2998 HG13 VAL A 183     -12.408 -21.460   9.240  1.00 36.06           H  
ATOM   2999  CG2 VAL A 183     -13.811 -20.439  11.321  1.00 36.06           C  
ATOM   3000 HG21 VAL A 183     -12.774 -20.616  11.605  1.00 36.06           H  
ATOM   3001 HG22 VAL A 183     -14.224 -19.661  11.964  1.00 36.06           H  
ATOM   3002 HG23 VAL A 183     -14.393 -21.347  11.478  1.00 36.06           H  
ATOM   3003  N   TRP A 184     -12.043 -18.373   7.371  1.00 34.05           N  
ATOM   3004  H   TRP A 184     -11.180 -18.600   7.845  1.00 34.05           H  
ATOM   3005  CA  TRP A 184     -12.005 -18.100   5.929  1.00 34.05           C  
ATOM   3006  HA  TRP A 184     -12.936 -17.625   5.619  1.00 34.05           H  
ATOM   3007  C   TRP A 184     -11.865 -19.398   5.129  1.00 34.05           C  
ATOM   3008  CB  TRP A 184     -10.868 -17.122   5.603  1.00 34.05           C  
ATOM   3009  HB2 TRP A 184     -10.704 -17.141   4.526  1.00 34.05           H  
ATOM   3010  HB3 TRP A 184      -9.949 -17.472   6.075  1.00 34.05           H  
ATOM   3011  O   TRP A 184     -10.770 -19.955   5.064  1.00 34.05           O  
ATOM   3012  CG  TRP A 184     -11.092 -15.693   5.996  1.00 34.05           C  
ATOM   3013  CD1 TRP A 184     -11.248 -15.241   7.259  1.00 34.05           C  
ATOM   3014  HD1 TRP A 184     -11.237 -15.868   8.138  1.00 34.05           H  
ATOM   3015  CD2 TRP A 184     -11.142 -14.506   5.145  1.00 34.05           C  
ATOM   3016  CE2 TRP A 184     -11.308 -13.356   5.973  1.00 34.05           C  
ATOM   3017  CE3 TRP A 184     -11.055 -14.284   3.754  1.00 34.05           C  
ATOM   3018  HE3 TRP A 184     -10.990 -15.141   3.101  1.00 34.05           H  
ATOM   3019  NE1 TRP A 184     -11.400 -13.867   7.249  1.00 34.05           N  
ATOM   3020  HE1 TRP A 184     -11.544 -13.321   8.086  1.00 34.05           H  
ATOM   3021  CH2 TRP A 184     -11.224 -11.868   4.064  1.00 34.05           C  
ATOM   3022  HH2 TRP A 184     -11.262 -10.871   3.650  1.00 34.05           H  
ATOM   3023  CZ2 TRP A 184     -11.348 -12.055   5.451  1.00 34.05           C  
ATOM   3024  HZ2 TRP A 184     -11.481 -11.210   6.111  1.00 34.05           H  
ATOM   3025  CZ3 TRP A 184     -11.084 -12.982   3.217  1.00 34.05           C  
ATOM   3026  HZ3 TRP A 184     -11.024 -12.834   2.148  1.00 34.05           H  
ATOM   3027  N   MET A 185     -12.942 -19.868   4.486  1.00 35.33           N  
ATOM   3028  H   MET A 185     -13.822 -19.379   4.573  1.00 35.33           H  
ATOM   3029  CA  MET A 185     -12.924 -21.085   3.660  1.00 35.33           C  
ATOM   3030  HA  MET A 185     -12.020 -21.648   3.890  1.00 35.33           H  
ATOM   3031  C   MET A 185     -12.869 -20.770   2.158  1.00 35.33           C  
ATOM   3032  CB  MET A 185     -14.099 -22.013   4.007  1.00 35.33           C  
ATOM   3033  HB2 MET A 185     -15.050 -21.520   3.808  1.00 35.33           H  
ATOM   3034  HB3 MET A 185     -14.029 -22.896   3.371  1.00 35.33           H  
ATOM   3035  O   MET A 185     -13.890 -20.568   1.492  1.00 35.33           O  
ATOM   3036  CG  MET A 185     -14.053 -22.466   5.470  1.00 35.33           C  
ATOM   3037  HG2 MET A 185     -13.008 -22.559   5.767  1.00 35.33           H  
ATOM   3038  HG3 MET A 185     -14.515 -21.698   6.090  1.00 35.33           H  
ATOM   3039  SD  MET A 185     -14.852 -24.060   5.801  1.00 35.33           S  
ATOM   3040  CE  MET A 185     -16.584 -23.596   5.573  1.00 35.33           C  
ATOM   3041  HE1 MET A 185     -16.867 -22.858   6.324  1.00 35.33           H  
ATOM   3042  HE2 MET A 185     -16.705 -23.163   4.579  1.00 35.33           H  
ATOM   3043  HE3 MET A 185     -17.218 -24.477   5.675  1.00 35.33           H  
ATOM   3044  N   PHE A 186     -11.657 -20.800   1.596  1.00 34.73           N  
ATOM   3045  H   PHE A 186     -10.863 -20.975   2.194  1.00 34.73           H  
ATOM   3046  CA  PHE A 186     -11.425 -20.692   0.151  1.00 34.73           C  
ATOM   3047  HA  PHE A 186     -12.177 -20.031  -0.280  1.00 34.73           H  
ATOM   3048  C   PHE A 186     -11.572 -22.056  -0.526  1.00 34.73           C  
ATOM   3049  CB  PHE A 186     -10.051 -20.068  -0.110  1.00 34.73           C  
ATOM   3050  HB2 PHE A 186      -9.798 -20.201  -1.162  1.00 34.73           H  
ATOM   3051  HB3 PHE A 186      -9.295 -20.588   0.479  1.00 34.73           H  
ATOM   3052  O   PHE A 186     -10.602 -22.798  -0.688  1.00 34.73           O  
ATOM   3053  CG  PHE A 186     -10.015 -18.590   0.193  1.00 34.73           C  
ATOM   3054  CD1 PHE A 186     -10.580 -17.679  -0.721  1.00 34.73           C  
ATOM   3055  HD1 PHE A 186     -11.045 -18.037  -1.628  1.00 34.73           H  
ATOM   3056  CD2 PHE A 186      -9.447 -18.126   1.392  1.00 34.73           C  
ATOM   3057  HD2 PHE A 186      -9.028 -18.819   2.107  1.00 34.73           H  
ATOM   3058  CE1 PHE A 186     -10.550 -16.301  -0.451  1.00 34.73           C  
ATOM   3059  HE1 PHE A 186     -10.986 -15.598  -1.144  1.00 34.73           H  
ATOM   3060  CE2 PHE A 186      -9.420 -16.748   1.661  1.00 34.73           C  
ATOM   3061  HE2 PHE A 186      -8.978 -16.390   2.579  1.00 34.73           H  
ATOM   3062  CZ  PHE A 186      -9.956 -15.836   0.734  1.00 34.73           C  
ATOM   3063  HZ  PHE A 186      -9.923 -14.777   0.942  1.00 34.73           H  
ATOM   3064  N   SER A 187     -12.800 -22.397  -0.921  1.00 35.05           N  
ATOM   3065  H   SER A 187     -13.540 -21.714  -0.848  1.00 35.05           H  
ATOM   3066  CA  SER A 187     -13.173 -23.775  -1.225  1.00 35.05           C  
ATOM   3067  HA  SER A 187     -12.343 -24.429  -0.958  1.00 35.05           H  
ATOM   3068  C   SER A 187     -13.506 -24.018  -2.698  1.00 35.05           C  
ATOM   3069  CB  SER A 187     -14.331 -24.185  -0.323  1.00 35.05           C  
ATOM   3070  HB2 SER A 187     -15.241 -23.661  -0.616  1.00 35.05           H  
ATOM   3071  HB3 SER A 187     -14.091 -23.941   0.712  1.00 35.05           H  
ATOM   3072  O   SER A 187     -14.507 -23.544  -3.231  1.00 35.05           O  
ATOM   3073  OG  SER A 187     -14.506 -25.576  -0.443  1.00 35.05           O  
ATOM   3074  HG  SER A 187     -15.156 -25.845   0.210  1.00 35.05           H  
ATOM   3075  N   ASN A 188     -12.703 -24.864  -3.343  1.00 34.87           N  
ATOM   3076  H   ASN A 188     -11.894 -25.203  -2.842  1.00 34.87           H  
ATOM   3077  CA  ASN A 188     -13.076 -25.533  -4.595  1.00 34.87           C  
ATOM   3078  HA  ASN A 188     -13.776 -24.901  -5.143  1.00 34.87           H  
ATOM   3079  C   ASN A 188     -13.832 -26.859  -4.344  1.00 34.87           C  
ATOM   3080  CB  ASN A 188     -11.819 -25.727  -5.471  1.00 34.87           C  
ATOM   3081  HB2 ASN A 188     -11.969 -26.595  -6.113  1.00 34.87           H  
ATOM   3082  HB3 ASN A 188     -10.952 -25.939  -4.846  1.00 34.87           H  
ATOM   3083  O   ASN A 188     -14.042 -27.616  -5.290  1.00 34.87           O  
ATOM   3084  CG  ASN A 188     -11.500 -24.555  -6.386  1.00 34.87           C  
ATOM   3085  ND2 ASN A 188     -10.872 -24.828  -7.507  1.00 34.87           N  
ATOM   3086 HD21 ASN A 188     -10.822 -24.062  -8.163  1.00 34.87           H  
ATOM   3087 HD22 ASN A 188     -10.779 -25.794  -7.788  1.00 34.87           H  
ATOM   3088  OD1 ASN A 188     -11.776 -23.394  -6.141  1.00 34.87           O  
ATOM   3089  N   LEU A 189     -14.195 -27.175  -3.093  1.00 37.56           N  
ATOM   3090  H   LEU A 189     -14.086 -26.491  -2.358  1.00 37.56           H  
ATOM   3091  CA  LEU A 189     -14.841 -28.441  -2.743  1.00 37.56           C  
ATOM   3092  HA  LEU A 189     -14.281 -29.249  -3.215  1.00 37.56           H  
ATOM   3093  C   LEU A 189     -16.273 -28.522  -3.291  1.00 37.56           C  
ATOM   3094  CB  LEU A 189     -14.827 -28.671  -1.217  1.00 37.56           C  
ATOM   3095  HB2 LEU A 189     -15.318 -29.620  -1.001  1.00 37.56           H  
ATOM   3096  HB3 LEU A 189     -15.434 -27.897  -0.747  1.00 37.56           H  
ATOM   3097  O   LEU A 189     -16.932 -27.518  -3.603  1.00 37.56           O  
ATOM   3098  CG  LEU A 189     -13.432 -28.702  -0.563  1.00 37.56           C  
ATOM   3099  HG  LEU A 189     -12.863 -27.818  -0.853  1.00 37.56           H  
ATOM   3100  CD1 LEU A 189     -13.554 -28.708   0.961  1.00 37.56           C  
ATOM   3101 HD11 LEU A 189     -14.090 -27.821   1.298  1.00 37.56           H  
ATOM   3102 HD12 LEU A 189     -12.565 -28.702   1.418  1.00 37.56           H  
ATOM   3103 HD13 LEU A 189     -14.089 -29.596   1.298  1.00 37.56           H  
ATOM   3104  CD2 LEU A 189     -12.653 -29.947  -0.983  1.00 37.56           C  
ATOM   3105 HD21 LEU A 189     -11.706 -29.974  -0.443  1.00 37.56           H  
ATOM   3106 HD22 LEU A 189     -12.441 -29.919  -2.051  1.00 37.56           H  
ATOM   3107 HD23 LEU A 189     -13.220 -30.847  -0.745  1.00 37.56           H  
ATOM   3108  N   ASP A 190     -16.774 -29.751  -3.375  1.00 40.22           N  
ATOM   3109  H   ASP A 190     -16.212 -30.546  -3.105  1.00 40.22           H  
ATOM   3110  CA  ASP A 190     -18.173 -29.970  -3.700  1.00 40.22           C  
ATOM   3111  HA  ASP A 190     -18.355 -29.424  -4.626  1.00 40.22           H  
ATOM   3112  C   ASP A 190     -19.091 -29.391  -2.612  1.00 40.22           C  
ATOM   3113  CB  ASP A 190     -18.464 -31.449  -3.974  1.00 40.22           C  
ATOM   3114  HB2 ASP A 190     -17.571 -31.922  -4.384  1.00 40.22           H  
ATOM   3115  HB3 ASP A 190     -18.730 -31.954  -3.046  1.00 40.22           H  
ATOM   3116  O   ASP A 190     -18.710 -29.302  -1.441  1.00 40.22           O  
ATOM   3117  CG  ASP A 190     -19.600 -31.593  -4.993  1.00 40.22           C  
ATOM   3118  OD1 ASP A 190     -20.354 -30.599  -5.162  1.00 40.22           O  
ATOM   3119  OD2 ASP A 190     -19.643 -32.654  -5.637  1.00 40.22           O  
ATOM   3120  N   LEU A 191     -20.304 -28.983  -2.999  1.00 37.96           N  
ATOM   3121  H   LEU A 191     -20.631 -29.342  -3.884  1.00 37.96           H  
ATOM   3122  CA  LEU A 191     -21.280 -28.469  -2.043  1.00 37.96           C  
ATOM   3123  HA  LEU A 191     -20.811 -27.653  -1.493  1.00 37.96           H  
ATOM   3124  C   LEU A 191     -21.633 -29.555  -1.021  1.00 37.96           C  
ATOM   3125  CB  LEU A 191     -22.537 -27.943  -2.758  1.00 37.96           C  
ATOM   3126  HB2 LEU A 191     -22.296 -27.607  -3.766  1.00 37.96           H  
ATOM   3127  HB3 LEU A 191     -23.251 -28.762  -2.852  1.00 37.96           H  
ATOM   3128  O   LEU A 191     -21.717 -29.246   0.158  1.00 37.96           O  
ATOM   3129  CG  LEU A 191     -23.169 -26.783  -1.959  1.00 37.96           C  
ATOM   3130  HG  LEU A 191     -22.898 -26.860  -0.906  1.00 37.96           H  
ATOM   3131  CD1 LEU A 191     -22.668 -25.437  -2.498  1.00 37.96           C  
ATOM   3132 HD11 LEU A 191     -22.985 -25.303  -3.532  1.00 37.96           H  
ATOM   3133 HD12 LEU A 191     -23.087 -24.633  -1.893  1.00 37.96           H  
ATOM   3134 HD13 LEU A 191     -21.581 -25.394  -2.425  1.00 37.96           H  
ATOM   3135  CD2 LEU A 191     -24.691 -26.801  -2.045  1.00 37.96           C  
ATOM   3136 HD21 LEU A 191     -25.107 -25.961  -1.490  1.00 37.96           H  
ATOM   3137 HD22 LEU A 191     -25.016 -26.755  -3.084  1.00 37.96           H  
ATOM   3138 HD23 LEU A 191     -25.062 -27.724  -1.599  1.00 37.96           H  
ATOM   3139  N   ASP A 192     -21.701 -30.820  -1.441  1.00 43.33           N  
ATOM   3140  H   ASP A 192     -21.713 -31.004  -2.434  1.00 43.33           H  
ATOM   3141  CA  ASP A 192     -21.909 -31.960  -0.545  1.00 43.33           C  
ATOM   3142  HA  ASP A 192     -22.832 -31.806   0.014  1.00 43.33           H  
ATOM   3143  C   ASP A 192     -20.784 -32.119   0.486  1.00 43.33           C  
ATOM   3144  CB  ASP A 192     -22.048 -33.248  -1.373  1.00 43.33           C  
ATOM   3145  HB2 ASP A 192     -21.300 -33.258  -2.166  1.00 43.33           H  
ATOM   3146  HB3 ASP A 192     -21.850 -34.099  -0.721  1.00 43.33           H  
ATOM   3147  O   ASP A 192     -21.062 -32.413   1.645  1.00 43.33           O  
ATOM   3148  CG  ASP A 192     -23.445 -33.446  -1.974  1.00 43.33           C  
ATOM   3149  OD1 ASP A 192     -24.296 -32.542  -1.812  1.00 43.33           O  
ATOM   3150  OD2 ASP A 192     -23.656 -34.536  -2.544  1.00 43.33           O  
ATOM   3151  N   ILE A 193     -19.519 -31.876   0.121  1.00 38.25           N  
ATOM   3152  H   ILE A 193     -19.352 -31.564  -0.825  1.00 38.25           H  
ATOM   3153  CA  ILE A 193     -18.388 -31.954   1.066  1.00 38.25           C  
ATOM   3154  HA  ILE A 193     -18.472 -32.887   1.624  1.00 38.25           H  
ATOM   3155  C   ILE A 193     -18.469 -30.811   2.085  1.00 38.25           C  
ATOM   3156  CB  ILE A 193     -17.031 -31.964   0.324  1.00 38.25           C  
ATOM   3157  HB  ILE A 193     -16.964 -31.058  -0.278  1.00 38.25           H  
ATOM   3158  O   ILE A 193     -18.245 -31.031   3.276  1.00 38.25           O  
ATOM   3159  CG1 ILE A 193     -16.929 -33.190  -0.612  1.00 38.25           C  
ATOM   3160 HG12 ILE A 193     -16.917 -34.102  -0.016  1.00 38.25           H  
ATOM   3161 HG13 ILE A 193     -17.806 -33.229  -1.259  1.00 38.25           H  
ATOM   3162  CG2 ILE A 193     -15.858 -31.974   1.327  1.00 38.25           C  
ATOM   3163 HG21 ILE A 193     -15.876 -31.086   1.959  1.00 38.25           H  
ATOM   3164 HG22 ILE A 193     -15.919 -32.857   1.963  1.00 38.25           H  
ATOM   3165 HG23 ILE A 193     -14.900 -31.977   0.807  1.00 38.25           H  
ATOM   3166  CD1 ILE A 193     -15.697 -33.175  -1.528  1.00 38.25           C  
ATOM   3167 HD11 ILE A 193     -15.638 -32.225  -2.057  1.00 38.25           H  
ATOM   3168 HD12 ILE A 193     -14.786 -33.332  -0.951  1.00 38.25           H  
ATOM   3169 HD13 ILE A 193     -15.784 -33.982  -2.256  1.00 38.25           H  
ATOM   3170  N   ILE A 194     -18.834 -29.605   1.638  1.00 36.80           N  
ATOM   3171  H   ILE A 194     -19.020 -29.508   0.650  1.00 36.80           H  
ATOM   3172  CA  ILE A 194     -19.050 -28.442   2.510  1.00 36.80           C  
ATOM   3173  HA  ILE A 194     -18.174 -28.313   3.145  1.00 36.80           H  
ATOM   3174  C   ILE A 194     -20.243 -28.696   3.444  1.00 36.80           C  
ATOM   3175  CB  ILE A 194     -19.226 -27.162   1.657  1.00 36.80           C  
ATOM   3176  HB  ILE A 194     -20.012 -27.344   0.924  1.00 36.80           H  
ATOM   3177  O   ILE A 194     -20.107 -28.588   4.659  1.00 36.80           O  
ATOM   3178  CG1 ILE A 194     -17.919 -26.834   0.894  1.00 36.80           C  
ATOM   3179 HG12 ILE A 194     -17.568 -27.728   0.379  1.00 36.80           H  
ATOM   3180 HG13 ILE A 194     -17.145 -26.533   1.600  1.00 36.80           H  
ATOM   3181  CG2 ILE A 194     -19.666 -25.967   2.523  1.00 36.80           C  
ATOM   3182 HG21 ILE A 194     -18.934 -25.775   3.309  1.00 36.80           H  
ATOM   3183 HG22 ILE A 194     -20.635 -26.164   2.980  1.00 36.80           H  
ATOM   3184 HG23 ILE A 194     -19.789 -25.074   1.910  1.00 36.80           H  
ATOM   3185  CD1 ILE A 194     -18.086 -25.741  -0.172  1.00 36.80           C  
ATOM   3186 HD11 ILE A 194     -18.236 -24.768   0.295  1.00 36.80           H  
ATOM   3187 HD12 ILE A 194     -18.937 -25.976  -0.812  1.00 36.80           H  
ATOM   3188 HD13 ILE A 194     -17.191 -25.697  -0.792  1.00 36.80           H  
ATOM   3189  N   THR A 195     -21.396 -29.096   2.905  1.00 39.48           N  
ATOM   3190  H   THR A 195     -21.458 -29.161   1.899  1.00 39.48           H  
ATOM   3191  CA  THR A 195     -22.614 -29.398   3.668  1.00 39.48           C  
ATOM   3192  HA  THR A 195     -22.862 -28.534   4.285  1.00 39.48           H  
ATOM   3193  C   THR A 195     -22.419 -30.575   4.619  1.00 39.48           C  
ATOM   3194  CB  THR A 195     -23.789 -29.675   2.713  1.00 39.48           C  
ATOM   3195  HB  THR A 195     -23.539 -30.516   2.067  1.00 39.48           H  
ATOM   3196  O   THR A 195     -23.010 -30.575   5.691  1.00 39.48           O  
ATOM   3197  CG2 THR A 195     -25.110 -29.968   3.426  1.00 39.48           C  
ATOM   3198 HG21 THR A 195     -25.912 -30.019   2.689  1.00 39.48           H  
ATOM   3199 HG22 THR A 195     -25.045 -30.929   3.936  1.00 39.48           H  
ATOM   3200 HG23 THR A 195     -25.326 -29.184   4.151  1.00 39.48           H  
ATOM   3201  OG1 THR A 195     -24.039 -28.543   1.914  1.00 39.48           O  
ATOM   3202  HG1 THR A 195     -24.256 -27.804   2.487  1.00 39.48           H  
ATOM   3203  N   ARG A 196     -21.579 -31.558   4.285  1.00 41.46           N  
ATOM   3204  H   ARG A 196     -21.188 -31.557   3.354  1.00 41.46           H  
ATOM   3205  CA  ARG A 196     -21.224 -32.663   5.183  1.00 41.46           C  
ATOM   3206  HA  ARG A 196     -22.130 -33.028   5.667  1.00 41.46           H  
ATOM   3207  C   ARG A 196     -20.306 -32.200   6.311  1.00 41.46           C  
ATOM   3208  CB  ARG A 196     -20.637 -33.796   4.339  1.00 41.46           C  
ATOM   3209  HB2 ARG A 196     -19.696 -33.475   3.892  1.00 41.46           H  
ATOM   3210  HB3 ARG A 196     -21.350 -34.013   3.544  1.00 41.46           H  
ATOM   3211  O   ARG A 196     -20.638 -32.427   7.465  1.00 41.46           O  
ATOM   3212  CG  ARG A 196     -20.416 -35.088   5.123  1.00 41.46           C  
ATOM   3213  HG2 ARG A 196     -21.331 -35.351   5.654  1.00 41.46           H  
ATOM   3214  HG3 ARG A 196     -19.603 -34.952   5.836  1.00 41.46           H  
ATOM   3215  CD  ARG A 196     -20.056 -36.195   4.129  1.00 41.46           C  
ATOM   3216  HD2 ARG A 196     -19.030 -36.045   3.791  1.00 41.46           H  
ATOM   3217  HD3 ARG A 196     -20.725 -36.124   3.271  1.00 41.46           H  
ATOM   3218  NE  ARG A 196     -20.195 -37.522   4.743  1.00 41.46           N  
ATOM   3219  HE  ARG A 196     -20.144 -37.532   5.752  1.00 41.46           H  
ATOM   3220  NH1 ARG A 196     -20.408 -38.719   2.789  1.00 41.46           N  
ATOM   3221 HH11 ARG A 196     -20.601 -39.584   2.306  1.00 41.46           H  
ATOM   3222 HH12 ARG A 196     -20.238 -37.869   2.270  1.00 41.46           H  
ATOM   3223  NH2 ARG A 196     -20.647 -39.751   4.753  1.00 41.46           N  
ATOM   3224 HH21 ARG A 196     -20.838 -40.616   4.269  1.00 41.46           H  
ATOM   3225 HH22 ARG A 196     -20.672 -39.707   5.762  1.00 41.46           H  
ATOM   3226  CZ  ARG A 196     -20.413 -38.653   4.095  1.00 41.46           C  
ATOM   3227  N   SER A 197     -19.247 -31.454   5.994  1.00 38.31           N  
ATOM   3228  H   SER A 197     -19.059 -31.278   5.017  1.00 38.31           H  
ATOM   3229  CA  SER A 197     -18.339 -30.874   6.999  1.00 38.31           C  
ATOM   3230  HA  SER A 197     -17.918 -31.679   7.601  1.00 38.31           H  
ATOM   3231  C   SER A 197     -19.063 -29.917   7.958  1.00 38.31           C  
ATOM   3232  CB  SER A 197     -17.182 -30.122   6.325  1.00 38.31           C  
ATOM   3233  HB2 SER A 197     -16.472 -29.813   7.092  1.00 38.31           H  
ATOM   3234  HB3 SER A 197     -17.567 -29.229   5.832  1.00 38.31           H  
ATOM   3235  O   SER A 197     -18.724 -29.858   9.132  1.00 38.31           O  
ATOM   3236  OG  SER A 197     -16.512 -30.922   5.363  1.00 38.31           O  
ATOM   3237  HG  SER A 197     -17.091 -31.014   4.603  1.00 38.31           H  
ATOM   3238  N   LEU A 198     -20.089 -29.198   7.479  1.00 39.39           N  
ATOM   3239  H   LEU A 198     -20.259 -29.223   6.484  1.00 39.39           H  
ATOM   3240  CA  LEU A 198     -20.918 -28.301   8.295  1.00 39.39           C  
ATOM   3241  HA  LEU A 198     -20.302 -27.898   9.099  1.00 39.39           H  
ATOM   3242  C   LEU A 198     -22.080 -29.013   9.010  1.00 39.39           C  
ATOM   3243  CB  LEU A 198     -21.395 -27.114   7.439  1.00 39.39           C  
ATOM   3244  HB2 LEU A 198     -21.911 -27.502   6.561  1.00 39.39           H  
ATOM   3245  HB3 LEU A 198     -22.113 -26.534   8.019  1.00 39.39           H  
ATOM   3246  O   LEU A 198     -22.465 -28.582  10.086  1.00 39.39           O  
ATOM   3247  CG  LEU A 198     -20.258 -26.169   6.994  1.00 39.39           C  
ATOM   3248  HG  LEU A 198     -19.484 -26.738   6.478  1.00 39.39           H  
ATOM   3249  CD1 LEU A 198     -20.807 -25.129   6.020  1.00 39.39           C  
ATOM   3250 HD11 LEU A 198     -21.533 -24.496   6.531  1.00 39.39           H  
ATOM   3251 HD12 LEU A 198     -19.989 -24.512   5.646  1.00 39.39           H  
ATOM   3252 HD13 LEU A 198     -21.284 -25.636   5.182  1.00 39.39           H  
ATOM   3253  CD2 LEU A 198     -19.611 -25.413   8.157  1.00 39.39           C  
ATOM   3254 HD21 LEU A 198     -20.370 -24.884   8.732  1.00 39.39           H  
ATOM   3255 HD22 LEU A 198     -18.882 -24.696   7.781  1.00 39.39           H  
ATOM   3256 HD23 LEU A 198     -19.092 -26.108   8.816  1.00 39.39           H  
ATOM   3257  N   LYS A 199     -22.601 -30.137   8.497  1.00 39.58           N  
ATOM   3258  H   LYS A 199     -22.296 -30.436   7.582  1.00 39.58           H  
ATOM   3259  CA  LYS A 199     -23.511 -31.017   9.263  1.00 39.58           C  
ATOM   3260  HA  LYS A 199     -24.257 -30.407   9.772  1.00 39.58           H  
ATOM   3261  C   LYS A 199     -22.793 -31.778  10.377  1.00 39.58           C  
ATOM   3262  CB  LYS A 199     -24.209 -32.018   8.336  1.00 39.58           C  
ATOM   3263  HB2 LYS A 199     -23.500 -32.396   7.601  1.00 39.58           H  
ATOM   3264  HB3 LYS A 199     -24.561 -32.862   8.929  1.00 39.58           H  
ATOM   3265  O   LYS A 199     -23.421 -32.132  11.367  1.00 39.58           O  
ATOM   3266  CG  LYS A 199     -25.424 -31.391   7.646  1.00 39.58           C  
ATOM   3267  HG2 LYS A 199     -25.130 -30.499   7.093  1.00 39.58           H  
ATOM   3268  HG3 LYS A 199     -26.152 -31.104   8.404  1.00 39.58           H  
ATOM   3269  CD  LYS A 199     -26.058 -32.406   6.692  1.00 39.58           C  
ATOM   3270  HD2 LYS A 199     -26.322 -33.303   7.252  1.00 39.58           H  
ATOM   3271  HD3 LYS A 199     -25.342 -32.662   5.911  1.00 39.58           H  
ATOM   3272  CE  LYS A 199     -27.314 -31.790   6.076  1.00 39.58           C  
ATOM   3273  HE2 LYS A 199     -27.967 -31.459   6.884  1.00 39.58           H  
ATOM   3274  HE3 LYS A 199     -27.023 -30.907   5.507  1.00 39.58           H  
ATOM   3275  NZ  LYS A 199     -28.023 -32.760   5.208  1.00 39.58           N  
ATOM   3276  HZ1 LYS A 199     -28.854 -32.333   4.826  1.00 39.58           H  
ATOM   3277  HZ2 LYS A 199     -28.297 -33.567   5.749  1.00 39.58           H  
ATOM   3278  HZ3 LYS A 199     -27.425 -33.055   4.450  1.00 39.58           H  
ATOM   3279  N   GLU A 200     -21.502 -32.040  10.200  1.00 38.34           N  
ATOM   3280  H   GLU A 200     -21.096 -31.846   9.296  1.00 38.34           H  
ATOM   3281  CA  GLU A 200     -20.626 -32.611  11.223  1.00 38.34           C  
ATOM   3282  HA  GLU A 200     -21.205 -33.302  11.837  1.00 38.34           H  
ATOM   3283  C   GLU A 200     -20.120 -31.518  12.201  1.00 38.34           C  
ATOM   3284  CB  GLU A 200     -19.511 -33.439  10.522  1.00 38.34           C  
ATOM   3285  HB2 GLU A 200     -19.012 -32.815   9.781  1.00 38.34           H  
ATOM   3286  HB3 GLU A 200     -18.771 -33.742  11.264  1.00 38.34           H  
ATOM   3287  O   GLU A 200     -19.663 -31.843  13.297  1.00 38.34           O  
ATOM   3288  CG  GLU A 200     -20.075 -34.719   9.840  1.00 38.34           C  
ATOM   3289  HG2 GLU A 200     -20.422 -35.390  10.625  1.00 38.34           H  
ATOM   3290  HG3 GLU A 200     -20.953 -34.450   9.253  1.00 38.34           H  
ATOM   3291  CD  GLU A 200     -19.109 -35.502   8.910  1.00 38.34           C  
ATOM   3292  OE1 GLU A 200     -19.613 -36.245   8.022  1.00 38.34           O  
ATOM   3293  OE2 GLU A 200     -17.870 -35.413   9.079  1.00 38.34           O  
ATOM   3294  N   PHE A 201     -20.242 -30.221  11.876  1.00 35.53           N  
ATOM   3295  H   PHE A 201     -20.683 -29.986  10.997  1.00 35.53           H  
ATOM   3296  CA  PHE A 201     -19.791 -29.102  12.717  1.00 35.53           C  
ATOM   3297  HA  PHE A 201     -18.777 -29.326  13.049  1.00 35.53           H  
ATOM   3298  C   PHE A 201     -20.641 -28.940  13.987  1.00 35.53           C  
ATOM   3299  CB  PHE A 201     -19.712 -27.810  11.885  1.00 35.53           C  
ATOM   3300  HB2 PHE A 201     -19.085 -28.000  11.014  1.00 35.53           H  
ATOM   3301  HB3 PHE A 201     -20.710 -27.557  11.529  1.00 35.53           H  
ATOM   3302  O   PHE A 201     -21.698 -28.313  13.989  1.00 35.53           O  
ATOM   3303  CG  PHE A 201     -19.145 -26.598  12.605  1.00 35.53           C  
ATOM   3304  CD1 PHE A 201     -20.006 -25.584  13.068  1.00 35.53           C  
ATOM   3305  HD1 PHE A 201     -21.074 -25.684  12.945  1.00 35.53           H  
ATOM   3306  CD2 PHE A 201     -17.754 -26.458  12.774  1.00 35.53           C  
ATOM   3307  HD2 PHE A 201     -17.086 -27.221  12.404  1.00 35.53           H  
ATOM   3308  CE1 PHE A 201     -19.478 -24.439  13.692  1.00 35.53           C  
ATOM   3309  HE1 PHE A 201     -20.143 -23.659  14.033  1.00 35.53           H  
ATOM   3310  CE2 PHE A 201     -17.228 -25.324  13.421  1.00 35.53           C  
ATOM   3311  HE2 PHE A 201     -16.162 -25.227  13.566  1.00 35.53           H  
ATOM   3312  CZ  PHE A 201     -18.092 -24.314  13.881  1.00 35.53           C  
ATOM   3313  HZ  PHE A 201     -17.694 -23.445  14.384  1.00 35.53           H  
ATOM   3314  N   TYR A 202     -20.150 -29.508  15.089  1.00 34.63           N  
ATOM   3315  H   TYR A 202     -19.319 -30.076  15.005  1.00 34.63           H  
ATOM   3316  CA  TYR A 202     -20.763 -29.387  16.405  1.00 34.63           C  
ATOM   3317  HA  TYR A 202     -21.845 -29.346  16.285  1.00 34.63           H  
ATOM   3318  C   TYR A 202     -20.309 -28.100  17.103  1.00 34.63           C  
ATOM   3319  CB  TYR A 202     -20.438 -30.637  17.233  1.00 34.63           C  
ATOM   3320  HB2 TYR A 202     -20.729 -31.519  16.664  1.00 34.63           H  
ATOM   3321  HB3 TYR A 202     -19.361 -30.693  17.395  1.00 34.63           H  
ATOM   3322  O   TYR A 202     -19.151 -27.975  17.503  1.00 34.63           O  
ATOM   3323  CG  TYR A 202     -21.151 -30.677  18.570  1.00 34.63           C  
ATOM   3324  CD1 TYR A 202     -20.469 -30.330  19.753  1.00 34.63           C  
ATOM   3325  HD1 TYR A 202     -19.436 -30.018  19.707  1.00 34.63           H  
ATOM   3326  CD2 TYR A 202     -22.508 -31.051  18.624  1.00 34.63           C  
ATOM   3327  HD2 TYR A 202     -23.032 -31.303  17.714  1.00 34.63           H  
ATOM   3328  CE1 TYR A 202     -21.137 -30.374  20.993  1.00 34.63           C  
ATOM   3329  HE1 TYR A 202     -20.606 -30.111  21.896  1.00 34.63           H  
ATOM   3330  CE2 TYR A 202     -23.183 -31.084  19.859  1.00 34.63           C  
ATOM   3331  HE2 TYR A 202     -24.224 -31.366  19.907  1.00 34.63           H  
ATOM   3332  OH  TYR A 202     -23.151 -30.803  22.239  1.00 34.63           O  
ATOM   3333  HH  TYR A 202     -22.550 -30.614  22.963  1.00 34.63           H  
ATOM   3334  CZ  TYR A 202     -22.499 -30.748  21.046  1.00 34.63           C  
ATOM   3335  N   VAL A 203     -21.239 -27.161  17.274  1.00 37.69           N  
ATOM   3336  H   VAL A 203     -22.158 -27.323  16.887  1.00 37.69           H  
ATOM   3337  CA  VAL A 203     -21.064 -25.988  18.137  1.00 37.69           C  
ATOM   3338  HA  VAL A 203     -20.063 -25.583  17.984  1.00 37.69           H  
ATOM   3339  C   VAL A 203     -21.236 -26.431  19.600  1.00 37.69           C  
ATOM   3340  CB  VAL A 203     -22.077 -24.886  17.762  1.00 37.69           C  
ATOM   3341  HB  VAL A 203     -23.092 -25.270  17.869  1.00 37.69           H  
ATOM   3342  O   VAL A 203     -22.285 -26.996  19.926  1.00 37.69           O  
ATOM   3343  CG1 VAL A 203     -21.920 -23.647  18.642  1.00 37.69           C  
ATOM   3344 HG11 VAL A 203     -22.107 -23.893  19.688  1.00 37.69           H  
ATOM   3345 HG12 VAL A 203     -22.642 -22.886  18.345  1.00 37.69           H  
ATOM   3346 HG13 VAL A 203     -20.911 -23.250  18.532  1.00 37.69           H  
ATOM   3347  CG2 VAL A 203     -21.876 -24.421  16.314  1.00 37.69           C  
ATOM   3348 HG21 VAL A 203     -20.861 -24.042  16.192  1.00 37.69           H  
ATOM   3349 HG22 VAL A 203     -22.588 -23.631  16.077  1.00 37.69           H  
ATOM   3350 HG23 VAL A 203     -22.041 -25.247  15.622  1.00 37.69           H  
ATOM   3351  N   PRO A 204     -20.258 -26.204  20.501  1.00 36.92           N  
ATOM   3352  CA  PRO A 204     -20.428 -26.503  21.920  1.00 36.92           C  
ATOM   3353  HA  PRO A 204     -20.599 -27.574  22.028  1.00 36.92           H  
ATOM   3354  C   PRO A 204     -21.610 -25.726  22.513  1.00 36.92           C  
ATOM   3355  CB  PRO A 204     -19.099 -26.134  22.594  1.00 36.92           C  
ATOM   3356  HB2 PRO A 204     -18.852 -26.819  23.406  1.00 36.92           H  
ATOM   3357  HB3 PRO A 204     -19.130 -25.108  22.960  1.00 36.92           H  
ATOM   3358  O   PRO A 204     -21.732 -24.520  22.310  1.00 36.92           O  
ATOM   3359  CG  PRO A 204     -18.087 -26.227  21.453  1.00 36.92           C  
ATOM   3360  HG2 PRO A 204     -17.215 -25.596  21.630  1.00 36.92           H  
ATOM   3361  HG3 PRO A 204     -17.788 -27.265  21.307  1.00 36.92           H  
ATOM   3362  CD  PRO A 204     -18.898 -25.750  20.249  1.00 36.92           C  
ATOM   3363  HD2 PRO A 204     -18.884 -24.662  20.197  1.00 36.92           H  
ATOM   3364  HD3 PRO A 204     -18.487 -26.181  19.336  1.00 36.92           H  
ATOM   3365  N   LYS A 205     -22.469 -26.399  23.287  1.00 37.40           N  
ATOM   3366  H   LYS A 205     -22.314 -27.389  23.418  1.00 37.40           H  
ATOM   3367  CA  LYS A 205     -23.675 -25.786  23.883  1.00 37.40           C  
ATOM   3368  HA  LYS A 205     -24.168 -25.192  23.113  1.00 37.40           H  
ATOM   3369  C   LYS A 205     -23.391 -24.783  25.010  1.00 37.40           C  
ATOM   3370  CB  LYS A 205     -24.654 -26.873  24.352  1.00 37.40           C  
ATOM   3371  HB2 LYS A 205     -24.163 -27.532  25.068  1.00 37.40           H  
ATOM   3372  HB3 LYS A 205     -25.491 -26.387  24.854  1.00 37.40           H  
ATOM   3373  O   LYS A 205     -24.317 -24.153  25.504  1.00 37.40           O  
ATOM   3374  CG  LYS A 205     -25.202 -27.689  23.174  1.00 37.40           C  
ATOM   3375  HG2 LYS A 205     -24.417 -28.326  22.768  1.00 37.40           H  
ATOM   3376  HG3 LYS A 205     -25.537 -27.004  22.395  1.00 37.40           H  
ATOM   3377  CD  LYS A 205     -26.390 -28.548  23.617  1.00 37.40           C  
ATOM   3378  HD2 LYS A 205     -27.145 -27.895  24.055  1.00 37.40           H  
ATOM   3379  HD3 LYS A 205     -26.065 -29.275  24.362  1.00 37.40           H  
ATOM   3380  CE  LYS A 205     -26.972 -29.261  22.395  1.00 37.40           C  
ATOM   3381  HE2 LYS A 205     -27.028 -28.542  21.578  1.00 37.40           H  
ATOM   3382  HE3 LYS A 205     -26.287 -30.053  22.091  1.00 37.40           H  
ATOM   3383  NZ  LYS A 205     -28.326 -29.796  22.674  1.00 37.40           N  
ATOM   3384  HZ1 LYS A 205     -28.300 -30.459  23.436  1.00 37.40           H  
ATOM   3385  HZ2 LYS A 205     -28.942 -29.035  22.921  1.00 37.40           H  
ATOM   3386  HZ3 LYS A 205     -28.705 -30.237  21.848  1.00 37.40           H  
ATOM   3387  N   GLU A 206     -22.130 -24.635  25.403  1.00 38.99           N  
ATOM   3388  H   GLU A 206     -21.427 -25.175  24.918  1.00 38.99           H  
ATOM   3389  CA  GLU A 206     -21.663 -23.751  26.477  1.00 38.99           C  
ATOM   3390  HA  GLU A 206     -22.524 -23.268  26.938  1.00 38.99           H  
ATOM   3391  C   GLU A 206     -20.801 -22.602  25.920  1.00 38.99           C  
ATOM   3392  CB  GLU A 206     -20.969 -24.572  27.581  1.00 38.99           C  
ATOM   3393  HB2 GLU A 206     -20.106 -25.088  27.160  1.00 38.99           H  
ATOM   3394  HB3 GLU A 206     -20.630 -23.889  28.360  1.00 38.99           H  
ATOM   3395  O   GLU A 206     -19.768 -22.242  26.481  1.00 38.99           O  
ATOM   3396  CG  GLU A 206     -21.925 -25.599  28.217  1.00 38.99           C  
ATOM   3397  HG2 GLU A 206     -22.822 -25.075  28.547  1.00 38.99           H  
ATOM   3398  HG3 GLU A 206     -22.222 -26.324  27.460  1.00 38.99           H  
ATOM   3399  CD  GLU A 206     -21.329 -26.361  29.413  1.00 38.99           C  
ATOM   3400  OE1 GLU A 206     -22.081 -27.189  29.977  1.00 38.99           O  
ATOM   3401  OE2 GLU A 206     -20.147 -26.130  29.757  1.00 38.99           O  
ATOM   3402  N   ILE A 207     -21.210 -22.022  24.784  1.00 36.59           N  
ATOM   3403  H   ILE A 207     -22.056 -22.358  24.346  1.00 36.59           H  
ATOM   3404  CA  ILE A 207     -20.602 -20.786  24.279  1.00 36.59           C  
ATOM   3405  HA  ILE A 207     -19.520 -20.913  24.328  1.00 36.59           H  
ATOM   3406  C   ILE A 207     -20.936 -19.619  25.212  1.00 36.59           C  
ATOM   3407  CB  ILE A 207     -20.969 -20.526  22.799  1.00 36.59           C  
ATOM   3408  HB  ILE A 207     -22.003 -20.826  22.628  1.00 36.59           H  
ATOM   3409  O   ILE A 207     -22.090 -19.363  25.551  1.00 36.59           O  
ATOM   3410  CG1 ILE A 207     -20.033 -21.400  21.934  1.00 36.59           C  
ATOM   3411 HG12 ILE A 207     -18.995 -21.148  22.155  1.00 36.59           H  
ATOM   3412 HG13 ILE A 207     -20.183 -22.446  22.198  1.00 36.59           H  
ATOM   3413  CG2 ILE A 207     -20.837 -19.042  22.406  1.00 36.59           C  
ATOM   3414 HG21 ILE A 207     -21.107 -18.890  21.361  1.00 36.59           H  
ATOM   3415 HG22 ILE A 207     -19.812 -18.710  22.570  1.00 36.59           H  
ATOM   3416 HG23 ILE A 207     -21.518 -18.425  22.991  1.00 36.59           H  
ATOM   3417  CD1 ILE A 207     -20.234 -21.258  20.424  1.00 36.59           C  
ATOM   3418 HD11 ILE A 207     -19.903 -20.277  20.083  1.00 36.59           H  
ATOM   3419 HD12 ILE A 207     -19.631 -22.011  19.916  1.00 36.59           H  
ATOM   3420 HD13 ILE A 207     -21.288 -21.394  20.178  1.00 36.59           H  
ATOM   3421  N   ASN A 208     -19.893 -18.893  25.609  1.00 35.16           N  
ATOM   3422  H   ASN A 208     -18.977 -19.170  25.285  1.00 35.16           H  
ATOM   3423  CA  ASN A 208     -20.004 -17.707  26.442  1.00 35.16           C  
ATOM   3424  HA  ASN A 208     -20.844 -17.859  27.121  1.00 35.16           H  
ATOM   3425  C   ASN A 208     -20.334 -16.463  25.587  1.00 35.16           C  
ATOM   3426  CB  ASN A 208     -18.727 -17.624  27.290  1.00 35.16           C  
ATOM   3427  HB2 ASN A 208     -18.444 -18.633  27.588  1.00 35.16           H  
ATOM   3428  HB3 ASN A 208     -17.917 -17.209  26.690  1.00 35.16           H  
ATOM   3429  O   ASN A 208     -19.984 -16.382  24.410  1.00 35.16           O  
ATOM   3430  CG  ASN A 208     -18.889 -16.792  28.546  1.00 35.16           C  
ATOM   3431  ND2 ASN A 208     -18.297 -17.223  29.630  1.00 35.16           N  
ATOM   3432 HD21 ASN A 208     -18.173 -16.534  30.358  1.00 35.16           H  
ATOM   3433 HD22 ASN A 208     -17.865 -18.136  29.656  1.00 35.16           H  
ATOM   3434  OD1 ASN A 208     -19.503 -15.740  28.562  1.00 35.16           O  
ATOM   3435  N   ILE A 209     -21.016 -15.493  26.192  1.00 27.40           N  
ATOM   3436  H   ILE A 209     -21.054 -15.552  27.200  1.00 27.40           H  
ATOM   3437  CA  ILE A 209     -22.010 -14.605  25.558  1.00 27.40           C  
ATOM   3438  HA  ILE A 209     -22.725 -15.229  25.023  1.00 27.40           H  
ATOM   3439  C   ILE A 209     -21.432 -13.637  24.497  1.00 27.40           C  
ATOM   3440  CB  ILE A 209     -22.776 -13.901  26.713  1.00 27.40           C  
ATOM   3441  HB  ILE A 209     -22.041 -13.438  27.371  1.00 27.40           H  
ATOM   3442  O   ILE A 209     -22.177 -13.134  23.658  1.00 27.40           O  
ATOM   3443  CG1 ILE A 209     -23.579 -14.953  27.527  1.00 27.40           C  
ATOM   3444 HG12 ILE A 209     -22.935 -15.792  27.792  1.00 27.40           H  
ATOM   3445 HG13 ILE A 209     -24.386 -15.347  26.908  1.00 27.40           H  
ATOM   3446  CG2 ILE A 209     -23.725 -12.792  26.233  1.00 27.40           C  
ATOM   3447 HG21 ILE A 209     -24.448 -13.210  25.533  1.00 27.40           H  
ATOM   3448 HG22 ILE A 209     -23.154 -12.000  25.749  1.00 27.40           H  
ATOM   3449 HG23 ILE A 209     -24.253 -12.336  27.072  1.00 27.40           H  
ATOM   3450  CD1 ILE A 209     -24.173 -14.437  28.844  1.00 27.40           C  
ATOM   3451 HD11 ILE A 209     -23.394 -13.970  29.446  1.00 27.40           H  
ATOM   3452 HD12 ILE A 209     -24.973 -13.721  28.653  1.00 27.40           H  
ATOM   3453 HD13 ILE A 209     -24.592 -15.278  29.398  1.00 27.40           H  
ATOM   3454  N   ASN A 210     -20.113 -13.422  24.492  1.00 31.21           N  
ATOM   3455  H   ASN A 210     -19.567 -13.961  25.149  1.00 31.21           H  
ATOM   3456  CA  ASN A 210     -19.394 -12.537  23.569  1.00 31.21           C  
ATOM   3457  HA  ASN A 210     -20.107 -11.955  22.985  1.00 31.21           H  
ATOM   3458  C   ASN A 210     -18.536 -13.360  22.582  1.00 31.21           C  
ATOM   3459  CB  ASN A 210     -18.528 -11.563  24.392  1.00 31.21           C  
ATOM   3460  HB2 ASN A 210     -17.786 -12.145  24.938  1.00 31.21           H  
ATOM   3461  HB3 ASN A 210     -17.997 -10.900  23.709  1.00 31.21           H  
ATOM   3462  O   ASN A 210     -17.309 -13.419  22.725  1.00 31.21           O  
ATOM   3463  CG  ASN A 210     -19.264 -10.693  25.392  1.00 31.21           C  
ATOM   3464  ND2 ASN A 210     -18.549 -10.216  26.384  1.00 31.21           N  
ATOM   3465 HD21 ASN A 210     -19.039  -9.646  27.059  1.00 31.21           H  
ATOM   3466 HD22 ASN A 210     -17.575 -10.473  26.454  1.00 31.21           H  
ATOM   3467  OD1 ASN A 210     -20.451 -10.426  25.326  1.00 31.21           O  
ATOM   3468  N   THR A 211     -19.177 -14.033  21.621  1.00 34.01           N  
ATOM   3469  H   THR A 211     -20.178 -13.927  21.538  1.00 34.01           H  
ATOM   3470  CA  THR A 211     -18.513 -14.957  20.681  1.00 34.01           C  
ATOM   3471  HA  THR A 211     -17.434 -14.810  20.732  1.00 34.01           H  
ATOM   3472  C   THR A 211     -18.936 -14.670  19.238  1.00 34.01           C  
ATOM   3473  CB  THR A 211     -18.779 -16.419  21.082  1.00 34.01           C  
ATOM   3474  HB  THR A 211     -19.854 -16.591  21.134  1.00 34.01           H  
ATOM   3475  O   THR A 211     -19.926 -15.201  18.738  1.00 34.01           O  
ATOM   3476  CG2 THR A 211     -18.163 -17.454  20.138  1.00 34.01           C  
ATOM   3477 HG21 THR A 211     -18.201 -18.442  20.598  1.00 34.01           H  
ATOM   3478 HG22 THR A 211     -18.724 -17.485  19.204  1.00 34.01           H  
ATOM   3479 HG23 THR A 211     -17.127 -17.193  19.923  1.00 34.01           H  
ATOM   3480  OG1 THR A 211     -18.216 -16.672  22.354  1.00 34.01           O  
ATOM   3481  HG1 THR A 211     -18.885 -16.453  23.007  1.00 34.01           H  
ATOM   3482  N   GLU A 212     -18.184 -13.808  18.554  1.00 33.87           N  
ATOM   3483  H   GLU A 212     -17.373 -13.410  19.006  1.00 33.87           H  
ATOM   3484  CA  GLU A 212     -18.390 -13.505  17.131  1.00 33.87           C  
ATOM   3485  HA  GLU A 212     -19.438 -13.265  16.954  1.00 33.87           H  
ATOM   3486  C   GLU A 212     -18.003 -14.717  16.272  1.00 33.87           C  
ATOM   3487  CB  GLU A 212     -17.532 -12.302  16.712  1.00 33.87           C  
ATOM   3488  HB2 GLU A 212     -17.639 -12.152  15.638  1.00 33.87           H  
ATOM   3489  HB3 GLU A 212     -16.491 -12.551  16.918  1.00 33.87           H  
ATOM   3490  O   GLU A 212     -16.862 -15.174  16.328  1.00 33.87           O  
ATOM   3491  CG  GLU A 212     -17.897 -10.992  17.428  1.00 33.87           C  
ATOM   3492  HG2 GLU A 212     -17.893 -11.157  18.505  1.00 33.87           H  
ATOM   3493  HG3 GLU A 212     -18.906 -10.704  17.132  1.00 33.87           H  
ATOM   3494  CD  GLU A 212     -16.905  -9.861  17.107  1.00 33.87           C  
ATOM   3495  OE1 GLU A 212     -17.321  -8.687  17.179  1.00 33.87           O  
ATOM   3496  OE2 GLU A 212     -15.717 -10.174  16.838  1.00 33.87           O  
ATOM   3497  N   ILE A 213     -18.924 -15.223  15.445  1.00 33.29           N  
ATOM   3498  H   ILE A 213     -19.839 -14.797  15.423  1.00 33.29           H  
ATOM   3499  CA  ILE A 213     -18.653 -16.323  14.507  1.00 33.29           C  
ATOM   3500  HA  ILE A 213     -17.613 -16.634  14.608  1.00 33.29           H  
ATOM   3501  C   ILE A 213     -18.833 -15.800  13.085  1.00 33.29           C  
ATOM   3502  CB  ILE A 213     -19.519 -17.571  14.808  1.00 33.29           C  
ATOM   3503  HB  ILE A 213     -20.571 -17.289  14.750  1.00 33.29           H  
ATOM   3504  O   ILE A 213     -19.957 -15.634  12.606  1.00 33.29           O  
ATOM   3505  CG1 ILE A 213     -19.230 -18.097  16.234  1.00 33.29           C  
ATOM   3506 HG12 ILE A 213     -19.447 -17.302  16.948  1.00 33.29           H  
ATOM   3507 HG13 ILE A 213     -18.173 -18.348  16.324  1.00 33.29           H  
ATOM   3508  CG2 ILE A 213     -19.248 -18.667  13.754  1.00 33.29           C  
ATOM   3509 HG21 ILE A 213     -19.504 -18.308  12.757  1.00 33.29           H  
ATOM   3510 HG22 ILE A 213     -19.869 -19.541  13.947  1.00 33.29           H  
ATOM   3511 HG23 ILE A 213     -18.196 -18.952  13.775  1.00 33.29           H  
ATOM   3512  CD1 ILE A 213     -20.066 -19.313  16.655  1.00 33.29           C  
ATOM   3513 HD11 ILE A 213     -21.124 -19.113  16.488  1.00 33.29           H  
ATOM   3514 HD12 ILE A 213     -19.907 -19.505  17.716  1.00 33.29           H  
ATOM   3515 HD13 ILE A 213     -19.764 -20.200  16.098  1.00 33.29           H  
ATOM   3516  N   VAL A 214     -17.716 -15.574  12.389  1.00 32.70           N  
ATOM   3517  H   VAL A 214     -16.833 -15.756  12.844  1.00 32.70           H  
ATOM   3518  CA  VAL A 214     -17.716 -15.071  11.007  1.00 32.70           C  
ATOM   3519  HA  VAL A 214     -18.739 -14.808  10.737  1.00 32.70           H  
ATOM   3520  C   VAL A 214     -17.253 -16.176  10.060  1.00 32.70           C  
ATOM   3521  CB  VAL A 214     -16.888 -13.782  10.853  1.00 32.70           C  
ATOM   3522  HB  VAL A 214     -15.826 -14.017  10.913  1.00 32.70           H  
ATOM   3523  O   VAL A 214     -16.097 -16.603  10.097  1.00 32.70           O  
ATOM   3524  CG1 VAL A 214     -17.186 -13.145   9.490  1.00 32.70           C  
ATOM   3525 HG11 VAL A 214     -16.955 -13.844   8.686  1.00 32.70           H  
ATOM   3526 HG12 VAL A 214     -18.238 -12.869   9.428  1.00 32.70           H  
ATOM   3527 HG13 VAL A 214     -16.580 -12.247   9.365  1.00 32.70           H  
ATOM   3528  CG2 VAL A 214     -17.216 -12.735  11.926  1.00 32.70           C  
ATOM   3529 HG21 VAL A 214     -18.285 -12.521  11.933  1.00 32.70           H  
ATOM   3530 HG22 VAL A 214     -16.669 -11.812  11.734  1.00 32.70           H  
ATOM   3531 HG23 VAL A 214     -16.925 -13.098  12.912  1.00 32.70           H  
ATOM   3532  N   LEU A 215     -18.169 -16.648   9.208  1.00 34.80           N  
ATOM   3533  H   LEU A 215     -19.085 -16.224   9.226  1.00 34.80           H  
ATOM   3534  CA  LEU A 215     -17.987 -17.839   8.375  1.00 34.80           C  
ATOM   3535  HA  LEU A 215     -17.016 -18.283   8.597  1.00 34.80           H  
ATOM   3536  C   LEU A 215     -18.011 -17.480   6.879  1.00 34.80           C  
ATOM   3537  CB  LEU A 215     -19.072 -18.863   8.765  1.00 34.80           C  
ATOM   3538  HB2 LEU A 215     -20.037 -18.497   8.415  1.00 34.80           H  
ATOM   3539  HB3 LEU A 215     -19.133 -18.925   9.852  1.00 34.80           H  
ATOM   3540  O   LEU A 215     -19.072 -17.410   6.255  1.00 34.80           O  
ATOM   3541  CG  LEU A 215     -18.795 -20.269   8.192  1.00 34.80           C  
ATOM   3542  HG  LEU A 215     -18.050 -20.210   7.398  1.00 34.80           H  
ATOM   3543  CD1 LEU A 215     -18.275 -21.218   9.272  1.00 34.80           C  
ATOM   3544 HD11 LEU A 215     -19.033 -21.367  10.042  1.00 34.80           H  
ATOM   3545 HD12 LEU A 215     -18.019 -22.182   8.831  1.00 34.80           H  
ATOM   3546 HD13 LEU A 215     -17.382 -20.794   9.732  1.00 34.80           H  
ATOM   3547  CD2 LEU A 215     -20.064 -20.876   7.597  1.00 34.80           C  
ATOM   3548 HD21 LEU A 215     -19.865 -21.889   7.246  1.00 34.80           H  
ATOM   3549 HD22 LEU A 215     -20.400 -20.257   6.765  1.00 34.80           H  
ATOM   3550 HD23 LEU A 215     -20.846 -20.906   8.355  1.00 34.80           H  
ATOM   3551  N   PHE A 216     -16.835 -17.277   6.278  1.00 32.40           N  
ATOM   3552  H   PHE A 216     -15.991 -17.370   6.824  1.00 32.40           H  
ATOM   3553  CA  PHE A 216     -16.726 -16.936   4.855  1.00 32.40           C  
ATOM   3554  HA  PHE A 216     -17.611 -16.367   4.571  1.00 32.40           H  
ATOM   3555  C   PHE A 216     -16.672 -18.187   3.970  1.00 32.40           C  
ATOM   3556  CB  PHE A 216     -15.518 -16.027   4.601  1.00 32.40           C  
ATOM   3557  HB2 PHE A 216     -15.389 -15.913   3.525  1.00 32.40           H  
ATOM   3558  HB3 PHE A 216     -14.619 -16.508   4.986  1.00 32.40           H  
ATOM   3559  O   PHE A 216     -15.721 -18.968   4.031  1.00 32.40           O  
ATOM   3560  CG  PHE A 216     -15.641 -14.642   5.201  1.00 32.40           C  
ATOM   3561  CD1 PHE A 216     -16.463 -13.679   4.583  1.00 32.40           C  
ATOM   3562  HD1 PHE A 216     -17.016 -13.929   3.690  1.00 32.40           H  
ATOM   3563  CD2 PHE A 216     -14.931 -14.310   6.370  1.00 32.40           C  
ATOM   3564  HD2 PHE A 216     -14.305 -15.044   6.856  1.00 32.40           H  
ATOM   3565  CE1 PHE A 216     -16.579 -12.391   5.134  1.00 32.40           C  
ATOM   3566  HE1 PHE A 216     -17.222 -11.656   4.673  1.00 32.40           H  
ATOM   3567  CE2 PHE A 216     -15.037 -13.017   6.912  1.00 32.40           C  
ATOM   3568  HE2 PHE A 216     -14.499 -12.764   7.814  1.00 32.40           H  
ATOM   3569  CZ  PHE A 216     -15.867 -12.061   6.300  1.00 32.40           C  
ATOM   3570  HZ  PHE A 216     -15.967 -11.077   6.734  1.00 32.40           H  
ATOM   3571  N   LEU A 217     -17.670 -18.338   3.093  1.00 34.14           N  
ATOM   3572  H   LEU A 217     -18.428 -17.672   3.133  1.00 34.14           H  
ATOM   3573  CA  LEU A 217     -17.814 -19.454   2.153  1.00 34.14           C  
ATOM   3574  HA  LEU A 217     -17.030 -20.187   2.343  1.00 34.14           H  
ATOM   3575  C   LEU A 217     -17.644 -18.988   0.702  1.00 34.14           C  
ATOM   3576  CB  LEU A 217     -19.183 -20.117   2.405  1.00 34.14           C  
ATOM   3577  HB2 LEU A 217     -19.891 -19.359   2.740  1.00 34.14           H  
ATOM   3578  HB3 LEU A 217     -19.576 -20.532   1.477  1.00 34.14           H  
ATOM   3579  O   LEU A 217     -18.568 -18.455   0.091  1.00 34.14           O  
ATOM   3580  CG  LEU A 217     -19.081 -21.239   3.451  1.00 34.14           C  
ATOM   3581  HG  LEU A 217     -18.414 -20.940   4.260  1.00 34.14           H  
ATOM   3582  CD1 LEU A 217     -20.444 -21.557   4.047  1.00 34.14           C  
ATOM   3583 HD11 LEU A 217     -21.093 -21.983   3.282  1.00 34.14           H  
ATOM   3584 HD12 LEU A 217     -20.886 -20.644   4.446  1.00 34.14           H  
ATOM   3585 HD13 LEU A 217     -20.333 -22.271   4.863  1.00 34.14           H  
ATOM   3586  CD2 LEU A 217     -18.555 -22.517   2.791  1.00 34.14           C  
ATOM   3587 HD21 LEU A 217     -19.168 -22.765   1.924  1.00 34.14           H  
ATOM   3588 HD22 LEU A 217     -18.612 -23.341   3.503  1.00 34.14           H  
ATOM   3589 HD23 LEU A 217     -17.520 -22.381   2.479  1.00 34.14           H  
ATOM   3590  N   TYR A 218     -16.460 -19.217   0.126  1.00 30.03           N  
ATOM   3591  H   TYR A 218     -15.727 -19.636   0.680  1.00 30.03           H  
ATOM   3592  CA  TYR A 218     -16.135 -18.768  -1.230  1.00 30.03           C  
ATOM   3593  HA  TYR A 218     -16.959 -18.169  -1.619  1.00 30.03           H  
ATOM   3594  C   TYR A 218     -15.930 -19.947  -2.194  1.00 30.03           C  
ATOM   3595  CB  TYR A 218     -14.919 -17.835  -1.161  1.00 30.03           C  
ATOM   3596  HB2 TYR A 218     -14.030 -18.407  -0.898  1.00 30.03           H  
ATOM   3597  HB3 TYR A 218     -15.080 -17.109  -0.364  1.00 30.03           H  
ATOM   3598  O   TYR A 218     -14.888 -20.605  -2.154  1.00 30.03           O  
ATOM   3599  CG  TYR A 218     -14.674 -17.071  -2.446  1.00 30.03           C  
ATOM   3600  CD1 TYR A 218     -13.798 -17.587  -3.419  1.00 30.03           C  
ATOM   3601  HD1 TYR A 218     -13.306 -18.532  -3.245  1.00 30.03           H  
ATOM   3602  CD2 TYR A 218     -15.328 -15.843  -2.666  1.00 30.03           C  
ATOM   3603  HD2 TYR A 218     -15.999 -15.450  -1.916  1.00 30.03           H  
ATOM   3604  CE1 TYR A 218     -13.562 -16.860  -4.601  1.00 30.03           C  
ATOM   3605  HE1 TYR A 218     -12.871 -17.234  -5.341  1.00 30.03           H  
ATOM   3606  CE2 TYR A 218     -15.101 -15.118  -3.852  1.00 30.03           C  
ATOM   3607  HE2 TYR A 218     -15.600 -14.173  -4.005  1.00 30.03           H  
ATOM   3608  OH  TYR A 218     -13.968 -14.939  -5.969  1.00 30.03           O  
ATOM   3609  HH  TYR A 218     -14.449 -14.108  -5.961  1.00 30.03           H  
ATOM   3610  CZ  TYR A 218     -14.212 -15.628  -4.822  1.00 30.03           C  
ATOM   3611  N   LYS A 219     -16.905 -20.189  -3.088  1.00 33.74           N  
ATOM   3612  H   LYS A 219     -17.729 -19.606  -3.044  1.00 33.74           H  
ATOM   3613  CA  LYS A 219     -16.852 -21.232  -4.132  1.00 33.74           C  
ATOM   3614  HA  LYS A 219     -15.981 -21.858  -3.934  1.00 33.74           H  
ATOM   3615  C   LYS A 219     -16.662 -20.632  -5.525  1.00 33.74           C  
ATOM   3616  CB  LYS A 219     -18.089 -22.152  -4.042  1.00 33.74           C  
ATOM   3617  HB2 LYS A 219     -18.993 -21.574  -4.236  1.00 33.74           H  
ATOM   3618  HB3 LYS A 219     -18.144 -22.544  -3.026  1.00 33.74           H  
ATOM   3619  O   LYS A 219     -17.525 -19.913  -6.023  1.00 33.74           O  
ATOM   3620  CG  LYS A 219     -18.019 -23.338  -5.027  1.00 33.74           C  
ATOM   3621  HG2 LYS A 219     -18.156 -22.973  -6.045  1.00 33.74           H  
ATOM   3622  HG3 LYS A 219     -17.031 -23.794  -4.953  1.00 33.74           H  
ATOM   3623  CD  LYS A 219     -19.073 -24.421  -4.730  1.00 33.74           C  
ATOM   3624  HD2 LYS A 219     -18.925 -24.768  -3.707  1.00 33.74           H  
ATOM   3625  HD3 LYS A 219     -20.074 -23.999  -4.821  1.00 33.74           H  
ATOM   3626  CE  LYS A 219     -18.914 -25.611  -5.694  1.00 33.74           C  
ATOM   3627  HE2 LYS A 219     -17.851 -25.827  -5.794  1.00 33.74           H  
ATOM   3628  HE3 LYS A 219     -19.295 -25.326  -6.675  1.00 33.74           H  
ATOM   3629  NZ  LYS A 219     -19.598 -26.835  -5.201  1.00 33.74           N  
ATOM   3630  HZ1 LYS A 219     -19.137 -27.155  -4.361  1.00 33.74           H  
ATOM   3631  HZ2 LYS A 219     -20.574 -26.674  -4.998  1.00 33.74           H  
ATOM   3632  HZ3 LYS A 219     -19.533 -27.593  -5.865  1.00 33.74           H  
ATOM   3633  N   LYS A 220     -15.559 -20.973  -6.204  1.00 29.88           N  
ATOM   3634  H   LYS A 220     -14.904 -21.597  -5.756  1.00 29.88           H  
ATOM   3635  CA  LYS A 220     -15.360 -20.605  -7.617  1.00 29.88           C  
ATOM   3636  HA  LYS A 220     -15.808 -19.624  -7.777  1.00 29.88           H  
ATOM   3637  C   LYS A 220     -16.083 -21.573  -8.559  1.00 29.88           C  
ATOM   3638  CB  LYS A 220     -13.864 -20.505  -7.983  1.00 29.88           C  
ATOM   3639  HB2 LYS A 220     -13.771 -20.584  -9.066  1.00 29.88           H  
ATOM   3640  HB3 LYS A 220     -13.312 -21.331  -7.534  1.00 29.88           H  
ATOM   3641  O   LYS A 220     -15.762 -22.755  -8.599  1.00 29.88           O  
ATOM   3642  CG  LYS A 220     -13.259 -19.162  -7.551  1.00 29.88           C  
ATOM   3643  HG2 LYS A 220     -13.908 -18.357  -7.895  1.00 29.88           H  
ATOM   3644  HG3 LYS A 220     -13.216 -19.137  -6.462  1.00 29.88           H  
ATOM   3645  CD  LYS A 220     -11.851 -18.931  -8.126  1.00 29.88           C  
ATOM   3646  HD2 LYS A 220     -11.878 -19.076  -9.206  1.00 29.88           H  
ATOM   3647  HD3 LYS A 220     -11.160 -19.649  -7.682  1.00 29.88           H  
ATOM   3648  CE  LYS A 220     -11.405 -17.494  -7.812  1.00 29.88           C  
ATOM   3649  HE2 LYS A 220     -11.372 -17.371  -6.730  1.00 29.88           H  
ATOM   3650  HE3 LYS A 220     -12.162 -16.807  -8.190  1.00 29.88           H  
ATOM   3651  NZ  LYS A 220     -10.081 -17.160  -8.394  1.00 29.88           N  
ATOM   3652  HZ1 LYS A 220      -9.365 -17.764  -8.017  1.00 29.88           H  
ATOM   3653  HZ2 LYS A 220      -9.842 -16.205  -8.167  1.00 29.88           H  
ATOM   3654  HZ3 LYS A 220     -10.103 -17.247  -9.400  1.00 29.88           H  
ATOM   3655  N   GLY A 221     -16.945 -21.025  -9.416  1.00 24.41           N  
ATOM   3656  H   GLY A 221     -17.247 -20.079  -9.231  1.00 24.41           H  
ATOM   3657  CA  GLY A 221     -17.095 -21.523 -10.789  1.00 24.41           C  
ATOM   3658  HA2 GLY A 221     -17.283 -20.668 -11.438  1.00 24.41           H  
ATOM   3659  HA3 GLY A 221     -16.150 -21.964 -11.108  1.00 24.41           H  
ATOM   3660  C   GLY A 221     -18.186 -22.551 -11.099  1.00 24.41           C  
ATOM   3661  O   GLY A 221     -18.119 -23.118 -12.182  1.00 24.41           O  
ATOM   3662  N   TYR A 222     -19.187 -22.776 -10.239  1.00 24.39           N  
ATOM   3663  H   TYR A 222     -19.211 -22.280  -9.360  1.00 24.39           H  
ATOM   3664  CA  TYR A 222     -20.354 -23.600 -10.602  1.00 24.39           C  
ATOM   3665  HA  TYR A 222     -20.376 -23.704 -11.687  1.00 24.39           H  
ATOM   3666  C   TYR A 222     -21.688 -22.954 -10.226  1.00 24.39           C  
ATOM   3667  CB  TYR A 222     -20.232 -25.024 -10.037  1.00 24.39           C  
ATOM   3668  HB2 TYR A 222     -19.757 -24.998  -9.056  1.00 24.39           H  
ATOM   3669  HB3 TYR A 222     -21.229 -25.445  -9.907  1.00 24.39           H  
ATOM   3670  O   TYR A 222     -21.902 -22.561  -9.080  1.00 24.39           O  
ATOM   3671  CG  TYR A 222     -19.462 -25.935 -10.972  1.00 24.39           C  
ATOM   3672  CD1 TYR A 222     -20.133 -26.547 -12.050  1.00 24.39           C  
ATOM   3673  HD1 TYR A 222     -21.199 -26.423 -12.171  1.00 24.39           H  
ATOM   3674  CD2 TYR A 222     -18.071 -26.101 -10.822  1.00 24.39           C  
ATOM   3675  HD2 TYR A 222     -17.552 -25.612 -10.011  1.00 24.39           H  
ATOM   3676  CE1 TYR A 222     -19.412 -27.307 -12.990  1.00 24.39           C  
ATOM   3677  HE1 TYR A 222     -19.912 -27.772 -13.826  1.00 24.39           H  
ATOM   3678  CE2 TYR A 222     -17.348 -26.866 -11.758  1.00 24.39           C  
ATOM   3679  HE2 TYR A 222     -16.279 -26.981 -11.653  1.00 24.39           H  
ATOM   3680  OH  TYR A 222     -17.326 -28.179 -13.772  1.00 24.39           O  
ATOM   3681  HH  TYR A 222     -16.391 -28.238 -13.562  1.00 24.39           H  
ATOM   3682  CZ  TYR A 222     -18.018 -27.461 -12.850  1.00 24.39           C  
ATOM   3683  N   CYS A 223     -22.596 -22.890 -11.204  1.00 22.39           N  
ATOM   3684  H   CYS A 223     -22.344 -23.263 -12.108  1.00 22.39           H  
ATOM   3685  CA  CYS A 223     -23.989 -22.493 -11.024  1.00 22.39           C  
ATOM   3686  HA  CYS A 223     -24.046 -21.656 -10.329  1.00 22.39           H  
ATOM   3687  C   CYS A 223     -24.763 -23.681 -10.428  1.00 22.39           C  
ATOM   3688  CB  CYS A 223     -24.523 -22.038 -12.392  1.00 22.39           C  
ATOM   3689  HB2 CYS A 223     -23.850 -21.301 -12.829  1.00 22.39           H  
ATOM   3690  HB3 CYS A 223     -24.593 -22.895 -13.062  1.00 22.39           H  
ATOM   3691  O   CYS A 223     -25.134 -24.612 -11.143  1.00 22.39           O  
ATOM   3692  SG  CYS A 223     -26.168 -21.295 -12.224  1.00 22.39           S  
ATOM   3693  HG  CYS A 223     -25.846 -20.234 -11.478  1.00 22.39           H  
ATOM   3694  N   VAL A 224     -24.927 -23.698  -9.102  1.00 23.42           N  
ATOM   3695  H   VAL A 224     -24.592 -22.914  -8.560  1.00 23.42           H  
ATOM   3696  CA  VAL A 224     -25.634 -24.780  -8.400  1.00 23.42           C  
ATOM   3697  HA  VAL A 224     -25.447 -25.709  -8.938  1.00 23.42           H  
ATOM   3698  C   VAL A 224     -27.139 -24.515  -8.444  1.00 23.42           C  
ATOM   3699  CB  VAL A 224     -25.107 -24.993  -6.970  1.00 23.42           C  
ATOM   3700  HB  VAL A 224     -25.252 -24.084  -6.385  1.00 23.42           H  
ATOM   3701  O   VAL A 224     -27.614 -23.471  -8.007  1.00 23.42           O  
ATOM   3702  CG1 VAL A 224     -25.838 -26.152  -6.281  1.00 23.42           C  
ATOM   3703 HG11 VAL A 224     -26.895 -25.914  -6.159  1.00 23.42           H  
ATOM   3704 HG12 VAL A 224     -25.418 -26.318  -5.289  1.00 23.42           H  
ATOM   3705 HG13 VAL A 224     -25.741 -27.067  -6.865  1.00 23.42           H  
ATOM   3706  CG2 VAL A 224     -23.608 -25.339  -6.985  1.00 23.42           C  
ATOM   3707 HG21 VAL A 224     -23.267 -25.523  -5.966  1.00 23.42           H  
ATOM   3708 HG22 VAL A 224     -23.037 -24.507  -7.396  1.00 23.42           H  
ATOM   3709 HG23 VAL A 224     -23.437 -26.230  -7.590  1.00 23.42           H  
ATOM   3710  N   TYR A 225     -27.869 -25.472  -9.013  1.00 23.00           N  
ATOM   3711  H   TYR A 225     -27.386 -26.312  -9.299  1.00 23.00           H  
ATOM   3712  CA  TYR A 225     -29.280 -25.374  -9.381  1.00 23.00           C  
ATOM   3713  HA  TYR A 225     -29.401 -24.531 -10.062  1.00 23.00           H  
ATOM   3714  C   TYR A 225     -30.246 -25.175  -8.194  1.00 23.00           C  
ATOM   3715  CB  TYR A 225     -29.670 -26.669 -10.120  1.00 23.00           C  
ATOM   3716  HB2 TYR A 225     -29.204 -27.521  -9.625  1.00 23.00           H  
ATOM   3717  HB3 TYR A 225     -30.745 -26.809 -10.005  1.00 23.00           H  
ATOM   3718  O   TYR A 225     -30.116 -25.828  -7.161  1.00 23.00           O  
ATOM   3719  CG  TYR A 225     -29.358 -26.740 -11.607  1.00 23.00           C  
ATOM   3720  CD1 TYR A 225     -30.419 -26.928 -12.517  1.00 23.00           C  
ATOM   3721  HD1 TYR A 225     -31.438 -26.982 -12.162  1.00 23.00           H  
ATOM   3722  CD2 TYR A 225     -28.033 -26.677 -12.089  1.00 23.00           C  
ATOM   3723  HD2 TYR A 225     -27.205 -26.527 -11.412  1.00 23.00           H  
ATOM   3724  CE1 TYR A 225     -30.163 -27.059 -13.894  1.00 23.00           C  
ATOM   3725  HE1 TYR A 225     -30.968 -27.206 -14.598  1.00 23.00           H  
ATOM   3726  CE2 TYR A 225     -27.773 -26.806 -13.469  1.00 23.00           C  
ATOM   3727  HE2 TYR A 225     -26.757 -26.752 -13.831  1.00 23.00           H  
ATOM   3728  OH  TYR A 225     -28.606 -27.139 -15.703  1.00 23.00           O  
ATOM   3729  HH  TYR A 225     -27.672 -27.072 -15.915  1.00 23.00           H  
ATOM   3730  CZ  TYR A 225     -28.840 -27.002 -14.373  1.00 23.00           C  
ATOM   3731  N   LYS A 226     -31.320 -24.416  -8.466  1.00 23.90           N  
ATOM   3732  H   LYS A 226     -31.259 -23.881  -9.320  1.00 23.90           H  
ATOM   3733  CA  LYS A 226     -32.581 -24.269  -7.704  1.00 23.90           C  
ATOM   3734  HA  LYS A 226     -33.177 -23.552  -8.268  1.00 23.90           H  
ATOM   3735  C   LYS A 226     -32.495 -23.667  -6.291  1.00 23.90           C  
ATOM   3736  CB  LYS A 226     -33.387 -25.582  -7.690  1.00 23.90           C  
ATOM   3737  HB2 LYS A 226     -34.182 -25.484  -6.950  1.00 23.90           H  
ATOM   3738  HB3 LYS A 226     -32.747 -26.409  -7.381  1.00 23.90           H  
ATOM   3739  O   LYS A 226     -32.000 -24.266  -5.340  1.00 23.90           O  
ATOM   3740  CG  LYS A 226     -34.037 -25.895  -9.045  1.00 23.90           C  
ATOM   3741  HG2 LYS A 226     -34.640 -25.041  -9.354  1.00 23.90           H  
ATOM   3742  HG3 LYS A 226     -33.265 -26.071  -9.794  1.00 23.90           H  
ATOM   3743  CD  LYS A 226     -34.941 -27.131  -8.938  1.00 23.90           C  
ATOM   3744  HD2 LYS A 226     -35.642 -26.989  -8.116  1.00 23.90           H  
ATOM   3745  HD3 LYS A 226     -34.325 -28.007  -8.732  1.00 23.90           H  
ATOM   3746  CE  LYS A 226     -35.725 -27.329 -10.241  1.00 23.90           C  
ATOM   3747  HE2 LYS A 226     -36.290 -26.420 -10.446  1.00 23.90           H  
ATOM   3748  HE3 LYS A 226     -35.014 -27.467 -11.056  1.00 23.90           H  
ATOM   3749  NZ  LYS A 226     -36.643 -28.493 -10.157  1.00 23.90           N  
ATOM   3750  HZ1 LYS A 226     -37.147 -28.608 -11.025  1.00 23.90           H  
ATOM   3751  HZ2 LYS A 226     -37.315 -28.359  -9.416  1.00 23.90           H  
ATOM   3752  HZ3 LYS A 226     -36.125 -29.340  -9.973  1.00 23.90           H  
ATOM   3753  N   ASP A 227     -33.208 -22.552  -6.148  1.00 25.68           N  
ATOM   3754  H   ASP A 227     -33.573 -22.133  -6.991  1.00 25.68           H  
ATOM   3755  CA  ASP A 227     -33.384 -21.701  -4.960  1.00 25.68           C  
ATOM   3756  HA  ASP A 227     -32.458 -21.158  -4.768  1.00 25.68           H  
ATOM   3757  C   ASP A 227     -33.786 -22.428  -3.668  1.00 25.68           C  
ATOM   3758  CB  ASP A 227     -34.484 -20.687  -5.306  1.00 25.68           C  
ATOM   3759  HB2 ASP A 227     -35.429 -21.209  -5.457  1.00 25.68           H  
ATOM   3760  HB3 ASP A 227     -34.608 -19.992  -4.476  1.00 25.68           H  
ATOM   3761  O   ASP A 227     -33.481 -21.966  -2.569  1.00 25.68           O  
ATOM   3762  CG  ASP A 227     -34.122 -19.916  -6.571  1.00 25.68           C  
ATOM   3763  OD1 ASP A 227     -33.555 -18.815  -6.414  1.00 25.68           O  
ATOM   3764  OD2 ASP A 227     -34.334 -20.493  -7.665  1.00 25.68           O  
ATOM   3765  N   ILE A 228     -34.436 -23.588  -3.794  1.00 25.09           N  
ATOM   3766  H   ILE A 228     -34.624 -23.902  -4.736  1.00 25.09           H  
ATOM   3767  CA  ILE A 228     -34.896 -24.414  -2.671  1.00 25.09           C  
ATOM   3768  HA  ILE A 228     -35.540 -23.806  -2.036  1.00 25.09           H  
ATOM   3769  C   ILE A 228     -33.719 -24.876  -1.802  1.00 25.09           C  
ATOM   3770  CB  ILE A 228     -35.723 -25.612  -3.204  1.00 25.09           C  
ATOM   3771  HB  ILE A 228     -35.102 -26.169  -3.906  1.00 25.09           H  
ATOM   3772  O   ILE A 228     -33.824 -24.851  -0.578  1.00 25.09           O  
ATOM   3773  CG1 ILE A 228     -36.980 -25.104  -3.954  1.00 25.09           C  
ATOM   3774 HG12 ILE A 228     -37.641 -24.600  -3.249  1.00 25.09           H  
ATOM   3775 HG13 ILE A 228     -36.687 -24.376  -4.711  1.00 25.09           H  
ATOM   3776  CG2 ILE A 228     -36.128 -26.568  -2.065  1.00 25.09           C  
ATOM   3777 HG21 ILE A 228     -36.699 -27.412  -2.451  1.00 25.09           H  
ATOM   3778 HG22 ILE A 228     -35.246 -26.980  -1.574  1.00 25.09           H  
ATOM   3779 HG23 ILE A 228     -36.727 -26.037  -1.325  1.00 25.09           H  
ATOM   3780  CD1 ILE A 228     -37.773 -26.197  -4.682  1.00 25.09           C  
ATOM   3781 HD11 ILE A 228     -37.109 -26.766  -5.334  1.00 25.09           H  
ATOM   3782 HD12 ILE A 228     -38.250 -26.868  -3.968  1.00 25.09           H  
ATOM   3783 HD13 ILE A 228     -38.551 -25.732  -5.287  1.00 25.09           H  
ATOM   3784  N   TYR A 229     -32.587 -25.270  -2.397  1.00 23.56           N  
ATOM   3785  H   TYR A 229     -32.502 -25.194  -3.401  1.00 23.56           H  
ATOM   3786  CA  TYR A 229     -31.469 -25.825  -1.627  1.00 23.56           C  
ATOM   3787  HA  TYR A 229     -31.876 -26.497  -0.871  1.00 23.56           H  
ATOM   3788  C   TYR A 229     -30.685 -24.763  -0.864  1.00 23.56           C  
ATOM   3789  CB  TYR A 229     -30.550 -26.653  -2.527  1.00 23.56           C  
ATOM   3790  HB2 TYR A 229     -29.631 -26.878  -1.986  1.00 23.56           H  
ATOM   3791  HB3 TYR A 229     -30.282 -26.075  -3.411  1.00 23.56           H  
ATOM   3792  O   TYR A 229     -30.235 -25.029   0.248  1.00 23.56           O  
ATOM   3793  CG  TYR A 229     -31.185 -27.966  -2.930  1.00 23.56           C  
ATOM   3794  CD1 TYR A 229     -31.327 -28.990  -1.972  1.00 23.56           C  
ATOM   3795  HD1 TYR A 229     -30.952 -28.845  -0.970  1.00 23.56           H  
ATOM   3796  CD2 TYR A 229     -31.664 -28.148  -4.241  1.00 23.56           C  
ATOM   3797  HD2 TYR A 229     -31.536 -27.367  -4.975  1.00 23.56           H  
ATOM   3798  CE1 TYR A 229     -31.954 -30.201  -2.320  1.00 23.56           C  
ATOM   3799  HE1 TYR A 229     -32.058 -30.987  -1.586  1.00 23.56           H  
ATOM   3800  CE2 TYR A 229     -32.293 -29.359  -4.591  1.00 23.56           C  
ATOM   3801  HE2 TYR A 229     -32.652 -29.521  -5.596  1.00 23.56           H  
ATOM   3802  OH  TYR A 229     -33.051 -31.547  -3.980  1.00 23.56           O  
ATOM   3803  HH  TYR A 229     -33.045 -32.180  -3.259  1.00 23.56           H  
ATOM   3804  CZ  TYR A 229     -32.440 -30.384  -3.633  1.00 23.56           C  
ATOM   3805  N   THR A 230     -30.557 -23.548  -1.402  1.00 29.24           N  
ATOM   3806  H   THR A 230     -30.943 -23.362  -2.316  1.00 29.24           H  
ATOM   3807  CA  THR A 230     -29.911 -22.456  -0.662  1.00 29.24           C  
ATOM   3808  HA  THR A 230     -29.005 -22.852  -0.205  1.00 29.24           H  
ATOM   3809  C   THR A 230     -30.795 -21.959   0.477  1.00 29.24           C  
ATOM   3810  CB  THR A 230     -29.511 -21.290  -1.569  1.00 29.24           C  
ATOM   3811  HB  THR A 230     -30.370 -20.646  -1.754  1.00 29.24           H  
ATOM   3812  O   THR A 230     -30.280 -21.721   1.565  1.00 29.24           O  
ATOM   3813  CG2 THR A 230     -28.389 -20.484  -0.922  1.00 29.24           C  
ATOM   3814 HG21 THR A 230     -27.999 -19.768  -1.645  1.00 29.24           H  
ATOM   3815 HG22 THR A 230     -27.579 -21.143  -0.609  1.00 29.24           H  
ATOM   3816 HG23 THR A 230     -28.770 -19.949  -0.052  1.00 29.24           H  
ATOM   3817  OG1 THR A 230     -29.020 -21.748  -2.807  1.00 29.24           O  
ATOM   3818  HG1 THR A 230     -28.365 -22.430  -2.642  1.00 29.24           H  
ATOM   3819  N   TYR A 231     -32.118 -21.898   0.279  1.00 26.20           N  
ATOM   3820  H   TYR A 231     -32.495 -22.076  -0.641  1.00 26.20           H  
ATOM   3821  CA  TYR A 231     -33.062 -21.650   1.372  1.00 26.20           C  
ATOM   3822  HA  TYR A 231     -32.775 -20.726   1.874  1.00 26.20           H  
ATOM   3823  C   TYR A 231     -33.010 -22.752   2.435  1.00 26.20           C  
ATOM   3824  CB  TYR A 231     -34.489 -21.479   0.829  1.00 26.20           C  
ATOM   3825  HB2 TYR A 231     -34.558 -21.842  -0.196  1.00 26.20           H  
ATOM   3826  HB3 TYR A 231     -35.177 -22.084   1.419  1.00 26.20           H  
ATOM   3827  O   TYR A 231     -32.909 -22.444   3.614  1.00 26.20           O  
ATOM   3828  CG  TYR A 231     -34.966 -20.045   0.900  1.00 26.20           C  
ATOM   3829  CD1 TYR A 231     -35.432 -19.537   2.128  1.00 26.20           C  
ATOM   3830  HD1 TYR A 231     -35.442 -20.164   3.007  1.00 26.20           H  
ATOM   3831  CD2 TYR A 231     -34.917 -19.216  -0.238  1.00 26.20           C  
ATOM   3832  HD2 TYR A 231     -34.552 -19.607  -1.177  1.00 26.20           H  
ATOM   3833  CE1 TYR A 231     -35.863 -18.202   2.220  1.00 26.20           C  
ATOM   3834  HE1 TYR A 231     -36.209 -17.817   3.168  1.00 26.20           H  
ATOM   3835  CE2 TYR A 231     -35.349 -17.877  -0.149  1.00 26.20           C  
ATOM   3836  HE2 TYR A 231     -35.321 -17.230  -1.013  1.00 26.20           H  
ATOM   3837  OH  TYR A 231     -36.236 -16.080   1.173  1.00 26.20           O  
ATOM   3838  HH  TYR A 231     -36.485 -15.869   2.076  1.00 26.20           H  
ATOM   3839  CZ  TYR A 231     -35.824 -17.371   1.080  1.00 26.20           C  
ATOM   3840  N   ALA A 232     -33.007 -24.030   2.046  1.00 26.79           N  
ATOM   3841  H   ALA A 232     -33.151 -24.243   1.069  1.00 26.79           H  
ATOM   3842  CA  ALA A 232     -32.914 -25.145   2.989  1.00 26.79           C  
ATOM   3843  HA  ALA A 232     -33.688 -25.021   3.746  1.00 26.79           H  
ATOM   3844  C   ALA A 232     -31.563 -25.196   3.727  1.00 26.79           C  
ATOM   3845  CB  ALA A 232     -33.187 -26.449   2.234  1.00 26.79           C  
ATOM   3846  HB1 ALA A 232     -32.422 -26.607   1.474  1.00 26.79           H  
ATOM   3847  HB2 ALA A 232     -33.175 -27.285   2.934  1.00 26.79           H  
ATOM   3848  HB3 ALA A 232     -34.166 -26.402   1.757  1.00 26.79           H  
ATOM   3849  O   ALA A 232     -31.517 -25.629   4.875  1.00 26.79           O  
ATOM   3850  N   PHE A 233     -30.472 -24.748   3.099  1.00 31.87           N  
ATOM   3851  H   PHE A 233     -30.553 -24.485   2.128  1.00 31.87           H  
ATOM   3852  CA  PHE A 233     -29.159 -24.628   3.734  1.00 31.87           C  
ATOM   3853  HA  PHE A 233     -28.947 -25.544   4.286  1.00 31.87           H  
ATOM   3854  C   PHE A 233     -29.125 -23.475   4.746  1.00 31.87           C  
ATOM   3855  CB  PHE A 233     -28.086 -24.469   2.647  1.00 31.87           C  
ATOM   3856  HB2 PHE A 233     -28.151 -25.314   1.962  1.00 31.87           H  
ATOM   3857  HB3 PHE A 233     -28.280 -23.562   2.075  1.00 31.87           H  
ATOM   3858  O   PHE A 233     -28.730 -23.685   5.890  1.00 31.87           O  
ATOM   3859  CG  PHE A 233     -26.679 -24.401   3.202  1.00 31.87           C  
ATOM   3860  CD1 PHE A 233     -26.196 -23.188   3.727  1.00 31.87           C  
ATOM   3861  HD1 PHE A 233     -26.801 -22.294   3.702  1.00 31.87           H  
ATOM   3862  CD2 PHE A 233     -25.874 -25.556   3.248  1.00 31.87           C  
ATOM   3863  HD2 PHE A 233     -26.250 -26.490   2.857  1.00 31.87           H  
ATOM   3864  CE1 PHE A 233     -24.931 -23.143   4.326  1.00 31.87           C  
ATOM   3865  HE1 PHE A 233     -24.575 -22.218   4.754  1.00 31.87           H  
ATOM   3866  CE2 PHE A 233     -24.591 -25.498   3.826  1.00 31.87           C  
ATOM   3867  HE2 PHE A 233     -23.968 -26.379   3.885  1.00 31.87           H  
ATOM   3868  CZ  PHE A 233     -24.125 -24.290   4.367  1.00 31.87           C  
ATOM   3869  HZ  PHE A 233     -23.147 -24.234   4.822  1.00 31.87           H  
ATOM   3870  N   ILE A 234     -29.587 -22.283   4.346  1.00 31.88           N  
ATOM   3871  H   ILE A 234     -29.912 -22.180   3.396  1.00 31.88           H  
ATOM   3872  CA  ILE A 234     -29.668 -21.114   5.231  1.00 31.88           C  
ATOM   3873  HA  ILE A 234     -28.689 -20.953   5.681  1.00 31.88           H  
ATOM   3874  C   ILE A 234     -30.626 -21.405   6.389  1.00 31.88           C  
ATOM   3875  CB  ILE A 234     -30.036 -19.839   4.436  1.00 31.88           C  
ATOM   3876  HB  ILE A 234     -30.912 -20.056   3.824  1.00 31.88           H  
ATOM   3877  O   ILE A 234     -30.244 -21.178   7.526  1.00 31.88           O  
ATOM   3878  CG1 ILE A 234     -28.859 -19.441   3.512  1.00 31.88           C  
ATOM   3879 HG12 ILE A 234     -28.520 -20.315   2.955  1.00 31.88           H  
ATOM   3880 HG13 ILE A 234     -28.021 -19.094   4.117  1.00 31.88           H  
ATOM   3881  CG2 ILE A 234     -30.385 -18.670   5.375  1.00 31.88           C  
ATOM   3882 HG21 ILE A 234     -30.602 -17.764   4.809  1.00 31.88           H  
ATOM   3883 HG22 ILE A 234     -29.562 -18.476   6.062  1.00 31.88           H  
ATOM   3884 HG23 ILE A 234     -31.280 -18.906   5.950  1.00 31.88           H  
ATOM   3885  CD1 ILE A 234     -29.217 -18.359   2.485  1.00 31.88           C  
ATOM   3886 HD11 ILE A 234     -28.399 -18.255   1.772  1.00 31.88           H  
ATOM   3887 HD12 ILE A 234     -30.120 -18.644   1.945  1.00 31.88           H  
ATOM   3888 HD13 ILE A 234     -29.371 -17.398   2.976  1.00 31.88           H  
ATOM   3889  N   ASN A 235     -31.797 -22.006   6.147  1.00 35.35           N  
ATOM   3890  H   ASN A 235     -32.103 -22.119   5.191  1.00 35.35           H  
ATOM   3891  CA  ASN A 235     -32.687 -22.447   7.221  1.00 35.35           C  
ATOM   3892  HA  ASN A 235     -32.847 -21.607   7.897  1.00 35.35           H  
ATOM   3893  C   ASN A 235     -32.078 -23.561   8.083  1.00 35.35           C  
ATOM   3894  CB  ASN A 235     -34.065 -22.879   6.685  1.00 35.35           C  
ATOM   3895  HB2 ASN A 235     -34.501 -23.575   7.402  1.00 35.35           H  
ATOM   3896  HB3 ASN A 235     -33.970 -23.404   5.734  1.00 35.35           H  
ATOM   3897  O   ASN A 235     -32.349 -23.560   9.269  1.00 35.35           O  
ATOM   3898  CG  ASN A 235     -35.043 -21.725   6.535  1.00 35.35           C  
ATOM   3899  ND2 ASN A 235     -36.305 -21.956   6.812  1.00 35.35           N  
ATOM   3900 HD21 ASN A 235     -36.892 -21.134   6.838  1.00 35.35           H  
ATOM   3901 HD22 ASN A 235     -36.570 -22.816   7.270  1.00 35.35           H  
ATOM   3902  OD1 ASN A 235     -34.713 -20.614   6.162  1.00 35.35           O  
ATOM   3903  N   ASN A 236     -31.258 -24.489   7.569  1.00 37.62           N  
ATOM   3904  H   ASN A 236     -31.044 -24.476   6.582  1.00 37.62           H  
ATOM   3905  CA  ASN A 236     -30.589 -25.467   8.445  1.00 37.62           C  
ATOM   3906  HA  ASN A 236     -31.340 -25.944   9.076  1.00 37.62           H  
ATOM   3907  C   ASN A 236     -29.623 -24.768   9.404  1.00 37.62           C  
ATOM   3908  CB  ASN A 236     -29.857 -26.566   7.653  1.00 37.62           C  
ATOM   3909  HB2 ASN A 236     -28.953 -26.849   8.191  1.00 37.62           H  
ATOM   3910  HB3 ASN A 236     -29.562 -26.202   6.669  1.00 37.62           H  
ATOM   3911  O   ASN A 236     -29.712 -24.996  10.605  1.00 37.62           O  
ATOM   3912  CG  ASN A 236     -30.690 -27.825   7.523  1.00 37.62           C  
ATOM   3913  ND2 ASN A 236     -31.546 -27.899   6.537  1.00 37.62           N  
ATOM   3914 HD21 ASN A 236     -32.206 -28.663   6.585  1.00 37.62           H  
ATOM   3915 HD22 ASN A 236     -31.684 -27.079   5.964  1.00 37.62           H  
ATOM   3916  OD1 ASN A 236     -30.575 -28.775   8.275  1.00 37.62           O  
ATOM   3917  N   ILE A 237     -28.757 -23.887   8.891  1.00 36.15           N  
ATOM   3918  H   ILE A 237     -28.758 -23.728   7.893  1.00 36.15           H  
ATOM   3919  CA  ILE A 237     -27.841 -23.107   9.731  1.00 36.15           C  
ATOM   3920  HA  ILE A 237     -27.287 -23.798  10.366  1.00 36.15           H  
ATOM   3921  C   ILE A 237     -28.626 -22.209  10.692  1.00 36.15           C  
ATOM   3922  CB  ILE A 237     -26.823 -22.336   8.857  1.00 36.15           C  
ATOM   3923  HB  ILE A 237     -27.353 -21.829   8.051  1.00 36.15           H  
ATOM   3924  O   ILE A 237     -28.335 -22.212  11.881  1.00 36.15           O  
ATOM   3925  CG1 ILE A 237     -25.836 -23.359   8.241  1.00 36.15           C  
ATOM   3926 HG12 ILE A 237     -26.359 -23.924   7.470  1.00 36.15           H  
ATOM   3927 HG13 ILE A 237     -25.518 -24.063   9.010  1.00 36.15           H  
ATOM   3928  CG2 ILE A 237     -26.078 -21.264   9.669  1.00 36.15           C  
ATOM   3929 HG21 ILE A 237     -26.774 -20.522  10.058  1.00 36.15           H  
ATOM   3930 HG22 ILE A 237     -25.365 -20.729   9.042  1.00 36.15           H  
ATOM   3931 HG23 ILE A 237     -25.548 -21.743  10.493  1.00 36.15           H  
ATOM   3932  CD1 ILE A 237     -24.567 -22.762   7.619  1.00 36.15           C  
ATOM   3933 HD11 ILE A 237     -24.833 -21.943   6.950  1.00 36.15           H  
ATOM   3934 HD12 ILE A 237     -24.036 -23.539   7.069  1.00 36.15           H  
ATOM   3935 HD13 ILE A 237     -23.903 -22.391   8.400  1.00 36.15           H  
ATOM   3936  N   LEU A 238     -29.651 -21.497  10.216  1.00 36.85           N  
ATOM   3937  H   LEU A 238     -29.852 -21.526   9.227  1.00 36.85           H  
ATOM   3938  CA  LEU A 238     -30.481 -20.654  11.070  1.00 36.85           C  
ATOM   3939  HA  LEU A 238     -29.816 -20.021  11.656  1.00 36.85           H  
ATOM   3940  C   LEU A 238     -31.252 -21.467  12.110  1.00 36.85           C  
ATOM   3941  CB  LEU A 238     -31.406 -19.737  10.252  1.00 36.85           C  
ATOM   3942  HB2 LEU A 238     -31.961 -20.345   9.538  1.00 36.85           H  
ATOM   3943  HB3 LEU A 238     -32.131 -19.293  10.934  1.00 36.85           H  
ATOM   3944  O   LEU A 238     -31.234 -21.035  13.241  1.00 36.85           O  
ATOM   3945  CG  LEU A 238     -30.688 -18.591   9.511  1.00 36.85           C  
ATOM   3946  HG  LEU A 238     -29.949 -18.999   8.821  1.00 36.85           H  
ATOM   3947  CD1 LEU A 238     -31.715 -17.795   8.703  1.00 36.85           C  
ATOM   3948 HD11 LEU A 238     -32.423 -17.317   9.380  1.00 36.85           H  
ATOM   3949 HD12 LEU A 238     -32.261 -18.468   8.042  1.00 36.85           H  
ATOM   3950 HD13 LEU A 238     -31.209 -17.035   8.108  1.00 36.85           H  
ATOM   3951  CD2 LEU A 238     -29.975 -17.610  10.447  1.00 36.85           C  
ATOM   3952 HD21 LEU A 238     -29.138 -18.101  10.942  1.00 36.85           H  
ATOM   3953 HD22 LEU A 238     -30.671 -17.245  11.202  1.00 36.85           H  
ATOM   3954 HD23 LEU A 238     -29.584 -16.766   9.879  1.00 36.85           H  
ATOM   3955  N   THR A 239     -31.805 -22.652  11.827  1.00 38.20           N  
ATOM   3956  H   THR A 239     -31.872 -22.940  10.862  1.00 38.20           H  
ATOM   3957  CA  THR A 239     -32.447 -23.484  12.874  1.00 38.20           C  
ATOM   3958  HA  THR A 239     -33.120 -22.841  13.441  1.00 38.20           H  
ATOM   3959  C   THR A 239     -31.439 -24.054  13.873  1.00 38.20           C  
ATOM   3960  CB  THR A 239     -33.315 -24.627  12.325  1.00 38.20           C  
ATOM   3961  HB  THR A 239     -33.635 -25.245  13.164  1.00 38.20           H  
ATOM   3962  O   THR A 239     -31.682 -24.019  15.075  1.00 38.20           O  
ATOM   3963  CG2 THR A 239     -34.578 -24.116  11.633  1.00 38.20           C  
ATOM   3964 HG21 THR A 239     -35.203 -23.607  12.368  1.00 38.20           H  
ATOM   3965 HG22 THR A 239     -34.328 -23.406  10.846  1.00 38.20           H  
ATOM   3966 HG23 THR A 239     -35.132 -24.958  11.216  1.00 38.20           H  
ATOM   3967  OG1 THR A 239     -32.609 -25.455  11.423  1.00 38.20           O  
ATOM   3968  HG1 THR A 239     -31.846 -24.955  11.124  1.00 38.20           H  
ATOM   3969  N   GLN A 240     -30.265 -24.501  13.404  1.00 39.94           N  
ATOM   3970  H   GLN A 240     -30.094 -24.481  12.409  1.00 39.94           H  
ATOM   3971  CA  GLN A 240     -29.169 -24.939  14.277  1.00 39.94           C  
ATOM   3972  HA  GLN A 240     -29.543 -25.703  14.957  1.00 39.94           H  
ATOM   3973  C   GLN A 240     -28.634 -23.801  15.153  1.00 39.94           C  
ATOM   3974  CB  GLN A 240     -28.020 -25.523  13.439  1.00 39.94           C  
ATOM   3975  HB2 GLN A 240     -27.130 -25.595  14.065  1.00 39.94           H  
ATOM   3976  HB3 GLN A 240     -27.794 -24.853  12.610  1.00 39.94           H  
ATOM   3977  O   GLN A 240     -28.111 -24.075  16.228  1.00 39.94           O  
ATOM   3978  CG  GLN A 240     -28.335 -26.929  12.912  1.00 39.94           C  
ATOM   3979  HG2 GLN A 240     -28.533 -27.581  13.763  1.00 39.94           H  
ATOM   3980  HG3 GLN A 240     -29.231 -26.906  12.291  1.00 39.94           H  
ATOM   3981  CD  GLN A 240     -27.190 -27.526  12.095  1.00 39.94           C  
ATOM   3982  NE2 GLN A 240     -27.147 -28.831  11.943  1.00 39.94           N  
ATOM   3983 HE21 GLN A 240     -27.824 -29.410  12.418  1.00 39.94           H  
ATOM   3984 HE22 GLN A 240     -26.293 -29.176  11.530  1.00 39.94           H  
ATOM   3985  OE1 GLN A 240     -26.312 -26.864  11.570  1.00 39.94           O  
ATOM   3986  N   PHE A 241     -28.772 -22.546  14.716  1.00 38.44           N  
ATOM   3987  H   PHE A 241     -29.116 -22.397  13.778  1.00 38.44           H  
ATOM   3988  CA  PHE A 241     -28.491 -21.375  15.534  1.00 38.44           C  
ATOM   3989  HA  PHE A 241     -27.783 -21.664  16.310  1.00 38.44           H  
ATOM   3990  C   PHE A 241     -29.712 -20.849  16.301  1.00 38.44           C  
ATOM   3991  CB  PHE A 241     -27.812 -20.281  14.699  1.00 38.44           C  
ATOM   3992  HB2 PHE A 241     -28.317 -20.190  13.737  1.00 38.44           H  
ATOM   3993  HB3 PHE A 241     -27.945 -19.330  15.216  1.00 38.44           H  
ATOM   3994  O   PHE A 241     -29.490 -20.311  17.368  1.00 38.44           O  
ATOM   3995  CG  PHE A 241     -26.315 -20.482  14.499  1.00 38.44           C  
ATOM   3996  CD1 PHE A 241     -25.443 -20.437  15.605  1.00 38.44           C  
ATOM   3997  HD1 PHE A 241     -25.841 -20.282  16.597  1.00 38.44           H  
ATOM   3998  CD2 PHE A 241     -25.780 -20.664  13.212  1.00 38.44           C  
ATOM   3999  HD2 PHE A 241     -26.447 -20.673  12.363  1.00 38.44           H  
ATOM   4000  CE1 PHE A 241     -24.055 -20.578  15.425  1.00 38.44           C  
ATOM   4001  HE1 PHE A 241     -23.397 -20.537  16.280  1.00 38.44           H  
ATOM   4002  CE2 PHE A 241     -24.392 -20.811  13.028  1.00 38.44           C  
ATOM   4003  HE2 PHE A 241     -23.986 -20.943  12.036  1.00 38.44           H  
ATOM   4004  CZ  PHE A 241     -23.528 -20.768  14.136  1.00 38.44           C  
ATOM   4005  HZ  PHE A 241     -22.462 -20.872  13.999  1.00 38.44           H  
ATOM   4006  N   GLU A 242     -30.965 -21.015  15.872  1.00 35.32           N  
ATOM   4007  H   GLU A 242     -31.101 -21.425  14.959  1.00 35.32           H  
ATOM   4008  CA  GLU A 242     -32.185 -20.597  16.594  1.00 35.32           C  
ATOM   4009  HA  GLU A 242     -32.102 -19.543  16.861  1.00 35.32           H  
ATOM   4010  C   GLU A 242     -32.327 -21.376  17.908  1.00 35.32           C  
ATOM   4011  CB  GLU A 242     -33.451 -20.770  15.722  1.00 35.32           C  
ATOM   4012  HB2 GLU A 242     -34.321 -20.836  16.374  1.00 35.32           H  
ATOM   4013  HB3 GLU A 242     -33.374 -21.716  15.185  1.00 35.32           H  
ATOM   4014  O   GLU A 242     -32.654 -20.781  18.935  1.00 35.32           O  
ATOM   4015  CG  GLU A 242     -33.697 -19.600  14.746  1.00 35.32           C  
ATOM   4016  HG2 GLU A 242     -32.771 -19.349  14.228  1.00 35.32           H  
ATOM   4017  HG3 GLU A 242     -33.965 -18.726  15.340  1.00 35.32           H  
ATOM   4018  CD  GLU A 242     -34.801 -19.861  13.695  1.00 35.32           C  
ATOM   4019  OE1 GLU A 242     -35.514 -18.889  13.349  1.00 35.32           O  
ATOM   4020  OE2 GLU A 242     -34.914 -21.005  13.193  1.00 35.32           O  
ATOM   4021  N   ASP A 243     -31.947 -22.659  17.908  1.00 34.67           N  
ATOM   4022  H   ASP A 243     -31.763 -23.093  17.015  1.00 34.67           H  
ATOM   4023  CA  ASP A 243     -31.815 -23.500  19.110  1.00 34.67           C  
ATOM   4024  HA  ASP A 243     -32.759 -23.474  19.655  1.00 34.67           H  
ATOM   4025  C   ASP A 243     -30.719 -23.016  20.099  1.00 34.67           C  
ATOM   4026  CB  ASP A 243     -31.535 -24.957  18.677  1.00 34.67           C  
ATOM   4027  HB2 ASP A 243     -31.116 -25.497  19.526  1.00 34.67           H  
ATOM   4028  HB3 ASP A 243     -30.775 -24.957  17.896  1.00 34.67           H  
ATOM   4029  O   ASP A 243     -30.618 -23.538  21.211  1.00 34.67           O  
ATOM   4030  CG  ASP A 243     -32.756 -25.766  18.205  1.00 34.67           C  
ATOM   4031  OD1 ASP A 243     -33.904 -25.378  18.521  1.00 34.67           O  
ATOM   4032  OD2 ASP A 243     -32.521 -26.849  17.616  1.00 34.67           O  
ATOM   4033  N   ILE A 244     -29.889 -22.031  19.718  1.00 35.72           N  
ATOM   4034  H   ILE A 244     -30.024 -21.674  18.783  1.00 35.72           H  
ATOM   4035  CA  ILE A 244     -28.774 -21.466  20.515  1.00 35.72           C  
ATOM   4036  HA  ILE A 244     -28.853 -21.859  21.529  1.00 35.72           H  
ATOM   4037  C   ILE A 244     -28.871 -19.920  20.638  1.00 35.72           C  
ATOM   4038  CB  ILE A 244     -27.399 -21.919  19.936  1.00 35.72           C  
ATOM   4039  HB  ILE A 244     -27.154 -21.263  19.100  1.00 35.72           H  
ATOM   4040  O   ILE A 244     -28.283 -19.306  21.531  1.00 35.72           O  
ATOM   4041  CG1 ILE A 244     -27.371 -23.380  19.413  1.00 35.72           C  
ATOM   4042 HG12 ILE A 244     -28.169 -23.517  18.683  1.00 35.72           H  
ATOM   4043 HG13 ILE A 244     -27.561 -24.065  20.240  1.00 35.72           H  
ATOM   4044  CG2 ILE A 244     -26.310 -21.780  21.019  1.00 35.72           C  
ATOM   4045 HG21 ILE A 244     -26.282 -20.765  21.417  1.00 35.72           H  
ATOM   4046 HG22 ILE A 244     -25.323 -21.992  20.608  1.00 35.72           H  
ATOM   4047 HG23 ILE A 244     -26.511 -22.467  21.841  1.00 35.72           H  
ATOM   4048  CD1 ILE A 244     -26.067 -23.792  18.710  1.00 35.72           C  
ATOM   4049 HD11 ILE A 244     -25.249 -23.875  19.426  1.00 35.72           H  
ATOM   4050 HD12 ILE A 244     -25.811 -23.063  17.941  1.00 35.72           H  
ATOM   4051 HD13 ILE A 244     -26.206 -24.765  18.238  1.00 35.72           H  
ATOM   4052  N   ALA A 245     -29.667 -19.271  19.787  1.00 27.29           N  
ATOM   4053  H   ALA A 245     -30.102 -19.830  19.067  1.00 27.29           H  
ATOM   4054  CA  ALA A 245     -29.823 -17.827  19.641  1.00 27.29           C  
ATOM   4055  HA  ALA A 245     -28.853 -17.420  19.356  1.00 27.29           H  
ATOM   4056  C   ALA A 245     -30.263 -17.077  20.909  1.00 27.29           C  
ATOM   4057  CB  ALA A 245     -30.799 -17.548  18.490  1.00 27.29           C  
ATOM   4058  HB1 ALA A 245     -30.938 -16.471  18.388  1.00 27.29           H  
ATOM   4059  HB2 ALA A 245     -30.395 -17.932  17.554  1.00 27.29           H  
ATOM   4060  HB3 ALA A 245     -31.763 -18.015  18.692  1.00 27.29           H  
ATOM   4061  O   ALA A 245     -29.723 -15.994  21.129  1.00 27.29           O  
ATOM   4062  N   PRO A 246     -31.151 -17.592  21.792  1.00 26.09           N  
ATOM   4063  CA  PRO A 246     -31.477 -16.888  23.039  1.00 26.09           C  
ATOM   4064  HA  PRO A 246     -31.801 -15.875  22.802  1.00 26.09           H  
ATOM   4065  C   PRO A 246     -30.290 -16.755  24.015  1.00 26.09           C  
ATOM   4066  CB  PRO A 246     -32.665 -17.648  23.642  1.00 26.09           C  
ATOM   4067  HB2 PRO A 246     -33.593 -17.199  23.289  1.00 26.09           H  
ATOM   4068  HB3 PRO A 246     -32.644 -17.659  24.732  1.00 26.09           H  
ATOM   4069  O   PRO A 246     -30.405 -16.049  25.014  1.00 26.09           O  
ATOM   4070  CG  PRO A 246     -32.538 -19.054  23.062  1.00 26.09           C  
ATOM   4071  HG2 PRO A 246     -31.820 -19.632  23.645  1.00 26.09           H  
ATOM   4072  HG3 PRO A 246     -33.499 -19.566  23.014  1.00 26.09           H  
ATOM   4073  CD  PRO A 246     -31.972 -18.796  21.672  1.00 26.09           C  
ATOM   4074  HD2 PRO A 246     -32.783 -18.615  20.966  1.00 26.09           H  
ATOM   4075  HD3 PRO A 246     -31.412 -19.683  21.373  1.00 26.09           H  
ATOM   4076  N   THR A 247     -29.154 -17.401  23.730  1.00 30.68           N  
ATOM   4077  H   THR A 247     -29.152 -18.008  22.923  1.00 30.68           H  
ATOM   4078  CA  THR A 247     -27.893 -17.310  24.490  1.00 30.68           C  
ATOM   4079  HA  THR A 247     -28.055 -16.678  25.363  1.00 30.68           H  
ATOM   4080  C   THR A 247     -26.743 -16.636  23.730  1.00 30.68           C  
ATOM   4081  CB  THR A 247     -27.452 -18.698  24.999  1.00 30.68           C  
ATOM   4082  HB  THR A 247     -26.365 -18.738  25.076  1.00 30.68           H  
ATOM   4083  O   THR A 247     -25.731 -16.308  24.348  1.00 30.68           O  
ATOM   4084  CG2 THR A 247     -28.043 -18.964  26.383  1.00 30.68           C  
ATOM   4085 HG21 THR A 247     -27.747 -19.959  26.717  1.00 30.68           H  
ATOM   4086 HG22 THR A 247     -27.664 -18.227  27.090  1.00 30.68           H  
ATOM   4087 HG23 THR A 247     -29.131 -18.905  26.341  1.00 30.68           H  
ATOM   4088  OG1 THR A 247     -27.899 -19.765  24.185  1.00 30.68           O  
ATOM   4089  HG1 THR A 247     -27.781 -19.542  23.259  1.00 30.68           H  
ATOM   4090  N   ILE A 248     -26.878 -16.389  22.421  1.00 27.48           N  
ATOM   4091  H   ILE A 248     -27.773 -16.564  21.987  1.00 27.48           H  
ATOM   4092  CA  ILE A 248     -25.828 -15.777  21.591  1.00 27.48           C  
ATOM   4093  HA  ILE A 248     -24.875 -15.850  22.116  1.00 27.48           H  
ATOM   4094  C   ILE A 248     -26.123 -14.284  21.411  1.00 27.48           C  
ATOM   4095  CB  ILE A 248     -25.643 -16.538  20.253  1.00 27.48           C  
ATOM   4096  HB  ILE A 248     -26.600 -16.584  19.733  1.00 27.48           H  
ATOM   4097  O   ILE A 248     -26.891 -13.879  20.542  1.00 27.48           O  
ATOM   4098  CG1 ILE A 248     -25.141 -17.977  20.522  1.00 27.48           C  
ATOM   4099 HG12 ILE A 248     -24.143 -17.938  20.959  1.00 27.48           H  
ATOM   4100 HG13 ILE A 248     -25.797 -18.456  21.249  1.00 27.48           H  
ATOM   4101  CG2 ILE A 248     -24.624 -15.801  19.361  1.00 27.48           C  
ATOM   4102 HG21 ILE A 248     -25.012 -14.828  19.060  1.00 27.48           H  
ATOM   4103 HG22 ILE A 248     -24.426 -16.350  18.441  1.00 27.48           H  
ATOM   4104 HG23 ILE A 248     -23.686 -15.670  19.900  1.00 27.48           H  
ATOM   4105  CD1 ILE A 248     -25.103 -18.880  19.280  1.00 27.48           C  
ATOM   4106 HD11 ILE A 248     -24.794 -19.883  19.573  1.00 27.48           H  
ATOM   4107 HD12 ILE A 248     -26.093 -18.928  18.827  1.00 27.48           H  
ATOM   4108 HD13 ILE A 248     -24.380 -18.515  18.550  1.00 27.48           H  
ATOM   4109  N   ASN A 249     -25.467 -13.446  22.214  1.00 27.22           N  
ATOM   4110  H   ASN A 249     -24.828 -13.837  22.891  1.00 27.22           H  
ATOM   4111  CA  ASN A 249     -25.512 -11.988  22.077  1.00 27.22           C  
ATOM   4112  HA  ASN A 249     -26.472 -11.704  21.646  1.00 27.22           H  
ATOM   4113  C   ASN A 249     -24.416 -11.524  21.096  1.00 27.22           C  
ATOM   4114  CB  ASN A 249     -25.421 -11.371  23.482  1.00 27.22           C  
ATOM   4115  HB2 ASN A 249     -26.092 -11.902  24.158  1.00 27.22           H  
ATOM   4116  HB3 ASN A 249     -24.399 -11.475  23.844  1.00 27.22           H  
ATOM   4117  O   ASN A 249     -23.521 -10.760  21.454  1.00 27.22           O  
ATOM   4118  CG  ASN A 249     -25.824  -9.910  23.514  1.00 27.22           C  
ATOM   4119  ND2 ASN A 249     -25.011  -9.058  24.090  1.00 27.22           N  
ATOM   4120 HD21 ASN A 249     -24.078  -9.365  24.329  1.00 27.22           H  
ATOM   4121 HD22 ASN A 249     -25.269  -8.085  24.020  1.00 27.22           H  
ATOM   4122  OD1 ASN A 249     -26.885  -9.517  23.061  1.00 27.22           O  
ATOM   4123  N   SER A 250     -24.394 -12.104  19.892  1.00 28.03           N  
ATOM   4124  H   SER A 250     -25.159 -12.715  19.642  1.00 28.03           H  
ATOM   4125  CA  SER A 250     -23.268 -12.002  18.949  1.00 28.03           C  
ATOM   4126  HA  SER A 250     -22.766 -11.046  19.099  1.00 28.03           H  
ATOM   4127  C   SER A 250     -23.733 -12.059  17.491  1.00 28.03           C  
ATOM   4128  CB  SER A 250     -22.242 -13.123  19.189  1.00 28.03           C  
ATOM   4129  HB2 SER A 250     -22.600 -14.051  18.744  1.00 28.03           H  
ATOM   4130  HB3 SER A 250     -21.309 -12.853  18.693  1.00 28.03           H  
ATOM   4131  O   SER A 250     -24.687 -12.763  17.161  1.00 28.03           O  
ATOM   4132  OG  SER A 250     -21.989 -13.339  20.571  1.00 28.03           O  
ATOM   4133  HG  SER A 250     -22.285 -12.567  21.058  1.00 28.03           H  
ATOM   4134  N   GLU A 251     -23.043 -11.346  16.597  1.00 27.39           N  
ATOM   4135  H   GLU A 251     -22.273 -10.768  16.901  1.00 27.39           H  
ATOM   4136  CA  GLU A 251     -23.385 -11.320  15.170  1.00 27.39           C  
ATOM   4137  HA  GLU A 251     -24.468 -11.230  15.080  1.00 27.39           H  
ATOM   4138  C   GLU A 251     -22.976 -12.625  14.462  1.00 27.39           C  
ATOM   4139  CB  GLU A 251     -22.782 -10.088  14.473  1.00 27.39           C  
ATOM   4140  HB2 GLU A 251     -23.037 -10.151  13.415  1.00 27.39           H  
ATOM   4141  HB3 GLU A 251     -21.697 -10.103  14.570  1.00 27.39           H  
ATOM   4142  O   GLU A 251     -21.820 -12.831  14.091  1.00 27.39           O  
ATOM   4143  CG  GLU A 251     -23.330  -8.764  15.030  1.00 27.39           C  
ATOM   4144  HG2 GLU A 251     -22.876  -8.568  16.001  1.00 27.39           H  
ATOM   4145  HG3 GLU A 251     -24.405  -8.872  15.178  1.00 27.39           H  
ATOM   4146  CD  GLU A 251     -23.070  -7.579  14.083  1.00 27.39           C  
ATOM   4147  OE1 GLU A 251     -23.984  -6.731  13.973  1.00 27.39           O  
ATOM   4148  OE2 GLU A 251     -21.995  -7.552  13.441  1.00 27.39           O  
ATOM   4149  N   ILE A 252     -23.948 -13.517  14.241  1.00 28.62           N  
ATOM   4150  H   ILE A 252     -24.844 -13.346  14.673  1.00 28.62           H  
ATOM   4151  CA  ILE A 252     -23.787 -14.723  13.412  1.00 28.62           C  
ATOM   4152  HA  ILE A 252     -22.802 -15.147  13.604  1.00 28.62           H  
ATOM   4153  C   ILE A 252     -23.832 -14.307  11.932  1.00 28.62           C  
ATOM   4154  CB  ILE A 252     -24.838 -15.797  13.789  1.00 28.62           C  
ATOM   4155  HB  ILE A 252     -25.830 -15.363  13.659  1.00 28.62           H  
ATOM   4156  O   ILE A 252     -24.870 -14.357  11.266  1.00 28.62           O  
ATOM   4157  CG1 ILE A 252     -24.686 -16.251  15.261  1.00 28.62           C  
ATOM   4158 HG12 ILE A 252     -23.857 -16.953  15.347  1.00 28.62           H  
ATOM   4159 HG13 ILE A 252     -24.466 -15.398  15.902  1.00 28.62           H  
ATOM   4160  CG2 ILE A 252     -24.716 -17.030  12.870  1.00 28.62           C  
ATOM   4161 HG21 ILE A 252     -25.365 -17.835  13.215  1.00 28.62           H  
ATOM   4162 HG22 ILE A 252     -23.688 -17.392  12.858  1.00 28.62           H  
ATOM   4163 HG23 ILE A 252     -25.038 -16.779  11.859  1.00 28.62           H  
ATOM   4164  CD1 ILE A 252     -25.966 -16.900  15.805  1.00 28.62           C  
ATOM   4165 HD11 ILE A 252     -25.801 -17.241  16.827  1.00 28.62           H  
ATOM   4166 HD12 ILE A 252     -26.255 -17.756  15.196  1.00 28.62           H  
ATOM   4167 HD13 ILE A 252     -26.777 -16.171  15.805  1.00 28.62           H  
ATOM   4168  N   LEU A 253     -22.695 -13.851  11.401  1.00 30.59           N  
ATOM   4169  H   LEU A 253     -21.897 -13.771  12.015  1.00 30.59           H  
ATOM   4170  CA  LEU A 253     -22.621 -13.258  10.063  1.00 30.59           C  
ATOM   4171  HA  LEU A 253     -23.595 -12.811   9.862  1.00 30.59           H  
ATOM   4172  C   LEU A 253     -22.388 -14.316   8.965  1.00 30.59           C  
ATOM   4173  CB  LEU A 253     -21.615 -12.099  10.066  1.00 30.59           C  
ATOM   4174  HB2 LEU A 253     -20.603 -12.502  10.026  1.00 30.59           H  
ATOM   4175  HB3 LEU A 253     -21.704 -11.548  11.002  1.00 30.59           H  
ATOM   4176  O   LEU A 253     -21.304 -14.452   8.392  1.00 30.59           O  
ATOM   4177  CG  LEU A 253     -21.881 -11.143   8.882  1.00 30.59           C  
ATOM   4178  HG  LEU A 253     -22.622 -11.574   8.209  1.00 30.59           H  
ATOM   4179  CD1 LEU A 253     -22.418  -9.796   9.368  1.00 30.59           C  
ATOM   4180 HD11 LEU A 253     -22.582  -9.127   8.524  1.00 30.59           H  
ATOM   4181 HD12 LEU A 253     -21.716  -9.335  10.063  1.00 30.59           H  
ATOM   4182 HD13 LEU A 253     -23.363  -9.944   9.890  1.00 30.59           H  
ATOM   4183  CD2 LEU A 253     -20.612 -10.922   8.068  1.00 30.59           C  
ATOM   4184 HD21 LEU A 253     -20.811 -10.189   7.286  1.00 30.59           H  
ATOM   4185 HD22 LEU A 253     -20.302 -11.865   7.619  1.00 30.59           H  
ATOM   4186 HD23 LEU A 253     -19.819 -10.557   8.721  1.00 30.59           H  
ATOM   4187  N   VAL A 254     -23.437 -15.084   8.659  1.00 29.28           N  
ATOM   4188  H   VAL A 254     -24.269 -14.954   9.216  1.00 29.28           H  
ATOM   4189  CA  VAL A 254     -23.425 -16.145   7.633  1.00 29.28           C  
ATOM   4190  HA  VAL A 254     -22.428 -16.584   7.604  1.00 29.28           H  
ATOM   4191  C   VAL A 254     -23.700 -15.553   6.246  1.00 29.28           C  
ATOM   4192  CB  VAL A 254     -24.403 -17.279   8.010  1.00 29.28           C  
ATOM   4193  HB  VAL A 254     -25.396 -16.860   8.174  1.00 29.28           H  
ATOM   4194  O   VAL A 254     -24.842 -15.466   5.791  1.00 29.28           O  
ATOM   4195  CG1 VAL A 254     -24.498 -18.378   6.938  1.00 29.28           C  
ATOM   4196 HG11 VAL A 254     -25.145 -19.179   7.294  1.00 29.28           H  
ATOM   4197 HG12 VAL A 254     -24.938 -17.982   6.023  1.00 29.28           H  
ATOM   4198 HG13 VAL A 254     -23.508 -18.781   6.724  1.00 29.28           H  
ATOM   4199  CG2 VAL A 254     -23.935 -17.963   9.302  1.00 29.28           C  
ATOM   4200 HG21 VAL A 254     -23.018 -18.525   9.129  1.00 29.28           H  
ATOM   4201 HG22 VAL A 254     -24.713 -18.632   9.671  1.00 29.28           H  
ATOM   4202 HG23 VAL A 254     -23.740 -17.223  10.078  1.00 29.28           H  
ATOM   4203  N   HIS A 255     -22.645 -15.149   5.533  1.00 30.30           N  
ATOM   4204  H   HIS A 255     -21.733 -15.173   5.967  1.00 30.30           H  
ATOM   4205  CA  HIS A 255     -22.798 -14.568   4.196  1.00 30.30           C  
ATOM   4206  HA  HIS A 255     -23.747 -14.031   4.203  1.00 30.30           H  
ATOM   4207  C   HIS A 255     -22.934 -15.613   3.081  1.00 30.30           C  
ATOM   4208  CB  HIS A 255     -21.712 -13.520   3.897  1.00 30.30           C  
ATOM   4209  HB2 HIS A 255     -21.393 -13.608   2.858  1.00 30.30           H  
ATOM   4210  HB3 HIS A 255     -20.840 -13.698   4.525  1.00 30.30           H  
ATOM   4211  O   HIS A 255     -21.952 -16.167   2.585  1.00 30.30           O  
ATOM   4212  CG  HIS A 255     -22.201 -12.106   4.090  1.00 30.30           C  
ATOM   4213  CD2 HIS A 255     -21.507 -11.087   4.682  1.00 30.30           C  
ATOM   4214  HD2 HIS A 255     -20.508 -11.148   5.088  1.00 30.30           H  
ATOM   4215  ND1 HIS A 255     -23.435 -11.597   3.732  1.00 30.30           N  
ATOM   4216  HD1 HIS A 255     -24.207 -12.110   3.332  1.00 30.30           H  
ATOM   4217  CE1 HIS A 255     -23.491 -10.319   4.136  1.00 30.30           C  
ATOM   4218  HE1 HIS A 255     -24.344  -9.664   4.037  1.00 30.30           H  
ATOM   4219  NE2 HIS A 255     -22.334  -9.963   4.705  1.00 30.30           N  
ATOM   4220  N   TYR A 256     -24.170 -15.796   2.608  1.00 27.00           N  
ATOM   4221  H   TYR A 256     -24.934 -15.387   3.127  1.00 27.00           H  
ATOM   4222  CA  TYR A 256     -24.479 -16.494   1.360  1.00 27.00           C  
ATOM   4223  HA  TYR A 256     -23.593 -17.040   1.037  1.00 27.00           H  
ATOM   4224  C   TYR A 256     -24.823 -15.513   0.234  1.00 27.00           C  
ATOM   4225  CB  TYR A 256     -25.584 -17.536   1.587  1.00 27.00           C  
ATOM   4226  HB2 TYR A 256     -26.150 -17.302   2.489  1.00 27.00           H  
ATOM   4227  HB3 TYR A 256     -26.282 -17.515   0.750  1.00 27.00           H  
ATOM   4228  O   TYR A 256     -25.897 -14.914   0.206  1.00 27.00           O  
ATOM   4229  CG  TYR A 256     -25.008 -18.929   1.697  1.00 27.00           C  
ATOM   4230  CD1 TYR A 256     -25.118 -19.824   0.616  1.00 27.00           C  
ATOM   4231  HD1 TYR A 256     -25.669 -19.535  -0.267  1.00 27.00           H  
ATOM   4232  CD2 TYR A 256     -24.271 -19.286   2.840  1.00 27.00           C  
ATOM   4233  HD2 TYR A 256     -24.175 -18.594   3.663  1.00 27.00           H  
ATOM   4234  CE1 TYR A 256     -24.492 -21.084   0.675  1.00 27.00           C  
ATOM   4235  HE1 TYR A 256     -24.574 -21.770  -0.155  1.00 27.00           H  
ATOM   4236  CE2 TYR A 256     -23.626 -20.533   2.891  1.00 27.00           C  
ATOM   4237  HE2 TYR A 256     -23.057 -20.809   3.766  1.00 27.00           H  
ATOM   4238  OH  TYR A 256     -23.101 -22.636   1.850  1.00 27.00           O  
ATOM   4239  HH  TYR A 256     -23.384 -23.214   1.138  1.00 27.00           H  
ATOM   4240  CZ  TYR A 256     -23.731 -21.434   1.810  1.00 27.00           C  
ATOM   4241  N   ALA A 257     -23.925 -15.391  -0.746  1.00 28.04           N  
ATOM   4242  H   ALA A 257     -23.045 -15.878  -0.648  1.00 28.04           H  
ATOM   4243  CA  ALA A 257     -24.138 -14.600  -1.957  1.00 28.04           C  
ATOM   4244  HA  ALA A 257     -24.655 -13.683  -1.676  1.00 28.04           H  
ATOM   4245  C   ALA A 257     -25.049 -15.332  -2.971  1.00 28.04           C  
ATOM   4246  CB  ALA A 257     -22.770 -14.193  -2.523  1.00 28.04           C  
ATOM   4247  HB1 ALA A 257     -22.909 -13.551  -3.393  1.00 28.04           H  
ATOM   4248  HB2 ALA A 257     -22.208 -15.078  -2.822  1.00 28.04           H  
ATOM   4249  HB3 ALA A 257     -22.205 -13.642  -1.771  1.00 28.04           H  
ATOM   4250  O   ALA A 257     -24.623 -15.681  -4.071  1.00 28.04           O  
ATOM   4251  N   SER A 258     -26.310 -15.580  -2.601  1.00 29.19           N  
ATOM   4252  H   SER A 258     -26.596 -15.301  -1.674  1.00 29.19           H  
ATOM   4253  CA  SER A 258     -27.350 -16.107  -3.500  1.00 29.19           C  
ATOM   4254  HA  SER A 258     -26.865 -16.537  -4.377  1.00 29.19           H  
ATOM   4255  C   SER A 258     -28.273 -14.993  -3.997  1.00 29.19           C  
ATOM   4256  CB  SER A 258     -28.122 -17.244  -2.836  1.00 29.19           C  
ATOM   4257  HB2 SER A 258     -28.746 -17.744  -3.577  1.00 29.19           H  
ATOM   4258  HB3 SER A 258     -27.395 -17.952  -2.439  1.00 29.19           H  
ATOM   4259  O   SER A 258     -28.459 -13.970  -3.333  1.00 29.19           O  
ATOM   4260  OG  SER A 258     -28.935 -16.755  -1.791  1.00 29.19           O  
ATOM   4261  HG  SER A 258     -29.386 -17.483  -1.359  1.00 29.19           H  
ATOM   4262  N   GLN A 259     -28.811 -15.134  -5.209  1.00 28.82           N  
ATOM   4263  H   GLN A 259     -28.669 -16.000  -5.709  1.00 28.82           H  
ATOM   4264  CA  GLN A 259     -29.293 -13.980  -5.980  1.00 28.82           C  
ATOM   4265  HA  GLN A 259     -28.524 -13.208  -5.937  1.00 28.82           H  
ATOM   4266  C   GLN A 259     -30.558 -13.323  -5.383  1.00 28.82           C  
ATOM   4267  CB  GLN A 259     -29.410 -14.385  -7.465  1.00 28.82           C  
ATOM   4268  HB2 GLN A 259     -30.014 -15.288  -7.554  1.00 28.82           H  
ATOM   4269  HB3 GLN A 259     -29.894 -13.584  -8.022  1.00 28.82           H  
ATOM   4270  O   GLN A 259     -30.575 -12.104  -5.218  1.00 28.82           O  
ATOM   4271  CG  GLN A 259     -28.003 -14.626  -8.058  1.00 28.82           C  
ATOM   4272  HG2 GLN A 259     -27.464 -13.679  -8.085  1.00 28.82           H  
ATOM   4273  HG3 GLN A 259     -27.439 -15.310  -7.425  1.00 28.82           H  
ATOM   4274  CD  GLN A 259     -28.017 -15.229  -9.459  1.00 28.82           C  
ATOM   4275  NE2 GLN A 259     -27.878 -14.440 -10.501  1.00 28.82           N  
ATOM   4276 HE21 GLN A 259     -27.980 -14.880 -11.404  1.00 28.82           H  
ATOM   4277 HE22 GLN A 259     -27.892 -13.435 -10.399  1.00 28.82           H  
ATOM   4278  OE1 GLN A 259     -28.118 -16.431  -9.632  1.00 28.82           O  
ATOM   4279  N   ASN A 260     -31.534 -14.103  -4.907  1.00 30.92           N  
ATOM   4280  H   ASN A 260     -31.397 -15.101  -4.991  1.00 30.92           H  
ATOM   4281  CA  ASN A 260     -32.926 -13.663  -4.698  1.00 30.92           C  
ATOM   4282  HA  ASN A 260     -33.122 -12.879  -5.430  1.00 30.92           H  
ATOM   4283  C   ASN A 260     -33.302 -12.971  -3.358  1.00 30.92           C  
ATOM   4284  CB  ASN A 260     -33.837 -14.862  -5.061  1.00 30.92           C  
ATOM   4285  HB2 ASN A 260     -33.465 -15.783  -4.611  1.00 30.92           H  
ATOM   4286  HB3 ASN A 260     -34.848 -14.693  -4.692  1.00 30.92           H  
ATOM   4287  O   ASN A 260     -34.484 -12.828  -3.058  1.00 30.92           O  
ATOM   4288  CG  ASN A 260     -33.960 -15.025  -6.568  1.00 30.92           C  
ATOM   4289  ND2 ASN A 260     -33.947 -16.214  -7.111  1.00 30.92           N  
ATOM   4290 HD21 ASN A 260     -34.044 -16.249  -8.116  1.00 30.92           H  
ATOM   4291 HD22 ASN A 260     -33.832 -17.080  -6.604  1.00 30.92           H  
ATOM   4292  OD1 ASN A 260     -34.050 -14.059  -7.299  1.00 30.92           O  
ATOM   4293  N   ILE A 261     -32.344 -12.518  -2.537  1.00 31.96           N  
ATOM   4294  H   ILE A 261     -31.385 -12.686  -2.806  1.00 31.96           H  
ATOM   4295  CA  ILE A 261     -32.644 -11.950  -1.195  1.00 31.96           C  
ATOM   4296  HA  ILE A 261     -33.542 -12.443  -0.822  1.00 31.96           H  
ATOM   4297  C   ILE A 261     -33.017 -10.444  -1.206  1.00 31.96           C  
ATOM   4298  CB  ILE A 261     -31.512 -12.325  -0.197  1.00 31.96           C  
ATOM   4299  HB  ILE A 261     -30.558 -12.026  -0.632  1.00 31.96           H  
ATOM   4300  O   ILE A 261     -33.716  -9.981  -0.304  1.00 31.96           O  
ATOM   4301  CG1 ILE A 261     -31.507 -13.864   0.001  1.00 31.96           C  
ATOM   4302 HG12 ILE A 261     -31.400 -14.351  -0.969  1.00 31.96           H  
ATOM   4303 HG13 ILE A 261     -32.462 -14.176   0.423  1.00 31.96           H  
ATOM   4304  CG2 ILE A 261     -31.647 -11.617   1.165  1.00 31.96           C  
ATOM   4305 HG21 ILE A 261     -30.839 -11.907   1.836  1.00 31.96           H  
ATOM   4306 HG22 ILE A 261     -31.578 -10.536   1.044  1.00 31.96           H  
ATOM   4307 HG23 ILE A 261     -32.603 -11.866   1.626  1.00 31.96           H  
ATOM   4308  CD1 ILE A 261     -30.384 -14.414   0.892  1.00 31.96           C  
ATOM   4309 HD11 ILE A 261     -29.418 -14.049   0.542  1.00 31.96           H  
ATOM   4310 HD12 ILE A 261     -30.535 -14.120   1.931  1.00 31.96           H  
ATOM   4311 HD13 ILE A 261     -30.387 -15.503   0.842  1.00 31.96           H  
ATOM   4312  N   PHE A 262     -32.613  -9.660  -2.215  1.00 30.58           N  
ATOM   4313  H   PHE A 262     -32.176 -10.085  -3.021  1.00 30.58           H  
ATOM   4314  CA  PHE A 262     -32.782  -8.193  -2.204  1.00 30.58           C  
ATOM   4315  HA  PHE A 262     -32.761  -7.872  -1.162  1.00 30.58           H  
ATOM   4316  C   PHE A 262     -34.145  -7.707  -2.716  1.00 30.58           C  
ATOM   4317  CB  PHE A 262     -31.594  -7.490  -2.873  1.00 30.58           C  
ATOM   4318  HB2 PHE A 262     -31.852  -6.448  -3.061  1.00 30.58           H  
ATOM   4319  HB3 PHE A 262     -31.384  -7.953  -3.837  1.00 30.58           H  
ATOM   4320  O   PHE A 262     -34.264  -7.067  -3.755  1.00 30.58           O  
ATOM   4321  CG  PHE A 262     -30.360  -7.485  -1.996  1.00 30.58           C  
ATOM   4322  CD1 PHE A 262     -30.334  -6.716  -0.819  1.00 30.58           C  
ATOM   4323  HD1 PHE A 262     -31.200  -6.136  -0.534  1.00 30.58           H  
ATOM   4324  CD2 PHE A 262     -29.233  -8.236  -2.357  1.00 30.58           C  
ATOM   4325  HD2 PHE A 262     -29.241  -8.751  -3.306  1.00 30.58           H  
ATOM   4326  CE1 PHE A 262     -29.183  -6.680  -0.015  1.00 30.58           C  
ATOM   4327  HE1 PHE A 262     -29.161  -6.070   0.876  1.00 30.58           H  
ATOM   4328  CE2 PHE A 262     -28.086  -8.215  -1.542  1.00 30.58           C  
ATOM   4329  HE2 PHE A 262     -27.193  -8.756  -1.819  1.00 30.58           H  
ATOM   4330  CZ  PHE A 262     -28.056  -7.432  -0.378  1.00 30.58           C  
ATOM   4331  HZ  PHE A 262     -27.164  -7.389   0.229  1.00 30.58           H  
ATOM   4332  N   ASN A 263     -35.189  -7.952  -1.926  1.00 34.72           N  
ATOM   4333  H   ASN A 263     -35.028  -8.503  -1.095  1.00 34.72           H  
ATOM   4334  CA  ASN A 263     -36.455  -7.238  -2.076  1.00 34.72           C  
ATOM   4335  HA  ASN A 263     -36.701  -7.172  -3.136  1.00 34.72           H  
ATOM   4336  C   ASN A 263     -36.302  -5.801  -1.527  1.00 34.72           C  
ATOM   4337  CB  ASN A 263     -37.552  -8.069  -1.386  1.00 34.72           C  
ATOM   4338  HB2 ASN A 263     -37.353  -8.125  -0.316  1.00 34.72           H  
ATOM   4339  HB3 ASN A 263     -37.534  -9.077  -1.798  1.00 34.72           H  
ATOM   4340  O   ASN A 263     -36.095  -5.630  -0.321  1.00 34.72           O  
ATOM   4341  CG  ASN A 263     -38.939  -7.486  -1.586  1.00 34.72           C  
ATOM   4342  ND2 ASN A 263     -39.964  -8.304  -1.571  1.00 34.72           N  
ATOM   4343 HD21 ASN A 263     -40.852  -7.870  -1.780  1.00 34.72           H  
ATOM   4344 HD22 ASN A 263     -39.827  -9.305  -1.574  1.00 34.72           H  
ATOM   4345  OD1 ASN A 263     -39.127  -6.296  -1.746  1.00 34.72           O  
ATOM   4346  N   LYS A 264     -36.396  -4.781  -2.401  1.00 31.61           N  
ATOM   4347  H   LYS A 264     -36.567  -5.022  -3.367  1.00 31.61           H  
ATOM   4348  CA  LYS A 264     -36.071  -3.366  -2.100  1.00 31.61           C  
ATOM   4349  HA  LYS A 264     -34.999  -3.299  -1.913  1.00 31.61           H  
ATOM   4350  C   LYS A 264     -36.719  -2.809  -0.830  1.00 31.61           C  
ATOM   4351  CB  LYS A 264     -36.424  -2.447  -3.295  1.00 31.61           C  
ATOM   4352  HB2 LYS A 264     -37.271  -2.848  -3.853  1.00 31.61           H  
ATOM   4353  HB3 LYS A 264     -36.723  -1.475  -2.902  1.00 31.61           H  
ATOM   4354  O   LYS A 264     -36.097  -2.002  -0.140  1.00 31.61           O  
ATOM   4355  CG  LYS A 264     -35.229  -2.214  -4.236  1.00 31.61           C  
ATOM   4356  HG2 LYS A 264     -35.078  -3.098  -4.856  1.00 31.61           H  
ATOM   4357  HG3 LYS A 264     -34.334  -2.059  -3.634  1.00 31.61           H  
ATOM   4358  CD  LYS A 264     -35.414  -0.973  -5.129  1.00 31.61           C  
ATOM   4359  HD2 LYS A 264     -36.251  -1.118  -5.813  1.00 31.61           H  
ATOM   4360  HD3 LYS A 264     -35.614  -0.112  -4.490  1.00 31.61           H  
ATOM   4361  CE  LYS A 264     -34.122  -0.718  -5.918  1.00 31.61           C  
ATOM   4362  HE2 LYS A 264     -33.275  -0.943  -5.270  1.00 31.61           H  
ATOM   4363  HE3 LYS A 264     -34.065  -1.400  -6.767  1.00 31.61           H  
ATOM   4364  NZ  LYS A 264     -33.977   0.689  -6.362  1.00 31.61           N  
ATOM   4365  HZ1 LYS A 264     -33.016   0.830  -6.639  1.00 31.61           H  
ATOM   4366  HZ2 LYS A 264     -33.980   1.323  -5.576  1.00 31.61           H  
ATOM   4367  HZ3 LYS A 264     -34.612   0.978  -7.092  1.00 31.61           H  
ATOM   4368  N   ASP A 265     -37.931  -3.235  -0.485  1.00 31.35           N  
ATOM   4369  H   ASP A 265     -38.412  -3.885  -1.090  1.00 31.35           H  
ATOM   4370  CA  ASP A 265     -38.637  -2.697   0.683  1.00 31.35           C  
ATOM   4371  HA  ASP A 265     -38.416  -1.631   0.750  1.00 31.35           H  
ATOM   4372  C   ASP A 265     -38.166  -3.271   2.028  1.00 31.35           C  
ATOM   4373  CB  ASP A 265     -40.150  -2.827   0.476  1.00 31.35           C  
ATOM   4374  HB2 ASP A 265     -40.664  -2.578   1.404  1.00 31.35           H  
ATOM   4375  HB3 ASP A 265     -40.398  -3.855   0.211  1.00 31.35           H  
ATOM   4376  O   ASP A 265     -38.390  -2.643   3.060  1.00 31.35           O  
ATOM   4377  CG  ASP A 265     -40.621  -1.857  -0.609  1.00 31.35           C  
ATOM   4378  OD1 ASP A 265     -40.254  -0.658  -0.506  1.00 31.35           O  
ATOM   4379  OD2 ASP A 265     -41.305  -2.312  -1.545  1.00 31.35           O  
ATOM   4380  N   LYS A 266     -37.447  -4.403   2.038  1.00 32.91           N  
ATOM   4381  H   LYS A 266     -37.235  -4.835   1.150  1.00 32.91           H  
ATOM   4382  CA  LYS A 266     -36.897  -5.006   3.270  1.00 32.91           C  
ATOM   4383  HA  LYS A 266     -37.531  -4.719   4.110  1.00 32.91           H  
ATOM   4384  C   LYS A 266     -35.507  -4.493   3.661  1.00 32.91           C  
ATOM   4385  CB  LYS A 266     -36.913  -6.538   3.170  1.00 32.91           C  
ATOM   4386  HB2 LYS A 266     -36.387  -6.942   4.035  1.00 32.91           H  
ATOM   4387  HB3 LYS A 266     -36.387  -6.858   2.270  1.00 32.91           H  
ATOM   4388  O   LYS A 266     -35.054  -4.759   4.768  1.00 32.91           O  
ATOM   4389  CG  LYS A 266     -38.345  -7.092   3.169  1.00 32.91           C  
ATOM   4390  HG2 LYS A 266     -38.832  -6.857   2.222  1.00 32.91           H  
ATOM   4391  HG3 LYS A 266     -38.906  -6.628   3.980  1.00 32.91           H  
ATOM   4392  CD  LYS A 266     -38.336  -8.610   3.383  1.00 32.91           C  
ATOM   4393  HD2 LYS A 266     -37.833  -9.091   2.545  1.00 32.91           H  
ATOM   4394  HD3 LYS A 266     -37.790  -8.830   4.300  1.00 32.91           H  
ATOM   4395  CE  LYS A 266     -39.771  -9.131   3.509  1.00 32.91           C  
ATOM   4396  HE2 LYS A 266     -40.281  -8.989   2.556  1.00 32.91           H  
ATOM   4397  HE3 LYS A 266     -40.290  -8.530   4.256  1.00 32.91           H  
ATOM   4398  NZ  LYS A 266     -39.794 -10.560   3.910  1.00 32.91           N  
ATOM   4399  HZ1 LYS A 266     -39.310 -11.129   3.230  1.00 32.91           H  
ATOM   4400  HZ2 LYS A 266     -39.335 -10.678   4.802  1.00 32.91           H  
ATOM   4401  HZ3 LYS A 266     -40.744 -10.892   3.998  1.00 32.91           H  
ATOM   4402  N   ILE A 267     -34.828  -3.756   2.779  1.00 31.25           N  
ATOM   4403  H   ILE A 267     -35.250  -3.594   1.876  1.00 31.25           H  
ATOM   4404  CA  ILE A 267     -33.478  -3.222   3.042  1.00 31.25           C  
ATOM   4405  HA  ILE A 267     -32.920  -3.972   3.602  1.00 31.25           H  
ATOM   4406  C   ILE A 267     -33.550  -1.961   3.924  1.00 31.25           C  
ATOM   4407  CB  ILE A 267     -32.712  -2.947   1.723  1.00 31.25           C  
ATOM   4408  HB  ILE A 267     -33.030  -1.977   1.341  1.00 31.25           H  
ATOM   4409  O   ILE A 267     -32.688  -1.729   4.767  1.00 31.25           O  
ATOM   4410  CG1 ILE A 267     -32.974  -4.000   0.615  1.00 31.25           C  
ATOM   4411 HG12 ILE A 267     -32.629  -4.978   0.952  1.00 31.25           H  
ATOM   4412 HG13 ILE A 267     -34.044  -4.066   0.422  1.00 31.25           H  
ATOM   4413  CG2 ILE A 267     -31.205  -2.885   2.033  1.00 31.25           C  
ATOM   4414 HG21 ILE A 267     -31.004  -2.176   2.836  1.00 31.25           H  
ATOM   4415 HG22 ILE A 267     -30.839  -3.866   2.337  1.00 31.25           H  
ATOM   4416 HG23 ILE A 267     -30.650  -2.553   1.156  1.00 31.25           H  
ATOM   4417  CD1 ILE A 267     -32.327  -3.664  -0.736  1.00 31.25           C  
ATOM   4418 HD11 ILE A 267     -32.620  -2.662  -1.048  1.00 31.25           H  
ATOM   4419 HD12 ILE A 267     -32.669  -4.378  -1.485  1.00 31.25           H  
ATOM   4420 HD13 ILE A 267     -31.241  -3.721  -0.672  1.00 31.25           H  
ATOM   4421  N   LYS A 268     -34.634  -1.181   3.788  1.00 29.45           N  
ATOM   4422  H   LYS A 268     -35.318  -1.482   3.109  1.00 29.45           H  
ATOM   4423  CA  LYS A 268     -34.880   0.108   4.469  1.00 29.45           C  
ATOM   4424  HA  LYS A 268     -34.075   0.799   4.220  1.00 29.45           H  
ATOM   4425  C   LYS A 268     -34.906   0.035   6.006  1.00 29.45           C  
ATOM   4426  CB  LYS A 268     -36.217   0.683   3.961  1.00 29.45           C  
ATOM   4427  HB2 LYS A 268     -37.003  -0.046   4.157  1.00 29.45           H  
ATOM   4428  HB3 LYS A 268     -36.452   1.589   4.519  1.00 29.45           H  
ATOM   4429  O   LYS A 268     -34.876   1.073   6.657  1.00 29.45           O  
ATOM   4430  CG  LYS A 268     -36.209   1.034   2.463  1.00 29.45           C  
ATOM   4431  HG2 LYS A 268     -35.833   0.189   1.886  1.00 29.45           H  
ATOM   4432  HG3 LYS A 268     -35.555   1.890   2.296  1.00 29.45           H  
ATOM   4433  CD  LYS A 268     -37.627   1.358   1.969  1.00 29.45           C  
ATOM   4434  HD2 LYS A 268     -38.266   0.496   2.160  1.00 29.45           H  
ATOM   4435  HD3 LYS A 268     -38.019   2.220   2.509  1.00 29.45           H  
ATOM   4436  CE  LYS A 268     -37.606   1.647   0.464  1.00 29.45           C  
ATOM   4437  HE2 LYS A 268     -37.016   0.871  -0.024  1.00 29.45           H  
ATOM   4438  HE3 LYS A 268     -37.108   2.602   0.295  1.00 29.45           H  
ATOM   4439  NZ  LYS A 268     -38.972   1.653  -0.117  1.00 29.45           N  
ATOM   4440  HZ1 LYS A 268     -38.960   1.871  -1.103  1.00 29.45           H  
ATOM   4441  HZ2 LYS A 268     -39.597   2.282   0.367  1.00 29.45           H  
ATOM   4442  HZ3 LYS A 268     -39.389   0.734  -0.077  1.00 29.45           H  
ATOM   4443  N   SER A 269     -34.995  -1.163   6.585  1.00 32.63           N  
ATOM   4444  H   SER A 269     -35.048  -1.974   5.986  1.00 32.63           H  
ATOM   4445  CA  SER A 269     -35.044  -1.403   8.035  1.00 32.63           C  
ATOM   4446  HA  SER A 269     -35.343  -0.480   8.531  1.00 32.63           H  
ATOM   4447  C   SER A 269     -33.702  -1.794   8.669  1.00 32.63           C  
ATOM   4448  CB  SER A 269     -36.124  -2.447   8.345  1.00 32.63           C  
ATOM   4449  HB2 SER A 269     -36.059  -2.754   9.389  1.00 32.63           H  
ATOM   4450  HB3 SER A 269     -37.101  -1.991   8.184  1.00 32.63           H  
ATOM   4451  O   SER A 269     -33.655  -1.987   9.883  1.00 32.63           O  
ATOM   4452  OG  SER A 269     -36.022  -3.577   7.498  1.00 32.63           O  
ATOM   4453  HG  SER A 269     -35.214  -4.059   7.689  1.00 32.63           H  
ATOM   4454  N   ILE A 270     -32.620  -1.929   7.893  1.00 33.94           N  
ATOM   4455  H   ILE A 270     -32.687  -1.719   6.907  1.00 33.94           H  
ATOM   4456  CA  ILE A 270     -31.294  -2.265   8.432  1.00 33.94           C  
ATOM   4457  HA  ILE A 270     -31.415  -3.045   9.185  1.00 33.94           H  
ATOM   4458  C   ILE A 270     -30.701  -1.031   9.126  1.00 33.94           C  
ATOM   4459  CB  ILE A 270     -30.362  -2.835   7.333  1.00 33.94           C  
ATOM   4460  HB  ILE A 270     -30.248  -2.084   6.551  1.00 33.94           H  
ATOM   4461  O   ILE A 270     -30.414  -0.022   8.483  1.00 33.94           O  
ATOM   4462  CG1 ILE A 270     -30.980  -4.111   6.709  1.00 33.94           C  
ATOM   4463 HG12 ILE A 270     -31.073  -4.881   7.475  1.00 33.94           H  
ATOM   4464 HG13 ILE A 270     -31.980  -3.886   6.339  1.00 33.94           H  
ATOM   4465  CG2 ILE A 270     -28.969  -3.144   7.920  1.00 33.94           C  
ATOM   4466 HG21 ILE A 270     -28.295  -3.501   7.142  1.00 33.94           H  
ATOM   4467 HG22 ILE A 270     -28.517  -2.245   8.339  1.00 33.94           H  
ATOM   4468 HG23 ILE A 270     -29.041  -3.899   8.704  1.00 33.94           H  
ATOM   4469  CD1 ILE A 270     -30.189  -4.685   5.526  1.00 33.94           C  
ATOM   4470 HD11 ILE A 270     -29.243  -5.108   5.866  1.00 33.94           H  
ATOM   4471 HD12 ILE A 270     -30.771  -5.476   5.053  1.00 33.94           H  
ATOM   4472 HD13 ILE A 270     -29.996  -3.900   4.794  1.00 33.94           H  
ATOM   4473  N   LYS A 271     -30.496  -1.121  10.444  1.00 34.40           N  
ATOM   4474  H   LYS A 271     -30.731  -1.996  10.892  1.00 34.40           H  
ATOM   4475  CA  LYS A 271     -29.651  -0.186  11.198  1.00 34.40           C  
ATOM   4476  HA  LYS A 271     -29.652   0.789  10.711  1.00 34.40           H  
ATOM   4477  C   LYS A 271     -28.223  -0.716  11.198  1.00 34.40           C  
ATOM   4478  CB  LYS A 271     -30.141  -0.031  12.642  1.00 34.40           C  
ATOM   4479  HB2 LYS A 271     -29.396   0.544  13.193  1.00 34.40           H  
ATOM   4480  HB3 LYS A 271     -30.214  -1.015  13.105  1.00 34.40           H  
ATOM   4481  O   LYS A 271     -28.028  -1.883  11.512  1.00 34.40           O  
ATOM   4482  CG  LYS A 271     -31.491   0.688  12.743  1.00 34.40           C  
ATOM   4483  HG2 LYS A 271     -31.422   1.661  12.257  1.00 34.40           H  
ATOM   4484  HG3 LYS A 271     -32.265   0.095  12.256  1.00 34.40           H  
ATOM   4485  CD  LYS A 271     -31.839   0.876  14.222  1.00 34.40           C  
ATOM   4486  HD2 LYS A 271     -31.037   1.437  14.704  1.00 34.40           H  
ATOM   4487  HD3 LYS A 271     -31.915  -0.102  14.696  1.00 34.40           H  
ATOM   4488  CE  LYS A 271     -33.157   1.634  14.378  1.00 34.40           C  
ATOM   4489  HE2 LYS A 271     -33.076   2.583  13.848  1.00 34.40           H  
ATOM   4490  HE3 LYS A 271     -33.951   1.051  13.911  1.00 34.40           H  
ATOM   4491  NZ  LYS A 271     -33.450   1.866  15.813  1.00 34.40           N  
ATOM   4492  HZ1 LYS A 271     -33.510   0.984  16.301  1.00 34.40           H  
ATOM   4493  HZ2 LYS A 271     -32.702   2.399  16.232  1.00 34.40           H  
ATOM   4494  HZ3 LYS A 271     -34.317   2.371  15.928  1.00 34.40           H  
ATOM   4495  N   LEU A 272     -27.266   0.149  10.875  1.00 37.11           N  
ATOM   4496  H   LEU A 272     -27.532   1.101  10.670  1.00 37.11           H  
ATOM   4497  CA  LEU A 272     -25.833  -0.128  10.956  1.00 37.11           C  
ATOM   4498  HA  LEU A 272     -25.662  -1.190  11.130  1.00 37.11           H  
ATOM   4499  C   LEU A 272     -25.287   0.646  12.155  1.00 37.11           C  
ATOM   4500  CB  LEU A 272     -25.148   0.289   9.640  1.00 37.11           C  
ATOM   4501  HB2 LEU A 272     -25.266   1.366   9.523  1.00 37.11           H  
ATOM   4502  HB3 LEU A 272     -24.081   0.078   9.718  1.00 37.11           H  
ATOM   4503  O   LEU A 272     -25.416   1.870  12.202  1.00 37.11           O  
ATOM   4504  CG  LEU A 272     -25.710  -0.407   8.386  1.00 37.11           C  
ATOM   4505  HG  LEU A 272     -26.794  -0.303   8.359  1.00 37.11           H  
ATOM   4506  CD1 LEU A 272     -25.158   0.263   7.130  1.00 37.11           C  
ATOM   4507 HD11 LEU A 272     -25.360   1.334   7.162  1.00 37.11           H  
ATOM   4508 HD12 LEU A 272     -24.084   0.094   7.057  1.00 37.11           H  
ATOM   4509 HD13 LEU A 272     -25.656  -0.153   6.254  1.00 37.11           H  
ATOM   4510  CD2 LEU A 272     -25.356  -1.893   8.349  1.00 37.11           C  
ATOM   4511 HD21 LEU A 272     -25.824  -2.368   7.487  1.00 37.11           H  
ATOM   4512 HD22 LEU A 272     -25.725  -2.391   9.246  1.00 37.11           H  
ATOM   4513 HD23 LEU A 272     -24.276  -2.022   8.287  1.00 37.11           H  
ATOM   4514  N   ASN A 273     -24.734  -0.066  13.130  1.00 37.61           N  
ATOM   4515  H   ASN A 273     -24.700  -1.070  13.023  1.00 37.61           H  
ATOM   4516  CA  ASN A 273     -24.347   0.470  14.434  1.00 37.61           C  
ATOM   4517  HA  ASN A 273     -24.786   1.460  14.557  1.00 37.61           H  
ATOM   4518  C   ASN A 273     -22.822   0.646  14.551  1.00 37.61           C  
ATOM   4519  CB  ASN A 273     -24.930  -0.439  15.534  1.00 37.61           C  
ATOM   4520  HB2 ASN A 273     -24.824   0.050  16.502  1.00 37.61           H  
ATOM   4521  HB3 ASN A 273     -24.364  -1.370  15.565  1.00 37.61           H  
ATOM   4522  O   ASN A 273     -22.353   1.436  15.370  1.00 37.61           O  
ATOM   4523  CG  ASN A 273     -26.398  -0.778  15.316  1.00 37.61           C  
ATOM   4524  ND2 ASN A 273     -26.675  -1.888  14.673  1.00 37.61           N  
ATOM   4525 HD21 ASN A 273     -25.925  -2.410  14.241  1.00 37.61           H  
ATOM   4526 HD22 ASN A 273     -27.632  -2.105  14.433  1.00 37.61           H  
ATOM   4527  OD1 ASN A 273     -27.305  -0.036  15.676  1.00 37.61           O  
ATOM   4528  N   SER A 274     -22.049  -0.040  13.705  1.00 38.29           N  
ATOM   4529  H   SER A 274     -22.497  -0.796  13.208  1.00 38.29           H  
ATOM   4530  CA  SER A 274     -20.587  -0.021  13.696  1.00 38.29           C  
ATOM   4531  HA  SER A 274     -20.251   0.824  14.297  1.00 38.29           H  
ATOM   4532  C   SER A 274     -19.974   0.140  12.300  1.00 38.29           C  
ATOM   4533  CB  SER A 274     -20.048  -1.295  14.359  1.00 38.29           C  
ATOM   4534  HB2 SER A 274     -20.549  -1.458  15.313  1.00 38.29           H  
ATOM   4535  HB3 SER A 274     -18.979  -1.183  14.542  1.00 38.29           H  
ATOM   4536  O   SER A 274     -20.571  -0.130  11.253  1.00 38.29           O  
ATOM   4537  OG  SER A 274     -20.255  -2.406  13.518  1.00 38.29           O  
ATOM   4538  HG  SER A 274     -21.154  -2.688  13.704  1.00 38.29           H  
ATOM   4539  N   LEU A 275     -18.696   0.531  12.299  1.00 36.20           N  
ATOM   4540  H   LEU A 275     -18.279   0.768  13.187  1.00 36.20           H  
ATOM   4541  CA  LEU A 275     -17.844   0.543  11.111  1.00 36.20           C  
ATOM   4542  HA  LEU A 275     -18.339   1.140  10.344  1.00 36.20           H  
ATOM   4543  C   LEU A 275     -17.631  -0.872  10.535  1.00 36.20           C  
ATOM   4544  CB  LEU A 275     -16.518   1.220  11.513  1.00 36.20           C  
ATOM   4545  HB2 LEU A 275     -16.057   0.625  12.302  1.00 36.20           H  
ATOM   4546  HB3 LEU A 275     -16.743   2.202  11.927  1.00 36.20           H  
ATOM   4547  O   LEU A 275     -17.373  -1.000   9.338  1.00 36.20           O  
ATOM   4548  CG  LEU A 275     -15.487   1.398  10.384  1.00 36.20           C  
ATOM   4549  HG  LEU A 275     -15.224   0.422   9.974  1.00 36.20           H  
ATOM   4550  CD1 LEU A 275     -15.999   2.300   9.258  1.00 36.20           C  
ATOM   4551 HD11 LEU A 275     -16.855   1.837   8.766  1.00 36.20           H  
ATOM   4552 HD12 LEU A 275     -15.215   2.459   8.517  1.00 36.20           H  
ATOM   4553 HD13 LEU A 275     -16.305   3.264   9.664  1.00 36.20           H  
ATOM   4554  CD2 LEU A 275     -14.209   2.022  10.944  1.00 36.20           C  
ATOM   4555 HD21 LEU A 275     -13.811   1.390  11.738  1.00 36.20           H  
ATOM   4556 HD22 LEU A 275     -13.461   2.106  10.155  1.00 36.20           H  
ATOM   4557 HD23 LEU A 275     -14.423   3.011  11.350  1.00 36.20           H  
ATOM   4558  N   ALA A 276     -17.743  -1.924  11.354  1.00 33.74           N  
ATOM   4559  H   ALA A 276     -18.055  -1.776  12.303  1.00 33.74           H  
ATOM   4560  CA  ALA A 276     -17.673  -3.308  10.892  1.00 33.74           C  
ATOM   4561  HA  ALA A 276     -16.810  -3.418  10.235  1.00 33.74           H  
ATOM   4562  C   ALA A 276     -18.920  -3.663  10.072  1.00 33.74           C  
ATOM   4563  CB  ALA A 276     -17.468  -4.237  12.094  1.00 33.74           C  
ATOM   4564  HB1 ALA A 276     -18.312  -4.168  12.780  1.00 33.74           H  
ATOM   4565  HB2 ALA A 276     -17.389  -5.268  11.750  1.00 33.74           H  
ATOM   4566  HB3 ALA A 276     -16.554  -3.971  12.626  1.00 33.74           H  
ATOM   4567  O   ALA A 276     -18.778  -4.028   8.908  1.00 33.74           O  
ATOM   4568  N   GLU A 277     -20.121  -3.442  10.617  1.00 40.54           N  
ATOM   4569  H   GLU A 277     -20.165  -3.170  11.588  1.00 40.54           H  
ATOM   4570  CA  GLU A 277     -21.402  -3.643   9.919  1.00 40.54           C  
ATOM   4571  HA  GLU A 277     -21.536  -4.701   9.693  1.00 40.54           H  
ATOM   4572  C   GLU A 277     -21.471  -2.860   8.600  1.00 40.54           C  
ATOM   4573  CB  GLU A 277     -22.563  -3.181  10.810  1.00 40.54           C  
ATOM   4574  HB2 GLU A 277     -22.342  -2.173  11.161  1.00 40.54           H  
ATOM   4575  HB3 GLU A 277     -23.472  -3.127  10.211  1.00 40.54           H  
ATOM   4576  O   GLU A 277     -21.848  -3.421   7.571  1.00 40.54           O  
ATOM   4577  CG  GLU A 277     -22.855  -4.090  12.009  1.00 40.54           C  
ATOM   4578  HG2 GLU A 277     -21.921  -4.493  12.400  1.00 40.54           H  
ATOM   4579  HG3 GLU A 277     -23.492  -4.915  11.689  1.00 40.54           H  
ATOM   4580  CD  GLU A 277     -23.540  -3.248  13.085  1.00 40.54           C  
ATOM   4581  OE1 GLU A 277     -22.798  -2.716  13.939  1.00 40.54           O  
ATOM   4582  OE2 GLU A 277     -24.714  -2.841  12.916  1.00 40.54           O  
ATOM   4583  N   PHE A 278     -21.058  -1.583   8.587  1.00 37.44           N  
ATOM   4584  H   PHE A 278     -20.806  -1.150   9.464  1.00 37.44           H  
ATOM   4585  CA  PHE A 278     -21.053  -0.785   7.354  1.00 37.44           C  
ATOM   4586  HA  PHE A 278     -22.048  -0.840   6.913  1.00 37.44           H  
ATOM   4587  C   PHE A 278     -20.085  -1.343   6.304  1.00 37.44           C  
ATOM   4588  CB  PHE A 278     -20.750   0.692   7.651  1.00 37.44           C  
ATOM   4589  HB2 PHE A 278     -21.480   1.064   8.369  1.00 37.44           H  
ATOM   4590  HB3 PHE A 278     -19.765   0.772   8.110  1.00 37.44           H  
ATOM   4591  O   PHE A 278     -20.466  -1.493   5.144  1.00 37.44           O  
ATOM   4592  CG  PHE A 278     -20.792   1.565   6.403  1.00 37.44           C  
ATOM   4593  CD1 PHE A 278     -19.642   1.718   5.600  1.00 37.44           C  
ATOM   4594  HD1 PHE A 278     -18.715   1.243   5.886  1.00 37.44           H  
ATOM   4595  CD2 PHE A 278     -21.996   2.180   6.007  1.00 37.44           C  
ATOM   4596  HD2 PHE A 278     -22.881   2.077   6.617  1.00 37.44           H  
ATOM   4597  CE1 PHE A 278     -19.703   2.458   4.406  1.00 37.44           C  
ATOM   4598  HE1 PHE A 278     -18.825   2.553   3.784  1.00 37.44           H  
ATOM   4599  CE2 PHE A 278     -22.055   2.928   4.817  1.00 37.44           C  
ATOM   4600  HE2 PHE A 278     -22.982   3.395   4.518  1.00 37.44           H  
ATOM   4601  CZ  PHE A 278     -20.909   3.064   4.013  1.00 37.44           C  
ATOM   4602  HZ  PHE A 278     -20.956   3.632   3.096  1.00 37.44           H  
ATOM   4603  N   ASN A 279     -18.847  -1.688   6.683  1.00 36.90           N  
ATOM   4604  H   ASN A 279     -18.593  -1.608   7.657  1.00 36.90           H  
ATOM   4605  CA  ASN A 279     -17.896  -2.280   5.736  1.00 36.90           C  
ATOM   4606  HA  ASN A 279     -17.859  -1.655   4.844  1.00 36.90           H  
ATOM   4607  C   ASN A 279     -18.347  -3.671   5.268  1.00 36.90           C  
ATOM   4608  CB  ASN A 279     -16.487  -2.335   6.343  1.00 36.90           C  
ATOM   4609  HB2 ASN A 279     -15.884  -3.044   5.776  1.00 36.90           H  
ATOM   4610  HB3 ASN A 279     -16.536  -2.687   7.373  1.00 36.90           H  
ATOM   4611  O   ASN A 279     -18.168  -3.997   4.098  1.00 36.90           O  
ATOM   4612  CG  ASN A 279     -15.772  -1.001   6.265  1.00 36.90           C  
ATOM   4613  ND2 ASN A 279     -15.514  -0.369   7.377  1.00 36.90           N  
ATOM   4614 HD21 ASN A 279     -15.971  -0.689   8.219  1.00 36.90           H  
ATOM   4615 HD22 ASN A 279     -15.124   0.558   7.290  1.00 36.90           H  
ATOM   4616  OD1 ASN A 279     -15.420  -0.511   5.208  1.00 36.90           O  
ATOM   4617  N   LEU A 280     -18.949  -4.482   6.141  1.00 36.50           N  
ATOM   4618  H   LEU A 280     -19.061  -4.170   7.095  1.00 36.50           H  
ATOM   4619  CA  LEU A 280     -19.482  -5.797   5.788  1.00 36.50           C  
ATOM   4620  HA  LEU A 280     -18.712  -6.350   5.250  1.00 36.50           H  
ATOM   4621  C   LEU A 280     -20.661  -5.675   4.822  1.00 36.50           C  
ATOM   4622  CB  LEU A 280     -19.850  -6.572   7.065  1.00 36.50           C  
ATOM   4623  HB2 LEU A 280     -20.411  -5.914   7.728  1.00 36.50           H  
ATOM   4624  HB3 LEU A 280     -20.503  -7.405   6.805  1.00 36.50           H  
ATOM   4625  O   LEU A 280     -20.645  -6.345   3.792  1.00 36.50           O  
ATOM   4626  CG  LEU A 280     -18.617  -7.127   7.805  1.00 36.50           C  
ATOM   4627  HG  LEU A 280     -17.854  -6.354   7.887  1.00 36.50           H  
ATOM   4628  CD1 LEU A 280     -19.002  -7.564   9.215  1.00 36.50           C  
ATOM   4629 HD11 LEU A 280     -19.365  -6.705   9.780  1.00 36.50           H  
ATOM   4630 HD12 LEU A 280     -19.799  -8.306   9.177  1.00 36.50           H  
ATOM   4631 HD13 LEU A 280     -18.140  -7.979   9.738  1.00 36.50           H  
ATOM   4632  CD2 LEU A 280     -18.008  -8.329   7.069  1.00 36.50           C  
ATOM   4633 HD21 LEU A 280     -18.768  -9.095   6.913  1.00 36.50           H  
ATOM   4634 HD22 LEU A 280     -17.605  -8.017   6.106  1.00 36.50           H  
ATOM   4635 HD23 LEU A 280     -17.199  -8.746   7.668  1.00 36.50           H  
ATOM   4636  N   LEU A 281     -21.616  -4.768   5.065  1.00 42.40           N  
ATOM   4637  H   LEU A 281     -21.593  -4.258   5.936  1.00 42.40           H  
ATOM   4638  CA  LEU A 281     -22.697  -4.494   4.115  1.00 42.40           C  
ATOM   4639  HA  LEU A 281     -23.180  -5.446   3.896  1.00 42.40           H  
ATOM   4640  C   LEU A 281     -22.148  -3.943   2.789  1.00 42.40           C  
ATOM   4641  CB  LEU A 281     -23.737  -3.544   4.741  1.00 42.40           C  
ATOM   4642  HB2 LEU A 281     -24.042  -3.927   5.715  1.00 42.40           H  
ATOM   4643  HB3 LEU A 281     -23.272  -2.570   4.895  1.00 42.40           H  
ATOM   4644  O   LEU A 281     -22.563  -4.405   1.727  1.00 42.40           O  
ATOM   4645  CG  LEU A 281     -24.987  -3.376   3.849  1.00 42.40           C  
ATOM   4646  HG  LEU A 281     -24.676  -3.145   2.830  1.00 42.40           H  
ATOM   4647  CD1 LEU A 281     -25.859  -4.635   3.823  1.00 42.40           C  
ATOM   4648 HD11 LEU A 281     -26.753  -4.452   3.227  1.00 42.40           H  
ATOM   4649 HD12 LEU A 281     -26.151  -4.904   4.838  1.00 42.40           H  
ATOM   4650 HD13 LEU A 281     -25.308  -5.461   3.373  1.00 42.40           H  
ATOM   4651  CD2 LEU A 281     -25.862  -2.219   4.318  1.00 42.40           C  
ATOM   4652 HD21 LEU A 281     -25.279  -1.298   4.304  1.00 42.40           H  
ATOM   4653 HD22 LEU A 281     -26.230  -2.413   5.325  1.00 42.40           H  
ATOM   4654 HD23 LEU A 281     -26.714  -2.104   3.648  1.00 42.40           H  
ATOM   4655  N   TYR A 282     -21.183  -3.018   2.830  1.00 38.88           N  
ATOM   4656  H   TYR A 282     -20.908  -2.651   3.730  1.00 38.88           H  
ATOM   4657  CA  TYR A 282     -20.519  -2.487   1.636  1.00 38.88           C  
ATOM   4658  HA  TYR A 282     -21.271  -2.022   0.999  1.00 38.88           H  
ATOM   4659  C   TYR A 282     -19.856  -3.601   0.818  1.00 38.88           C  
ATOM   4660  CB  TYR A 282     -19.497  -1.412   2.033  1.00 38.88           C  
ATOM   4661  HB2 TYR A 282     -18.777  -1.839   2.730  1.00 38.88           H  
ATOM   4662  HB3 TYR A 282     -20.019  -0.609   2.555  1.00 38.88           H  
ATOM   4663  O   TYR A 282     -20.116  -3.714  -0.377  1.00 38.88           O  
ATOM   4664  CG  TYR A 282     -18.741  -0.811   0.861  1.00 38.88           C  
ATOM   4665  CD1 TYR A 282     -17.435  -1.247   0.548  1.00 38.88           C  
ATOM   4666  HD1 TYR A 282     -16.966  -2.012   1.149  1.00 38.88           H  
ATOM   4667  CD2 TYR A 282     -19.351   0.190   0.081  1.00 38.88           C  
ATOM   4668  HD2 TYR A 282     -20.354   0.518   0.312  1.00 38.88           H  
ATOM   4669  CE1 TYR A 282     -16.737  -0.670  -0.535  1.00 38.88           C  
ATOM   4670  HE1 TYR A 282     -15.728  -0.979  -0.767  1.00 38.88           H  
ATOM   4671  CE2 TYR A 282     -18.654   0.769  -0.997  1.00 38.88           C  
ATOM   4672  HE2 TYR A 282     -19.119   1.534  -1.602  1.00 38.88           H  
ATOM   4673  OH  TYR A 282     -16.682   0.941  -2.331  1.00 38.88           O  
ATOM   4674  HH  TYR A 282     -15.855   0.509  -2.557  1.00 38.88           H  
ATOM   4675  CZ  TYR A 282     -17.345   0.348  -1.303  1.00 38.88           C  
ATOM   4676  N   TYR A 283     -19.067  -4.483   1.441  1.00 36.58           N  
ATOM   4677  H   TYR A 283     -18.886  -4.359   2.427  1.00 36.58           H  
ATOM   4678  CA  TYR A 283     -18.465  -5.624   0.748  1.00 36.58           C  
ATOM   4679  HA  TYR A 283     -17.983  -5.244  -0.153  1.00 36.58           H  
ATOM   4680  C   TYR A 283     -19.512  -6.644   0.270  1.00 36.58           C  
ATOM   4681  CB  TYR A 283     -17.374  -6.279   1.613  1.00 36.58           C  
ATOM   4682  HB2 TYR A 283     -17.718  -6.344   2.646  1.00 36.58           H  
ATOM   4683  HB3 TYR A 283     -17.220  -7.299   1.262  1.00 36.58           H  
ATOM   4684  O   TYR A 283     -19.369  -7.179  -0.829  1.00 36.58           O  
ATOM   4685  CG  TYR A 283     -16.027  -5.573   1.545  1.00 36.58           C  
ATOM   4686  CD1 TYR A 283     -15.305  -5.567   0.334  1.00 36.58           C  
ATOM   4687  HD1 TYR A 283     -15.715  -6.064  -0.533  1.00 36.58           H  
ATOM   4688  CD2 TYR A 283     -15.488  -4.934   2.678  1.00 36.58           C  
ATOM   4689  HD2 TYR A 283     -16.024  -4.959   3.616  1.00 36.58           H  
ATOM   4690  CE1 TYR A 283     -14.064  -4.905   0.252  1.00 36.58           C  
ATOM   4691  HE1 TYR A 283     -13.502  -4.892  -0.670  1.00 36.58           H  
ATOM   4692  CE2 TYR A 283     -14.260  -4.250   2.597  1.00 36.58           C  
ATOM   4693  HE2 TYR A 283     -13.873  -3.739   3.467  1.00 36.58           H  
ATOM   4694  OH  TYR A 283     -12.361  -3.579   1.290  1.00 36.58           O  
ATOM   4695  HH  TYR A 283     -12.162  -3.122   2.110  1.00 36.58           H  
ATOM   4696  CZ  TYR A 283     -13.547  -4.234   1.380  1.00 36.58           C  
ATOM   4697  N   ALA A 284     -20.580  -6.893   1.029  1.00 34.38           N  
ATOM   4698  H   ALA A 284     -20.641  -6.459   1.939  1.00 34.38           H  
ATOM   4699  CA  ALA A 284     -21.659  -7.801   0.638  1.00 34.38           C  
ATOM   4700  HA  ALA A 284     -21.225  -8.767   0.380  1.00 34.38           H  
ATOM   4701  C   ALA A 284     -22.446  -7.301  -0.584  1.00 34.38           C  
ATOM   4702  CB  ALA A 284     -22.587  -7.993   1.838  1.00 34.38           C  
ATOM   4703  HB1 ALA A 284     -23.071  -7.052   2.097  1.00 34.38           H  
ATOM   4704  HB2 ALA A 284     -23.348  -8.736   1.599  1.00 34.38           H  
ATOM   4705  HB3 ALA A 284     -22.001  -8.337   2.690  1.00 34.38           H  
ATOM   4706  O   ALA A 284     -22.798  -8.098  -1.455  1.00 34.38           O  
ATOM   4707  N   ILE A 285     -22.684  -5.988  -0.668  1.00 36.67           N  
ATOM   4708  H   ILE A 285     -22.415  -5.408   0.114  1.00 36.67           H  
ATOM   4709  CA  ILE A 285     -23.308  -5.333  -1.823  1.00 36.67           C  
ATOM   4710  HA  ILE A 285     -24.140  -5.948  -2.164  1.00 36.67           H  
ATOM   4711  C   ILE A 285     -22.316  -5.275  -2.994  1.00 36.67           C  
ATOM   4712  CB  ILE A 285     -23.892  -3.960  -1.409  1.00 36.67           C  
ATOM   4713  HB  ILE A 285     -23.122  -3.390  -0.890  1.00 36.67           H  
ATOM   4714  O   ILE A 285     -22.660  -5.696  -4.091  1.00 36.67           O  
ATOM   4715  CG1 ILE A 285     -25.087  -4.193  -0.447  1.00 36.67           C  
ATOM   4716 HG12 ILE A 285     -25.869  -4.740  -0.973  1.00 36.67           H  
ATOM   4717 HG13 ILE A 285     -24.765  -4.810   0.391  1.00 36.67           H  
ATOM   4718  CG2 ILE A 285     -24.337  -3.152  -2.642  1.00 36.67           C  
ATOM   4719 HG21 ILE A 285     -25.077  -3.708  -3.218  1.00 36.67           H  
ATOM   4720 HG22 ILE A 285     -23.486  -2.932  -3.286  1.00 36.67           H  
ATOM   4721 HG23 ILE A 285     -24.761  -2.193  -2.345  1.00 36.67           H  
ATOM   4722  CD1 ILE A 285     -25.700  -2.917   0.141  1.00 36.67           C  
ATOM   4723 HD11 ILE A 285     -26.403  -3.185   0.929  1.00 36.67           H  
ATOM   4724 HD12 ILE A 285     -26.247  -2.376  -0.631  1.00 36.67           H  
ATOM   4725 HD13 ILE A 285     -24.918  -2.281   0.556  1.00 36.67           H  
ATOM   4726  N   LYS A 286     -21.050  -4.907  -2.762  1.00 34.04           N  
ATOM   4727  H   LYS A 286     -20.830  -4.549  -1.843  1.00 34.04           H  
ATOM   4728  CA  LYS A 286     -19.978  -4.897  -3.777  1.00 34.04           C  
ATOM   4729  HA  LYS A 286     -20.275  -4.228  -4.585  1.00 34.04           H  
ATOM   4730  C   LYS A 286     -19.719  -6.268  -4.423  1.00 34.04           C  
ATOM   4731  CB  LYS A 286     -18.715  -4.335  -3.109  1.00 34.04           C  
ATOM   4732  HB2 LYS A 286     -18.432  -4.990  -2.285  1.00 34.04           H  
ATOM   4733  HB3 LYS A 286     -18.945  -3.348  -2.709  1.00 34.04           H  
ATOM   4734  O   LYS A 286     -19.316  -6.339  -5.581  1.00 34.04           O  
ATOM   4735  CG  LYS A 286     -17.523  -4.203  -4.061  1.00 34.04           C  
ATOM   4736  HG2 LYS A 286     -17.805  -3.574  -4.906  1.00 34.04           H  
ATOM   4737  HG3 LYS A 286     -17.230  -5.187  -4.428  1.00 34.04           H  
ATOM   4738  CD  LYS A 286     -16.332  -3.578  -3.334  1.00 34.04           C  
ATOM   4739  HD2 LYS A 286     -16.042  -4.205  -2.490  1.00 34.04           H  
ATOM   4740  HD3 LYS A 286     -16.610  -2.588  -2.973  1.00 34.04           H  
ATOM   4741  CE  LYS A 286     -15.178  -3.454  -4.326  1.00 34.04           C  
ATOM   4742  HE2 LYS A 286     -14.914  -4.436  -4.718  1.00 34.04           H  
ATOM   4743  HE3 LYS A 286     -15.522  -2.836  -5.155  1.00 34.04           H  
ATOM   4744  NZ  LYS A 286     -14.012  -2.797  -3.708  1.00 34.04           N  
ATOM   4745  HZ1 LYS A 286     -13.449  -2.362  -4.424  1.00 34.04           H  
ATOM   4746  HZ2 LYS A 286     -13.477  -3.361  -3.064  1.00 34.04           H  
ATOM   4747  HZ3 LYS A 286     -14.317  -1.944  -3.261  1.00 34.04           H  
ATOM   4748  N   TYR A 287     -19.946  -7.370  -3.704  1.00 32.53           N  
ATOM   4749  H   TYR A 287     -20.172  -7.254  -2.726  1.00 32.53           H  
ATOM   4750  CA  TYR A 287     -19.875  -8.728  -4.265  1.00 32.53           C  
ATOM   4751  HA  TYR A 287     -19.205  -8.696  -5.125  1.00 32.53           H  
ATOM   4752  C   TYR A 287     -21.204  -9.240  -4.853  1.00 32.53           C  
ATOM   4753  CB  TYR A 287     -19.235  -9.693  -3.253  1.00 32.53           C  
ATOM   4754  HB2 TYR A 287     -19.646  -9.508  -2.261  1.00 32.53           H  
ATOM   4755  HB3 TYR A 287     -19.495 -10.716  -3.523  1.00 32.53           H  
ATOM   4756  O   TYR A 287     -21.229 -10.318  -5.459  1.00 32.53           O  
ATOM   4757  CG  TYR A 287     -17.716  -9.609  -3.225  1.00 32.53           C  
ATOM   4758  CD1 TYR A 287     -16.978 -10.041  -4.346  1.00 32.53           C  
ATOM   4759  HD1 TYR A 287     -17.500 -10.420  -5.212  1.00 32.53           H  
ATOM   4760  CD2 TYR A 287     -17.039  -9.099  -2.101  1.00 32.53           C  
ATOM   4761  HD2 TYR A 287     -17.601  -8.781  -1.235  1.00 32.53           H  
ATOM   4762  CE1 TYR A 287     -15.573  -9.951  -4.348  1.00 32.53           C  
ATOM   4763  HE1 TYR A 287     -15.000 -10.258  -5.211  1.00 32.53           H  
ATOM   4764  CE2 TYR A 287     -15.633  -9.003  -2.097  1.00 32.53           C  
ATOM   4765  HE2 TYR A 287     -15.127  -8.612  -1.227  1.00 32.53           H  
ATOM   4766  OH  TYR A 287     -13.543  -9.349  -3.230  1.00 32.53           O  
ATOM   4767  HH  TYR A 287     -13.216  -8.974  -2.409  1.00 32.53           H  
ATOM   4768  CZ  TYR A 287     -14.899  -9.429  -3.225  1.00 32.53           C  
ATOM   4769  N   LYS A 288     -22.293  -8.469  -4.756  1.00 34.84           N  
ATOM   4770  H   LYS A 288     -22.200  -7.570  -4.305  1.00 34.84           H  
ATOM   4771  CA  LYS A 288     -23.560  -8.708  -5.454  1.00 34.84           C  
ATOM   4772  HA  LYS A 288     -23.653  -9.769  -5.685  1.00 34.84           H  
ATOM   4773  C   LYS A 288     -23.581  -7.962  -6.783  1.00 34.84           C  
ATOM   4774  CB  LYS A 288     -24.734  -8.306  -4.552  1.00 34.84           C  
ATOM   4775  HB2 LYS A 288     -24.436  -7.502  -3.880  1.00 34.84           H  
ATOM   4776  HB3 LYS A 288     -25.553  -7.923  -5.161  1.00 34.84           H  
ATOM   4777  O   LYS A 288     -23.818  -6.766  -6.861  1.00 34.84           O  
ATOM   4778  CG  LYS A 288     -25.210  -9.504  -3.720  1.00 34.84           C  
ATOM   4779  HG2 LYS A 288     -25.307  -9.185  -2.683  1.00 34.84           H  
ATOM   4780  HG3 LYS A 288     -24.480 -10.313  -3.740  1.00 34.84           H  
ATOM   4781  CD  LYS A 288     -26.561 -10.001  -4.249  1.00 34.84           C  
ATOM   4782  HD2 LYS A 288     -26.455 -10.347  -5.277  1.00 34.84           H  
ATOM   4783  HD3 LYS A 288     -27.260  -9.165  -4.242  1.00 34.84           H  
ATOM   4784  CE  LYS A 288     -27.072 -11.142  -3.371  1.00 34.84           C  
ATOM   4785  HE2 LYS A 288     -26.762 -10.965  -2.341  1.00 34.84           H  
ATOM   4786  HE3 LYS A 288     -26.602 -12.068  -3.701  1.00 34.84           H  
ATOM   4787  NZ  LYS A 288     -28.545 -11.269  -3.429  1.00 34.84           N  
ATOM   4788  HZ1 LYS A 288     -28.800 -12.186  -3.091  1.00 34.84           H  
ATOM   4789  HZ2 LYS A 288     -28.902 -11.215  -4.373  1.00 34.84           H  
ATOM   4790  HZ3 LYS A 288     -28.994 -10.561  -2.865  1.00 34.84           H  
ATOM   4791  N   ARG A 289     -23.360  -8.730  -7.847  1.00 30.96           N  
ATOM   4792  H   ARG A 289     -23.166  -9.706  -7.674  1.00 30.96           H  
ATOM   4793  CA  ARG A 289     -23.450  -8.263  -9.230  1.00 30.96           C  
ATOM   4794  HA  ARG A 289     -22.710  -7.479  -9.389  1.00 30.96           H  
ATOM   4795  C   ARG A 289     -24.819  -7.641  -9.549  1.00 30.96           C  
ATOM   4796  CB  ARG A 289     -23.159  -9.441 -10.171  1.00 30.96           C  
ATOM   4797  HB2 ARG A 289     -23.687 -10.329  -9.824  1.00 30.96           H  
ATOM   4798  HB3 ARG A 289     -23.530  -9.210 -11.169  1.00 30.96           H  
ATOM   4799  O   ARG A 289     -25.842  -8.287  -9.356  1.00 30.96           O  
ATOM   4800  CG  ARG A 289     -21.656  -9.720 -10.262  1.00 30.96           C  
ATOM   4801  HG2 ARG A 289     -21.153  -8.825 -10.628  1.00 30.96           H  
ATOM   4802  HG3 ARG A 289     -21.263  -9.977  -9.279  1.00 30.96           H  
ATOM   4803  CD  ARG A 289     -21.409 -10.875 -11.235  1.00 30.96           C  
ATOM   4804  HD2 ARG A 289     -21.911 -10.642 -12.175  1.00 30.96           H  
ATOM   4805  HD3 ARG A 289     -21.843 -11.784 -10.819  1.00 30.96           H  
ATOM   4806  NE  ARG A 289     -19.967 -11.063 -11.481  1.00 30.96           N  
ATOM   4807  HE  ARG A 289     -19.352 -10.427 -10.994  1.00 30.96           H  
ATOM   4808  NH1 ARG A 289     -20.160 -12.757 -13.013  1.00 30.96           N  
ATOM   4809 HH11 ARG A 289     -19.757 -13.367 -13.710  1.00 30.96           H  
ATOM   4810 HH12 ARG A 289     -21.160 -12.728 -12.877  1.00 30.96           H  
ATOM   4811  NH2 ARG A 289     -18.145 -11.905 -12.550  1.00 30.96           N  
ATOM   4812 HH21 ARG A 289     -17.574 -11.213 -12.086  1.00 30.96           H  
ATOM   4813 HH22 ARG A 289     -17.743 -12.507 -13.255  1.00 30.96           H  
ATOM   4814  CZ  ARG A 289     -19.431 -11.909 -12.340  1.00 30.96           C  
ATOM   4815  N   ASP A 290     -24.747  -6.457 -10.149  1.00 33.93           N  
ATOM   4816  H   ASP A 290     -23.842  -6.011 -10.114  1.00 33.93           H  
ATOM   4817  CA  ASP A 290     -25.601  -5.940 -11.228  1.00 33.93           C  
ATOM   4818  HA  ASP A 290     -25.062  -5.071 -11.606  1.00 33.93           H  
ATOM   4819  C   ASP A 290     -26.994  -5.344 -10.894  1.00 33.93           C  
ATOM   4820  CB  ASP A 290     -25.612  -6.939 -12.415  1.00 33.93           C  
ATOM   4821  HB2 ASP A 290     -26.180  -7.823 -12.124  1.00 33.93           H  
ATOM   4822  HB3 ASP A 290     -26.134  -6.476 -13.253  1.00 33.93           H  
ATOM   4823  O   ASP A 290     -27.526  -4.662 -11.765  1.00 33.93           O  
ATOM   4824  CG  ASP A 290     -24.225  -7.393 -12.922  1.00 33.93           C  
ATOM   4825  OD1 ASP A 290     -23.157  -6.928 -12.452  1.00 33.93           O  
ATOM   4826  OD2 ASP A 290     -24.128  -8.248 -13.835  1.00 33.93           O  
ATOM   4827  N   ASP A 291     -27.554  -5.492  -9.680  1.00 33.51           N  
ATOM   4828  H   ASP A 291     -27.085  -6.112  -9.035  1.00 33.51           H  
ATOM   4829  CA  ASP A 291     -28.967  -5.115  -9.389  1.00 33.51           C  
ATOM   4830  HA  ASP A 291     -29.381  -4.615 -10.264  1.00 33.51           H  
ATOM   4831  C   ASP A 291     -29.220  -4.122  -8.214  1.00 33.51           C  
ATOM   4832  CB  ASP A 291     -29.799  -6.401  -9.191  1.00 33.51           C  
ATOM   4833  HB2 ASP A 291     -29.303  -7.031  -8.452  1.00 33.51           H  
ATOM   4834  HB3 ASP A 291     -30.780  -6.148  -8.788  1.00 33.51           H  
ATOM   4835  O   ASP A 291     -30.373  -3.907  -7.826  1.00 33.51           O  
ATOM   4836  CG  ASP A 291     -30.055  -7.201 -10.474  1.00 33.51           C  
ATOM   4837  OD1 ASP A 291     -30.565  -6.607 -11.449  1.00 33.51           O  
ATOM   4838  OD2 ASP A 291     -29.825  -8.433 -10.431  1.00 33.51           O  
ATOM   4839  N   ILE A 292     -28.195  -3.514  -7.593  1.00 32.17           N  
ATOM   4840  H   ILE A 292     -27.266  -3.638  -7.970  1.00 32.17           H  
ATOM   4841  CA  ILE A 292     -28.368  -2.625  -6.415  1.00 32.17           C  
ATOM   4842  HA  ILE A 292     -29.425  -2.384  -6.300  1.00 32.17           H  
ATOM   4843  C   ILE A 292     -27.625  -1.304  -6.623  1.00 32.17           C  
ATOM   4844  CB  ILE A 292     -27.903  -3.296  -5.098  1.00 32.17           C  
ATOM   4845  HB  ILE A 292     -26.820  -3.404  -5.140  1.00 32.17           H  
ATOM   4846  O   ILE A 292     -26.398  -1.274  -6.604  1.00 32.17           O  
ATOM   4847  CG1 ILE A 292     -28.508  -4.704  -4.908  1.00 32.17           C  
ATOM   4848 HG12 ILE A 292     -28.307  -5.306  -5.794  1.00 32.17           H  
ATOM   4849 HG13 ILE A 292     -29.588  -4.636  -4.781  1.00 32.17           H  
ATOM   4850  CG2 ILE A 292     -28.257  -2.401  -3.888  1.00 32.17           C  
ATOM   4851 HG21 ILE A 292     -27.871  -2.837  -2.966  1.00 32.17           H  
ATOM   4852 HG22 ILE A 292     -27.795  -1.420  -3.995  1.00 32.17           H  
ATOM   4853 HG23 ILE A 292     -29.337  -2.279  -3.812  1.00 32.17           H  
ATOM   4854  CD1 ILE A 292     -27.893  -5.460  -3.729  1.00 32.17           C  
ATOM   4855 HD11 ILE A 292     -26.811  -5.332  -3.719  1.00 32.17           H  
ATOM   4856 HD12 ILE A 292     -28.317  -5.115  -2.786  1.00 32.17           H  
ATOM   4857 HD13 ILE A 292     -28.103  -6.521  -3.865  1.00 32.17           H  
ATOM   4858  N   TYR A 293     -28.360  -0.200  -6.770  1.00 31.98           N  
ATOM   4859  H   TYR A 293     -29.368  -0.264  -6.732  1.00 31.98           H  
ATOM   4860  CA  TYR A 293     -27.758   1.107  -7.027  1.00 31.98           C  
ATOM   4861  HA  TYR A 293     -27.004   0.987  -7.805  1.00 31.98           H  
ATOM   4862  C   TYR A 293     -27.077   1.678  -5.780  1.00 31.98           C  
ATOM   4863  CB  TYR A 293     -28.817   2.095  -7.535  1.00 31.98           C  
ATOM   4864  HB2 TYR A 293     -28.331   3.058  -7.696  1.00 31.98           H  
ATOM   4865  HB3 TYR A 293     -29.572   2.244  -6.763  1.00 31.98           H  
ATOM   4866  O   TYR A 293     -27.660   1.691  -4.693  1.00 31.98           O  
ATOM   4867  CG  TYR A 293     -29.501   1.696  -8.828  1.00 31.98           C  
ATOM   4868  CD1 TYR A 293     -28.936   2.076 -10.060  1.00 31.98           C  
ATOM   4869  HD1 TYR A 293     -28.010   2.632 -10.085  1.00 31.98           H  
ATOM   4870  CD2 TYR A 293     -30.686   0.934  -8.804  1.00 31.98           C  
ATOM   4871  HD2 TYR A 293     -31.092   0.606  -7.859  1.00 31.98           H  
ATOM   4872  CE1 TYR A 293     -29.554   1.699 -11.267  1.00 31.98           C  
ATOM   4873  HE1 TYR A 293     -29.101   1.969 -12.210  1.00 31.98           H  
ATOM   4874  CE2 TYR A 293     -31.313   0.562 -10.008  1.00 31.98           C  
ATOM   4875  HE2 TYR A 293     -32.201  -0.052 -10.008  1.00 31.98           H  
ATOM   4876  OH  TYR A 293     -31.347   0.568 -12.399  1.00 31.98           O  
ATOM   4877  HH  TYR A 293     -30.794   0.764 -13.160  1.00 31.98           H  
ATOM   4878  CZ  TYR A 293     -30.745   0.942 -11.241  1.00 31.98           C  
ATOM   4879  N   LEU A 294     -25.910   2.305  -5.958  1.00 32.02           N  
ATOM   4880  H   LEU A 294     -25.432   2.184  -6.840  1.00 32.02           H  
ATOM   4881  CA  LEU A 294     -25.239   3.064  -4.894  1.00 32.02           C  
ATOM   4882  HA  LEU A 294     -25.013   2.364  -4.089  1.00 32.02           H  
ATOM   4883  C   LEU A 294     -26.147   4.168  -4.306  1.00 32.02           C  
ATOM   4884  CB  LEU A 294     -23.921   3.637  -5.456  1.00 32.02           C  
ATOM   4885  HB2 LEU A 294     -23.424   2.876  -6.059  1.00 32.02           H  
ATOM   4886  HB3 LEU A 294     -24.161   4.472  -6.114  1.00 32.02           H  
ATOM   4887  O   LEU A 294     -26.054   4.485  -3.123  1.00 32.02           O  
ATOM   4888  CG  LEU A 294     -22.928   4.113  -4.376  1.00 32.02           C  
ATOM   4889  HG  LEU A 294     -23.442   4.754  -3.660  1.00 32.02           H  
ATOM   4890  CD1 LEU A 294     -22.285   2.941  -3.629  1.00 32.02           C  
ATOM   4891 HD11 LEU A 294     -21.763   2.292  -4.332  1.00 32.02           H  
ATOM   4892 HD12 LEU A 294     -23.045   2.362  -3.105  1.00 32.02           H  
ATOM   4893 HD13 LEU A 294     -21.571   3.318  -2.896  1.00 32.02           H  
ATOM   4894  CD2 LEU A 294     -21.800   4.925  -5.009  1.00 32.02           C  
ATOM   4895 HD21 LEU A 294     -21.244   4.297  -5.706  1.00 32.02           H  
ATOM   4896 HD22 LEU A 294     -21.118   5.283  -4.238  1.00 32.02           H  
ATOM   4897 HD23 LEU A 294     -22.211   5.782  -5.542  1.00 32.02           H  
ATOM   4898  N   SER A 295     -27.089   4.708  -5.092  1.00 29.92           N  
ATOM   4899  H   SER A 295     -27.147   4.399  -6.052  1.00 29.92           H  
ATOM   4900  CA  SER A 295     -28.111   5.645  -4.606  1.00 29.92           C  
ATOM   4901  HA  SER A 295     -27.608   6.445  -4.063  1.00 29.92           H  
ATOM   4902  C   SER A 295     -29.120   5.015  -3.640  1.00 29.92           C  
ATOM   4903  CB  SER A 295     -28.853   6.286  -5.782  1.00 29.92           C  
ATOM   4904  HB2 SER A 295     -29.610   6.973  -5.403  1.00 29.92           H  
ATOM   4905  HB3 SER A 295     -28.141   6.852  -6.381  1.00 29.92           H  
ATOM   4906  O   SER A 295     -29.540   5.690  -2.707  1.00 29.92           O  
ATOM   4907  OG  SER A 295     -29.466   5.309  -6.603  1.00 29.92           O  
ATOM   4908  HG  SER A 295     -30.191   4.898  -6.126  1.00 29.92           H  
ATOM   4909  N   ASP A 296     -29.491   3.738  -3.808  1.00 30.46           N  
ATOM   4910  H   ASP A 296     -29.018   3.176  -4.500  1.00 30.46           H  
ATOM   4911  CA  ASP A 296     -30.324   3.037  -2.817  1.00 30.46           C  
ATOM   4912  HA  ASP A 296     -31.202   3.642  -2.592  1.00 30.46           H  
ATOM   4913  C   ASP A 296     -29.545   2.839  -1.504  1.00 30.46           C  
ATOM   4914  CB  ASP A 296     -30.802   1.670  -3.337  1.00 30.46           C  
ATOM   4915  HB2 ASP A 296     -29.936   1.058  -3.590  1.00 30.46           H  
ATOM   4916  HB3 ASP A 296     -31.323   1.163  -2.526  1.00 30.46           H  
ATOM   4917  O   ASP A 296     -30.122   2.949  -0.423  1.00 30.46           O  
ATOM   4918  CG  ASP A 296     -31.756   1.721  -4.532  1.00 30.46           C  
ATOM   4919  OD1 ASP A 296     -32.859   2.311  -4.449  1.00 30.46           O  
ATOM   4920  OD2 ASP A 296     -31.488   1.033  -5.541  1.00 30.46           O  
ATOM   4921  N   CYS A 297     -28.225   2.624  -1.587  1.00 28.85           N  
ATOM   4922  H   CYS A 297     -27.822   2.483  -2.502  1.00 28.85           H  
ATOM   4923  CA  CYS A 297     -27.338   2.526  -0.423  1.00 28.85           C  
ATOM   4924  HA  CYS A 297     -27.810   1.868   0.306  1.00 28.85           H  
ATOM   4925  C   CYS A 297     -27.112   3.872   0.285  1.00 28.85           C  
ATOM   4926  CB  CYS A 297     -25.998   1.916  -0.856  1.00 28.85           C  
ATOM   4927  HB2 CYS A 297     -25.364   1.792   0.022  1.00 28.85           H  
ATOM   4928  HB3 CYS A 297     -25.494   2.583  -1.554  1.00 28.85           H  
ATOM   4929  O   CYS A 297     -26.938   3.914   1.500  1.00 28.85           O  
ATOM   4930  SG  CYS A 297     -26.259   0.303  -1.644  1.00 28.85           S  
ATOM   4931  HG  CYS A 297     -26.982  -0.235  -0.659  1.00 28.85           H  
ATOM   4932  N   LEU A 298     -27.143   4.982  -0.453  1.00 29.26           N  
ATOM   4933  H   LEU A 298     -27.190   4.873  -1.456  1.00 29.26           H  
ATOM   4934  CA  LEU A 298     -27.033   6.340   0.093  1.00 29.26           C  
ATOM   4935  HA  LEU A 298     -26.384   6.311   0.968  1.00 29.26           H  
ATOM   4936  C   LEU A 298     -28.379   6.892   0.606  1.00 29.26           C  
ATOM   4937  CB  LEU A 298     -26.372   7.238  -0.967  1.00 29.26           C  
ATOM   4938  HB2 LEU A 298     -26.460   8.282  -0.664  1.00 29.26           H
[truncated: 624,114 more chars]
