# Supplementary material for: Widespread Horizontal Gene Transfer Among Animal Viruses
Source: bioRxiv. 2024 Mar 26:2024.03.25.586562. Preprint. [Version 2] doi: 10.1101/2024.03.25.586562 (PMC11071296; doi:10.1101/2024.03.25.586562)
Supplement: Supplement 7 [file media-7.zip › File7_PDB/Adabsco18765_Arnao.pdb]

ATOM      1  N   MET A   1     -35.977 -15.911  38.210  1.00 52.52           N  
ATOM      2  H   MET A   1     -36.366 -15.711  39.120  1.00 52.52           H  
ATOM      3  H2  MET A   1     -36.719 -15.829  37.529  1.00 52.52           H  
ATOM      4  H3  MET A   1     -35.254 -15.232  38.021  1.00 52.52           H  
ATOM      5  CA  MET A   1     -35.421 -17.286  38.208  1.00 52.52           C  
ATOM      6  HA  MET A   1     -34.657 -17.348  38.984  1.00 52.52           H  
ATOM      7  C   MET A   1     -34.694 -17.683  36.905  1.00 52.52           C  
ATOM      8  CB  MET A   1     -36.510 -18.305  38.600  1.00 52.52           C  
ATOM      9  HB2 MET A   1     -36.158 -19.317  38.399  1.00 52.52           H  
ATOM     10  HB3 MET A   1     -37.403 -18.132  37.999  1.00 52.52           H  
ATOM     11  O   MET A   1     -34.050 -18.718  36.902  1.00 52.52           O  
ATOM     12  CG  MET A   1     -36.870 -18.214  40.092  1.00 52.52           C  
ATOM     13  HG2 MET A   1     -37.133 -17.189  40.351  1.00 52.52           H  
ATOM     14  HG3 MET A   1     -37.742 -18.842  40.275  1.00 52.52           H  
ATOM     15  SD  MET A   1     -35.538 -18.782  41.179  1.00 52.52           S  
ATOM     16  CE  MET A   1     -36.211 -18.408  42.823  1.00 52.52           C  
ATOM     17  HE1 MET A   1     -36.379 -17.335  42.923  1.00 52.52           H  
ATOM     18  HE2 MET A   1     -35.503 -18.732  43.585  1.00 52.52           H  
ATOM     19  HE3 MET A   1     -37.153 -18.938  42.966  1.00 52.52           H  
ATOM     20  N   GLY A   2     -34.708 -16.890  35.817  1.00 54.98           N  
ATOM     21  H   GLY A   2     -35.256 -16.041  35.794  1.00 54.98           H  
ATOM     22  CA  GLY A   2     -34.143 -17.312  34.516  1.00 54.98           C  
ATOM     23  HA2 GLY A   2     -34.636 -16.744  33.727  1.00 54.98           H  
ATOM     24  HA3 GLY A   2     -34.386 -18.362  34.348  1.00 54.98           H  
ATOM     25  C   GLY A   2     -32.625 -17.158  34.292  1.00 54.98           C  
ATOM     26  O   GLY A   2     -32.093 -17.798  33.393  1.00 54.98           O  
ATOM     27  N   MET A   3     -31.896 -16.354  35.080  1.00 55.24           N  
ATOM     28  H   MET A   3     -32.350 -15.818  35.806  1.00 55.24           H  
ATOM     29  CA  MET A   3     -30.466 -16.099  34.802  1.00 55.24           C  
ATOM     30  HA  MET A   3     -30.343 -15.997  33.724  1.00 55.24           H  
ATOM     31  C   MET A   3     -29.518 -17.244  35.195  1.00 55.24           C  
ATOM     32  CB  MET A   3     -29.996 -14.781  35.438  1.00 55.24           C  
ATOM     33  HB2 MET A   3     -30.410 -14.664  36.440  1.00 55.24           H  
ATOM     34  HB3 MET A   3     -28.910 -14.817  35.529  1.00 55.24           H  
ATOM     35  O   MET A   3     -28.451 -17.374  34.601  1.00 55.24           O  
ATOM     36  CG  MET A   3     -30.333 -13.560  34.576  1.00 55.24           C  
ATOM     37  HG2 MET A   3     -30.159 -13.802  33.528  1.00 55.24           H  
ATOM     38  HG3 MET A   3     -31.383 -13.300  34.705  1.00 55.24           H  
ATOM     39  SD  MET A   3     -29.296 -12.133  34.988  1.00 55.24           S  
ATOM     40  CE  MET A   3     -29.918 -10.902  33.814  1.00 55.24           C  
ATOM     41  HE1 MET A   3     -29.786 -11.264  32.794  1.00 55.24           H  
ATOM     42  HE2 MET A   3     -30.976 -10.713  34.001  1.00 55.24           H  
ATOM     43  HE3 MET A   3     -29.362  -9.973  33.938  1.00 55.24           H  
ATOM     44  N   PHE A   4     -29.896 -18.112  36.139  1.00 55.24           N  
ATOM     45  H   PHE A   4     -30.792 -17.996  36.591  1.00 55.24           H  
ATOM     46  CA  PHE A   4     -29.002 -19.179  36.612  1.00 55.24           C  
ATOM     47  HA  PHE A   4     -28.016 -18.745  36.779  1.00 55.24           H  
ATOM     48  C   PHE A   4     -28.773 -20.305  35.588  1.00 55.24           C  
ATOM     49  CB  PHE A   4     -29.496 -19.716  37.963  1.00 55.24           C  
ATOM     50  HB2 PHE A   4     -30.585 -19.775  37.969  1.00 55.24           H  
ATOM     51  HB3 PHE A   4     -29.120 -20.730  38.096  1.00 55.24           H  
ATOM     52  O   PHE A   4     -27.751 -20.982  35.657  1.00 55.24           O  
ATOM     53  CG  PHE A   4     -29.007 -18.892  39.140  1.00 55.24           C  
ATOM     54  CD1 PHE A   4     -27.716 -19.120  39.654  1.00 55.24           C  
ATOM     55  HD1 PHE A   4     -27.086 -19.883  39.220  1.00 55.24           H  
ATOM     56  CD2 PHE A   4     -29.819 -17.895  39.714  1.00 55.24           C  
ATOM     57  HD2 PHE A   4     -30.815 -17.721  39.334  1.00 55.24           H  
ATOM     58  CE1 PHE A   4     -27.239 -18.359  40.736  1.00 55.24           C  
ATOM     59  HE1 PHE A   4     -26.251 -18.540  41.131  1.00 55.24           H  
ATOM     60  CE2 PHE A   4     -29.340 -17.132  40.795  1.00 55.24           C  
ATOM     61  HE2 PHE A   4     -29.962 -16.372  41.245  1.00 55.24           H  
ATOM     62  CZ  PHE A   4     -28.051 -17.365  41.306  1.00 55.24           C  
ATOM     63  HZ  PHE A   4     -27.686 -16.784  42.140  1.00 55.24           H  
ATOM     64  N   CYS A   5     -29.658 -20.483  34.599  1.00 54.82           N  
ATOM     65  H   CYS A   5     -30.473 -19.889  34.550  1.00 54.82           H  
ATOM     66  CA  CYS A   5     -29.452 -21.496  33.555  1.00 54.82           C  
ATOM     67  HA  CYS A   5     -29.145 -22.433  34.020  1.00 54.82           H  
ATOM     68  C   CYS A   5     -28.325 -21.135  32.576  1.00 54.82           C  
ATOM     69  CB  CYS A   5     -30.768 -21.747  32.807  1.00 54.82           C  
ATOM     70  HB2 CYS A   5     -30.545 -22.177  31.830  1.00 54.82           H  
ATOM     71  HB3 CYS A   5     -31.318 -20.817  32.661  1.00 54.82           H  
ATOM     72  O   CYS A   5     -27.650 -22.029  32.075  1.00 54.82           O  
ATOM     73  SG  CYS A   5     -31.770 -22.952  33.721  1.00 54.82           S  
ATOM     74  HG  CYS A   5     -31.803 -22.316  34.895  1.00 54.82           H  
ATOM     75  N   VAL A   6     -28.079 -19.845  32.320  1.00 58.08           N  
ATOM     76  H   VAL A   6     -28.616 -19.135  32.797  1.00 58.08           H  
ATOM     77  CA  VAL A   6     -27.104 -19.432  31.294  1.00 58.08           C  
ATOM     78  HA  VAL A   6     -27.272 -20.033  30.401  1.00 58.08           H  
ATOM     79  C   VAL A   6     -25.670 -19.711  31.748  1.00 58.08           C  
ATOM     80  CB  VAL A   6     -27.289 -17.951  30.905  1.00 58.08           C  
ATOM     81  HB  VAL A   6     -27.009 -17.320  31.748  1.00 58.08           H  
ATOM     82  O   VAL A   6     -24.849 -20.166  30.956  1.00 58.08           O  
ATOM     83  CG1 VAL A   6     -26.415 -17.582  29.699  1.00 58.08           C  
ATOM     84 HG11 VAL A   6     -26.657 -18.220  28.849  1.00 58.08           H  
ATOM     85 HG12 VAL A   6     -25.359 -17.703  29.944  1.00 58.08           H  
ATOM     86 HG13 VAL A   6     -26.580 -16.541  29.425  1.00 58.08           H  
ATOM     87  CG2 VAL A   6     -28.748 -17.642  30.532  1.00 58.08           C  
ATOM     88 HG21 VAL A   6     -29.400 -17.766  31.396  1.00 58.08           H  
ATOM     89 HG22 VAL A   6     -28.831 -16.609  30.195  1.00 58.08           H  
ATOM     90 HG23 VAL A   6     -29.077 -18.305  29.731  1.00 58.08           H  
ATOM     91  N   VAL A   7     -25.374 -19.503  33.034  1.00 62.57           N  
ATOM     92  H   VAL A   7     -26.101 -19.152  33.642  1.00 62.57           H  
ATOM     93  CA  VAL A   7     -24.011 -19.643  33.570  1.00 62.57           C  
ATOM     94  HA  VAL A   7     -23.330 -19.095  32.920  1.00 62.57           H  
ATOM     95  C   VAL A   7     -23.542 -21.103  33.555  1.00 62.57           C  
ATOM     96  CB  VAL A   7     -23.915 -19.019  34.977  1.00 62.57           C  
ATOM     97  HB  VAL A   7     -24.584 -19.555  35.651  1.00 62.57           H  
ATOM     98  O   VAL A   7     -22.401 -21.372  33.186  1.00 62.57           O  
ATOM     99  CG1 VAL A   7     -22.492 -19.091  35.541  1.00 62.57           C  
ATOM    100 HG11 VAL A   7     -22.451 -18.602  36.514  1.00 62.57           H  
ATOM    101 HG12 VAL A   7     -21.791 -18.603  34.863  1.00 62.57           H  
ATOM    102 HG13 VAL A   7     -22.192 -20.130  35.677  1.00 62.57           H  
ATOM    103  CG2 VAL A   7     -24.332 -17.539  34.949  1.00 62.57           C  
ATOM    104 HG21 VAL A   7     -24.207 -17.101  35.939  1.00 62.57           H  
ATOM    105 HG22 VAL A   7     -25.380 -17.439  34.668  1.00 62.57           H  
ATOM    106 HG23 VAL A   7     -23.714 -16.991  34.238  1.00 62.57           H  
ATOM    107  N   ASN A   8     -24.420 -22.062  33.871  1.00 59.01           N  
ATOM    108  H   ASN A   8     -25.362 -21.800  34.124  1.00 59.01           H  
ATOM    109  CA  ASN A   8     -24.041 -23.480  33.889  1.00 59.01           C  
ATOM    110  HA  ASN A   8     -23.073 -23.561  34.383  1.00 59.01           H  
ATOM    111  C   ASN A   8     -23.806 -24.064  32.486  1.00 59.01           C  
ATOM    112  CB  ASN A   8     -25.075 -24.290  34.696  1.00 59.01           C  
ATOM    113  HB2 ASN A   8     -25.217 -25.263  34.226  1.00 59.01           H  
ATOM    114  HB3 ASN A   8     -26.039 -23.782  34.705  1.00 59.01           H  
ATOM    115  O   ASN A   8     -22.915 -24.896  32.324  1.00 59.01           O  
ATOM    116  CG  ASN A   8     -24.608 -24.566  36.115  1.00 59.01           C  
ATOM    117  ND2 ASN A   8     -25.492 -24.517  37.084  1.00 59.01           N  
ATOM    118 HD21 ASN A   8     -25.142 -24.735  38.006  1.00 59.01           H  
ATOM    119 HD22 ASN A   8     -26.460 -24.303  36.893  1.00 59.01           H  
ATOM    120  OD1 ASN A   8     -23.453 -24.842  36.380  1.00 59.01           O  
ATOM    121  N   CYS A   9     -24.528 -23.599  31.459  1.00 60.89           N  
ATOM    122  H   CYS A   9     -25.272 -22.938  31.630  1.00 60.89           H  
ATOM    123  CA  CYS A   9     -24.290 -24.056  30.085  1.00 60.89           C  
ATOM    124  HA  CYS A   9     -24.289 -25.146  30.069  1.00 60.89           H  
ATOM    125  C   CYS A   9     -22.920 -23.631  29.535  1.00 60.89           C  
ATOM    126  CB  CYS A   9     -25.412 -23.554  29.167  1.00 60.89           C  
ATOM    127  HB2 CYS A   9     -25.082 -23.628  28.130  1.00 60.89           H  
ATOM    128  HB3 CYS A   9     -25.642 -22.512  29.388  1.00 60.89           H  
ATOM    129  O   CYS A   9     -22.361 -24.339  28.703  1.00 60.89           O  
ATOM    130  SG  CYS A   9     -26.893 -24.584  29.365  1.00 60.89           S  
ATOM    131  HG  CYS A   9     -26.327 -25.756  29.062  1.00 60.89           H  
ATOM    132  N   VAL A  10     -22.364 -22.503  29.991  1.00 62.55           N  
ATOM    133  H   VAL A  10     -22.871 -21.949  30.666  1.00 62.55           H  
ATOM    134  CA  VAL A  10     -21.044 -22.033  29.530  1.00 62.55           C  
ATOM    135  HA  VAL A  10     -20.971 -22.195  28.455  1.00 62.55           H  
ATOM    136  C   VAL A  10     -19.903 -22.835  30.164  1.00 62.55           C  
ATOM    137  CB  VAL A  10     -20.885 -20.520  29.787  1.00 62.55           C  
ATOM    138  HB  VAL A  10     -21.020 -20.320  30.850  1.00 62.55           H  
ATOM    139  O   VAL A  10     -18.881 -23.058  29.521  1.00 62.55           O  
ATOM    140  CG1 VAL A  10     -19.509 -19.989  29.363  1.00 62.55           C  
ATOM    141 HG11 VAL A  10     -19.314 -20.245  28.321  1.00 62.55           H  
ATOM    142 HG12 VAL A  10     -19.473 -18.906  29.483  1.00 62.55           H  
ATOM    143 HG13 VAL A  10     -18.728 -20.422  29.988  1.00 62.55           H  
ATOM    144  CG2 VAL A  10     -21.933 -19.721  28.998  1.00 62.55           C  
ATOM    145 HG21 VAL A  10     -21.828 -18.658  29.213  1.00 62.55           H  
ATOM    146 HG22 VAL A  10     -22.940 -20.027  29.281  1.00 62.55           H  
ATOM    147 HG23 VAL A  10     -21.801 -19.888  27.929  1.00 62.55           H  
ATOM    148  N   LEU A  11     -20.068 -23.291  31.408  1.00 69.26           N  
ATOM    149  H   LEU A  11     -20.938 -23.091  31.880  1.00 69.26           H  
ATOM    150  CA  LEU A  11     -19.007 -23.972  32.157  1.00 69.26           C  
ATOM    151  HA  LEU A  11     -18.046 -23.546  31.869  1.00 69.26           H  
ATOM    152  C   LEU A  11     -18.888 -25.472  31.853  1.00 69.26           C  
ATOM    153  CB  LEU A  11     -19.224 -23.702  33.657  1.00 69.26           C  
ATOM    154  HB2 LEU A  11     -18.722 -24.469  34.246  1.00 69.26           H  
ATOM    155  HB3 LEU A  11     -20.289 -23.771  33.875  1.00 69.26           H  
ATOM    156  O   LEU A  11     -17.826 -26.040  32.086  1.00 69.26           O  
ATOM    157  CG  LEU A  11     -18.683 -22.320  34.073  1.00 69.26           C  
ATOM    158  HG  LEU A  11     -18.830 -21.605  33.264  1.00 69.26           H  
ATOM    159  CD1 LEU A  11     -19.427 -21.798  35.299  1.00 69.26           C  
ATOM    160 HD11 LEU A  11     -19.045 -20.815  35.572  1.00 69.26           H  
ATOM    161 HD12 LEU A  11     -19.299 -22.485  36.135  1.00 69.26           H  
ATOM    162 HD13 LEU A  11     -20.489 -21.713  35.066  1.00 69.26           H  
ATOM    163  CD2 LEU A  11     -17.191 -22.391  34.413  1.00 69.26           C  
ATOM    164 HD21 LEU A  11     -17.029 -23.066  35.254  1.00 69.26           H  
ATOM    165 HD22 LEU A  11     -16.825 -21.398  34.671  1.00 69.26           H  
ATOM    166 HD23 LEU A  11     -16.634 -22.759  33.552  1.00 69.26           H  
ATOM    167  N   ASN A  12     -19.937 -26.119  31.334  1.00 63.78           N  
ATOM    168  H   ASN A  12     -20.795 -25.608  31.184  1.00 63.78           H  
ATOM    169  CA  ASN A  12     -19.926 -27.563  31.085  1.00 63.78           C  
ATOM    170  HA  ASN A  12     -18.891 -27.877  30.948  1.00 63.78           H  
ATOM    171  C   ASN A  12     -20.655 -27.934  29.778  1.00 63.78           C  
ATOM    172  CB  ASN A  12     -20.470 -28.287  32.340  1.00 63.78           C  
ATOM    173  HB2 ASN A  12     -20.933 -27.569  33.017  1.00 63.78           H  
ATOM    174  HB3 ASN A  12     -21.237 -29.016  32.077  1.00 63.78           H  
ATOM    175  O   ASN A  12     -21.799 -28.388  29.812  1.00 63.78           O  
ATOM    176  CG  ASN A  12     -19.389 -29.053  33.080  1.00 63.78           C  
ATOM    177  ND2 ASN A  12     -19.490 -29.150  34.384  1.00 63.78           N  
ATOM    178 HD21 ASN A  12     -20.235 -28.680  34.879  1.00 63.78           H  
ATOM    179 HD22 ASN A  12     -18.751 -29.660  34.846  1.00 63.78           H  
ATOM    180  OD1 ASN A  12     -18.475 -29.617  32.505  1.00 63.78           O  
ATOM    181  N   PRO A  13     -20.004 -27.800  28.606  1.00 62.58           N  
ATOM    182  CA  PRO A  13     -20.618 -28.150  27.321  1.00 62.58           C  
ATOM    183  HA  PRO A  13     -21.574 -27.635  27.228  1.00 62.58           H  
ATOM    184  C   PRO A  13     -20.890 -29.657  27.144  1.00 62.58           C  
ATOM    185  CB  PRO A  13     -19.658 -27.602  26.259  1.00 62.58           C  
ATOM    186  HB2 PRO A  13     -19.949 -26.582  26.007  1.00 62.58           H  
ATOM    187  HB3 PRO A  13     -19.635 -28.218  25.360  1.00 62.58           H  
ATOM    188  O   PRO A  13     -21.530 -30.048  26.173  1.00 62.58           O  
ATOM    189  CG  PRO A  13     -18.302 -27.579  26.962  1.00 62.58           C  
ATOM    190  HG2 PRO A  13     -17.843 -28.566  26.901  1.00 62.58           H  
ATOM    191  HG3 PRO A  13     -17.639 -26.822  26.541  1.00 62.58           H  
ATOM    192  CD  PRO A  13     -18.661 -27.270  28.413  1.00 62.58           C  
ATOM    193  HD2 PRO A  13     -18.674 -26.191  28.569  1.00 62.58           H  
ATOM    194  HD3 PRO A  13     -17.936 -27.738  29.077  1.00 62.58           H  
ATOM    195  N   PHE A  14     -20.422 -30.510  28.063  1.00 71.39           N  
ATOM    196  H   PHE A  14     -19.914 -30.127  28.847  1.00 71.39           H  
ATOM    197  CA  PHE A  14     -20.515 -31.970  27.954  1.00 71.39           C  
ATOM    198  HA  PHE A  14     -20.792 -32.229  26.933  1.00 71.39           H  
ATOM    199  C   PHE A  14     -21.589 -32.624  28.827  1.00 71.39           C  
ATOM    200  CB  PHE A  14     -19.133 -32.581  28.216  1.00 71.39           C  
ATOM    201  HB2 PHE A  14     -18.700 -32.144  29.116  1.00 71.39           H  
ATOM    202  HB3 PHE A  14     -19.232 -33.652  28.393  1.00 71.39           H  
ATOM    203  O   PHE A  14     -21.741 -33.842  28.759  1.00 71.39           O  
ATOM    204  CG  PHE A  14     -18.196 -32.405  27.044  1.00 71.39           C  
ATOM    205  CD1 PHE A  14     -18.323 -33.248  25.924  1.00 71.39           C  
ATOM    206  HD1 PHE A  14     -19.078 -34.020  25.913  1.00 71.39           H  
ATOM    207  CD2 PHE A  14     -17.217 -31.395  27.057  1.00 71.39           C  
ATOM    208  HD2 PHE A  14     -17.114 -30.752  27.918  1.00 71.39           H  
ATOM    209  CE1 PHE A  14     -17.471 -33.085  24.819  1.00 71.39           C  
ATOM    210  HE1 PHE A  14     -17.570 -33.733  23.961  1.00 71.39           H  
ATOM    211  CE2 PHE A  14     -16.368 -31.229  25.949  1.00 71.39           C  
ATOM    212  HE2 PHE A  14     -15.613 -30.456  25.959  1.00 71.39           H  
ATOM    213  CZ  PHE A  14     -16.494 -32.074  24.832  1.00 71.39           C  
ATOM    214  HZ  PHE A  14     -15.839 -31.948  23.982  1.00 71.39           H  
ATOM    215  N   VAL A  15     -22.341 -31.868  29.632  1.00 68.64           N  
ATOM    216  H   VAL A  15     -22.236 -30.864  29.612  1.00 68.64           H  
ATOM    217  CA  VAL A  15     -23.420 -32.452  30.442  1.00 68.64           C  
ATOM    218  HA  VAL A  15     -23.243 -33.523  30.540  1.00 68.64           H  
ATOM    219  C   VAL A  15     -24.754 -32.230  29.724  1.00 68.64           C  
ATOM    220  CB  VAL A  15     -23.423 -31.929  31.888  1.00 68.64           C  
ATOM    221  HB  VAL A  15     -23.644 -30.862  31.898  1.00 68.64           H  
ATOM    222  O   VAL A  15     -25.250 -31.102  29.718  1.00 68.64           O  
ATOM    223  CG1 VAL A  15     -24.478 -32.675  32.719  1.00 68.64           C  
ATOM    224 HG11 VAL A  15     -24.282 -33.747  32.707  1.00 68.64           H  
ATOM    225 HG12 VAL A  15     -25.475 -32.486  32.321  1.00 68.64           H  
ATOM    226 HG13 VAL A  15     -24.451 -32.320  33.749  1.00 68.64           H  
ATOM    227  CG2 VAL A  15     -22.059 -32.157  32.558  1.00 68.64           C  
ATOM    228 HG21 VAL A  15     -21.799 -33.216  32.531  1.00 68.64           H  
ATOM    229 HG22 VAL A  15     -22.096 -31.824  33.595  1.00 68.64           H  
ATOM    230 HG23 VAL A  15     -21.284 -31.588  32.045  1.00 68.64           H  
ATOM    231  N   PRO A  16     -25.357 -33.267  29.109  1.00 61.93           N  
ATOM    232  CA  PRO A  16     -26.674 -33.165  28.495  1.00 61.93           C  
ATOM    233  HA  PRO A  16     -26.727 -32.287  27.851  1.00 61.93           H  
ATOM    234  C   PRO A  16     -27.730 -33.038  29.598  1.00 61.93           C  
ATOM    235  CB  PRO A  16     -26.821 -34.430  27.639  1.00 61.93           C  
ATOM    236  HB2 PRO A  16     -27.859 -34.747  27.536  1.00 61.93           H  
ATOM    237  HB3 PRO A  16     -26.385 -34.252  26.657  1.00 61.93           H  
ATOM    238  O   PRO A  16     -28.309 -34.022  30.051  1.00 61.93           O  
ATOM    239  CG  PRO A  16     -25.978 -35.461  28.386  1.00 61.93           C  
ATOM    240  HG2 PRO A  16     -25.609 -36.241  27.721  1.00 61.93           H  
ATOM    241  HG3 PRO A  16     -26.557 -35.896  29.201  1.00 61.93           H  
ATOM    242  CD  PRO A  16     -24.839 -34.622  28.957  1.00 61.93           C  
ATOM    243  HD2 PRO A  16     -24.015 -34.615  28.243  1.00 61.93           H  
ATOM    244  HD3 PRO A  16     -24.517 -35.046  29.908  1.00 61.93           H  
ATOM    245  N   ALA A  17     -27.972 -31.819  30.074  1.00 63.35           N  
ATOM    246  H   ALA A  17     -27.398 -31.051  29.757  1.00 63.35           H  
ATOM    247  CA  ALA A  17     -29.157 -31.550  30.872  1.00 63.35           C  
ATOM    248  HA  ALA A  17     -29.227 -32.327  31.633  1.00 63.35           H  
ATOM    249  C   ALA A  17     -30.390 -31.600  29.946  1.00 63.35           C  
ATOM    250  CB  ALA A  17     -29.009 -30.210  31.599  1.00 63.35           C  
ATOM    251  HB1 ALA A  17     -29.892 -30.027  32.212  1.00 63.35           H  
ATOM    252  HB2 ALA A  17     -28.907 -29.404  30.872  1.00 63.35           H  
ATOM    253  HB3 ALA A  17     -28.127 -30.233  32.238  1.00 63.35           H  
ATOM    254  O   ALA A  17     -30.354 -31.006  28.863  1.00 63.35           O  
ATOM    255  N   PRO A  18     -31.482 -32.284  30.338  1.00 62.76           N  
ATOM    256  CA  PRO A  18     -32.722 -32.349  29.569  1.00 62.76           C  
ATOM    257  HA  PRO A  18     -32.500 -32.567  28.524  1.00 62.76           H  
ATOM    258  C   PRO A  18     -33.457 -31.003  29.636  1.00 62.76           C  
ATOM    259  CB  PRO A  18     -33.503 -33.526  30.165  1.00 62.76           C  
ATOM    260  HB2 PRO A  18     -33.180 -34.450  29.685  1.00 62.76           H  
ATOM    261  HB3 PRO A  18     -34.583 -33.412  30.066  1.00 62.76           H  
ATOM    262  O   PRO A  18     -34.454 -30.831  30.333  1.00 62.76           O  
ATOM    263  CG  PRO A  18     -33.055 -33.533  31.625  1.00 62.76           C  
ATOM    264  HG2 PRO A  18     -33.155 -34.522  32.073  1.00 62.76           H  
ATOM    265  HG3 PRO A  18     -33.628 -32.797  32.189  1.00 62.76           H  
ATOM    266  CD  PRO A  18     -31.595 -33.095  31.541  1.00 62.76           C  
ATOM    267  HD2 PRO A  18     -30.955 -33.972  31.445  1.00 62.76           H  
ATOM    268  HD3 PRO A  18     -31.328 -32.527  32.433  1.00 62.76           H  
ATOM    269  N   CYS A  19     -32.946 -30.011  28.916  1.00 58.59           N  
ATOM    270  H   CYS A  19     -32.054 -30.165  28.468  1.00 58.59           H  
ATOM    271  CA  CYS A  19     -33.614 -28.737  28.715  1.00 58.59           C  
ATOM    272  HA  CYS A  19     -34.123 -28.442  29.633  1.00 58.59           H  
ATOM    273  C   CYS A  19     -34.659 -28.928  27.608  1.00 58.59           C  
ATOM    274  CB  CYS A  19     -32.565 -27.669  28.376  1.00 58.59           C  
ATOM    275  HB2 CYS A  19     -32.047 -27.959  27.461  1.00 58.59           H  
ATOM    276  HB3 CYS A  19     -33.054 -26.709  28.211  1.00 58.59           H  
ATOM    277  O   CYS A  19     -34.351 -28.833  26.424  1.00 58.59           O  
ATOM    278  SG  CYS A  19     -31.359 -27.521  29.728  1.00 58.59           S  
ATOM    279  HG  CYS A  19     -30.456 -26.781  29.078  1.00 58.59           H  
ATOM    280  N   THR A  20     -35.907 -29.197  27.987  1.00 64.43           N  
ATOM    281  H   THR A  20     -36.091 -29.330  28.971  1.00 64.43           H  
ATOM    282  CA  THR A  20     -37.053 -29.388  27.075  1.00 64.43           C  
ATOM    283  HA  THR A  20     -36.785 -30.142  26.335  1.00 64.43           H  
ATOM    284  C   THR A  20     -37.449 -28.134  26.283  1.00 64.43           C  
ATOM    285  CB  THR A  20     -38.266 -29.905  27.865  1.00 64.43           C  
ATOM    286  HB  THR A  20     -39.163 -29.852  27.248  1.00 64.43           H  
ATOM    287  O   THR A  20     -38.303 -28.203  25.403  1.00 64.43           O  
ATOM    288  CG2 THR A  20     -38.064 -31.350  28.320  1.00 64.43           C  
ATOM    289 HG21 THR A  20     -38.968 -31.710  28.812  1.00 64.43           H  
ATOM    290 HG22 THR A  20     -37.862 -31.982  27.455  1.00 64.43           H  
ATOM    291 HG23 THR A  20     -37.227 -31.419  29.014  1.00 64.43           H  
ATOM    292  OG1 THR A  20     -38.441 -29.125  29.029  1.00 64.43           O  
ATOM    293  HG1 THR A  20     -39.225 -29.452  29.477  1.00 64.43           H  
ATOM    294  N   ASN A  21     -36.807 -26.988  26.528  1.00 60.90           N  
ATOM    295  H   ASN A  21     -36.076 -27.003  27.224  1.00 60.90           H  
ATOM    296  CA  ASN A  21     -36.994 -25.779  25.733  1.00 60.90           C  
ATOM    297  HA  ASN A  21     -37.988 -25.811  25.285  1.00 60.90           H  
ATOM    298  C   ASN A  21     -36.015 -25.737  24.553  1.00 60.90           C  
ATOM    299  CB  ASN A  21     -36.942 -24.540  26.644  1.00 60.90           C  
ATOM    300  HB2 ASN A  21     -36.631 -23.672  26.061  1.00 60.90           H  
ATOM    301  HB3 ASN A  21     -36.216 -24.687  27.443  1.00 60.90           H  
ATOM    302  O   ASN A  21     -34.915 -25.187  24.645  1.00 60.90           O  
ATOM    303  CG  ASN A  21     -38.308 -24.206  27.217  1.00 60.90           C  
ATOM    304  ND2 ASN A  21     -38.379 -23.738  28.440  1.00 60.90           N  
ATOM    305 HD21 ASN A  21     -39.312 -23.535  28.770  1.00 60.90           H  
ATOM    306 HD22 ASN A  21     -37.552 -23.634  29.010  1.00 60.90           H  
ATOM    307  OD1 ASN A  21     -39.328 -24.324  26.566  1.00 60.90           O  
ATOM    308  N   VAL A  22     -36.476 -26.268  23.417  1.00 62.51           N  
ATOM    309  H   VAL A  22     -37.350 -26.769  23.487  1.00 62.51           H  
ATOM    310  CA  VAL A  22     -35.808 -26.273  22.100  1.00 62.51           C  
ATOM    311  HA  VAL A  22     -34.957 -26.953  22.141  1.00 62.51           H  
ATOM    312  C   VAL A  22     -35.264 -24.888  21.698  1.00 62.51           C  
ATOM    313  CB  VAL A  22     -36.807 -26.798  21.038  1.00 62.51           C  
ATOM    314  HB  VAL A  22     -37.663 -26.124  21.004  1.00 62.51           H  
ATOM    315  O   VAL A  22     -34.263 -24.796  20.993  1.00 62.51           O  
ATOM    316  CG1 VAL A  22     -36.214 -26.881  19.626  1.00 62.51           C  
ATOM    317 HG11 VAL A  22     -35.949 -25.888  19.264  1.00 62.51           H  
ATOM    318 HG12 VAL A  22     -35.322 -27.508  19.630  1.00 62.51           H  
ATOM    319 HG13 VAL A  22     -36.945 -27.304  18.938  1.00 62.51           H  
ATOM    320  CG2 VAL A  22     -37.320 -28.203  21.398  1.00 62.51           C  
ATOM    321 HG21 VAL A  22     -37.993 -28.564  20.619  1.00 62.51           H  
ATOM    322 HG22 VAL A  22     -36.483 -28.896  21.489  1.00 62.51           H  
ATOM    323 HG23 VAL A  22     -37.878 -28.191  22.334  1.00 62.51           H  
ATOM    324  N   GLN A  23     -35.855 -23.795  22.195  1.00 60.01           N  
ATOM    325  H   GLN A  23     -36.651 -23.917  22.804  1.00 60.01           H  
ATOM    326  CA  GLN A  23     -35.433 -22.433  21.855  1.00 60.01           C  
ATOM    327  HA  GLN A  23     -35.341 -22.370  20.770  1.00 60.01           H  
ATOM    328  C   GLN A  23     -34.056 -22.025  22.414  1.00 60.01           C  
ATOM    329  CB  GLN A  23     -36.513 -21.434  22.293  1.00 60.01           C  
ATOM    330  HB2 GLN A  23     -36.717 -21.545  23.358  1.00 60.01           H  
ATOM    331  HB3 GLN A  23     -36.132 -20.427  22.119  1.00 60.01           H  
ATOM    332  O   GLN A  23     -33.369 -21.219  21.784  1.00 60.01           O  
ATOM    333  CG  GLN A  23     -37.815 -21.604  21.489  1.00 60.01           C  
ATOM    334  HG2 GLN A  23     -38.314 -22.528  21.780  1.00 60.01           H  
ATOM    335  HG3 GLN A  23     -37.570 -21.664  20.429  1.00 60.01           H  
ATOM    336  CD  GLN A  23     -38.785 -20.442  21.682  1.00 60.01           C  
ATOM    337  NE2 GLN A  23     -39.791 -20.321  20.845  1.00 60.01           N  
ATOM    338 HE21 GLN A  23     -40.409 -19.540  21.018  1.00 60.01           H  
ATOM    339 HE22 GLN A  23     -39.938 -20.984  20.098  1.00 60.01           H  
ATOM    340  OE1 GLN A  23     -38.662 -19.621  22.573  1.00 60.01           O  
ATOM    341  N   CYS A  24     -33.604 -22.576  23.548  1.00 57.72           N  
ATOM    342  H   CYS A  24     -34.163 -23.274  24.017  1.00 57.72           H  
ATOM    343  CA  CYS A  24     -32.328 -22.154  24.147  1.00 57.72           C  
ATOM    344  HA  CYS A  24     -32.254 -21.068  24.087  1.00 57.72           H  
ATOM    345  C   CYS A  24     -31.097 -22.696  23.402  1.00 57.72           C  
ATOM    346  CB  CYS A  24     -32.291 -22.544  25.630  1.00 57.72           C  
ATOM    347  HB2 CYS A  24     -31.258 -22.518  25.978  1.00 57.72           H  
ATOM    348  HB3 CYS A  24     -32.685 -23.551  25.767  1.00 57.72           H  
ATOM    349  O   CYS A  24     -30.057 -22.037  23.378  1.00 57.72           O  
ATOM    350  SG  CYS A  24     -33.250 -21.343  26.597  1.00 57.72           S  
ATOM    351  HG  CYS A  24     -32.991 -21.862  27.801  1.00 57.72           H  
ATOM    352  N   VAL A  25     -31.205 -23.865  22.763  1.00 62.24           N  
ATOM    353  H   VAL A  25     -32.096 -24.342  22.776  1.00 62.24           H  
ATOM    354  CA  VAL A  25     -30.071 -24.508  22.074  1.00 62.24           C  
ATOM    355  HA  VAL A  25     -29.209 -24.494  22.741  1.00 62.24           H  
ATOM    356  C   VAL A  25     -29.664 -23.721  20.818  1.00 62.24           C  
ATOM    357  CB  VAL A  25     -30.396 -25.986  21.764  1.00 62.24           C  
ATOM    358  HB  VAL A  25     -31.254 -26.028  21.094  1.00 62.24           H  
ATOM    359  O   VAL A  25     -28.479 -23.609  20.506  1.00 62.24           O  
ATOM    360  CG1 VAL A  25     -29.219 -26.708  21.098  1.00 62.24           C  
ATOM    361 HG11 VAL A  25     -29.470 -27.756  20.935  1.00 62.24           H  
ATOM    362 HG12 VAL A  25     -28.996 -26.261  20.129  1.00 62.24           H  
ATOM    363 HG13 VAL A  25     -28.333 -26.647  21.730  1.00 62.24           H  
ATOM    364  CG2 VAL A  25     -30.739 -26.756  23.051  1.00 62.24           C  
ATOM    365 HG21 VAL A  25     -31.644 -26.357  23.509  1.00 62.24           H  
ATOM    366 HG22 VAL A  25     -29.914 -26.690  23.760  1.00 62.24           H  
ATOM    367 HG23 VAL A  25     -30.921 -27.804  22.815  1.00 62.24           H  
ATOM    368  N   CYS A  26     -30.619 -23.088  20.130  1.00 65.54           N  
ATOM    369  H   CYS A  26     -31.581 -23.216  20.407  1.00 65.54           H  
ATOM    370  CA  CYS A  26     -30.347 -22.387  18.873  1.00 65.54           C  
ATOM    371  HA  CYS A  26     -29.732 -23.031  18.244  1.00 65.54           H  
ATOM    372  C   CYS A  26     -29.558 -21.078  19.056  1.00 65.54           C  
ATOM    373  CB  CYS A  26     -31.677 -22.141  18.149  1.00 65.54           C  
ATOM    374  HB2 CYS A  26     -31.490 -21.613  17.214  1.00 65.54           H  
ATOM    375  HB3 CYS A  26     -32.331 -21.531  18.773  1.00 65.54           H  
ATOM    376  O   CYS A  26     -28.671 -20.786  18.253  1.00 65.54           O  
ATOM    377  SG  CYS A  26     -32.494 -23.723  17.788  1.00 65.54           S  
ATOM    378  HG  CYS A  26     -31.541 -24.249  17.014  1.00 65.54           H  
ATOM    379  N   ILE A  27     -29.841 -20.299  20.108  1.00 73.71           N  
ATOM    380  H   ILE A  27     -30.559 -20.602  20.750  1.00 73.71           H  
ATOM    381  CA  ILE A  27     -29.212 -18.979  20.309  1.00 73.71           C  
ATOM    382  HA  ILE A  27     -29.248 -18.435  19.366  1.00 73.71           H  
ATOM    383  C   ILE A  27     -27.726 -19.134  20.669  1.00 73.71           C  
ATOM    384  CB  ILE A  27     -29.995 -18.151  21.359  1.00 73.71           C  
ATOM    385  HB  ILE A  27     -30.010 -18.710  22.295  1.00 73.71           H  
ATOM    386  O   ILE A  27     -26.881 -18.419  20.127  1.00 73.71           O  
ATOM    387  CG1 ILE A  27     -31.455 -17.923  20.895  1.00 73.71           C  
ATOM    388 HG12 ILE A  27     -31.460 -17.286  20.011  1.00 73.71           H  
ATOM    389 HG13 ILE A  27     -31.906 -18.877  20.619  1.00 73.71           H  
ATOM    390  CG2 ILE A  27     -29.301 -16.797  21.612  1.00 73.71           C  
ATOM    391 HG21 ILE A  27     -29.251 -16.222  20.687  1.00 73.71           H  
ATOM    392 HG22 ILE A  27     -28.291 -16.945  21.994  1.00 73.71           H  
ATOM    393 HG23 ILE A  27     -29.845 -16.223  22.362  1.00 73.71           H  
ATOM    394  CD1 ILE A  27     -32.367 -17.304  21.962  1.00 73.71           C  
ATOM    395 HD11 ILE A  27     -33.393 -17.293  21.593  1.00 73.71           H  
ATOM    396 HD12 ILE A  27     -32.069 -16.279  22.181  1.00 73.71           H  
ATOM    397 HD13 ILE A  27     -32.330 -17.901  22.874  1.00 73.71           H  
ATOM    398  N   GLY A  28     -27.394 -20.106  21.528  1.00 71.89           N  
ATOM    399  H   GLY A  28     -28.130 -20.677  21.918  1.00 71.89           H  
ATOM    400  CA  GLY A  28     -26.009 -20.389  21.920  1.00 71.89           C  
ATOM    401  HA2 GLY A  28     -26.007 -21.171  22.678  1.00 71.89           H  
ATOM    402  HA3 GLY A  28     -25.559 -19.490  22.342  1.00 71.89           H  
ATOM    403  C   GLY A  28     -25.147 -20.859  20.745  1.00 71.89           C  
ATOM    404  O   GLY A  28     -24.065 -20.313  20.515  1.00 71.89           O  
ATOM    405  N   CYS A  29     -25.650 -21.807  19.945  1.00 76.71           N  
ATOM    406  H   CYS A  29     -26.526 -22.247  20.187  1.00 76.71           H  
ATOM    407  CA  CYS A  29     -24.943 -22.277  18.750  1.00 76.71           C  
ATOM    408  HA  CYS A  29     -23.953 -22.630  19.039  1.00 76.71           H  
ATOM    409  C   CYS A  29     -24.721 -21.152  17.731  1.00 76.71           C  
ATOM    410  CB  CYS A  29     -25.717 -23.442  18.118  1.00 76.71           C  
ATOM    411  HB2 CYS A  29     -26.790 -23.259  18.173  1.00 76.71           H  
ATOM    412  HB3 CYS A  29     -25.430 -23.548  17.071  1.00 76.71           H  
ATOM    413  O   CYS A  29     -23.624 -21.037  17.180  1.00 76.71           O  
ATOM    414  SG  CYS A  29     -25.307 -24.987  18.974  1.00 76.71           S  
ATOM    415  HG  CYS A  29     -24.030 -25.075  18.589  1.00 76.71           H  
ATOM    416  N   PHE A  30     -25.717 -20.290  17.506  1.00 77.31           N  
ATOM    417  H   PHE A  30     -26.604 -20.423  17.971  1.00 77.31           H  
ATOM    418  CA  PHE A  30     -25.582 -19.186  16.554  1.00 77.31           C  
ATOM    419  HA  PHE A  30     -25.263 -19.602  15.598  1.00 77.31           H  
ATOM    420  C   PHE A  30     -24.508 -18.178  16.989  1.00 77.31           C  
ATOM    421  CB  PHE A  30     -26.947 -18.517  16.351  1.00 77.31           C  
ATOM    422  HB2 PHE A  30     -27.715 -19.289  16.301  1.00 77.31           H  
ATOM    423  HB3 PHE A  30     -27.178 -17.881  17.205  1.00 77.31           H  
ATOM    424  O   PHE A  30     -23.700 -17.745  16.167  1.00 77.31           O  
ATOM    425  CG  PHE A  30     -27.034 -17.720  15.066  1.00 77.31           C  
ATOM    426  CD1 PHE A  30     -26.969 -16.315  15.080  1.00 77.31           C  
ATOM    427  HD1 PHE A  30     -26.854 -15.786  16.015  1.00 77.31           H  
ATOM    428  CD2 PHE A  30     -27.203 -18.399  13.845  1.00 77.31           C  
ATOM    429  HD2 PHE A  30     -27.262 -19.477  13.830  1.00 77.31           H  
ATOM    430  CE1 PHE A  30     -27.088 -15.596  13.876  1.00 77.31           C  
ATOM    431  HE1 PHE A  30     -27.087 -14.516  13.887  1.00 77.31           H  
ATOM    432  CE2 PHE A  30     -27.298 -17.680  12.641  1.00 77.31           C  
ATOM    433  HE2 PHE A  30     -27.428 -18.206  11.706  1.00 77.31           H  
ATOM    434  CZ  PHE A  30     -27.239 -16.277  12.656  1.00 77.31           C  
ATOM    435  HZ  PHE A  30     -27.330 -15.722  11.734  1.00 77.31           H  
ATOM    436  N   GLY A  31     -24.432 -17.868  18.289  1.00 80.04           N  
ATOM    437  H   GLY A  31     -25.126 -18.249  18.916  1.00 80.04           H  
ATOM    438  CA  GLY A  31     -23.402 -16.986  18.843  1.00 80.04           C  
ATOM    439  HA2 GLY A  31     -23.470 -16.006  18.370  1.00 80.04           H  
ATOM    440  HA3 GLY A  31     -23.578 -16.871  19.913  1.00 80.04           H  
ATOM    441  C   GLY A  31     -21.979 -17.522  18.651  1.00 80.04           C  
ATOM    442  O   GLY A  31     -21.094 -16.782  18.219  1.00 80.04           O  
ATOM    443  N   ILE A  32     -21.764 -18.819  18.898  1.00 82.42           N  
ATOM    444  H   ILE A  32     -22.532 -19.372  19.251  1.00 82.42           H  
ATOM    445  CA  ILE A  32     -20.452 -19.464  18.724  1.00 82.42           C  
ATOM    446  HA  ILE A  32     -19.701 -18.870  19.246  1.00 82.42           H  
ATOM    447  C   ILE A  32     -20.048 -19.482  17.241  1.00 82.42           C  
ATOM    448  CB  ILE A  32     -20.463 -20.877  19.357  1.00 82.42           C  
ATOM    449  HB  ILE A  32     -21.296 -21.438  18.932  1.00 82.42           H  
ATOM    450  O   ILE A  32     -18.920 -19.116  16.903  1.00 82.42           O  
ATOM    451  CG1 ILE A  32     -20.661 -20.786  20.889  1.00 82.42           C  
ATOM    452 HG12 ILE A  32     -19.759 -20.380  21.348  1.00 82.42           H  
ATOM    453 HG13 ILE A  32     -21.480 -20.103  21.117  1.00 82.42           H  
ATOM    454  CG2 ILE A  32     -19.161 -21.634  19.040  1.00 82.42           C  
ATOM    455 HG21 ILE A  32     -19.126 -22.588  19.566  1.00 82.42           H  
ATOM    456 HG22 ILE A  32     -19.117 -21.865  17.976  1.00 82.42           H  
ATOM    457 HG23 ILE A  32     -18.292 -21.042  19.328  1.00 82.42           H  
ATOM    458  CD1 ILE A  32     -21.001 -22.128  21.551  1.00 82.42           C  
ATOM    459 HD11 ILE A  32     -20.155 -22.813  21.503  1.00 82.42           H  
ATOM    460 HD12 ILE A  32     -21.244 -21.956  22.599  1.00 82.42           H  
ATOM    461 HD13 ILE A  32     -21.865 -22.576  21.060  1.00 82.42           H  
ATOM    462  N   HIS A  33     -20.969 -19.829  16.336  1.00 84.02           N  
ATOM    463  H   HIS A  33     -21.878 -20.131  16.657  1.00 84.02           H  
ATOM    464  CA  HIS A  33     -20.699 -19.813  14.894  1.00 84.02           C  
ATOM    465  HA  HIS A  33     -19.814 -20.420  14.703  1.00 84.02           H  
ATOM    466  C   HIS A  33     -20.387 -18.411  14.361  1.00 84.02           C  
ATOM    467  CB  HIS A  33     -21.881 -20.423  14.131  1.00 84.02           C  
ATOM    468  HB2 HIS A  33     -21.831 -20.107  13.088  1.00 84.02           H  
ATOM    469  HB3 HIS A  33     -22.821 -20.058  14.544  1.00 84.02           H  
ATOM    470  O   HIS A  33     -19.472 -18.260  13.546  1.00 84.02           O  
ATOM    471  CG  HIS A  33     -21.860 -21.927  14.144  1.00 84.02           C  
ATOM    472  CD2 HIS A  33     -22.801 -22.760  14.684  1.00 84.02           C  
ATOM    473  HD2 HIS A  33     -23.712 -22.459  15.178  1.00 84.02           H  
ATOM    474  ND1 HIS A  33     -20.888 -22.724  13.581  1.00 84.02           N  
ATOM    475  HD1 HIS A  33     -20.065 -22.409  13.089  1.00 84.02           H  
ATOM    476  CE1 HIS A  33     -21.230 -24.006  13.790  1.00 84.02           C  
ATOM    477  HE1 HIS A  33     -20.661 -24.865  13.467  1.00 84.02           H  
ATOM    478  NE2 HIS A  33     -22.389 -24.076  14.458  1.00 84.02           N  
ATOM    479  N   LEU A  34     -21.095 -17.383  14.839  1.00 81.91           N  
ATOM    480  H   LEU A  34     -21.860 -17.572  15.471  1.00 81.91           H  
ATOM    481  CA  LEU A  34     -20.799 -15.992  14.499  1.00 81.91           C  
ATOM    482  HA  LEU A  34     -20.791 -15.886  13.414  1.00 81.91           H  
ATOM    483  C   LEU A  34     -19.411 -15.577  14.989  1.00 81.91           C  
ATOM    484  CB  LEU A  34     -21.865 -15.068  15.104  1.00 81.91           C  
ATOM    485  HB2 LEU A  34     -21.458 -14.059  15.158  1.00 81.91           H  
ATOM    486  HB3 LEU A  34     -22.071 -15.390  16.125  1.00 81.91           H  
ATOM    487  O   LEU A  34     -18.651 -14.987  14.221  1.00 81.91           O  
ATOM    488  CG  LEU A  34     -23.185 -15.001  14.320  1.00 81.91           C  
ATOM    489  HG  LEU A  34     -23.592 -16.001  14.166  1.00 81.91           H  
ATOM    490  CD1 LEU A  34     -24.166 -14.176  15.151  1.00 81.91           C  
ATOM    491 HD11 LEU A  34     -23.720 -13.221  15.428  1.00 81.91           H  
ATOM    492 HD12 LEU A  34     -25.070 -13.978  14.575  1.00 81.91           H  
ATOM    493 HD13 LEU A  34     -24.430 -14.728  16.053  1.00 81.91           H  
ATOM    494  CD2 LEU A  34     -23.014 -14.316  12.960  1.00 81.91           C  
ATOM    495 HD21 LEU A  34     -23.988 -14.224  12.478  1.00 81.91           H  
ATOM    496 HD22 LEU A  34     -22.376 -14.916  12.312  1.00 81.91           H  
ATOM    497 HD23 LEU A  34     -22.581 -13.324  13.089  1.00 81.91           H  
ATOM    498  N   LEU A  35     -19.052 -15.923  16.229  1.00 85.12           N  
ATOM    499  H   LEU A  35     -19.725 -16.392  16.818  1.00 85.12           H  
ATOM    500  CA  LEU A  35     -17.738 -15.603  16.785  1.00 85.12           C  
ATOM    501  HA  LEU A  35     -17.610 -14.522  16.730  1.00 85.12           H  
ATOM    502  C   LEU A  35     -16.614 -16.245  15.960  1.00 85.12           C  
ATOM    503  CB  LEU A  35     -17.693 -16.048  18.257  1.00 85.12           C  
ATOM    504  HB2 LEU A  35     -18.608 -15.738  18.761  1.00 85.12           H  
ATOM    505  HB3 LEU A  35     -17.651 -17.137  18.290  1.00 85.12           H  
ATOM    506  O   LEU A  35     -15.651 -15.566  15.597  1.00 85.12           O  
ATOM    507  CG  LEU A  35     -16.490 -15.470  19.023  1.00 85.12           C  
ATOM    508  HG  LEU A  35     -15.580 -15.589  18.434  1.00 85.12           H  
ATOM    509  CD1 LEU A  35     -16.689 -13.984  19.342  1.00 85.12           C  
ATOM    510 HD11 LEU A  35     -17.605 -13.845  19.916  1.00 85.12           H  
ATOM    511 HD12 LEU A  35     -16.749 -13.404  18.421  1.00 85.12           H  
ATOM    512 HD13 LEU A  35     -15.844 -13.618  19.926  1.00 85.12           H  
ATOM    513  CD2 LEU A  35     -16.300 -16.218  20.340  1.00 85.12           C  
ATOM    514 HD21 LEU A  35     -15.444 -15.812  20.880  1.00 85.12           H  
ATOM    515 HD22 LEU A  35     -16.116 -17.274  20.139  1.00 85.12           H  
ATOM    516 HD23 LEU A  35     -17.194 -16.124  20.957  1.00 85.12           H  
ATOM    517  N   HIS A  36     -16.768 -17.518  15.586  1.00 89.57           N  
ATOM    518  H   HIS A  36     -17.561 -18.033  15.942  1.00 89.57           H  
ATOM    519  CA  HIS A  36     -15.819 -18.199  14.706  1.00 89.57           C  
ATOM    520  HA  HIS A  36     -14.821 -18.098  15.133  1.00 89.57           H  
ATOM    521  C   HIS A  36     -15.760 -17.574  13.308  1.00 89.57           C  
ATOM    522  CB  HIS A  36     -16.153 -19.691  14.620  1.00 89.57           C  
ATOM    523  HB2 HIS A  36     -17.230 -19.830  14.537  1.00 89.57           H  
ATOM    524  HB3 HIS A  36     -15.692 -20.107  13.724  1.00 89.57           H  
ATOM    525  O   HIS A  36     -14.664 -17.376  12.786  1.00 89.57           O  
ATOM    526  CG  HIS A  36     -15.622 -20.463  15.797  1.00 89.57           C  
ATOM    527  CD2 HIS A  36     -16.353 -21.065  16.782  1.00 89.57           C  
ATOM    528  HD2 HIS A  36     -17.430 -21.079  16.847  1.00 89.57           H  
ATOM    529  ND1 HIS A  36     -14.295 -20.701  16.077  1.00 89.57           N  
ATOM    530  HD1 HIS A  36     -13.499 -20.323  15.584  1.00 89.57           H  
ATOM    531  CE1 HIS A  36     -14.233 -21.431  17.203  1.00 89.57           C  
ATOM    532  HE1 HIS A  36     -13.322 -21.751  17.688  1.00 89.57           H  
ATOM    533  NE2 HIS A  36     -15.464 -21.676  17.670  1.00 89.57           N  
ATOM    534  N   CYS A  37     -16.897 -17.198  12.711  1.00 84.98           N  
ATOM    535  H   CYS A  37     -17.778 -17.395  13.164  1.00 84.98           H  
ATOM    536  CA  CYS A  37     -16.904 -16.502  11.421  1.00 84.98           C  
ATOM    537  HA  CYS A  37     -16.397 -17.120  10.679  1.00 84.98           H  
ATOM    538  C   CYS A  37     -16.136 -15.177  11.486  1.00 84.98           C  
ATOM    539  CB  CYS A  37     -18.344 -16.259  10.952  1.00 84.98           C  
ATOM    540  HB2 CYS A  37     -18.967 -15.923  11.781  1.00 84.98           H  
ATOM    541  HB3 CYS A  37     -18.343 -15.492  10.178  1.00 84.98           H  
ATOM    542  O   CYS A  37     -15.315 -14.901  10.611  1.00 84.98           O  
ATOM    543  SG  CYS A  37     -19.016 -17.778  10.236  1.00 84.98           S  
ATOM    544  HG  CYS A  37     -19.189 -18.407  11.402  1.00 84.98           H  
ATOM    545  N   VAL A  38     -16.345 -14.376  12.535  1.00 85.08           N  
ATOM    546  H   VAL A  38     -17.033 -14.652  13.221  1.00 85.08           H  
ATOM    547  CA  VAL A  38     -15.625 -13.108  12.726  1.00 85.08           C  
ATOM    548  HA  VAL A  38     -15.737 -12.505  11.825  1.00 85.08           H  
ATOM    549  C   VAL A  38     -14.126 -13.350  12.911  1.00 85.08           C  
ATOM    550  CB  VAL A  38     -16.220 -12.312  13.903  1.00 85.08           C  
ATOM    551  HB  VAL A  38     -16.251 -12.944  14.791  1.00 85.08           H  
ATOM    552  O   VAL A  38     -13.320 -12.661  12.285  1.00 85.08           O  
ATOM    553  CG1 VAL A  38     -15.402 -11.054  14.227  1.00 85.08           C  
ATOM    554 HG11 VAL A  38     -15.908 -10.476  15.001  1.00 85.08           H  
ATOM    555 HG12 VAL A  38     -15.290 -10.438  13.335  1.00 85.08           H  
ATOM    556 HG13 VAL A  38     -14.417 -11.328  14.604  1.00 85.08           H  
ATOM    557  CG2 VAL A  38     -17.644 -11.844  13.573  1.00 85.08           C  
ATOM    558 HG21 VAL A  38     -18.280 -12.689  13.310  1.00 85.08           H  
ATOM    559 HG22 VAL A  38     -17.627 -11.148  12.734  1.00 85.08           H  
ATOM    560 HG23 VAL A  38     -18.080 -11.349  14.441  1.00 85.08           H  
ATOM    561  N   GLN A  39     -13.732 -14.354  13.699  1.00 91.40           N  
ATOM    562  H   GLN A  39     -14.433 -14.885  14.196  1.00 91.40           H  
ATOM    563  CA  GLN A  39     -12.322 -14.722  13.869  1.00 91.40           C  
ATOM    564  HA  GLN A  39     -11.768 -13.850  14.217  1.00 91.40           H  
ATOM    565  C   GLN A  39     -11.674 -15.169  12.552  1.00 91.40           C  
ATOM    566  CB  GLN A  39     -12.193 -15.835  14.914  1.00 91.40           C  
ATOM    567  HB2 GLN A  39     -12.916 -16.622  14.697  1.00 91.40           H  
ATOM    568  HB3 GLN A  39     -11.194 -16.265  14.845  1.00 91.40           H  
ATOM    569  O   GLN A  39     -10.562 -14.739  12.247  1.00 91.40           O  
ATOM    570  CG  GLN A  39     -12.391 -15.329  16.350  1.00 91.40           C  
ATOM    571  HG2 GLN A  39     -11.628 -14.582  16.569  1.00 91.40           H  
ATOM    572  HG3 GLN A  39     -13.367 -14.857  16.456  1.00 91.40           H  
ATOM    573  CD  GLN A  39     -12.278 -16.454  17.374  1.00 91.40           C  
ATOM    574  NE2 GLN A  39     -12.194 -16.134  18.647  1.00 91.40           N  
ATOM    575 HE21 GLN A  39     -12.252 -15.173  18.951  1.00 91.40           H  
ATOM    576 HE22 GLN A  39     -12.149 -16.913  19.289  1.00 91.40           H  
ATOM    577  OE1 GLN A  39     -12.248 -17.633  17.063  1.00 91.40           O  
ATOM    578  N   ILE A  40     -12.369 -15.975  11.742  1.00 91.45           N  
ATOM    579  H   ILE A  40     -13.262 -16.320  12.065  1.00 91.45           H  
ATOM    580  CA  ILE A  40     -11.888 -16.418  10.425  1.00 91.45           C  
ATOM    581  HA  ILE A  40     -10.900 -16.862  10.546  1.00 91.45           H  
ATOM    582  C   ILE A  40     -11.724 -15.222   9.479  1.00 91.45           C  
ATOM    583  CB  ILE A  40     -12.832 -17.496   9.839  1.00 91.45           C  
ATOM    584  HB  ILE A  40     -13.856 -17.125   9.894  1.00 91.45           H  
ATOM    585  O   ILE A  40     -10.693 -15.100   8.816  1.00 91.45           O  
ATOM    586  CG1 ILE A  40     -12.730 -18.808  10.652  1.00 91.45           C  
ATOM    587 HG12 ILE A  40     -11.785 -19.303  10.425  1.00 91.45           H  
ATOM    588 HG13 ILE A  40     -12.724 -18.588  11.720  1.00 91.45           H  
ATOM    589  CG2 ILE A  40     -12.500 -17.787   8.362  1.00 91.45           C  
ATOM    590 HG21 ILE A  40     -11.459 -18.093   8.263  1.00 91.45           H  
ATOM    591 HG22 ILE A  40     -13.143 -18.578   7.975  1.00 91.45           H  
ATOM    592 HG23 ILE A  40     -12.678 -16.905   7.746  1.00 91.45           H  
ATOM    593  CD1 ILE A  40     -13.881 -19.789  10.389  1.00 91.45           C  
ATOM    594 HD11 ILE A  40     -13.795 -20.634  11.072  1.00 91.45           H  
ATOM    595 HD12 ILE A  40     -14.838 -19.297  10.561  1.00 91.45           H  
ATOM    596 HD13 ILE A  40     -13.844 -20.168   9.368  1.00 91.45           H  
ATOM    597  N   LEU A  41     -12.692 -14.302   9.442  1.00 86.29           N  
ATOM    598  H   LEU A  41     -13.521 -14.456   9.998  1.00 86.29           H  
ATOM    599  CA  LEU A  41     -12.609 -13.089   8.623  1.00 86.29           C  
ATOM    600  HA  LEU A  41     -12.399 -13.369   7.591  1.00 86.29           H  
ATOM    601  C   LEU A  41     -11.466 -12.172   9.070  1.00 86.29           C  
ATOM    602  CB  LEU A  41     -13.950 -12.340   8.692  1.00 86.29           C  
ATOM    603  HB2 LEU A  41     -14.235 -12.236   9.739  1.00 86.29           H  
ATOM    604  HB3 LEU A  41     -13.816 -11.336   8.289  1.00 86.29           H  
ATOM    605  O   LEU A  41     -10.761 -11.603   8.230  1.00 86.29           O  
ATOM    606  CG  LEU A  41     -15.100 -13.017   7.926  1.00 86.29           C  
ATOM    607  HG  LEU A  41     -15.202 -14.057   8.237  1.00 86.29           H  
ATOM    608  CD1 LEU A  41     -16.402 -12.279   8.239  1.00 86.29           C  
ATOM    609 HD11 LEU A  41     -17.230 -12.761   7.719  1.00 86.29           H  
ATOM    610 HD12 LEU A  41     -16.333 -11.237   7.926  1.00 86.29           H  
ATOM    611 HD13 LEU A  41     -16.597 -12.326   9.310  1.00 86.29           H  
ATOM    612  CD2 LEU A  41     -14.877 -12.994   6.412  1.00 86.29           C  
ATOM    613 HD21 LEU A  41     -15.749 -13.414   5.912  1.00 86.29           H  
ATOM    614 HD22 LEU A  41     -14.724 -11.971   6.067  1.00 86.29           H  
ATOM    615 HD23 LEU A  41     -14.014 -13.605   6.148  1.00 86.29           H  
ATOM    616  N   PHE A  42     -11.246 -12.056  10.380  1.00 86.39           N  
ATOM    617  H   PHE A  42     -11.876 -12.521  11.018  1.00 86.39           H  
ATOM    618  CA  PHE A  42     -10.136 -11.290  10.938  1.00 86.39           C  
ATOM    619  HA  PHE A  42     -10.152 -10.287  10.511  1.00 86.39           H  
ATOM    620  C   PHE A  42      -8.787 -11.927  10.585  1.00 86.39           C  
ATOM    621  CB  PHE A  42     -10.318 -11.153  12.451  1.00 86.39           C  
ATOM    622  HB2 PHE A  42     -10.214 -12.128  12.926  1.00 86.39           H  
ATOM    623  HB3 PHE A  42     -11.325 -10.791  12.657  1.00 86.39           H  
ATOM    624  O   PHE A  42      -7.878 -11.241  10.120  1.00 86.39           O  
ATOM    625  CG  PHE A  42      -9.330 -10.182  13.060  1.00 86.39           C  
ATOM    626  CD1 PHE A  42      -8.132 -10.647  13.632  1.00 86.39           C  
ATOM    627  HD1 PHE A  42      -7.919 -11.705  13.658  1.00 86.39           H  
ATOM    628  CD2 PHE A  42      -9.598  -8.801  13.021  1.00 86.39           C  
ATOM    629  HD2 PHE A  42     -10.516  -8.443  12.579  1.00 86.39           H  
ATOM    630  CE1 PHE A  42      -7.209  -9.733  14.172  1.00 86.39           C  
ATOM    631  HE1 PHE A  42      -6.295 -10.094  14.619  1.00 86.39           H  
ATOM    632  CE2 PHE A  42      -8.678  -7.888  13.563  1.00 86.39           C  
ATOM    633  HE2 PHE A  42      -8.894  -6.830  13.546  1.00 86.39           H  
ATOM    634  CZ  PHE A  42      -7.484  -8.354  14.140  1.00 86.39           C  
ATOM    635  HZ  PHE A  42      -6.780  -7.655  14.568  1.00 86.39           H  
ATOM    636  N   ALA A  43      -8.670 -13.250  10.714  1.00 90.21           N  
ATOM    637  H   ALA A  43      -9.438 -13.769  11.114  1.00 90.21           H  
ATOM    638  CA  ALA A  43      -7.477 -13.986  10.311  1.00 90.21           C  
ATOM    639  HA  ALA A  43      -6.619 -13.578  10.844  1.00 90.21           H  
ATOM    640  C   ALA A  43      -7.205 -13.832   8.806  1.00 90.21           C  
ATOM    641  CB  ALA A  43      -7.645 -15.455  10.718  1.00 90.21           C  
ATOM    642  HB1 ALA A  43      -7.805 -15.523  11.794  1.00 90.21           H  
ATOM    643  HB2 ALA A  43      -8.501 -15.896  10.206  1.00 90.21           H  
ATOM    644  HB3 ALA A  43      -6.747 -16.014  10.458  1.00 90.21           H  
ATOM    645  O   ALA A  43      -6.069 -13.568   8.414  1.00 90.21           O  
ATOM    646  N   TYR A  44      -8.241 -13.913   7.967  1.00 90.93           N  
ATOM    647  H   TYR A  44      -9.141 -14.172   8.344  1.00 90.93           H  
ATOM    648  CA  TYR A  44      -8.124 -13.739   6.520  1.00 90.93           C  
ATOM    649  HA  TYR A  44      -7.363 -14.427   6.150  1.00 90.93           H  
ATOM    650  C   TYR A  44      -7.682 -12.321   6.142  1.00 90.93           C  
ATOM    651  CB  TYR A  44      -9.456 -14.101   5.854  1.00 90.93           C  
ATOM    652  HB2 TYR A  44     -10.229 -13.402   6.173  1.00 90.93           H  
ATOM    653  HB3 TYR A  44      -9.755 -15.095   6.186  1.00 90.93           H  
ATOM    654  O   TYR A  44      -6.733 -12.152   5.378  1.00 90.93           O  
ATOM    655  CG  TYR A  44      -9.372 -14.108   4.342  1.00 90.93           C  
ATOM    656  CD1 TYR A  44      -9.760 -12.977   3.597  1.00 90.93           C  
ATOM    657  HD1 TYR A  44     -10.141 -12.101   4.101  1.00 90.93           H  
ATOM    658  CD2 TYR A  44      -8.871 -15.248   3.684  1.00 90.93           C  
ATOM    659  HD2 TYR A  44      -8.578 -16.114   4.259  1.00 90.93           H  
ATOM    660  CE1 TYR A  44      -9.647 -12.989   2.193  1.00 90.93           C  
ATOM    661  HE1 TYR A  44      -9.939 -12.128   1.610  1.00 90.93           H  
ATOM    662  CE2 TYR A  44      -8.761 -15.264   2.282  1.00 90.93           C  
ATOM    663  HE2 TYR A  44      -8.385 -16.144   1.781  1.00 90.93           H  
ATOM    664  OH  TYR A  44      -9.042 -14.142   0.180  1.00 90.93           O  
ATOM    665  HH  TYR A  44      -8.759 -15.002  -0.142  1.00 90.93           H  
ATOM    666  CZ  TYR A  44      -9.147 -14.131   1.534  1.00 90.93           C  
ATOM    667  N   THR A  45      -8.303 -11.288   6.721  1.00 85.81           N  
ATOM    668  H   THR A  45      -9.050 -11.484   7.372  1.00 85.81           H  
ATOM    669  CA  THR A  45      -7.888  -9.892   6.488  1.00 85.81           C  
ATOM    670  HA  THR A  45      -7.865  -9.726   5.411  1.00 85.81           H  
ATOM    671  C   THR A  45      -6.467  -9.629   6.982  1.00 85.81           C  
ATOM    672  CB  THR A  45      -8.847  -8.855   7.098  1.00 85.81           C  
ATOM    673  HB  THR A  45      -8.300  -7.925   7.249  1.00 85.81           H  
ATOM    674  O   THR A  45      -5.695  -8.975   6.278  1.00 85.81           O  
ATOM    675  CG2 THR A  45     -10.017  -8.539   6.171  1.00 85.81           C  
ATOM    676 HG21 THR A  45     -10.677  -7.813   6.646  1.00 85.81           H  
ATOM    677 HG22 THR A  45      -9.644  -8.116   5.238  1.00 85.81           H  
ATOM    678 HG23 THR A  45     -10.580  -9.446   5.956  1.00 85.81           H  
ATOM    679  OG1 THR A  45      -9.380  -9.258   8.332  1.00 85.81           O  
ATOM    680  HG1 THR A  45      -9.904 -10.054   8.213  1.00 85.81           H  
ATOM    681  N   TYR A  46      -6.076 -10.186   8.130  1.00 88.80           N  
ATOM    682  H   TYR A  46      -6.762 -10.670   8.691  1.00 88.80           H  
ATOM    683  CA  TYR A  46      -4.705 -10.112   8.635  1.00 88.80           C  
ATOM    684  HA  TYR A  46      -4.420  -9.062   8.706  1.00 88.80           H  
ATOM    685  C   TYR A  46      -3.699 -10.794   7.691  1.00 88.80           C  
ATOM    686  CB  TYR A  46      -4.663 -10.712  10.045  1.00 88.80           C  
ATOM    687  HB2 TYR A  46      -5.406 -10.208  10.663  1.00 88.80           H  
ATOM    688  HB3 TYR A  46      -4.936 -11.766  10.001  1.00 88.80           H  
ATOM    689  O   TYR A  46      -2.676 -10.195   7.348  1.00 88.80           O  
ATOM    690  CG  TYR A  46      -3.316 -10.571  10.718  1.00 88.80           C  
ATOM    691  CD1 TYR A  46      -2.438 -11.668  10.786  1.00 88.80           C  
ATOM    692  HD1 TYR A  46      -2.730 -12.623  10.376  1.00 88.80           H  
ATOM    693  CD2 TYR A  46      -2.947  -9.335  11.283  1.00 88.80           C  
ATOM    694  HD2 TYR A  46      -3.637  -8.505  11.248  1.00 88.80           H  
ATOM    695  CE1 TYR A  46      -1.191 -11.527  11.422  1.00 88.80           C  
ATOM    696  HE1 TYR A  46      -0.526 -12.373  11.517  1.00 88.80           H  
ATOM    697  CE2 TYR A  46      -1.691  -9.185  11.900  1.00 88.80           C  
ATOM    698  HE2 TYR A  46      -1.410  -8.236  12.333  1.00 88.80           H  
ATOM    699  OH  TYR A  46       0.414 -10.146  12.542  1.00 88.80           O  
ATOM    700  HH  TYR A  46       0.517  -9.293  12.970  1.00 88.80           H  
ATOM    701  CZ  TYR A  46      -0.806 -10.283  11.960  1.00 88.80           C  
ATOM    702  N   LEU A  47      -4.012 -11.995   7.192  1.00 91.60           N  
ATOM    703  H   LEU A  47      -4.853 -12.445   7.524  1.00 91.60           H  
ATOM    704  CA  LEU A  47      -3.209 -12.696   6.183  1.00 91.60           C  
ATOM    705  HA  LEU A  47      -2.194 -12.804   6.568  1.00 91.60           H  
ATOM    706  C   LEU A  47      -3.088 -11.891   4.884  1.00 91.60           C  
ATOM    707  CB  LEU A  47      -3.806 -14.094   5.907  1.00 91.60           C  
ATOM    708  HB2 LEU A  47      -4.850 -14.119   6.219  1.00 91.60           H  
ATOM    709  HB3 LEU A  47      -3.822 -14.263   4.830  1.00 91.60           H  
ATOM    710  O   LEU A  47      -1.982 -11.745   4.363  1.00 91.60           O  
ATOM    711  CG  LEU A  47      -3.020 -15.241   6.578  1.00 91.60           C  
ATOM    712  HG  LEU A  47      -2.224 -14.839   7.206  1.00 91.60           H  
ATOM    713  CD1 LEU A  47      -3.918 -16.101   7.463  1.00 91.60           C  
ATOM    714 HD11 LEU A  47      -3.341 -16.915   7.903  1.00 91.60           H  
ATOM    715 HD12 LEU A  47      -4.326 -15.492   8.270  1.00 91.60           H  
ATOM    716 HD13 LEU A  47      -4.740 -16.517   6.879  1.00 91.60           H  
ATOM    717  CD2 LEU A  47      -2.382 -16.140   5.517  1.00 91.60           C  
ATOM    718 HD21 LEU A  47      -3.155 -16.601   4.902  1.00 91.60           H  
ATOM    719 HD22 LEU A  47      -1.801 -16.925   6.003  1.00 91.60           H  
ATOM    720 HD23 LEU A  47      -1.717 -15.550   4.886  1.00 91.60           H  
ATOM    721  N   CYS A  48      -4.182 -11.312   4.382  1.00 87.28           N  
ATOM    722  H   CYS A  48      -5.075 -11.516   4.809  1.00 87.28           H  
ATOM    723  CA  CYS A  48      -4.151 -10.453   3.198  1.00 87.28           C  
ATOM    724  HA  CYS A  48      -3.760 -11.025   2.356  1.00 87.28           H  
ATOM    725  C   CYS A  48      -3.221  -9.249   3.396  1.00 87.28           C  
ATOM    726  CB  CYS A  48      -5.570  -9.977   2.860  1.00 87.28           C  
ATOM    727  HB2 CYS A  48      -5.517  -9.181   2.117  1.00 87.28           H  
ATOM    728  HB3 CYS A  48      -6.055  -9.588   3.755  1.00 87.28           H  
ATOM    729  O   CYS A  48      -2.400  -8.955   2.522  1.00 87.28           O  
ATOM    730  SG  CYS A  48      -6.562 -11.331   2.178  1.00 87.28           S  
ATOM    731  HG  CYS A  48      -5.752 -11.695   1.179  1.00 87.28           H  
ATOM    732  N   VAL A  49      -3.300  -8.581   4.552  1.00 83.06           N  
ATOM    733  H   VAL A  49      -3.990  -8.874   5.229  1.00 83.06           H  
ATOM    734  CA  VAL A  49      -2.411  -7.459   4.888  1.00 83.06           C  
ATOM    735  HA  VAL A  49      -2.466  -6.726   4.083  1.00 83.06           H  
ATOM    736  C   VAL A  49      -0.952  -7.923   4.959  1.00 83.06           C  
ATOM    737  CB  VAL A  49      -2.863  -6.769   6.190  1.00 83.06           C  
ATOM    738  HB  VAL A  49      -2.998  -7.515   6.973  1.00 83.06           H  
ATOM    739  O   VAL A  49      -0.084  -7.268   4.377  1.00 83.06           O  
ATOM    740  CG1 VAL A  49      -1.850  -5.724   6.682  1.00 83.06           C  
ATOM    741 HG11 VAL A  49      -1.637  -5.006   5.890  1.00 83.06           H  
ATOM    742 HG12 VAL A  49      -0.927  -6.215   6.988  1.00 83.06           H  
ATOM    743 HG13 VAL A  49      -2.254  -5.202   7.550  1.00 83.06           H  
ATOM    744  CG2 VAL A  49      -4.190  -6.027   5.972  1.00 83.06           C  
ATOM    745 HG21 VAL A  49      -4.058  -5.223   5.248  1.00 83.06           H  
ATOM    746 HG22 VAL A  49      -4.542  -5.615   6.918  1.00 83.06           H  
ATOM    747 HG23 VAL A  49      -4.952  -6.709   5.594  1.00 83.06           H  
ATOM    748  N   LEU A  50      -0.664  -9.064   5.591  1.00 86.30           N  
ATOM    749  H   LEU A  50      -1.411  -9.559   6.056  1.00 86.30           H  
ATOM    750  CA  LEU A  50       0.692  -9.619   5.670  1.00 86.30           C  
ATOM    751  HA  LEU A  50       1.352  -8.865   6.101  1.00 86.30           H  
ATOM    752  C   LEU A  50       1.277  -9.959   4.294  1.00 86.30           C  
ATOM    753  CB  LEU A  50       0.696 -10.875   6.557  1.00 86.30           C  
ATOM    754  HB2 LEU A  50      -0.183 -11.477   6.325  1.00 86.30           H  
ATOM    755  HB3 LEU A  50       1.571 -11.472   6.300  1.00 86.30           H  
ATOM    756  O   LEU A  50       2.405  -9.559   3.997  1.00 86.30           O  
ATOM    757  CG  LEU A  50       0.740 -10.617   8.071  1.00 86.30           C  
ATOM    758  HG  LEU A  50      -0.113 -10.012   8.380  1.00 86.30           H  
ATOM    759  CD1 LEU A  50       0.685 -11.973   8.771  1.00 86.30           C  
ATOM    760 HD11 LEU A  50      -0.306 -12.409   8.645  1.00 86.30           H  
ATOM    761 HD12 LEU A  50       1.434 -12.649   8.361  1.00 86.30           H  
ATOM    762 HD13 LEU A  50       0.888 -11.846   9.834  1.00 86.30           H  
ATOM    763  CD2 LEU A  50       2.036  -9.921   8.505  1.00 86.30           C  
ATOM    764 HD21 LEU A  50       2.062  -9.856   9.592  1.00 86.30           H  
ATOM    765 HD22 LEU A  50       2.900 -10.490   8.162  1.00 86.30           H  
ATOM    766 HD23 LEU A  50       2.075  -8.906   8.109  1.00 86.30           H  
ATOM    767  N   VAL A  51       0.517 -10.638   3.430  1.00 86.59           N  
ATOM    768  H   VAL A  51      -0.390 -10.953   3.744  1.00 86.59           H  
ATOM    769  CA  VAL A  51       0.945 -10.971   2.057  1.00 86.59           C  
ATOM    770  HA  VAL A  51       1.871 -11.544   2.103  1.00 86.59           H  
ATOM    771  C   VAL A  51       1.234  -9.697   1.259  1.00 86.59           C  
ATOM    772  CB  VAL A  51      -0.126 -11.834   1.357  1.00 86.59           C  
ATOM    773  HB  VAL A  51      -1.099 -11.354   1.460  1.00 86.59           H  
ATOM    774  O   VAL A  51       2.224  -9.613   0.518  1.00 86.59           O  
ATOM    775  CG1 VAL A  51       0.160 -12.029  -0.139  1.00 86.59           C  
ATOM    776 HG11 VAL A  51       0.067 -11.084  -0.674  1.00 86.59           H  
ATOM    777 HG12 VAL A  51       1.161 -12.435  -0.283  1.00 86.59           H  
ATOM    778 HG13 VAL A  51      -0.567 -12.723  -0.562  1.00 86.59           H  
ATOM    779  CG2 VAL A  51      -0.189 -13.230   1.990  1.00 86.59           C  
ATOM    780 HG21 VAL A  51      -1.010 -13.797   1.551  1.00 86.59           H  
ATOM    781 HG22 VAL A  51       0.745 -13.765   1.821  1.00 86.59           H  
ATOM    782 HG23 VAL A  51      -0.360 -13.162   3.064  1.00 86.59           H  
ATOM    783  N   GLN A  52       0.412  -8.665   1.447  1.00 84.20           N  
ATOM    784  H   GLN A  52      -0.395  -8.790   2.042  1.00 84.20           H  
ATOM    785  CA  GLN A  52       0.585  -7.391   0.767  1.00 84.20           C  
ATOM    786  HA  GLN A  52       0.727  -7.606  -0.292  1.00 84.20           H  
ATOM    787  C   GLN A  52       1.823  -6.622   1.257  1.00 84.20           C  
ATOM    788  CB  GLN A  52      -0.702  -6.583   0.934  1.00 84.20           C  
ATOM    789  HB2 GLN A  52      -1.563  -7.236   0.799  1.00 84.20           H  
ATOM    790  HB3 GLN A  52      -0.746  -6.131   1.925  1.00 84.20           H  
ATOM    791  O   GLN A  52       2.568  -6.062   0.444  1.00 84.20           O  
ATOM    792  CG  GLN A  52      -0.759  -5.515  -0.150  1.00 84.20           C  
ATOM    793  HG2 GLN A  52       0.078  -4.826  -0.038  1.00 84.20           H  
ATOM    794  HG3 GLN A  52      -0.682  -5.999  -1.124  1.00 84.20           H  
ATOM    795  CD  GLN A  52      -2.042  -4.715  -0.119  1.00 84.20           C  
ATOM    796  NE2 GLN A  52      -2.295  -4.003  -1.186  1.00 84.20           N  
ATOM    797 HE21 GLN A  52      -3.205  -3.565  -1.167  1.00 84.20           H  
ATOM    798 HE22 GLN A  52      -1.835  -4.223  -2.058  1.00 84.20           H  
ATOM    799  OE1 GLN A  52      -2.795  -4.653   0.833  1.00 84.20           O  
ATOM    800  N   VAL A  53       2.086  -6.622   2.567  1.00 81.10           N  
ATOM    801  H   VAL A  53       1.423  -7.073   3.182  1.00 81.10           H  
ATOM    802  CA  VAL A  53       3.301  -6.036   3.159  1.00 81.10           C  
ATOM    803  HA  VAL A  53       3.412  -5.015   2.793  1.00 81.10           H  
ATOM    804  C   VAL A  53       4.549  -6.806   2.710  1.00 81.10           C  
ATOM    805  CB  VAL A  53       3.178  -5.975   4.696  1.00 81.10           C  
ATOM    806  HB  VAL A  53       2.891  -6.956   5.076  1.00 81.10           H  
ATOM    807  O   VAL A  53       5.535  -6.187   2.300  1.00 81.10           O  
ATOM    808  CG1 VAL A  53       4.491  -5.553   5.370  1.00 81.10           C  
ATOM    809 HG11 VAL A  53       4.846  -4.610   4.955  1.00 81.10           H  
ATOM    810 HG12 VAL A  53       4.332  -5.439   6.443  1.00 81.10           H  
ATOM    811 HG13 VAL A  53       5.251  -6.321   5.228  1.00 81.10           H  
ATOM    812  CG2 VAL A  53       2.117  -4.945   5.114  1.00 81.10           C  
ATOM    813 HG21 VAL A  53       1.957  -5.005   6.191  1.00 81.10           H  
ATOM    814 HG22 VAL A  53       1.166  -5.144   4.620  1.00 81.10           H  
ATOM    815 HG23 VAL A  53       2.444  -3.938   4.853  1.00 81.10           H  
ATOM    816  N   GLY A  54       4.493  -8.141   2.687  1.00 82.71           N  
ATOM    817  H   GLY A  54       3.668  -8.592   3.055  1.00 82.71           H  
ATOM    818  CA  GLY A  54       5.583  -8.996   2.209  1.00 82.71           C  
ATOM    819  HA2 GLY A  54       6.465  -8.847   2.832  1.00 82.71           H  
ATOM    820  HA3 GLY A  54       5.270 -10.037   2.290  1.00 82.71           H  
ATOM    821  C   GLY A  54       5.955  -8.720   0.749  1.00 82.71           C  
ATOM    822  O   GLY A  54       7.133  -8.546   0.424  1.00 82.71           O  
ATOM    823  N   SER A  55       4.951  -8.568  -0.118  1.00 79.12           N  
ATOM    824  H   SER A  55       4.014  -8.758   0.207  1.00 79.12           H  
ATOM    825  CA  SER A  55       5.155  -8.252  -1.541  1.00 79.12           C  
ATOM    826  HA  SER A  55       5.806  -9.007  -1.980  1.00 79.12           H  
ATOM    827  C   SER A  55       5.819  -6.883  -1.750  1.00 79.12           C  
ATOM    828  CB  SER A  55       3.815  -8.301  -2.280  1.00 79.12           C  
ATOM    829  HB2 SER A  55       3.978  -8.051  -3.329  1.00 79.12           H  
ATOM    830  HB3 SER A  55       3.121  -7.580  -1.847  1.00 79.12           H  
ATOM    831  O   SER A  55       6.708  -6.735  -2.595  1.00 79.12           O  
ATOM    832  OG  SER A  55       3.259  -9.596  -2.203  1.00 79.12           O  
ATOM    833  HG  SER A  55       2.885  -9.742  -1.331  1.00 79.12           H  
ATOM    834  N   ARG A  56       5.453  -5.875  -0.943  1.00 77.54           N  
ATOM    835  H   ARG A  56       4.743  -6.059  -0.249  1.00 77.54           H  
ATOM    836  CA  ARG A  56       6.082  -4.541  -0.992  1.00 77.54           C  
ATOM    837  HA  ARG A  56       6.083  -4.190  -2.024  1.00 77.54           H  
ATOM    838  C   ARG A  56       7.556  -4.582  -0.579  1.00 77.54           C  
ATOM    839  CB  ARG A  56       5.290  -3.546  -0.129  1.00 77.54           C  
ATOM    840  HB2 ARG A  56       5.096  -3.982   0.851  1.00 77.54           H  
ATOM    841  HB3 ARG A  56       5.891  -2.647   0.012  1.00 77.54           H  
ATOM    842  O   ARG A  56       8.383  -3.947  -1.236  1.00 77.54           O  
ATOM    843  CG  ARG A  56       3.964  -3.142  -0.791  1.00 77.54           C  
ATOM    844  HG2 ARG A  56       4.177  -2.666  -1.749  1.00 77.54           H  
ATOM    845  HG3 ARG A  56       3.350  -4.024  -0.968  1.00 77.54           H  
ATOM    846  CD  ARG A  56       3.196  -2.160   0.100  1.00 77.54           C  
ATOM    847  HD2 ARG A  56       2.947  -2.663   1.035  1.00 77.54           H  
ATOM    848  HD3 ARG A  56       3.839  -1.307   0.318  1.00 77.54           H  
ATOM    849  NE  ARG A  56       1.956  -1.691  -0.551  1.00 77.54           N  
ATOM    850  HE  ARG A  56       1.703  -2.138  -1.420  1.00 77.54           H  
ATOM    851  NH1 ARG A  56       1.322  -0.184   1.060  1.00 77.54           N  
ATOM    852 HH11 ARG A  56       0.640   0.464   1.427  1.00 77.54           H  
ATOM    853 HH12 ARG A  56       2.118  -0.460   1.617  1.00 77.54           H  
ATOM    854  NH2 ARG A  56       0.044  -0.464  -0.745  1.00 77.54           N  
ATOM    855 HH21 ARG A  56      -0.610   0.210  -0.371  1.00 77.54           H  
ATOM    856 HH22 ARG A  56      -0.185  -0.932  -1.610  1.00 77.54           H  
ATOM    857  CZ  ARG A  56       1.117  -0.785  -0.079  1.00 77.54           C  
ATOM    858  N   ASN A  57       7.901  -5.370   0.439  1.00 75.99           N  
ATOM    859  H   ASN A  57       7.168  -5.841   0.950  1.00 75.99           H  
ATOM    860  CA  ASN A  57       9.285  -5.506   0.904  1.00 75.99           C  
ATOM    861  HA  ASN A  57       9.701  -4.510   1.058  1.00 75.99           H  
ATOM    862  C   ASN A  57      10.195  -6.182  -0.133  1.00 75.99           C  
ATOM    863  CB  ASN A  57       9.294  -6.249   2.251  1.00 75.99           C  
ATOM    864  HB2 ASN A  57       8.644  -7.122   2.202  1.00 75.99           H  
ATOM    865  HB3 ASN A  57      10.307  -6.588   2.468  1.00 75.99           H  
ATOM    866  O   ASN A  57      11.337  -5.752  -0.324  1.00 75.99           O  
ATOM    867  CG  ASN A  57       8.866  -5.364   3.410  1.00 75.99           C  
ATOM    868  ND2 ASN A  57       8.591  -5.943   4.555  1.00 75.99           N  
ATOM    869 HD21 ASN A  57       8.321  -5.333   5.313  1.00 75.99           H  
ATOM    870 HD22 ASN A  57       8.633  -6.946   4.660  1.00 75.99           H  
ATOM    871  OD1 ASN A  57       8.802  -4.150   3.313  1.00 75.99           O  
ATOM    872  N   GLN A  58       9.696  -7.185  -0.865  1.00 78.73           N  
ATOM    873  H   GLN A  58       8.772  -7.534  -0.657  1.00 78.73           H  
ATOM    874  CA  GLN A  58      10.473  -7.805  -1.946  1.00 78.73           C  
ATOM    875  HA  GLN A  58      11.437  -8.121  -1.547  1.00 78.73           H  
ATOM    876  C   GLN A  58      10.764  -6.818  -3.087  1.00 78.73           C  
ATOM    877  CB  GLN A  58       9.753  -9.042  -2.489  1.00 78.73           C  
ATOM    878  HB2 GLN A  58      10.296  -9.374  -3.374  1.00 78.73           H  
ATOM    879  HB3 GLN A  58       8.737  -8.785  -2.786  1.00 78.73           H  
ATOM    880  O   GLN A  58      11.891  -6.758  -3.592  1.00 78.73           O  
ATOM    881  CG  GLN A  58       9.715 -10.199  -1.477  1.00 78.73           C  
ATOM    882  HG2 GLN A  58      10.716 -10.376  -1.083  1.00 78.73           H  
ATOM    883  HG3 GLN A  58       9.061  -9.936  -0.645  1.00 78.73           H  
ATOM    884  CD  GLN A  58       9.218 -11.498  -2.105  1.00 78.73           C  
ATOM    885  NE2 GLN A  58       8.807 -12.466  -1.317  1.00 78.73           N  
ATOM    886 HE21 GLN A  58       8.781 -12.363  -0.312  1.00 78.73           H  
ATOM    887 HE22 GLN A  58       8.471 -13.298  -1.780  1.00 78.73           H  
ATOM    888  OE1 GLN A  58       9.215 -11.675  -3.310  1.00 78.73           O  
ATOM    889  N   CYS A  59       9.780  -5.992  -3.455  1.00 74.96           N  
ATOM    890  H   CYS A  59       8.873  -6.100  -3.025  1.00 74.96           H  
ATOM    891  CA  CYS A  59       9.953  -4.990  -4.504  1.00 74.96           C  
ATOM    892  HA  CYS A  59      10.352  -5.490  -5.386  1.00 74.96           H  
ATOM    893  C   CYS A  59      10.970  -3.903  -4.100  1.00 74.96           C  
ATOM    894  CB  CYS A  59       8.573  -4.427  -4.865  1.00 74.96           C  
ATOM    895  HB2 CYS A  59       7.851  -5.242  -4.915  1.00 74.96           H  
ATOM    896  HB3 CYS A  59       8.246  -3.711  -4.111  1.00 74.96           H  
ATOM    897  O   CYS A  59      11.866  -3.568  -4.883  1.00 74.96           O  
ATOM    898  SG  CYS A  59       8.672  -3.639  -6.497  1.00 74.96           S  
ATOM    899  HG  CYS A  59       7.370  -3.383  -6.649  1.00 74.96           H  
ATOM    900  N   LEU A  60      10.914  -3.425  -2.849  1.00 74.42           N  
ATOM    901  H   LEU A  60      10.160  -3.733  -2.251  1.00 74.42           H  
ATOM    902  CA  LEU A  60      11.876  -2.453  -2.311  1.00 74.42           C  
ATOM    903  HA  LEU A  60      11.888  -1.582  -2.966  1.00 74.42           H  
ATOM    904  C   LEU A  60      13.314  -2.995  -2.301  1.00 74.42           C  
ATOM    905  CB  LEU A  60      11.435  -2.019  -0.900  1.00 74.42           C  
ATOM    906  HB2 LEU A  60      11.175  -2.909  -0.326  1.00 74.42           H  
ATOM    907  HB3 LEU A  60      12.276  -1.542  -0.396  1.00 74.42           H  
ATOM    908  O   LEU A  60      14.235  -2.286  -2.716  1.00 74.42           O  
ATOM    909  CG  LEU A  60      10.247  -1.038  -0.886  1.00 74.42           C  
ATOM    910  HG  LEU A  60       9.436  -1.432  -1.498  1.00 74.42           H  
ATOM    911  CD1 LEU A  60       9.736  -0.863   0.543  1.00 74.42           C  
ATOM    912 HD11 LEU A  60      10.526  -0.468   1.183  1.00 74.42           H  
ATOM    913 HD12 LEU A  60       8.886  -0.181   0.555  1.00 74.42           H  
ATOM    914 HD13 LEU A  60       9.411  -1.826   0.938  1.00 74.42           H  
ATOM    915  CD2 LEU A  60      10.642   0.344  -1.419  1.00 74.42           C  
ATOM    916 HD21 LEU A  60       9.793   1.023  -1.331  1.00 74.42           H  
ATOM    917 HD22 LEU A  60      11.476   0.743  -0.843  1.00 74.42           H  
ATOM    918 HD23 LEU A  60      10.918   0.283  -2.472  1.00 74.42           H  
ATOM    919  N   ASN A  61      13.513  -4.262  -1.928  1.00 79.34           N  
ATOM    920  H   ASN A  61      12.731  -4.780  -1.554  1.00 79.34           H  
ATOM    921  CA  ASN A  61      14.838  -4.893  -1.940  1.00 79.34           C  
ATOM    922  HA  ASN A  61      15.534  -4.248  -1.405  1.00 79.34           H  
ATOM    923  C   ASN A  61      15.413  -5.042  -3.358  1.00 79.34           C  
ATOM    924  CB  ASN A  61      14.748  -6.248  -1.211  1.00 79.34           C  
ATOM    925  HB2 ASN A  61      15.576  -6.884  -1.524  1.00 79.34           H  
ATOM    926  HB3 ASN A  61      13.815  -6.751  -1.465  1.00 79.34           H  
ATOM    927  O   ASN A  61      16.609  -4.821  -3.576  1.00 79.34           O  
ATOM    928  CG  ASN A  61      14.857  -6.103   0.298  1.00 79.34           C  
ATOM    929  ND2 ASN A  61      14.434  -7.091   1.051  1.00 79.34           N  
ATOM    930 HD21 ASN A  61      13.950  -7.886   0.658  1.00 79.34           H  
ATOM    931 HD22 ASN A  61      14.519  -6.951   2.047  1.00 79.34           H  
ATOM    932  OD1 ASN A  61      15.377  -5.134   0.816  1.00 79.34           O  
ATOM    933  N   SER A  62      14.574  -5.359  -4.348  1.00 80.13           N  
ATOM    934  H   SER A  62      13.611  -5.553  -4.111  1.00 80.13           H  
ATOM    935  CA  SER A  62      14.986  -5.402  -5.759  1.00 80.13           C  
ATOM    936  HA  SER A  62      15.832  -6.081  -5.861  1.00 80.13           H  
ATOM    937  C   SER A  62      15.424  -4.021  -6.266  1.00 80.13           C  
ATOM    938  CB  SER A  62      13.831  -5.950  -6.601  1.00 80.13           C  
ATOM    939  HB2 SER A  62      13.575  -6.947  -6.242  1.00 80.13           H  
ATOM    940  HB3 SER A  62      12.957  -5.309  -6.485  1.00 80.13           H  
ATOM    941  O   SER A  62      16.468  -3.888  -6.918  1.00 80.13           O  
ATOM    942  OG  SER A  62      14.174  -6.023  -7.974  1.00 80.13           O  
ATOM    943  HG  SER A  62      13.489  -6.555  -8.385  1.00 80.13           H  
ATOM    944  N   HIS A  63      14.678  -2.971  -5.910  1.00 78.59           N  
ATOM    945  H   HIS A  63      13.833  -3.134  -5.380  1.00 78.59           H  
ATOM    946  CA  HIS A  63      14.994  -1.598  -6.304  1.00 78.59           C  
ATOM    947  HA  HIS A  63      15.186  -1.602  -7.377  1.00 78.59           H  
ATOM    948  C   HIS A  63      16.270  -1.070  -5.632  1.00 78.59           C  
ATOM    949  CB  HIS A  63      13.784  -0.687  -6.041  1.00 78.59           C  
ATOM    950  HB2 HIS A  63      12.932  -1.272  -5.693  1.00 78.59           H  
ATOM    951  HB3 HIS A  63      14.018   0.038  -5.262  1.00 78.59           H  
ATOM    952  O   HIS A  63      17.107  -0.456  -6.300  1.00 78.59           O  
ATOM    953  CG  HIS A  63      13.375   0.043  -7.289  1.00 78.59           C  
ATOM    954  CD2 HIS A  63      12.332  -0.277  -8.115  1.00 78.59           C  
ATOM    955  HD2 HIS A  63      11.621  -1.076  -7.967  1.00 78.59           H  
ATOM    956  ND1 HIS A  63      14.037   1.108  -7.857  1.00 78.59           N  
ATOM    957  HD1 HIS A  63      14.813   1.611  -7.449  1.00 78.59           H  
ATOM    958  CE1 HIS A  63      13.399   1.433  -8.993  1.00 78.59           C  
ATOM    959  HE1 HIS A  63      13.660   2.254  -9.643  1.00 78.59           H  
ATOM    960  NE2 HIS A  63      12.374   0.598  -9.205  1.00 78.59           N  
ATOM    961  N   GLN A  64      16.471  -1.373  -4.346  1.00 79.73           N  
ATOM    962  H   GLN A  64      15.726  -1.830  -3.839  1.00 79.73           H  
ATOM    963  CA  GLN A  64      17.704  -1.062  -3.617  1.00 79.73           C  
ATOM    964  HA  GLN A  64      17.891   0.011  -3.661  1.00 79.73           H  
ATOM    965  C   GLN A  64      18.929  -1.748  -4.239  1.00 79.73           C  
ATOM    966  CB  GLN A  64      17.544  -1.473  -2.146  1.00 79.73           C  
ATOM    967  HB2 GLN A  64      18.538  -1.657  -1.737  1.00 79.73           H  
ATOM    968  HB3 GLN A  64      17.013  -2.423  -2.089  1.00 79.73           H  
ATOM    969  O   GLN A  64      19.948  -1.094  -4.467  1.00 79.73           O  
ATOM    970  CG  GLN A  64      16.791  -0.420  -1.301  1.00 79.73           C  
ATOM    971  HG2 GLN A  64      16.466   0.410  -1.929  1.00 79.73           H  
ATOM    972  HG3 GLN A  64      15.894  -0.884  -0.891  1.00 79.73           H  
ATOM    973  CD  GLN A  64      17.603   0.153  -0.135  1.00 79.73           C  
ATOM    974  NE2 GLN A  64      17.014   0.985   0.694  1.00 79.73           N  
ATOM    975 HE21 GLN A  64      16.029   1.198   0.621  1.00 79.73           H  
ATOM    976 HE22 GLN A  64      17.580   1.302   1.468  1.00 79.73           H  
ATOM    977  OE1 GLN A  64      18.778  -0.110   0.047  1.00 79.73           O  
ATOM    978  N   ARG A  65      18.829  -3.032  -4.617  1.00 82.87           N  
ATOM    979  H   ARG A  65      17.985  -3.533  -4.378  1.00 82.87           H  
ATOM    980  CA  ARG A  65      19.929  -3.744  -5.297  1.00 82.87           C  
ATOM    981  HA  ARG A  65      20.832  -3.644  -4.693  1.00 82.87           H  
ATOM    982  C   ARG A  65      20.281  -3.126  -6.653  1.00 82.87           C  
ATOM    983  CB  ARG A  65      19.592  -5.236  -5.450  1.00 82.87           C  
ATOM    984  HB2 ARG A  65      20.269  -5.671  -6.186  1.00 82.87           H  
ATOM    985  HB3 ARG A  65      18.572  -5.347  -5.818  1.00 82.87           H  
ATOM    986  O   ARG A  65      21.461  -3.035  -6.991  1.00 82.87           O  
ATOM    987  CG  ARG A  65      19.759  -6.016  -4.136  1.00 82.87           C  
ATOM    988  HG2 ARG A  65      20.785  -5.908  -3.782  1.00 82.87           H  
ATOM    989  HG3 ARG A  65      19.084  -5.618  -3.379  1.00 82.87           H  
ATOM    990  CD  ARG A  65      19.456  -7.505  -4.361  1.00 82.87           C  
ATOM    991  HD2 ARG A  65      18.424  -7.602  -4.698  1.00 82.87           H  
ATOM    992  HD3 ARG A  65      20.120  -7.882  -5.139  1.00 82.87           H  
ATOM    993  NE  ARG A  65      19.639  -8.299  -3.131  1.00 82.87           N  
ATOM    994  HE  ARG A  65      19.725  -7.787  -2.264  1.00 82.87           H  
ATOM    995  NH1 ARG A  65      19.505 -10.402  -4.066  1.00 82.87           N  
ATOM    996 HH11 ARG A  65      19.319 -10.002  -4.975  1.00 82.87           H  
ATOM    997 HH12 ARG A  65      19.496 -11.404  -3.941  1.00 82.87           H  
ATOM    998  NH2 ARG A  65      19.822 -10.197  -1.875  1.00 82.87           N  
ATOM    999 HH21 ARG A  65      19.936  -9.654  -1.031  1.00 82.87           H  
ATOM   1000 HH22 ARG A  65      19.840 -11.203  -1.798  1.00 82.87           H  
ATOM   1001  CZ  ARG A  65      19.656  -9.621  -3.031  1.00 82.87           C  
ATOM   1002  N   LYS A  66      19.285  -2.684  -7.432  1.00 81.91           N  
ATOM   1003  H   LYS A  66      18.339  -2.817  -7.103  1.00 81.91           H  
ATOM   1004  CA  LYS A  66      19.521  -1.986  -8.712  1.00 81.91           C  
ATOM   1005  HA  LYS A  66      20.242  -2.554  -9.300  1.00 81.91           H  
ATOM   1006  C   LYS A  66      20.157  -0.608  -8.509  1.00 81.91           C  
ATOM   1007  CB  LYS A  66      18.213  -1.871  -9.510  1.00 81.91           C  
ATOM   1008  HB2 LYS A  66      17.423  -1.499  -8.858  1.00 81.91           H  
ATOM   1009  HB3 LYS A  66      18.358  -1.148 -10.313  1.00 81.91           H  
ATOM   1010  O   LYS A  66      21.074  -0.264  -9.252  1.00 81.91           O  
ATOM   1011  CG  LYS A  66      17.786  -3.207 -10.138  1.00 81.91           C  
ATOM   1012  HG2 LYS A  66      18.560  -3.547 -10.826  1.00 81.91           H  
ATOM   1013  HG3 LYS A  66      17.654  -3.955  -9.356  1.00 81.91           H  
ATOM   1014  CD  LYS A  66      16.464  -3.034 -10.901  1.00 81.91           C  
ATOM   1015  HD2 LYS A  66      16.596  -2.297 -11.694  1.00 81.91           H  
ATOM   1016  HD3 LYS A  66      15.710  -2.669 -10.204  1.00 81.91           H  
ATOM   1017  CE  LYS A  66      15.991  -4.364 -11.502  1.00 81.91           C  
ATOM   1018  HE2 LYS A  66      15.949  -5.102 -10.701  1.00 81.91           H  
ATOM   1019  HE3 LYS A  66      16.721  -4.703 -12.237  1.00 81.91           H  
ATOM   1020  NZ  LYS A  66      14.646  -4.233 -12.124  1.00 81.91           N  
ATOM   1021  HZ1 LYS A  66      14.637  -3.542 -12.861  1.00 81.91           H  
ATOM   1022  HZ2 LYS A  66      14.331  -5.116 -12.500  1.00 81.91           H  
ATOM   1023  HZ3 LYS A  66      13.968  -3.949 -11.432  1.00 81.91           H  
ATOM   1024  N   SER A  67      19.711   0.138  -7.497  1.00 79.49           N  
ATOM   1025  H   SER A  67      18.931  -0.209  -6.958  1.00 79.49           H  
ATOM   1026  CA  SER A  67      20.291   1.431  -7.110  1.00 79.49           C  
ATOM   1027  HA  SER A  67      20.240   2.120  -7.952  1.00 79.49           H  
ATOM   1028  C   SER A  67      21.764   1.286  -6.720  1.00 79.49           C  
ATOM   1029  CB  SER A  67      19.483   2.030  -5.953  1.00 79.49           C  
ATOM   1030  HB2 SER A  67      19.416   1.309  -5.138  1.00 79.49           H  
ATOM   1031  HB3 SER A  67      18.477   2.274  -6.295  1.00 79.49           H  
ATOM   1032  O   SER A  67      22.620   1.951  -7.301  1.00 79.49           O  
ATOM   1033  OG  SER A  67      20.121   3.191  -5.476  1.00 79.49           O  
ATOM   1034  HG  SER A  67      19.677   3.517  -4.690  1.00 79.49           H  
ATOM   1035  N   LYS A  68      22.086   0.328  -5.839  1.00 84.75           N  
ATOM   1036  H   LYS A  68      21.337  -0.167  -5.376  1.00 84.75           H  
ATOM   1037  CA  LYS A  68      23.464   0.081  -5.392  1.00 84.75           C  
ATOM   1038  HA  LYS A  68      23.843   1.003  -4.951  1.00 84.75           H  
ATOM   1039  C   LYS A  68      24.405  -0.240  -6.560  1.00 84.75           C  
ATOM   1040  CB  LYS A  68      23.458  -1.006  -4.304  1.00 84.75           C  
ATOM   1041  HB2 LYS A  68      22.716  -0.744  -3.549  1.00 84.75           H  
ATOM   1042  HB3 LYS A  68      23.190  -1.969  -4.739  1.00 84.75           H  
ATOM   1043  O   LYS A  68      25.472   0.355  -6.661  1.00 84.75           O  
ATOM   1044  CG  LYS A  68      24.831  -1.106  -3.623  1.00 84.75           C  
ATOM   1045  HG2 LYS A  68      25.127  -0.117  -3.273  1.00 84.75           H  
ATOM   1046  HG3 LYS A  68      25.566  -1.448  -4.352  1.00 84.75           H  
ATOM   1047  CD  LYS A  68      24.828  -2.071  -2.431  1.00 84.75           C  
ATOM   1048  HD2 LYS A  68      24.539  -3.066  -2.768  1.00 84.75           H  
ATOM   1049  HD3 LYS A  68      24.126  -1.716  -1.676  1.00 84.75           H  
ATOM   1050  CE  LYS A  68      26.249  -2.110  -1.850  1.00 84.75           C  
ATOM   1051  HE2 LYS A  68      26.933  -2.436  -2.634  1.00 84.75           H  
ATOM   1052  HE3 LYS A  68      26.544  -1.095  -1.583  1.00 84.75           H  
ATOM   1053  NZ  LYS A  68      26.363  -2.999  -0.666  1.00 84.75           N  
ATOM   1054  HZ1 LYS A  68      27.316  -2.983  -0.333  1.00 84.75           H  
ATOM   1055  HZ2 LYS A  68      25.764  -2.687   0.085  1.00 84.75           H  
ATOM   1056  HZ3 LYS A  68      26.146  -3.954  -0.913  1.00 84.75           H  
ATOM   1057  N   LYS A  69      23.970  -1.080  -7.511  1.00 83.24           N  
ATOM   1058  H   LYS A  69      23.084  -1.540  -7.361  1.00 83.24           H  
ATOM   1059  CA  LYS A  69      24.750  -1.378  -8.729  1.00 83.24           C  
ATOM   1060  HA  LYS A  69      25.749  -1.696  -8.430  1.00 83.24           H  
ATOM   1061  C   LYS A  69      24.971  -0.149  -9.622  1.00 83.24           C  
ATOM   1062  CB  LYS A  69      24.086  -2.509  -9.530  1.00 83.24           C  
ATOM   1063  HB2 LYS A  69      23.023  -2.299  -9.650  1.00 83.24           H  
ATOM   1064  HB3 LYS A  69      24.544  -2.544 -10.519  1.00 83.24           H  
ATOM   1065  O   LYS A  69      26.041  -0.018 -10.214  1.00 83.24           O  
ATOM   1066  CG  LYS A  69      24.279  -3.879  -8.866  1.00 83.24           C  
ATOM   1067  HG2 LYS A  69      23.796  -3.889  -7.889  1.00 83.24           H  
ATOM   1068  HG3 LYS A  69      25.346  -4.055  -8.725  1.00 83.24           H  
ATOM   1069  CD  LYS A  69      23.700  -5.004  -9.736  1.00 83.24           C  
ATOM   1070  HD2 LYS A  69      22.627  -4.853  -9.856  1.00 83.24           H  
ATOM   1071  HD3 LYS A  69      24.184  -4.979 -10.712  1.00 83.24           H  
ATOM   1072  CE  LYS A  69      23.968  -6.355  -9.060  1.00 83.24           C  
ATOM   1073  HE2 LYS A  69      25.032  -6.409  -8.828  1.00 83.24           H  
ATOM   1074  HE3 LYS A  69      23.429  -6.385  -8.113  1.00 83.24           H  
ATOM   1075  NZ  LYS A  69      23.587  -7.507  -9.918  1.00 83.24           N  
ATOM   1076  HZ1 LYS A  69      22.600  -7.501 -10.131  1.00 83.24           H  
ATOM   1077  HZ2 LYS A  69      24.115  -7.489 -10.779  1.00 83.24           H  
ATOM   1078  HZ3 LYS A  69      23.814  -8.374  -9.452  1.00 83.24           H  
ATOM   1079  N   GLN A  70      23.991   0.754  -9.743  1.00 81.51           N  
ATOM   1080  H   GLN A  70      23.138   0.627  -9.218  1.00 81.51           H  
ATOM   1081  CA  GLN A  70      24.187   2.002 -10.493  1.00 81.51           C  
ATOM   1082  HA  GLN A  70      24.628   1.764 -11.461  1.00 81.51           H  
ATOM   1083  C   GLN A  70      25.182   2.934  -9.802  1.00 81.51           C  
ATOM   1084  CB  GLN A  70      22.864   2.743 -10.731  1.00 81.51           C  
ATOM   1085  HB2 GLN A  70      23.095   3.795 -10.904  1.00 81.51           H  
ATOM   1086  HB3 GLN A  70      22.221   2.677  -9.853  1.00 81.51           H  
ATOM   1087  O   GLN A  70      26.049   3.477 -10.481  1.00 81.51           O  
ATOM   1088  CG  GLN A  70      22.128   2.218 -11.969  1.00 81.51           C  
ATOM   1089  HG2 GLN A  70      21.732   1.225 -11.757  1.00 81.51           H  
ATOM   1090  HG3 GLN A  70      22.831   2.140 -12.798  1.00 81.51           H  
ATOM   1091  CD  GLN A  70      20.986   3.130 -12.409  1.00 81.51           C  
ATOM   1092  NE2 GLN A  70      20.309   2.802 -13.488  1.00 81.51           N  
ATOM   1093 HE21 GLN A  70      20.546   1.969 -14.008  1.00 81.51           H  
ATOM   1094 HE22 GLN A  70      19.563   3.441 -13.722  1.00 81.51           H  
ATOM   1095  OE1 GLN A  70      20.663   4.148 -11.829  1.00 81.51           O  
ATOM   1096  N   VAL A  71      25.101   3.077  -8.477  1.00 83.26           N  
ATOM   1097  H   VAL A  71      24.352   2.616  -7.979  1.00 83.26           H  
ATOM   1098  CA  VAL A  71      26.040   3.907  -7.708  1.00 83.26           C  
ATOM   1099  HA  VAL A  71      26.049   4.909  -8.137  1.00 83.26           H  
ATOM   1100  C   VAL A  71      27.467   3.370  -7.829  1.00 83.26           C  
ATOM   1101  CB  VAL A  71      25.594   4.036  -6.239  1.00 83.26           C  
ATOM   1102  HB  VAL A  71      25.478   3.042  -5.806  1.00 83.26           H  
ATOM   1103  O   VAL A  71      28.367   4.143  -8.137  1.00 83.26           O  
ATOM   1104  CG1 VAL A  71      26.606   4.824  -5.400  1.00 83.26           C  
ATOM   1105 HG11 VAL A  71      26.789   5.802  -5.845  1.00 83.26           H  
ATOM   1106 HG12 VAL A  71      27.550   4.283  -5.332  1.00 83.26           H  
ATOM   1107 HG13 VAL A  71      26.227   4.957  -4.386  1.00 83.26           H  
ATOM   1108  CG2 VAL A  71      24.252   4.778  -6.146  1.00 83.26           C  
ATOM   1109 HG21 VAL A  71      23.936   4.834  -5.104  1.00 83.26           H  
ATOM   1110 HG22 VAL A  71      23.477   4.257  -6.709  1.00 83.26           H  
ATOM   1111 HG23 VAL A  71      24.356   5.788  -6.540  1.00 83.26           H  
ATOM   1112  N   GLU A  72      27.674   2.054  -7.721  1.00 82.99           N  
ATOM   1113  H   GLU A  72      26.916   1.466  -7.406  1.00 82.99           H  
ATOM   1114  CA  GLU A  72      28.994   1.432  -7.926  1.00 82.99           C  
ATOM   1115  HA  GLU A  72      29.715   1.876  -7.239  1.00 82.99           H  
ATOM   1116  C   GLU A  72      29.534   1.648  -9.352  1.00 82.99           C  
ATOM   1117  CB  GLU A  72      28.903  -0.076  -7.642  1.00 82.99           C  
ATOM   1118  HB2 GLU A  72      29.799  -0.561  -8.030  1.00 82.99           H  
ATOM   1119  HB3 GLU A  72      28.039  -0.478  -8.171  1.00 82.99           H  
ATOM   1120  O   GLU A  72      30.738   1.816  -9.547  1.00 82.99           O  
ATOM   1121  CG  GLU A  72      28.795  -0.404  -6.141  1.00 82.99           C  
ATOM   1122  HG2 GLU A  72      27.986   0.181  -5.705  1.00 82.99           H  
ATOM   1123  HG3 GLU A  72      29.723  -0.104  -5.655  1.00 82.99           H  
ATOM   1124  CD  GLU A  72      28.535  -1.897  -5.863  1.00 82.99           C  
ATOM   1125  OE1 GLU A  72      28.276  -2.231  -4.680  1.00 82.99           O  
ATOM   1126  OE2 GLU A  72      28.525  -2.697  -6.830  1.00 82.99           O  
ATOM   1127  N   THR A  73      28.657   1.680 -10.363  1.00 82.40           N  
ATOM   1128  H   THR A  73      27.679   1.565 -10.141  1.00 82.40           H  
ATOM   1129  CA  THR A  73      29.064   1.947 -11.754  1.00 82.40           C  
ATOM   1130  HA  THR A  73      29.942   1.342 -11.979  1.00 82.40           H  
ATOM   1131  C   THR A  73      29.466   3.412 -11.942  1.00 82.40           C  
ATOM   1132  CB  THR A  73      27.961   1.572 -12.757  1.00 82.40           C  
ATOM   1133  HB  THR A  73      27.138   2.282 -12.680  1.00 82.40           H  
ATOM   1134  O   THR A  73      30.498   3.691 -12.548  1.00 82.40           O  
ATOM   1135  CG2 THR A  73      28.485   1.557 -14.194  1.00 82.40           C  
ATOM   1136 HG21 THR A  73      28.803   2.557 -14.489  1.00 82.40           H  
ATOM   1137 HG22 THR A  73      27.693   1.230 -14.868  1.00 82.40           H  
ATOM   1138 HG23 THR A  73      29.332   0.876 -14.274  1.00 82.40           H  
ATOM   1139  OG1 THR A  73      27.458   0.272 -12.522  1.00 82.40           O  
ATOM   1140  HG1 THR A  73      27.103   0.232 -11.631  1.00 82.40           H  
ATOM   1141  N   ILE A  74      28.696   4.348 -11.377  1.00 79.93           N  
ATOM   1142  H   ILE A  74      27.879   4.054 -10.860  1.00 79.93           H  
ATOM   1143  CA  ILE A  74      29.001   5.785 -11.430  1.00 79.93           C  
ATOM   1144  HA  ILE A  74      29.190   6.065 -12.466  1.00 79.93           H  
ATOM   1145  C   ILE A  74      30.287   6.084 -10.654  1.00 79.93           C  
ATOM   1146  CB  ILE A  74      27.799   6.615 -10.918  1.00 79.93           C  
ATOM   1147  HB  ILE A  74      27.512   6.238  -9.937  1.00 79.93           H  
ATOM   1148  O   ILE A  74      31.119   6.841 -11.141  1.00 79.93           O  
ATOM   1149  CG1 ILE A  74      26.599   6.466 -11.885  1.00 79.93           C  
ATOM   1150 HG12 ILE A  74      26.448   5.414 -12.129  1.00 79.93           H  
ATOM   1151 HG13 ILE A  74      26.820   6.985 -12.818  1.00 79.93           H  
ATOM   1152  CG2 ILE A  74      28.166   8.107 -10.777  1.00 79.93           C  
ATOM   1153 HG21 ILE A  74      28.954   8.238 -10.035  1.00 79.93           H  
ATOM   1154 HG22 ILE A  74      27.309   8.687 -10.436  1.00 79.93           H  
ATOM   1155 HG23 ILE A  74      28.513   8.500 -11.733  1.00 79.93           H  
ATOM   1156  CD1 ILE A  74      25.274   6.995 -11.320  1.00 79.93           C  
ATOM   1157 HD11 ILE A  74      25.070   6.529 -10.356  1.00 79.93           H  
ATOM   1158 HD12 ILE A  74      24.466   6.745 -12.009  1.00 79.93           H  
ATOM   1159 HD13 ILE A  74      25.307   8.078 -11.205  1.00 79.93           H  
ATOM   1160  N   GLN A  75      30.500   5.451  -9.497  1.00 81.26           N  
ATOM   1161  H   GLN A  75      29.770   4.864  -9.120  1.00 81.26           H  
ATOM   1162  CA  GLN A  75      31.706   5.649  -8.691  1.00 81.26           C  
ATOM   1163  HA  GLN A  75      31.817   6.720  -8.526  1.00 81.26           H  
ATOM   1164  C   GLN A  75      32.977   5.154  -9.408  1.00 81.26           C  
ATOM   1165  CB  GLN A  75      31.502   4.990  -7.320  1.00 81.26           C  
ATOM   1166  HB2 GLN A  75      30.510   5.251  -6.950  1.00 81.26           H  
ATOM   1167  HB3 GLN A  75      31.564   3.907  -7.417  1.00 81.26           H  
ATOM   1168  O   GLN A  75      34.026   5.793  -9.330  1.00 81.26           O  
ATOM   1169  CG  GLN A  75      32.529   5.486  -6.292  1.00 81.26           C  
ATOM   1170  HG2 GLN A  75      32.484   6.573  -6.227  1.00 81.26           H  
ATOM   1171  HG3 GLN A  75      33.530   5.204  -6.618  1.00 81.26           H  
ATOM   1172  CD  GLN A  75      32.309   4.912  -4.897  1.00 81.26           C  
ATOM   1173  NE2 GLN A  75      33.173   5.231  -3.960  1.00 81.26           N  
ATOM   1174 HE21 GLN A  75      33.028   4.815  -3.051  1.00 81.26           H  
ATOM   1175 HE22 GLN A  75      33.996   5.773  -4.180  1.00 81.26           H  
ATOM   1176  OE1 GLN A  75      31.377   4.171  -4.628  1.00 81.26           O  
ATOM   1177  N   LYS A  76      32.887   4.059 -10.178  1.00 80.67           N  
ATOM   1178  H   LYS A  76      32.017   3.547 -10.180  1.00 80.67           H  
ATOM   1179  CA  LYS A  76      33.991   3.600 -11.042  1.00 80.67           C  
ATOM   1180  HA  LYS A  76      34.909   3.567 -10.455  1.00 80.67           H  
ATOM   1181  C   LYS A  76      34.282   4.578 -12.185  1.00 80.67           C  
ATOM   1182  CB  LYS A  76      33.697   2.191 -11.580  1.00 80.67           C  
ATOM   1183  HB2 LYS A  76      34.385   1.973 -12.396  1.00 80.67           H  
ATOM   1184  HB3 LYS A  76      32.679   2.153 -11.968  1.00 80.67           H  
ATOM   1185  O   LYS A  76      35.445   4.797 -12.513  1.00 80.67           O  
ATOM   1186  CG  LYS A  76      33.886   1.125 -10.491  1.00 80.67           C  
ATOM   1187  HG2 LYS A  76      34.927   1.131 -10.167  1.00 80.67           H  
ATOM   1188  HG3 LYS A  76      33.260   1.361  -9.630  1.00 80.67           H  
ATOM   1189  CD  LYS A  76      33.529  -0.273 -11.009  1.00 80.67           C  
ATOM   1190  HD2 LYS A  76      34.190  -0.527 -11.838  1.00 80.67           H  
ATOM   1191  HD3 LYS A  76      32.494  -0.274 -11.351  1.00 80.67           H  
ATOM   1192  CE  LYS A  76      33.698  -1.284  -9.868  1.00 80.67           C  
ATOM   1193  HE2 LYS A  76      33.021  -1.006  -9.061  1.00 80.67           H  
ATOM   1194  HE3 LYS A  76      34.715  -1.203  -9.484  1.00 80.67           H  
ATOM   1195  NZ  LYS A  76      33.430  -2.676 -10.306  1.00 80.67           N  
ATOM   1196  HZ1 LYS A  76      34.070  -2.945 -11.040  1.00 80.67           H  
ATOM   1197  HZ2 LYS A  76      32.478  -2.763 -10.633  1.00 80.67           H  
ATOM   1198  HZ3 LYS A  76      33.557  -3.306  -9.528  1.00 80.67           H  
ATOM   1199  N   GLU A  77      33.255   5.201 -12.766  1.00 75.99           N  
ATOM   1200  H   GLU A  77      32.316   4.969 -12.476  1.00 75.99           H  
ATOM   1201  CA  GLU A  77      33.448   6.234 -13.793  1.00 75.99           C  
ATOM   1202  HA  GLU A  77      34.196   5.881 -14.504  1.00 75.99           H  
ATOM   1203  C   GLU A  77      34.001   7.552 -13.219  1.00 75.99           C  
ATOM   1204  CB  GLU A  77      32.146   6.492 -14.572  1.00 75.99           C  
ATOM   1205  HB2 GLU A  77      32.283   7.403 -15.155  1.00 75.99           H  
ATOM   1206  HB3 GLU A  77      31.325   6.654 -13.873  1.00 75.99           H  
ATOM   1207  O   GLU A  77      34.796   8.215 -13.892  1.00 75.99           O  
ATOM   1208  CG  GLU A  77      31.785   5.357 -15.548  1.00 75.99           C  
ATOM   1209  HG2 GLU A  77      31.544   4.458 -14.980  1.00 75.99           H  
ATOM   1210  HG3 GLU A  77      32.661   5.141 -16.159  1.00 75.99           H  
ATOM   1211  CD  GLU A  77      30.607   5.700 -16.484  1.00 75.99           C  
ATOM   1212  OE1 GLU A  77      30.382   4.931 -17.449  1.00 75.99           O  
ATOM   1213  OE2 GLU A  77      29.948   6.748 -16.287  1.00 75.99           O  
ATOM   1214  N   THR A  78      33.635   7.935 -11.989  1.00 67.65           N  
ATOM   1215  H   THR A  78      32.954   7.388 -11.483  1.00 67.65           H  
ATOM   1216  CA  THR A  78      34.120   9.178 -11.363  1.00 67.65           C  
ATOM   1217  HA  THR A  78      34.129   9.957 -12.125  1.00 67.65           H  
ATOM   1218  C   THR A  78      35.555   9.070 -10.858  1.00 67.65           C  
ATOM   1219  CB  THR A  78      33.219   9.680 -10.228  1.00 67.65           C  
ATOM   1220  HB  THR A  78      33.712  10.522  -9.742  1.00 67.65           H  
ATOM   1221  O   THR A  78      36.300  10.039 -11.010  1.00 67.65           O  
ATOM   1222  CG2 THR A  78      31.857  10.159 -10.728  1.00 67.65           C  
ATOM   1223 HG21 THR A  78      31.342   9.358 -11.258  1.00 67.65           H  
ATOM   1224 HG22 THR A  78      31.247  10.483  -9.885  1.00 67.65           H  
ATOM   1225 HG23 THR A  78      31.996  11.001 -11.407  1.00 67.65           H  
ATOM   1226  OG1 THR A  78      33.005   8.681  -9.270  1.00 67.65           O  
ATOM   1227  HG1 THR A  78      32.645   9.095  -8.482  1.00 67.65           H  
ATOM   1228  N   HIS A  79      36.002   7.911 -10.356  1.00 65.84           N  
ATOM   1229  H   HIS A  79      35.343   7.169 -10.168  1.00 65.84           H  
ATOM   1230  CA  HIS A  79      37.418   7.724 -10.000  1.00 65.84           C  
ATOM   1231  HA  HIS A  79      37.708   8.534  -9.332  1.00 65.84           H  
ATOM   1232  C   HIS A  79      38.359   7.839 -11.207  1.00 65.84           C  
ATOM   1233  CB  HIS A  79      37.632   6.403  -9.249  1.00 65.84           C  
ATOM   1234  HB2 HIS A  79      38.669   6.091  -9.366  1.00 65.84           H  
ATOM   1235  HB3 HIS A  79      36.997   5.624  -9.672  1.00 65.84           H  
ATOM   1236  O   HIS A  79      39.503   8.248 -11.044  1.00 65.84           O  
ATOM   1237  CG  HIS A  79      37.373   6.545  -7.772  1.00 65.84           C  
ATOM   1238  CD2 HIS A  79      36.374   5.952  -7.052  1.00 65.84           C  
ATOM   1239  HD2 HIS A  79      35.631   5.276  -7.448  1.00 65.84           H  
ATOM   1240  ND1 HIS A  79      38.106   7.309  -6.891  1.00 65.84           N  
ATOM   1241  HD1 HIS A  79      38.953   7.818  -7.102  1.00 65.84           H  
ATOM   1242  CE1 HIS A  79      37.553   7.185  -5.672  1.00 65.84           C  
ATOM   1243  HE1 HIS A  79      37.925   7.653  -4.773  1.00 65.84           H  
ATOM   1244  NE2 HIS A  79      36.483   6.374  -5.722  1.00 65.84           N  
ATOM   1245  N   SER A  80      37.877   7.590 -12.428  1.00 64.70           N  
ATOM   1246  H   SER A  80      36.935   7.234 -12.515  1.00 64.70           H  
ATOM   1247  CA  SER A  80      38.671   7.821 -13.640  1.00 64.70           C  
ATOM   1248  HA  SER A  80      39.687   7.475 -13.454  1.00 64.70           H  
ATOM   1249  C   SER A  80      38.764   9.300 -14.048  1.00 64.70           C  
ATOM   1250  CB  SER A  80      38.100   6.986 -14.790  1.00 64.70           C  
ATOM   1251  HB2 SER A  80      37.087   7.323 -15.010  1.00 64.70           H  
ATOM   1252  HB3 SER A  80      38.064   5.937 -14.496  1.00 64.70           H  
ATOM   1253  O   SER A  80      39.522   9.610 -14.967  1.00 64.70           O  
ATOM   1254  OG  SER A  80      38.896   7.116 -15.953  1.00 64.70           O  
ATOM   1255  HG  SER A  80      39.409   7.923 -15.869  1.00 64.70           H  
ATOM   1256  N   LYS A  81      37.978  10.211 -13.453  1.00 60.77           N  
ATOM   1257  H   LYS A  81      37.390   9.909 -12.689  1.00 60.77           H  
ATOM   1258  CA  LYS A  81      37.827  11.585 -13.971  1.00 60.77           C  
ATOM   1259  HA  LYS A  81      38.650  11.802 -14.652  1.00 60.77           H  
ATOM   1260  C   LYS A  81      37.929  12.706 -12.943  1.00 60.77           C  
ATOM   1261  CB  LYS A  81      36.518  11.697 -14.767  1.00 60.77           C  
ATOM   1262  HB2 LYS A  81      36.327  12.744 -15.004  1.00 60.77           H  
ATOM   1263  HB3 LYS A  81      35.690  11.323 -14.164  1.00 60.77           H  
ATOM   1264  O   LYS A  81      37.908  13.857 -13.358  1.00 60.77           O  
ATOM   1265  CG  LYS A  81      36.603  10.921 -16.085  1.00 60.77           C  
ATOM   1266  HG2 LYS A  81      36.711   9.856 -15.878  1.00 60.77           H  
ATOM   1267  HG3 LYS A  81      37.465  11.265 -16.655  1.00 60.77           H  
ATOM   1268  CD  LYS A  81      35.333  11.137 -16.904  1.00 60.77           C  
ATOM   1269  HD2 LYS A  81      34.479  10.794 -16.320  1.00 60.77           H  
ATOM   1270  HD3 LYS A  81      35.220  12.197 -17.134  1.00 60.77           H  
ATOM   1271  CE  LYS A  81      35.450  10.325 -18.192  1.00 60.77           C  
ATOM   1272  HE2 LYS A  81      36.251  10.745 -18.801  1.00 60.77           H  
ATOM   1273  HE3 LYS A  81      35.733   9.307 -17.925  1.00 60.77           H  
ATOM   1274  NZ  LYS A  81      34.163  10.321 -18.921  1.00 60.77           N  
ATOM   1275  HZ1 LYS A  81      33.453   9.913 -18.330  1.00 60.77           H  
ATOM   1276  HZ2 LYS A  81      34.245   9.764 -19.759  1.00 60.77           H  
ATOM   1277  HZ3 LYS A  81      33.896  11.267 -19.152  1.00 60.77           H  
ATOM   1278  N   ASN A  82      38.045  12.419 -11.646  1.00 51.60           N  
ATOM   1279  H   ASN A  82      38.023  11.452 -11.355  1.00 51.60           H  
ATOM   1280  CA  ASN A  82      37.995  13.464 -10.618  1.00 51.60           C  
ATOM   1281  HA  ASN A  82      37.670  14.377 -11.115  1.00 51.60           H  
ATOM   1282  C   ASN A  82      39.357  13.857 -10.022  1.00 51.60           C  
ATOM   1283  CB  ASN A  82      36.910  13.152  -9.577  1.00 51.60           C  
ATOM   1284  HB2 ASN A  82      36.044  12.705 -10.066  1.00 51.60           H  
ATOM   1285  HB3 ASN A  82      37.301  12.451  -8.840  1.00 51.60           H  
ATOM   1286  O   ASN A  82      39.463  14.136  -8.831  1.00 51.60           O  
ATOM   1287  CG  ASN A  82      36.437  14.421  -8.882  1.00 51.60           C  
ATOM   1288  ND2 ASN A  82      35.829  14.303  -7.727  1.00 51.60           N  
ATOM   1289 HD21 ASN A  82      35.798  13.415  -7.248  1.00 51.60           H  
ATOM   1290 HD22 ASN A  82      35.558  15.176  -7.297  1.00 51.60           H  
ATOM   1291  OD1 ASN A  82      36.556  15.529  -9.375  1.00 51.60           O  
ATOM   1292  N   SER A  83      40.381  13.941 -10.872  1.00 57.50           N  
ATOM   1293  H   SER A  83      40.203  13.665 -11.827  1.00 57.50           H  
ATOM   1294  CA  SER A  83      41.356  15.017 -10.709  1.00 57.50           C  
ATOM   1295  HA  SER A  83      41.513  15.222  -9.650  1.00 57.50           H  
ATOM   1296  C   SER A  83      40.724  16.232 -11.387  1.00 57.50           C  
ATOM   1297  CB  SER A  83      42.707  14.635 -11.325  1.00 57.50           C  
ATOM   1298  HB2 SER A  83      42.707  14.808 -12.401  1.00 57.50           H  
ATOM   1299  HB3 SER A  83      42.889  13.576 -11.142  1.00 57.50           H  
ATOM   1300  O   SER A  83      40.519  16.207 -12.595  1.00 57.50           O  
ATOM   1301  OG  SER A  83      43.745  15.363 -10.703  1.00 57.50           O  
ATOM   1302  HG  SER A  83      43.772  16.259 -11.045  1.00 57.50           H  
ATOM   1303  N   ASN A  84      40.375  17.259 -10.613  1.00 55.60           N  
ATOM   1304  H   ASN A  84      40.615  17.183  -9.635  1.00 55.60           H  
ATOM   1305  CA  ASN A  84      39.741  18.511 -11.053  1.00 55.60           C  
ATOM   1306  HA  ASN A  84      39.896  19.221 -10.241  1.00 55.60           H  
ATOM   1307  C   ASN A  84      38.218  18.454 -11.274  1.00 55.60           C  
ATOM   1308  CB  ASN A  84      40.451  19.125 -12.289  1.00 55.60           C  
ATOM   1309  HB2 ASN A  84      40.176  18.568 -13.185  1.00 55.60           H  
ATOM   1310  HB3 ASN A  84      40.092  20.144 -12.431  1.00 55.60           H  
ATOM   1311  O   ASN A  84      37.758  18.577 -12.402  1.00 55.60           O  
ATOM   1312  CG  ASN A  84      41.960  19.179 -12.220  1.00 55.60           C  
ATOM   1313  ND2 ASN A  84      42.619  19.305 -13.348  1.00 55.60           N  
ATOM   1314 HD21 ASN A  84      43.624  19.366 -13.275  1.00 55.60           H  
ATOM   1315 HD22 ASN A  84      42.126  19.332 -14.229  1.00 55.60           H  
ATOM   1316  OD1 ASN A  84      42.569  19.122 -11.168  1.00 55.60           O  
ATOM   1317  N   ASN A  85      37.405  18.427 -10.215  1.00 55.94           N  
ATOM   1318  H   ASN A  85      37.717  17.953  -9.380  1.00 55.94           H  
ATOM   1319  CA  ASN A  85      36.485  19.553 -10.020  1.00 55.94           C  
ATOM   1320  HA  ASN A  85      37.098  20.443 -10.161  1.00 55.94           H  
ATOM   1321  C   ASN A  85      35.918  19.601  -8.600  1.00 55.94           C  
ATOM   1322  CB  ASN A  85      35.325  19.618 -11.041  1.00 55.94           C  
ATOM   1323  HB2 ASN A  85      35.541  19.074 -11.960  1.00 55.94           H  
ATOM   1324  HB3 ASN A  85      34.434  19.156 -10.616  1.00 55.94           H  
ATOM   1325  O   ASN A  85      35.258  18.680  -8.118  1.00 55.94           O  
ATOM   1326  CG  ASN A  85      34.995  21.053 -11.417  1.00 55.94           C  
ATOM   1327  ND2 ASN A  85      34.163  21.249 -12.411  1.00 55.94           N  
ATOM   1328 HD21 ASN A  85      33.958  22.217 -12.616  1.00 55.94           H  
ATOM   1329 HD22 ASN A  85      33.762  20.466 -12.907  1.00 55.94           H  
ATOM   1330  OD1 ASN A  85      35.477  22.014 -10.844  1.00 55.94           O  
ATOM   1331  N   LYS A  86      36.188  20.727  -7.954  1.00 49.46           N  
ATOM   1332  H   LYS A  86      36.578  21.464  -8.524  1.00 49.46           H  
ATOM   1333  CA  LYS A  86      35.714  21.129  -6.637  1.00 49.46           C  
ATOM   1334  HA  LYS A  86      35.644  20.250  -5.997  1.00 49.46           H  
ATOM   1335  C   LYS A  86      34.328  21.757  -6.807  1.00 49.46           C  
ATOM   1336  CB  LYS A  86      36.767  22.117  -6.095  1.00 49.46           C  
ATOM   1337  HB2 LYS A  86      37.750  21.743  -6.385  1.00 49.46           H  
ATOM   1338  HB3 LYS A  86      36.631  23.081  -6.584  1.00 49.46           H  
ATOM   1339  O   LYS A  86      34.083  22.428  -7.800  1.00 49.46           O  
ATOM   1340  CG  LYS A  86      36.805  22.325  -4.575  1.00 49.46           C  
ATOM   1341  HG2 LYS A  86      35.891  22.819  -4.244  1.00 49.46           H  
ATOM   1342  HG3 LYS A  86      36.892  21.356  -4.082  1.00 49.46           H  
ATOM   1343  CD  LYS A  86      38.030  23.191  -4.223  1.00 49.46           C  
ATOM   1344  HD2 LYS A  86      37.907  24.178  -4.669  1.00 49.46           H  
ATOM   1345  HD3 LYS A  86      38.922  22.728  -4.645  1.00 49.46           H  
ATOM   1346  CE  LYS A  86      38.222  23.333  -2.708  1.00 49.46           C  
ATOM   1347  HE2 LYS A  86      38.255  22.336  -2.268  1.00 49.46           H  
ATOM   1348  HE3 LYS A  86      37.357  23.851  -2.293  1.00 49.46           H  
ATOM   1349  NZ  LYS A  86      39.474  24.070  -2.378  1.00 49.46           N  
ATOM   1350  HZ1 LYS A  86      39.456  25.003  -2.764  1.00 49.46           H  
ATOM   1351  HZ2 LYS A  86      40.284  23.590  -2.743  1.00 49.46           H  
ATOM   1352  HZ3 LYS A  86      39.587  24.151  -1.378  1.00 49.46           H  
ATOM   1353  N   ASN A  87      33.490  21.599  -5.787  1.00 61.86           N  
ATOM   1354  H   ASN A  87      33.834  21.053  -5.010  1.00 61.86           H  
ATOM   1355  CA  ASN A  87      32.186  22.240  -5.607  1.00 61.86           C  
ATOM   1356  HA  ASN A  87      31.849  21.963  -4.607  1.00 61.86           H  
ATOM   1357  C   ASN A  87      31.076  21.782  -6.562  1.00 61.86           C  
ATOM   1358  CB  ASN A  87      32.337  23.775  -5.588  1.00 61.86           C  
ATOM   1359  HB2 ASN A  87      31.347  24.226  -5.510  1.00 61.86           H  
ATOM   1360  HB3 ASN A  87      32.771  24.127  -6.523  1.00 61.86           H  
ATOM   1361  O   ASN A  87      31.098  22.034  -7.758  1.00 61.86           O  
ATOM   1362  CG  ASN A  87      33.157  24.285  -4.422  1.00 61.86           C  
ATOM   1363  ND2 ASN A  87      33.593  25.520  -4.473  1.00 61.86           N  
ATOM   1364 HD21 ASN A  87      34.052  25.881  -3.649  1.00 61.86           H  
ATOM   1365 HD22 ASN A  87      33.368  26.103  -5.267  1.00 61.86           H  
ATOM   1366  OD1 ASN A  87      33.403  23.594  -3.447  1.00 61.86           O  
ATOM   1367  N   ASN A  88      30.034  21.173  -5.992  1.00 65.43           N  
ATOM   1368  H   ASN A  88      30.248  20.635  -5.164  1.00 65.43           H  
ATOM   1369  CA  ASN A  88      28.732  21.834  -5.917  1.00 65.43           C  
ATOM   1370  HA  ASN A  88      28.886  22.816  -5.470  1.00 65.43           H  
ATOM   1371  C   ASN A  88      27.815  21.068  -4.960  1.00 65.43           C  
ATOM   1372  CB  ASN A  88      28.100  22.049  -7.307  1.00 65.43           C  
ATOM   1373  HB2 ASN A  88      28.296  21.182  -7.938  1.00 65.43           H  
ATOM   1374  HB3 ASN A  88      27.022  22.170  -7.204  1.00 65.43           H  
ATOM   1375  O   ASN A  88      27.385  19.944  -5.216  1.00 65.43           O  
ATOM   1376  CG  ASN A  88      28.633  23.314  -7.972  1.00 65.43           C  
ATOM   1377  ND2 ASN A  88      28.626  23.381  -9.281  1.00 65.43           N  
ATOM   1378 HD21 ASN A  88      29.091  24.193  -9.663  1.00 65.43           H  
ATOM   1379 HD22 ASN A  88      28.412  22.560  -9.829  1.00 65.43           H  
ATOM   1380  OD1 ASN A  88      29.064  24.255  -7.326  1.00 65.43           O  
ATOM   1381  N   ASN A  89      27.540  21.731  -3.839  1.00 62.48           N  
ATOM   1382  H   ASN A  89      27.986  22.631  -3.726  1.00 62.48           H  
ATOM   1383  CA  ASN A  89      26.450  21.453  -2.921  1.00 62.48           C  
ATOM   1384  HA  ASN A  89      26.645  20.542  -2.356  1.00 62.48           H  
ATOM   1385  C   ASN A  89      25.147  21.326  -3.709  1.00 62.48           C  
ATOM   1386  CB  ASN A  89      26.332  22.673  -1.980  1.00 62.48           C  
ATOM   1387  HB2 ASN A  89      25.453  22.556  -1.346  1.00 62.48           H  
ATOM   1388  HB3 ASN A  89      26.195  23.578  -2.573  1.00 62.48           H  
ATOM   1389  O   ASN A  89      24.801  22.261  -4.417  1.00 62.48           O  
ATOM   1390  CG  ASN A  89      27.524  22.852  -1.066  1.00 62.48           C  
ATOM   1391  ND2 ASN A  89      27.909  24.072  -0.767  1.00 62.48           N  
ATOM   1392 HD21 ASN A  89      27.423  24.883  -1.122  1.00 62.48           H  
ATOM   1393 HD22 ASN A  89      28.697  24.150  -0.140  1.00 62.48           H  
ATOM   1394  OD1 ASN A  89      28.115  21.895  -0.610  1.00 62.48           O  
ATOM   1395  N   ASN A  90      24.402  20.233  -3.550  1.00 64.69           N  
ATOM   1396  H   ASN A  90      24.797  19.442  -3.061  1.00 64.69           H  
ATOM   1397  CA  ASN A  90      22.964  20.244  -3.810  1.00 64.69           C  
ATOM   1398  HA  ASN A  90      22.601  21.242  -3.565  1.00 64.69           H  
ATOM   1399  C   ASN A  90      22.252  19.304  -2.837  1.00 64.69           C  
ATOM   1400  CB  ASN A  90      22.645  20.020  -5.298  1.00 64.69           C  
ATOM   1401  HB2 ASN A  90      23.382  19.347  -5.736  1.00 64.69           H  
ATOM   1402  HB3 ASN A  90      21.661  19.562  -5.395  1.00 64.69           H  
ATOM   1403  O   ASN A  90      22.141  18.092  -3.007  1.00 64.69           O  
ATOM   1404  CG  ASN A  90      22.606  21.335  -6.071  1.00 64.69           C  
ATOM   1405  ND2 ASN A  90      22.933  21.327  -7.340  1.00 64.69           N  
ATOM   1406 HD21 ASN A  90      22.946  22.240  -7.773  1.00 64.69           H  
ATOM   1407 HD22 ASN A  90      23.309  20.495  -7.771  1.00 64.69           H  
ATOM   1408  OD1 ASN A  90      22.233  22.380  -5.573  1.00 64.69           O  
ATOM   1409  N   LYS A  91      21.807  19.960  -1.772  1.00 54.90           N  
ATOM   1410  H   LYS A  91      22.004  20.951  -1.791  1.00 54.90           H  
ATOM   1411  CA  LYS A  91      20.914  19.542  -0.702  1.00 54.90           C  
ATOM   1412  HA  LYS A  91      21.350  18.715  -0.142  1.00 54.90           H  
ATOM   1413  C   LYS A  91      19.571  19.121  -1.317  1.00 54.90           C  
ATOM   1414  CB  LYS A  91      20.830  20.816   0.170  1.00 54.90           C  
ATOM   1415  HB2 LYS A  91      20.297  21.591  -0.381  1.00 54.90           H  
ATOM   1416  HB3 LYS A  91      21.851  21.174   0.308  1.00 54.90           H  
ATOM   1417  O   LYS A  91      18.825  19.967  -1.793  1.00 54.90           O  
ATOM   1418  CG  LYS A  91      20.221  20.720   1.573  1.00 54.90           C  
ATOM   1419  HG2 LYS A  91      20.716  19.922   2.128  1.00 54.90           H  
ATOM   1420  HG3 LYS A  91      19.154  20.510   1.504  1.00 54.90           H  
ATOM   1421  CD  LYS A  91      20.459  22.072   2.281  1.00 54.90           C  
ATOM   1422  HD2 LYS A  91      19.913  22.852   1.750  1.00 54.90           H  
ATOM   1423  HD3 LYS A  91      21.523  22.307   2.244  1.00 54.90           H  
ATOM   1424  CE  LYS A  91      20.022  22.056   3.751  1.00 54.90           C  
ATOM   1425  HE2 LYS A  91      18.942  21.917   3.790  1.00 54.90           H  
ATOM   1426  HE3 LYS A  91      20.487  21.202   4.243  1.00 54.90           H  
ATOM   1427  NZ  LYS A  91      20.405  23.311   4.455  1.00 54.90           N  
ATOM   1428  HZ1 LYS A  91      20.103  23.285   5.419  1.00 54.90           H  
ATOM   1429  HZ2 LYS A  91      21.406  23.445   4.450  1.00 54.90           H  
ATOM   1430  HZ3 LYS A  91      19.972  24.114   4.022  1.00 54.90           H  
ATOM   1431  N   SER A  92      19.267  17.822  -1.339  1.00 58.17           N  
ATOM   1432  H   SER A  92      19.957  17.162  -1.010  1.00 58.17           H  
ATOM   1433  CA  SER A  92      17.939  17.315  -1.715  1.00 58.17           C  
ATOM   1434  HA  SER A  92      17.358  18.125  -2.156  1.00 58.17           H  
ATOM   1435  C   SER A  92      17.206  16.864  -0.456  1.00 58.17           C  
ATOM   1436  CB  SER A  92      18.028  16.220  -2.782  1.00 58.17           C  
ATOM   1437  HB2 SER A  92      18.441  15.310  -2.348  1.00 58.17           H  
ATOM   1438  HB3 SER A  92      18.682  16.554  -3.588  1.00 58.17           H  
ATOM   1439  O   SER A  92      17.314  15.726  -0.008  1.00 58.17           O  
ATOM   1440  OG  SER A  92      16.739  15.961  -3.311  1.00 58.17           O  
ATOM   1441  HG  SER A  92      16.421  16.752  -3.753  1.00 58.17           H  
ATOM   1442  N   SER A  93      16.506  17.810   0.160  1.00 61.34           N  
ATOM   1443  H   SER A  93      16.523  18.745  -0.221  1.00 61.34           H  
ATOM   1444  CA  SER A  93      15.634  17.612   1.314  1.00 61.34           C  
ATOM   1445  HA  SER A  93      15.950  16.733   1.876  1.00 61.34           H  
ATOM   1446  C   SER A  93      14.201  17.385   0.832  1.00 61.34           C  
ATOM   1447  CB  SER A  93      15.743  18.833   2.238  1.00 61.34           C  
ATOM   1448  HB2 SER A  93      14.963  18.798   2.998  1.00 61.34           H  
ATOM   1449  HB3 SER A  93      16.715  18.812   2.732  1.00 61.34           H  
ATOM   1450  O   SER A  93      13.405  18.315   0.807  1.00 61.34           O  
ATOM   1451  OG  SER A  93      15.643  20.031   1.489  1.00 61.34           O  
ATOM   1452  HG  SER A  93      14.745  20.078   1.153  1.00 61.34           H  
ATOM   1453  N   ASN A  94      13.872  16.154   0.437  1.00 63.10           N  
ATOM   1454  H   ASN A  94      14.595  15.449   0.416  1.00 63.10           H  
ATOM   1455  CA  ASN A  94      12.518  15.777   0.020  1.00 63.10           C  
ATOM   1456  HA  ASN A  94      11.837  16.618   0.147  1.00 63.10           H  
ATOM   1457  C   ASN A  94      11.992  14.643   0.905  1.00 63.10           C  
ATOM   1458  CB  ASN A  94      12.512  15.389  -1.473  1.00 63.10           C  
ATOM   1459  HB2 ASN A  94      13.316  14.679  -1.667  1.00 63.10           H  
ATOM   1460  HB3 ASN A  94      11.567  14.897  -1.704  1.00 63.10           H  
ATOM   1461  O   ASN A  94      11.925  13.513   0.449  1.00 63.10           O  
ATOM   1462  CG  ASN A  94      12.636  16.552  -2.435  1.00 63.10           C  
ATOM   1463  ND2 ASN A  94      12.751  16.268  -3.710  1.00 63.10           N  
ATOM   1464 HD21 ASN A  94      12.779  15.307  -4.020  1.00 63.10           H  
ATOM   1465 HD22 ASN A  94      12.783  17.066  -4.329  1.00 63.10           H  
ATOM   1466  OD1 ASN A  94      12.612  17.715  -2.092  1.00 63.10           O  
ATOM   1467  N   ASN A  95      11.646  14.924   2.163  1.00 60.91           N  
ATOM   1468  H   ASN A  95      11.794  15.867   2.496  1.00 60.91           H  
ATOM   1469  CA  ASN A  95      10.929  13.991   3.044  1.00 60.91           C  
ATOM   1470  HA  ASN A  95      10.224  13.398   2.460  1.00 60.91           H  
ATOM   1471  C   ASN A  95      10.120  14.793   4.083  1.00 60.91           C  
ATOM   1472  CB  ASN A  95      11.929  13.030   3.735  1.00 60.91           C  
ATOM   1473  HB2 ASN A  95      11.474  12.638   4.644  1.00 60.91           H  
ATOM   1474  HB3 ASN A  95      12.818  13.587   4.033  1.00 60.91           H  
ATOM   1475  O   ASN A  95      10.591  15.006   5.193  1.00 60.91           O  
ATOM   1476  CG  ASN A  95      12.338  11.813   2.920  1.00 60.91           C  
ATOM   1477  ND2 ASN A  95      13.473  11.229   3.224  1.00 60.91           N  
ATOM   1478 HD21 ASN A  95      13.709  10.413   2.678  1.00 60.91           H  
ATOM   1479 HD22 ASN A  95      14.065  11.601   3.953  1.00 60.91           H  
ATOM   1480  OD1 ASN A  95      11.628  11.307   2.072  1.00 60.91           O  
ATOM   1481  N   SER A  96       8.926  15.288   3.733  1.00 57.51           N  
ATOM   1482  H   SER A  96       8.612  15.178   2.780  1.00 57.51           H  
ATOM   1483  CA  SER A  96       8.064  16.000   4.706  1.00 57.51           C  
ATOM   1484  HA  SER A  96       8.320  15.658   5.709  1.00 57.51           H  
ATOM   1485  C   SER A  96       6.556  15.724   4.568  1.00 57.51           C  
ATOM   1486  CB  SER A  96       8.385  17.502   4.664  1.00 57.51           C  
ATOM   1487  HB2 SER A  96       8.164  17.886   3.668  1.00 57.51           H  
ATOM   1488  HB3 SER A  96       9.446  17.651   4.864  1.00 57.51           H  
ATOM   1489  O   SER A  96       5.797  15.983   5.491  1.00 57.51           O  
ATOM   1490  OG  SER A  96       7.636  18.239   5.604  1.00 57.51           O  
ATOM   1491  HG  SER A  96       7.817  17.929   6.495  1.00 57.51           H  
ATOM   1492  N   SER A  97       6.079  15.100   3.489  1.00 63.46           N  
ATOM   1493  H   SER A  97       6.693  14.918   2.708  1.00 63.46           H  
ATOM   1494  CA  SER A  97       4.634  15.067   3.193  1.00 63.46           C  
ATOM   1495  HA  SER A  97       4.207  16.022   3.498  1.00 63.46           H  
ATOM   1496  C   SER A  97       3.806  13.982   3.906  1.00 63.46           C  
ATOM   1497  CB  SER A  97       4.427  14.944   1.680  1.00 63.46           C  
ATOM   1498  HB2 SER A  97       4.507  13.893   1.401  1.00 63.46           H  
ATOM   1499  HB3 SER A  97       3.433  15.299   1.411  1.00 63.46           H  
ATOM   1500  O   SER A  97       2.593  13.941   3.726  1.00 63.46           O  
ATOM   1501  OG  SER A  97       5.419  15.667   0.967  1.00 63.46           O  
ATOM   1502  HG  SER A  97       5.134  16.581   0.904  1.00 63.46           H  
ATOM   1503  N   ASN A  98       4.409  13.081   4.691  1.00 65.96           N  
ATOM   1504  H   ASN A  98       5.398  13.187   4.862  1.00 65.96           H  
ATOM   1505  CA  ASN A  98       3.704  11.881   5.179  1.00 65.96           C  
ATOM   1506  HA  ASN A  98       2.797  11.747   4.589  1.00 65.96           H  
ATOM   1507  C   ASN A  98       3.202  11.961   6.633  1.00 65.96           C  
ATOM   1508  CB  ASN A  98       4.571  10.635   4.917  1.00 65.96           C  
ATOM   1509  HB2 ASN A  98       4.108   9.772   5.397  1.00 65.96           H  
ATOM   1510  HB3 ASN A  98       5.559  10.778   5.355  1.00 65.96           H  
ATOM   1511  O   ASN A  98       2.529  11.035   7.084  1.00 65.96           O  
ATOM   1512  CG  ASN A  98       4.715  10.298   3.442  1.00 65.96           C  
ATOM   1513  ND2 ASN A  98       5.591   9.379   3.109  1.00 65.96           N  
ATOM   1514 HD21 ASN A  98       6.165   8.928   3.808  1.00 65.96           H  
ATOM   1515 HD22 ASN A  98       5.675   9.195   2.120  1.00 65.96           H  
ATOM   1516  OD1 ASN A  98       4.063  10.833   2.565  1.00 65.96           O  
ATOM   1517  N   SER A  99       3.499  13.027   7.380  1.00 71.14           N  
ATOM   1518  H   SER A  99       4.017  13.798   6.984  1.00 71.14           H  
ATOM   1519  CA  SER A  99       3.091  13.150   8.789  1.00 71.14           C  
ATOM   1520  HA  SER A  99       3.225  12.185   9.277  1.00 71.14           H  
ATOM   1521  C   SER A  99       1.611  13.518   8.962  1.00 71.14           C  
ATOM   1522  CB  SER A  99       4.000  14.147   9.520  1.00 71.14           C  
ATOM   1523  HB2 SER A  99       3.544  14.437  10.467  1.00 71.14           H  
ATOM   1524  HB3 SER A  99       4.962  13.675   9.721  1.00 71.14           H  
ATOM   1525  O   SER A  99       0.953  12.959   9.839  1.00 71.14           O  
ATOM   1526  OG  SER A  99       4.211  15.285   8.710  1.00 71.14           O  
ATOM   1527  HG  SER A  99       4.576  15.998   9.239  1.00 71.14           H  
ATOM   1528  N   SER A 100       1.046  14.373   8.102  1.00 75.39           N  
ATOM   1529  H   SER A 100       1.650  14.889   7.478  1.00 75.39           H  
ATOM   1530  CA  SER A 100      -0.318  14.900   8.299  1.00 75.39           C  
ATOM   1531  HA  SER A 100      -0.382  15.308   9.307  1.00 75.39           H  
ATOM   1532  C   SER A 100      -1.424  13.847   8.174  1.00 75.39           C  
ATOM   1533  CB  SER A 100      -0.595  16.052   7.327  1.00 75.39           C  
ATOM   1534  HB2 SER A 100      -0.620  15.679   6.303  1.00 75.39           H  
ATOM   1535  HB3 SER A 100      -1.560  16.499   7.570  1.00 75.39           H  
ATOM   1536  O   SER A 100      -2.413  13.896   8.900  1.00 75.39           O  
ATOM   1537  OG  SER A 100       0.421  17.026   7.450  1.00 75.39           O  
ATOM   1538  HG  SER A 100       0.081  17.879   7.171  1.00 75.39           H  
ATOM   1539  N   SER A 101      -1.261  12.849   7.301  1.00 76.87           N  
ATOM   1540  H   SER A 101      -0.405  12.812   6.766  1.00 76.87           H  
ATOM   1541  CA  SER A 101      -2.290  11.816   7.092  1.00 76.87           C  
ATOM   1542  HA  SER A 101      -3.254  12.309   6.966  1.00 76.87           H  
ATOM   1543  C   SER A 101      -2.437  10.862   8.281  1.00 76.87           C  
ATOM   1544  CB  SER A 101      -2.005  11.027   5.811  1.00 76.87           C  
ATOM   1545  HB2 SER A 101      -2.755  10.244   5.698  1.00 76.87           H  
ATOM   1546  HB3 SER A 101      -2.069  11.694   4.952  1.00 76.87           H  
ATOM   1547  O   SER A 101      -3.537  10.393   8.564  1.00 76.87           O  
ATOM   1548  OG  SER A 101      -0.714  10.443   5.858  1.00 76.87           O  
ATOM   1549  HG  SER A 101      -0.122  10.931   5.282  1.00 76.87           H  
ATOM   1550  N   ARG A 102      -1.351  10.592   9.019  1.00 80.83           N  
ATOM   1551  H   ARG A 102      -0.486  11.049   8.768  1.00 80.83           H  
ATOM   1552  CA  ARG A 102      -1.379   9.679  10.176  1.00 80.83           C  
ATOM   1553  HA  ARG A 102      -1.959   8.794   9.913  1.00 80.83           H  
ATOM   1554  C   ARG A 102      -2.108  10.299  11.368  1.00 80.83           C  
ATOM   1555  CB  ARG A 102       0.045   9.243  10.558  1.00 80.83           C  
ATOM   1556  HB2 ARG A 102       0.616  10.118  10.870  1.00 80.83           H  
ATOM   1557  HB3 ARG A 102      -0.016   8.555  11.402  1.00 80.83           H  
ATOM   1558  O   ARG A 102      -2.771   9.581  12.108  1.00 80.83           O  
ATOM   1559  CG  ARG A 102       0.777   8.548   9.397  1.00 80.83           C  
ATOM   1560  HG2 ARG A 102       0.918   9.271   8.594  1.00 80.83           H  
ATOM   1561  HG3 ARG A 102       0.171   7.728   9.010  1.00 80.83           H  
ATOM   1562  CD  ARG A 102       2.166   8.033   9.806  1.00 80.83           C  
ATOM   1563  HD2 ARG A 102       2.840   8.202   8.967  1.00 80.83           H  
ATOM   1564  HD3 ARG A 102       2.531   8.612  10.655  1.00 80.83           H  
ATOM   1565  NE  ARG A 102       2.168   6.590  10.125  1.00 80.83           N  
ATOM   1566  HE  ARG A 102       1.283   6.108  10.054  1.00 80.83           H  
ATOM   1567  NH1 ARG A 102       4.389   6.420  10.679  1.00 80.83           N  
ATOM   1568 HH11 ARG A 102       4.465   7.426  10.626  1.00 80.83           H  
ATOM   1569 HH12 ARG A 102       5.166   5.873  11.021  1.00 80.83           H  
ATOM   1570  NH2 ARG A 102       3.122   4.585  10.654  1.00 80.83           N  
ATOM   1571 HH21 ARG A 102       2.225   4.128  10.572  1.00 80.83           H  
ATOM   1572 HH22 ARG A 102       3.916   4.055  10.984  1.00 80.83           H  
ATOM   1573  CZ  ARG A 102       3.221   5.874  10.482  1.00 80.83           C  
ATOM   1574  N   MET A 103      -2.022  11.621  11.509  1.00 81.00           N  
ATOM   1575  H   MET A 103      -1.477  12.134  10.832  1.00 81.00           H  
ATOM   1576  CA  MET A 103      -2.641  12.369  12.607  1.00 81.00           C  
ATOM   1577  HA  MET A 103      -2.377  11.880  13.545  1.00 81.00           H  
ATOM   1578  C   MET A 103      -4.176  12.342  12.513  1.00 81.00           C  
ATOM   1579  CB  MET A 103      -2.056  13.796  12.613  1.00 81.00           C  
ATOM   1580  HB2 MET A 103      -2.770  14.504  12.192  1.00 81.00           H  
ATOM   1581  HB3 MET A 103      -1.158  13.826  11.996  1.00 81.00           H  
ATOM   1582  O   MET A 103      -4.848  12.032  13.494  1.00 81.00           O  
ATOM   1583  CG  MET A 103      -1.632  14.240  14.016  1.00 81.00           C  
ATOM   1584  HG2 MET A 103      -0.929  15.068  13.918  1.00 81.00           H  
ATOM   1585  HG3 MET A 103      -1.101  13.421  14.501  1.00 81.00           H  
ATOM   1586  SD  MET A 103      -2.979  14.782  15.091  1.00 81.00           S  
ATOM   1587  CE  MET A 103      -3.215  16.469  14.466  1.00 81.00           C  
ATOM   1588  HE1 MET A 103      -2.293  17.039  14.582  1.00 81.00           H  
ATOM   1589  HE2 MET A 103      -4.008  16.951  15.037  1.00 81.00           H  
ATOM   1590  HE3 MET A 103      -3.504  16.443  13.415  1.00 81.00           H  
ATOM   1591  N   LEU A 104      -4.727  12.520  11.305  1.00 83.68           N  
ATOM   1592  H   LEU A 104      -4.130  12.793  10.537  1.00 83.68           H  
ATOM   1593  CA  LEU A 104      -6.175  12.435  11.070  1.00 83.68           C  
ATOM   1594  HA  LEU A 104      -6.684  13.114  11.754  1.00 83.68           H  
ATOM   1595  C   LEU A 104      -6.745  11.038  11.357  1.00 83.68           C  
ATOM   1596  CB  LEU A 104      -6.479  12.847   9.617  1.00 83.68           C  
ATOM   1597  HB2 LEU A 104      -7.502  12.554   9.378  1.00 83.68           H  
ATOM   1598  HB3 LEU A 104      -5.814  12.296   8.953  1.00 83.68           H  
ATOM   1599  O   LEU A 104      -7.832  10.917  11.916  1.00 83.68           O  
ATOM   1600  CG  LEU A 104      -6.339  14.356   9.346  1.00 83.68           C  
ATOM   1601  HG  LEU A 104      -5.358  14.698   9.677  1.00 83.68           H  
ATOM   1602  CD1 LEU A 104      -6.454  14.613   7.843  1.00 83.68           C  
ATOM   1603 HD11 LEU A 104      -7.429  14.285   7.483  1.00 83.68           H  
ATOM   1604 HD12 LEU A 104      -5.666  14.076   7.315  1.00 83.68           H  
ATOM   1605 HD13 LEU A 104      -6.344  15.680   7.647  1.00 83.68           H  
ATOM   1606  CD2 LEU A 104      -7.423  15.169  10.056  1.00 83.68           C  
ATOM   1607 HD21 LEU A 104      -7.311  15.100  11.137  1.00 83.68           H  
ATOM   1608 HD22 LEU A 104      -7.338  16.221   9.783  1.00 83.68           H  
ATOM   1609 HD23 LEU A 104      -8.414  14.811   9.777  1.00 83.68           H  
ATOM   1610  N   VAL A 105      -6.009   9.971  11.020  1.00 83.25           N  
ATOM   1611  H   VAL A 105      -5.121  10.125  10.564  1.00 83.25           H  
ATOM   1612  CA  VAL A 105      -6.468   8.595  11.283  1.00 83.25           C  
ATOM   1613  HA  VAL A 105      -7.477   8.491  10.885  1.00 83.25           H  
ATOM   1614  C   VAL A 105      -6.571   8.323  12.785  1.00 83.25           C  
ATOM   1615  CB  VAL A 105      -5.568   7.556  10.584  1.00 83.25           C  
ATOM   1616  HB  VAL A 105      -4.534   7.705  10.894  1.00 83.25           H  
ATOM   1617  O   VAL A 105      -7.529   7.682  13.212  1.00 83.25           O  
ATOM   1618  CG1 VAL A 105      -5.971   6.108  10.905  1.00 83.25           C  
ATOM   1619 HG11 VAL A 105      -5.364   5.414  10.323  1.00 83.25           H  
ATOM   1620 HG12 VAL A 105      -7.028   5.959  10.684  1.00 83.25           H  
ATOM   1621 HG13 VAL A 105      -5.802   5.902  11.961  1.00 83.25           H  
ATOM   1622  CG2 VAL A 105      -5.651   7.703   9.058  1.00 83.25           C  
ATOM   1623 HG21 VAL A 105      -4.962   7.009   8.576  1.00 83.25           H  
ATOM   1624 HG22 VAL A 105      -5.381   8.716   8.760  1.00 83.25           H  
ATOM   1625 HG23 VAL A 105      -6.669   7.509   8.719  1.00 83.25           H  
ATOM   1626  N   LEU A 106      -5.627   8.826  13.588  1.00 83.66           N  
ATOM   1627  H   LEU A 106      -4.891   9.387  13.183  1.00 83.66           H  
ATOM   1628  CA  LEU A 106      -5.650   8.657  15.045  1.00 83.66           C  
ATOM   1629  HA  LEU A 106      -5.848   7.610  15.276  1.00 83.66           H  
ATOM   1630  C   LEU A 106      -6.789   9.447  15.703  1.00 83.66           C  
ATOM   1631  CB  LEU A 106      -4.286   9.053  15.634  1.00 83.66           C  
ATOM   1632  HB2 LEU A 106      -4.030  10.052  15.279  1.00 83.66           H  
ATOM   1633  HB3 LEU A 106      -4.377   9.105  16.719  1.00 83.66           H  
ATOM   1634  O   LEU A 106      -7.445   8.916  16.596  1.00 83.66           O  
ATOM   1635  CG  LEU A 106      -3.142   8.082  15.290  1.00 83.66           C  
ATOM   1636  HG  LEU A 106      -3.089   7.942  14.211  1.00 83.66           H  
ATOM   1637  CD1 LEU A 106      -1.811   8.668  15.762  1.00 83.66           C  
ATOM   1638 HD11 LEU A 106      -1.831   8.813  16.842  1.00 83.66           H  
ATOM   1639 HD12 LEU A 106      -1.644   9.630  15.277  1.00 83.66           H  
ATOM   1640 HD13 LEU A 106      -0.994   7.993  15.505  1.00 83.66           H  
ATOM   1641  CD2 LEU A 106      -3.320   6.710  15.948  1.00 83.66           C  
ATOM   1642 HD21 LEU A 106      -4.205   6.211  15.552  1.00 83.66           H  
ATOM   1643 HD22 LEU A 106      -2.452   6.084  15.744  1.00 83.66           H  
ATOM   1644 HD23 LEU A 106      -3.429   6.825  17.026  1.00 83.66           H  
ATOM   1645  N   GLN A 107      -7.076  10.664  15.230  1.00 89.62           N  
ATOM   1646  H   GLN A 107      -6.483  11.067  14.518  1.00 89.62           H  
ATOM   1647  CA  GLN A 107      -8.212  11.452  15.726  1.00 89.62           C  
ATOM   1648  HA  GLN A 107      -8.121  11.564  16.806  1.00 89.62           H  
ATOM   1649  C   GLN A 107      -9.555  10.758  15.477  1.00 89.62           C  
ATOM   1650  CB  GLN A 107      -8.215  12.844  15.079  1.00 89.62           C  
ATOM   1651  HB2 GLN A 107      -9.236  13.226  15.061  1.00 89.62           H  
ATOM   1652  HB3 GLN A 107      -7.860  12.778  14.050  1.00 89.62           H  
ATOM   1653  O   GLN A 107     -10.369  10.658  16.393  1.00 89.62           O  
ATOM   1654  CG  GLN A 107      -7.363  13.840  15.874  1.00 89.62           C  
ATOM   1655  HG2 GLN A 107      -7.746  13.898  16.893  1.00 89.62           H  
ATOM   1656  HG3 GLN A 107      -6.330  13.496  15.910  1.00 89.62           H  
ATOM   1657  CD  GLN A 107      -7.388  15.233  15.254  1.00 89.62           C  
ATOM   1658  NE2 GLN A 107      -7.288  16.278  16.047  1.00 89.62           N  
ATOM   1659 HE21 GLN A 107      -7.360  17.182  15.603  1.00 89.62           H  
ATOM   1660 HE22 GLN A 107      -7.233  16.168  17.050  1.00 89.62           H  
ATOM   1661  OE1 GLN A 107      -7.486  15.414  14.052  1.00 89.62           O  
ATOM   1662  N   ILE A 108      -9.775  10.230  14.268  1.00 87.06           N  
ATOM   1663  H   ILE A 108      -9.084  10.370  13.544  1.00 87.06           H  
ATOM   1664  CA  ILE A 108     -11.019   9.517  13.942  1.00 87.06           C  
ATOM   1665  HA  ILE A 108     -11.863  10.159  14.194  1.00 87.06           H  
ATOM   1666  C   ILE A 108     -11.156   8.256  14.807  1.00 87.06           C  
ATOM   1667  CB  ILE A 108     -11.090   9.203  12.430  1.00 87.06           C  
ATOM   1668  HB  ILE A 108     -10.187   8.661  12.148  1.00 87.06           H  
ATOM   1669  O   ILE A 108     -12.234   7.991  15.332  1.00 87.06           O  
ATOM   1670  CG1 ILE A 108     -11.164  10.515  11.614  1.00 87.06           C  
ATOM   1671 HG12 ILE A 108     -12.134  10.986  11.773  1.00 87.06           H  
ATOM   1672 HG13 ILE A 108     -10.405  11.215  11.963  1.00 87.06           H  
ATOM   1673  CG2 ILE A 108     -12.312   8.319  12.107  1.00 87.06           C  
ATOM   1674 HG21 ILE A 108     -12.375   8.118  11.038  1.00 87.06           H  
ATOM   1675 HG22 ILE A 108     -12.241   7.358  12.615  1.00 87.06           H  
ATOM   1676 HG23 ILE A 108     -13.227   8.816  12.429  1.00 87.06           H  
ATOM   1677  CD1 ILE A 108     -10.943  10.323  10.108  1.00 87.06           C  
ATOM   1678 HD11 ILE A 108     -10.892  11.301   9.628  1.00 87.06           H  
ATOM   1679 HD12 ILE A 108     -10.005   9.796   9.935  1.00 87.06           H  
ATOM   1680 HD13 ILE A 108     -11.768   9.765   9.664  1.00 87.06           H  
ATOM   1681  N   LEU A 109     -10.065   7.505  15.006  1.00 86.42           N  
ATOM   1682  H   LEU A 109      -9.197   7.777  14.568  1.00 86.42           H  
ATOM   1683  CA  LEU A 109     -10.089   6.304  15.845  1.00 86.42           C  
ATOM   1684  HA  LEU A 109     -10.868   5.646  15.460  1.00 86.42           H  
ATOM   1685  C   LEU A 109     -10.448   6.632  17.305  1.00 86.42           C  
ATOM   1686  CB  LEU A 109      -8.726   5.587  15.771  1.00 86.42           C  
ATOM   1687  HB2 LEU A 109      -8.195   5.866  14.861  1.00 86.42           H  
ATOM   1688  HB3 LEU A 109      -8.112   5.915  16.609  1.00 86.42           H  
ATOM   1689  O   LEU A 109     -11.232   5.912  17.919  1.00 86.42           O  
ATOM   1690  CG  LEU A 109      -8.885   4.055  15.803  1.00 86.42           C  
ATOM   1691  HG  LEU A 109      -9.794   3.782  16.337  1.00 86.42           H  
ATOM   1692  CD1 LEU A 109      -8.952   3.506  14.373  1.00 86.42           C  
ATOM   1693 HD11 LEU A 109      -9.112   2.428  14.410  1.00 86.42           H  
ATOM   1694 HD12 LEU A 109      -8.025   3.723  13.843  1.00 86.42           H  
ATOM   1695 HD13 LEU A 109      -9.790   3.967  13.851  1.00 86.42           H  
ATOM   1696  CD2 LEU A 109      -7.705   3.397  16.513  1.00 86.42           C  
ATOM   1697 HD21 LEU A 109      -6.769   3.657  16.019  1.00 86.42           H  
ATOM   1698 HD22 LEU A 109      -7.834   2.314  16.515  1.00 86.42           H  
ATOM   1699 HD23 LEU A 109      -7.673   3.737  17.548  1.00 86.42           H  
ATOM   1700  N   GLY A 110      -9.911   7.734  17.838  1.00 89.81           N  
ATOM   1701  H   GLY A 110      -9.257   8.268  17.282  1.00 89.81           H  
ATOM   1702  CA  GLY A 110     -10.207   8.206  19.191  1.00 89.81           C  
ATOM   1703  HA2 GLY A 110      -9.607   9.092  19.395  1.00 89.81           H  
ATOM   1704  HA3 GLY A 110      -9.946   7.431  19.912  1.00 89.81           H  
ATOM   1705  C   GLY A 110     -11.679   8.573  19.386  1.00 89.81           C  
ATOM   1706  O   GLY A 110     -12.276   8.170  20.380  1.00 89.81           O  
ATOM   1707  N   LEU A 111     -12.290   9.263  18.417  1.00 87.11           N  
ATOM   1708  H   LEU A 111     -11.744   9.570  17.625  1.00 87.11           H  
ATOM   1709  CA  LEU A 111     -13.713   9.625  18.475  1.00 87.11           C  
ATOM   1710  HA  LEU A 111     -13.916  10.113  19.429  1.00 87.11           H  
ATOM   1711  C   LEU A 111     -14.633   8.397  18.427  1.00 87.11           C  
ATOM   1712  CB  LEU A 111     -14.045  10.593  17.327  1.00 87.11           C  
ATOM   1713  HB2 LEU A 111     -15.128  10.704  17.267  1.00 87.11           H  
ATOM   1714  HB3 LEU A 111     -13.708  10.149  16.390  1.00 87.11           H  
ATOM   1715  O   LEU A 111     -15.620   8.344  19.157  1.00 87.11           O  
ATOM   1716  CG  LEU A 111     -13.425  11.995  17.473  1.00 87.11           C  
ATOM   1717  HG  LEU A 111     -12.348  11.911  17.619  1.00 87.11           H  
ATOM   1718  CD1 LEU A 111     -13.674  12.794  16.193  1.00 87.11           C  
ATOM   1719 HD11 LEU A 111     -13.225  12.277  15.345  1.00 87.11           H  
ATOM   1720 HD12 LEU A 111     -13.219  13.781  16.283  1.00 87.11           H  
ATOM   1721 HD13 LEU A 111     -14.745  12.907  16.026  1.00 87.11           H  
ATOM   1722  CD2 LEU A 111     -14.018  12.772  18.650  1.00 87.11           C  
ATOM   1723 HD21 LEU A 111     -13.761  12.287  19.592  1.00 87.11           H  
ATOM   1724 HD22 LEU A 111     -15.102  12.828  18.558  1.00 87.11           H  
ATOM   1725 HD23 LEU A 111     -13.610  13.783  18.668  1.00 87.11           H  
ATOM   1726  N   VAL A 112     -14.293   7.390  17.613  1.00 87.23           N  
ATOM   1727  H   VAL A 112     -13.481   7.504  17.023  1.00 87.23           H  
ATOM   1728  CA  VAL A 112     -15.059   6.133  17.540  1.00 87.23           C  
ATOM   1729  HA  VAL A 112     -16.110   6.374  17.376  1.00 87.23           H  
ATOM   1730  C   VAL A 112     -14.988   5.368  18.863  1.00 87.23           C  
ATOM   1731  CB  VAL A 112     -14.578   5.262  16.362  1.00 87.23           C  
ATOM   1732  HB  VAL A 112     -13.499   5.125  16.432  1.00 87.23           H  
ATOM   1733  O   VAL A 112     -16.012   4.889  19.345  1.00 87.23           O  
ATOM   1734  CG1 VAL A 112     -15.243   3.879  16.338  1.00 87.23           C  
ATOM   1735 HG11 VAL A 112     -14.938   3.296  17.208  1.00 87.23           H  
ATOM   1736 HG12 VAL A 112     -16.328   3.984  16.348  1.00 87.23           H  
ATOM   1737 HG13 VAL A 112     -14.942   3.333  15.444  1.00 87.23           H  
ATOM   1738  CG2 VAL A 112     -14.902   5.936  15.021  1.00 87.23           C  
ATOM   1739 HG21 VAL A 112     -14.483   5.351  14.202  1.00 87.23           H  
ATOM   1740 HG22 VAL A 112     -15.982   6.011  14.895  1.00 87.23           H  
ATOM   1741 HG23 VAL A 112     -14.481   6.940  14.982  1.00 87.23           H  
ATOM   1742  N   LEU A 113     -13.805   5.292  19.480  1.00 85.75           N  
ATOM   1743  H   LEU A 113     -12.998   5.710  19.038  1.00 85.75           H  
ATOM   1744  CA  LEU A 113     -13.635   4.647  20.785  1.00 85.75           C  
ATOM   1745  HA  LEU A 113     -14.070   3.648  20.745  1.00 85.75           H  
ATOM   1746  C   LEU A 113     -14.391   5.393  21.892  1.00 85.75           C  
ATOM   1747  CB  LEU A 113     -12.136   4.539  21.112  1.00 85.75           C  
ATOM   1748  HB2 LEU A 113     -11.678   5.517  20.964  1.00 85.75           H  
ATOM   1749  HB3 LEU A 113     -12.023   4.279  22.164  1.00 85.75           H  
ATOM   1750  O   LEU A 113     -15.057   4.756  22.703  1.00 85.75           O  
ATOM   1751  CG  LEU A 113     -11.386   3.493  20.268  1.00 85.75           C  
ATOM   1752  HG  LEU A 113     -11.608   3.636  19.211  1.00 85.75           H  
ATOM   1753  CD1 LEU A 113      -9.878   3.654  20.468  1.00 85.75           C  
ATOM   1754 HD11 LEU A 113      -9.625   3.514  21.519  1.00 85.75           H  
ATOM   1755 HD12 LEU A 113      -9.577   4.654  20.154  1.00 85.75           H  
ATOM   1756 HD13 LEU A 113      -9.345   2.920  19.864  1.00 85.75           H  
ATOM   1757  CD2 LEU A 113     -11.768   2.061  20.654  1.00 85.75           C  
ATOM   1758 HD21 LEU A 113     -12.822   1.882  20.442  1.00 85.75           H  
ATOM   1759 HD22 LEU A 113     -11.585   1.897  21.716  1.00 85.75           H  
ATOM   1760 HD23 LEU A 113     -11.178   1.351  20.074  1.00 85.75           H  
ATOM   1761  N   LEU A 114     -14.345   6.729  21.896  1.00 84.70           N  
ATOM   1762  H   LEU A 114     -13.760   7.196  21.218  1.00 84.70           H  
ATOM   1763  CA  LEU A 114     -15.054   7.545  22.884  1.00 84.70           C  
ATOM   1764  HA  LEU A 114     -14.769   7.188  23.874  1.00 84.70           H  
ATOM   1765  C   LEU A 114     -16.580   7.388  22.767  1.00 84.70           C  
ATOM   1766  CB  LEU A 114     -14.609   9.011  22.718  1.00 84.70           C  
ATOM   1767  HB2 LEU A 114     -13.542   9.046  22.501  1.00 84.70           H  
ATOM   1768  HB3 LEU A 114     -15.134   9.437  21.863  1.00 84.70           H  
ATOM   1769  O   LEU A 114     -17.266   7.261  23.780  1.00 84.70           O  
ATOM   1770  CG  LEU A 114     -14.865   9.877  23.964  1.00 84.70           C  
ATOM   1771  HG  LEU A 114     -15.883   9.721  24.322  1.00 84.70           H  
ATOM   1772  CD1 LEU A 114     -13.872   9.547  25.084  1.00 84.70           C  
ATOM   1773 HD11 LEU A 114     -14.011   8.521  25.423  1.00 84.70           H  
ATOM   1774 HD12 LEU A 114     -14.049  10.207  25.933  1.00 84.70           H  
ATOM   1775 HD13 LEU A 114     -12.848   9.679  24.735  1.00 84.70           H  
ATOM   1776  CD2 LEU A 114     -14.697  11.354  23.608  1.00 84.70           C  
ATOM   1777 HD21 LEU A 114     -14.891  11.966  24.489  1.00 84.70           H  
ATOM   1778 HD22 LEU A 114     -15.414  11.628  22.834  1.00 84.70           H  
ATOM   1779 HD23 LEU A 114     -13.685  11.544  23.251  1.00 84.70           H  
ATOM   1780  N   GLY A 115     -17.103   7.321  21.536  1.00 78.74           N  
ATOM   1781  H   GLY A 115     -16.491   7.466  20.746  1.00 78.74           H  
ATOM   1782  CA  GLY A 115     -18.519   7.044  21.278  1.00 78.74           C  
ATOM   1783  HA2 GLY A 115     -18.701   7.112  20.206  1.00 78.74           H  
ATOM   1784  HA3 GLY A 115     -19.133   7.787  21.788  1.00 78.74           H  
ATOM   1785  C   GLY A 115     -18.952   5.652  21.747  1.00 78.74           C  
ATOM   1786  O   GLY A 115     -20.044   5.508  22.294  1.00 78.74           O  
ATOM   1787  N   LEU A 116     -18.085   4.643  21.599  1.00 75.84           N  
ATOM   1788  H   LEU A 116     -17.211   4.822  21.124  1.00 75.84           H  
ATOM   1789  CA  LEU A 116     -18.356   3.285  22.080  1.00 75.84           C  
ATOM   1790  HA  LEU A 116     -19.335   2.992  21.702  1.00 75.84           H  
ATOM   1791  C   LEU A 116     -18.444   3.226  23.611  1.00 75.84           C  
ATOM   1792  CB  LEU A 116     -17.275   2.308  21.564  1.00 75.84           C  
ATOM   1793  HB2 LEU A 116     -16.545   2.834  20.949  1.00 75.84           H  
ATOM   1794  HB3 LEU A 116     -16.720   1.920  22.418  1.00 75.84           H  
ATOM   1795  O   LEU A 116     -19.351   2.598  24.149  1.00 75.84           O  
ATOM   1796  CG  LEU A 116     -17.870   1.127  20.770  1.00 75.84           C  
ATOM   1797  HG  LEU A 116     -18.945   1.057  20.936  1.00 75.84           H  
ATOM   1798  CD1 LEU A 116     -17.617   1.306  19.271  1.00 75.84           C  
ATOM   1799 HD11 LEU A 116     -18.000   2.276  18.955  1.00 75.84           H  
ATOM   1800 HD12 LEU A 116     -16.550   1.254  19.058  1.00 75.84           H  
ATOM   1801 HD13 LEU A 116     -18.141   0.523  18.723  1.00 75.84           H  
ATOM   1802  CD2 LEU A 116     -17.253  -0.201  21.209  1.00 75.84           C  
ATOM   1803 HD21 LEU A 116     -17.683  -1.017  20.629  1.00 75.84           H  
ATOM   1804 HD22 LEU A 116     -17.477  -0.371  22.262  1.00 75.84           H  
ATOM   1805 HD23 LEU A 116     -16.172  -0.181  21.069  1.00 75.84           H  
ATOM   1806  N   VAL A 117     -17.527   3.903  24.313  1.00 79.73           N  
ATOM   1807  H   VAL A 117     -16.801   4.387  23.806  1.00 79.73           H  
ATOM   1808  CA  VAL A 117     -17.495   3.916  25.786  1.00 79.73           C  
ATOM   1809  HA  VAL A 117     -17.530   2.886  26.141  1.00 79.73           H  
ATOM   1810  C   VAL A 117     -18.729   4.614  26.366  1.00 79.73           C  
ATOM   1811  CB  VAL A 117     -16.186   4.549  26.302  1.00 79.73           C  
ATOM   1812  HB  VAL A 117     -16.070   5.540  25.863  1.00 79.73           H  
ATOM   1813  O   VAL A 117     -19.282   4.136  27.353  1.00 79.73           O  
ATOM   1814  CG1 VAL A 117     -16.154   4.681  27.830  1.00 79.73           C  
ATOM   1815 HG11 VAL A 117     -15.181   5.053  28.153  1.00 79.73           H  
ATOM   1816 HG12 VAL A 117     -16.912   5.390  28.164  1.00 79.73           H  
ATOM   1817 HG13 VAL A 117     -16.344   3.715  28.296  1.00 79.73           H  
ATOM   1818  CG2 VAL A 117     -14.973   3.691  25.913  1.00 79.73           C  
ATOM   1819 HG21 VAL A 117     -15.024   2.726  26.417  1.00 79.73           H  
ATOM   1820 HG22 VAL A 117     -14.949   3.516  24.837  1.00 79.73           H  
ATOM   1821 HG23 VAL A 117     -14.054   4.200  26.201  1.00 79.73           H  
ATOM   1822  N   GLY A 118     -19.214   5.690  25.736  1.00 74.93           N  
ATOM   1823  H   GLY A 118     -18.712   6.052  24.937  1.00 74.93           H  
ATOM   1824  CA  GLY A 118     -20.415   6.399  26.195  1.00 74.93           C  
ATOM   1825  HA2 GLY A 118     -20.567   7.276  25.564  1.00 74.93           H  
ATOM   1826  HA3 GLY A 118     -20.267   6.731  27.222  1.00 74.93           H  
ATOM   1827  C   GLY A 118     -21.696   5.557  26.146  1.00 74.93           C  
ATOM   1828  O   GLY A 118     -22.573   5.723  26.990  1.00 74.93           O  
ATOM   1829  N   GLN A 119     -21.800   4.617  25.203  1.00 67.36           N  
ATOM   1830  H   GLN A 119     -21.039   4.495  24.550  1.00 67.36           H  
ATOM   1831  CA  GLN A 119     -22.990   3.770  25.061  1.00 67.36           C  
ATOM   1832  HA  GLN A 119     -23.879   4.372  25.251  1.00 67.36           H  
ATOM   1833  C   GLN A 119     -23.043   2.608  26.055  1.00 67.36           C  
ATOM   1834  CB  GLN A 119     -23.074   3.236  23.633  1.00 67.36           C  
ATOM   1835  HB2 GLN A 119     -22.134   2.753  23.366  1.00 67.36           H  
ATOM   1836  HB3 GLN A 119     -23.873   2.496  23.583  1.00 67.36           H  
ATOM   1837  O   GLN A 119     -24.127   2.100  26.328  1.00 67.36           O  
ATOM   1838  CG  GLN A 119     -23.390   4.357  22.635  1.00 67.36           C  
ATOM   1839  HG2 GLN A 119     -22.606   5.114  22.663  1.00 67.36           H  
ATOM   1840  HG3 GLN A 119     -24.334   4.828  22.907  1.00 67.36           H  
ATOM   1841  CD  GLN A 119     -23.506   3.826  21.218  1.00 67.36           C  
ATOM   1842  NE2 GLN A 119     -23.676   4.689  20.239  1.00 67.36           N  
ATOM   1843 HE21 GLN A 119     -23.763   4.300  19.311  1.00 67.36           H  
ATOM   1844 HE22 GLN A 119     -23.728   5.677  20.442  1.00 67.36           H  
ATOM   1845  OE1 GLN A 119     -23.458   2.638  20.954  1.00 67.36           O  
ATOM   1846  N   LEU A 120     -21.908   2.209  26.640  1.00 65.41           N  
ATOM   1847  H   LEU A 120     -21.044   2.676  26.404  1.00 65.41           H  
ATOM   1848  CA  LEU A 120     -21.887   1.151  27.654  1.00 65.41           C  
ATOM   1849  HA  LEU A 120     -22.449   0.302  27.265  1.00 65.41           H  
ATOM   1850  C   LEU A 120     -22.619   1.535  28.953  1.00 65.41           C  
ATOM   1851  CB  LEU A 120     -20.433   0.712  27.934  1.00 65.41           C  
ATOM   1852  HB2 LEU A 120     -20.328   0.552  29.007  1.00 65.41           H  
ATOM   1853  HB3 LEU A 120     -19.742   1.518  27.686  1.00 65.41           H  
ATOM   1854  O   LEU A 120     -22.912   0.646  29.748  1.00 65.41           O  
ATOM   1855  CG  LEU A 120     -20.030  -0.588  27.203  1.00 65.41           C  
ATOM   1856  HG  LEU A 120     -20.894  -1.033  26.709  1.00 65.41           H  
ATOM   1857  CD1 LEU A 120     -18.957  -0.333  26.145  1.00 65.41           C  
ATOM   1858 HD11 LEU A 120     -18.070   0.102  26.605  1.00 65.41           H  
ATOM   1859 HD12 LEU A 120     -19.353   0.358  25.400  1.00 65.41           H  
ATOM   1860 HD13 LEU A 120     -18.695  -1.268  25.650  1.00 65.41           H  
ATOM   1861  CD2 LEU A 120     -19.482  -1.618  28.193  1.00 65.41           C  
ATOM   1862 HD21 LEU A 120     -19.222  -2.536  27.667  1.00 65.41           H  
ATOM   1863 HD22 LEU A 120     -18.599  -1.222  28.695  1.00 65.41           H  
ATOM   1864 HD23 LEU A 120     -20.246  -1.846  28.936  1.00 65.41           H  
ATOM   1865  N   LEU A 121     -22.934   2.818  29.176  1.00 71.14           N  
ATOM   1866  H   LEU A 121     -22.672   3.507  28.486  1.00 71.14           H  
ATOM   1867  CA  LEU A 121     -23.604   3.273  30.399  1.00 71.14           C  
ATOM   1868  HA  LEU A 121     -23.369   2.564  31.193  1.00 71.14           H  
ATOM   1869  C   LEU A 121     -25.142   3.261  30.349  1.00 71.14           C  
ATOM   1870  CB  LEU A 121     -23.063   4.652  30.834  1.00 71.14           C  
ATOM   1871  HB2 LEU A 121     -23.876   5.195  31.316  1.00 71.14           H  
ATOM   1872  HB3 LEU A 121     -22.765   5.242  29.967  1.00 71.14           H  
ATOM   1873  O   LEU A 121     -25.753   3.454  31.397  1.00 71.14           O  
ATOM   1874  CG  LEU A 121     -21.907   4.555  31.850  1.00 71.14           C  
ATOM   1875  HG  LEU A 121     -22.057   3.694  32.501  1.00 71.14           H  
ATOM   1876  CD1 LEU A 121     -20.551   4.419  31.157  1.00 71.14           C  
ATOM   1877 HD11 LEU A 121     -20.368   5.282  30.516  1.00 71.14           H  
ATOM   1878 HD12 LEU A 121     -20.540   3.516  30.547  1.00 71.14           H  
ATOM   1879 HD13 LEU A 121     -19.760   4.347  31.904  1.00 71.14           H  
ATOM   1880  CD2 LEU A 121     -21.877   5.798  32.739  1.00 71.14           C  
ATOM   1881 HD21 LEU A 121     -21.745   6.691  32.128  1.00 71.14           H  
ATOM   1882 HD22 LEU A 121     -21.056   5.721  33.453  1.00 71.14           H  
ATOM   1883 HD23 LEU A 121     -22.812   5.874  33.294  1.00 71.14           H  
ATOM   1884  N   VAL A 122     -25.786   3.024  29.197  1.00 65.75           N  
ATOM   1885  H   VAL A 122     -25.248   2.809  28.370  1.00 65.75           H  
ATOM   1886  CA  VAL A 122     -27.261   3.045  29.098  1.00 65.75           C  
ATOM   1887  HA  VAL A 122     -27.679   3.300  30.072  1.00 65.75           H  
ATOM   1888  C   VAL A 122     -27.788   1.656  28.715  1.00 65.75           C  
ATOM   1889  CB  VAL A 122     -27.773   4.158  28.165  1.00 65.75           C  
ATOM   1890  HB  VAL A 122     -27.478   3.948  27.137  1.00 65.75           H  
ATOM   1891  O   VAL A 122     -27.848   1.322  27.530  1.00 65.75           O  
ATOM   1892  CG1 VAL A 122     -29.304   4.261  28.246  1.00 65.75           C  
ATOM   1893 HG11 VAL A 122     -29.656   5.066  27.601  1.00 65.75           H  
ATOM   1894 HG12 VAL A 122     -29.620   4.463  29.269  1.00 65.75           H  
ATOM   1895 HG13 VAL A 122     -29.767   3.335  27.905  1.00 65.75           H  
ATOM   1896  CG2 VAL A 122     -27.200   5.527  28.566  1.00 65.75           C  
ATOM   1897 HG21 VAL A 122     -27.425   5.734  29.613  1.00 65.75           H  
ATOM   1898 HG22 VAL A 122     -27.637   6.307  27.943  1.00 65.75           H  
ATOM   1899 HG23 VAL A 122     -26.120   5.540  28.421  1.00 65.75           H  
ATOM   1900  N   PRO A 123     -28.158   0.814  29.698  1.00 60.52           N  
ATOM   1901  CA  PRO A 123     -28.616  -0.550  29.466  1.00 60.52           C  
ATOM   1902  HA  PRO A 123     -28.040  -1.004  28.659  1.00 60.52           H  
ATOM   1903  C   PRO A 123     -30.099  -0.576  29.067  1.00 60.52           C  
ATOM   1904  CB  PRO A 123     -28.306  -1.287  30.774  1.00 60.52           C  
ATOM   1905  HB2 PRO A 123     -27.252  -1.567  30.791  1.00 60.52           H  
ATOM   1906  HB3 PRO A 123     -28.928  -2.169  30.929  1.00 60.52           H  
ATOM   1907  O   PRO A 123     -30.929  -1.146  29.767  1.00 60.52           O  
ATOM   1908  CG  PRO A 123     -28.559  -0.208  31.824  1.00 60.52           C  
ATOM   1909  HG2 PRO A 123     -29.627  -0.126  32.023  1.00 60.52           H  
ATOM   1910  HG3 PRO A 123     -28.011  -0.403  32.746  1.00 60.52           H  
ATOM   1911  CD  PRO A 123     -28.064   1.061  31.132  1.00 60.52           C  
ATOM   1912  HD2 PRO A 123     -27.022   1.230  31.402  1.00 60.52           H  
ATOM   1913  HD3 PRO A 123     -28.676   1.911  31.432  1.00 60.52           H  
ATOM   1914  N   GLU A 124     -30.447   0.009  27.922  1.00 71.40           N  
ATOM   1915  H   GLU A 124     -29.739   0.511  27.405  1.00 71.40           H  
ATOM   1916  CA  GLU A 124     -31.705  -0.317  27.246  1.00 71.40           C  
ATOM   1917  HA  GLU A 124     -32.346  -0.880  27.924  1.00 71.40           H  
ATOM   1918  C   GLU A 124     -31.395  -1.253  26.074  1.00 71.40           C  
ATOM   1919  CB  GLU A 124     -32.521   0.925  26.870  1.00 71.40           C  
ATOM   1920  HB2 GLU A 124     -33.338   0.586  26.233  1.00 71.40           H  
ATOM   1921  HB3 GLU A 124     -31.906   1.631  26.312  1.00 71.40           H  
ATOM   1922  O   GLU A 124     -30.861  -0.859  25.035  1.00 71.40           O  
ATOM   1923  CG  GLU A 124     -33.109   1.599  28.128  1.00 71.40           C  
ATOM   1924  HG2 GLU A 124     -32.320   2.164  28.625  1.00 71.40           H  
ATOM   1925  HG3 GLU A 124     -33.446   0.823  28.815  1.00 71.40           H  
ATOM   1926  CD  GLU A 124     -34.304   2.522  27.835  1.00 71.40           C  
ATOM   1927  OE1 GLU A 124     -34.950   2.943  28.819  1.00 71.40           O  
ATOM   1928  OE2 GLU A 124     -34.579   2.774  26.639  1.00 71.40           O  
ATOM   1929  N   ALA A 125     -31.715  -2.536  26.272  1.00 68.28           N  
ATOM   1930  H   ALA A 125     -32.136  -2.759  27.163  1.00 68.28           H  
ATOM   1931  CA  ALA A 125     -31.369  -3.666  25.409  1.00 68.28           C  
ATOM   1932  HA  ALA A 125     -30.312  -3.881  25.570  1.00 68.28           H  
ATOM   1933  C   ALA A 125     -31.540  -3.470  23.880  1.00 68.28           C  
ATOM   1934  CB  ALA A 125     -32.171  -4.876  25.906  1.00 68.28           C  
ATOM   1935  HB1 ALA A 125     -31.947  -5.065  26.956  1.00 68.28           H  
ATOM   1936  HB2 ALA A 125     -31.897  -5.757  25.325  1.00 68.28           H  
ATOM   1937  HB3 ALA A 125     -33.239  -4.692  25.792  1.00 68.28           H  
ATOM   1938  O   ALA A 125     -30.691  -3.992  23.150  1.00 68.28           O  
ATOM   1939  N   PRO A 126     -32.550  -2.749  23.337  1.00 74.63           N  
ATOM   1940  CA  PRO A 126     -32.652  -2.580  21.884  1.00 74.63           C  
ATOM   1941  HA  PRO A 126     -32.520  -3.543  21.390  1.00 74.63           H  
ATOM   1942  C   PRO A 126     -31.605  -1.616  21.311  1.00 74.63           C  
ATOM   1943  CB  PRO A 126     -34.080  -2.092  21.627  1.00 74.63           C  
ATOM   1944  HB2 PRO A 126     -34.736  -2.952  21.490  1.00 74.63           H  
ATOM   1945  HB3 PRO A 126     -34.143  -1.431  20.762  1.00 74.63           H  
ATOM   1946  O   PRO A 126     -31.160  -1.803  20.177  1.00 74.63           O  
ATOM   1947  CG  PRO A 126     -34.455  -1.371  22.918  1.00 74.63           C  
ATOM   1948  HG2 PRO A 126     -34.055  -0.357  22.904  1.00 74.63           H  
ATOM   1949  HG3 PRO A 126     -35.533  -1.355  23.078  1.00 74.63           H  
ATOM   1950  CD  PRO A 126     -33.738  -2.192  23.985  1.00 74.63           C  
ATOM   1951  HD2 PRO A 126     -34.383  -3.005  24.317  1.00 74.63           H  
ATOM   1952  HD3 PRO A 126     -33.511  -1.531  24.823  1.00 74.63           H  
ATOM   1953  N   VAL A 127     -31.166  -0.615  22.082  1.00 77.54           N  
ATOM   1954  H   VAL A 127     -31.477  -0.558  23.041  1.00 77.54           H  
ATOM   1955  CA  VAL A 127     -30.235   0.411  21.588  1.00 77.54           C  
ATOM   1956  HA  VAL A 127     -30.614   0.789  20.638  1.00 77.54           H  
ATOM   1957  C   VAL A 127     -28.865  -0.205  21.312  1.00 77.54           C  
ATOM   1958  CB  VAL A 127     -30.134   1.601  22.563  1.00 77.54           C  
ATOM   1959  HB  VAL A 127     -29.692   1.264  23.501  1.00 77.54           H  
ATOM   1960  O   VAL A 127     -28.280   0.057  20.264  1.00 77.54           O  
ATOM   1961  CG1 VAL A 127     -29.257   2.718  21.980  1.00 77.54           C  
ATOM   1962 HG11 VAL A 127     -29.660   3.054  21.025  1.00 77.54           H  
ATOM   1963 HG12 VAL A 127     -29.229   3.558  22.675  1.00 77.54           H  
ATOM   1964 HG13 VAL A 127     -28.236   2.362  21.839  1.00 77.54           H  
ATOM   1965  CG2 VAL A 127     -31.518   2.197  22.856  1.00 77.54           C  
ATOM   1966 HG21 VAL A 127     -31.416   3.071  23.500  1.00 77.54           H  
ATOM   1967 HG22 VAL A 127     -32.139   1.476  23.388  1.00 77.54           H  
ATOM   1968 HG23 VAL A 127     -32.013   2.491  21.931  1.00 77.54           H  
ATOM   1969  N   ALA A 128     -28.399  -1.100  22.186  1.00 78.29           N  
ATOM   1970  H   ALA A 128     -28.941  -1.276  23.020  1.00 78.29           H  
ATOM   1971  CA  ALA A 128     -27.108  -1.771  22.037  1.00 78.29           C  
ATOM   1972  HA  ALA A 128     -26.327  -1.014  21.973  1.00 78.29           H  
ATOM   1973  C   ALA A 128     -27.018  -2.636  20.765  1.00 78.29           C  
ATOM   1974  CB  ALA A 128     -26.864  -2.610  23.297  1.00 78.29           C  
ATOM   1975  HB1 ALA A 128     -26.868  -1.965  24.176  1.00 78.29           H  
ATOM   1976  HB2 ALA A 128     -25.893  -3.099  23.226  1.00 78.29           H  
ATOM   1977  HB3 ALA A 128     -27.641  -3.367  23.402  1.00 78.29           H  
ATOM   1978  O   ALA A 128     -25.983  -2.673  20.102  1.00 78.29           O  
ATOM   1979  N   VAL A 129     -28.103  -3.323  20.389  1.00 79.61           N  
ATOM   1980  H   VAL A 129     -28.939  -3.252  20.951  1.00 79.61           H  
ATOM   1981  CA  VAL A 129     -28.122  -4.154  19.171  1.00 79.61           C  
ATOM   1982  HA  VAL A 129     -27.235  -4.788  19.166  1.00 79.61           H  
ATOM   1983  C   VAL A 129     -28.052  -3.275  17.923  1.00 79.61           C  
ATOM   1984  CB  VAL A 129     -29.363  -5.065  19.132  1.00 79.61           C  
ATOM   1985  HB  VAL A 129     -30.263  -4.452  19.153  1.00 79.61           H  
ATOM   1986  O   VAL A 129     -27.287  -3.564  17.000  1.00 79.61           O  
ATOM   1987  CG1 VAL A 129     -29.389  -5.931  17.864  1.00 79.61           C  
ATOM   1988 HG11 VAL A 129     -29.494  -5.305  16.978  1.00 79.61           H  
ATOM   1989 HG12 VAL A 129     -28.470  -6.512  17.787  1.00 79.61           H  
ATOM   1990 HG13 VAL A 129     -30.241  -6.609  17.899  1.00 79.61           H  
ATOM   1991  CG2 VAL A 129     -29.386  -6.012  20.339  1.00 79.61           C  
ATOM   1992 HG21 VAL A 129     -28.485  -6.626  20.354  1.00 79.61           H  
ATOM   1993 HG22 VAL A 129     -29.446  -5.442  21.266  1.00 79.61           H  
ATOM   1994 HG23 VAL A 129     -30.262  -6.657  20.286  1.00 79.61           H  
ATOM   1995  N   VAL A 130     -28.808  -2.174  17.908  1.00 84.47           N  
ATOM   1996  H   VAL A 130     -29.396  -1.980  18.706  1.00 84.47           H  
ATOM   1997  CA  VAL A 130     -28.802  -1.219  16.793  1.00 84.47           C  
ATOM   1998  HA  VAL A 130     -28.989  -1.762  15.866  1.00 84.47           H  
ATOM   1999  C   VAL A 130     -27.431  -0.561  16.655  1.00 84.47           C  
ATOM   2000  CB  VAL A 130     -29.917  -0.171  16.968  1.00 84.47           C  
ATOM   2001  HB  VAL A 130     -29.813   0.314  17.938  1.00 84.47           H  
ATOM   2002  O   VAL A 130     -26.907  -0.460  15.544  1.00 84.47           O  
ATOM   2003  CG1 VAL A 130     -29.872   0.905  15.876  1.00 84.47           C  
ATOM   2004 HG11 VAL A 130     -28.974   1.512  15.989  1.00 84.47           H  
ATOM   2005 HG12 VAL A 130     -29.880   0.444  14.889  1.00 84.47           H  
ATOM   2006 HG13 VAL A 130     -30.735   1.565  15.972  1.00 84.47           H  
ATOM   2007  CG2 VAL A 130     -31.298  -0.835  16.893  1.00 84.47           C  
ATOM   2008 HG21 VAL A 130     -31.449  -1.283  15.911  1.00 84.47           H  
ATOM   2009 HG22 VAL A 130     -31.394  -1.611  17.653  1.00 84.47           H  
ATOM   2010 HG23 VAL A 130     -32.075  -0.091  17.072  1.00 84.47           H  
ATOM   2011  N   THR A 131     -26.799  -0.164  17.760  1.00 82.57           N  
ATOM   2012  H   THR A 131     -27.241  -0.268  18.662  1.00 82.57           H  
ATOM   2013  CA  THR A 131     -25.481   0.473  17.702  1.00 82.57           C  
ATOM   2014  HA  THR A 131     -25.516   1.252  16.940  1.00 82.57           H  
ATOM   2015  C   THR A 131     -24.390  -0.501  17.271  1.00 82.57           C  
ATOM   2016  CB  THR A 131     -25.113   1.157  19.016  1.00 82.57           C  
ATOM   2017  HB  THR A 131     -24.111   1.567  18.893  1.00 82.57           H  
ATOM   2018  O   THR A 131     -23.566  -0.138  16.431  1.00 82.57           O  
ATOM   2019  CG2 THR A 131     -26.070   2.308  19.343  1.00 82.57           C  
ATOM   2020 HG21 THR A 131     -27.109   2.008  19.205  1.00 82.57           H  
ATOM   2021 HG22 THR A 131     -25.949   2.625  20.379  1.00 82.57           H  
ATOM   2022 HG23 THR A 131     -25.865   3.152  18.684  1.00 82.57           H  
ATOM   2023  OG1 THR A 131     -25.093   0.264  20.096  1.00 82.57           O  
ATOM   2024  HG1 THR A 131     -24.664   0.743  20.809  1.00 82.57           H  
ATOM   2025  N   LEU A 132     -24.424  -1.759  17.723  1.00 82.46           N  
ATOM   2026  H   LEU A 132     -25.085  -1.984  18.453  1.00 82.46           H  
ATOM   2027  CA  LEU A 132     -23.523  -2.809  17.235  1.00 82.46           C  
ATOM   2028  HA  LEU A 132     -22.494  -2.479  17.376  1.00 82.46           H  
ATOM   2029  C   LEU A 132     -23.694  -3.068  15.732  1.00 82.46           C  
ATOM   2030  CB  LEU A 132     -23.761  -4.104  18.030  1.00 82.46           C  
ATOM   2031  HB2 LEU A 132     -24.835  -4.272  18.109  1.00 82.46           H  
ATOM   2032  HB3 LEU A 132     -23.341  -4.944  17.477  1.00 82.46           H  
ATOM   2033  O   LEU A 132     -22.694  -3.208  15.019  1.00 82.46           O  
ATOM   2034  CG  LEU A 132     -23.142  -4.101  19.438  1.00 82.46           C  
ATOM   2035  HG  LEU A 132     -23.423  -3.193  19.973  1.00 82.46           H  
ATOM   2036  CD1 LEU A 132     -23.656  -5.314  20.212  1.00 82.46           C  
ATOM   2037 HD11 LEU A 132     -24.742  -5.255  20.291  1.00 82.46           H  
ATOM   2038 HD12 LEU A 132     -23.378  -6.236  19.701  1.00 82.46           H  
ATOM   2039 HD13 LEU A 132     -23.238  -5.312  21.219  1.00 82.46           H  
ATOM   2040  CD2 LEU A 132     -21.612  -4.185  19.385  1.00 82.46           C  
ATOM   2041 HD21 LEU A 132     -21.219  -4.244  20.400  1.00 82.46           H  
ATOM   2042 HD22 LEU A 132     -21.201  -3.291  18.915  1.00 82.46           H  
ATOM   2043 HD23 LEU A 132     -21.303  -5.068  18.826  1.00 82.46           H  
ATOM   2044  N   ALA A 133     -24.931  -3.084  15.229  1.00 84.90           N  
ATOM   2045  H   ALA A 133     -25.714  -2.998  15.862  1.00 84.90           H  
ATOM   2046  CA  ALA A 133     -25.202  -3.232  13.801  1.00 84.90           C  
ATOM   2047  HA  ALA A 133     -24.717  -4.141  13.446  1.00 84.90           H  
ATOM   2048  C   ALA A 133     -24.625  -2.054  12.994  1.00 84.90           C  
ATOM   2049  CB  ALA A 133     -26.714  -3.388  13.598  1.00 84.90           C  
ATOM   2050  HB1 ALA A 133     -27.076  -4.242  14.170  1.00 84.90           H  
ATOM   2051  HB2 ALA A 133     -27.237  -2.492  13.934  1.00 84.90           H  
ATOM   2052  HB3 ALA A 133     -26.929  -3.552  12.542  1.00 84.90           H  
ATOM   2053  O   ALA A 133     -23.940  -2.268  11.990  1.00 84.90           O  
ATOM   2054  N   ILE A 134     -24.821  -0.818  13.470  1.00 88.58           N  
ATOM   2055  H   ILE A 134     -25.402  -0.715  14.289  1.00 88.58           H  
ATOM   2056  CA  ILE A 134     -24.281   0.394  12.835  1.00 88.58           C  
ATOM   2057  HA  ILE A 134     -24.592   0.403  11.790  1.00 88.58           H  
ATOM   2058  C   ILE A 134     -22.747   0.382  12.840  1.00 88.58           C  
ATOM   2059  CB  ILE A 134     -24.849   1.662  13.516  1.00 88.58           C  
ATOM   2060  HB  ILE A 134     -24.701   1.575  14.592  1.00 88.58           H  
ATOM   2061  O   ILE A 134     -22.128   0.620  11.803  1.00 88.58           O  
ATOM   2062  CG1 ILE A 134     -26.362   1.798  13.228  1.00 88.58           C  
ATOM   2063 HG12 ILE A 134     -26.510   2.079  12.185  1.00 88.58           H  
ATOM   2064 HG13 ILE A 134     -26.858   0.839  13.374  1.00 88.58           H  
ATOM   2065  CG2 ILE A 134     -24.118   2.929  13.027  1.00 88.58           C  
ATOM   2066 HG21 ILE A 134     -24.180   3.004  11.941  1.00 88.58           H  
ATOM   2067 HG22 ILE A 134     -24.557   3.822  13.472  1.00 88.58           H  
ATOM   2068 HG23 ILE A 134     -23.072   2.907  13.331  1.00 88.58           H  
ATOM   2069  CD1 ILE A 134     -27.068   2.824  14.126  1.00 88.58           C  
ATOM   2070 HD11 ILE A 134     -26.727   3.836  13.904  1.00 88.58           H  
ATOM   2071 HD12 ILE A 134     -26.876   2.596  15.174  1.00 88.58           H  
ATOM   2072 HD13 ILE A 134     -28.142   2.779  13.944  1.00 88.58           H  
ATOM   2073  N   VAL A 135     -22.115   0.066  13.974  1.00 86.19           N  
ATOM   2074  H   VAL A 135     -22.671  -0.117  14.797  1.00 86.19           H  
ATOM   2075  CA  VAL A 135     -20.648  -0.006  14.086  1.00 86.19           C  
ATOM   2076  HA  VAL A 135     -20.222   0.949  13.779  1.00 86.19           H  
ATOM   2077  C   VAL A 135     -20.090  -1.066  13.140  1.00 86.19           C  
ATOM   2078  CB  VAL A 135     -20.228  -0.280  15.544  1.00 86.19           C  
ATOM   2079  HB  VAL A 135     -20.804  -1.121  15.931  1.00 86.19           H  
ATOM   2080  O   VAL A 135     -19.121  -0.804  12.425  1.00 86.19           O  
ATOM   2081  CG1 VAL A 135     -18.736  -0.616  15.681  1.00 86.19           C  
ATOM   2082 HG11 VAL A 135     -18.126   0.170  15.238  1.00 86.19           H  
ATOM   2083 HG12 VAL A 135     -18.520  -1.568  15.195  1.00 86.19           H  
ATOM   2084 HG13 VAL A 135     -18.481  -0.722  16.736  1.00 86.19           H  
ATOM   2085  CG2 VAL A 135     -20.494   0.952  16.419  1.00 86.19           C  
ATOM   2086 HG21 VAL A 135     -21.528   1.284  16.319  1.00 86.19           H  
ATOM   2087 HG22 VAL A 135     -20.319   0.703  17.466  1.00 86.19           H  
ATOM   2088 HG23 VAL A 135     -19.839   1.773  16.128  1.00 86.19           H  
ATOM   2089  N   THR A 136     -20.729  -2.234  13.067  1.00 87.38           N  
ATOM   2090  H   THR A 136     -21.521  -2.388  13.673  1.00 87.38           H  
ATOM   2091  CA  THR A 136     -20.323  -3.306  12.148  1.00 87.38           C  
ATOM   2092  HA  THR A 136     -19.283  -3.559  12.350  1.00 87.38           H  
ATOM   2093  C   THR A 136     -20.419  -2.850  10.689  1.00 87.38           C  
ATOM   2094  CB  THR A 136     -21.163  -4.568  12.383  1.00 87.38           C  
ATOM   2095  HB  THR A 136     -22.209  -4.372  12.147  1.00 87.38           H  
ATOM   2096  O   THR A 136     -19.479  -3.053   9.918  1.00 87.38           O  
ATOM   2097  CG2 THR A 136     -20.667  -5.752  11.553  1.00 87.38           C  
ATOM   2098 HG21 THR A 136     -19.612  -5.940  11.754  1.00 87.38           H  
ATOM   2099 HG22 THR A 136     -21.245  -6.637  11.817  1.00 87.38           H  
ATOM   2100 HG23 THR A 136     -20.806  -5.549  10.491  1.00 87.38           H  
ATOM   2101  OG1 THR A 136     -21.060  -4.957  13.732  1.00 87.38           O  
ATOM   2102  HG1 THR A 136     -21.622  -4.379  14.253  1.00 87.38           H  
ATOM   2103  N   LEU A 137     -21.500  -2.159  10.313  1.00 89.72           N  
ATOM   2104  H   LEU A 137     -22.245  -2.024  10.982  1.00 89.72           H  
ATOM   2105  CA  LEU A 137     -21.683  -1.610   8.968  1.00 89.72           C  
ATOM   2106  HA  LEU A 137     -21.587  -2.425   8.250  1.00 89.72           H  
ATOM   2107  C   LEU A 137     -20.614  -0.560   8.618  1.00 89.72           C  
ATOM   2108  CB  LEU A 137     -23.110  -1.045   8.874  1.00 89.72           C  
ATOM   2109  HB2 LEU A 137     -23.200  -0.178   9.529  1.00 89.72           H  
ATOM   2110  HB3 LEU A 137     -23.798  -1.801   9.252  1.00 89.72           H  
ATOM   2111  O   LEU A 137     -20.060  -0.588   7.517  1.00 89.72           O  
ATOM   2112  CG  LEU A 137     -23.512  -0.667   7.434  1.00 89.72           C  
ATOM   2113  HG  LEU A 137     -22.710  -0.922   6.741  1.00 89.72           H  
ATOM   2114  CD1 LEU A 137     -24.761  -1.435   7.001  1.00 89.72           C  
ATOM   2115 HD11 LEU A 137     -24.567  -2.506   7.047  1.00 89.72           H  
ATOM   2116 HD12 LEU A 137     -25.598  -1.193   7.657  1.00 89.72           H  
ATOM   2117 HD13 LEU A 137     -25.021  -1.169   5.976  1.00 89.72           H  
ATOM   2118  CD2 LEU A 137     -23.790   0.832   7.314  1.00 89.72           C  
ATOM   2119 HD21 LEU A 137     -24.615   1.112   7.969  1.00 89.72           H  
ATOM   2120 HD22 LEU A 137     -24.051   1.076   6.284  1.00 89.72           H  
ATOM   2121 HD23 LEU A 137     -22.899   1.392   7.596  1.00 89.72           H  
ATOM   2122  N   ILE A 138     -20.267   0.320   9.562  1.00 90.87           N  
ATOM   2123  H   ILE A 138     -20.779   0.303  10.432  1.00 90.87           H  
ATOM   2124  CA  ILE A 138     -19.190   1.309   9.393  1.00 90.87           C  
ATOM   2125  HA  ILE A 138     -19.387   1.882   8.487  1.00 90.87           H  
ATOM   2126  C   ILE A 138     -17.839   0.610   9.194  1.00 90.87           C  
ATOM   2127  CB  ILE A 138     -19.161   2.293  10.588  1.00 90.87           C  
ATOM   2128  HB  ILE A 138     -19.148   1.717  11.513  1.00 90.87           H  
ATOM   2129  O   ILE A 138     -17.085   0.986   8.294  1.00 90.87           O  
ATOM   2130  CG1 ILE A 138     -20.421   3.190  10.575  1.00 90.87           C  
ATOM   2131 HG12 ILE A 138     -20.362   3.886   9.738  1.00 90.87           H  
ATOM   2132 HG13 ILE A 138     -21.310   2.579  10.423  1.00 90.87           H  
ATOM   2133  CG2 ILE A 138     -17.897   3.178  10.551  1.00 90.87           C  
ATOM   2134 HG21 ILE A 138     -16.999   2.569  10.656  1.00 90.87           H  
ATOM   2135 HG22 ILE A 138     -17.901   3.883  11.381  1.00 90.87           H  
ATOM   2136 HG23 ILE A 138     -17.855   3.728   9.611  1.00 90.87           H  
ATOM   2137  CD1 ILE A 138     -20.627   3.985  11.871  1.00 90.87           C  
ATOM   2138 HD11 ILE A 138     -19.852   4.742  11.991  1.00 90.87           H  
ATOM   2139 HD12 ILE A 138     -21.593   4.489  11.830  1.00 90.87           H  
ATOM   2140 HD13 ILE A 138     -20.617   3.311  12.728  1.00 90.87           H  
ATOM   2141  N   ILE A 139     -17.531  -0.424   9.984  1.00 87.81           N  
ATOM   2142  H   ILE A 139     -18.184  -0.682  10.709  1.00 87.81           H  
ATOM   2143  CA  ILE A 139     -16.283  -1.192   9.847  1.00 87.81           C  
ATOM   2144  HA  ILE A 139     -15.443  -0.501   9.922  1.00 87.81           H  
ATOM   2145  C   ILE A 139     -16.202  -1.835   8.457  1.00 87.81           C  
ATOM   2146  CB  ILE A 139     -16.150  -2.233  10.983  1.00 87.81           C  
ATOM   2147  HB  ILE A 139     -17.076  -2.805  11.043  1.00 87.81           H  
ATOM   2148  O   ILE A 139     -15.182  -1.683   7.778  1.00 87.81           O  
ATOM   2149  CG1 ILE A 139     -15.913  -1.520  12.334  1.00 87.81           C  
ATOM   2150 HG12 ILE A 139     -16.602  -0.682  12.439  1.00 87.81           H  
ATOM   2151 HG13 ILE A 139     -14.903  -1.109  12.356  1.00 87.81           H  
ATOM   2152  CG2 ILE A 139     -14.991  -3.214  10.709  1.00 87.81           C  
ATOM   2153 HG21 ILE A 139     -15.190  -3.802   9.813  1.00 87.81           H  
ATOM   2154 HG22 ILE A 139     -14.890  -3.922  11.532  1.00 87.81           H  
ATOM   2155 HG23 ILE A 139     -14.056  -2.669  10.586  1.00 87.81           H  
ATOM   2156  CD1 ILE A 139     -16.107  -2.431  13.553  1.00 87.81           C  
ATOM   2157 HD11 ILE A 139     -17.093  -2.893  13.519  1.00 87.81           H  
ATOM   2158 HD12 ILE A 139     -15.341  -3.205  13.587  1.00 87.81           H  
ATOM   2159 HD13 ILE A 139     -16.030  -1.832  14.461  1.00 87.81           H  
ATOM   2160  N   ILE A 140     -17.275  -2.493   8.005  1.00 87.67           N  
ATOM   2161  H   ILE A 140     -18.077  -2.574   8.614  1.00 87.67           H  
ATOM   2162  CA  ILE A 140     -17.348  -3.098   6.665  1.00 87.67           C  
ATOM   2163  HA  ILE A 140     -16.547  -3.831   6.569  1.00 87.67           H  
ATOM   2164  C   ILE A 140     -17.111  -2.031   5.589  1.00 87.67           C  
ATOM   2165  CB  ILE A 140     -18.699  -3.830   6.471  1.00 87.67           C  
ATOM   2166  HB  ILE A 140     -19.506  -3.147   6.735  1.00 87.67           H  
ATOM   2167  O   ILE A 140     -16.272  -2.225   4.707  1.00 87.67           O  
ATOM   2168  CG1 ILE A 140     -18.774  -5.071   7.391  1.00 87.67           C  
ATOM   2169 HG12 ILE A 140     -18.101  -5.842   7.016  1.00 87.67           H  
ATOM   2170 HG13 ILE A 140     -18.439  -4.812   8.395  1.00 87.67           H  
ATOM   2171  CG2 ILE A 140     -18.890  -4.263   5.003  1.00 87.67           C  
ATOM   2172 HG21 ILE A 140     -18.936  -3.394   4.346  1.00 87.67           H  
ATOM   2173 HG22 ILE A 140     -18.070  -4.909   4.690  1.00 87.67           H  
ATOM   2174 HG23 ILE A 140     -19.831  -4.799   4.883  1.00 87.67           H  
ATOM   2175  CD1 ILE A 140     -20.185  -5.662   7.517  1.00 87.67           C  
ATOM   2176 HD11 ILE A 140     -20.523  -6.071   6.565  1.00 87.67           H  
ATOM   2177 HD12 ILE A 140     -20.881  -4.893   7.854  1.00 87.67           H  
ATOM   2178 HD13 ILE A 140     -20.170  -6.469   8.250  1.00 87.67           H  
ATOM   2179  N   LEU A 141     -17.777  -0.878   5.688  1.00 90.48           N  
ATOM   2180  H   LEU A 141     -18.454  -0.776   6.430  1.00 90.48           H  
ATOM   2181  CA  LEU A 141     -17.624   0.220   4.734  1.00 90.48           C  
ATOM   2182  HA  LEU A 141     -17.883  -0.158   3.745  1.00 90.48           H  
ATOM   2183  C   LEU A 141     -16.174   0.730   4.673  1.00 90.48           C  
ATOM   2184  CB  LEU A 141     -18.607   1.339   5.122  1.00 90.48           C  
ATOM   2185  HB2 LEU A 141     -18.300   1.752   6.083  1.00 90.48           H  
ATOM   2186  HB3 LEU A 141     -19.604   0.917   5.248  1.00 90.48           H  
ATOM   2187  O   LEU A 141     -15.625   0.903   3.585  1.00 90.48           O  
ATOM   2188  CG  LEU A 141     -18.682   2.479   4.093  1.00 90.48           C  
ATOM   2189  HG  LEU A 141     -17.674   2.807   3.839  1.00 90.48           H  
ATOM   2190  CD1 LEU A 141     -19.401   2.045   2.814  1.00 90.48           C  
ATOM   2191 HD11 LEU A 141     -20.405   1.694   3.051  1.00 90.48           H  
ATOM   2192 HD12 LEU A 141     -19.473   2.889   2.128  1.00 90.48           H  
ATOM   2193 HD13 LEU A 141     -18.847   1.246   2.321  1.00 90.48           H  
ATOM   2194  CD2 LEU A 141     -19.423   3.673   4.689  1.00 90.48           C  
ATOM   2195 HD21 LEU A 141     -18.900   4.028   5.577  1.00 90.48           H  
ATOM   2196 HD22 LEU A 141     -19.470   4.483   3.961  1.00 90.48           H  
ATOM   2197 HD23 LEU A 141     -20.437   3.382   4.966  1.00 90.48           H  
ATOM   2198  N   VAL A 142     -15.518   0.924   5.822  1.00 89.29           N  
ATOM   2199  H   VAL A 142     -16.021   0.765   6.683  1.00 89.29           H  
ATOM   2200  CA  VAL A 142     -14.113   1.367   5.887  1.00 89.29           C  
ATOM   2201  HA  VAL A 142     -14.017   2.286   5.309  1.00 89.29           H  
ATOM   2202  C   VAL A 142     -13.173   0.340   5.251  1.00 89.29           C  
ATOM   2203  CB  VAL A 142     -13.702   1.669   7.343  1.00 89.29           C  
ATOM   2204  HB  VAL A 142     -13.971   0.825   7.978  1.00 89.29           H  
ATOM   2205  O   VAL A 142     -12.255   0.726   4.517  1.00 89.29           O  
ATOM   2206  CG1 VAL A 142     -12.193   1.925   7.493  1.00 89.29           C  
ATOM   2207 HG11 VAL A 142     -11.636   1.010   7.290  1.00 89.29           H  
ATOM   2208 HG12 VAL A 142     -11.879   2.710   6.804  1.00 89.29           H  
ATOM   2209 HG13 VAL A 142     -11.978   2.230   8.517  1.00 89.29           H  
ATOM   2210  CG2 VAL A 142     -14.416   2.927   7.856  1.00 89.29           C  
ATOM   2211 HG21 VAL A 142     -14.085   3.805   7.301  1.00 89.29           H  
ATOM   2212 HG22 VAL A 142     -14.207   3.065   8.917  1.00 89.29           H  
ATOM   2213 HG23 VAL A 142     -15.495   2.832   7.735  1.00 89.29           H  
ATOM   2214  N   VAL A 143     -13.395  -0.956   5.493  1.00 88.36           N  
ATOM   2215  H   VAL A 143     -14.164  -1.205   6.098  1.00 88.36           H  
ATOM   2216  CA  VAL A 143     -12.611  -2.039   4.876  1.00 88.36           C  
ATOM   2217  HA  VAL A 143     -11.553  -1.859   5.072  1.00 88.36           H  
ATOM   2218  C   VAL A 143     -12.783  -2.030   3.356  1.00 88.36           C  
ATOM   2219  CB  VAL A 143     -12.977  -3.408   5.485  1.00 88.36           C  
ATOM   2220  HB  VAL A 143     -14.059  -3.542   5.460  1.00 88.36           H  
ATOM   2221  O   VAL A 143     -11.782  -2.074   2.637  1.00 88.36           O  
ATOM   2222  CG1 VAL A 143     -12.324  -4.578   4.735  1.00 88.36           C  
ATOM   2223 HG11 VAL A 143     -11.245  -4.439   4.677  1.00 88.36           H  
ATOM   2224 HG12 VAL A 143     -12.736  -4.659   3.729  1.00 88.36           H  
ATOM   2225 HG13 VAL A 143     -12.539  -5.512   5.255  1.00 88.36           H  
ATOM   2226  CG2 VAL A 143     -12.498  -3.493   6.941  1.00 88.36           C  
ATOM   2227 HG21 VAL A 143     -12.851  -4.422   7.387  1.00 88.36           H  
ATOM   2228 HG22 VAL A 143     -12.897  -2.665   7.527  1.00 88.36           H  
ATOM   2229 HG23 VAL A 143     -11.409  -3.464   6.985  1.00 88.36           H  
ATOM   2230  N   VAL A 144     -14.015  -1.885   2.858  1.00 92.32           N  
ATOM   2231  H   VAL A 144     -14.792  -1.863   3.504  1.00 92.32           H  
ATOM   2232  CA  VAL A 144     -14.307  -1.798   1.417  1.00 92.32           C  
ATOM   2233  HA  VAL A 144     -13.884  -2.673   0.924  1.00 92.32           H  
ATOM   2234  C   VAL A 144     -13.639  -0.572   0.794  1.00 92.32           C  
ATOM   2235  CB  VAL A 144     -15.828  -1.801   1.160  1.00 92.32           C  
ATOM   2236  HB  VAL A 144     -16.302  -1.038   1.777  1.00 92.32           H  
ATOM   2237  O   VAL A 144     -12.934  -0.709  -0.206  1.00 92.32           O  
ATOM   2238  CG1 VAL A 144     -16.172  -1.519  -0.310  1.00 92.32           C  
ATOM   2239 HG11 VAL A 144     -15.898  -0.498  -0.578  1.00 92.32           H  
ATOM   2240 HG12 VAL A 144     -15.649  -2.220  -0.961  1.00 92.32           H  
ATOM   2241 HG13 VAL A 144     -17.246  -1.625  -0.461  1.00 92.32           H  
ATOM   2242  CG2 VAL A 144     -16.430  -3.168   1.510  1.00 92.32           C  
ATOM   2243 HG21 VAL A 144     -17.515  -3.126   1.415  1.00 92.32           H  
ATOM   2244 HG22 VAL A 144     -16.043  -3.935   0.839  1.00 92.32           H  
ATOM   2245 HG23 VAL A 144     -16.190  -3.450   2.535  1.00 92.32           H  
ATOM   2246  N   ILE A 145     -13.772   0.612   1.401  1.00 92.71           N  
ATOM   2247  H   ILE A 145     -14.372   0.665   2.212  1.00 92.71           H  
ATOM   2248  CA  ILE A 145     -13.145   1.845   0.900  1.00 92.71           C  
ATOM   2249  HA  ILE A 145     -13.494   2.020  -0.118  1.00 92.71           H  
ATOM   2250  C   ILE A 145     -11.622   1.686   0.829  1.00 92.71           C  
ATOM   2251  CB  ILE A 145     -13.553   3.062   1.765  1.00 92.71           C  
ATOM   2252  HB  ILE A 145     -13.387   2.812   2.813  1.00 92.71           H  
ATOM   2253  O   ILE A 145     -11.012   2.030  -0.187  1.00 92.71           O  
ATOM   2254  CG1 ILE A 145     -15.050   3.389   1.559  1.00 92.71           C  
ATOM   2255 HG12 ILE A 145     -15.643   2.476   1.608  1.00 92.71           H  
ATOM   2256 HG13 ILE A 145     -15.196   3.811   0.564  1.00 92.71           H  
ATOM   2257  CG2 ILE A 145     -12.702   4.303   1.419  1.00 92.71           C  
ATOM   2258 HG21 ILE A 145     -11.652   4.131   1.652  1.00 92.71           H  
ATOM   2259 HG22 ILE A 145     -13.021   5.162   2.010  1.00 92.71           H  
ATOM   2260 HG23 ILE A 145     -12.806   4.542   0.360  1.00 92.71           H  
ATOM   2261  CD1 ILE A 145     -15.616   4.364   2.600  1.00 92.71           C  
ATOM   2262 HD11 ILE A 145     -15.156   5.348   2.506  1.00 92.71           H  
ATOM   2263 HD12 ILE A 145     -15.448   3.975   3.604  1.00 92.71           H  
ATOM   2264 HD13 ILE A 145     -16.688   4.476   2.437  1.00 92.71           H  
ATOM   2265  N   ARG A 146     -10.988   1.133   1.872  1.00 87.07           N  
ATOM   2266  H   ARG A 146     -11.538   0.852   2.671  1.00 87.07           H  
ATOM   2267  CA  ARG A 146      -9.536   0.889   1.864  1.00 87.07           C  
ATOM   2268  HA  ARG A 146      -9.031   1.808   1.570  1.00 87.07           H  
ATOM   2269  C   ARG A 146      -9.130  -0.143   0.815  1.00 87.07           C  
ATOM   2270  CB  ARG A 146      -9.046   0.473   3.256  1.00 87.07           C  
ATOM   2271  HB2 ARG A 146      -8.052   0.037   3.150  1.00 87.07           H  
ATOM   2272  HB3 ARG A 146      -9.708  -0.281   3.682  1.00 87.07           H  
ATOM   2273  O   ARG A 146      -8.124   0.069   0.138  1.00 87.07           O  
ATOM   2274  CG  ARG A 146      -8.947   1.686   4.189  1.00 87.07           C  
ATOM   2275  HG2 ARG A 146      -8.400   2.482   3.685  1.00 87.07           H  
ATOM   2276  HG3 ARG A 146      -9.944   2.046   4.443  1.00 87.07           H  
ATOM   2277  CD  ARG A 146      -8.191   1.301   5.462  1.00 87.07           C  
ATOM   2278  HD2 ARG A 146      -7.229   0.867   5.187  1.00 87.07           H  
ATOM   2279  HD3 ARG A 146      -8.779   0.553   5.993  1.00 87.07           H  
ATOM   2280  NE  ARG A 146      -7.965   2.472   6.329  1.00 87.07           N  
ATOM   2281  HE  ARG A 146      -8.256   3.366   5.962  1.00 87.07           H  
ATOM   2282  NH1 ARG A 146      -7.153   1.327   8.145  1.00 87.07           N  
ATOM   2283 HH11 ARG A 146      -7.296   0.460   7.647  1.00 87.07           H  
ATOM   2284 HH12 ARG A 146      -6.890   1.308   9.120  1.00 87.07           H  
ATOM   2285  NH2 ARG A 146      -7.411   3.540   8.263  1.00 87.07           N  
ATOM   2286 HH21 ARG A 146      -7.143   3.500   9.236  1.00 87.07           H  
ATOM   2287 HH22 ARG A 146      -7.750   4.412   7.881  1.00 87.07           H  
ATOM   2288  CZ  ARG A 146      -7.509   2.442   7.568  1.00 87.07           C  
ATOM   2289  N   GLY A 147      -9.910  -1.209   0.639  1.00 86.38           N  
ATOM   2290  H   GLY A 147     -10.706  -1.327   1.248  1.00 86.38           H  
ATOM   2291  CA  GLY A 147      -9.705  -2.196  -0.422  1.00 86.38           C  
ATOM   2292  HA2 GLY A 147      -8.741  -2.687  -0.291  1.00 86.38           H  
ATOM   2293  HA3 GLY A 147     -10.495  -2.944  -0.363  1.00 86.38           H  
ATOM   2294  C   GLY A 147      -9.753  -1.557  -1.812  1.00 86.38           C  
ATOM   2295  O   GLY A 147      -8.827  -1.728  -2.605  1.00 86.38           O  
ATOM   2296  N   VAL A 148     -10.766  -0.730  -2.076  1.00 90.98           N  
ATOM   2297  H   VAL A 148     -11.497  -0.637  -1.386  1.00 90.98           H  
ATOM   2298  CA  VAL A 148     -10.916  -0.009  -3.348  1.00 90.98           C  
ATOM   2299  HA  VAL A 148     -10.871  -0.734  -4.161  1.00 90.98           H  
ATOM   2300  C   VAL A 148      -9.770   0.978  -3.575  1.00 90.98           C  
ATOM   2301  CB  VAL A 148     -12.288   0.689  -3.422  1.00 90.98           C  
ATOM   2302  HB  VAL A 148     -12.438   1.295  -2.528  1.00 90.98           H  
ATOM   2303  O   VAL A 148      -9.216   1.015  -4.671  1.00 90.98           O  
ATOM   2304  CG1 VAL A 148     -12.399   1.597  -4.653  1.00 90.98           C  
ATOM   2305 HG11 VAL A 148     -11.731   2.452  -4.553  1.00 90.98           H  
ATOM   2306 HG12 VAL A 148     -12.144   1.038  -5.553  1.00 90.98           H  
ATOM   2307 HG13 VAL A 148     -13.418   1.975  -4.743  1.00 90.98           H  
ATOM   2308  CG2 VAL A 148     -13.415  -0.349  -3.514  1.00 90.98           C  
ATOM   2309 HG21 VAL A 148     -13.364  -1.055  -2.686  1.00 90.98           H  
ATOM   2310 HG22 VAL A 148     -14.384   0.149  -3.476  1.00 90.98           H  
ATOM   2311 HG23 VAL A 148     -13.338  -0.905  -4.448  1.00 90.98           H  
ATOM   2312  N   GLN A 149      -9.348   1.737  -2.557  1.00 90.60           N  
ATOM   2313  H   GLN A 149      -9.854   1.692  -1.684  1.00 90.60           H  
ATOM   2314  CA  GLN A 149      -8.194   2.642  -2.669  1.00 90.60           C  
ATOM   2315  HA  GLN A 149      -8.374   3.351  -3.478  1.00 90.60           H  
ATOM   2316  C   GLN A 149      -6.905   1.886  -3.003  1.00 90.60           C  
ATOM   2317  CB  GLN A 149      -7.996   3.415  -1.360  1.00 90.60           C  
ATOM   2318  HB2 GLN A 149      -8.052   2.724  -0.518  1.00 90.60           H  
ATOM   2319  HB3 GLN A 149      -7.004   3.867  -1.365  1.00 90.60           H  
ATOM   2320  O   GLN A 149      -6.139   2.308  -3.871  1.00 90.60           O  
ATOM   2321  CG  GLN A 149      -9.024   4.537  -1.176  1.00 90.60           C  
ATOM   2322  HG2 GLN A 149     -10.035   4.132  -1.215  1.00 90.60           H  
ATOM   2323  HG3 GLN A 149      -8.918   5.253  -1.991  1.00 90.60           H  
ATOM   2324  CD  GLN A 149      -8.846   5.279   0.145  1.00 90.60           C  
ATOM   2325  NE2 GLN A 149      -9.598   6.334   0.364  1.00 90.60           N  
ATOM   2326 HE21 GLN A 149     -10.321   6.599  -0.290  1.00 90.60           H  
ATOM   2327 HE22 GLN A 149      -9.477   6.800   1.252  1.00 90.60           H  
ATOM   2328  OE1 GLN A 149      -8.030   4.949   0.993  1.00 90.60           O  
ATOM   2329  N   VAL A 150      -6.671   0.746  -2.354  1.00 85.73           N  
ATOM   2330  H   VAL A 150      -7.335   0.452  -1.651  1.00 85.73           H  
ATOM   2331  CA  VAL A 150      -5.528  -0.124  -2.638  1.00 85.73           C  
ATOM   2332  HA  VAL A 150      -4.608   0.445  -2.507  1.00 85.73           H  
ATOM   2333  C   VAL A 150      -5.558  -0.603  -4.090  1.00 85.73           C  
ATOM   2334  CB  VAL A 150      -5.525  -1.289  -1.638  1.00 85.73           C  
ATOM   2335  HB  VAL A 150      -6.543  -1.647  -1.486  1.00 85.73           H  
ATOM   2336  O   VAL A 150      -4.568  -0.421  -4.802  1.00 85.73           O  
ATOM   2337  CG1 VAL A 150      -4.690  -2.470  -2.112  1.00 85.73           C  
ATOM   2338 HG11 VAL A 150      -3.669  -2.145  -2.309  1.00 85.73           H  
ATOM   2339 HG12 VAL A 150      -5.116  -2.903  -3.018  1.00 85.73           H  
ATOM   2340 HG13 VAL A 150      -4.761  -3.243  -1.347  1.00 85.73           H  
ATOM   2341  CG2 VAL A 150      -4.964  -0.828  -0.286  1.00 85.73           C  
ATOM   2342 HG21 VAL A 150      -5.048  -1.638   0.437  1.00 85.73           H  
ATOM   2343 HG22 VAL A 150      -5.537   0.023   0.084  1.00 85.73           H  
ATOM   2344 HG23 VAL A 150      -3.919  -0.538  -0.389  1.00 85.73           H  
ATOM   2345  N   VAL A 151      -6.688  -1.137  -4.555  1.00 84.57           N  
ATOM   2346  H   VAL A 151      -7.468  -1.251  -3.924  1.00 84.57           H  
ATOM   2347  CA  VAL A 151      -6.841  -1.607  -5.941  1.00 84.57           C  
ATOM   2348  HA  VAL A 151      -6.059  -2.336  -6.154  1.00 84.57           H  
ATOM   2349  C   VAL A 151      -6.654  -0.452  -6.927  1.00 84.57           C  
ATOM   2350  CB  VAL A 151      -8.202  -2.305  -6.129  1.00 84.57           C  
ATOM   2351  HB  VAL A 151      -8.997  -1.642  -5.789  1.00 84.57           H  
ATOM   2352  O   VAL A 151      -5.883  -0.577  -7.877  1.00 84.57           O  
ATOM   2353  CG1 VAL A 151      -8.464  -2.675  -7.594  1.00 84.57           C  
ATOM   2354 HG11 VAL A 151      -8.568  -1.778  -8.203  1.00 84.57           H  
ATOM   2355 HG12 VAL A 151      -7.649  -3.285  -7.983  1.00 84.57           H  
ATOM   2356 HG13 VAL A 151      -9.394  -3.238  -7.669  1.00 84.57           H  
ATOM   2357  CG2 VAL A 151      -8.254  -3.606  -5.316  1.00 84.57           C  
ATOM   2358 HG21 VAL A 151      -8.051  -3.420  -4.262  1.00 84.57           H  
ATOM   2359 HG22 VAL A 151      -9.247  -4.049  -5.398  1.00 84.57           H  
ATOM   2360 HG23 VAL A 151      -7.517  -4.316  -5.693  1.00 84.57           H  
ATOM   2361  N   ALA A 152      -7.251   0.711  -6.662  1.00 86.39           N  
ATOM   2362  H   ALA A 152      -7.884   0.761  -5.877  1.00 86.39           H  
ATOM   2363  CA  ALA A 152      -7.095   1.900  -7.494  1.00 86.39           C  
ATOM   2364  HA  ALA A 152      -7.426   1.658  -8.504  1.00 86.39           H  
ATOM   2365  C   ALA A 152      -5.629   2.354  -7.582  1.00 86.39           C  
ATOM   2366  CB  ALA A 152      -7.999   3.010  -6.944  1.00 86.39           C  
ATOM   2367  HB1 ALA A 152      -9.035   2.670  -6.939  1.00 86.39           H  
ATOM   2368  HB2 ALA A 152      -7.924   3.893  -7.579  1.00 86.39           H  
ATOM   2369  HB3 ALA A 152      -7.707   3.270  -5.927  1.00 86.39           H  
ATOM   2370  O   ALA A 152      -5.151   2.687  -8.667  1.00 86.39           O  
ATOM   2371  N   THR A 153      -4.878   2.331  -6.473  1.00 85.40           N  
ATOM   2372  H   THR A 153      -5.328   2.105  -5.597  1.00 85.40           H  
ATOM   2373  CA  THR A 153      -3.444   2.674  -6.496  1.00 85.40           C  
ATOM   2374  HA  THR A 153      -3.337   3.617  -7.032  1.00 85.40           H  
ATOM   2375  C   THR A 153      -2.604   1.658  -7.267  1.00 85.40           C  
ATOM   2376  CB  THR A 153      -2.842   2.887  -5.099  1.00 85.40           C  
ATOM   2377  HB  THR A 153      -1.777   3.086  -5.222  1.00 85.40           H  
ATOM   2378  O   THR A 153      -1.670   2.061  -7.961  1.00 85.40           O  
ATOM   2379  CG2 THR A 153      -3.439   4.103  -4.393  1.00 85.40           C  
ATOM   2380 HG21 THR A 153      -3.112   5.010  -4.900  1.00 85.40           H  
ATOM   2381 HG22 THR A 153      -3.097   4.134  -3.358  1.00 85.40           H  
ATOM   2382 HG23 THR A 153      -4.529   4.074  -4.408  1.00 85.40           H  
ATOM   2383  OG1 THR A 153      -2.951   1.757  -4.265  1.00 85.40           O  
ATOM   2384  HG1 THR A 153      -3.787   1.318  -4.437  1.00 85.40           H  
ATOM   2385  N   MET A 154      -2.951   0.367  -7.216  1.00 79.03           N  
ATOM   2386  H   MET A 154      -3.729   0.094  -6.632  1.00 79.03           H  
ATOM   2387  CA  MET A 154      -2.282  -0.666  -8.013  1.00 79.03           C  
ATOM   2388  HA  MET A 154      -1.205  -0.568  -7.878  1.00 79.03           H  
ATOM   2389  C   MET A 154      -2.549  -0.476  -9.509  1.00 79.03           C  
ATOM   2390  CB  MET A 154      -2.695  -2.071  -7.548  1.00 79.03           C  
ATOM   2391  HB2 MET A 154      -2.335  -2.796  -8.278  1.00 79.03           H  
ATOM   2392  HB3 MET A 154      -3.781  -2.149  -7.491  1.00 79.03           H  
ATOM   2393  O   MET A 154      -1.596  -0.423 -10.285  1.00 79.03           O  
ATOM   2394  CG  MET A 154      -2.083  -2.406  -6.183  1.00 79.03           C  
ATOM   2395  HG2 MET A 154      -2.477  -1.707  -5.445  1.00 79.03           H  
ATOM   2396  HG3 MET A 154      -1.004  -2.260  -6.237  1.00 79.03           H  
ATOM   2397  SD  MET A 154      -2.396  -4.087  -5.576  1.00 79.03           S  
ATOM   2398  CE  MET A 154      -1.351  -5.060  -6.698  1.00 79.03           C  
ATOM   2399  HE1 MET A 154      -1.396  -6.110  -6.410  1.00 79.03           H  
ATOM   2400  HE2 MET A 154      -0.320  -4.713  -6.642  1.00 79.03           H  
ATOM   2401  HE3 MET A 154      -1.715  -4.962  -7.721  1.00 79.03           H  
ATOM   2402  N   VAL A 155      -3.810  -0.274  -9.903  1.00 82.03           N  
ATOM   2403  H   VAL A 155      -4.543  -0.342  -9.211  1.00 82.03           H  
ATOM   2404  CA  VAL A 155      -4.198  -0.024 -11.304  1.00 82.03           C  
ATOM   2405  HA  VAL A 155      -3.836  -0.844 -11.924  1.00 82.03           H  
ATOM   2406  C   VAL A 155      -3.551   1.258 -11.838  1.00 82.03           C  
ATOM   2407  CB  VAL A 155      -5.735   0.040 -11.430  1.00 82.03           C  
ATOM   2408  HB  VAL A 155      -6.119   0.780 -10.727  1.00 82.03           H  
ATOM   2409  O   VAL A 155      -3.058   1.303 -12.962  1.00 82.03           O  
ATOM   2410  CG1 VAL A 155      -6.188   0.431 -12.842  1.00 82.03           C  
ATOM   2411 HG11 VAL A 155      -5.750  -0.245 -13.576  1.00 82.03           H  
ATOM   2412 HG12 VAL A 155      -5.889   1.454 -13.071  1.00 82.03           H  
ATOM   2413 HG13 VAL A 155      -7.275   0.376 -12.911  1.00 82.03           H  
ATOM   2414  CG2 VAL A 155      -6.375  -1.318 -11.112  1.00 82.03           C  
ATOM   2415 HG21 VAL A 155      -6.084  -1.670 -10.122  1.00 82.03           H  
ATOM   2416 HG22 VAL A 155      -6.064  -2.059 -11.848  1.00 82.03           H  
ATOM   2417 HG23 VAL A 155      -7.461  -1.230 -11.136  1.00 82.03           H  
ATOM   2418  N   ARG A 156      -3.479   2.317 -11.024  1.00 82.58           N  
ATOM   2419  H   ARG A 156      -3.941   2.262 -10.127  1.00 82.58           H  
ATOM   2420  CA  ARG A 156      -2.825   3.569 -11.432  1.00 82.58           C  
ATOM   2421  HA  ARG A 156      -3.201   3.826 -12.422  1.00 82.58           H  
ATOM   2422  C   ARG A 156      -1.309   3.408 -11.583  1.00 82.58           C  
ATOM   2423  CB  ARG A 156      -3.215   4.673 -10.442  1.00 82.58           C  
ATOM   2424  HB2 ARG A 156      -2.572   4.632  -9.562  1.00 82.58           H  
ATOM   2425  HB3 ARG A 156      -4.244   4.501 -10.126  1.00 82.58           H  
ATOM   2426  O   ARG A 156      -0.713   4.061 -12.437  1.00 82.58           O  
ATOM   2427  CG  ARG A 156      -3.176   6.067 -11.076  1.00 82.58           C  
ATOM   2428  HG2 ARG A 156      -2.153   6.332 -11.343  1.00 82.58           H  
ATOM   2429  HG3 ARG A 156      -3.794   6.062 -11.973  1.00 82.58           H  
ATOM   2430  CD  ARG A 156      -3.741   7.086 -10.079  1.00 82.58           C  
ATOM   2431  HD2 ARG A 156      -4.655   6.679  -9.646  1.00 82.58           H  
ATOM   2432  HD3 ARG A 156      -3.015   7.239  -9.280  1.00 82.58           H  
ATOM   2433  NE  ARG A 156      -4.063   8.372 -10.726  1.00 82.58           N  
ATOM   2434  HE  ARG A 156      -3.869   8.446 -11.714  1.00 82.58           H  
ATOM   2435  NH1 ARG A 156      -4.990   9.396  -8.888  1.00 82.58           N  
ATOM   2436 HH11 ARG A 156      -5.492  10.173  -8.483  1.00 82.58           H  
ATOM   2437 HH12 ARG A 156      -4.800   8.573  -8.334  1.00 82.58           H  
ATOM   2438  NH2 ARG A 156      -4.979  10.456 -10.847  1.00 82.58           N  
ATOM   2439 HH21 ARG A 156      -4.809  10.486 -11.842  1.00 82.58           H  
ATOM   2440 HH22 ARG A 156      -5.475  11.220 -10.412  1.00 82.58           H  
ATOM   2441  CZ  ARG A 156      -4.671   9.397 -10.153  1.00 82.58           C  
ATOM   2442  N   GLY A 157      -0.691   2.540 -10.780  1.00 76.60           N  
ATOM   2443  H   GLY A 157      -1.248   2.046 -10.098  1.00 76.60           H  
ATOM   2444  CA  GLY A 157       0.732   2.215 -10.872  1.00 76.60           C  
ATOM   2445  HA2 GLY A 157       1.321   3.131 -10.840  1.00 76.60           H  
ATOM   2446  HA3 GLY A 157       1.001   1.593 -10.018  1.00 76.60           H  
ATOM   2447  C   GLY A 157       1.092   1.446 -12.145  1.00 76.60           C  
ATOM   2448  O   GLY A 157       2.082   1.785 -12.797  1.00 76.60           O  
ATOM   2449  N   THR A 158       0.276   0.466 -12.544  1.00 75.45           N  
ATOM   2450  H   THR A 158      -0.537   0.233 -11.992  1.00 75.45           H  
ATOM   2451  CA  THR A 158       0.547  -0.361 -13.735  1.00 75.45           C  
ATOM   2452  HA  THR A 158       1.568  -0.737 -13.668  1.00 75.45           H  
ATOM   2453  C   THR A 158       0.471   0.440 -15.036  1.00 75.45           C  
ATOM   2454  CB  THR A 158      -0.387  -1.579 -13.811  1.00 75.45           C  
ATOM   2455  HB  THR A 158      -0.225  -2.093 -14.759  1.00 75.45           H  
ATOM   2456  O   THR A 158       1.323   0.269 -15.907  1.00 75.45           O  
ATOM   2457  CG2 THR A 158      -0.128  -2.567 -12.673  1.00 75.45           C  
ATOM   2458 HG21 THR A 158      -0.286  -2.091 -11.705  1.00 75.45           H  
ATOM   2459 HG22 THR A 158       0.898  -2.930 -12.732  1.00 75.45           H  
ATOM   2460 HG23 THR A 158      -0.807  -3.414 -12.768  1.00 75.45           H  
ATOM   2461  OG1 THR A 158      -1.733  -1.184 -13.730  1.00 75.45           O  
ATOM   2462  HG1 THR A 158      -2.194  -1.526 -14.499  1.00 75.45           H  
ATOM   2463  N   ILE A 159      -0.467   1.388 -15.148  1.00 74.55           N  
ATOM   2464  H   ILE A 159      -1.171   1.435 -14.425  1.00 74.55           H  
ATOM   2465  CA  ILE A 159      -0.635   2.205 -16.366  1.00 74.55           C  
ATOM   2466  HA  ILE A 159      -0.706   1.530 -17.219  1.00 74.55           H  
ATOM   2467  C   ILE A 159       0.589   3.112 -16.622  1.00 74.55           C  
ATOM   2468  CB  ILE A 159      -1.958   3.007 -16.283  1.00 74.55           C  
ATOM   2469  HB  ILE A 159      -1.931   3.619 -15.381  1.00 74.55           H  
ATOM   2470  O   ILE A 159       0.968   3.356 -17.770  1.00 74.55           O  
ATOM   2471  CG1 ILE A 159      -3.183   2.061 -16.206  1.00 74.55           C  
ATOM   2472 HG12 ILE A 159      -3.342   1.594 -17.177  1.00 74.55           H  
ATOM   2473 HG13 ILE A 159      -2.995   1.258 -15.494  1.00 74.55           H  
ATOM   2474  CG2 ILE A 159      -2.118   3.938 -17.502  1.00 74.55           C  
ATOM   2475 HG21 ILE A 159      -2.041   3.359 -18.422  1.00 74.55           H  
ATOM   2476 HG22 ILE A 159      -3.085   4.441 -17.483  1.00 74.55           H  
ATOM   2477 HG23 ILE A 159      -1.348   4.709 -17.499  1.00 74.55           H  
ATOM   2478  CD1 ILE A 159      -4.479   2.759 -15.769  1.00 74.55           C  
ATOM   2479 HD11 ILE A 159      -4.829   3.448 -16.538  1.00 74.55           H  
ATOM   2480 HD12 ILE A 159      -5.252   2.008 -15.605  1.00 74.55           H  
ATOM   2481 HD13 ILE A 159      -4.315   3.302 -14.837  1.00 74.55           H  
ATOM   2482  N   ILE A 160       1.254   3.603 -15.569  1.00 71.01           N  
ATOM   2483  H   ILE A 160       0.943   3.338 -14.645  1.00 71.01           H  
ATOM   2484  CA  ILE A 160       2.402   4.518 -15.713  1.00 71.01           C  
ATOM   2485  HA  ILE A 160       2.179   5.213 -16.523  1.00 71.01           H  
ATOM   2486  C   ILE A 160       3.677   3.765 -16.133  1.00 71.01           C  
ATOM   2487  CB  ILE A 160       2.592   5.351 -14.422  1.00 71.01           C  
ATOM   2488  HB  ILE A 160       2.713   4.664 -13.585  1.00 71.01           H  
ATOM   2489  O   ILE A 160       4.495   4.308 -16.887  1.00 71.01           O  
ATOM   2490  CG1 ILE A 160       1.343   6.234 -14.171  1.00 71.01           C  
ATOM   2491 HG12 ILE A 160       1.267   6.987 -14.955  1.00 71.01           H  
ATOM   2492 HG13 ILE A 160       0.443   5.621 -14.221  1.00 71.01           H  
ATOM   2493  CG2 ILE A 160       3.847   6.249 -14.504  1.00 71.01           C  
ATOM   2494 HG21 ILE A 160       4.739   5.639 -14.644  1.00 71.01           H  
ATOM   2495 HG22 ILE A 160       3.979   6.795 -13.570  1.00 71.01           H  
ATOM   2496 HG23 ILE A 160       3.748   6.952 -15.332  1.00 71.01           H  
ATOM   2497  CD1 ILE A 160       1.330   6.934 -12.806  1.00 71.01           C  
ATOM   2498 HD11 ILE A 160       0.373   7.438 -12.674  1.00 71.01           H  
ATOM   2499 HD12 ILE A 160       2.123   7.679 -12.741  1.00 71.01           H  
ATOM   2500 HD13 ILE A 160       1.450   6.197 -12.013  1.00 71.01           H  
ATOM   2501  N   GLU A 161       3.857   2.523 -15.679  1.00 66.30           N  
ATOM   2502  H   GLU A 161       3.152   2.116 -15.082  1.00 66.30           H  
ATOM   2503  CA  GLU A 161       5.022   1.696 -16.029  1.00 66.30           C  
ATOM   2504  HA  GLU A 161       5.935   2.272 -15.877  1.00 66.30           H  
ATOM   2505  C   GLU A 161       5.007   1.280 -17.511  1.00 66.30           C  
ATOM   2506  CB  GLU A 161       5.085   0.468 -15.106  1.00 66.30           C  
ATOM   2507  HB2 GLU A 161       5.707  -0.292 -15.579  1.00 66.30           H  
ATOM   2508  HB3 GLU A 161       4.082   0.049 -15.016  1.00 66.30           H  
ATOM   2509  O   GLU A 161       6.026   1.417 -18.201  1.00 66.30           O  
ATOM   2510  CG  GLU A 161       5.624   0.781 -13.693  1.00 66.30           C  
ATOM   2511  HG2 GLU A 161       5.538   1.850 -13.495  1.00 66.30           H  
ATOM   2512  HG3 GLU A 161       4.989   0.271 -12.968  1.00 66.30           H  
ATOM   2513  CD  GLU A 161       7.073   0.311 -13.473  1.00 66.30           C  
ATOM   2514  OE1 GLU A 161       7.897   1.143 -13.026  1.00 66.30           O  
ATOM   2515  OE2 GLU A 161       7.372  -0.867 -13.776  1.00 66.30           O  
ATOM   2516  N   GLU A 162       3.853   0.869 -18.050  1.00 66.13           N  
ATOM   2517  H   GLU A 162       3.046   0.752 -17.454  1.00 66.13           H  
ATOM   2518  CA  GLU A 162       3.757   0.430 -19.451  1.00 66.13           C  
ATOM   2519  HA  GLU A 162       4.511  -0.337 -19.626  1.00 66.13           H  
ATOM   2520  C   GLU A 162       4.045   1.559 -20.454  1.00 66.13           C  
ATOM   2521  CB  GLU A 162       2.383  -0.189 -19.732  1.00 66.13           C  
ATOM   2522  HB2 GLU A 162       1.598   0.466 -19.356  1.00 66.13           H  
ATOM   2523  HB3 GLU A 162       2.274  -0.283 -20.812  1.00 66.13           H  
ATOM   2524  O   GLU A 162       4.709   1.344 -21.479  1.00 66.13           O  
ATOM   2525  CG  GLU A 162       2.259  -1.588 -19.112  1.00 66.13           C  
ATOM   2526  HG2 GLU A 162       2.209  -1.497 -18.027  1.00 66.13           H  
ATOM   2527  HG3 GLU A 162       3.155  -2.156 -19.363  1.00 66.13           H  
ATOM   2528  CD  GLU A 162       1.029  -2.346 -19.628  1.00 66.13           C  
ATOM   2529  OE1 GLU A 162       1.090  -3.594 -19.598  1.00 66.13           O  
ATOM   2530  OE2 GLU A 162       0.091  -1.680 -20.120  1.00 66.13           O  
ATOM   2531  N   GLY A 163       3.639   2.793 -20.137  1.00 63.98           N  
ATOM   2532  H   GLY A 163       3.073   2.901 -19.308  1.00 63.98           H  
ATOM   2533  CA  GLY A 163       3.893   3.954 -20.993  1.00 63.98           C  
ATOM   2534  HA2 GLY A 163       3.339   4.803 -20.592  1.00 63.98           H  
ATOM   2535  HA3 GLY A 163       3.527   3.747 -21.999  1.00 63.98           H  
ATOM   2536  C   GLY A 163       5.375   4.344 -21.077  1.00 63.98           C  
ATOM   2537  O   GLY A 163       5.863   4.769 -22.132  1.00 63.98           O  
ATOM   2538  N   ARG A 164       6.137   4.169 -19.990  1.00 66.31           N  
ATOM   2539  H   ARG A 164       5.707   3.755 -19.175  1.00 66.31           H  
ATOM   2540  CA  ARG A 164       7.544   4.613 -19.929  1.00 66.31           C  
ATOM   2541  HA  ARG A 164       7.626   5.554 -20.473  1.00 66.31           H  
ATOM   2542  C   ARG A 164       8.509   3.665 -20.647  1.00 66.31           C  
ATOM   2543  CB  ARG A 164       7.939   4.876 -18.468  1.00 66.31           C  
ATOM   2544  HB2 ARG A 164       7.646   4.029 -17.848  1.00 66.31           H  
ATOM   2545  HB3 ARG A 164       9.021   4.993 -18.408  1.00 66.31           H  
ATOM   2546  O   ARG A 164       9.539   4.121 -21.156  1.00 66.31           O  
ATOM   2547  CG  ARG A 164       7.276   6.164 -17.949  1.00 66.31           C  
ATOM   2548  HG2 ARG A 164       6.191   6.068 -17.992  1.00 66.31           H  
ATOM   2549  HG3 ARG A 164       7.579   6.997 -18.582  1.00 66.31           H  
ATOM   2550  CD  ARG A 164       7.695   6.458 -16.506  1.00 66.31           C  
ATOM   2551  HD2 ARG A 164       7.298   5.666 -15.870  1.00 66.31           H  
ATOM   2552  HD3 ARG A 164       8.783   6.452 -16.440  1.00 66.31           H  
ATOM   2553  NE  ARG A 164       7.184   7.767 -16.052  1.00 66.31           N  
ATOM   2554  HE  ARG A 164       6.623   8.290 -16.709  1.00 66.31           H  
ATOM   2555  NH1 ARG A 164       7.890   7.610 -13.873  1.00 66.31           N  
ATOM   2556 HH11 ARG A 164       8.173   6.655 -14.039  1.00 66.31           H  
ATOM   2557 HH12 ARG A 164       7.906   7.972 -12.930  1.00 66.31           H  
ATOM   2558  NH2 ARG A 164       6.792   9.432 -14.545  1.00 66.31           N  
ATOM   2559 HH21 ARG A 164       6.264   9.948 -15.234  1.00 66.31           H  
ATOM   2560 HH22 ARG A 164       6.841   9.784 -13.599  1.00 66.31           H  
ATOM   2561  CZ  ARG A 164       7.293   8.263 -14.831  1.00 66.31           C  
ATOM   2562  N   GLY A 165       8.174   2.380 -20.771  1.00 62.98           N  
ATOM   2563  H   GLY A 165       7.337   2.067 -20.301  1.00 62.98           H  
ATOM   2564  CA  GLY A 165       9.045   1.384 -21.410  1.00 62.98           C  
ATOM   2565  HA2 GLY A 165      10.036   1.431 -20.959  1.00 62.98           H  
ATOM   2566  HA3 GLY A 165       8.629   0.396 -21.214  1.00 62.98           H  
ATOM   2567  C   GLY A 165       9.188   1.548 -22.929  1.00 62.98           C  
ATOM   2568  O   GLY A 165      10.291   1.438 -23.479  1.00 62.98           O  
ATOM   2569  N   ARG A 166       8.095   1.862 -23.639  1.00 65.92           N  
ATOM   2570  H   ARG A 166       7.220   1.954 -23.143  1.00 65.92           H  
ATOM   2571  CA  ARG A 166       8.104   1.881 -25.117  1.00 65.92           C  
ATOM   2572  HA  ARG A 166       8.704   1.038 -25.460  1.00 65.92           H  
ATOM   2573  C   ARG A 166       8.802   3.117 -25.704  1.00 65.92           C  
ATOM   2574  CB  ARG A 166       6.677   1.669 -25.657  1.00 65.92           C  
ATOM   2575  HB2 ARG A 166       6.686   1.837 -26.734  1.00 65.92           H  
ATOM   2576  HB3 ARG A 166       5.997   2.390 -25.203  1.00 65.92           H  
ATOM   2577  O   ARG A 166       9.525   3.002 -26.699  1.00 65.92           O  
ATOM   2578  CG  ARG A 166       6.170   0.235 -25.393  1.00 65.92           C  
ATOM   2579  HG2 ARG A 166       6.059   0.081 -24.320  1.00 65.92           H  
ATOM   2580  HG3 ARG A 166       6.898  -0.479 -25.777  1.00 65.92           H  
ATOM   2581  CD  ARG A 166       4.817  -0.023 -26.077  1.00 65.92           C  
ATOM   2582  HD2 ARG A 166       4.084   0.677 -25.676  1.00 65.92           H  
ATOM   2583  HD3 ARG A 166       4.925   0.158 -27.147  1.00 65.92           H  
ATOM   2584  NE  ARG A 166       4.334  -1.403 -25.857  1.00 65.92           N  
ATOM   2585  HE  ARG A 166       4.700  -1.900 -25.057  1.00 65.92           H  
ATOM   2586  NH1 ARG A 166       2.659  -1.425 -27.444  1.00 65.92           N  
ATOM   2587 HH11 ARG A 166       2.793  -0.440 -27.622  1.00 65.92           H  
ATOM   2588 HH12 ARG A 166       1.860  -1.896 -27.844  1.00 65.92           H  
ATOM   2589  NH2 ARG A 166       2.990  -3.222 -26.181  1.00 65.92           N  
ATOM   2590 HH21 ARG A 166       3.361  -3.674 -25.357  1.00 65.92           H  
ATOM   2591 HH22 ARG A 166       2.188  -3.650 -26.620  1.00 65.92           H  
ATOM   2592  CZ  ARG A 166       3.339  -2.007 -26.494  1.00 65.92           C  
ATOM   2593  N   GLY A 167       8.688   4.281 -25.059  1.00 68.94           N  
ATOM   2594  H   GLY A 167       8.076   4.314 -24.256  1.00 68.94           H  
ATOM   2595  CA  GLY A 167       9.299   5.529 -25.544  1.00 68.94           C  
ATOM   2596  HA2 GLY A 167       8.981   5.711 -26.570  1.00 68.94           H  
ATOM   2597  HA3 GLY A 167       8.936   6.349 -24.925  1.00 68.94           H  
ATOM   2598  C   GLY A 167      10.835   5.539 -25.495  1.00 68.94           C  
ATOM   2599  O   GLY A 167      11.500   6.052 -26.405  1.00 68.94           O  
ATOM   2600  N   GLY A 168      11.427   4.917 -24.469  1.00 75.71           N  
ATOM   2601  H   GLY A 168      10.839   4.509 -23.756  1.00 75.71           H  
ATOM   2602  CA  GLY A 168      12.879   4.917 -24.262  1.00 75.71           C  
ATOM   2603  HA2 GLY A 168      13.236   5.945 -24.205  1.00 75.71           H  
ATOM   2604  HA3 GLY A 168      13.091   4.426 -23.312  1.00 75.71           H  
ATOM   2605  C   GLY A 168      13.652   4.184 -25.363  1.00 75.71           C  
ATOM   2606  O   GLY A 168      14.674   4.683 -25.857  1.00 75.71           O  
ATOM   2607  N   ARG A 169      13.143   3.028 -25.813  1.00 77.17           N  
ATOM   2608  H   ARG A 169      12.294   2.690 -25.384  1.00 77.17           H  
ATOM   2609  CA  ARG A 169      13.799   2.209 -26.850  1.00 77.17           C  
ATOM   2610  HA  ARG A 169      14.837   2.064 -26.550  1.00 77.17           H  
ATOM   2611  C   ARG A 169      13.831   2.930 -28.200  1.00 77.17           C  
ATOM   2612  CB  ARG A 169      13.119   0.828 -26.924  1.00 77.17           C  
ATOM   2613  HB2 ARG A 169      12.136   0.924 -27.385  1.00 77.17           H  
ATOM   2614  HB3 ARG A 169      12.980   0.455 -25.910  1.00 77.17           H  
ATOM   2615  O   ARG A 169      14.875   2.945 -28.860  1.00 77.17           O  
ATOM   2616  CG  ARG A 169      13.960  -0.203 -27.703  1.00 77.17           C  
ATOM   2617  HG2 ARG A 169      14.955  -0.254 -27.262  1.00 77.17           H  
ATOM   2618  HG3 ARG A 169      14.047   0.108 -28.744  1.00 77.17           H  
ATOM   2619  CD  ARG A 169      13.322  -1.601 -27.644  1.00 77.17           C  
ATOM   2620  HD2 ARG A 169      13.175  -1.875 -26.600  1.00 77.17           H  
ATOM   2621  HD3 ARG A 169      12.346  -1.563 -28.128  1.00 77.17           H  
ATOM   2622  NE  ARG A 169      14.158  -2.632 -28.299  1.00 77.17           N  
ATOM   2623  HE  ARG A 169      15.034  -2.342 -28.708  1.00 77.17           H  
ATOM   2624  NH1 ARG A 169      12.774  -4.430 -27.896  1.00 77.17           N  
ATOM   2625 HH11 ARG A 169      12.097  -3.841 -27.434  1.00 77.17           H  
ATOM   2626 HH12 ARG A 169      12.572  -5.416 -27.978  1.00 77.17           H  
ATOM   2627  NH2 ARG A 169      14.689  -4.756 -28.970  1.00 77.17           N  
ATOM   2628 HH21 ARG A 169      15.547  -4.454 -29.409  1.00 77.17           H  
ATOM   2629 HH22 ARG A 169      14.450  -5.737 -29.001  1.00 77.17           H  
ATOM   2630  CZ  ARG A 169      13.871  -3.926 -28.385  1.00 77.17           C  
ATOM   2631  N   SER A 170      12.738   3.601 -28.567  1.00 77.70           N  
ATOM   2632  H   SER A 170      11.926   3.545 -27.968  1.00 77.70           H  
ATOM   2633  CA  SER A 170      12.654   4.409 -29.792  1.00 77.70           C  
ATOM   2634  HA  SER A 170      12.914   3.783 -30.645  1.00 77.70           H  
ATOM   2635  C   SER A 170      13.633   5.590 -29.762  1.00 77.70           C  
ATOM   2636  CB  SER A 170      11.213   4.890 -29.993  1.00 77.70           C  
ATOM   2637  HB2 SER A 170      10.916   5.540 -29.170  1.00 77.70           H  
ATOM   2638  HB3 SER A 170      10.547   4.027 -30.018  1.00 77.70           H  
ATOM   2639  O   SER A 170      14.415   5.787 -30.701  1.00 77.70           O  
ATOM   2640  OG  SER A 170      11.112   5.590 -31.216  1.00 77.70           O  
ATOM   2641  HG  SER A 170      10.178   5.708 -31.401  1.00 77.70           H  
ATOM   2642  N   ARG A 171      13.702   6.319 -28.638  1.00 81.66           N  
ATOM   2643  H   ARG A 171      13.035   6.125 -27.904  1.00 81.66           H  
ATOM   2644  CA  ARG A 171      14.618   7.462 -28.477  1.00 81.66           C  
ATOM   2645  HA  ARG A 171      14.449   8.138 -29.316  1.00 81.66           H  
ATOM   2646  C   ARG A 171      16.090   7.043 -28.538  1.00 81.66           C  
ATOM   2647  CB  ARG A 171      14.262   8.200 -27.175  1.00 81.66           C  
ATOM   2648  HB2 ARG A 171      13.177   8.258 -27.095  1.00 81.66           H  
ATOM   2649  HB3 ARG A 171      14.633   7.641 -26.316  1.00 81.66           H  
ATOM   2650  O   ARG A 171      16.894   7.702 -29.206  1.00 81.66           O  
ATOM   2651  CG  ARG A 171      14.812   9.636 -27.147  1.00 81.66           C  
ATOM   2652  HG2 ARG A 171      15.902   9.617 -27.148  1.00 81.66           H  
ATOM   2653  HG3 ARG A 171      14.464  10.164 -28.034  1.00 81.66           H  
ATOM   2654  CD  ARG A 171      14.311  10.378 -25.898  1.00 81.66           C  
ATOM   2655  HD2 ARG A 171      13.228  10.270 -25.837  1.00 81.66           H  
ATOM   2656  HD3 ARG A 171      14.752   9.916 -25.014  1.00 81.66           H  
ATOM   2657  NE  ARG A 171      14.638  11.820 -25.928  1.00 81.66           N  
ATOM   2658  HE  ARG A 171      14.898  12.222 -26.817  1.00 81.66           H  
ATOM   2659  NH1 ARG A 171      14.017  12.320 -23.763  1.00 81.66           N  
ATOM   2660 HH11 ARG A 171      13.853  13.010 -23.044  1.00 81.66           H  
ATOM   2661 HH12 ARG A 171      13.694  11.376 -23.608  1.00 81.66           H  
ATOM   2662  NH2 ARG A 171      14.746  13.945 -25.089  1.00 81.66           N  
ATOM   2663 HH21 ARG A 171      14.551  14.590 -24.336  1.00 81.66           H  
ATOM   2664 HH22 ARG A 171      14.940  14.341 -25.998  1.00 81.66           H  
ATOM   2665  CZ  ARG A 171      14.468  12.681 -24.932  1.00 81.66           C  
ATOM   2666  N   ARG A 172      16.448   5.916 -27.909  1.00 82.70           N  
ATOM   2667  H   ARG A 172      15.745   5.449 -27.354  1.00 82.70           H  
ATOM   2668  CA  ARG A 172      17.814   5.361 -27.959  1.00 82.70           C  
ATOM   2669  HA  ARG A 172      18.508   6.163 -27.712  1.00 82.70           H  
ATOM   2670  C   ARG A 172      18.186   4.887 -29.368  1.00 82.70           C  
ATOM   2671  CB  ARG A 172      17.953   4.251 -26.901  1.00 82.70           C  
ATOM   2672  HB2 ARG A 172      17.492   4.598 -25.976  1.00 82.70           H  
ATOM   2673  HB3 ARG A 172      17.423   3.356 -27.228  1.00 82.70           H  
ATOM   2674  O   ARG A 172      19.312   5.121 -29.809  1.00 82.70           O  
ATOM   2675  CG  ARG A 172      19.425   3.913 -26.602  1.00 82.70           C  
ATOM   2676  HG2 ARG A 172      19.892   3.477 -27.485  1.00 82.70           H  
ATOM   2677  HG3 ARG A 172      19.947   4.834 -26.344  1.00 82.70           H  
ATOM   2678  CD  ARG A 172      19.543   2.933 -25.423  1.00 82.70           C  
ATOM   2679  HD2 ARG A 172      18.933   3.305 -24.600  1.00 82.70           H  
ATOM   2680  HD3 ARG A 172      19.152   1.962 -25.728  1.00 82.70           H  
ATOM   2681  NE  ARG A 172      20.938   2.790 -24.947  1.00 82.70           N  
ATOM   2682  HE  ARG A 172      21.624   3.434 -25.315  1.00 82.70           H  
ATOM   2683  NH1 ARG A 172      20.545   1.231 -23.294  1.00 82.70           N  
ATOM   2684 HH11 ARG A 172      19.552   1.244 -23.479  1.00 82.70           H  
ATOM   2685 HH12 ARG A 172      20.884   0.686 -22.515  1.00 82.70           H  
ATOM   2686  NH2 ARG A 172      22.606   1.998 -23.593  1.00 82.70           N  
ATOM   2687 HH21 ARG A 172      23.268   2.689 -23.917  1.00 82.70           H  
ATOM   2688 HH22 ARG A 172      22.889   1.427 -22.809  1.00 82.70           H  
ATOM   2689  CZ  ARG A 172      21.353   2.011 -23.955  1.00 82.70           C  
ATOM   2690  N   SER A 173      17.243   4.283 -30.092  1.00 85.21           N  
ATOM   2691  H   SER A 173      16.353   4.094 -29.653  1.00 85.21           H  
ATOM   2692  CA  SER A 173      17.428   3.873 -31.491  1.00 85.21           C  
ATOM   2693  HA  SER A 173      18.305   3.229 -31.555  1.00 85.21           H  
ATOM   2694  C   SER A 173      17.666   5.074 -32.416  1.00 85.21           C  
ATOM   2695  CB  SER A 173      16.217   3.059 -31.952  1.00 85.21           C  
ATOM   2696  HB2 SER A 173      15.324   3.684 -31.954  1.00 85.21           H  
ATOM   2697  HB3 SER A 173      16.061   2.226 -31.266  1.00 85.21           H  
ATOM   2698  O   SER A 173      18.628   5.074 -33.190  1.00 85.21           O  
ATOM   2699  OG  SER A 173      16.443   2.551 -33.251  1.00 85.21           O  
ATOM   2700  HG  SER A 173      15.696   1.993 -33.481  1.00 85.21           H  
ATOM   2701  N   ARG A 174      16.872   6.148 -32.274  1.00 85.62           N  
ATOM   2702  H   ARG A 174      16.083   6.079 -31.648  1.00 85.62           H  
ATOM   2703  CA  ARG A 174      17.066   7.398 -33.034  1.00 85.62           C  
ATOM   2704  HA  ARG A 174      17.033   7.171 -34.099  1.00 85.62           H  
ATOM   2705  C   ARG A 174      18.451   8.000 -32.798  1.00 85.62           C  
ATOM   2706  CB  ARG A 174      15.958   8.421 -32.724  1.00 85.62           C  
ATOM   2707  HB2 ARG A 174      16.293   9.403 -33.055  1.00 85.62           H  
ATOM   2708  HB3 ARG A 174      15.784   8.467 -31.649  1.00 85.62           H  
ATOM   2709  O   ARG A 174      19.151   8.262 -33.772  1.00 85.62           O  
ATOM   2710  CG  ARG A 174      14.639   8.106 -33.451  1.00 85.62           C  
ATOM   2711  HG2 ARG A 174      14.827   8.023 -34.522  1.00 85.62           H  
ATOM   2712  HG3 ARG A 174      14.241   7.159 -33.088  1.00 85.62           H  
ATOM   2713  CD  ARG A 174      13.607   9.220 -33.212  1.00 85.62           C  
ATOM   2714  HD2 ARG A 174      14.004  10.157 -33.603  1.00 85.62           H  
ATOM   2715  HD3 ARG A 174      13.449   9.326 -32.139  1.00 85.62           H  
ATOM   2716  NE  ARG A 174      12.311   8.932 -33.861  1.00 85.62           N  
ATOM   2717  HE  ARG A 174      12.191   8.026 -34.291  1.00 85.62           H  
ATOM   2718  NH1 ARG A 174      11.229  10.902 -33.332  1.00 85.62           N  
ATOM   2719 HH11 ARG A 174      12.059  11.278 -32.895  1.00 85.62           H  
ATOM   2720 HH12 ARG A 174      10.401  11.475 -33.395  1.00 85.62           H  
ATOM   2721  NH2 ARG A 174      10.148   9.339 -34.478  1.00 85.62           N  
ATOM   2722 HH21 ARG A 174       9.345   9.951 -34.504  1.00 85.62           H  
ATOM   2723 HH22 ARG A 174      10.068   8.447 -34.945  1.00 85.62           H  
ATOM   2724  CZ  ARG A 174      11.244   9.721 -33.887  1.00 85.62           C  
ATOM   2725  N   ARG A 175      18.896   8.123 -31.538  1.00 88.09           N  
ATOM   2726  H   ARG A 175      18.259   7.891 -30.789  1.00 88.09           H  
ATOM   2727  CA  ARG A 175      20.249   8.627 -31.220  1.00 88.09           C  
ATOM   2728  HA  ARG A 175      20.356   9.633 -31.627  1.00 88.09           H  
ATOM   2729  C   ARG A 175      21.344   7.810 -31.908  1.00 88.09           C  
ATOM   2730  CB  ARG A 175      20.481   8.680 -29.699  1.00 88.09           C  
ATOM   2731  HB2 ARG A 175      21.555   8.730 -29.518  1.00 88.09           H  
ATOM   2732  HB3 ARG A 175      20.100   7.772 -29.232  1.00 88.09           H  
ATOM   2733  O   ARG A 175      22.202   8.386 -32.568  1.00 88.09           O  
ATOM   2734  CG  ARG A 175      19.839   9.917 -29.048  1.00 88.09           C  
ATOM   2735  HG2 ARG A 175      20.203  10.813 -29.551  1.00 88.09           H  
ATOM   2736  HG3 ARG A 175      18.755   9.867 -29.153  1.00 88.09           H  
ATOM   2737  CD  ARG A 175      20.209   9.997 -27.559  1.00 88.09           C  
ATOM   2738  HD2 ARG A 175      19.801   9.127 -27.046  1.00 88.09           H  
ATOM   2739  HD3 ARG A 175      21.295   9.981 -27.469  1.00 88.09           H  
ATOM   2740  NE  ARG A 175      19.695  11.229 -26.924  1.00 88.09           N  
ATOM   2741  HE  ARG A 175      19.201  11.882 -27.514  1.00 88.09           H  
ATOM   2742  NH1 ARG A 175      20.602  10.911 -24.828  1.00 88.09           N  
ATOM   2743 HH11 ARG A 175      20.785  11.266 -23.900  1.00 88.09           H  
ATOM   2744 HH12 ARG A 175      21.078  10.076 -25.137  1.00 88.09           H  
ATOM   2745  NH2 ARG A 175      19.416  12.745 -25.238  1.00 88.09           N  
ATOM   2746 HH21 ARG A 175      18.994  13.412 -25.869  1.00 88.09           H  
ATOM   2747 HH22 ARG A 175      19.631  13.057 -24.302  1.00 88.09           H  
ATOM   2748  CZ  ARG A 175      19.904  11.617 -25.673  1.00 88.09           C  
ATOM   2749  N   ARG A 176      21.276   6.473 -31.838  1.00 90.95           N  
ATOM   2750  H   ARG A 176      20.525   6.069 -31.297  1.00 90.95           H  
ATOM   2751  CA  ARG A 176      22.254   5.585 -32.498  1.00 90.95           C  
ATOM   2752  HA  ARG A 176      23.255   5.848 -32.154  1.00 90.95           H  
ATOM   2753  C   ARG A 176      22.286   5.773 -34.019  1.00 90.95           C  
ATOM   2754  CB  ARG A 176      21.965   4.118 -32.141  1.00 90.95           C  
ATOM   2755  HB2 ARG A 176      20.906   3.908 -32.290  1.00 90.95           H  
ATOM   2756  HB3 ARG A 176      22.535   3.478 -32.815  1.00 90.95           H  
ATOM   2757  O   ARG A 176      23.368   5.766 -34.607  1.00 90.95           O  
ATOM   2758  CG  ARG A 176      22.365   3.763 -30.700  1.00 90.95           C  
ATOM   2759  HG2 ARG A 176      21.835   4.403 -29.995  1.00 90.95           H  
ATOM   2760  HG3 ARG A 176      23.437   3.920 -30.580  1.00 90.95           H  
ATOM   2761  CD  ARG A 176      22.032   2.293 -30.405  1.00 90.95           C  
ATOM   2762  HD2 ARG A 176      20.953   2.159 -30.477  1.00 90.95           H  
ATOM   2763  HD3 ARG A 176      22.513   1.668 -31.158  1.00 90.95           H  
ATOM   2764  NE  ARG A 176      22.492   1.874 -29.066  1.00 90.95           N  
ATOM   2765  HE  ARG A 176      23.022   2.549 -28.533  1.00 90.95           H  
ATOM   2766  NH1 ARG A 176      21.801  -0.321 -29.175  1.00 90.95           N  
ATOM   2767 HH11 ARG A 176      21.455  -0.183 -30.114  1.00 90.95           H  
ATOM   2768 HH12 ARG A 176      21.801  -1.252 -28.784  1.00 90.95           H  
ATOM   2769  NH2 ARG A 176      22.871   0.397 -27.365  1.00 90.95           N  
ATOM   2770 HH21 ARG A 176      23.504   1.042 -26.915  1.00 90.95           H  
ATOM   2771 HH22 ARG A 176      22.848  -0.552 -27.020  1.00 90.95           H  
ATOM   2772  CZ  ARG A 176      22.382   0.660 -28.544  1.00 90.95           C  
ATOM   2773  N   ARG A 177      21.128   5.962 -34.663  1.00 92.00           N  
ATOM   2774  H   ARG A 177      20.277   5.948 -34.119  1.00 92.00           H  
ATOM   2775  CA  ARG A 177      21.050   6.236 -36.111  1.00 92.00           C  
ATOM   2776  HA  ARG A 177      21.631   5.486 -36.647  1.00 92.00           H  
ATOM   2777  C   ARG A 177      21.692   7.578 -36.470  1.00 92.00           C  
ATOM   2778  CB  ARG A 177      19.594   6.175 -36.603  1.00 92.00           C  
ATOM   2779  HB2 ARG A 177      19.551   6.591 -37.610  1.00 92.00           H  
ATOM   2780  HB3 ARG A 177      18.963   6.789 -35.959  1.00 92.00           H  
ATOM   2781  O   ARG A 177      22.450   7.630 -37.438  1.00 92.00           O  
ATOM   2782  CG  ARG A 177      19.036   4.743 -36.656  1.00 92.00           C  
ATOM   2783  HG2 ARG A 177      19.651   4.141 -37.325  1.00 92.00           H  
ATOM   2784  HG3 ARG A 177      19.061   4.300 -35.660  1.00 92.00           H  
ATOM   2785  CD  ARG A 177      17.589   4.751 -37.170  1.00 92.00           C  
ATOM   2786  HD2 ARG A 177      16.991   5.380 -36.510  1.00 92.00           H  
ATOM   2787  HD3 ARG A 177      17.572   5.180 -38.172  1.00 92.00           H  
ATOM   2788  NE  ARG A 177      16.998   3.398 -37.208  1.00 92.00           N  
ATOM   2789  HE  ARG A 177      17.577   2.626 -36.908  1.00 92.00           H  
ATOM   2790  NH1 ARG A 177      14.896   3.989 -37.948  1.00 92.00           N  
ATOM   2791 HH11 ARG A 177      13.983   3.705 -38.273  1.00 92.00           H  
ATOM   2792 HH12 ARG A 177      15.169   4.959 -38.021  1.00 92.00           H  
ATOM   2793  NH2 ARG A 177      15.357   1.849 -37.572  1.00 92.00           N  
ATOM   2794 HH21 ARG A 177      14.431   1.618 -37.903  1.00 92.00           H  
ATOM   2795 HH22 ARG A 177      15.985   1.084 -37.373  1.00 92.00           H  
ATOM   2796  CZ  ARG A 177      15.761   3.088 -37.572  1.00 92.00           C  
ATOM   2797  N   THR A 178      21.447   8.627 -35.686  1.00 93.31           N  
ATOM   2798  H   THR A 178      20.759   8.546 -34.951  1.00 93.31           H  
ATOM   2799  CA  THR A 178      22.047   9.951 -35.913  1.00 93.31           C  
ATOM   2800  HA  THR A 178      21.826  10.260 -36.934  1.00 93.31           H  
ATOM   2801  C   THR A 178      23.564   9.899 -35.770  1.00 93.31           C  
ATOM   2802  CB  THR A 178      21.457  11.010 -34.972  1.00 93.31           C  
ATOM   2803  HB  THR A 178      21.799  10.839 -33.951  1.00 93.31           H  
ATOM   2804  O   THR A 178      24.265  10.311 -36.689  1.00 93.31           O  
ATOM   2805  CG2 THR A 178      21.823  12.427 -35.408  1.00 93.31           C  
ATOM   2806 HG21 THR A 178      21.379  13.152 -34.724  1.00 93.31           H  
ATOM   2807 HG22 THR A 178      21.461  12.619 -36.418  1.00 93.31           H  
ATOM   2808 HG23 THR A 178      22.904  12.560 -35.387  1.00 93.31           H  
ATOM   2809  OG1 THR A 178      20.053  10.934 -35.009  1.00 93.31           O  
ATOM   2810  HG1 THR A 178      19.713  11.774 -34.691  1.00 93.31           H  
ATOM   2811  N   THR A 179      24.082   9.290 -34.698  1.00 93.17           N  
ATOM   2812  H   THR A 179      23.473   9.001 -33.946  1.00 93.17           H  
ATOM   2813  CA  THR A 179      25.532   9.138 -34.494  1.00 93.17           C  
ATOM   2814  HA  THR A 179      25.983  10.129 -34.444  1.00 93.17           H  
ATOM   2815  C   THR A 179      26.187   8.396 -35.658  1.00 93.17           C  
ATOM   2816  CB  THR A 179      25.827   8.405 -33.178  1.00 93.17           C  
ATOM   2817  HB  THR A 179      25.476   7.377 -33.254  1.00 93.17           H  
ATOM   2818  O   THR A 179      27.177   8.876 -36.202  1.00 93.17           O  
ATOM   2819  CG2 THR A 179      27.311   8.407 -32.820  1.00 93.17           C  
ATOM   2820 HG21 THR A 179      27.881   7.858 -33.570  1.00 93.17           H  
ATOM   2821 HG22 THR A 179      27.690   9.428 -32.769  1.00 93.17           H  
ATOM   2822 HG23 THR A 179      27.457   7.920 -31.856  1.00 93.17           H  
ATOM   2823  OG1 THR A 179      25.152   9.030 -32.114  1.00 93.17           O  
ATOM   2824  HG1 THR A 179      25.739   9.692 -31.743  1.00 93.17           H  
ATOM   2825  N   ARG A 180      25.598   7.283 -36.125  1.00 94.43           N  
ATOM   2826  H   ARG A 180      24.779   6.938 -35.645  1.00 94.43           H  
ATOM   2827  CA  ARG A 180      26.118   6.540 -37.289  1.00 94.43           C  
ATOM   2828  HA  ARG A 180      27.151   6.256 -37.089  1.00 94.43           H  
ATOM   2829  C   ARG A 180      26.175   7.396 -38.559  1.00 94.43           C  
ATOM   2830  CB  ARG A 180      25.281   5.274 -37.539  1.00 94.43           C  
ATOM   2831  HB2 ARG A 180      25.487   4.917 -38.548  1.00 94.43           H  
ATOM   2832  HB3 ARG A 180      24.221   5.519 -37.476  1.00 94.43           H  
ATOM   2833  O   ARG A 180      27.139   7.289 -39.315  1.00 94.43           O  
ATOM   2834  CG  ARG A 180      25.613   4.136 -36.561  1.00 94.43           C  
ATOM   2835  HG2 ARG A 180      25.430   4.458 -35.536  1.00 94.43           H  
ATOM   2836  HG3 ARG A 180      26.667   3.876 -36.663  1.00 94.43           H  
ATOM   2837  CD  ARG A 180      24.755   2.902 -36.878  1.00 94.43           C  
ATOM   2838  HD2 ARG A 180      23.705   3.164 -36.750  1.00 94.43           H  
ATOM   2839  HD3 ARG A 180      24.925   2.620 -37.918  1.00 94.43           H  
ATOM   2840  NE  ARG A 180      25.084   1.755 -36.008  1.00 94.43           N  
ATOM   2841  HE  ARG A 180      25.796   1.902 -35.307  1.00 94.43           H  
ATOM   2842  NH1 ARG A 180      23.729   0.179 -37.010  1.00 94.43           N  
ATOM   2843 HH11 ARG A 180      23.438   0.848 -37.708  1.00 94.43           H  
ATOM   2844 HH12 ARG A 180      23.460  -0.790 -37.105  1.00 94.43           H  
ATOM   2845  NH2 ARG A 180      25.001  -0.408 -35.284  1.00 94.43           N  
ATOM   2846 HH21 ARG A 180      25.764  -0.245 -34.642  1.00 94.43           H  
ATOM   2847 HH22 ARG A 180      24.702  -1.364 -35.417  1.00 94.43           H  
ATOM   2848  CZ  ARG A 180      24.603   0.523 -36.103  1.00 94.43           C  
ATOM   2849  N   ARG A 181      25.170   8.247 -38.805  1.00 95.05           N  
ATOM   2850  H   ARG A 181      24.426   8.306 -38.126  1.00 95.05           H  
ATOM   2851  CA  ARG A 181      25.166   9.170 -39.956  1.00 95.05           C  
ATOM   2852  HA  ARG A 181      25.391   8.613 -40.866  1.00 95.05           H  
ATOM   2853  C   ARG A 181      26.273  10.217 -39.836  1.00 95.05           C  
ATOM   2854  CB  ARG A 181      23.793   9.844 -40.113  1.00 95.05           C  
ATOM   2855  HB2 ARG A 181      23.893  10.674 -40.812  1.00 95.05           H  
ATOM   2856  HB3 ARG A 181      23.471  10.252 -39.154  1.00 95.05           H  
ATOM   2857  O   ARG A 181      26.980  10.448 -40.816  1.00 95.05           O  
ATOM   2858  CG  ARG A 181      22.716   8.891 -40.656  1.00 95.05           C  
ATOM   2859  HG2 ARG A 181      22.612   8.029 -39.997  1.00 95.05           H  
ATOM   2860  HG3 ARG A 181      23.014   8.544 -41.646  1.00 95.05           H  
ATOM   2861  CD  ARG A 181      21.369   9.621 -40.760  1.00 95.05           C  
ATOM   2862  HD2 ARG A 181      21.497  10.503 -41.387  1.00 95.05           H  
ATOM   2863  HD3 ARG A 181      21.071   9.944 -39.763  1.00 95.05           H  
ATOM   2864  NE  ARG A 181      20.310   8.766 -41.336  1.00 95.05           N  
ATOM   2865  HE  ARG A 181      20.574   7.844 -41.651  1.00 95.05           H  
ATOM   2866  NH1 ARG A 181      18.595  10.302 -41.231  1.00 95.05           N  
ATOM   2867 HH11 ARG A 181      19.215  10.996 -40.838  1.00 95.05           H  
ATOM   2868 HH12 ARG A 181      17.654  10.573 -41.478  1.00 95.05           H  
ATOM   2869  NH2 ARG A 181      18.212   8.295 -42.110  1.00 95.05           N  
ATOM   2870 HH21 ARG A 181      18.518   7.415 -42.500  1.00 95.05           H  
ATOM   2871 HH22 ARG A 181      17.282   8.611 -42.346  1.00 95.05           H  
ATOM   2872  CZ  ARG A 181      19.051   9.123 -41.552  1.00 95.05           C  
ATOM   2873  N   THR A 182      26.463  10.797 -38.653  1.00 94.92           N  
ATOM   2874  H   THR A 182      25.807  10.618 -37.906  1.00 94.92           H  
ATOM   2875  CA  THR A 182      27.512  11.796 -38.407  1.00 94.92           C  
ATOM   2876  HA  THR A 182      27.410  12.593 -39.144  1.00 94.92           H  
ATOM   2877  C   THR A 182      28.904  11.194 -38.568  1.00 94.92           C  
ATOM   2878  CB  THR A 182      27.370  12.427 -37.015  1.00 94.92           C  
ATOM   2879  HB  THR A 182      27.675  11.715 -36.248  1.00 94.92           H  
ATOM   2880  O   THR A 182      29.735  11.774 -39.266  1.00 94.92           O  
ATOM   2881  CG2 THR A 182      28.190  13.709 -36.887  1.00 94.92           C  
ATOM   2882 HG21 THR A 182      29.249  13.490 -37.023  1.00 94.92           H  
ATOM   2883 HG22 THR A 182      28.053  14.136 -35.894  1.00 94.92           H  
ATOM   2884 HG23 THR A 182      27.874  14.435 -37.636  1.00 94.92           H  
ATOM   2885  OG1 THR A 182      26.028  12.787 -36.798  1.00 94.92           O  
ATOM   2886  HG1 THR A 182      26.002  13.398 -36.058  1.00 94.92           H  
ATOM   2887  N   THR A 183      29.146  10.000 -38.019  1.00 96.22           N  
ATOM   2888  H   THR A 183      28.469   9.595 -37.388  1.00 96.22           H  
ATOM   2889  CA  THR A 183      30.422   9.290 -38.191  1.00 96.22           C  
ATOM   2890  HA  THR A 183      31.227   9.928 -37.826  1.00 96.22           H  
ATOM   2891  C   THR A 183      30.694   9.007 -39.665  1.00 96.22           C  
ATOM   2892  CB  THR A 183      30.454   7.986 -37.382  1.00 96.22           C  
ATOM   2893  HB  THR A 183      29.720   7.287 -37.782  1.00 96.22           H  
ATOM   2894  O   THR A 183      31.758   9.362 -40.158  1.00 96.22           O  
ATOM   2895  CG2 THR A 183      31.833   7.331 -37.381  1.00 96.22           C  
ATOM   2896 HG21 THR A 183      32.582   8.024 -36.998  1.00 96.22           H  
ATOM   2897 HG22 THR A 183      31.820   6.435 -36.761  1.00 96.22           H  
ATOM   2898 HG23 THR A 183      32.113   7.039 -38.393  1.00 96.22           H  
ATOM   2899  OG1 THR A 183      30.139   8.256 -36.039  1.00 96.22           O  
ATOM   2900  HG1 THR A 183      30.838   7.881 -35.497  1.00 96.22           H  
ATOM   2901  N   ARG A 184      29.710   8.485 -40.415  1.00 96.29           N  
ATOM   2902  H   ARG A 184      28.846   8.228 -39.961  1.00 96.29           H  
ATOM   2903  CA  ARG A 184      29.861   8.243 -41.863  1.00 96.29           C  
ATOM   2904  HA  ARG A 184      30.725   7.597 -42.021  1.00 96.29           H  
ATOM   2905  C   ARG A 184      30.168   9.522 -42.648  1.00 96.29           C  
ATOM   2906  CB  ARG A 184      28.605   7.561 -42.428  1.00 96.29           C  
ATOM   2907  HB2 ARG A 184      27.717   8.083 -42.071  1.00 96.29           H  
ATOM   2908  HB3 ARG A 184      28.627   7.635 -43.515  1.00 96.29           H  
ATOM   2909  O   ARG A 184      30.996   9.483 -43.554  1.00 96.29           O  
ATOM   2910  CG  ARG A 184      28.519   6.073 -42.059  1.00 96.29           C  
ATOM   2911  HG2 ARG A 184      28.543   5.950 -40.976  1.00 96.29           H  
ATOM   2912  HG3 ARG A 184      29.374   5.549 -42.487  1.00 96.29           H  
ATOM   2913  CD  ARG A 184      27.223   5.469 -42.618  1.00 96.29           C  
ATOM   2914  HD2 ARG A 184      27.213   5.614 -43.698  1.00 96.29           H  
ATOM   2915  HD3 ARG A 184      26.374   5.996 -42.182  1.00 96.29           H  
ATOM   2916  NE  ARG A 184      27.110   4.028 -42.315  1.00 96.29           N  
ATOM   2917  HE  ARG A 184      27.831   3.629 -41.732  1.00 96.29           H  
ATOM   2918  NH1 ARG A 184      25.273   3.566 -43.628  1.00 96.29           N  
ATOM   2919 HH11 ARG A 184      25.279   4.511 -43.985  1.00 96.29           H  
ATOM   2920 HH12 ARG A 184      24.672   2.878 -44.058  1.00 96.29           H  
ATOM   2921  NH2 ARG A 184      26.244   1.924 -42.482  1.00 96.29           N  
ATOM   2922 HH21 ARG A 184      25.632   1.270 -42.947  1.00 96.29           H  
ATOM   2923 HH22 ARG A 184      27.031   1.543 -41.976  1.00 96.29           H  
ATOM   2924  CZ  ARG A 184      26.212   3.186 -42.805  1.00 96.29           C  
ATOM   2925  N   ARG A 185      29.532  10.653 -42.311  1.00 96.41           N  
ATOM   2926  H   ARG A 185      28.848  10.608 -41.570  1.00 96.41           H  
ATOM   2927  CA  ARG A 185      29.838  11.956 -42.932  1.00 96.41           C  
ATOM   2928  HA  ARG A 185      29.797  11.858 -44.016  1.00 96.41           H  
ATOM   2929  C   ARG A 185      31.270  12.398 -42.631  1.00 96.41           C  
ATOM   2930  CB  ARG A 185      28.833  13.037 -42.497  1.00 96.41           C  
ATOM   2931  HB2 ARG A 185      28.672  12.986 -41.421  1.00 96.41           H  
ATOM   2932  HB3 ARG A 185      29.261  14.013 -42.728  1.00 96.41           H  
ATOM   2933  O   ARG A 185      31.979  12.762 -43.562  1.00 96.41           O  
ATOM   2934  CG  ARG A 185      27.487  12.932 -43.232  1.00 96.41           C  
ATOM   2935  HG2 ARG A 185      27.000  11.989 -42.985  1.00 96.41           H  
ATOM   2936  HG3 ARG A 185      27.664  12.971 -44.307  1.00 96.41           H  
ATOM   2937  CD  ARG A 185      26.574  14.102 -42.834  1.00 96.41           C  
ATOM   2938  HD2 ARG A 185      27.095  15.036 -43.049  1.00 96.41           H  
ATOM   2939  HD3 ARG A 185      26.383  14.051 -41.762  1.00 96.41           H  
ATOM   2940  NE  ARG A 185      25.289  14.087 -43.565  1.00 96.41           N  
ATOM   2941  HE  ARG A 185      25.147  13.353 -44.244  1.00 96.41           H  
ATOM   2942  NH1 ARG A 185      24.433  16.045 -42.704  1.00 96.41           N  
ATOM   2943 HH11 ARG A 185      23.730  16.770 -42.723  1.00 96.41           H  
ATOM   2944 HH12 ARG A 185      25.291  16.221 -42.202  1.00 96.41           H  
ATOM   2945  NH2 ARG A 185      23.257  14.907 -44.211  1.00 96.41           N  
ATOM   2946 HH21 ARG A 185      22.586  15.663 -44.202  1.00 96.41           H  
ATOM   2947 HH22 ARG A 185      23.171  14.213 -44.940  1.00 96.41           H  
ATOM   2948  CZ  ARG A 185      24.337  15.008 -43.488  1.00 96.41           C  
ATOM   2949  N   ARG A 186      31.717  12.293 -41.375  1.00 96.78           N  
ATOM   2950  H   ARG A 186      31.074  11.970 -40.667  1.00 96.78           H  
ATOM   2951  CA  ARG A 186      33.099  12.616 -40.979  1.00 96.78           C  
ATOM   2952  HA  ARG A 186      33.335  13.636 -41.282  1.00 96.78           H  
ATOM   2953  C   ARG A 186      34.119  11.739 -41.705  1.00 96.78           C  
ATOM   2954  CB  ARG A 186      33.263  12.508 -39.455  1.00 96.78           C  
ATOM   2955  HB2 ARG A 186      34.327  12.547 -39.219  1.00 96.78           H  
ATOM   2956  HB3 ARG A 186      32.873  11.551 -39.108  1.00 96.78           H  
ATOM   2957  O   ARG A 186      35.081  12.268 -42.246  1.00 96.78           O  
ATOM   2958  CG  ARG A 186      32.567  13.657 -38.709  1.00 96.78           C  
ATOM   2959  HG2 ARG A 186      32.985  14.605 -39.045  1.00 96.78           H  
ATOM   2960  HG3 ARG A 186      31.497  13.651 -38.919  1.00 96.78           H  
ATOM   2961  CD  ARG A 186      32.790  13.520 -37.198  1.00 96.78           C  
ATOM   2962  HD2 ARG A 186      33.862  13.526 -37.005  1.00 96.78           H  
ATOM   2963  HD3 ARG A 186      32.378  12.568 -36.864  1.00 96.78           H  
ATOM   2964  NE  ARG A 186      32.156  14.622 -36.446  1.00 96.78           N  
ATOM   2965  HE  ARG A 186      31.715  15.354 -36.985  1.00 96.78           H  
ATOM   2966  NH1 ARG A 186      32.885  14.012 -34.351  1.00 96.78           N  
ATOM   2967 HH11 ARG A 186      33.018  14.252 -33.378  1.00 96.78           H  
ATOM   2968 HH12 ARG A 186      33.441  13.270 -34.751  1.00 96.78           H  
ATOM   2969  NH2 ARG A 186      31.662  15.858 -34.595  1.00 96.78           N  
ATOM   2970 HH21 ARG A 186      31.252  16.582 -35.167  1.00 96.78           H  
ATOM   2971 HH22 ARG A 186      31.811  16.060 -33.617  1.00 96.78           H  
ATOM   2972  CZ  ARG A 186      32.234  14.822 -35.140  1.00 96.78           C  
ATOM   2973  N   THR A 187      33.875  10.432 -41.813  1.00 96.83           N  
ATOM   2974  H   THR A 187      33.121  10.029 -41.275  1.00 96.83           H  
ATOM   2975  CA  THR A 187      34.755   9.519 -42.561  1.00 96.83           C  
ATOM   2976  HA  THR A 187      35.768   9.610 -42.169  1.00 96.83           H  
ATOM   2977  C   THR A 187      34.813   9.870 -44.049  1.00 96.83           C  
ATOM   2978  CB  THR A 187      34.304   8.059 -42.402  1.00 96.83           C  
ATOM   2979  HB  THR A 187      33.369   7.913 -42.942  1.00 96.83           H  
ATOM   2980  O   THR A 187      35.892   9.859 -44.631  1.00 96.83           O  
ATOM   2981  CG2 THR A 187      35.343   7.065 -42.916  1.00 96.83           C  
ATOM   2982 HG21 THR A 187      36.303   7.233 -42.428  1.00 96.83           H  
ATOM   2983 HG22 THR A 187      35.010   6.047 -42.714  1.00 96.83           H  
ATOM   2984 HG23 THR A 187      35.471   7.179 -43.992  1.00 96.83           H  
ATOM   2985  OG1 THR A 187      34.085   7.745 -41.049  1.00 96.83           O  
ATOM   2986  HG1 THR A 187      34.937   7.547 -40.652  1.00 96.83           H  
ATOM   2987  N   ARG A 188      33.682  10.229 -44.675  1.00 96.89           N  
ATOM   2988  H   ARG A 188      32.817  10.212 -44.154  1.00 96.89           H  
ATOM   2989  CA  ARG A 188      33.662  10.677 -46.081  1.00 96.89           C  
ATOM   2990  HA  ARG A 188      34.179   9.943 -46.700  1.00 96.89           H  
ATOM   2991  C   ARG A 188      34.438  11.979 -46.283  1.00 96.89           C  
ATOM   2992  CB  ARG A 188      32.220  10.837 -46.584  1.00 96.89           C  
ATOM   2993  HB2 ARG A 188      31.640  11.400 -45.854  1.00 96.89           H  
ATOM   2994  HB3 ARG A 188      32.239  11.407 -47.513  1.00 96.89           H  
ATOM   2995  O   ARG A 188      35.171  12.084 -47.258  1.00 96.89           O  
ATOM   2996  CG  ARG A 188      31.536   9.493 -46.869  1.00 96.89           C  
ATOM   2997  HG2 ARG A 188      32.085   8.971 -47.653  1.00 96.89           H  
ATOM   2998  HG3 ARG A 188      31.532   8.873 -45.972  1.00 96.89           H  
ATOM   2999  CD  ARG A 188      30.095   9.739 -47.335  1.00 96.89           C  
ATOM   3000  HD2 ARG A 188      30.126  10.355 -48.234  1.00 96.89           H  
ATOM   3001  HD3 ARG A 188      29.563  10.282 -46.554  1.00 96.89           H  
ATOM   3002  NE  ARG A 188      29.385   8.479 -47.629  1.00 96.89           N  
ATOM   3003  HE  ARG A 188      29.907   7.624 -47.500  1.00 96.89           H  
ATOM   3004  NH1 ARG A 188      27.450   9.406 -48.463  1.00 96.89           N  
ATOM   3005 HH11 ARG A 188      26.599   9.287 -48.995  1.00 96.89           H  
ATOM   3006 HH12 ARG A 188      27.865  10.325 -48.407  1.00 96.89           H  
ATOM   3007  NH2 ARG A 188      27.676   7.191 -48.416  1.00 96.89           N  
ATOM   3008 HH21 ARG A 188      26.819   7.122 -48.947  1.00 96.89           H  
ATOM   3009 HH22 ARG A 188      28.260   6.368 -48.370  1.00 96.89           H  
ATOM   3010  CZ  ARG A 188      28.178   8.366 -48.161  1.00 96.89           C  
ATOM   3011  N   MET A 189      34.294  12.945 -45.376  1.00 96.18           N  
ATOM   3012  H   MET A 189      33.647  12.804 -44.614  1.00 96.18           H  
ATOM   3013  CA  MET A 189      35.043  14.207 -45.435  1.00 96.18           C  
ATOM   3014  HA  MET A 189      34.917  14.654 -46.422  1.00 96.18           H  
ATOM   3015  C   MET A 189      36.543  13.976 -45.257  1.00 96.18           C  
ATOM   3016  CB  MET A 189      34.526  15.194 -44.380  1.00 96.18           C  
ATOM   3017  HB2 MET A 189      35.217  16.034 -44.309  1.00 96.18           H  
ATOM   3018  HB3 MET A 189      34.490  14.706 -43.406  1.00 96.18           H  
ATOM   3019  O   MET A 189      37.326  14.501 -46.038  1.00 96.18           O  
ATOM   3020  CG  MET A 189      33.134  15.733 -44.725  1.00 96.18           C  
ATOM   3021  HG2 MET A 189      32.784  16.347 -43.895  1.00 96.18           H  
ATOM   3022  HG3 MET A 189      32.446  14.894 -44.829  1.00 96.18           H  
ATOM   3023  SD  MET A 189      33.036  16.724 -46.242  1.00 96.18           S  
ATOM   3024  CE  MET A 189      33.844  18.254 -45.680  1.00 96.18           C  
ATOM   3025  HE1 MET A 189      33.319  18.659 -44.815  1.00 96.18           H  
ATOM   3026  HE2 MET A 189      34.882  18.057 -45.415  1.00 96.18           H  
ATOM   3027  HE3 MET A 189      33.822  18.992 -46.482  1.00 96.18           H  
ATOM   3028  N   ARG A 190      36.935  13.124 -44.303  1.00 96.84           N  
ATOM   3029  H   ARG A 190      36.243  12.757 -43.665  1.00 96.84           H  
ATOM   3030  CA  ARG A 190      38.338  12.754 -44.093  1.00 96.84           C  
ATOM   3031  HA  ARG A 190      38.916  13.661 -43.915  1.00 96.84           H  
ATOM   3032  C   ARG A 190      38.953  12.120 -45.344  1.00 96.84           C  
ATOM   3033  CB  ARG A 190      38.447  11.857 -42.854  1.00 96.84           C  
ATOM   3034  HB2 ARG A 190      37.967  10.897 -43.046  1.00 96.84           H  
ATOM   3035  HB3 ARG A 190      37.945  12.344 -42.018  1.00 96.84           H  
ATOM   3036  O   ARG A 190      39.981  12.592 -45.804  1.00 96.84           O  
ATOM   3037  CG  ARG A 190      39.916  11.635 -42.483  1.00 96.84           C  
ATOM   3038  HG2 ARG A 190      40.414  11.109 -43.297  1.00 96.84           H  
ATOM   3039  HG3 ARG A 190      40.407  12.596 -42.332  1.00 96.84           H  
ATOM   3040  CD  ARG A 190      40.037  10.798 -41.209  1.00 96.84           C  
ATOM   3041  HD2 ARG A 190      39.582  11.341 -40.381  1.00 96.84           H  
ATOM   3042  HD3 ARG A 190      39.522   9.850 -41.362  1.00 96.84           H  
ATOM   3043  NE  ARG A 190      41.450  10.531 -40.916  1.00 96.84           N  
ATOM   3044  HE  ARG A 190      42.094  10.668 -41.682  1.00 96.84           H  
ATOM   3045  NH1 ARG A 190      41.195   9.474 -38.890  1.00 96.84           N  
ATOM   3046 HH11 ARG A 190      41.638   9.067 -38.079  1.00 96.84           H  
ATOM   3047 HH12 ARG A 190      40.196   9.441 -39.035  1.00 96.84           H  
ATOM   3048  NH2 ARG A 190      43.236   9.937 -39.647  1.00 96.84           N  
ATOM   3049 HH21 ARG A 190      43.841  10.265 -40.386  1.00 96.84           H  
ATOM   3050 HH22 ARG A 190      43.657   9.517 -38.830  1.00 96.84           H  
ATOM   3051  CZ  ARG A 190      41.951   9.989 -39.823  1.00 96.84           C  
ATOM   3052  N   ARG A 191      38.259  11.161 -45.970  1.00 96.94           N  
ATOM   3053  H   ARG A 191      37.431  10.806 -45.514  1.00 96.94           H  
ATOM   3054  CA  ARG A 191      38.695  10.563 -47.248  1.00 96.94           C  
ATOM   3055  HA  ARG A 191      39.701  10.163 -47.126  1.00 96.94           H  
ATOM   3056  C   ARG A 191      38.800  11.591 -48.380  1.00 96.94           C  
ATOM   3057  CB  ARG A 191      37.748   9.428 -47.659  1.00 96.94           C  
ATOM   3058  HB2 ARG A 191      37.979   9.139 -48.684  1.00 96.94           H  
ATOM   3059  HB3 ARG A 191      36.719   9.784 -47.626  1.00 96.94           H  
ATOM   3060  O   ARG A 191      39.725  11.525 -49.175  1.00 96.94           O  
ATOM   3061  CG  ARG A 191      37.901   8.188 -46.768  1.00 96.94           C  
ATOM   3062  HG2 ARG A 191      38.919   7.808 -46.852  1.00 96.94           H  
ATOM   3063  HG3 ARG A 191      37.710   8.447 -45.727  1.00 96.94           H  
ATOM   3064  CD  ARG A 191      36.913   7.110 -47.227  1.00 96.94           C  
ATOM   3065  HD2 ARG A 191      35.905   7.527 -47.213  1.00 96.94           H  
ATOM   3066  HD3 ARG A 191      37.169   6.828 -48.248  1.00 96.94           H  
ATOM   3067  NE  ARG A 191      36.965   5.918 -46.361  1.00 96.94           N  
ATOM   3068  HE  ARG A 191      37.671   5.927 -45.639  1.00 96.94           H  
ATOM   3069  NH1 ARG A 191      35.510   4.610 -47.566  1.00 96.94           N  
ATOM   3070 HH11 ARG A 191      35.177   3.680 -47.777  1.00 96.94           H  
ATOM   3071 HH12 ARG A 191      35.541   5.294 -48.308  1.00 96.94           H  
ATOM   3072  NH2 ARG A 191      36.472   3.788 -45.728  1.00 96.94           N  
ATOM   3073 HH21 ARG A 191      36.095   2.879 -45.956  1.00 96.94           H  
ATOM   3074 HH22 ARG A 191      37.200   3.834 -45.030  1.00 96.94           H  
ATOM   3075  CZ  ARG A 191      36.314   4.785 -46.552  1.00 96.94           C  
ATOM   3076  N   LYS A 192      37.872  12.555 -48.465  1.00 96.31           N  
ATOM   3077  H   LYS A 192      37.120  12.556 -47.791  1.00 96.31           H  
ATOM   3078  CA  LYS A 192      37.949  13.638 -49.465  1.00 96.31           C  
ATOM   3079  HA  LYS A 192      38.091  13.203 -50.454  1.00 96.31           H  
ATOM   3080  C   LYS A 192      39.169  14.538 -49.256  1.00 96.31           C  
ATOM   3081  CB  LYS A 192      36.672  14.493 -49.465  1.00 96.31           C  
ATOM   3082  HB2 LYS A 192      36.903  15.442 -49.949  1.00 96.31           H  
ATOM   3083  HB3 LYS A 192      36.367  14.710 -48.441  1.00 96.31           H  
ATOM   3084  O   LYS A 192      39.757  14.968 -50.240  1.00 96.31           O  
ATOM   3085  CG  LYS A 192      35.512  13.844 -50.231  1.00 96.31           C  
ATOM   3086  HG2 LYS A 192      35.191  12.932 -49.728  1.00 96.31           H  
ATOM   3087  HG3 LYS A 192      35.850  13.591 -51.236  1.00 96.31           H  
ATOM   3088  CD  LYS A 192      34.339  14.831 -50.330  1.00 96.31           C  
ATOM   3089  HD2 LYS A 192      33.961  15.048 -49.331  1.00 96.31           H  
ATOM   3090  HD3 LYS A 192      34.705  15.756 -50.776  1.00 96.31           H  
ATOM   3091  CE  LYS A 192      33.216  14.261 -51.207  1.00 96.31           C  
ATOM   3092  HE2 LYS A 192      32.756  13.418 -50.691  1.00 96.31           H  
ATOM   3093  HE3 LYS A 192      33.663  13.884 -52.127  1.00 96.31           H  
ATOM   3094  NZ  LYS A 192      32.202  15.298 -51.541  1.00 96.31           N  
ATOM   3095  HZ1 LYS A 192      31.483  14.923 -52.143  1.00 96.31           H  
ATOM   3096  HZ2 LYS A 192      32.636  16.052 -52.054  1.00 96.31           H  
ATOM   3097  HZ3 LYS A 192      31.780  15.693 -50.713  1.00 96.31           H  
ATOM   3098  N   LEU A 193      39.530  14.826 -48.006  1.00 96.29           N  
ATOM   3099  H   LEU A 193      38.984  14.452 -47.243  1.00 96.29           H  
ATOM   3100  CA  LEU A 193      40.721  15.615 -47.681  1.00 96.29           C  
ATOM   3101  HA  LEU A 193      40.751  16.499 -48.318  1.00 96.29           H  
ATOM   3102  C   LEU A 193      42.007  14.837 -47.989  1.00 96.29           C  
ATOM   3103  CB  LEU A 193      40.658  16.064 -46.210  1.00 96.29           C  
ATOM   3104  HB2 LEU A 193      40.506  15.186 -45.582  1.00 96.29           H  
ATOM   3105  HB3 LEU A 193      41.621  16.495 -45.938  1.00 96.29           H  
ATOM   3106  O   LEU A 193      42.903  15.390 -48.615  1.00 96.29           O  
ATOM   3107  CG  LEU A 193      39.559  17.102 -45.910  1.00 96.29           C  
ATOM   3108  HG  LEU A 193      38.601  16.746 -46.288  1.00 96.29           H  
ATOM   3109  CD1 LEU A 193      39.429  17.298 -44.399  1.00 96.29           C  
ATOM   3110 HD11 LEU A 193      39.178  16.349 -43.925  1.00 96.29           H  
ATOM   3111 HD12 LEU A 193      40.373  17.662 -43.994  1.00 96.29           H  
ATOM   3112 HD13 LEU A 193      38.648  18.026 -44.185  1.00 96.29           H  
ATOM   3113  CD2 LEU A 193      39.850  18.460 -46.552  1.00 96.29           C  
ATOM   3114 HD21 LEU A 193      39.087  19.182 -46.262  1.00 96.29           H  
ATOM   3115 HD22 LEU A 193      40.822  18.826 -46.222  1.00 96.29           H  
ATOM   3116 HD23 LEU A 193      39.855  18.376 -47.639  1.00 96.29           H  
ATOM   3117  N   GLU A 194      42.056  13.545 -47.655  1.00 96.55           N  
ATOM   3118  H   GLU A 194      41.311  13.161 -47.091  1.00 96.55           H  
ATOM   3119  CA  GLU A 194      43.191  12.662 -47.973  1.00 96.55           C  
ATOM   3120  HA  GLU A 194      44.103  13.075 -47.544  1.00 96.55           H  
ATOM   3121  C   GLU A 194      43.438  12.542 -49.489  1.00 96.55           C  
ATOM   3122  CB  GLU A 194      42.942  11.272 -47.352  1.00 96.55           C  
ATOM   3123  HB2 GLU A 194      41.932  10.955 -47.614  1.00 96.55           H  
ATOM   3124  HB3 GLU A 194      43.646  10.557 -47.776  1.00 96.55           H  
ATOM   3125  O   GLU A 194      44.586  12.487 -49.917  1.00 96.55           O  
ATOM   3126  CG  GLU A 194      43.113  11.270 -45.818  1.00 96.55           C  
ATOM   3127  HG2 GLU A 194      42.592  12.131 -45.400  1.00 96.55           H  
ATOM   3128  HG3 GLU A 194      44.172  11.391 -45.590  1.00 96.55           H  
ATOM   3129  CD  GLU A 194      42.583  10.006 -45.108  1.00 96.55           C  
ATOM   3130  OE1 GLU A 194      42.673   9.967 -43.852  1.00 96.55           O  
ATOM   3131  OE2 GLU A 194      41.963   9.141 -45.774  1.00 96.55           O  
ATOM   3132  N   LEU A 195      42.384  12.560 -50.316  1.00 96.11           N  
ATOM   3133  H   LEU A 195      41.461  12.526 -49.907  1.00 96.11           H  
ATOM   3134  CA  LEU A 195      42.518  12.560 -51.780  1.00 96.11           C  
ATOM   3135  HA  LEU A 195      43.276  11.831 -52.067  1.00 96.11           H  
ATOM   3136  C   LEU A 195      42.995  13.902 -52.349  1.00 96.11           C  
ATOM   3137  CB  LEU A 195      41.172  12.181 -52.421  1.00 96.11           C  
ATOM   3138  HB2 LEU A 195      41.223  12.393 -53.489  1.00 96.11           H  
ATOM   3139  HB3 LEU A 195      40.396  12.817 -51.995  1.00 96.11           H  
ATOM   3140  O   LEU A 195      43.642  13.919 -53.392  1.00 96.11           O  
ATOM   3141  CG  LEU A 195      40.774  10.706 -52.247  1.00 96.11           C  
ATOM   3142  HG  LEU A 195      40.803  10.431 -51.193  1.00 96.11           H  
ATOM   3143  CD1 LEU A 195      39.344  10.515 -52.759  1.00 96.11           C  
ATOM   3144 HD11 LEU A 195      39.050   9.473 -52.632  1.00 96.11           H  
ATOM   3145 HD12 LEU A 195      38.665  11.151 -52.190  1.00 96.11           H  
ATOM   3146 HD13 LEU A 195      39.293  10.774 -53.816  1.00 96.11           H  
ATOM   3147  CD2 LEU A 195      41.693   9.757 -53.015  1.00 96.11           C  
ATOM   3148 HD21 LEU A 195      41.332   8.732 -52.925  1.00 96.11           H  
ATOM   3149 HD22 LEU A 195      42.702   9.795 -52.604  1.00 96.11           H  
ATOM   3150 HD23 LEU A 195      41.729  10.032 -54.069  1.00 96.11           H  
ATOM   3151  N   ARG A 196      42.669  15.023 -51.694  1.00 95.21           N  
ATOM   3152  H   ARG A 196      42.181  14.934 -50.814  1.00 95.21           H  
ATOM   3153  CA  ARG A 196      43.129  16.352 -52.123  1.00 95.21           C  
ATOM   3154  HA  ARG A 196      43.097  16.415 -53.211  1.00 95.21           H  
ATOM   3155  C   ARG A 196      44.594  16.592 -51.780  1.00 95.21           C  
ATOM   3156  CB  ARG A 196      42.249  17.458 -51.532  1.00 95.21           C  
ATOM   3157  HB2 ARG A 196      42.094  17.278 -50.468  1.00 95.21           H  
ATOM   3158  HB3 ARG A 196      42.767  18.410 -51.646  1.00 95.21           H  
ATOM   3159  O   ARG A 196      45.269  17.218 -52.574  1.00 95.21           O  
ATOM   3160  CG  ARG A 196      40.902  17.555 -52.257  1.00 95.21           C  
ATOM   3161  HG2 ARG A 196      40.355  16.617 -52.161  1.00 95.21           H  
ATOM   3162  HG3 ARG A 196      41.081  17.756 -53.313  1.00 95.21           H  
ATOM   3163  CD  ARG A 196      40.083  18.699 -51.654  1.00 95.21           C  
ATOM   3164  HD2 ARG A 196      39.891  18.479 -50.604  1.00 95.21           H  
ATOM   3165  HD3 ARG A 196      40.677  19.611 -51.718  1.00 95.21           H  
ATOM   3166  NE  ARG A 196      38.806  18.890 -52.369  1.00 95.21           N  
ATOM   3167  HE  ARG A 196      38.602  18.223 -53.100  1.00 95.21           H  
ATOM   3168  NH1 ARG A 196      38.234  20.886 -51.388  1.00 95.21           N  
ATOM   3169 HH11 ARG A 196      37.682  21.733 -51.386  1.00 95.21           H  
ATOM   3170 HH12 ARG A 196      39.112  20.881 -50.889  1.00 95.21           H  
ATOM   3171  NH2 ARG A 196      36.933  20.031 -52.985  1.00 95.21           N  
ATOM   3172 HH21 ARG A 196      36.414  20.897 -52.963  1.00 95.21           H  
ATOM   3173 HH22 ARG A 196      36.827  19.424 -53.785  1.00 95.21           H  
ATOM   3174  CZ  ARG A 196      37.999  19.928 -52.240  1.00 95.21           C  
ATOM   3175  N   GLY A 197      45.081  16.064 -50.657  1.00 94.26           N  
ATOM   3176  H   GLY A 197      44.449  15.587 -50.031  1.00 94.26           H  
ATOM   3177  CA  GLY A 197      46.490  16.190 -50.263  1.00 94.26           C  
ATOM   3178  HA2 GLY A 197      46.591  15.932 -49.209  1.00 94.26           H  
ATOM   3179  HA3 GLY A 197      46.807  17.225 -50.392  1.00 94.26           H  
ATOM   3180  C   GLY A 197      47.472  15.315 -51.054  1.00 94.26           C  
ATOM   3181  O   GLY A 197      48.658  15.344 -50.759  1.00 94.26           O  
ATOM   3182  N   ARG A 198      46.995  14.505 -52.011  1.00 90.23           N  
ATOM   3183  H   ARG A 198      46.005  14.549 -52.208  1.00 90.23           H  
ATOM   3184  CA  ARG A 198      47.836  13.680 -52.900  1.00 90.23           C  
ATOM   3185  HA  ARG A 198      48.851  13.640 -52.506  1.00 90.23           H  
ATOM   3186  C   ARG A 198      48.011  14.264 -54.308  1.00 90.23           C  
ATOM   3187  CB  ARG A 198      47.274  12.251 -52.987  1.00 90.23           C  
ATOM   3188  HB2 ARG A 198      46.202  12.292 -53.180  1.00 90.23           H  
ATOM   3189  HB3 ARG A 198      47.744  11.739 -53.826  1.00 90.23           H  
ATOM   3190  O   ARG A 198      48.682  13.631 -55.117  1.00 90.23           O  
ATOM   3191  CG  ARG A 198      47.546  11.415 -51.734  1.00 90.23           C  
ATOM   3192  HG2 ARG A 198      48.610  11.449 -51.499  1.00 90.23           H  
ATOM   3193  HG3 ARG A 198      46.978  11.811 -50.892  1.00 90.23           H  
ATOM   3194  CD  ARG A 198      47.134   9.966 -52.023  1.00 90.23           C  
ATOM   3195  HD2 ARG A 198      46.073   9.947 -52.276  1.00 90.23           H  
ATOM   3196  HD3 ARG A 198      47.701   9.623 -52.888  1.00 90.23           H  
ATOM   3197  NE  ARG A 198      47.372   9.086 -50.863  1.00 90.23           N  
ATOM   3198  HE  ARG A 198      47.215   9.504 -49.957  1.00 90.23           H  
ATOM   3199  NH1 ARG A 198      48.130   7.229 -51.998  1.00 90.23           N  
ATOM   3200 HH11 ARG A 198      48.094   7.746 -52.864  1.00 90.23           H  
ATOM   3201 HH12 ARG A 198      48.549   6.310 -51.989  1.00 90.23           H  
ATOM   3202  NH2 ARG A 198      47.986   7.183 -49.777  1.00 90.23           N  
ATOM   3203 HH21 ARG A 198      47.844   7.646 -48.891  1.00 90.23           H  
ATOM   3204 HH22 ARG A 198      48.403   6.263 -49.801  1.00 90.23           H  
ATOM   3205  CZ  ARG A 198      47.824   7.844 -50.889  1.00 90.23           C  
ATOM   3206  N   ARG A 199      47.354  15.382 -54.619  1.00 86.94           N  
ATOM   3207  H   ARG A 199      47.025  15.948 -53.851  1.00 86.94           H  
ATOM   3208  CA  ARG A 199      47.537  16.125 -55.873  1.00 86.94           C  
ATOM   3209  HA  ARG A 199      48.062  15.529 -56.620  1.00 86.94           H  
ATOM   3210  C   ARG A 199      48.436  17.314 -55.605  1.00 86.94           C  
ATOM   3211  CB  ARG A 199      46.202  16.628 -56.422  1.00 86.94           C  
ATOM   3212  HB2 ARG A 199      45.680  17.182 -55.641  1.00 86.94           H  
ATOM   3213  HB3 ARG A 199      46.416  17.314 -57.241  1.00 86.94           H  
ATOM   3214  O   ARG A 199      49.222  17.626 -56.516  1.00 86.94           O  
ATOM   3215  CG  ARG A 199      45.312  15.502 -56.945  1.00 86.94           C  
ATOM   3216  HG2 ARG A 199      45.019  14.848 -56.124  1.00 86.94           H  
ATOM   3217  HG3 ARG A 199      45.854  14.929 -57.697  1.00 86.94           H  
ATOM   3218  CD  ARG A 199      44.072  16.139 -57.575  1.00 86.94           C  
ATOM   3219  HD2 ARG A 199      44.399  16.815 -58.365  1.00 86.94           H  
ATOM   3220  HD3 ARG A 199      43.547  16.716 -56.813  1.00 86.94           H  
ATOM   3221  NE  ARG A 199      43.163  15.129 -58.140  1.00 86.94           N  
ATOM   3222  HE  ARG A 199      43.430  14.166 -57.992  1.00 86.94           H  
ATOM   3223  NH1 ARG A 199      41.769  16.596 -59.211  1.00 86.94           N  
ATOM   3224 HH11 ARG A 199      41.073  16.773 -59.920  1.00 86.94           H  
ATOM   3225 HH12 ARG A 199      42.383  17.344 -58.921  1.00 86.94           H  
ATOM   3226  NH2 ARG A 199      41.438  14.399 -59.423  1.00 86.94           N  
ATOM   3227 HH21 ARG A 199      41.783  13.455 -59.324  1.00 86.94           H  
ATOM   3228 HH22 ARG A 199      40.726  14.596 -60.113  1.00 86.94           H  
ATOM   3229  CZ  ARG A 199      42.130  15.378 -58.915  1.00 86.94           C  
ATOM   3230  OXT ARG A 199      48.229  17.888 -54.515  1.00 86.94           O  
TER    3231      ARG A 199                                                       
END   
