# Supplementary material for: Widespread Horizontal Gene Transfer Among Animal Viruses
Source: bioRxiv. 2024 Mar 26:2024.03.25.586562. Preprint. [Version 2] doi: 10.1101/2024.03.25.586562 (PMC11071296; doi:10.1101/2024.03.25.586562)
Supplement: Supplement 7 [file media-7.zip › File7_PDB/Nido27797_Spike.pdb]

ATOM      1  N   MET A   1      11.983  10.856  63.151  1.00 42.46           N  
ATOM      2  H   MET A   1      12.725  11.539  63.095  1.00 42.46           H  
ATOM      3  H2  MET A   1      11.095  11.300  62.967  1.00 42.46           H  
ATOM      4  H3  MET A   1      12.114  10.143  62.448  1.00 42.46           H  
ATOM      5  CA  MET A   1      11.929  10.236  64.496  1.00 42.46           C  
ATOM      6  HA  MET A   1      12.838   9.659  64.667  1.00 42.46           H  
ATOM      7  C   MET A   1      10.767   9.251  64.513  1.00 42.46           C  
ATOM      8  CB  MET A   1      11.823  11.302  65.596  1.00 42.46           C  
ATOM      9  HB2 MET A   1      11.066  12.038  65.322  1.00 42.46           H  
ATOM     10  HB3 MET A   1      11.529  10.835  66.536  1.00 42.46           H  
ATOM     11  O   MET A   1       9.843   9.438  63.732  1.00 42.46           O  
ATOM     12  CG  MET A   1      13.179  11.994  65.799  1.00 42.46           C  
ATOM     13  HG2 MET A   1      13.601  12.270  64.833  1.00 42.46           H  
ATOM     14  HG3 MET A   1      13.857  11.289  66.279  1.00 42.46           H  
ATOM     15  SD  MET A   1      13.097  13.494  66.805  1.00 42.46           S  
ATOM     16  CE  MET A   1      14.860  13.767  67.137  1.00 42.46           C  
ATOM     17  HE1 MET A   1      14.978  14.666  67.742  1.00 42.46           H  
ATOM     18  HE2 MET A   1      15.269  12.916  67.682  1.00 42.46           H  
ATOM     19  HE3 MET A   1      15.399  13.895  66.198  1.00 42.46           H  
ATOM     20  N   THR A   2      10.878   8.167  65.276  1.00 31.12           N  
ATOM     21  H   THR A   2      11.651   8.081  65.921  1.00 31.12           H  
ATOM     22  CA  THR A   2      10.112   6.912  65.101  1.00 31.12           C  
ATOM     23  HA  THR A   2       9.664   6.940  64.108  1.00 31.12           H  
ATOM     24  C   THR A   2       8.918   6.762  66.082  1.00 31.12           C  
ATOM     25  CB  THR A   2      11.090   5.708  65.139  1.00 31.12           C  
ATOM     26  HB  THR A   2      10.665   4.895  65.727  1.00 31.12           H  
ATOM     27  O   THR A   2       8.797   7.591  66.982  1.00 31.12           O  
ATOM     28  CG2 THR A   2      11.407   5.202  63.730  1.00 31.12           C  
ATOM     29 HG21 THR A   2      10.500   4.851  63.238  1.00 31.12           H  
ATOM     30 HG22 THR A   2      12.108   4.368  63.787  1.00 31.12           H  
ATOM     31 HG23 THR A   2      11.850   6.001  63.136  1.00 31.12           H  
ATOM     32  OG1 THR A   2      12.350   6.057  65.685  1.00 31.12           O  
ATOM     33  HG1 THR A   2      12.793   5.241  65.929  1.00 31.12           H  
ATOM     34  N   PRO A   3       8.000   5.782  65.878  1.00 48.62           N  
ATOM     35  CA  PRO A   3       6.636   5.766  66.449  1.00 48.62           C  
ATOM     36  HA  PRO A   3       6.342   6.758  66.794  1.00 48.62           H  
ATOM     37  C   PRO A   3       6.492   4.771  67.632  1.00 48.62           C  
ATOM     38  CB  PRO A   3       5.792   5.383  65.222  1.00 48.62           C  
ATOM     39  HB2 PRO A   3       4.782   5.053  65.464  1.00 48.62           H  
ATOM     40  HB3 PRO A   3       5.739   6.232  64.540  1.00 48.62           H  
ATOM     41  O   PRO A   3       7.410   4.680  68.440  1.00 48.62           O  
ATOM     42  CG  PRO A   3       6.634   4.273  64.593  1.00 48.62           C  
ATOM     43  HG2 PRO A   3       6.406   4.149  63.535  1.00 48.62           H  
ATOM     44  HG3 PRO A   3       6.487   3.335  65.128  1.00 48.62           H  
ATOM     45  CD  PRO A   3       8.057   4.784  64.808  1.00 48.62           C  
ATOM     46  HD2 PRO A   3       8.386   5.247  63.877  1.00 48.62           H  
ATOM     47  HD3 PRO A   3       8.713   3.956  65.076  1.00 48.62           H  
ATOM     48  N   ILE A   4       5.371   4.021  67.721  1.00 37.38           N  
ATOM     49  H   ILE A   4       4.549   4.451  67.320  1.00 37.38           H  
ATOM     50  CA  ILE A   4       5.185   2.546  67.940  1.00 37.38           C  
ATOM     51  HA  ILE A   4       5.131   2.084  66.954  1.00 37.38           H  
ATOM     52  C   ILE A   4       3.786   2.294  68.599  1.00 37.38           C  
ATOM     53  CB  ILE A   4       6.375   1.846  68.691  1.00 37.38           C  
ATOM     54  HB  ILE A   4       6.526   2.364  69.638  1.00 37.38           H  
ATOM     55  O   ILE A   4       3.164   3.243  69.067  1.00 37.38           O  
ATOM     56  CG1 ILE A   4       7.710   1.827  67.887  1.00 37.38           C  
ATOM     57 HG12 ILE A   4       7.782   0.927  67.276  1.00 37.38           H  
ATOM     58 HG13 ILE A   4       7.765   2.644  67.167  1.00 37.38           H  
ATOM     59  CG2 ILE A   4       6.164   0.337  68.977  1.00 37.38           C  
ATOM     60 HG21 ILE A   4       5.401   0.165  69.736  1.00 37.38           H  
ATOM     61 HG22 ILE A   4       5.897  -0.195  68.064  1.00 37.38           H  
ATOM     62 HG23 ILE A   4       7.071  -0.110  69.384  1.00 37.38           H  
ATOM     63  CD1 ILE A   4       8.945   1.901  68.803  1.00 37.38           C  
ATOM     64 HD11 ILE A   4       8.907   2.798  69.421  1.00 37.38           H  
ATOM     65 HD12 ILE A   4       9.845   1.937  68.189  1.00 37.38           H  
ATOM     66 HD13 ILE A   4       8.999   1.026  69.450  1.00 37.38           H  
ATOM     67  N   PHE A   5       3.341   1.020  68.660  1.00 37.83           N  
ATOM     68  H   PHE A   5       3.943   0.351  68.203  1.00 37.83           H  
ATOM     69  CA  PHE A   5       2.208   0.407  69.412  1.00 37.83           C  
ATOM     70  HA  PHE A   5       2.472  -0.646  69.505  1.00 37.83           H  
ATOM     71  C   PHE A   5       0.823   0.389  68.727  1.00 37.83           C  
ATOM     72  CB  PHE A   5       2.126   0.939  70.867  1.00 37.83           C  
ATOM     73  HB2 PHE A   5       2.022   2.024  70.872  1.00 37.83           H  
ATOM     74  HB3 PHE A   5       1.213   0.557  71.324  1.00 37.83           H  
ATOM     75  O   PHE A   5       0.402   1.411  68.202  1.00 37.83           O  
ATOM     76  CG  PHE A   5       3.296   0.535  71.749  1.00 37.83           C  
ATOM     77  CD1 PHE A   5       3.215  -0.645  72.507  1.00 37.83           C  
ATOM     78  HD1 PHE A   5       2.282  -1.187  72.554  1.00 37.83           H  
ATOM     79  CD2 PHE A   5       4.478   1.298  71.786  1.00 37.83           C  
ATOM     80  HD2 PHE A   5       4.531   2.238  71.258  1.00 37.83           H  
ATOM     81  CE1 PHE A   5       4.340  -1.132  73.195  1.00 37.83           C  
ATOM     82  HE1 PHE A   5       4.276  -2.051  73.759  1.00 37.83           H  
ATOM     83  CE2 PHE A   5       5.609   0.812  72.470  1.00 37.83           C  
ATOM     84  HE2 PHE A   5       6.524   1.386  72.469  1.00 37.83           H  
ATOM     85  CZ  PHE A   5       5.547  -0.414  73.154  1.00 37.83           C  
ATOM     86  HZ  PHE A   5       6.415  -0.784  73.681  1.00 37.83           H  
ATOM     87  N   LEU A   6       0.008  -0.691  68.756  1.00 36.21           N  
ATOM     88  H   LEU A   6      -0.916  -0.441  68.433  1.00 36.21           H  
ATOM     89  CA  LEU A   6       0.133  -2.181  68.914  1.00 36.21           C  
ATOM     90  HA  LEU A   6       0.861  -2.557  68.195  1.00 36.21           H  
ATOM     91  C   LEU A   6      -1.278  -2.768  68.527  1.00 36.21           C  
ATOM     92  CB  LEU A   6       0.547  -2.557  70.362  1.00 36.21           C  
ATOM     93  HB2 LEU A   6      -0.346  -2.860  70.909  1.00 36.21           H  
ATOM     94  HB3 LEU A   6       0.927  -1.674  70.876  1.00 36.21           H  
ATOM     95  O   LEU A   6      -2.200  -1.970  68.398  1.00 36.21           O  
ATOM     96  CG  LEU A   6       1.612  -3.674  70.485  1.00 36.21           C  
ATOM     97  HG  LEU A   6       1.275  -4.551  69.933  1.00 36.21           H  
ATOM     98  CD1 LEU A   6       2.983  -3.296  69.921  1.00 36.21           C  
ATOM     99 HD11 LEU A   6       3.409  -2.462  70.480  1.00 36.21           H  
ATOM    100 HD12 LEU A   6       2.904  -3.028  68.867  1.00 36.21           H  
ATOM    101 HD13 LEU A   6       3.656  -4.149  70.007  1.00 36.21           H  
ATOM    102  CD2 LEU A   6       1.808  -4.119  71.936  1.00 36.21           C  
ATOM    103 HD21 LEU A   6       2.316  -3.350  72.517  1.00 36.21           H  
ATOM    104 HD22 LEU A   6       0.845  -4.332  72.401  1.00 36.21           H  
ATOM    105 HD23 LEU A   6       2.412  -5.027  71.959  1.00 36.21           H  
ATOM    106  N   LEU A   7      -1.634  -4.048  68.300  1.00 36.35           N  
ATOM    107  H   LEU A   7      -2.569  -4.061  67.916  1.00 36.35           H  
ATOM    108  CA  LEU A   7      -1.099  -5.424  68.461  1.00 36.35           C  
ATOM    109  HA  LEU A   7      -0.057  -5.404  68.779  1.00 36.35           H  
ATOM    110  C   LEU A   7      -1.126  -6.190  67.102  1.00 36.35           C  
ATOM    111  CB  LEU A   7      -1.973  -6.142  69.520  1.00 36.35           C  
ATOM    112  HB2 LEU A   7      -1.783  -7.213  69.444  1.00 36.35           H  
ATOM    113  HB3 LEU A   7      -3.028  -6.011  69.278  1.00 36.35           H  
ATOM    114  O   LEU A   7      -1.617  -5.630  66.130  1.00 36.35           O  
ATOM    115  CG  LEU A   7      -1.718  -5.733  70.983  1.00 36.35           C  
ATOM    116  HG  LEU A   7      -0.684  -5.406  71.083  1.00 36.35           H  
ATOM    117  CD1 LEU A   7      -2.650  -4.618  71.463  1.00 36.35           C  
ATOM    118 HD11 LEU A   7      -2.391  -4.332  72.482  1.00 36.35           H  
ATOM    119 HD12 LEU A   7      -2.564  -3.741  70.822  1.00 36.35           H  
ATOM    120 HD13 LEU A   7      -3.684  -4.962  71.441  1.00 36.35           H  
ATOM    121  CD2 LEU A   7      -1.918  -6.926  71.921  1.00 36.35           C  
ATOM    122 HD21 LEU A   7      -2.938  -7.301  71.834  1.00 36.35           H  
ATOM    123 HD22 LEU A   7      -1.731  -6.624  72.952  1.00 36.35           H  
ATOM    124 HD23 LEU A   7      -1.223  -7.724  71.660  1.00 36.35           H  
ATOM    125  N   TYR A   8      -0.550  -7.381  66.846  1.00 32.18           N  
ATOM    126  H   TYR A   8      -0.588  -7.530  65.848  1.00 32.18           H  
ATOM    127  CA  TYR A   8      -0.191  -8.626  67.580  1.00 32.18           C  
ATOM    128  HA  TYR A   8       0.504  -9.120  66.901  1.00 32.18           H  
ATOM    129  C   TYR A   8      -1.301  -9.683  67.786  1.00 32.18           C  
ATOM    130  CB  TYR A   8       0.630  -8.425  68.871  1.00 32.18           C  
ATOM    131  HB2 TYR A   8       0.432  -7.452  69.321  1.00 32.18           H  
ATOM    132  HB3 TYR A   8       0.322  -9.167  69.607  1.00 32.18           H  
ATOM    133  O   TYR A   8      -2.257  -9.427  68.505  1.00 32.18           O  
ATOM    134  CG  TYR A   8       2.121  -8.563  68.683  1.00 32.18           C  
ATOM    135  CD1 TYR A   8       2.734  -9.828  68.781  1.00 32.18           C  
ATOM    136  HD1 TYR A   8       2.137 -10.701  69.001  1.00 32.18           H  
ATOM    137  CD2 TYR A   8       2.892  -7.419  68.407  1.00 32.18           C  
ATOM    138  HD2 TYR A   8       2.419  -6.452  68.325  1.00 32.18           H  
ATOM    139  CE1 TYR A   8       4.125  -9.951  68.598  1.00 32.18           C  
ATOM    140  HE1 TYR A   8       4.600 -10.918  68.671  1.00 32.18           H  
ATOM    141  CE2 TYR A   8       4.281  -7.538  68.229  1.00 32.18           C  
ATOM    142  HE2 TYR A   8       4.886  -6.671  68.012  1.00 32.18           H  
ATOM    143  OH  TYR A   8       6.240  -8.905  68.139  1.00 32.18           O  
ATOM    144  HH  TYR A   8       6.550  -9.811  68.210  1.00 32.18           H  
ATOM    145  CZ  TYR A   8       4.899  -8.802  68.320  1.00 32.18           C  
ATOM    146  N   LEU A   9      -1.082 -10.905  67.258  1.00 35.62           N  
ATOM    147  H   LEU A   9      -0.560 -10.918  66.394  1.00 35.62           H  
ATOM    148  CA  LEU A   9      -1.028 -12.197  67.989  1.00 35.62           C  
ATOM    149  HA  LEU A   9      -0.237 -12.131  68.736  1.00 35.62           H  
ATOM    150  C   LEU A   9      -0.669 -13.371  67.029  1.00 35.62           C  
ATOM    151  CB  LEU A   9      -2.363 -12.523  68.714  1.00 35.62           C  
ATOM    152  HB2 LEU A   9      -2.513 -13.602  68.711  1.00 35.62           H  
ATOM    153  HB3 LEU A   9      -3.181 -12.095  68.134  1.00 35.62           H  
ATOM    154  O   LEU A   9      -1.434 -13.653  66.120  1.00 35.62           O  
ATOM    155  CG  LEU A   9      -2.485 -12.051  70.185  1.00 35.62           C  
ATOM    156  HG  LEU A   9      -2.244 -10.992  70.274  1.00 35.62           H  
ATOM    157  CD1 LEU A   9      -3.918 -12.256  70.678  1.00 35.62           C  
ATOM    158 HD11 LEU A   9      -4.597 -11.673  70.056  1.00 35.62           H  
ATOM    159 HD12 LEU A   9      -4.194 -13.308  70.617  1.00 35.62           H  
ATOM    160 HD13 LEU A   9      -4.012 -11.911  71.707  1.00 35.62           H  
ATOM    161  CD2 LEU A   9      -1.563 -12.786  71.162  1.00 35.62           C  
ATOM    162 HD21 LEU A   9      -0.526 -12.729  70.832  1.00 35.62           H  
ATOM    163 HD22 LEU A   9      -1.638 -12.315  72.142  1.00 35.62           H  
ATOM    164 HD23 LEU A   9      -1.875 -13.826  71.259  1.00 35.62           H  
ATOM    165  N   LEU A  10       0.437 -14.088  67.321  1.00 33.22           N  
ATOM    166  H   LEU A  10       1.004 -13.709  68.066  1.00 33.22           H  
ATOM    167  CA  LEU A  10       0.799 -15.471  66.896  1.00 33.22           C  
ATOM    168  HA  LEU A  10       1.761 -15.675  67.365  1.00 33.22           H  
ATOM    169  C   LEU A  10       1.040 -15.789  65.380  1.00 33.22           C  
ATOM    170  CB  LEU A  10      -0.226 -16.448  67.536  1.00 33.22           C  
ATOM    171  HB2 LEU A  10      -0.258 -17.359  66.939  1.00 33.22           H  
ATOM    172  HB3 LEU A  10      -1.232 -16.035  67.471  1.00 33.22           H  
ATOM    173  O   LEU A  10       0.309 -15.320  64.524  1.00 33.22           O  
ATOM    174  CG  LEU A  10       0.088 -16.829  68.999  1.00 33.22           C  
ATOM    175  HG  LEU A  10       1.154 -17.030  69.100  1.00 33.22           H  
ATOM    176  CD1 LEU A  10      -0.285 -15.731  69.991  1.00 33.22           C  
ATOM    177 HD11 LEU A  10       0.335 -14.849  69.836  1.00 33.22           H  
ATOM    178 HD12 LEU A  10      -1.337 -15.479  69.854  1.00 33.22           H  
ATOM    179 HD13 LEU A  10      -0.133 -16.084  71.011  1.00 33.22           H  
ATOM    180  CD2 LEU A  10      -0.672 -18.088  69.407  1.00 33.22           C  
ATOM    181 HD21 LEU A  10      -0.400 -18.912  68.748  1.00 33.22           H  
ATOM    182 HD22 LEU A  10      -1.746 -17.918  69.338  1.00 33.22           H  
ATOM    183 HD23 LEU A  10      -0.413 -18.370  70.428  1.00 33.22           H  
ATOM    184  N   GLN A  11       2.001 -16.644  64.960  1.00 30.33           N  
ATOM    185  H   GLN A  11       1.931 -16.850  63.974  1.00 30.33           H  
ATOM    186  CA  GLN A  11       3.206 -17.216  65.615  1.00 30.33           C  
ATOM    187  HA  GLN A  11       3.764 -16.399  66.073  1.00 30.33           H  
ATOM    188  C   GLN A  11       4.146 -17.952  64.597  1.00 30.33           C  
ATOM    189  CB  GLN A  11       2.774 -18.228  66.697  1.00 30.33           C  
ATOM    190  HB2 GLN A  11       1.743 -18.040  66.997  1.00 30.33           H  
ATOM    191  HB3 GLN A  11       2.755 -19.230  66.269  1.00 30.33           H  
ATOM    192  O   GLN A  11       3.686 -18.350  63.536  1.00 30.33           O  
ATOM    193  CG  GLN A  11       3.627 -18.187  67.978  1.00 30.33           C  
ATOM    194  HG2 GLN A  11       4.645 -18.512  67.761  1.00 30.33           H  
ATOM    195  HG3 GLN A  11       3.662 -17.163  68.347  1.00 30.33           H  
ATOM    196  CD  GLN A  11       3.052 -19.078  69.082  1.00 30.33           C  
ATOM    197  NE2 GLN A  11       3.382 -18.847  70.333  1.00 30.33           N  
ATOM    198 HE21 GLN A  11       4.029 -18.114  70.587  1.00 30.33           H  
ATOM    199 HE22 GLN A  11       2.975 -19.478  71.007  1.00 30.33           H  
ATOM    200  OE1 GLN A  11       2.296 -20.001  68.845  1.00 30.33           O  
ATOM    201  N   HIS A  12       5.406 -18.234  64.991  1.00 34.90           N  
ATOM    202  H   HIS A  12       5.669 -17.853  65.888  1.00 34.90           H  
ATOM    203  CA  HIS A  12       6.407 -19.179  64.403  1.00 34.90           C  
ATOM    204  HA  HIS A  12       7.128 -19.280  65.214  1.00 34.90           H  
ATOM    205  C   HIS A  12       7.326 -18.779  63.194  1.00 34.90           C  
ATOM    206  CB  HIS A  12       5.844 -20.617  64.289  1.00 34.90           C  
ATOM    207  HB2 HIS A  12       4.929 -20.614  63.698  1.00 34.90           H  
ATOM    208  HB3 HIS A  12       6.565 -21.231  63.750  1.00 34.90           H  
ATOM    209  O   HIS A  12       7.016 -19.005  62.035  1.00 34.90           O  
ATOM    210  CG  HIS A  12       5.584 -21.278  65.629  1.00 34.90           C  
ATOM    211  CD2 HIS A  12       6.389 -22.173  66.284  1.00 34.90           C  
ATOM    212  HD2 HIS A  12       7.313 -22.595  65.917  1.00 34.90           H  
ATOM    213  ND1 HIS A  12       4.479 -21.101  66.427  1.00 34.90           N  
ATOM    214  HD1 HIS A  12       3.612 -20.665  66.146  1.00 34.90           H  
ATOM    215  CE1 HIS A  12       4.641 -21.816  67.552  1.00 34.90           C  
ATOM    216  HE1 HIS A  12       3.910 -21.907  68.342  1.00 34.90           H  
ATOM    217  NE2 HIS A  12       5.810 -22.468  67.521  1.00 34.90           N  
ATOM    218  N   PHE A  13       8.546 -18.328  63.550  1.00 32.73           N  
ATOM    219  H   PHE A  13       8.589 -18.054  64.521  1.00 32.73           H  
ATOM    220  CA  PHE A  13       9.907 -18.617  63.006  1.00 32.73           C  
ATOM    221  HA  PHE A  13      10.538 -17.912  63.548  1.00 32.73           H  
ATOM    222  C   PHE A  13      10.358 -18.433  61.525  1.00 32.73           C  
ATOM    223  CB  PHE A  13      10.377 -19.987  63.520  1.00 32.73           C  
ATOM    224  HB2 PHE A  13      11.374 -20.191  63.129  1.00 32.73           H  
ATOM    225  HB3 PHE A  13       9.715 -20.760  63.128  1.00 32.73           H  
ATOM    226  O   PHE A  13      10.140 -19.274  60.665  1.00 32.73           O  
ATOM    227  CG  PHE A  13      10.440 -20.077  65.032  1.00 32.73           C  
ATOM    228  CD1 PHE A  13      11.527 -19.533  65.739  1.00 32.73           C  
ATOM    229  HD1 PHE A  13      12.347 -19.078  65.203  1.00 32.73           H  
ATOM    230  CD2 PHE A  13       9.389 -20.679  65.737  1.00 32.73           C  
ATOM    231  HD2 PHE A  13       8.576 -21.115  65.175  1.00 32.73           H  
ATOM    232  CE1 PHE A  13      11.554 -19.586  67.144  1.00 32.73           C  
ATOM    233  HE1 PHE A  13      12.396 -19.179  67.684  1.00 32.73           H  
ATOM    234  CE2 PHE A  13       9.403 -20.725  67.142  1.00 32.73           C  
ATOM    235  HE2 PHE A  13       8.596 -21.198  67.682  1.00 32.73           H  
ATOM    236  CZ  PHE A  13      10.489 -20.177  67.846  1.00 32.73           C  
ATOM    237  HZ  PHE A  13      10.513 -20.228  68.925  1.00 32.73           H  
ATOM    238  N   LEU A  14      11.253 -17.442  61.352  1.00 30.16           N  
ATOM    239  H   LEU A  14      11.154 -16.688  62.017  1.00 30.16           H  
ATOM    240  CA  LEU A  14      12.614 -17.510  60.753  1.00 30.16           C  
ATOM    241  HA  LEU A  14      12.900 -16.482  60.531  1.00 30.16           H  
ATOM    242  C   LEU A  14      12.887 -18.294  59.439  1.00 30.16           C  
ATOM    243  CB  LEU A  14      13.606 -18.036  61.821  1.00 30.16           C  
ATOM    244  HB2 LEU A  14      14.594 -18.091  61.364  1.00 30.16           H  
ATOM    245  HB3 LEU A  14      13.317 -19.058  62.069  1.00 30.16           H  
ATOM    246  O   LEU A  14      13.162 -19.491  59.471  1.00 30.16           O  
ATOM    247  CG  LEU A  14      13.748 -17.253  63.135  1.00 30.16           C  
ATOM    248  HG  LEU A  14      12.783 -17.206  63.639  1.00 30.16           H  
ATOM    249  CD1 LEU A  14      14.741 -17.973  64.050  1.00 30.16           C  
ATOM    250 HD11 LEU A  14      14.433 -19.008  64.198  1.00 30.16           H  
ATOM    251 HD12 LEU A  14      15.734 -17.969  63.601  1.00 30.16           H  
ATOM    252 HD13 LEU A  14      14.784 -17.473  65.018  1.00 30.16           H  
ATOM    253  CD2 LEU A  14      14.259 -15.829  62.913  1.00 30.16           C  
ATOM    254 HD21 LEU A  14      15.209 -15.851  62.380  1.00 30.16           H  
ATOM    255 HD22 LEU A  14      14.401 -15.335  63.874  1.00 30.16           H  
ATOM    256 HD23 LEU A  14      13.534 -15.255  62.335  1.00 30.16           H  
ATOM    257  N   SER A  15      13.079 -17.575  58.324  1.00 30.36           N  
ATOM    258  H   SER A  15      12.599 -16.689  58.257  1.00 30.36           H  
ATOM    259  CA  SER A  15      14.192 -17.738  57.342  1.00 30.36           C  
ATOM    260  HA  SER A  15      15.125 -17.549  57.873  1.00 30.36           H  
ATOM    261  C   SER A  15      14.093 -16.660  56.231  1.00 30.36           C  
ATOM    262  CB  SER A  15      14.307 -19.156  56.744  1.00 30.36           C  
ATOM    263  HB2 SER A  15      14.983 -19.740  57.369  1.00 30.36           H  
ATOM    264  HB3 SER A  15      14.727 -19.115  55.739  1.00 30.36           H  
ATOM    265  O   SER A  15      13.058 -15.996  56.144  1.00 30.36           O  
ATOM    266  OG  SER A  15      13.081 -19.838  56.683  1.00 30.36           O  
ATOM    267  HG  SER A  15      12.782 -19.952  57.588  1.00 30.36           H  
ATOM    268  N   PRO A  16      15.161 -16.363  55.455  1.00 30.91           N  
ATOM    269  CA  PRO A  16      15.209 -15.159  54.615  1.00 30.91           C  
ATOM    270  HA  PRO A  16      14.692 -14.340  55.115  1.00 30.91           H  
ATOM    271  C   PRO A  16      14.591 -15.333  53.217  1.00 30.91           C  
ATOM    272  CB  PRO A  16      16.697 -14.810  54.519  1.00 30.91           C  
ATOM    273  HB2 PRO A  16      16.941 -14.237  53.624  1.00 30.91           H  
ATOM    274  HB3 PRO A  16      17.005 -14.267  55.412  1.00 30.91           H  
ATOM    275  O   PRO A  16      14.495 -16.443  52.706  1.00 30.91           O  
ATOM    276  CG  PRO A  16      17.354 -16.188  54.506  1.00 30.91           C  
ATOM    277  HG2 PRO A  16      18.391 -16.147  54.839  1.00 30.91           H  
ATOM    278  HG3 PRO A  16      17.289 -16.618  53.506  1.00 30.91           H  
ATOM    279  CD  PRO A  16      16.479 -16.993  55.472  1.00 30.91           C  
ATOM    280  HD2 PRO A  16      16.433 -18.030  55.139  1.00 30.91           H  
ATOM    281  HD3 PRO A  16      16.899 -16.936  56.476  1.00 30.91           H  
ATOM    282  N   THR A  17      14.250 -14.192  52.599  1.00 27.06           N  
ATOM    283  H   THR A  17      14.344 -13.358  53.161  1.00 27.06           H  
ATOM    284  CA  THR A  17      14.093 -13.944  51.145  1.00 27.06           C  
ATOM    285  HA  THR A  17      13.208 -13.323  51.005  1.00 27.06           H  
ATOM    286  C   THR A  17      13.910 -15.185  50.261  1.00 27.06           C  
ATOM    287  CB  THR A  17      15.298 -13.148  50.605  1.00 27.06           C  
ATOM    288  HB  THR A  17      15.209 -13.062  49.522  1.00 27.06           H  
ATOM    289  O   THR A  17      14.892 -15.820  49.865  1.00 27.06           O  
ATOM    290  CG2 THR A  17      15.388 -11.740  51.193  1.00 27.06           C  
ATOM    291 HG21 THR A  17      16.219 -11.213  50.724  1.00 27.06           H  
ATOM    292 HG22 THR A  17      15.562 -11.786  52.268  1.00 27.06           H  
ATOM    293 HG23 THR A  17      14.466 -11.195  50.992  1.00 27.06           H  
ATOM    294  OG1 THR A  17      16.502 -13.807  50.918  1.00 27.06           O  
ATOM    295  HG1 THR A  17      16.395 -14.706  50.597  1.00 27.06           H  
ATOM    296  N   SER A  18      12.665 -15.481  49.876  1.00 31.42           N  
ATOM    297  H   SER A  18      11.893 -14.922  50.209  1.00 31.42           H  
ATOM    298  CA  SER A  18      12.329 -16.590  48.978  1.00 31.42           C  
ATOM    299  HA  SER A  18      12.804 -17.495  49.358  1.00 31.42           H  
ATOM    300  C   SER A  18      12.851 -16.356  47.554  1.00 31.42           C  
ATOM    301  CB  SER A  18      10.815 -16.836  48.990  1.00 31.42           C  
ATOM    302  HB2 SER A  18      10.571 -17.641  48.298  1.00 31.42           H  
ATOM    303  HB3 SER A  18      10.505 -17.129  49.993  1.00 31.42           H  
ATOM    304  O   SER A  18      12.133 -15.880  46.674  1.00 31.42           O  
ATOM    305  OG  SER A  18      10.126 -15.659  48.616  1.00 31.42           O  
ATOM    306  HG  SER A  18      10.401 -15.450  47.720  1.00 31.42           H  
ATOM    307  N   SER A  19      14.112 -16.720  47.326  1.00 30.87           N  
ATOM    308  H   SER A  19      14.646 -17.048  48.118  1.00 30.87           H  
ATOM    309  CA  SER A  19      14.629 -17.007  45.990  1.00 30.87           C  
ATOM    310  HA  SER A  19      14.527 -16.114  45.373  1.00 30.87           H  
ATOM    311  C   SER A  19      13.782 -18.122  45.372  1.00 30.87           C  
ATOM    312  CB  SER A  19      16.118 -17.391  46.031  1.00 30.87           C  
ATOM    313  HB2 SER A  19      16.712 -16.483  46.136  1.00 30.87           H  
ATOM    314  HB3 SER A  19      16.390 -17.870  45.091  1.00 30.87           H  
ATOM    315  O   SER A  19      13.590 -19.183  45.970  1.00 30.87           O  
ATOM    316  OG  SER A  19      16.430 -18.260  47.109  1.00 30.87           O  
ATOM    317  HG  SER A  19      16.586 -17.736  47.898  1.00 30.87           H  
ATOM    318  N   MET A  20      13.208 -17.859  44.197  1.00 36.21           N  
ATOM    319  H   MET A  20      13.369 -16.962  43.762  1.00 36.21           H  
ATOM    320  CA  MET A  20      12.337 -18.810  43.504  1.00 36.21           C  
ATOM    321  HA  MET A  20      11.716 -19.321  44.240  1.00 36.21           H  
ATOM    322  C   MET A  20      13.189 -19.879  42.817  1.00 36.21           C  
ATOM    323  CB  MET A  20      11.393 -18.078  42.542  1.00 36.21           C  
ATOM    324  HB2 MET A  20      10.813 -18.815  41.987  1.00 36.21           H  
ATOM    325  HB3 MET A  20      11.968 -17.481  41.834  1.00 36.21           H  
ATOM    326  O   MET A  20      13.483 -19.800  41.627  1.00 36.21           O  
ATOM    327  CG  MET A  20      10.427 -17.171  43.310  1.00 36.21           C  
ATOM    328  HG2 MET A  20      10.992 -16.385  43.811  1.00 36.21           H  
ATOM    329  HG3 MET A  20       9.915 -17.762  44.069  1.00 36.21           H  
ATOM    330  SD  MET A  20       9.179 -16.394  42.260  1.00 36.21           S  
ATOM    331  CE  MET A  20       8.327 -15.406  43.519  1.00 36.21           C  
ATOM    332  HE1 MET A  20       7.476 -14.894  43.068  1.00 36.21           H  
ATOM    333  HE2 MET A  20       9.012 -14.664  43.928  1.00 36.21           H  
ATOM    334  HE3 MET A  20       7.969 -16.055  44.318  1.00 36.21           H  
ATOM    335  N   ASN A  21      13.632 -20.855  43.607  1.00 36.76           N  
ATOM    336  H   ASN A  21      13.442 -20.778  44.596  1.00 36.76           H  
ATOM    337  CA  ASN A  21      14.506 -21.927  43.152  1.00 36.76           C  
ATOM    338  HA  ASN A  21      15.252 -21.507  42.477  1.00 36.76           H  
ATOM    339  C   ASN A  21      13.704 -22.981  42.377  1.00 36.76           C  
ATOM    340  CB  ASN A  21      15.248 -22.523  44.363  1.00 36.76           C  
ATOM    341  HB2 ASN A  21      14.520 -22.883  45.089  1.00 36.76           H  
ATOM    342  HB3 ASN A  21      15.848 -23.371  44.033  1.00 36.76           H  
ATOM    343  O   ASN A  21      12.888 -23.703  42.951  1.00 36.76           O  
ATOM    344  CG  ASN A  21      16.180 -21.530  45.040  1.00 36.76           C  
ATOM    345  ND2 ASN A  21      16.560 -21.781  46.269  1.00 36.76           N  
ATOM    346 HD21 ASN A  21      16.223 -22.599  46.757  1.00 36.76           H  
ATOM    347 HD22 ASN A  21      17.078 -21.035  46.711  1.00 36.76           H  
ATOM    348  OD1 ASN A  21      16.583 -20.520  44.488  1.00 36.76           O  
ATOM    349  N   TYR A  22      13.973 -23.091  41.077  1.00 41.35           N  
ATOM    350  H   TYR A  22      14.628 -22.439  40.668  1.00 41.35           H  
ATOM    351  CA  TYR A  22      13.522 -24.199  40.239  1.00 41.35           C  
ATOM    352  HA  TYR A  22      12.548 -24.549  40.582  1.00 41.35           H  
ATOM    353  C   TYR A  22      14.536 -25.351  40.367  1.00 41.35           C  
ATOM    354  CB  TYR A  22      13.375 -23.713  38.784  1.00 41.35           C  
ATOM    355  HB2 TYR A  22      13.126 -24.573  38.163  1.00 41.35           H  
ATOM    356  HB3 TYR A  22      14.338 -23.341  38.435  1.00 41.35           H  
ATOM    357  O   TYR A  22      15.664 -25.227  39.893  1.00 41.35           O  
ATOM    358  CG  TYR A  22      12.327 -22.631  38.548  1.00 41.35           C  
ATOM    359  CD1 TYR A  22      11.031 -22.985  38.121  1.00 41.35           C  
ATOM    360  HD1 TYR A  22      10.778 -24.025  37.971  1.00 41.35           H  
ATOM    361  CD2 TYR A  22      12.652 -21.268  38.717  1.00 41.35           C  
ATOM    362  HD2 TYR A  22      13.642 -20.985  39.045  1.00 41.35           H  
ATOM    363  CE1 TYR A  22      10.068 -21.987  37.868  1.00 41.35           C  
ATOM    364  HE1 TYR A  22       9.077 -22.252  37.530  1.00 41.35           H  
ATOM    365  CE2 TYR A  22      11.693 -20.267  38.467  1.00 41.35           C  
ATOM    366  HE2 TYR A  22      11.951 -19.227  38.608  1.00 41.35           H  
ATOM    367  OH  TYR A  22       9.461 -19.673  37.786  1.00 41.35           O  
ATOM    368  HH  TYR A  22       9.798 -18.783  37.910  1.00 41.35           H  
ATOM    369  CZ  TYR A  22      10.397 -20.626  38.038  1.00 41.35           C  
ATOM    370  N   ASP A  23      14.165 -26.460  41.019  1.00 39.94           N  
ATOM    371  H   ASP A  23      13.241 -26.499  41.424  1.00 39.94           H  
ATOM    372  CA  ASP A  23      15.043 -27.633  41.214  1.00 39.94           C  
ATOM    373  HA  ASP A  23      16.061 -27.275  41.368  1.00 39.94           H  
ATOM    374  C   ASP A  23      15.070 -28.516  39.949  1.00 39.94           C  
ATOM    375  CB  ASP A  23      14.644 -28.398  42.500  1.00 39.94           C  
ATOM    376  HB2 ASP A  23      14.563 -27.681  43.317  1.00 39.94           H  
ATOM    377  HB3 ASP A  23      13.663 -28.852  42.361  1.00 39.94           H  
ATOM    378  O   ASP A  23      14.440 -29.573  39.885  1.00 39.94           O  
ATOM    379  CG  ASP A  23      15.658 -29.482  42.926  1.00 39.94           C  
ATOM    380  OD1 ASP A  23      16.873 -29.277  42.719  1.00 39.94           O  
ATOM    381  OD2 ASP A  23      15.246 -30.519  43.511  1.00 39.94           O  
ATOM    382  N   ILE A  24      15.750 -28.043  38.897  1.00 43.87           N  
ATOM    383  H   ILE A  24      16.213 -27.151  38.996  1.00 43.87           H  
ATOM    384  CA  ILE A  24      15.874 -28.776  37.628  1.00 43.87           C  
ATOM    385  HA  ILE A  24      14.937 -29.309  37.468  1.00 43.87           H  
ATOM    386  C   ILE A  24      16.994 -29.818  37.751  1.00 43.87           C  
ATOM    387  CB  ILE A  24      16.083 -27.855  36.398  1.00 43.87           C  
ATOM    388  HB  ILE A  24      17.128 -27.548  36.357  1.00 43.87           H  
ATOM    389  O   ILE A  24      18.179 -29.482  37.739  1.00 43.87           O  
ATOM    390  CG1 ILE A  24      15.219 -26.572  36.428  1.00 43.87           C  
ATOM    391 HG12 ILE A  24      15.448 -26.011  37.335  1.00 43.87           H  
ATOM    392 HG13 ILE A  24      14.163 -26.841  36.454  1.00 43.87           H  
ATOM    393  CG2 ILE A  24      15.757 -28.694  35.145  1.00 43.87           C  
ATOM    394 HG21 ILE A  24      14.708 -28.993  35.151  1.00 43.87           H  
ATOM    395 HG22 ILE A  24      15.953 -28.124  34.237  1.00 43.87           H  
ATOM    396 HG23 ILE A  24      16.378 -29.589  35.115  1.00 43.87           H  
ATOM    397  CD1 ILE A  24      15.467 -25.617  35.250  1.00 43.87           C  
ATOM    398 HD11 ILE A  24      15.095 -26.049  34.321  1.00 43.87           H  
ATOM    399 HD12 ILE A  24      14.937 -24.682  35.430  1.00 43.87           H  
ATOM    400 HD13 ILE A  24      16.533 -25.408  35.158  1.00 43.87           H  
ATOM    401  N   LYS A  25      16.619 -31.096  37.867  1.00 42.99           N  
ATOM    402  H   LYS A  25      15.630 -31.300  37.874  1.00 42.99           H  
ATOM    403  CA  LYS A  25      17.565 -32.214  37.986  1.00 42.99           C  
ATOM    404  HA  LYS A  25      18.509 -31.823  38.365  1.00 42.99           H  
ATOM    405  C   LYS A  25      17.870 -32.834  36.630  1.00 42.99           C  
ATOM    406  CB  LYS A  25      17.061 -33.250  38.998  1.00 42.99           C  
ATOM    407  HB2 LYS A  25      17.627 -34.175  38.888  1.00 42.99           H  
ATOM    408  HB3 LYS A  25      16.004 -33.459  38.829  1.00 42.99           H  
ATOM    409  O   LYS A  25      17.011 -33.439  35.996  1.00 42.99           O  
ATOM    410  CG  LYS A  25      17.287 -32.695  40.406  1.00 42.99           C  
ATOM    411  HG2 LYS A  25      16.786 -31.731  40.496  1.00 42.99           H  
ATOM    412  HG3 LYS A  25      18.356 -32.543  40.555  1.00 42.99           H  
ATOM    413  CD  LYS A  25      16.758 -33.616  41.502  1.00 42.99           C  
ATOM    414  HD2 LYS A  25      17.217 -34.603  41.433  1.00 42.99           H  
ATOM    415  HD3 LYS A  25      15.676 -33.697  41.397  1.00 42.99           H  
ATOM    416  CE  LYS A  25      17.135 -32.938  42.821  1.00 42.99           C  
ATOM    417  HE2 LYS A  25      17.222 -31.867  42.637  1.00 42.99           H  
ATOM    418  HE3 LYS A  25      18.110 -33.295  43.153  1.00 42.99           H  
ATOM    419  NZ  LYS A  25      16.104 -33.113  43.857  1.00 42.99           N  
ATOM    420  HZ1 LYS A  25      15.881 -34.080  44.042  1.00 42.99           H  
ATOM    421  HZ2 LYS A  25      15.300 -32.582  43.554  1.00 42.99           H  
ATOM    422  HZ3 LYS A  25      16.378 -32.605  44.686  1.00 42.99           H  
ATOM    423  N   PHE A  26      19.128 -32.717  36.226  1.00 41.78           N  
ATOM    424  H   PHE A  26      19.760 -32.164  36.787  1.00 41.78           H  
ATOM    425  CA  PHE A  26      19.653 -33.313  35.005  1.00 41.78           C  
ATOM    426  HA  PHE A  26      18.832 -33.523  34.319  1.00 41.78           H  
ATOM    427  C   PHE A  26      20.340 -34.635  35.337  1.00 41.78           C  
ATOM    428  CB  PHE A  26      20.582 -32.310  34.313  1.00 41.78           C  
ATOM    429  HB2 PHE A  26      20.896 -32.719  33.353  1.00 41.78           H  
ATOM    430  HB3 PHE A  26      21.479 -32.167  34.917  1.00 41.78           H  
ATOM    431  O   PHE A  26      21.497 -34.665  35.756  1.00 41.78           O  
ATOM    432  CG  PHE A  26      19.921 -30.966  34.086  1.00 41.78           C  
ATOM    433  CD1 PHE A  26      18.959 -30.817  33.070  1.00 41.78           C  
ATOM    434  HD1 PHE A  26      18.710 -31.651  32.430  1.00 41.78           H  
ATOM    435  CD2 PHE A  26      20.233 -29.876  34.921  1.00 41.78           C  
ATOM    436  HD2 PHE A  26      20.951 -29.991  35.720  1.00 41.78           H  
ATOM    437  CE1 PHE A  26      18.339 -29.571  32.869  1.00 41.78           C  
ATOM    438  HE1 PHE A  26      17.631 -29.444  32.064  1.00 41.78           H  
ATOM    439  CE2 PHE A  26      19.608 -28.633  34.724  1.00 41.78           C  
ATOM    440  HE2 PHE A  26      19.845 -27.802  35.371  1.00 41.78           H  
ATOM    441  CZ  PHE A  26      18.673 -28.476  33.687  1.00 41.78           C  
ATOM    442  HZ  PHE A  26      18.207 -27.516  33.523  1.00 41.78           H  
ATOM    443  N   GLU A  27      19.628 -35.744  35.164  1.00 40.14           N  
ATOM    444  H   GLU A  27      18.672 -35.685  34.842  1.00 40.14           H  
ATOM    445  CA  GLU A  27      20.253 -37.059  35.245  1.00 40.14           C  
ATOM    446  HA  GLU A  27      20.937 -37.063  36.094  1.00 40.14           H  
ATOM    447  C   GLU A  27      21.095 -37.296  33.977  1.00 40.14           C  
ATOM    448  CB  GLU A  27      19.210 -38.160  35.521  1.00 40.14           C  
ATOM    449  HB2 GLU A  27      19.722 -39.122  35.506  1.00 40.14           H  
ATOM    450  HB3 GLU A  27      18.445 -38.152  34.744  1.00 40.14           H  
ATOM    451  O   GLU A  27      20.586 -37.270  32.861  1.00 40.14           O  
ATOM    452  CG  GLU A  27      18.556 -37.959  36.906  1.00 40.14           C  
ATOM    453  HG2 GLU A  27      17.941 -37.060  36.877  1.00 40.14           H  
ATOM    454  HG3 GLU A  27      19.349 -37.791  37.635  1.00 40.14           H  
ATOM    455  CD  GLU A  27      17.692 -39.135  37.395  1.00 40.14           C  
ATOM    456  OE1 GLU A  27      17.320 -39.097  38.591  1.00 40.14           O  
ATOM    457  OE2 GLU A  27      17.422 -40.062  36.598  1.00 40.14           O  
ATOM    458  N   SER A  28      22.392 -37.563  34.159  1.00 44.51           N  
ATOM    459  H   SER A  28      22.727 -37.536  35.112  1.00 44.51           H  
ATOM    460  CA  SER A  28      23.381 -37.943  33.123  1.00 44.51           C  
ATOM    461  HA  SER A  28      24.219 -38.367  33.676  1.00 44.51           H  
ATOM    462  C   SER A  28      24.025 -36.848  32.248  1.00 44.51           C  
ATOM    463  CB  SER A  28      22.878 -39.089  32.224  1.00 44.51           C  
ATOM    464  HB2 SER A  28      22.261 -38.678  31.425  1.00 44.51           H  
ATOM    465  HB3 SER A  28      23.735 -39.586  31.768  1.00 44.51           H  
ATOM    466  O   SER A  28      24.915 -37.198  31.475  1.00 44.51           O  
ATOM    467  OG  SER A  28      22.117 -40.039  32.947  1.00 44.51           O  
ATOM    468  HG  SER A  28      21.253 -39.641  33.078  1.00 44.51           H  
ATOM    469  N   TYR A  29      23.677 -35.557  32.358  1.00 45.75           N  
ATOM    470  H   TYR A  29      22.963 -35.296  33.024  1.00 45.75           H  
ATOM    471  CA  TYR A  29      24.172 -34.527  31.417  1.00 45.75           C  
ATOM    472  HA  TYR A  29      24.990 -34.951  30.835  1.00 45.75           H  
ATOM    473  C   TYR A  29      24.744 -33.256  32.070  1.00 45.75           C  
ATOM    474  CB  TYR A  29      23.067 -34.186  30.407  1.00 45.75           C  
ATOM    475  HB2 TYR A  29      22.155 -33.920  30.941  1.00 45.75           H  
ATOM    476  HB3 TYR A  29      23.372 -33.314  29.829  1.00 45.75           H  
ATOM    477  O   TYR A  29      24.126 -32.649  32.941  1.00 45.75           O  
ATOM    478  CG  TYR A  29      22.781 -35.319  29.435  1.00 45.75           C  
ATOM    479  CD1 TYR A  29      23.604 -35.483  28.304  1.00 45.75           C  
ATOM    480  HD1 TYR A  29      24.415 -34.793  28.119  1.00 45.75           H  
ATOM    481  CD2 TYR A  29      21.729 -36.227  29.674  1.00 45.75           C  
ATOM    482  HD2 TYR A  29      21.099 -36.114  30.544  1.00 45.75           H  
ATOM    483  CE1 TYR A  29      23.372 -36.541  27.407  1.00 45.75           C  
ATOM    484  HE1 TYR A  29      23.999 -36.665  26.536  1.00 45.75           H  
ATOM    485  CE2 TYR A  29      21.499 -37.292  28.778  1.00 45.75           C  
ATOM    486  HE2 TYR A  29      20.686 -37.982  28.950  1.00 45.75           H  
ATOM    487  OH  TYR A  29      22.062 -38.424  26.725  1.00 45.75           O  
ATOM    488  HH  TYR A  29      22.551 -38.269  25.914  1.00 45.75           H  
ATOM    489  CZ  TYR A  29      22.316 -37.445  27.635  1.00 45.75           C  
ATOM    490  N   ASN A  30      25.911 -32.810  31.581  1.00 39.28           N  
ATOM    491  H   ASN A  30      26.337 -33.340  30.834  1.00 39.28           H  
ATOM    492  CA  ASN A  30      26.495 -31.503  31.904  1.00 39.28           C  
ATOM    493  HA  ASN A  30      26.339 -31.288  32.962  1.00 39.28           H  
ATOM    494  C   ASN A  30      25.816 -30.399  31.080  1.00 39.28           C  
ATOM    495  CB  ASN A  30      28.009 -31.504  31.603  1.00 39.28           C  
ATOM    496  HB2 ASN A  30      28.180 -31.948  30.623  1.00 39.28           H  
ATOM    497  HB3 ASN A  30      28.359 -30.472  31.561  1.00 39.28           H  
ATOM    498  O   ASN A  30      25.827 -30.460  29.851  1.00 39.28           O  
ATOM    499  CG  ASN A  30      28.863 -32.206  32.641  1.00 39.28           C  
ATOM    500  ND2 ASN A  30      30.014 -32.702  32.252  1.00 39.28           N  
ATOM    501 HD21 ASN A  30      30.556 -33.160  32.971  1.00 39.28           H  
ATOM    502 HD22 ASN A  30      30.306 -32.629  31.287  1.00 39.28           H  
ATOM    503  OD1 ASN A  30      28.546 -32.293  33.811  1.00 39.28           O  
ATOM    504  N   LEU A  31      25.305 -29.358  31.742  1.00 39.63           N  
ATOM    505  H   LEU A  31      25.346 -29.360  32.752  1.00 39.63           H  
ATOM    506  CA  LEU A  31      24.763 -28.163  31.093  1.00 39.63           C  
ATOM    507  HA  LEU A  31      24.812 -28.300  30.012  1.00 39.63           H  
ATOM    508  C   LEU A  31      25.600 -26.926  31.405  1.00 39.63           C  
ATOM    509  CB  LEU A  31      23.294 -27.962  31.491  1.00 39.63           C  
ATOM    510  HB2 LEU A  31      23.017 -26.917  31.354  1.00 39.63           H  
ATOM    511  HB3 LEU A  31      23.181 -28.198  32.550  1.00 39.63           H  
ATOM    512  O   LEU A  31      25.955 -26.671  32.552  1.00 39.63           O  
ATOM    513  CG  LEU A  31      22.346 -28.833  30.654  1.00 39.63           C  
ATOM    514  HG  LEU A  31      22.698 -29.864  30.638  1.00 39.63           H  
ATOM    515  CD1 LEU A  31      20.966 -28.798  31.281  1.00 39.63           C  
ATOM    516 HD11 LEU A  31      21.046 -29.166  32.303  1.00 39.63           H  
ATOM    517 HD12 LEU A  31      20.570 -27.783  31.293  1.00 39.63           H  
ATOM    518 HD13 LEU A  31      20.289 -29.449  30.726  1.00 39.63           H  
ATOM    519  CD2 LEU A  31      22.199 -28.315  29.223  1.00 39.63           C  
ATOM    520 HD21 LEU A  31      21.461 -28.927  28.707  1.00 39.63           H  
ATOM    521 HD22 LEU A  31      21.875 -27.274  29.231  1.00 39.63           H  
ATOM    522 HD23 LEU A  31      23.140 -28.411  28.682  1.00 39.63           H  
ATOM    523  N   ASN A  32      25.877 -26.141  30.364  1.00 38.88           N  
ATOM    524  H   ASN A  32      25.576 -26.450  29.451  1.00 38.88           H  
ATOM    525  CA  ASN A  32      26.766 -24.980  30.449  1.00 38.88           C  
ATOM    526  HA  ASN A  32      27.538 -25.183  31.191  1.00 38.88           H  
ATOM    527  C   ASN A  32      26.053 -23.694  30.913  1.00 38.88           C  
ATOM    528  CB  ASN A  32      27.453 -24.812  29.081  1.00 38.88           C  
ATOM    529  HB2 ASN A  32      26.698 -24.636  28.315  1.00 38.88           H  
ATOM    530  HB3 ASN A  32      28.106 -23.939  29.116  1.00 38.88           H  
ATOM    531  O   ASN A  32      26.707 -22.790  31.424  1.00 38.88           O  
ATOM    532  CG  ASN A  32      28.308 -26.014  28.700  1.00 38.88           C  
ATOM    533  ND2 ASN A  32      28.363 -26.360  27.436  1.00 38.88           N  
ATOM    534 HD21 ASN A  32      28.891 -27.198  27.235  1.00 38.88           H  
ATOM    535 HD22 ASN A  32      27.854 -25.845  26.732  1.00 38.88           H  
ATOM    536  OD1 ASN A  32      28.926 -26.669  29.519  1.00 38.88           O  
ATOM    537  N   TRP A  33      24.731 -23.605  30.724  1.00 37.71           N  
ATOM    538  H   TRP A  33      24.258 -24.394  30.308  1.00 37.71           H  
ATOM    539  CA  TRP A  33      23.875 -22.480  31.130  1.00 37.71           C  
ATOM    540  HA  TRP A  33      24.021 -22.296  32.195  1.00 37.71           H  
ATOM    541  C   TRP A  33      22.387 -22.801  30.918  1.00 37.71           C  
ATOM    542  CB  TRP A  33      24.249 -21.192  30.365  1.00 37.71           C  
ATOM    543  HB2 TRP A  33      23.407 -20.499  30.371  1.00 37.71           H  
ATOM    544  HB3 TRP A  33      25.040 -20.707  30.936  1.00 37.71           H  
ATOM    545  O   TRP A  33      22.044 -23.713  30.163  1.00 37.71           O  
ATOM    546  CG  TRP A  33      24.749 -21.315  28.953  1.00 37.71           C  
ATOM    547  CD1 TRP A  33      24.288 -22.155  27.996  1.00 37.71           C  
ATOM    548  HD1 TRP A  33      23.469 -22.845  28.133  1.00 37.71           H  
ATOM    549  CD2 TRP A  33      25.841 -20.569  28.335  1.00 37.71           C  
ATOM    550  CE2 TRP A  33      26.016 -21.044  27.001  1.00 37.71           C  
ATOM    551  CE3 TRP A  33      26.701 -19.537  28.772  1.00 37.71           C  
ATOM    552  HE3 TRP A  33      26.598 -19.163  29.780  1.00 37.71           H  
ATOM    553  NE1 TRP A  33      25.058 -22.028  26.854  1.00 37.71           N  
ATOM    554  HE1 TRP A  33      24.943 -22.610  26.037  1.00 37.71           H  
ATOM    555  CH2 TRP A  33      27.837 -19.492  26.611  1.00 37.71           C  
ATOM    556  HH2 TRP A  33      28.601 -19.080  25.967  1.00 37.71           H  
ATOM    557  CZ2 TRP A  33      27.000 -20.523  26.146  1.00 37.71           C  
ATOM    558  HZ2 TRP A  33      27.112 -20.912  25.145  1.00 37.71           H  
ATOM    559  CZ3 TRP A  33      27.686 -19.000  27.920  1.00 37.71           C  
ATOM    560  HZ3 TRP A  33      28.333 -18.214  28.277  1.00 37.71           H  
ATOM    561  N   VAL A  34      21.517 -22.019  31.566  1.00 45.88           N  
ATOM    562  H   VAL A  34      21.890 -21.272  32.135  1.00 45.88           H  
ATOM    563  CA  VAL A  34      20.063 -21.981  31.348  1.00 45.88           C  
ATOM    564  HA  VAL A  34      19.821 -22.506  30.424  1.00 45.88           H  
ATOM    565  C   VAL A  34      19.659 -20.513  31.202  1.00 45.88           C  
ATOM    566  CB  VAL A  34      19.291 -22.645  32.509  1.00 45.88           C  
ATOM    567  HB  VAL A  34      19.506 -22.115  33.438  1.00 45.88           H  
ATOM    568  O   VAL A  34      19.905 -19.717  32.107  1.00 45.88           O  
ATOM    569  CG1 VAL A  34      17.778 -22.610  32.264  1.00 45.88           C  
ATOM    570 HG11 VAL A  34      17.423 -21.580  32.214  1.00 45.88           H  
ATOM    571 HG12 VAL A  34      17.258 -23.103  33.085  1.00 45.88           H  
ATOM    572 HG13 VAL A  34      17.545 -23.124  31.332  1.00 45.88           H  
ATOM    573  CG2 VAL A  34      19.688 -24.116  32.692  1.00 45.88           C  
ATOM    574 HG21 VAL A  34      19.544 -24.663  31.760  1.00 45.88           H  
ATOM    575 HG22 VAL A  34      20.736 -24.188  32.984  1.00 45.88           H  
ATOM    576 HG23 VAL A  34      19.086 -24.573  33.477  1.00 45.88           H  
ATOM    577  N   ASN A  35      19.045 -20.157  30.072  1.00 50.13           N  
ATOM    578  H   ASN A  35      18.849 -20.873  29.387  1.00 50.13           H  
ATOM    579  CA  ASN A  35      18.722 -18.771  29.718  1.00 50.13           C  
ATOM    580  HA  ASN A  35      19.071 -18.097  30.500  1.00 50.13           H  
ATOM    581  C   ASN A  35      17.203 -18.601  29.562  1.00 50.13           C  
ATOM    582  CB  ASN A  35      19.438 -18.397  28.404  1.00 50.13           C  
ATOM    583  HB2 ASN A  35      19.039 -19.025  27.608  1.00 50.13           H  
ATOM    584  HB3 ASN A  35      19.210 -17.359  28.161  1.00 50.13           H  
ATOM    585  O   ASN A  35      16.584 -19.404  28.864  1.00 50.13           O  
ATOM    586  CG  ASN A  35      20.951 -18.555  28.399  1.00 50.13           C  
ATOM    587  ND2 ASN A  35      21.561 -18.445  27.242  1.00 50.13           N  
ATOM    588 HD21 ASN A  35      21.035 -18.197  26.416  1.00 50.13           H  
ATOM    589 HD22 ASN A  35      22.562 -18.576  27.267  1.00 50.13           H  
ATOM    590  OD1 ASN A  35      21.615 -18.783  29.394  1.00 50.13           O  
ATOM    591  N   CYS A  36      16.632 -17.543  30.148  1.00 52.10           N  
ATOM    592  H   CYS A  36      17.219 -16.917  30.681  1.00 52.10           H  
ATOM    593  CA  CYS A  36      15.276 -17.071  29.848  1.00 52.10           C  
ATOM    594  HA  CYS A  36      14.653 -17.913  29.546  1.00 52.10           H  
ATOM    595  C   CYS A  36      15.321 -16.057  28.697  1.00 52.10           C  
ATOM    596  CB  CYS A  36      14.642 -16.416  31.090  1.00 52.10           C  
ATOM    597  HB2 CYS A  36      13.716 -15.925  30.792  1.00 52.10           H  
ATOM    598  HB3 CYS A  36      15.315 -15.637  31.447  1.00 52.10           H  
ATOM    599  O   CYS A  36      16.118 -15.116  28.733  1.00 52.10           O  
ATOM    600  SG  CYS A  36      14.261 -17.539  32.463  1.00 52.10           S  
ATOM    601  N   TYR A  37      14.431 -16.221  27.721  1.00 50.79           N  
ATOM    602  H   TYR A  37      13.800 -17.008  27.767  1.00 50.79           H  
ATOM    603  CA  TYR A  37      14.188 -15.246  26.657  1.00 50.79           C  
ATOM    604  HA  TYR A  37      14.883 -14.412  26.757  1.00 50.79           H  
ATOM    605  C   TYR A  37      12.770 -14.666  26.750  1.00 50.79           C  
ATOM    606  CB  TYR A  37      14.428 -15.888  25.284  1.00 50.79           C  
ATOM    607  HB2 TYR A  37      13.782 -16.761  25.184  1.00 50.79           H  
ATOM    608  HB3 TYR A  37      14.124 -15.173  24.520  1.00 50.79           H  
ATOM    609  O   TYR A  37      11.913 -15.199  27.458  1.00 50.79           O  
ATOM    610  CG  TYR A  37      15.859 -16.296  24.993  1.00 50.79           C  
ATOM    611  CD1 TYR A  37      16.690 -15.428  24.262  1.00 50.79           C  
ATOM    612  HD1 TYR A  37      16.297 -14.483  23.916  1.00 50.79           H  
ATOM    613  CD2 TYR A  37      16.357 -17.535  25.442  1.00 50.79           C  
ATOM    614  HD2 TYR A  37      15.718 -18.198  26.006  1.00 50.79           H  
ATOM    615  CE1 TYR A  37      18.025 -15.780  23.993  1.00 50.79           C  
ATOM    616  HE1 TYR A  37      18.649 -15.095  23.439  1.00 50.79           H  
ATOM    617  CE2 TYR A  37      17.692 -17.894  25.174  1.00 50.79           C  
ATOM    618  HE2 TYR A  37      18.078 -18.833  25.543  1.00 50.79           H  
ATOM    619  OH  TYR A  37      19.832 -17.337  24.226  1.00 50.79           O  
ATOM    620  HH  TYR A  37      20.273 -16.573  23.846  1.00 50.79           H  
ATOM    621  CZ  TYR A  37      18.530 -17.013  24.459  1.00 50.79           C  
ATOM    622  N   ASP A  38      12.539 -13.588  26.004  1.00 55.40           N  
ATOM    623  H   ASP A  38      13.317 -13.233  25.466  1.00 55.40           H  
ATOM    624  CA  ASP A  38      11.211 -13.111  25.609  1.00 55.40           C  
ATOM    625  HA  ASP A  38      10.665 -12.845  26.515  1.00 55.40           H  
ATOM    626  C   ASP A  38      10.369 -14.181  24.868  1.00 55.40           C  
ATOM    627  CB  ASP A  38      11.376 -11.826  24.764  1.00 55.40           C  
ATOM    628  HB2 ASP A  38      11.838 -11.066  25.394  1.00 55.40           H  
ATOM    629  HB3 ASP A  38      10.392 -11.456  24.474  1.00 55.40           H  
ATOM    630  O   ASP A  38      10.848 -15.257  24.496  1.00 55.40           O  
ATOM    631  CG  ASP A  38      12.239 -11.986  23.502  1.00 55.40           C  
ATOM    632  OD1 ASP A  38      12.572 -13.119  23.113  1.00 55.40           O  
ATOM    633  OD2 ASP A  38      12.694 -10.974  22.926  1.00 55.40           O  
ATOM    634  N   LEU A  39       9.085 -13.873  24.633  1.00 54.20           N  
ATOM    635  H   LEU A  39       8.749 -12.973  24.945  1.00 54.20           H  
ATOM    636  CA  LEU A  39       8.127 -14.774  23.965  1.00 54.20           C  
ATOM    637  HA  LEU A  39       8.071 -15.704  24.531  1.00 54.20           H  
ATOM    638  C   LEU A  39       8.545 -15.160  22.532  1.00 54.20           C  
ATOM    639  CB  LEU A  39       6.731 -14.117  23.934  1.00 54.20           C  
ATOM    640  HB2 LEU A  39       6.773 -13.247  23.279  1.00 54.20           H  
ATOM    641  HB3 LEU A  39       6.040 -14.831  23.486  1.00 54.20           H  
ATOM    642  O   LEU A  39       8.094 -16.172  22.003  1.00 54.20           O  
ATOM    643  CG  LEU A  39       6.155 -13.674  25.291  1.00 54.20           C  
ATOM    644  HG  LEU A  39       6.765 -12.867  25.696  1.00 54.20           H  
ATOM    645  CD1 LEU A  39       4.732 -13.148  25.097  1.00 54.20           C  
ATOM    646 HD11 LEU A  39       4.330 -12.802  26.049  1.00 54.20           H  
ATOM    647 HD12 LEU A  39       4.093 -13.940  24.704  1.00 54.20           H  
ATOM    648 HD13 LEU A  39       4.740 -12.315  24.395  1.00 54.20           H  
ATOM    649  CD2 LEU A  39       6.107 -14.808  26.313  1.00 54.20           C  
ATOM    650 HD21 LEU A  39       5.629 -14.463  27.230  1.00 54.20           H  
ATOM    651 HD22 LEU A  39       5.537 -15.639  25.895  1.00 54.20           H  
ATOM    652 HD23 LEU A  39       7.115 -15.145  26.553  1.00 54.20           H  
ATOM    653  N   THR A  40       9.412 -14.360  21.916  1.00 51.86           N  
ATOM    654  H   THR A  40       9.727 -13.534  22.404  1.00 51.86           H  
ATOM    655  CA  THR A  40       9.964 -14.537  20.568  1.00 51.86           C  
ATOM    656  HA  THR A  40       9.276 -15.154  19.988  1.00 51.86           H  
ATOM    657  C   THR A  40      11.307 -15.284  20.547  1.00 51.86           C  
ATOM    658  CB  THR A  40      10.061 -13.164  19.874  1.00 51.86           C  
ATOM    659  HB  THR A  40      10.749 -13.208  19.030  1.00 51.86           H  
ATOM    660  O   THR A  40      11.854 -15.513  19.470  1.00 51.86           O  
ATOM    661  CG2 THR A  40       8.693 -12.706  19.367  1.00 51.86           C  
ATOM    662 HG21 THR A  40       8.313 -13.419  18.635  1.00 51.86           H  
ATOM    663 HG22 THR A  40       8.791 -11.731  18.890  1.00 51.86           H  
ATOM    664 HG23 THR A  40       7.990 -12.629  20.196  1.00 51.86           H  
ATOM    665  OG1 THR A  40      10.473 -12.169  20.784  1.00 51.86           O  
ATOM    666  HG1 THR A  40      11.408 -12.013  20.628  1.00 51.86           H  
ATOM    667  N   CYS A  41      11.841 -15.707  21.702  1.00 49.14           N  
ATOM    668  H   CYS A  41      11.360 -15.457  22.555  1.00 49.14           H  
ATOM    669  CA  CYS A  41      13.153 -16.357  21.853  1.00 49.14           C  
ATOM    670  HA  CYS A  41      13.314 -16.458  22.926  1.00 49.14           H  
ATOM    671  C   CYS A  41      14.349 -15.525  21.315  1.00 49.14           C  
ATOM    672  CB  CYS A  41      13.124 -17.787  21.283  1.00 49.14           C  
ATOM    673  HB2 CYS A  41      14.102 -18.242  21.441  1.00 49.14           H  
ATOM    674  HB3 CYS A  41      12.980 -17.701  20.206  1.00 49.14           H  
ATOM    675  O   CYS A  41      15.393 -16.080  20.954  1.00 49.14           O  
ATOM    676  SG  CYS A  41      11.865 -18.939  21.908  1.00 49.14           S  
ATOM    677  N   THR A  42      14.204 -14.200  21.249  1.00 47.09           N  
ATOM    678  H   THR A  42      13.357 -13.825  21.653  1.00 47.09           H  
ATOM    679  CA  THR A  42      15.116 -13.235  20.615  1.00 47.09           C  
ATOM    680  HA  THR A  42      15.809 -13.775  19.970  1.00 47.09           H  
ATOM    681  C   THR A  42      15.969 -12.437  21.595  1.00 47.09           C  
ATOM    682  CB  THR A  42      14.343 -12.230  19.741  1.00 47.09           C  
ATOM    683  HB  THR A  42      14.962 -11.347  19.577  1.00 47.09           H  
ATOM    684  O   THR A  42      17.162 -12.258  21.346  1.00 47.09           O  
ATOM    685  CG2 THR A  42      14.015 -12.829  18.375  1.00 47.09           C  
ATOM    686 HG21 THR A  42      13.417 -13.733  18.496  1.00 47.09           H  
ATOM    687 HG22 THR A  42      14.936 -13.075  17.847  1.00 47.09           H  
ATOM    688 HG23 THR A  42      13.450 -12.106  17.788  1.00 47.09           H  
ATOM    689  OG1 THR A  42      13.115 -11.823  20.312  1.00 47.09           O  
ATOM    690  HG1 THR A  42      13.222 -11.492  21.206  1.00 47.09           H  
ATOM    691  N   THR A  43      15.396 -11.944  22.696  1.00 43.93           N  
ATOM    692  H   THR A  43      14.420 -12.143  22.863  1.00 43.93           H  
ATOM    693  CA  THR A  43      16.077 -11.025  23.626  1.00 43.93           C  
ATOM    694  HA  THR A  43      17.125 -10.970  23.334  1.00 43.93           H  
ATOM    695  C   THR A  43      16.074 -11.537  25.063  1.00 43.93           C  
ATOM    696  CB  THR A  43      15.558  -9.574  23.559  1.00 43.93           C  
ATOM    697  HB  THR A  43      16.270  -8.950  24.100  1.00 43.93           H  
ATOM    698  O   THR A  43      15.220 -12.322  25.474  1.00 43.93           O  
ATOM    699  CG2 THR A  43      15.458  -9.025  22.136  1.00 43.93           C  
ATOM    700 HG21 THR A  43      14.675  -9.544  21.584  1.00 43.93           H  
ATOM    701 HG22 THR A  43      15.211  -7.964  22.177  1.00 43.93           H  
ATOM    702 HG23 THR A  43      16.410  -9.152  21.620  1.00 43.93           H  
ATOM    703  OG1 THR A  43      14.312  -9.415  24.183  1.00 43.93           O  
ATOM    704  HG1 THR A  43      13.677  -9.927  23.677  1.00 43.93           H  
ATOM    705  N   TRP A  44      17.081 -11.111  25.825  1.00 49.37           N  
ATOM    706  H   TRP A  44      17.708 -10.415  25.446  1.00 49.37           H  
ATOM    707  CA  TRP A  44      17.251 -11.469  27.231  1.00 49.37           C  
ATOM    708  HA  TRP A  44      17.033 -12.528  27.368  1.00 49.37           H  
ATOM    709  C   TRP A  44      16.311 -10.661  28.122  1.00 49.37           C  
ATOM    710  CB  TRP A  44      18.697 -11.203  27.655  1.00 49.37           C  
ATOM    711  HB2 TRP A  44      19.025 -10.243  27.256  1.00 49.37           H  
ATOM    712  HB3 TRP A  44      18.722 -11.114  28.741  1.00 49.37           H  
ATOM    713  O   TRP A  44      16.336  -9.431  28.097  1.00 49.37           O  
ATOM    714  CG  TRP A  44      19.690 -12.256  27.289  1.00 49.37           C  
ATOM    715  CD1 TRP A  44      20.379 -12.342  26.129  1.00 49.37           C  
ATOM    716  HD1 TRP A  44      20.274 -11.659  25.299  1.00 49.37           H  
ATOM    717  CD2 TRP A  44      20.163 -13.353  28.125  1.00 49.37           C  
ATOM    718  CE2 TRP A  44      21.201 -14.035  27.424  1.00 49.37           C  
ATOM    719  CE3 TRP A  44      19.844 -13.814  29.421  1.00 49.37           C  
ATOM    720  HE3 TRP A  44      19.045 -13.335  29.968  1.00 49.37           H  
ATOM    721  NE1 TRP A  44      21.268 -13.398  26.201  1.00 49.37           N  
ATOM    722  HE1 TRP A  44      21.934 -13.612  25.473  1.00 49.37           H  
ATOM    723  CH2 TRP A  44      21.607 -15.498  29.309  1.00 49.37           C  
ATOM    724  HH2 TRP A  44      22.163 -16.296  29.778  1.00 49.37           H  
ATOM    725  CZ2 TRP A  44      21.922 -15.091  28.000  1.00 49.37           C  
ATOM    726  HZ2 TRP A  44      22.720 -15.575  27.456  1.00 49.37           H  
ATOM    727  CZ3 TRP A  44      20.559 -14.875  30.008  1.00 49.37           C  
ATOM    728  HZ3 TRP A  44      20.311 -15.206  31.005  1.00 49.37           H  
ATOM    729  N   GLN A  45      15.562 -11.350  28.982  1.00 50.41           N  
ATOM    730  H   GLN A  45      15.597 -12.359  28.961  1.00 50.41           H  
ATOM    731  CA  GLN A  45      14.747 -10.730  30.025  1.00 50.41           C  
ATOM    732  HA  GLN A  45      15.096  -9.711  30.191  1.00 50.41           H  
ATOM    733  C   GLN A  45      14.917 -11.482  31.350  1.00 50.41           C  
ATOM    734  CB  GLN A  45      13.272 -10.653  29.590  1.00 50.41           C  
ATOM    735  HB2 GLN A  45      12.891 -11.656  29.397  1.00 50.41           H  
ATOM    736  HB3 GLN A  45      12.697 -10.216  30.406  1.00 50.41           H  
ATOM    737  O   GLN A  45      15.189 -12.684  31.373  1.00 50.41           O  
ATOM    738  CG  GLN A  45      13.088  -9.783  28.331  1.00 50.41           C  
ATOM    739  HG2 GLN A  45      13.610  -8.837  28.471  1.00 50.41           H  
ATOM    740  HG3 GLN A  45      13.527 -10.290  27.471  1.00 50.41           H  
ATOM    741  CD  GLN A  45      11.634  -9.467  27.998  1.00 50.41           C  
ATOM    742  NE2 GLN A  45      11.394  -8.720  26.944  1.00 50.41           N  
ATOM    743 HE21 GLN A  45      10.422  -8.558  26.722  1.00 50.41           H  
ATOM    744 HE22 GLN A  45      12.143  -8.472  26.314  1.00 50.41           H  
ATOM    745  OE1 GLN A  45      10.696  -9.861  28.669  1.00 50.41           O  
ATOM    746  N   ALA A  46      14.764 -10.776  32.472  1.00 49.13           N  
ATOM    747  H   ALA A  46      14.484  -9.808  32.405  1.00 49.13           H  
ATOM    748  CA  ALA A  46      14.720 -11.419  33.781  1.00 49.13           C  
ATOM    749  HA  ALA A  46      15.573 -12.092  33.873  1.00 49.13           H  
ATOM    750  C   ALA A  46      13.429 -12.246  33.892  1.00 49.13           C  
ATOM    751  CB  ALA A  46      14.827 -10.349  34.874  1.00 49.13           C  
ATOM    752  HB1 ALA A  46      15.761  -9.799  34.765  1.00 49.13           H  
ATOM    753  HB2 ALA A  46      13.987  -9.657  34.801  1.00 49.13           H  
ATOM    754  HB3 ALA A  46      14.806 -10.826  35.854  1.00 49.13           H  
ATOM    755  O   ALA A  46      12.340 -11.709  33.694  1.00 49.13           O  
ATOM    756  N   CYS A  47      13.548 -13.540  34.205  1.00 49.28           N  
ATOM    757  H   CYS A  47      14.473 -13.934  34.305  1.00 49.28           H  
ATOM    758  CA  CYS A  47      12.410 -14.459  34.278  1.00 49.28           C  
ATOM    759  HA  CYS A  47      11.994 -14.562  33.276  1.00 49.28           H  
ATOM    760  C   CYS A  47      11.343 -13.913  35.266  1.00 49.28           C  
ATOM    761  CB  CYS A  47      12.903 -15.848  34.727  1.00 49.28           C  
ATOM    762  HB2 CYS A  47      12.959 -15.835  35.816  1.00 49.28           H  
ATOM    763  HB3 CYS A  47      12.153 -16.593  34.458  1.00 49.28           H  
ATOM    764  O   CYS A  47      11.676 -13.719  36.441  1.00 49.28           O  
ATOM    765  SG  CYS A  47      14.537 -16.418  34.151  1.00 49.28           S  
ATOM    766  N   PRO A  48      10.087 -13.652  34.844  1.00 48.90           N  
ATOM    767  CA  PRO A  48       9.087 -13.028  35.713  1.00 48.90           C  
ATOM    768  HA  PRO A  48       9.472 -12.054  36.016  1.00 48.90           H  
ATOM    769  C   PRO A  48       8.770 -13.860  36.963  1.00 48.90           C  
ATOM    770  CB  PRO A  48       7.844 -12.813  34.840  1.00 48.90           C  
ATOM    771  HB2 PRO A  48       7.299 -11.914  35.126  1.00 48.90           H  
ATOM    772  HB3 PRO A  48       7.192 -13.685  34.889  1.00 48.90           H  
ATOM    773  O   PRO A  48       8.542 -15.065  36.879  1.00 48.90           O  
ATOM    774  CG  PRO A  48       8.426 -12.699  33.433  1.00 48.90           C  
ATOM    775  HG2 PRO A  48       8.802 -11.689  33.270  1.00 48.90           H  
ATOM    776  HG3 PRO A  48       7.698 -12.969  32.668  1.00 48.90           H  
ATOM    777  CD  PRO A  48       9.596 -13.681  33.472  1.00 48.90           C  
ATOM    778  HD2 PRO A  48      10.355 -13.359  32.757  1.00 48.90           H  
ATOM    779  HD3 PRO A  48       9.248 -14.685  33.230  1.00 48.90           H  
ATOM    780  N   GLN A  49       8.700 -13.211  38.130  1.00 47.55           N  
ATOM    781  H   GLN A  49       8.907 -12.222  38.142  1.00 47.55           H  
ATOM    782  CA  GLN A  49       8.406 -13.876  39.411  1.00 47.55           C  
ATOM    783  HA  GLN A  49       8.854 -14.870  39.386  1.00 47.55           H  
ATOM    784  C   GLN A  49       6.908 -14.134  39.667  1.00 47.55           C  
ATOM    785  CB  GLN A  49       9.057 -13.102  40.572  1.00 47.55           C  
ATOM    786  HB2 GLN A  49       8.635 -13.461  41.510  1.00 47.55           H  
ATOM    787  HB3 GLN A  49       8.835 -12.038  40.493  1.00 47.55           H  
ATOM    788  O   GLN A  49       6.540 -14.639  40.726  1.00 47.55           O  
ATOM    789  CG  GLN A  49      10.578 -13.323  40.624  1.00 47.55           C  
ATOM    790  HG2 GLN A  49      11.063 -12.712  39.863  1.00 47.55           H  
ATOM    791  HG3 GLN A  49      10.793 -14.368  40.403  1.00 47.55           H  
ATOM    792  CD  GLN A  49      11.192 -13.011  41.989  1.00 47.55           C  
ATOM    793  NE2 GLN A  49      12.428 -13.398  42.215  1.00 47.55           N  
ATOM    794 HE21 GLN A  49      12.798 -13.158  43.124  1.00 47.55           H  
ATOM    795 HE22 GLN A  49      12.955 -13.863  41.490  1.00 47.55           H  
ATOM    796  OE1 GLN A  49      10.603 -12.426  42.882  1.00 47.55           O  
ATOM    797  N   THR A  50       6.021 -13.797  38.728  1.00 37.53           N  
ATOM    798  H   THR A  50       6.357 -13.410  37.858  1.00 37.53           H  
ATOM    799  CA  THR A  50       4.565 -13.879  38.922  1.00 37.53           C  
ATOM    800  HA  THR A  50       4.352 -14.557  39.748  1.00 37.53           H  
ATOM    801  C   THR A  50       3.852 -14.421  37.688  1.00 37.53           C  
ATOM    802  CB  THR A  50       3.967 -12.510  39.289  1.00 37.53           C  
ATOM    803  HB  THR A  50       2.880 -12.584  39.270  1.00 37.53           H  
ATOM    804  O   THR A  50       4.048 -13.907  36.592  1.00 37.53           O  
ATOM    805  CG2 THR A  50       4.394 -12.047  40.683  1.00 37.53           C  
ATOM    806 HG21 THR A  50       5.469 -11.869  40.709  1.00 37.53           H  
ATOM    807 HG22 THR A  50       4.135 -12.805  41.421  1.00 37.53           H  
ATOM    808 HG23 THR A  50       3.877 -11.118  40.926  1.00 37.53           H  
ATOM    809  OG1 THR A  50       4.379 -11.527  38.368  1.00 37.53           O  
ATOM    810  HG1 THR A  50       4.093 -11.814  37.497  1.00 37.53           H  
ATOM    811  N   THR A  51       2.975 -15.408  37.916  1.00 37.29           N  
ATOM    812  H   THR A  51       2.934 -15.744  38.867  1.00 37.29           H  
ATOM    813  CA  THR A  51       1.920 -15.915  37.009  1.00 37.29           C  
ATOM    814  HA  THR A  51       1.536 -16.825  37.472  1.00 37.29           H  
ATOM    815  C   THR A  51       2.334 -16.323  35.588  1.00 37.29           C  
ATOM    816  CB  THR A  51       0.713 -14.958  36.946  1.00 37.29           C  
ATOM    817  HB  THR A  51       0.033 -15.290  36.161  1.00 37.29           H  
ATOM    818  O   THR A  51       2.434 -15.492  34.695  1.00 37.29           O  
ATOM    819  CG2 THR A  51      -0.054 -14.934  38.268  1.00 37.29           C  
ATOM    820 HG21 THR A  51      -0.414 -15.934  38.510  1.00 37.29           H  
ATOM    821 HG22 THR A  51       0.585 -14.567  39.071  1.00 37.29           H  
ATOM    822 HG23 THR A  51      -0.911 -14.268  38.170  1.00 37.29           H  
ATOM    823  OG1 THR A  51       1.115 -13.638  36.681  1.00 37.29           O  
ATOM    824  HG1 THR A  51       1.713 -13.674  35.931  1.00 37.29           H  
ATOM    825  N   ALA A  52       2.415 -17.642  35.364  1.00 39.67           N  
ATOM    826  H   ALA A  52       2.365 -18.252  36.168  1.00 39.67           H  
ATOM    827  CA  ALA A  52       2.262 -18.296  34.055  1.00 39.67           C  
ATOM    828  HA  ALA A  52       2.603 -19.323  34.188  1.00 39.67           H  
ATOM    829  C   ALA A  52       3.132 -17.754  32.897  1.00 39.67           C  
ATOM    830  CB  ALA A  52       0.764 -18.380  33.720  1.00 39.67           C  
ATOM    831  HB1 ALA A  52       0.374 -17.381  33.530  1.00 39.67           H  
ATOM    832  HB2 ALA A  52       0.622 -18.986  32.825  1.00 39.67           H  
ATOM    833  HB3 ALA A  52       0.216 -18.836  34.544  1.00 39.67           H  
ATOM    834  O   ALA A  52       2.670 -17.657  31.761  1.00 39.67           O  
ATOM    835  N   ALA A  53       4.405 -17.449  33.163  1.00 46.66           N  
ATOM    836  H   ALA A  53       4.741 -17.501  34.114  1.00 46.66           H  
ATOM    837  CA  ALA A  53       5.355 -17.131  32.103  1.00 46.66           C  
ATOM    838  HA  ALA A  53       4.965 -16.287  31.535  1.00 46.66           H  
ATOM    839  C   ALA A  53       5.528 -18.324  31.141  1.00 46.66           C  
ATOM    840  CB  ALA A  53       6.690 -16.705  32.731  1.00 46.66           C  
ATOM    841  HB1 ALA A  53       7.112 -17.529  33.307  1.00 46.66           H  
ATOM    842  HB2 ALA A  53       7.390 -16.431  31.942  1.00 46.66           H  
ATOM    843  HB3 ALA A  53       6.536 -15.846  33.383  1.00 46.66           H  
ATOM    844  O   ALA A  53       5.856 -19.435  31.567  1.00 46.66           O  
ATOM    845  N   GLN A  54       5.361 -18.076  29.841  1.00 49.33           N  
ATOM    846  H   GLN A  54       5.070 -17.149  29.565  1.00 49.33           H  
ATOM    847  CA  GLN A  54       5.939 -18.930  28.804  1.00 49.33           C  
ATOM    848  HA  GLN A  54       5.689 -19.973  28.996  1.00 49.33           H  
ATOM    849  C   GLN A  54       7.457 -18.747  28.874  1.00 49.33           C  
ATOM    850  CB  GLN A  54       5.412 -18.523  27.420  1.00 49.33           C  
ATOM    851  HB2 GLN A  54       5.634 -17.468  27.261  1.00 49.33           H  
ATOM    852  HB3 GLN A  54       5.937 -19.102  26.659  1.00 49.33           H  
ATOM    853  O   GLN A  54       7.935 -17.613  28.859  1.00 49.33           O  
ATOM    854  CG  GLN A  54       3.900 -18.752  27.255  1.00 49.33           C  
ATOM    855  HG2 GLN A  54       3.691 -19.816  27.363  1.00 49.33           H  
ATOM    856  HG3 GLN A  54       3.357 -18.219  28.036  1.00 49.33           H  
ATOM    857  CD  GLN A  54       3.363 -18.279  25.905  1.00 49.33           C  
ATOM    858  NE2 GLN A  54       2.166 -18.673  25.534  1.00 49.33           N  
ATOM    859 HE21 GLN A  54       1.596 -19.239  26.146  1.00 49.33           H  
ATOM    860 HE22 GLN A  54       1.848 -18.306  24.649  1.00 49.33           H  
ATOM    861  OE1 GLN A  54       3.986 -17.550  25.157  1.00 49.33           O  
ATOM    862  N   VAL A  55       8.217 -19.838  28.985  1.00 49.55           N  
ATOM    863  H   VAL A  55       7.777 -20.746  28.946  1.00 49.55           H  
ATOM    864  CA  VAL A  55       9.677 -19.761  29.123  1.00 49.55           C  
ATOM    865  HA  VAL A  55       9.988 -18.721  29.025  1.00 49.55           H  
ATOM    866  C   VAL A  55      10.330 -20.524  27.980  1.00 49.55           C  
ATOM    867  CB  VAL A  55      10.173 -20.216  30.511  1.00 49.55           C  
ATOM    868  HB  VAL A  55       9.980 -21.281  30.642  1.00 49.55           H  
ATOM    869  O   VAL A  55      10.254 -21.751  27.892  1.00 49.55           O  
ATOM    870  CG1 VAL A  55      11.677 -19.955  30.649  1.00 49.55           C  
ATOM    871 HG11 VAL A  55      12.028 -20.309  31.619  1.00 49.55           H  
ATOM    872 HG12 VAL A  55      12.219 -20.487  29.867  1.00 49.55           H  
ATOM    873 HG13 VAL A  55      11.886 -18.889  30.560  1.00 49.55           H  
ATOM    874  CG2 VAL A  55       9.487 -19.440  31.646  1.00 49.55           C  
ATOM    875 HG21 VAL A  55       9.948 -19.680  32.604  1.00 49.55           H  
ATOM    876 HG22 VAL A  55       8.433 -19.713  31.692  1.00 49.55           H  
ATOM    877 HG23 VAL A  55       9.568 -18.368  31.467  1.00 49.55           H  
ATOM    878  N   CYS A  56      10.988 -19.777  27.096  1.00 49.82           N  
ATOM    879  H   CYS A  56      10.972 -18.773  27.205  1.00 49.82           H  
ATOM    880  CA  CYS A  56      11.857 -20.335  26.072  1.00 49.82           C  
ATOM    881  HA  CYS A  56      11.415 -21.254  25.687  1.00 49.82           H  
ATOM    882  C   CYS A  56      13.213 -20.669  26.707  1.00 49.82           C  
ATOM    883  CB  CYS A  56      11.947 -19.334  24.915  1.00 49.82           C  
ATOM    884  HB2 CYS A  56      10.934 -19.038  24.640  1.00 49.82           H  
ATOM    885  HB3 CYS A  56      12.472 -18.437  25.242  1.00 49.82           H  
ATOM    886  O   CYS A  56      13.906 -19.767  27.182  1.00 49.82           O  
ATOM    887  SG  CYS A  56      12.740 -19.989  23.427  1.00 49.82           S  
ATOM    888  N   LEU A  57      13.573 -21.956  26.746  1.00 51.14           N  
ATOM    889  H   LEU A  57      12.975 -22.637  26.299  1.00 51.14           H  
ATOM    890  CA  LEU A  57      14.825 -22.444  27.324  1.00 51.14           C  
ATOM    891  HA  LEU A  57      15.311 -21.626  27.855  1.00 51.14           H  
ATOM    892  C   LEU A  57      15.789 -22.894  26.223  1.00 51.14           C  
ATOM    893  CB  LEU A  57      14.568 -23.576  28.335  1.00 51.14           C  
ATOM    894  HB2 LEU A  57      15.539 -23.947  28.661  1.00 51.14           H  
ATOM    895  HB3 LEU A  57      14.051 -24.387  27.822  1.00 51.14           H  
ATOM    896  O   LEU A  57      15.435 -23.657  25.319  1.00 51.14           O  
ATOM    897  CG  LEU A  57      13.763 -23.189  29.591  1.00 51.14           C  
ATOM    898  HG  LEU A  57      12.766 -22.860  29.300  1.00 51.14           H  
ATOM    899  CD1 LEU A  57      13.632 -24.400  30.516  1.00 51.14           C  
ATOM    900 HD11 LEU A  57      14.601 -24.655  30.945  1.00 51.14           H  
ATOM    901 HD12 LEU A  57      12.936 -24.167  31.322  1.00 51.14           H  
ATOM    902 HD13 LEU A  57      13.247 -25.250  29.953  1.00 51.14           H  
ATOM    903  CD2 LEU A  57      14.449 -22.088  30.403  1.00 51.14           C  
ATOM    904 HD21 LEU A  57      14.466 -21.157  29.837  1.00 51.14           H  
ATOM    905 HD22 LEU A  57      15.475 -22.377  30.635  1.00 51.14           H  
ATOM    906 HD23 LEU A  57      13.905 -21.917  31.331  1.00 51.14           H  
ATOM    907  N   LYS A  58      17.039 -22.435  26.325  1.00 46.15           N  
ATOM    908  H   LYS A  58      17.245 -21.826  27.104  1.00 46.15           H  
ATOM    909  CA  LYS A  58      18.124 -22.764  25.395  1.00 46.15           C  
ATOM    910  HA  LYS A  58      17.727 -23.415  24.616  1.00 46.15           H  
ATOM    911  C   LYS A  58      19.225 -23.533  26.120  1.00 46.15           C  
ATOM    912  CB  LYS A  58      18.614 -21.470  24.730  1.00 46.15           C  
ATOM    913  HB2 LYS A  58      17.736 -20.896  24.435  1.00 46.15           H  
ATOM    914  HB3 LYS A  58      19.192 -20.884  25.445  1.00 46.15           H  
ATOM    915  O   LYS A  58      19.736 -23.060  27.132  1.00 46.15           O  
ATOM    916  CG  LYS A  58      19.456 -21.734  23.477  1.00 46.15           C  
ATOM    917  HG2 LYS A  58      20.409 -22.189  23.749  1.00 46.15           H  
ATOM    918  HG3 LYS A  58      18.904 -22.418  22.832  1.00 46.15           H  
ATOM    919  CD  LYS A  58      19.692 -20.441  22.690  1.00 46.15           C  
ATOM    920  HD2 LYS A  58      18.746 -19.907  22.602  1.00 46.15           H  
ATOM    921  HD3 LYS A  58      20.406 -19.813  23.224  1.00 46.15           H  
ATOM    922  CE  LYS A  58      20.212 -20.770  21.287  1.00 46.15           C  
ATOM    923  HE2 LYS A  58      19.602 -21.576  20.879  1.00 46.15           H  
ATOM    924  HE3 LYS A  58      21.238 -21.131  21.363  1.00 46.15           H  
ATOM    925  NZ  LYS A  58      20.127 -19.585  20.398  1.00 46.15           N  
ATOM    926  HZ1 LYS A  58      20.437 -19.809  19.463  1.00 46.15           H  
ATOM    927  HZ2 LYS A  58      20.681 -18.823  20.761  1.00 46.15           H  
ATOM    928  HZ3 LYS A  58      19.170 -19.268  20.340  1.00 46.15           H  
ATOM    929  N   PHE A  59      19.600 -24.690  25.582  1.00 51.43           N  
ATOM    930  H   PHE A  59      19.171 -24.962  24.709  1.00 51.43           H  
ATOM    931  CA  PHE A  59      20.562 -25.626  26.174  1.00 51.43           C  
ATOM    932  HA  PHE A  59      21.084 -25.162  27.010  1.00 51.43           H  
ATOM    933  C   PHE A  59      21.562 -26.065  25.111  1.00 51.43           C  
ATOM    934  CB  PHE A  59      19.838 -26.889  26.661  1.00 51.43           C  
ATOM    935  HB2 PHE A  59      19.569 -27.493  25.794  1.00 51.43           H  
ATOM    936  HB3 PHE A  59      20.542 -27.487  27.239  1.00 51.43           H  
ATOM    937  O   PHE A  59      21.133 -26.439  24.030  1.00 51.43           O  
ATOM    938  CG  PHE A  59      18.586 -26.691  27.485  1.00 51.43           C  
ATOM    939  CD1 PHE A  59      18.652 -26.127  28.772  1.00 51.43           C  
ATOM    940  HD1 PHE A  59      19.597 -25.788  29.171  1.00 51.43           H  
ATOM    941  CD2 PHE A  59      17.352 -27.130  26.970  1.00 51.43           C  
ATOM    942  HD2 PHE A  59      17.302 -27.574  25.987  1.00 51.43           H  
ATOM    943  CE1 PHE A  59      17.485 -26.031  29.551  1.00 51.43           C  
ATOM    944  HE1 PHE A  59      17.534 -25.620  30.549  1.00 51.43           H  
ATOM    945  CE2 PHE A  59      16.187 -27.025  27.744  1.00 51.43           C  
ATOM    946  HE2 PHE A  59      15.243 -27.377  27.354  1.00 51.43           H  
ATOM    947  CZ  PHE A  59      16.259 -26.491  29.040  1.00 51.43           C  
ATOM    948  HZ  PHE A  59      15.368 -26.438  29.648  1.00 51.43           H  
ATOM    949  N   THR A  60      22.867 -26.084  25.384  1.00 44.50           N  
ATOM    950  H   THR A  60      23.192 -25.816  26.302  1.00 44.50           H  
ATOM    951  CA  THR A  60      23.839 -26.630  24.419  1.00 44.50           C  
ATOM    952  HA  THR A  60      23.438 -26.515  23.412  1.00 44.50           H  
ATOM    953  C   THR A  60      24.047 -28.124  24.672  1.00 44.50           C  
ATOM    954  CB  THR A  60      25.168 -25.863  24.439  1.00 44.50           C  
ATOM    955  HB  THR A  60      25.737 -26.126  25.331  1.00 44.50           H  
ATOM    956  O   THR A  60      24.637 -28.473  25.691  1.00 44.50           O  
ATOM    957  CG2 THR A  60      25.999 -26.162  23.191  1.00 44.50           C  
ATOM    958 HG21 THR A  60      26.914 -25.569  23.209  1.00 44.50           H  
ATOM    959 HG22 THR A  60      26.271 -27.217  23.173  1.00 44.50           H  
ATOM    960 HG23 THR A  60      25.432 -25.929  22.289  1.00 44.50           H  
ATOM    961  OG1 THR A  60      24.936 -24.467  24.446  1.00 44.50           O  
ATOM    962  HG1 THR A  60      24.462 -24.276  23.634  1.00 44.50           H  
ATOM    963  N   LEU A  61      23.573 -28.989  23.769  1.00 47.49           N  
ATOM    964  H   LEU A  61      23.129 -28.620  22.940  1.00 47.49           H  
ATOM    965  CA  LEU A  61      23.700 -30.452  23.852  1.00 47.49           C  
ATOM    966  HA  LEU A  61      24.464 -30.698  24.589  1.00 47.49           H  
ATOM    967  C   LEU A  61      24.182 -31.040  22.515  1.00 47.49           C  
ATOM    968  CB  LEU A  61      22.365 -31.085  24.303  1.00 47.49           C  
ATOM    969  HB2 LEU A  61      22.446 -32.168  24.215  1.00 47.49           H  
ATOM    970  HB3 LEU A  61      21.583 -30.756  23.619  1.00 47.49           H  
ATOM    971  O   LEU A  61      23.898 -30.503  21.446  1.00 47.49           O  
ATOM    972  CG  LEU A  61      21.937 -30.756  25.749  1.00 47.49           C  
ATOM    973  HG  LEU A  61      21.913 -29.675  25.886  1.00 47.49           H  
ATOM    974  CD1 LEU A  61      20.533 -31.293  26.024  1.00 47.49           C  
ATOM    975 HD11 LEU A  61      20.530 -32.381  25.969  1.00 47.49           H  
ATOM    976 HD12 LEU A  61      19.831 -30.896  25.290  1.00 47.49           H  
ATOM    977 HD13 LEU A  61      20.209 -30.991  27.020  1.00 47.49           H  
ATOM    978  CD2 LEU A  61      22.878 -31.370  26.790  1.00 47.49           C  
ATOM    979 HD21 LEU A  61      22.500 -31.172  27.793  1.00 47.49           H  
ATOM    980 HD22 LEU A  61      23.871 -30.926  26.712  1.00 47.49           H  
ATOM    981 HD23 LEU A  61      22.944 -32.448  26.644  1.00 47.49           H  
ATOM    982  N   ASN A  62      24.924 -32.149  22.584  1.00 49.55           N  
ATOM    983  H   ASN A  62      25.056 -32.574  23.490  1.00 49.55           H  
ATOM    984  CA  ASN A  62      25.673 -32.707  21.448  1.00 49.55           C  
ATOM    985  HA  ASN A  62      25.825 -31.919  20.710  1.00 49.55           H  
ATOM    986  C   ASN A  62      24.943 -33.841  20.697  1.00 49.55           C  
ATOM    987  CB  ASN A  62      27.061 -33.162  21.946  1.00 49.55           C  
ATOM    988  HB2 ASN A  62      26.933 -33.862  22.772  1.00 49.55           H  
ATOM    989  HB3 ASN A  62      27.571 -33.692  21.142  1.00 49.55           H  
ATOM    990  O   ASN A  62      25.534 -34.446  19.804  1.00 49.55           O  
ATOM    991  CG  ASN A  62      27.987 -32.037  22.378  1.00 49.55           C  
ATOM    992  ND2 ASN A  62      29.055 -32.367  23.065  1.00 49.55           N  
ATOM    993 HD21 ASN A  62      29.232 -33.335  23.293  1.00 49.55           H  
ATOM    994 HD22 ASN A  62      29.656 -31.604  23.340  1.00 49.55           H  
ATOM    995  OD1 ASN A  62      27.799 -30.863  22.110  1.00 49.55           O  
ATOM    996  N   GLU A  63      23.698 -34.165  21.059  1.00 51.67           N  
ATOM    997  H   GLU A  63      23.228 -33.596  21.748  1.00 51.67           H  
ATOM    998  CA  GLU A  63      22.962 -35.329  20.536  1.00 51.67           C  
ATOM    999  HA  GLU A  63      23.539 -35.760  19.718  1.00 51.67           H  
ATOM   1000  C   GLU A  63      21.601 -34.928  19.938  1.00 51.67           C  
ATOM   1001  CB  GLU A  63      22.820 -36.439  21.596  1.00 51.67           C  
ATOM   1002  HB2 GLU A  63      22.518 -37.357  21.092  1.00 51.67           H  
ATOM   1003  HB3 GLU A  63      22.014 -36.169  22.279  1.00 51.67           H  
ATOM   1004  O   GLU A  63      21.100 -33.824  20.152  1.00 51.67           O  
ATOM   1005  CG  GLU A  63      24.114 -36.719  22.386  1.00 51.67           C  
ATOM   1006  HG2 GLU A  63      24.456 -35.808  22.877  1.00 51.67           H  
ATOM   1007  HG3 GLU A  63      24.889 -37.029  21.684  1.00 51.67           H  
ATOM   1008  CD  GLU A  63      23.928 -37.786  23.472  1.00 51.67           C  
ATOM   1009  OE1 GLU A  63      24.651 -38.803  23.416  1.00 51.67           O  
ATOM   1010  OE2 GLU A  63      23.104 -37.554  24.394  1.00 51.67           O  
ATOM   1011  N   VAL A  64      21.031 -35.816  19.119  1.00 50.48           N  
ATOM   1012  H   VAL A  64      21.460 -36.729  19.057  1.00 50.48           H  
ATOM   1013  CA  VAL A  64      20.122 -35.427  18.021  1.00 50.48           C  
ATOM   1014  HA  VAL A  64      20.429 -34.437  17.684  1.00 50.48           H  
ATOM   1015  C   VAL A  64      18.647 -35.282  18.436  1.00 50.48           C  
ATOM   1016  CB  VAL A  64      20.299 -36.389  16.819  1.00 50.48           C  
ATOM   1017  HB  VAL A  64      19.821 -37.340  17.053  1.00 50.48           H  
ATOM   1018  O   VAL A  64      17.894 -34.602  17.744  1.00 50.48           O  
ATOM   1019  CG1 VAL A  64      19.689 -35.838  15.522  1.00 50.48           C  
ATOM   1020 HG11 VAL A  64      20.115 -34.862  15.289  1.00 50.48           H  
ATOM   1021 HG12 VAL A  64      19.877 -36.524  14.696  1.00 50.48           H  
ATOM   1022 HG13 VAL A  64      18.608 -35.740  15.626  1.00 50.48           H  
ATOM   1023  CG2 VAL A  64      21.783 -36.665  16.510  1.00 50.48           C  
ATOM   1024 HG21 VAL A  64      21.872 -37.252  15.596  1.00 50.48           H  
ATOM   1025 HG22 VAL A  64      22.245 -37.240  17.312  1.00 50.48           H  
ATOM   1026 HG23 VAL A  64      22.319 -35.724  16.382  1.00 50.48           H  
ATOM   1027  N   ALA A  65      18.218 -35.879  19.555  1.00 51.22           N  
ATOM   1028  H   ALA A  65      18.885 -36.381  20.124  1.00 51.22           H  
ATOM   1029  CA  ALA A  65      16.850 -35.756  20.069  1.00 51.22           C  
ATOM   1030  HA  ALA A  65      16.496 -34.743  19.880  1.00 51.22           H  
ATOM   1031  C   ALA A  65      16.771 -36.016  21.585  1.00 51.22           C  
ATOM   1032  CB  ALA A  65      15.938 -36.737  19.317  1.00 51.22           C  
ATOM   1033  HB1 ALA A  65      16.276 -37.760  19.480  1.00 51.22           H  
ATOM   1034  HB2 ALA A  65      14.914 -36.638  19.676  1.00 51.22           H  
ATOM   1035  HB3 ALA A  65      15.956 -36.518  18.249  1.00 51.22           H  
ATOM   1036  O   ALA A  65      17.420 -36.929  22.097  1.00 51.22           O  
ATOM   1037  N   TYR A  66      15.915 -35.261  22.282  1.00 49.83           N  
ATOM   1038  H   TYR A  66      15.371 -34.571  21.784  1.00 49.83           H  
ATOM   1039  CA  TYR A  66      15.603 -35.441  23.706  1.00 49.83           C  
ATOM   1040  HA  TYR A  66      15.883 -36.448  24.016  1.00 49.83           H  
ATOM   1041  C   TYR A  66      14.104 -35.264  23.961  1.00 49.83           C  
ATOM   1042  CB  TYR A  66      16.381 -34.438  24.574  1.00 49.83           C  
ATOM   1043  HB2 TYR A  66      16.059 -34.553  25.609  1.00 49.83           H  
ATOM   1044  HB3 TYR A  66      16.121 -33.424  24.269  1.00 49.83           H  
ATOM   1045  O   TYR A  66      13.447 -34.455  23.299  1.00 49.83           O  
ATOM   1046  CG  TYR A  66      17.887 -34.585  24.537  1.00 49.83           C  
ATOM   1047  CD1 TYR A  66      18.518 -35.517  25.382  1.00 49.83           C  
ATOM   1048  HD1 TYR A  66      17.930 -36.125  26.054  1.00 49.83           H  
ATOM   1049  CD2 TYR A  66      18.655 -33.793  23.661  1.00 49.83           C  
ATOM   1050  HD2 TYR A  66      18.172 -33.091  22.997  1.00 49.83           H  
ATOM   1051  CE1 TYR A  66      19.919 -35.663  25.348  1.00 49.83           C  
ATOM   1052  HE1 TYR A  66      20.408 -36.381  25.989  1.00 49.83           H  
ATOM   1053  CE2 TYR A  66      20.056 -33.927  23.637  1.00 49.83           C  
ATOM   1054  HE2 TYR A  66      20.649 -33.341  22.950  1.00 49.83           H  
ATOM   1055  OH  TYR A  66      22.047 -34.980  24.453  1.00 49.83           O  
ATOM   1056  HH  TYR A  66      22.335 -35.852  24.731  1.00 49.83           H  
ATOM   1057  CZ  TYR A  66      20.693 -34.860  24.483  1.00 49.83           C  
ATOM   1058  N   TYR A  67      13.585 -35.972  24.967  1.00 54.15           N  
ATOM   1059  H   TYR A  67      14.192 -36.582  25.495  1.00 54.15           H  
ATOM   1060  CA  TYR A  67      12.212 -35.814  25.445  1.00 54.15           C  
ATOM   1061  HA  TYR A  67      11.635 -35.238  24.721  1.00 54.15           H  
ATOM   1062  C   TYR A  67      12.199 -35.062  26.775  1.00 54.15           C  
ATOM   1063  CB  TYR A  67      11.540 -37.185  25.591  1.00 54.15           C  
ATOM   1064  HB2 TYR A  67      12.077 -37.761  26.344  1.00 54.15           H  
ATOM   1065  HB3 TYR A  67      10.524 -37.037  25.958  1.00 54.15           H  
ATOM   1066  O   TYR A  67      12.878 -35.460  27.724  1.00 54.15           O  
ATOM   1067  CG  TYR A  67      11.474 -37.987  24.306  1.00 54.15           C  
ATOM   1068  CD1 TYR A  67      10.534 -37.649  23.312  1.00 54.15           C  
ATOM   1069  HD1 TYR A  67       9.873 -36.808  23.459  1.00 54.15           H  
ATOM   1070  CD2 TYR A  67      12.361 -39.063  24.101  1.00 54.15           C  
ATOM   1071  HD2 TYR A  67      13.093 -39.311  24.856  1.00 54.15           H  
ATOM   1072  CE1 TYR A  67      10.470 -38.398  22.121  1.00 54.15           C  
ATOM   1073  HE1 TYR A  67       9.761 -38.148  21.345  1.00 54.15           H  
ATOM   1074  CE2 TYR A  67      12.299 -39.814  22.911  1.00 54.15           C  
ATOM   1075  HE2 TYR A  67      12.974 -40.642  22.755  1.00 54.15           H  
ATOM   1076  OH  TYR A  67      11.269 -40.208  20.773  1.00 54.15           O  
ATOM   1077  HH  TYR A  67      11.921 -40.912  20.734  1.00 54.15           H  
ATOM   1078  CZ  TYR A  67      11.349 -39.483  21.920  1.00 54.15           C  
ATOM   1079  N   LEU A  68      11.386 -34.007  26.865  1.00 53.39           N  
ATOM   1080  H   LEU A  68      10.846 -33.732  26.057  1.00 53.39           H  
ATOM   1081  CA  LEU A  68      11.127 -33.325  28.129  1.00 53.39           C  
ATOM   1082  HA  LEU A  68      11.991 -33.457  28.781  1.00 53.39           H  
ATOM   1083  C   LEU A  68       9.911 -33.960  28.809  1.00 53.39           C  
ATOM   1084  CB  LEU A  68      10.957 -31.819  27.869  1.00 53.39           C  
ATOM   1085  HB2 LEU A  68      11.853 -31.445  27.373  1.00 53.39           H  
ATOM   1086  HB3 LEU A  68      10.111 -31.669  27.199  1.00 53.39           H  
ATOM   1087  O   LEU A  68       8.780 -33.779  28.353  1.00 53.39           O  
ATOM   1088  CG  LEU A  68      10.723 -31.008  29.156  1.00 53.39           C  
ATOM   1089  HG  LEU A  68       9.817 -31.361  29.649  1.00 53.39           H  
ATOM   1090  CD1 LEU A  68      11.880 -31.127  30.148  1.00 53.39           C  
ATOM   1091 HD11 LEU A  68      11.898 -32.121  30.595  1.00 53.39           H  
ATOM   1092 HD12 LEU A  68      12.824 -30.952  29.632  1.00 53.39           H  
ATOM   1093 HD13 LEU A  68      11.766 -30.392  30.945  1.00 53.39           H  
ATOM   1094  CD2 LEU A  68      10.539 -29.535  28.802  1.00 53.39           C  
ATOM   1095 HD21 LEU A  68      10.300 -28.977  29.707  1.00 53.39           H  
ATOM   1096 HD22 LEU A  68      11.453 -29.138  28.360  1.00 53.39           H  
ATOM   1097 HD23 LEU A  68       9.717 -29.422  28.094  1.00 53.39           H  
ATOM   1098  N   ASN A  69      10.136 -34.689  29.902  1.00 56.99           N  
ATOM   1099  H   ASN A  69      11.087 -34.805  30.224  1.00 56.99           H  
ATOM   1100  CA  ASN A  69       9.072 -35.280  30.708  1.00 56.99           C  
ATOM   1101  HA  ASN A  69       8.158 -35.319  30.115  1.00 56.99           H  
ATOM   1102  C   ASN A  69       8.792 -34.422  31.949  1.00 56.99           C  
ATOM   1103  CB  ASN A  69       9.443 -36.724  31.080  1.00 56.99           C  
ATOM   1104  HB2 ASN A  69      10.438 -36.742  31.527  1.00 56.99           H  
ATOM   1105  HB3 ASN A  69       8.736 -37.096  31.822  1.00 56.99           H  
ATOM   1106  O   ASN A  69       9.681 -34.231  32.773  1.00 56.99           O  
ATOM   1107  CG  ASN A  69       9.386 -37.664  29.891  1.00 56.99           C  
ATOM   1108  ND2 ASN A  69      10.475 -38.323  29.570  1.00 56.99           N  
ATOM   1109 HD21 ASN A  69      11.341 -38.148  30.060  1.00 56.99           H  
ATOM   1110 HD22 ASN A  69      10.436 -38.940  28.772  1.00 56.99           H  
ATOM   1111  OD1 ASN A  69       8.353 -37.833  29.258  1.00 56.99           O  
ATOM   1112  N   GLY A  70       7.553 -33.954  32.111  1.00 54.30           N  
ATOM   1113  H   GLY A  70       6.870 -34.192  31.406  1.00 54.30           H  
ATOM   1114  CA  GLY A  70       7.043 -33.336  33.339  1.00 54.30           C  
ATOM   1115  HA2 GLY A  70       7.834 -33.249  34.084  1.00 54.30           H  
ATOM   1116  HA3 GLY A  70       6.669 -32.335  33.123  1.00 54.30           H  
ATOM   1117  C   GLY A  70       5.897 -34.170  33.914  1.00 54.30           C  
ATOM   1118  O   GLY A  70       5.010 -34.587  33.171  1.00 54.30           O  
ATOM   1119  N   ASP A  71       5.916 -34.458  35.218  1.00 58.07           N  
ATOM   1120  H   ASP A  71       6.636 -34.035  35.786  1.00 58.07           H  
ATOM   1121  CA  ASP A  71       4.884 -35.251  35.919  1.00 58.07           C  
ATOM   1122  HA  ASP A  71       5.307 -35.521  36.887  1.00 58.07           H  
ATOM   1123  C   ASP A  71       4.518 -36.593  35.218  1.00 58.07           C  
ATOM   1124  CB  ASP A  71       3.633 -34.394  36.213  1.00 58.07           C  
ATOM   1125  HB2 ASP A  71       3.142 -34.163  35.267  1.00 58.07           H  
ATOM   1126  HB3 ASP A  71       2.938 -34.991  36.804  1.00 58.07           H  
ATOM   1127  O   ASP A  71       3.352 -36.996  35.160  1.00 58.07           O  
ATOM   1128  CG  ASP A  71       3.866 -33.083  36.972  1.00 58.07           C  
ATOM   1129  OD1 ASP A  71       4.895 -32.937  37.666  1.00 58.07           O  
ATOM   1130  OD2 ASP A  71       2.970 -32.206  36.874  1.00 58.07           O  
ATOM   1131  N   GLY A  72       5.497 -37.285  34.616  1.00 56.34           N  
ATOM   1132  H   GLY A  72       6.432 -36.906  34.671  1.00 56.34           H  
ATOM   1133  CA  GLY A  72       5.280 -38.550  33.884  1.00 56.34           C  
ATOM   1134  HA2 GLY A  72       4.661 -39.209  34.492  1.00 56.34           H  
ATOM   1135  HA3 GLY A  72       6.246 -39.033  33.737  1.00 56.34           H  
ATOM   1136  C   GLY A  72       4.612 -38.409  32.502  1.00 56.34           C  
ATOM   1137  O   GLY A  72       4.112 -39.388  31.929  1.00 56.34           O  
ATOM   1138  N   LYS A  73       4.576 -37.195  31.945  1.00 53.68           N  
ATOM   1139  H   LYS A  73       4.935 -36.416  32.478  1.00 53.68           H  
ATOM   1140  CA  LYS A  73       4.059 -36.895  30.604  1.00 53.68           C  
ATOM   1141  HA  LYS A  73       3.821 -37.824  30.084  1.00 53.68           H  
ATOM   1142  C   LYS A  73       5.127 -36.176  29.785  1.00 53.68           C  
ATOM   1143  CB  LYS A  73       2.781 -36.047  30.716  1.00 53.68           C  
ATOM   1144  HB2 LYS A  73       3.019 -35.109  31.217  1.00 53.68           H  
ATOM   1145  HB3 LYS A  73       2.422 -35.816  29.713  1.00 53.68           H  
ATOM   1146  O   LYS A  73       5.790 -35.282  30.297  1.00 53.68           O  
ATOM   1147  CG  LYS A  73       1.672 -36.772  31.497  1.00 53.68           C  
ATOM   1148  HG2 LYS A  73       2.009 -36.963  32.516  1.00 53.68           H  
ATOM   1149  HG3 LYS A  73       1.457 -37.726  31.013  1.00 53.68           H  
ATOM   1150  CD  LYS A  73       0.391 -35.937  31.561  1.00 53.68           C  
ATOM   1151  HD2 LYS A  73       0.006 -35.790  30.552  1.00 53.68           H  
ATOM   1152  HD3 LYS A  73       0.621 -34.967  32.003  1.00 53.68           H  
ATOM   1153  CE  LYS A  73      -0.642 -36.668  32.425  1.00 53.68           C  
ATOM   1154  HE2 LYS A  73      -0.802 -37.664  32.011  1.00 53.68           H  
ATOM   1155  HE3 LYS A  73      -0.224 -36.787  33.425  1.00 53.68           H  
ATOM   1156  NZ  LYS A  73      -1.925 -35.926  32.489  1.00 53.68           N  
ATOM   1157  HZ1 LYS A  73      -2.323 -35.824  31.566  1.00 53.68           H  
ATOM   1158  HZ2 LYS A  73      -2.588 -36.411  33.077  1.00 53.68           H  
ATOM   1159  HZ3 LYS A  73      -1.770 -35.004  32.871  1.00 53.68           H  
ATOM   1160  N   SER A  74       5.254 -36.529  28.506  1.00 54.39           N  
ATOM   1161  H   SER A  74       4.653 -37.248  28.129  1.00 54.39           H  
ATOM   1162  CA  SER A  74       6.025 -35.709  27.568  1.00 54.39           C  
ATOM   1163  HA  SER A  74       7.015 -35.528  27.986  1.00 54.39           H  
ATOM   1164  C   SER A  74       5.302 -34.374  27.389  1.00 54.39           C  
ATOM   1165  CB  SER A  74       6.211 -36.420  26.226  1.00 54.39           C  
ATOM   1166  HB2 SER A  74       6.763 -37.346  26.385  1.00 54.39           H  
ATOM   1167  HB3 SER A  74       5.238 -36.645  25.789  1.00 54.39           H  
ATOM   1168  O   SER A  74       4.096 -34.365  27.130  1.00 54.39           O  
ATOM   1169  OG  SER A  74       6.938 -35.586  25.349  1.00 54.39           O  
ATOM   1170  HG  SER A  74       7.145 -36.062  24.542  1.00 54.39           H  
ATOM   1171  N   ILE A  75       6.024 -33.270  27.576  1.00 56.47           N  
ATOM   1172  H   ILE A  75       6.995 -33.389  27.830  1.00 56.47           H  
ATOM   1173  CA  ILE A  75       5.500 -31.898  27.486  1.00 56.47           C  
ATOM   1174  HA  ILE A  75       4.446 -31.951  27.215  1.00 56.47           H  
ATOM   1175  C   ILE A  75       6.145 -31.082  26.355  1.00 56.47           C  
ATOM   1176  CB  ILE A  75       5.571 -31.170  28.849  1.00 56.47           C  
ATOM   1177  HB  ILE A  75       5.189 -30.160  28.701  1.00 56.47           H  
ATOM   1178  O   ILE A  75       5.836 -29.904  26.201  1.00 56.47           O  
ATOM   1179  CG1 ILE A  75       7.019 -31.062  29.372  1.00 56.47           C  
ATOM   1180 HG12 ILE A  75       7.368 -32.042  29.695  1.00 56.47           H  
ATOM   1181 HG13 ILE A  75       7.664 -30.714  28.565  1.00 56.47           H  
ATOM   1182  CG2 ILE A  75       4.649 -31.852  29.877  1.00 56.47           C  
ATOM   1183 HG21 ILE A  75       4.559 -31.234  30.770  1.00 56.47           H  
ATOM   1184 HG22 ILE A  75       3.656 -31.985  29.447  1.00 56.47           H  
ATOM   1185 HG23 ILE A  75       5.049 -32.826  30.158  1.00 56.47           H  
ATOM   1186  CD1 ILE A  75       7.162 -30.083  30.540  1.00 56.47           C  
ATOM   1187 HD11 ILE A  75       8.217 -29.968  30.790  1.00 56.47           H  
ATOM   1188 HD12 ILE A  75       6.632 -30.463  31.413  1.00 56.47           H  
ATOM   1189 HD13 ILE A  75       6.761 -29.108  30.262  1.00 56.47           H  
ATOM   1190  N   GLY A  76       7.020 -31.691  25.549  1.00 51.34           N  
ATOM   1191  H   GLY A  76       7.260 -32.656  25.726  1.00 51.34           H  
ATOM   1192  CA  GLY A  76       7.609 -31.043  24.379  1.00 51.34           C  
ATOM   1193  HA2 GLY A  76       6.807 -30.776  23.691  1.00 51.34           H  
ATOM   1194  HA3 GLY A  76       8.103 -30.121  24.686  1.00 51.34           H  
ATOM   1195  C   GLY A  76       8.629 -31.906  23.634  1.00 51.34           C  
ATOM   1196  O   GLY A  76       9.290 -32.766  24.219  1.00 51.34           O  
ATOM   1197  N   THR A  77       8.770 -31.637  22.336  1.00 48.05           N  
ATOM   1198  H   THR A  77       8.160 -30.945  21.926  1.00 48.05           H  
ATOM   1199  CA  THR A  77       9.742 -32.259  21.423  1.00 48.05           C  
ATOM   1200  HA  THR A  77      10.456 -32.860  21.987  1.00 48.05           H  
ATOM   1201  C   THR A  77      10.504 -31.169  20.674  1.00 48.05           C  
ATOM   1202  CB  THR A  77       9.046 -33.171  20.396  1.00 48.05           C  
ATOM   1203  HB  THR A  77       9.776 -33.482  19.649  1.00 48.05           H  
ATOM   1204  O   THR A  77       9.890 -30.387  19.947  1.00 48.05           O  
ATOM   1205  CG2 THR A  77       8.448 -34.423  21.036  1.00 48.05           C  
ATOM   1206 HG21 THR A  77       9.233 -34.984  21.543  1.00 48.05           H  
ATOM   1207 HG22 THR A  77       8.009 -35.048  20.258  1.00 48.05           H  
ATOM   1208 HG23 THR A  77       7.675 -34.147  21.752  1.00 48.05           H  
ATOM   1209  OG1 THR A  77       7.995 -32.482  19.755  1.00 48.05           O  
ATOM   1210  HG1 THR A  77       8.365 -31.671  19.399  1.00 48.05           H  
ATOM   1211  N   GLY A  78      11.827 -31.108  20.831  1.00 47.12           N  
ATOM   1212  H   GLY A  78      12.288 -31.784  21.422  1.00 47.12           H  
ATOM   1213  CA  GLY A  78      12.673 -30.164  20.096  1.00 47.12           C  
ATOM   1214  HA2 GLY A  78      13.593 -29.990  20.654  1.00 47.12           H  
ATOM   1215  HA3 GLY A  78      12.162 -29.207  19.988  1.00 47.12           H  
ATOM   1216  C   GLY A  78      13.047 -30.707  18.715  1.00 47.12           C  
ATOM   1217  O   GLY A  78      13.708 -31.735  18.625  1.00 47.12           O  
ATOM   1218  N   THR A  79      12.647 -30.016  17.645  1.00 48.40           N  
ATOM   1219  H   THR A  79      12.027 -29.230  17.775  1.00 48.40           H  
ATOM   1220  CA  THR A  79      13.016 -30.342  16.247  1.00 48.40           C  
ATOM   1221  HA  THR A  79      13.269 -31.400  16.179  1.00 48.40           H  
ATOM   1222  C   THR A  79      14.242 -29.575  15.745  1.00 48.40           C  
ATOM   1223  CB  THR A  79      11.840 -30.078  15.297  1.00 48.40           C  
ATOM   1224  HB  THR A  79      12.170 -30.182  14.264  1.00 48.40           H  
ATOM   1225  O   THR A  79      14.708 -29.802  14.630  1.00 48.40           O  
ATOM   1226  CG2 THR A  79      10.684 -31.047  15.537  1.00 48.40           C  
ATOM   1227 HG21 THR A  79      11.036 -32.071  15.417  1.00 48.40           H  
ATOM   1228 HG22 THR A  79       9.892 -30.862  14.811  1.00 48.40           H  
ATOM   1229 HG23 THR A  79      10.285 -30.921  16.544  1.00 48.40           H  
ATOM   1230  OG1 THR A  79      11.348 -28.772  15.506  1.00 48.40           O  
ATOM   1231  HG1 THR A  79      10.652 -28.620  14.863  1.00 48.40           H  
ATOM   1232  N   VAL A  80      14.781 -28.672  16.567  1.00 49.63           N  
ATOM   1233  H   VAL A  80      14.363 -28.567  17.480  1.00 49.63           H  
ATOM   1234  CA  VAL A  80      16.008 -27.915  16.309  1.00 49.63           C  
ATOM   1235  HA  VAL A  80      16.462 -28.263  15.381  1.00 49.63           H  
ATOM   1236  C   VAL A  80      16.965 -28.187  17.459  1.00 49.63           C  
ATOM   1237  CB  VAL A  80      15.731 -26.402  16.177  1.00 49.63           C  
ATOM   1238  HB  VAL A  80      15.392 -26.012  17.136  1.00 49.63           H  
ATOM   1239  O   VAL A  80      16.581 -28.079  18.625  1.00 49.63           O  
ATOM   1240  CG1 VAL A  80      16.998 -25.642  15.759  1.00 49.63           C  
ATOM   1241 HG11 VAL A  80      17.372 -26.027  14.811  1.00 49.63           H  
ATOM   1242 HG12 VAL A  80      16.769 -24.582  15.649  1.00 49.63           H  
ATOM   1243 HG13 VAL A  80      17.767 -25.740  16.525  1.00 49.63           H  
ATOM   1244  CG2 VAL A  80      14.648 -26.108  15.131  1.00 49.63           C  
ATOM   1245 HG21 VAL A  80      14.528 -25.031  15.007  1.00 49.63           H  
ATOM   1246 HG22 VAL A  80      14.919 -26.556  14.176  1.00 49.63           H  
ATOM   1247 HG23 VAL A  80      13.691 -26.518  15.456  1.00 49.63           H  
ATOM   1248  N   ALA A  81      18.219 -28.510  17.144  1.00 48.49           N  
ATOM   1249  H   ALA A  81      18.481 -28.606  16.174  1.00 48.49           H  
ATOM   1250  CA  ALA A  81      19.240 -28.668  18.168  1.00 48.49           C  
ATOM   1251  HA  ALA A  81      18.956 -29.504  18.807  1.00 48.49           H  
ATOM   1252  C   ALA A  81      19.323 -27.394  19.031  1.00 48.49           C  
ATOM   1253  CB  ALA A  81      20.580 -29.009  17.504  1.00 48.49           C  
ATOM   1254  HB1 ALA A  81      20.480 -29.924  16.920  1.00 48.49           H  
ATOM   1255  HB2 ALA A  81      21.337 -29.170  18.272  1.00 48.49           H  
ATOM   1256  HB3 ALA A  81      20.896 -28.194  16.852  1.00 48.49           H  
ATOM   1257  O   ALA A  81      19.504 -26.292  18.507  1.00 48.49           O  
ATOM   1258  N   ASN A  82      19.269 -27.581  20.353  1.00 53.56           N  
ATOM   1259  H   ASN A  82      19.109 -28.529  20.663  1.00 53.56           H  
ATOM   1260  CA  ASN A  82      19.519 -26.588  21.404  1.00 53.56           C  
ATOM   1261  HA  ASN A  82      19.744 -27.195  22.281  1.00 53.56           H  
ATOM   1262  C   ASN A  82      18.358 -25.683  21.890  1.00 53.56           C  
ATOM   1263  CB  ASN A  82      20.814 -25.794  21.098  1.00 53.56           C  
ATOM   1264  HB2 ASN A  82      21.108 -25.200  21.964  1.00 53.56           H  
ATOM   1265  HB3 ASN A  82      20.629 -25.078  20.297  1.00 53.56           H  
ATOM   1266  O   ASN A  82      18.621 -24.838  22.747  1.00 53.56           O  
ATOM   1267  CG  ASN A  82      21.981 -26.691  20.727  1.00 53.56           C  
ATOM   1268  ND2 ASN A  82      22.441 -26.639  19.501  1.00 53.56           N  
ATOM   1269 HD21 ASN A  82      21.907 -26.146  18.800  1.00 53.56           H  
ATOM   1270 HD22 ASN A  82      23.156 -27.317  19.279  1.00 53.56           H  
ATOM   1271  OD1 ASN A  82      22.488 -27.464  21.515  1.00 53.56           O  
ATOM   1272  N   VAL A  83      17.101 -25.822  21.434  1.00 50.04           N  
ATOM   1273  H   VAL A  83      16.898 -26.535  20.747  1.00 50.04           H  
ATOM   1274  CA  VAL A  83      15.976 -24.963  21.902  1.00 50.04           C  
ATOM   1275  HA  VAL A  83      16.280 -24.446  22.812  1.00 50.04           H  
ATOM   1276  C   VAL A  83      14.721 -25.767  22.264  1.00 50.04           C  
ATOM   1277  CB  VAL A  83      15.610 -23.870  20.869  1.00 50.04           C  
ATOM   1278  HB  VAL A  83      15.211 -24.345  19.972  1.00 50.04           H  
ATOM   1279  O   VAL A  83      14.269 -26.597  21.479  1.00 50.04           O  
ATOM   1280  CG1 VAL A  83      14.556 -22.895  21.421  1.00 50.04           C  
ATOM   1281 HG11 VAL A  83      14.368 -22.096  20.704  1.00 50.04           H  
ATOM   1282 HG12 VAL A  83      13.610 -23.410  21.587  1.00 50.04           H  
ATOM   1283 HG13 VAL A  83      14.895 -22.459  22.360  1.00 50.04           H  
ATOM   1284  CG2 VAL A  83      16.819 -23.016  20.458  1.00 50.04           C  
ATOM   1285 HG21 VAL A  83      17.578 -23.642  19.990  1.00 50.04           H  
ATOM   1286 HG22 VAL A  83      16.504 -22.265  19.732  1.00 50.04           H  
ATOM   1287 HG23 VAL A  83      17.230 -22.522  21.338  1.00 50.04           H  
ATOM   1288  N   PHE A  84      14.120 -25.464  23.422  1.00 51.67           N  
ATOM   1289  H   PHE A  84      14.549 -24.774  24.021  1.00 51.67           H  
ATOM   1290  CA  PHE A  84      12.808 -25.967  23.848  1.00 51.67           C  
ATOM   1291  HA  PHE A  84      12.328 -26.480  23.015  1.00 51.67           H  
ATOM   1292  C   PHE A  84      11.897 -24.807  24.277  1.00 51.67           C  
ATOM   1293  CB  PHE A  84      12.964 -26.978  24.996  1.00 51.67           C  
ATOM   1294  HB2 PHE A  84      13.616 -26.554  25.759  1.00 51.67           H  
ATOM   1295  HB3 PHE A  84      11.988 -27.126  25.459  1.00 51.67           H  
ATOM   1296  O   PHE A  84      12.247 -24.014  25.151  1.00 51.67           O  
ATOM   1297  CG  PHE A  84      13.499 -28.337  24.578  1.00 51.67           C  
ATOM   1298  CD1 PHE A  84      12.617 -29.422  24.399  1.00 51.67           C  
ATOM   1299  HD1 PHE A  84      11.558 -29.294  24.571  1.00 51.67           H  
ATOM   1300  CD2 PHE A  84      14.878 -28.519  24.362  1.00 51.67           C  
ATOM   1301  HD2 PHE A  84      15.555 -27.687  24.489  1.00 51.67           H  
ATOM   1302  CE1 PHE A  84      13.111 -30.676  23.998  1.00 51.67           C  
ATOM   1303  HE1 PHE A  84      12.438 -31.511  23.873  1.00 51.67           H  
ATOM   1304  CE2 PHE A  84      15.372 -29.770  23.954  1.00 51.67           C  
ATOM   1305  HE2 PHE A  84      16.429 -29.905  23.776  1.00 51.67           H  
ATOM   1306  CZ  PHE A  84      14.486 -30.845  23.764  1.00 51.67           C  
ATOM   1307  HZ  PHE A  84      14.857 -31.805  23.435  1.00 51.67           H  
ATOM   1308  N   LEU A  85      10.699 -24.734  23.692  1.00 50.07           N  
ATOM   1309  H   LEU A  85      10.456 -25.423  22.995  1.00 50.07           H  
ATOM   1310  CA  LEU A  85       9.652 -23.796  24.098  1.00 50.07           C  
ATOM   1311  HA  LEU A  85      10.109 -22.922  24.562  1.00 50.07           H  
ATOM   1312  C   LEU A  85       8.736 -24.477  25.125  1.00 50.07           C  
ATOM   1313  CB  LEU A  85       8.881 -23.345  22.841  1.00 50.07           C  
ATOM   1314  HB2 LEU A  85       9.590 -23.006  22.085  1.00 50.07           H  
ATOM   1315  HB3 LEU A  85       8.350 -24.206  22.434  1.00 50.07           H  
ATOM   1316  O   LEU A  85       8.041 -25.431  24.777  1.00 50.07           O  
ATOM   1317  CG  LEU A  85       7.870 -22.215  23.111  1.00 50.07           C  
ATOM   1318  HG  LEU A  85       7.290 -22.445  24.005  1.00 50.07           H  
ATOM   1319  CD1 LEU A  85       8.578 -20.873  23.306  1.00 50.07           C  
ATOM   1320 HD11 LEU A  85       9.224 -20.905  24.184  1.00 50.07           H  
ATOM   1321 HD12 LEU A  85       7.840 -20.085  23.457  1.00 50.07           H  
ATOM   1322 HD13 LEU A  85       9.173 -20.625  22.427  1.00 50.07           H  
ATOM   1323  CD2 LEU A  85       6.898 -22.084  21.939  1.00 50.07           C  
ATOM   1324 HD21 LEU A  85       6.186 -21.284  22.141  1.00 50.07           H  
ATOM   1325 HD22 LEU A  85       7.443 -21.849  21.025  1.00 50.07           H  
ATOM   1326 HD23 LEU A  85       6.349 -23.016  21.806  1.00 50.07           H  
ATOM   1327  N   ILE A  86       8.714 -23.999  26.374  1.00 54.51           N  
ATOM   1328  H   ILE A  86       9.317 -23.230  26.629  1.00 54.51           H  
ATOM   1329  CA  ILE A  86       7.803 -24.521  27.402  1.00 54.51           C  
ATOM   1330  HA  ILE A  86       7.385 -25.464  27.049  1.00 54.51           H  
ATOM   1331  C   ILE A  86       6.636 -23.546  27.575  1.00 54.51           C  
ATOM   1332  CB  ILE A  86       8.525 -24.851  28.726  1.00 54.51           C  
ATOM   1333  HB  ILE A  86       8.879 -23.926  29.183  1.00 54.51           H  
ATOM   1334  O   ILE A  86       6.774 -22.472  28.163  1.00 54.51           O  
ATOM   1335  CG1 ILE A  86       9.739 -25.780  28.487  1.00 54.51           C  
ATOM   1336 HG12 ILE A  86      10.434 -25.294  27.802  1.00 54.51           H  
ATOM   1337 HG13 ILE A  86       9.403 -26.709  28.025  1.00 54.51           H  
ATOM   1338  CG2 ILE A  86       7.503 -25.521  29.668  1.00 54.51           C  
ATOM   1339 HG21 ILE A  86       6.693 -24.829  29.900  1.00 54.51           H  
ATOM   1340 HG22 ILE A  86       7.094 -26.420  29.208  1.00 54.51           H  
ATOM   1341 HG23 ILE A  86       7.974 -25.798  30.611  1.00 54.51           H  
ATOM   1342  CD1 ILE A  86      10.529 -26.110  29.759  1.00 54.51           C  
ATOM   1343 HD11 ILE A  86      10.792 -25.189  30.278  1.00 54.51           H  
ATOM   1344 HD12 ILE A  86       9.946 -26.746  30.425  1.00 54.51           H  
ATOM   1345 HD13 ILE A  86      11.438 -26.645  29.486  1.00 54.51           H  
ATOM   1346  N   THR A  87       5.471 -23.937  27.060  1.00 48.97           N  
ATOM   1347  H   THR A  87       5.430 -24.818  26.567  1.00 48.97           H  
ATOM   1348  CA  THR A  87       4.247 -23.117  27.053  1.00 48.97           C  
ATOM   1349  HA  THR A  87       4.512 -22.095  26.782  1.00 48.97           H  
ATOM   1350  C   THR A  87       3.549 -23.041  28.412  1.00 48.97           C  
ATOM   1351  CB  THR A  87       3.259 -23.645  26.004  1.00 48.97           C  
ATOM   1352  HB  THR A  87       2.307 -23.125  26.105  1.00 48.97           H  
ATOM   1353  O   THR A  87       2.857 -22.064  28.680  1.00 48.97           O  
ATOM   1354  CG2 THR A  87       3.783 -23.447  24.581  1.00 48.97           C  
ATOM   1355 HG21 THR A  87       4.701 -24.013  24.427  1.00 48.97           H  
ATOM   1356 HG22 THR A  87       3.033 -23.780  23.863  1.00 48.97           H  
ATOM   1357 HG23 THR A  87       3.983 -22.390  24.408  1.00 48.97           H  
ATOM   1358  OG1 THR A  87       3.066 -25.030  26.187  1.00 48.97           O  
ATOM   1359  HG1 THR A  87       2.437 -25.325  25.524  1.00 48.97           H  
ATOM   1360  N   THR A  88       3.763 -24.025  29.291  1.00 50.50           N  
ATOM   1361  H   THR A  88       4.290 -24.823  28.965  1.00 50.50           H  
ATOM   1362  CA  THR A  88       3.328 -24.005  30.698  1.00 50.50           C  
ATOM   1363  HA  THR A  88       3.322 -22.974  31.054  1.00 50.50           H  
ATOM   1364  C   THR A  88       4.288 -24.804  31.574  1.00 50.50           C  
ATOM   1365  CB  THR A  88       1.913 -24.592  30.904  1.00 50.50           C  
ATOM   1366  HB  THR A  88       1.832 -24.927  31.938  1.00 50.50           H  
ATOM   1367  O   THR A  88       4.301 -26.033  31.502  1.00 50.50           O  
ATOM   1368  CG2 THR A  88       0.792 -23.582  30.685  1.00 50.50           C  
ATOM   1369 HG21 THR A  88      -0.164 -24.039  30.939  1.00 50.50           H  
ATOM   1370 HG22 THR A  88       0.951 -22.707  31.316  1.00 50.50           H  
ATOM   1371 HG23 THR A  88       0.768 -23.273  29.640  1.00 50.50           H  
ATOM   1372  OG1 THR A  88       1.670 -25.699  30.064  1.00 50.50           O  
ATOM   1373  HG1 THR A  88       2.441 -26.268  30.132  1.00 50.50           H  
ATOM   1374  N   MET A  89       5.034 -24.130  32.455  1.00 48.17           N  
ATOM   1375  H   MET A  89       5.002 -23.120  32.446  1.00 48.17           H  
ATOM   1376  CA  MET A  89       5.632 -24.779  33.627  1.00 48.17           C  
ATOM   1377  HA  MET A  89       5.835 -25.824  33.393  1.00 48.17           H  
ATOM   1378  C   MET A  89       4.647 -24.750  34.796  1.00 48.17           C  
ATOM   1379  CB  MET A  89       6.965 -24.137  34.040  1.00 48.17           C  
ATOM   1380  HB2 MET A  89       7.229 -24.502  35.032  1.00 48.17           H  
ATOM   1381  HB3 MET A  89       6.862 -23.053  34.088  1.00 48.17           H  
ATOM   1382  O   MET A  89       4.094 -23.705  35.139  1.00 48.17           O  
ATOM   1383  CG  MET A  89       8.102 -24.516  33.087  1.00 48.17           C  
ATOM   1384  HG2 MET A  89       7.993 -23.955  32.159  1.00 48.17           H  
ATOM   1385  HG3 MET A  89       8.015 -25.579  32.860  1.00 48.17           H  
ATOM   1386  SD  MET A  89       9.774 -24.259  33.744  1.00 48.17           S  
ATOM   1387  CE  MET A  89       9.787 -22.459  33.951  1.00 48.17           C  
ATOM   1388  HE1 MET A  89      10.777 -22.138  34.274  1.00 48.17           H  
ATOM   1389  HE2 MET A  89       9.054 -22.164  34.701  1.00 48.17           H  
ATOM   1390  HE3 MET A  89       9.546 -21.985  32.999  1.00 48.17           H  
ATOM   1391  N   LYS A  90       4.457 -25.900  35.439  1.00 49.53           N  
ATOM   1392  H   LYS A  90       4.983 -26.700  35.121  1.00 49.53           H  
ATOM   1393  CA  LYS A  90       3.776 -26.008  36.729  1.00 49.53           C  
ATOM   1394  HA  LYS A  90       2.994 -25.251  36.790  1.00 49.53           H  
ATOM   1395  C   LYS A  90       4.743 -25.773  37.886  1.00 49.53           C  
ATOM   1396  CB  LYS A  90       3.148 -27.391  36.864  1.00 49.53           C  
ATOM   1397  HB2 LYS A  90       3.019 -27.614  37.923  1.00 49.53           H  
ATOM   1398  HB3 LYS A  90       3.836 -28.123  36.440  1.00 49.53           H  
ATOM   1399  O   LYS A  90       5.905 -26.179  37.844  1.00 49.53           O  
ATOM   1400  CG  LYS A  90       1.792 -27.520  36.170  1.00 49.53           C  
ATOM   1401  HG2 LYS A  90       1.097 -26.780  36.567  1.00 49.53           H  
ATOM   1402  HG3 LYS A  90       1.902 -27.391  35.094  1.00 49.53           H  
ATOM   1403  CD  LYS A  90       1.293 -28.927  36.489  1.00 49.53           C  
ATOM   1404  HD2 LYS A  90       1.260 -29.052  37.571  1.00 49.53           H  
ATOM   1405  HD3 LYS A  90       2.004 -29.651  36.090  1.00 49.53           H  
ATOM   1406  CE  LYS A  90      -0.088 -29.210  35.916  1.00 49.53           C  
ATOM   1407  HE2 LYS A  90      -0.036 -29.146  34.829  1.00 49.53           H  
ATOM   1408  HE3 LYS A  90      -0.790 -28.460  36.280  1.00 49.53           H  
ATOM   1409  NZ  LYS A  90      -0.482 -30.566  36.352  1.00 49.53           N  
ATOM   1410  HZ1 LYS A  90      -1.355 -30.854  35.935  1.00 49.53           H  
ATOM   1411  HZ2 LYS A  90      -0.555 -30.589  37.359  1.00 49.53           H  
ATOM   1412  HZ3 LYS A  90       0.259 -31.212  36.121  1.00 49.53           H  
ATOM   1413  N   GLN A  91       4.215 -25.163  38.943  1.00 45.31           N  
ATOM   1414  H   GLN A  91       3.243 -24.894  38.888  1.00 45.31           H  
ATOM   1415  CA  GLN A  91       4.870 -25.027  40.240  1.00 45.31           C  
ATOM   1416  HA  GLN A  91       5.861 -24.599  40.089  1.00 45.31           H  
ATOM   1417  C   GLN A  91       5.012 -26.409  40.907  1.00 45.31           C  
ATOM   1418  CB  GLN A  91       4.017 -24.052  41.070  1.00 45.31           C  
ATOM   1419  HB2 GLN A  91       3.822 -23.167  40.465  1.00 45.31           H  
ATOM   1420  HB3 GLN A  91       3.061 -24.524  41.296  1.00 45.31           H  
ATOM   1421  O   GLN A  91       4.087 -27.212  40.841  1.00 45.31           O  
ATOM   1422  CG  GLN A  91       4.668 -23.586  42.379  1.00 45.31           C  
ATOM   1423  HG2 GLN A  91       4.826 -24.445  43.031  1.00 45.31           H  
ATOM   1424  HG3 GLN A  91       5.633 -23.130  42.158  1.00 45.31           H  
ATOM   1425  CD  GLN A  91       3.805 -22.571  43.132  1.00 45.31           C  
ATOM   1426  NE2 GLN A  91       4.315 -21.968  44.182  1.00 45.31           N  
ATOM   1427 HE21 GLN A  91       5.263 -22.145  44.482  1.00 45.31           H  
ATOM   1428 HE22 GLN A  91       3.704 -21.304  44.635  1.00 45.31           H  
ATOM   1429  OE1 GLN A  91       2.665 -22.294  42.803  1.00 45.31           O  
ATOM   1430  N   GLN A  92       6.157 -26.675  41.548  1.00 44.78           N  
ATOM   1431  H   GLN A  92       6.885 -25.976  41.504  1.00 44.78           H  
ATOM   1432  CA  GLN A  92       6.502 -27.943  42.230  1.00 44.78           C  
ATOM   1433  HA  GLN A  92       7.526 -27.826  42.585  1.00 44.78           H  
ATOM   1434  C   GLN A  92       6.575 -29.221  41.359  1.00 44.78           C  
ATOM   1435  CB  GLN A  92       5.631 -28.146  43.489  1.00 44.78           C  
ATOM   1436  HB2 GLN A  92       5.821 -29.136  43.904  1.00 44.78           H  
ATOM   1437  HB3 GLN A  92       4.576 -28.101  43.216  1.00 44.78           H  
ATOM   1438  O   GLN A  92       6.936 -30.271  41.887  1.00 44.78           O  
ATOM   1439  CG  GLN A  92       5.927 -27.119  44.593  1.00 44.78           C  
ATOM   1440  HG2 GLN A  92       5.819 -26.107  44.202  1.00 44.78           H  
ATOM   1441  HG3 GLN A  92       6.959 -27.248  44.920  1.00 44.78           H  
ATOM   1442  CD  GLN A  92       5.006 -27.256  45.805  1.00 44.78           C  
ATOM   1443  NE2 GLN A  92       5.389 -26.725  46.945  1.00 44.78           N  
ATOM   1444 HE21 GLN A  92       6.290 -26.278  47.037  1.00 44.78           H  
ATOM   1445 HE22 GLN A  92       4.743 -26.847  47.712  1.00 44.78           H  
ATOM   1446  OE1 GLN A  92       3.923 -27.810  45.766  1.00 44.78           O  
ATOM   1447  N   SER A  93       6.319 -29.155  40.049  1.00 48.84           N  
ATOM   1448  H   SER A  93       5.947 -28.300  39.661  1.00 48.84           H  
ATOM   1449  CA  SER A  93       6.552 -30.281  39.131  1.00 48.84           C  
ATOM   1450  HA  SER A  93       6.076 -31.173  39.538  1.00 48.84           H  
ATOM   1451  C   SER A  93       8.042 -30.580  38.950  1.00 48.84           C  
ATOM   1452  CB  SER A  93       5.931 -30.002  37.764  1.00 48.84           C  
ATOM   1453  HB2 SER A  93       6.242 -29.016  37.421  1.00 48.84           H  
ATOM   1454  HB3 SER A  93       6.265 -30.749  37.044  1.00 48.84           H  
ATOM   1455  O   SER A  93       8.865 -29.664  38.871  1.00 48.84           O  
ATOM   1456  OG  SER A  93       4.523 -30.054  37.864  1.00 48.84           O  
ATOM   1457  HG  SER A  93       4.270 -30.973  37.755  1.00 48.84           H  
ATOM   1458  N   SER A  94       8.381 -31.864  38.829  1.00 48.96           N  
ATOM   1459  H   SER A  94       7.654 -32.564  38.863  1.00 48.96           H  
ATOM   1460  CA  SER A  94       9.722 -32.321  38.462  1.00 48.96           C  
ATOM   1461  HA  SER A  94      10.436 -31.538  38.718  1.00 48.96           H  
ATOM   1462  C   SER A  94       9.820 -32.556  36.954  1.00 48.96           C  
ATOM   1463  CB  SER A  94      10.129 -33.560  39.269  1.00 48.96           C  
ATOM   1464  HB2 SER A  94      11.071 -33.948  38.880  1.00 48.96           H  
ATOM   1465  HB3 SER A  94      10.277 -33.265  40.308  1.00 48.96           H  
ATOM   1466  O   SER A  94       8.943 -33.171  36.341  1.00 48.96           O  
ATOM   1467  OG  SER A  94       9.142 -34.574  39.223  1.00 48.96           O  
ATOM   1468  HG  SER A  94       9.485 -35.361  39.653  1.00 48.96           H  
ATOM   1469  N   TYR A  95      10.909 -32.063  36.361  1.00 52.54           N  
ATOM   1470  H   TYR A  95      11.595 -31.583  36.926  1.00 52.54           H  
ATOM   1471  CA  TYR A  95      11.193 -32.177  34.932  1.00 52.54           C  
ATOM   1472  HA  TYR A  95      10.347 -32.654  34.437  1.00 52.54           H  
ATOM   1473  C   TYR A  95      12.431 -33.043  34.728  1.00 52.54           C  
ATOM   1474  CB  TYR A  95      11.366 -30.788  34.303  1.00 52.54           C  
ATOM   1475  HB2 TYR A  95      11.524 -30.911  33.231  1.00 52.54           H  
ATOM   1476  HB3 TYR A  95      12.259 -30.317  34.714  1.00 52.54           H  
ATOM   1477  O   TYR A  95      13.490 -32.739  35.276  1.00 52.54           O  
ATOM   1478  CG  TYR A  95      10.179 -29.872  34.522  1.00 52.54           C  
ATOM   1479  CD1 TYR A  95       9.046 -29.963  33.690  1.00 52.54           C  
ATOM   1480  HD1 TYR A  95       9.037 -30.672  32.876  1.00 52.54           H  
ATOM   1481  CD2 TYR A  95      10.187 -28.971  35.604  1.00 52.54           C  
ATOM   1482  HD2 TYR A  95      11.046 -28.916  36.257  1.00 52.54           H  
ATOM   1483  CE1 TYR A  95       7.922 -29.148  33.942  1.00 52.54           C  
ATOM   1484  HE1 TYR A  95       7.040 -29.211  33.322  1.00 52.54           H  
ATOM   1485  CE2 TYR A  95       9.060 -28.174  35.871  1.00 52.54           C  
ATOM   1486  HE2 TYR A  95       9.059 -27.514  36.726  1.00 52.54           H  
ATOM   1487  OH  TYR A  95       6.827 -27.518  35.325  1.00 52.54           O  
ATOM   1488  HH  TYR A  95       6.925 -27.078  36.173  1.00 52.54           H  
ATOM   1489  CZ  TYR A  95       7.926 -28.262  35.039  1.00 52.54           C  
ATOM   1490  N   VAL A  96      12.293 -34.108  33.941  1.00 54.07           N  
ATOM   1491  H   VAL A  96      11.391 -34.266  33.516  1.00 54.07           H  
ATOM   1492  CA  VAL A  96      13.375 -35.037  33.603  1.00 54.07           C  
ATOM   1493  HA  VAL A  96      14.293 -34.713  34.094  1.00 54.07           H  
ATOM   1494  C   VAL A  96      13.598 -34.992  32.097  1.00 54.07           C  
ATOM   1495  CB  VAL A  96      13.079 -36.469  34.093  1.00 54.07           C  
ATOM   1496  HB  VAL A  96      12.181 -36.841  33.600  1.00 54.07           H  
ATOM   1497  O   VAL A  96      12.680 -35.238  31.310  1.00 54.07           O  
ATOM   1498  CG1 VAL A  96      14.241 -37.422  33.779  1.00 54.07           C  
ATOM   1499 HG11 VAL A  96      14.027 -38.415  34.173  1.00 54.07           H  
ATOM   1500 HG12 VAL A  96      14.383 -37.513  32.702  1.00 54.07           H  
ATOM   1501 HG13 VAL A  96      15.163 -37.059  34.232  1.00 54.07           H  
ATOM   1502  CG2 VAL A  96      12.848 -36.503  35.611  1.00 54.07           C  
ATOM   1503 HG21 VAL A  96      11.964 -35.920  35.871  1.00 54.07           H  
ATOM   1504 HG22 VAL A  96      13.715 -36.092  36.127  1.00 54.07           H  
ATOM   1505 HG23 VAL A  96      12.693 -37.531  35.940  1.00 54.07           H  
ATOM   1506  N   PHE A  97      14.832 -34.687  31.706  1.00 52.10           N  
ATOM   1507  H   PHE A  97      15.529 -34.520  32.418  1.00 52.10           H  
ATOM   1508  CA  PHE A  97      15.313 -34.895  30.347  1.00 52.10           C  
ATOM   1509  HA  PHE A  97      14.520 -34.697  29.626  1.00 52.10           H  
ATOM   1510  C   PHE A  97      15.731 -36.354  30.235  1.00 52.10           C  
ATOM   1511  CB  PHE A  97      16.491 -33.954  30.055  1.00 52.10           C  
ATOM   1512  HB2 PHE A  97      16.965 -34.272  29.126  1.00 52.10           H  
ATOM   1513  HB3 PHE A  97      17.236 -34.042  30.845  1.00 52.10           H  
ATOM   1514  O   PHE A  97      16.728 -36.744  30.839  1.00 52.10           O  
ATOM   1515  CG  PHE A  97      16.081 -32.504  29.916  1.00 52.10           C  
ATOM   1516  CD1 PHE A  97      15.900 -31.946  28.637  1.00 52.10           C  
ATOM   1517  HD1 PHE A  97      16.074 -32.545  27.755  1.00 52.10           H  
ATOM   1518  CD2 PHE A  97      15.847 -31.721  31.063  1.00 52.10           C  
ATOM   1519  HD2 PHE A  97      15.980 -32.143  32.048  1.00 52.10           H  
ATOM   1520  CE1 PHE A  97      15.487 -30.610  28.503  1.00 52.10           C  
ATOM   1521  HE1 PHE A  97      15.348 -30.183  27.521  1.00 52.10           H  
ATOM   1522  CE2 PHE A  97      15.416 -30.391  30.930  1.00 52.10           C  
ATOM   1523  HE2 PHE A  97      15.214 -29.799  31.810  1.00 52.10           H  
ATOM   1524  CZ  PHE A  97      15.244 -29.835  29.651  1.00 52.10           C  
ATOM   1525  HZ  PHE A  97      14.900 -28.816  29.551  1.00 52.10           H  
ATOM   1526  N   ASP A  98      14.966 -37.154  29.492  1.00 51.61           N  
ATOM   1527  H   ASP A  98      14.198 -36.753  28.973  1.00 51.61           H  
ATOM   1528  CA  ASP A  98      15.399 -38.509  29.161  1.00 51.61           C  
ATOM   1529  HA  ASP A  98      16.197 -38.777  29.854  1.00 51.61           H  
ATOM   1530  C   ASP A  98      16.015 -38.527  27.758  1.00 51.61           C  
ATOM   1531  CB  ASP A  98      14.285 -39.553  29.377  1.00 51.61           C  
ATOM   1532  HB2 ASP A  98      13.623 -39.568  28.511  1.00 51.61           H  
ATOM   1533  HB3 ASP A  98      13.699 -39.269  30.251  1.00 51.61           H  
ATOM   1534  O   ASP A  98      15.521 -37.876  26.826  1.00 51.61           O  
ATOM   1535  CG  ASP A  98      14.859 -40.959  29.625  1.00 51.61           C  
ATOM   1536  OD1 ASP A  98      16.094 -41.131  29.511  1.00 51.61           O  
ATOM   1537  OD2 ASP A  98      14.100 -41.888  29.973  1.00 51.61           O  
ATOM   1538  N   SER A  99      17.113 -39.264  27.614  1.00 47.78           N  
ATOM   1539  H   SER A  99      17.352 -39.887  28.372  1.00 47.78           H  
ATOM   1540  CA  SER A  99      17.731 -39.502  26.317  1.00 47.78           C  
ATOM   1541  HA  SER A  99      17.827 -38.544  25.806  1.00 47.78           H  
ATOM   1542  C   SER A  99      16.827 -40.390  25.467  1.00 47.78           C  
ATOM   1543  CB  SER A  99      19.146 -40.070  26.479  1.00 47.78           C  
ATOM   1544  HB2 SER A  99      19.738 -39.333  27.022  1.00 47.78           H  
ATOM   1545  HB3 SER A  99      19.592 -40.209  25.494  1.00 47.78           H  
ATOM   1546  O   SER A  99      16.077 -41.227  25.978  1.00 47.78           O  
ATOM   1547  OG  SER A  99      19.196 -41.294  27.194  1.00 47.78           O  
ATOM   1548  HG  SER A  99      20.129 -41.477  27.332  1.00 47.78           H  
ATOM   1549  N   ALA A 100      16.883 -40.225  24.145  1.00 46.13           N  
ATOM   1550  H   ALA A 100      17.471 -39.501  23.759  1.00 46.13           H  
ATOM   1551  CA  ALA A 100      16.176 -41.103  23.220  1.00 46.13           C  
ATOM   1552  HA  ALA A 100      15.158 -41.243  23.584  1.00 46.13           H  
ATOM   1553  C   ALA A 100      16.846 -42.494  23.186  1.00 46.13           C  
ATOM   1554  CB  ALA A 100      16.082 -40.408  21.855  1.00 46.13           C  
ATOM   1555  HB1 ALA A 100      17.081 -40.225  21.458  1.00 46.13           H  
ATOM   1556  HB2 ALA A 100      15.536 -41.043  21.158  1.00 46.13           H  
ATOM   1557  HB3 ALA A 100      15.559 -39.457  21.956  1.00 46.13           H  
ATOM   1558  O   ALA A 100      17.570 -42.833  22.253  1.00 46.13           O  
ATOM   1559  N   LYS A 101      16.613 -43.308  24.229  1.00 41.17           N  
ATOM   1560  H   LYS A 101      16.108 -42.901  25.004  1.00 41.17           H  
ATOM   1561  CA  LYS A 101      17.165 -44.669  24.387  1.00 41.17           C  
ATOM   1562  HA  LYS A 101      18.246 -44.613  24.260  1.00 41.17           H  
ATOM   1563  C   LYS A 101      16.684 -45.659  23.311  1.00 41.17           C  
ATOM   1564  CB  LYS A 101      16.864 -45.206  25.800  1.00 41.17           C  
ATOM   1565  HB2 LYS A 101      17.225 -46.233  25.855  1.00 41.17           H  
ATOM   1566  HB3 LYS A 101      15.786 -45.218  25.961  1.00 41.17           H  
ATOM   1567  O   LYS A 101      17.220 -46.759  23.209  1.00 41.17           O  
ATOM   1568  CG  LYS A 101      17.540 -44.395  26.921  1.00 41.17           C  
ATOM   1569  HG2 LYS A 101      18.595 -44.262  26.683  1.00 41.17           H  
ATOM   1570  HG3 LYS A 101      17.069 -43.416  27.002  1.00 41.17           H  
ATOM   1571  CD  LYS A 101      17.422 -45.125  28.268  1.00 41.17           C  
ATOM   1572  HD2 LYS A 101      17.915 -46.092  28.171  1.00 41.17           H  
ATOM   1573  HD3 LYS A 101      16.373 -45.301  28.503  1.00 41.17           H  
ATOM   1574  CE  LYS A 101      18.101 -44.361  29.414  1.00 41.17           C  
ATOM   1575  HE2 LYS A 101      18.439 -45.086  30.154  1.00 41.17           H  
ATOM   1576  HE3 LYS A 101      18.976 -43.840  29.024  1.00 41.17           H  
ATOM   1577  NZ  LYS A 101      17.187 -43.397  30.068  1.00 41.17           N  
ATOM   1578  HZ1 LYS A 101      16.920 -42.642  29.453  1.00 41.17           H  
ATOM   1579  HZ2 LYS A 101      16.296 -43.784  30.346  1.00 41.17           H  
ATOM   1580  HZ3 LYS A 101      17.598 -42.913  30.854  1.00 41.17           H  
ATOM   1581  N   THR A 102      15.697 -45.260  22.513  1.00 38.20           N  
ATOM   1582  H   THR A 102      15.309 -44.344  22.687  1.00 38.20           H  
ATOM   1583  CA  THR A 102      15.174 -45.949  21.331  1.00 38.20           C  
ATOM   1584  HA  THR A 102      15.923 -46.647  20.957  1.00 38.20           H  
ATOM   1585  C   THR A 102      14.878 -44.926  20.233  1.00 38.20           C  
ATOM   1586  CB  THR A 102      13.884 -46.733  21.657  1.00 38.20           C  
ATOM   1587  HB  THR A 102      13.409 -47.045  20.727  1.00 38.20           H  
ATOM   1588  O   THR A 102      14.441 -43.811  20.515  1.00 38.20           O  
ATOM   1589  CG2 THR A 102      14.182 -47.987  22.477  1.00 38.20           C  
ATOM   1590 HG21 THR A 102      14.580 -47.715  23.454  1.00 38.20           H  
ATOM   1591 HG22 THR A 102      14.906 -48.610  21.951  1.00 38.20           H  
ATOM   1592 HG23 THR A 102      13.262 -48.555  22.611  1.00 38.20           H  
ATOM   1593  OG1 THR A 102      12.973 -45.955  22.407  1.00 38.20           O  
ATOM   1594  HG1 THR A 102      12.295 -45.600  21.828  1.00 38.20           H  
ATOM   1595  N   THR A 103      15.033 -45.326  18.968  1.00 36.11           N  
ATOM   1596  H   THR A 103      15.430 -46.234  18.771  1.00 36.11           H  
ATOM   1597  CA  THR A 103      14.492 -44.598  17.799  1.00 36.11           C  
ATOM   1598  HA  THR A 103      14.692 -43.533  17.920  1.00 36.11           H  
ATOM   1599  C   THR A 103      12.970 -44.742  17.661  1.00 36.11           C  
ATOM   1600  CB  THR A 103      15.174 -45.073  16.504  1.00 36.11           C  
ATOM   1601  HB  THR A 103      14.618 -44.720  15.636  1.00 36.11           H  
ATOM   1602  O   THR A 103      12.367 -44.168  16.759  1.00 36.11           O  
ATOM   1603  CG2 THR A 103      16.608 -44.554  16.403  1.00 36.11           C  
ATOM   1604 HG21 THR A 103      17.203 -44.922  17.239  1.00 36.11           H  
ATOM   1605 HG22 THR A 103      17.051 -44.896  15.468  1.00 36.11           H  
ATOM   1606 HG23 THR A 103      16.604 -43.464  16.413  1.00 36.11           H  
ATOM   1607  OG1 THR A 103      15.246 -46.483  16.480  1.00 36.11           O  
ATOM   1608  HG1 THR A 103      14.699 -46.792  15.754  1.00 36.11           H  
ATOM   1609  N   GLU A 104      12.343 -45.506  18.555  1.00 36.38           N  
ATOM   1610  H   GLU A 104      12.912 -45.944  19.265  1.00 36.38           H  
ATOM   1611  CA  GLU A 104      10.908 -45.776  18.618  1.00 36.38           C  
ATOM   1612  HA  GLU A 104      10.439 -45.467  17.684  1.00 36.38           H  
ATOM   1613  C   GLU A 104      10.264 -45.002  19.777  1.00 36.38           C  
ATOM   1614  CB  GLU A 104      10.673 -47.284  18.799  1.00 36.38           C  
ATOM   1615  HB2 GLU A 104      11.096 -47.589  19.756  1.00 36.38           H  
ATOM   1616  HB3 GLU A 104       9.598 -47.465  18.822  1.00 36.38           H  
ATOM   1617  O   GLU A 104      10.816 -44.948  20.881  1.00 36.38           O  
ATOM   1618  CG  GLU A 104      11.296 -48.130  17.676  1.00 36.38           C  
ATOM   1619  HG2 GLU A 104      12.376 -47.985  17.667  1.00 36.38           H  
ATOM   1620  HG3 GLU A 104      10.900 -47.781  16.722  1.00 36.38           H  
ATOM   1621  CD  GLU A 104      11.010 -49.631  17.836  1.00 36.38           C  
ATOM   1622  OE1 GLU A 104      10.994 -50.323  16.793  1.00 36.38           O  
ATOM   1623  OE2 GLU A 104      10.823 -50.081  18.989  1.00 36.38           O  
ATOM   1624  N   ALA A 105       9.081 -44.428  19.540  1.00 31.39           N  
ATOM   1625  H   ALA A 105       8.668 -44.535  18.625  1.00 31.39           H  
ATOM   1626  CA  ALA A 105       8.301 -43.736  20.564  1.00 31.39           C  
ATOM   1627  HA  ALA A 105       9.005 -43.211  21.210  1.00 31.39           H  
ATOM   1628  C   ALA A 105       7.474 -44.729  21.414  1.00 31.39           C  
ATOM   1629  CB  ALA A 105       7.418 -42.680  19.887  1.00 31.39           C  
ATOM   1630  HB1 ALA A 105       6.864 -42.124  20.643  1.00 31.39           H  
ATOM   1631  HB2 ALA A 105       6.712 -43.163  19.210  1.00 31.39           H  
ATOM   1632  HB3 ALA A 105       8.041 -41.986  19.323  1.00 31.39           H  
ATOM   1633  O   ALA A 105       6.878 -45.659  20.863  1.00 31.39           O  
ATOM   1634  N   PRO A 106       7.372 -44.540  22.745  1.00 35.48           N  
ATOM   1635  CA  PRO A 106       6.689 -45.484  23.627  1.00 35.48           C  
ATOM   1636  HA  PRO A 106       7.063 -46.490  23.437  1.00 35.48           H  
ATOM   1637  C   PRO A 106       5.166 -45.475  23.421  1.00 35.48           C  
ATOM   1638  CB  PRO A 106       7.089 -45.071  25.048  1.00 35.48           C  
ATOM   1639  HB2 PRO A 106       6.302 -45.271  25.775  1.00 35.48           H  
ATOM   1640  HB3 PRO A 106       8.004 -45.592  25.330  1.00 35.48           H  
ATOM   1641  O   PRO A 106       4.497 -44.461  23.640  1.00 35.48           O  
ATOM   1642  CG  PRO A 106       7.378 -43.575  24.919  1.00 35.48           C  
ATOM   1643  HG2 PRO A 106       6.446 -43.012  24.966  1.00 35.48           H  
ATOM   1644  HG3 PRO A 106       8.075 -43.229  25.682  1.00 35.48           H  
ATOM   1645  CD  PRO A 106       7.976 -43.464  23.518  1.00 35.48           C  
ATOM   1646  HD2 PRO A 106       9.054 -43.615  23.564  1.00 35.48           H  
ATOM   1647  HD3 PRO A 106       7.750 -42.488  23.088  1.00 35.48           H  
ATOM   1648  N   GLN A 107       4.597 -46.627  23.053  1.00 31.42           N  
ATOM   1649  H   GLN A 107       5.191 -47.421  22.864  1.00 31.42           H  
ATOM   1650  CA  GLN A 107       3.149 -46.773  22.881  1.00 31.42           C  
ATOM   1651  HA  GLN A 107       2.803 -45.951  22.255  1.00 31.42           H  
ATOM   1652  C   GLN A 107       2.402 -46.685  24.222  1.00 31.42           C  
ATOM   1653  CB  GLN A 107       2.800 -48.087  22.163  1.00 31.42           C  
ATOM   1654  HB2 GLN A 107       1.714 -48.186  22.167  1.00 31.42           H  
ATOM   1655  HB3 GLN A 107       3.222 -48.933  22.705  1.00 31.42           H  
ATOM   1656  O   GLN A 107       2.703 -47.409  25.170  1.00 31.42           O  
ATOM   1657  CG  GLN A 107       3.282 -48.116  20.703  1.00 31.42           C  
ATOM   1658  HG2 GLN A 107       4.365 -48.237  20.676  1.00 31.42           H  
ATOM   1659  HG3 GLN A 107       3.037 -47.165  20.229  1.00 31.42           H  
ATOM   1660  CD  GLN A 107       2.638 -49.230  19.877  1.00 31.42           C  
ATOM   1661  NE2 GLN A 107       2.826 -49.226  18.577  1.00 31.42           N  
ATOM   1662 HE21 GLN A 107       2.410 -49.994  18.069  1.00 31.42           H  
ATOM   1663 HE22 GLN A 107       3.434 -48.545  18.146  1.00 31.42           H  
ATOM   1664  OE1 GLN A 107       1.942 -50.106  20.364  1.00 31.42           O  
ATOM   1665  N   ARG A 108       1.368 -45.835  24.283  1.00 31.28           N  
ATOM   1666  H   ARG A 108       1.165 -45.292  23.455  1.00 31.28           H  
ATOM   1667  CA  ARG A 108       0.372 -45.840  25.367  1.00 31.28           C  
ATOM   1668  HA  ARG A 108       0.819 -46.277  26.260  1.00 31.28           H  
ATOM   1669  C   ARG A 108      -0.802 -46.728  24.963  1.00 31.28           C  
ATOM   1670  CB  ARG A 108      -0.103 -44.415  25.704  1.00 31.28           C  
ATOM   1671  HB2 ARG A 108      -0.472 -43.933  24.799  1.00 31.28           H  
ATOM   1672  HB3 ARG A 108      -0.928 -44.486  26.413  1.00 31.28           H  
ATOM   1673  O   ARG A 108      -1.414 -46.499  23.923  1.00 31.28           O  
ATOM   1674  CG  ARG A 108       1.008 -43.557  26.327  1.00 31.28           C  
ATOM   1675  HG2 ARG A 108       1.814 -43.432  25.605  1.00 31.28           H  
ATOM   1676  HG3 ARG A 108       1.404 -44.064  27.207  1.00 31.28           H  
ATOM   1677  CD  ARG A 108       0.481 -42.172  26.739  1.00 31.28           C  
ATOM   1678  HD2 ARG A 108       0.052 -41.691  25.860  1.00 31.28           H  
ATOM   1679  HD3 ARG A 108      -0.313 -42.296  27.475  1.00 31.28           H  
ATOM   1680  NE  ARG A 108       1.573 -41.319  27.263  1.00 31.28           N  
ATOM   1681  HE  ARG A 108       2.260 -41.033  26.580  1.00 31.28           H  
ATOM   1682  NH1 ARG A 108       1.006 -41.261  29.498  1.00 31.28           N  
ATOM   1683 HH11 ARG A 108       1.284 -41.059  30.448  1.00 31.28           H  
ATOM   1684 HH12 ARG A 108       0.191 -41.823  29.302  1.00 31.28           H  
ATOM   1685  NH2 ARG A 108       2.899 -40.312  28.830  1.00 31.28           N  
ATOM   1686 HH21 ARG A 108       3.610 -40.165  28.127  1.00 31.28           H  
ATOM   1687 HH22 ARG A 108       3.136 -40.139  29.796  1.00 31.28           H  
ATOM   1688  CZ  ARG A 108       1.812 -40.964  28.518  1.00 31.28           C  
ATOM   1689  N   SER A 109      -1.134 -47.708  25.796  1.00 27.71           N  
ATOM   1690  H   SER A 109      -0.617 -47.839  26.653  1.00 27.71           H  
ATOM   1691  CA  SER A 109      -2.280 -48.590  25.584  1.00 27.71           C  
ATOM   1692  HA  SER A 109      -2.244 -48.957  24.559  1.00 27.71           H  
ATOM   1693  C   SER A 109      -3.612 -47.854  25.774  1.00 27.71           C  
ATOM   1694  CB  SER A 109      -2.187 -49.811  26.511  1.00 27.71           C  
ATOM   1695  HB2 SER A 109      -1.466 -50.512  26.092  1.00 27.71           H  
ATOM   1696  HB3 SER A 109      -3.158 -50.304  26.565  1.00 27.71           H  
ATOM   1697  O   SER A 109      -3.850 -47.218  26.799  1.00 27.71           O  
ATOM   1698  OG  SER A 109      -1.754 -49.449  27.813  1.00 27.71           O  
ATOM   1699  HG  SER A 109      -1.860 -50.207  28.393  1.00 27.71           H  
ATOM   1700  N   TRP A 110      -4.506 -48.002  24.796  1.00 28.24           N  
ATOM   1701  H   TRP A 110      -4.228 -48.501  23.962  1.00 28.24           H  
ATOM   1702  CA  TRP A 110      -5.929 -47.678  24.903  1.00 28.24           C  
ATOM   1703  HA  TRP A 110      -6.174 -47.434  25.937  1.00 28.24           H  
ATOM   1704  C   TRP A 110      -6.742 -48.909  24.498  1.00 28.24           C  
ATOM   1705  CB  TRP A 110      -6.283 -46.463  24.034  1.00 28.24           C  
ATOM   1706  HB2 TRP A 110      -7.354 -46.485  23.832  1.00 28.24           H  
ATOM   1707  HB3 TRP A 110      -5.776 -46.542  23.073  1.00 28.24           H  
ATOM   1708  O   TRP A 110      -6.489 -49.505  23.453  1.00 28.24           O  
ATOM   1709  CG  TRP A 110      -5.981 -45.133  24.652  1.00 28.24           C  
ATOM   1710  CD1 TRP A 110      -4.823 -44.446  24.526  1.00 28.24           C  
ATOM   1711  HD1 TRP A 110      -3.971 -44.788  23.957  1.00 28.24           H  
ATOM   1712  CD2 TRP A 110      -6.844 -44.311  25.500  1.00 28.24           C  
ATOM   1713  CE2 TRP A 110      -6.135 -43.123  25.850  1.00 28.24           C  
ATOM   1714  CE3 TRP A 110      -8.158 -44.446  26.002  1.00 28.24           C  
ATOM   1715  HE3 TRP A 110      -8.733 -45.322  25.744  1.00 28.24           H  
ATOM   1716  NE1 TRP A 110      -4.915 -43.254  25.218  1.00 28.24           N  
ATOM   1717  HE1 TRP A 110      -4.185 -42.556  25.216  1.00 28.24           H  
ATOM   1718  CH2 TRP A 110      -8.005 -42.290  27.145  1.00 28.24           C  
ATOM   1719  HH2 TRP A 110      -8.460 -41.526  27.759  1.00 28.24           H  
ATOM   1720  CZ2 TRP A 110      -6.696 -42.122  26.659  1.00 28.24           C  
ATOM   1721  HZ2 TRP A 110      -6.135 -41.229  26.892  1.00 28.24           H  
ATOM   1722  CZ3 TRP A 110      -8.731 -43.448  26.816  1.00 28.24           C  
ATOM   1723  HZ3 TRP A 110      -9.741 -43.567  27.180  1.00 28.24           H  
ATOM   1724  N   ASN A 111      -7.719 -49.294  25.320  1.00 29.31           N  
ATOM   1725  H   ASN A 111      -7.890 -48.754  26.157  1.00 29.31           H  
ATOM   1726  CA  ASN A 111      -8.560 -50.468  25.071  1.00 29.31           C  
ATOM   1727  HA  ASN A 111      -7.951 -51.245  24.609  1.00 29.31           H  
ATOM   1728  C   ASN A 111      -9.683 -50.147  24.068  1.00 29.31           C  
ATOM   1729  CB  ASN A 111      -9.092 -51.022  26.410  1.00 29.31           C  
ATOM   1730  HB2 ASN A 111      -9.474 -50.204  27.021  1.00 29.31           H  
ATOM   1731  HB3 ASN A 111      -9.923 -51.696  26.205  1.00 29.31           H  
ATOM   1732  O   ASN A 111     -10.832 -49.951  24.456  1.00 29.31           O  
ATOM   1733  CG  ASN A 111      -8.075 -51.824  27.204  1.00 29.31           C  
ATOM   1734  ND2 ASN A 111      -8.362 -52.101  28.454  1.00 29.31           N  
ATOM   1735 HD21 ASN A 111      -9.233 -51.793  28.863  1.00 29.31           H  
ATOM   1736 HD22 ASN A 111      -7.678 -52.653  28.952  1.00 29.31           H  
ATOM   1737  OD1 ASN A 111      -7.032 -52.235  26.730  1.00 29.31           O  
ATOM   1738  N   ALA A 112      -9.347 -50.120  22.778  1.00 29.75           N  
ATOM   1739  H   ALA A 112      -8.369 -50.211  22.540  1.00 29.75           H  
ATOM   1740  CA  ALA A 112     -10.294 -50.143  21.662  1.00 29.75           C  
ATOM   1741  HA  ALA A 112     -11.198 -50.663  21.980  1.00 29.75           H  
ATOM   1742  C   ALA A 112      -9.696 -50.926  20.475  1.00 29.75           C  
ATOM   1743  CB  ALA A 112     -10.681 -48.709  21.283  1.00 29.75           C  
ATOM   1744  HB1 ALA A 112      -9.795 -48.159  20.965  1.00 29.75           H  
ATOM   1745  HB2 ALA A 112     -11.403 -48.722  20.467  1.00 29.75           H  
ATOM   1746  HB3 ALA A 112     -11.126 -48.206  22.142  1.00 29.75           H  
ATOM   1747  O   ALA A 112      -8.477 -51.039  20.348  1.00 29.75           O  
ATOM   1748  N   THR A 113     -10.543 -51.522  19.631  1.00 29.38           N  
ATOM   1749  H   THR A 113     -11.537 -51.379  19.742  1.00 29.38           H  
ATOM   1750  CA  THR A 113     -10.116 -52.472  18.584  1.00 29.38           C  
ATOM   1751  HA  THR A 113      -9.457 -53.180  19.085  1.00 29.38           H  
ATOM   1752  C   THR A 113      -9.302 -51.833  17.444  1.00 29.38           C  
ATOM   1753  CB  THR A 113     -11.306 -53.262  18.015  1.00 29.38           C  
ATOM   1754  HB  THR A 113     -11.100 -53.555  16.985  1.00 29.38           H  
ATOM   1755  O   THR A 113      -9.519 -50.667  17.120  1.00 29.38           O  
ATOM   1756  CG2 THR A 113     -11.556 -54.527  18.833  1.00 29.38           C  
ATOM   1757 HG21 THR A 113     -10.687 -55.182  18.782  1.00 29.38           H  
ATOM   1758 HG22 THR A 113     -12.420 -55.054  18.426  1.00 29.38           H  
ATOM   1759 HG23 THR A 113     -11.756 -54.265  19.872  1.00 29.38           H  
ATOM   1760  OG1 THR A 113     -12.491 -52.499  18.052  1.00 29.38           O  
ATOM   1761  HG1 THR A 113     -12.396 -51.777  17.425  1.00 29.38           H  
ATOM   1762  N   PRO A 114      -8.366 -52.580  16.821  1.00 27.63           N  
ATOM   1763  CA  PRO A 114      -7.229 -51.981  16.120  1.00 27.63           C  
ATOM   1764  HA  PRO A 114      -6.979 -51.024  16.577  1.00 27.63           H  
ATOM   1765  C   PRO A 114      -7.421 -51.769  14.612  1.00 27.63           C  
ATOM   1766  CB  PRO A 114      -6.080 -52.965  16.367  1.00 27.63           C  
ATOM   1767  HB2 PRO A 114      -5.661 -52.797  17.359  1.00 27.63           H  
ATOM   1768  HB3 PRO A 114      -5.299 -52.895  15.609  1.00 27.63           H  
ATOM   1769  O   PRO A 114      -8.054 -52.571  13.925  1.00 27.63           O  
ATOM   1770  CG  PRO A 114      -6.790 -54.319  16.331  1.00 27.63           C  
ATOM   1771  HG2 PRO A 114      -6.229 -55.083  16.869  1.00 27.63           H  
ATOM   1772  HG3 PRO A 114      -6.963 -54.626  15.299  1.00 27.63           H  
ATOM   1773  CD  PRO A 114      -8.122 -54.009  17.014  1.00 27.63           C  
ATOM   1774  HD2 PRO A 114      -8.019 -54.236  18.075  1.00 27.63           H  
ATOM   1775  HD3 PRO A 114      -8.920 -54.607  16.574  1.00 27.63           H  
ATOM   1776  N   TYR A 115      -6.700 -50.782  14.074  1.00 28.07           N  
ATOM   1777  H   TYR A 115      -6.263 -50.113  14.692  1.00 28.07           H  
ATOM   1778  CA  TYR A 115      -6.200 -50.808  12.697  1.00 28.07           C  
ATOM   1779  HA  TYR A 115      -6.169 -51.849  12.375  1.00 28.07           H  
ATOM   1780  C   TYR A 115      -4.766 -50.261  12.666  1.00 28.07           C  
ATOM   1781  CB  TYR A 115      -7.135 -50.048  11.740  1.00 28.07           C  
ATOM   1782  HB2 TYR A 115      -8.069 -49.816  12.251  1.00 28.07           H  
ATOM   1783  HB3 TYR A 115      -6.685 -49.097  11.455  1.00 28.07           H  
ATOM   1784  O   TYR A 115      -4.492 -49.208  13.231  1.00 28.07           O  
ATOM   1785  CG  TYR A 115      -7.454 -50.847  10.490  1.00 28.07           C  
ATOM   1786  CD1 TYR A 115      -6.483 -51.014   9.481  1.00 28.07           C  
ATOM   1787  HD1 TYR A 115      -5.517 -50.540   9.582  1.00 28.07           H  
ATOM   1788  CD2 TYR A 115      -8.703 -51.487  10.376  1.00 28.07           C  
ATOM   1789  HD2 TYR A 115      -9.435 -51.383  11.163  1.00 28.07           H  
ATOM   1790  CE1 TYR A 115      -6.759 -51.832   8.366  1.00 28.07           C  
ATOM   1791  HE1 TYR A 115      -5.996 -51.997   7.620  1.00 28.07           H  
ATOM   1792  CE2 TYR A 115      -8.993 -52.280   9.250  1.00 28.07           C  
ATOM   1793  HE2 TYR A 115      -9.949 -52.774   9.160  1.00 28.07           H  
ATOM   1794  OH  TYR A 115      -8.292 -53.262   7.185  1.00 28.07           O  
ATOM   1795  HH  TYR A 115      -7.520 -53.429   6.639  1.00 28.07           H  
ATOM   1796  CZ  TYR A 115      -8.020 -52.461   8.248  1.00 28.07           C  
ATOM   1797  N   VAL A 116      -3.845 -50.987  12.029  1.00 24.61           N  
ATOM   1798  H   VAL A 116      -4.144 -51.825  11.550  1.00 24.61           H  
ATOM   1799  CA  VAL A 116      -2.407 -50.658  11.984  1.00 24.61           C  
ATOM   1800  HA  VAL A 116      -2.194 -49.837  12.668  1.00 24.61           H  
ATOM   1801  C   VAL A 116      -2.011 -50.220  10.576  1.00 24.61           C  
ATOM   1802  CB  VAL A 116      -1.556 -51.876  12.419  1.00 24.61           C  
ATOM   1803  HB  VAL A 116      -1.806 -52.724  11.781  1.00 24.61           H  
ATOM   1804  O   VAL A 116      -2.404 -50.878   9.610  1.00 24.61           O  
ATOM   1805  CG1 VAL A 116      -0.044 -51.628  12.305  1.00 24.61           C  
ATOM   1806 HG11 VAL A 116       0.235 -50.741  12.874  1.00 24.61           H  
ATOM   1807 HG12 VAL A 116       0.245 -51.502  11.262  1.00 24.61           H  
ATOM   1808 HG13 VAL A 116       0.502 -52.485  12.698  1.00 24.61           H  
ATOM   1809  CG2 VAL A 116      -1.850 -52.273  13.872  1.00 24.61           C  
ATOM   1810 HG21 VAL A 116      -2.898 -52.548  13.986  1.00 24.61           H  
ATOM   1811 HG22 VAL A 116      -1.626 -51.440  14.539  1.00 24.61           H  
ATOM   1812 HG23 VAL A 116      -1.240 -53.131  14.155  1.00 24.61           H  
ATOM   1813  N   ARG A 117      -1.172 -49.181  10.456  1.00 31.80           N  
ATOM   1814  H   ARG A 117      -1.017 -48.590  11.260  1.00 31.80           H  
ATOM   1815  CA  ARG A 117      -0.238 -49.008   9.328  1.00 31.80           C  
ATOM   1816  HA  ARG A 117       0.234 -49.973   9.147  1.00 31.80           H  
ATOM   1817  C   ARG A 117       0.891 -48.014   9.654  1.00 31.80           C  
ATOM   1818  CB  ARG A 117      -0.992 -48.582   8.048  1.00 31.80           C  
ATOM   1819  HB2 ARG A 117      -2.040 -48.391   8.279  1.00 31.80           H  
ATOM   1820  HB3 ARG A 117      -0.568 -47.660   7.652  1.00 31.80           H  
ATOM   1821  O   ARG A 117       0.614 -46.941  10.159  1.00 31.80           O  
ATOM   1822  CG  ARG A 117      -0.882 -49.681   6.975  1.00 31.80           C  
ATOM   1823  HG2 ARG A 117       0.164 -49.767   6.679  1.00 31.80           H  
ATOM   1824  HG3 ARG A 117      -1.198 -50.642   7.382  1.00 31.80           H  
ATOM   1825  CD  ARG A 117      -1.714 -49.381   5.724  1.00 31.80           C  
ATOM   1826  HD2 ARG A 117      -1.438 -48.391   5.360  1.00 31.80           H  
ATOM   1827  HD3 ARG A 117      -1.443 -50.099   4.949  1.00 31.80           H  
ATOM   1828  NE  ARG A 117      -3.169 -49.412   5.992  1.00 31.80           N  
ATOM   1829  HE  ARG A 117      -3.512 -48.670   6.585  1.00 31.80           H  
ATOM   1830  NH1 ARG A 117      -3.743 -51.297   4.798  1.00 31.80           N  
ATOM   1831 HH11 ARG A 117      -4.448 -51.908   4.412  1.00 31.80           H  
ATOM   1832 HH12 ARG A 117      -2.761 -51.482   4.657  1.00 31.80           H  
ATOM   1833  NH2 ARG A 117      -5.340 -50.039   5.720  1.00 31.80           N  
ATOM   1834 HH21 ARG A 117      -5.626 -49.243   6.271  1.00 31.80           H  
ATOM   1835 HH22 ARG A 117      -6.044 -50.629   5.300  1.00 31.80           H  
ATOM   1836  CZ  ARG A 117      -4.070 -50.250   5.507  1.00 31.80           C  
ATOM   1837  N   THR A 118       2.121 -48.461   9.374  1.00 37.10           N  
ATOM   1838  H   THR A 118       2.136 -49.435   9.107  1.00 37.10           H  
ATOM   1839  CA  THR A 118       3.348 -47.746   8.929  1.00 37.10           C  
ATOM   1840  HA  THR A 118       4.190 -48.279   9.370  1.00 37.10           H  
ATOM   1841  C   THR A 118       3.535 -46.240   9.216  1.00 37.10           C  
ATOM   1842  CB  THR A 118       3.479 -47.902   7.405  1.00 37.10           C  
ATOM   1843  HB  THR A 118       4.295 -47.279   7.039  1.00 37.10           H  
ATOM   1844  O   THR A 118       2.655 -45.473   8.844  1.00 37.10           O  
ATOM   1845  CG2 THR A 118       3.759 -49.355   7.013  1.00 37.10           C  
ATOM   1846 HG21 THR A 118       4.667 -49.701   7.508  1.00 37.10           H  
ATOM   1847 HG22 THR A 118       2.922 -49.999   7.282  1.00 37.10           H  
ATOM   1848 HG23 THR A 118       3.913 -49.405   5.935  1.00 37.10           H  
ATOM   1849  OG1 THR A 118       2.271 -47.525   6.778  1.00 37.10           O  
ATOM   1850  HG1 THR A 118       2.127 -46.612   7.036  1.00 37.10           H  
ATOM   1851  N   PRO A 119       4.722 -45.795   9.694  1.00 44.50           N  
ATOM   1852  CA  PRO A 119       5.075 -44.372   9.799  1.00 44.50           C  
ATOM   1853  HA  PRO A 119       4.420 -43.908  10.536  1.00 44.50           H  
ATOM   1854  C   PRO A 119       4.958 -43.610   8.470  1.00 44.50           C  
ATOM   1855  CB  PRO A 119       6.525 -44.322  10.303  1.00 44.50           C  
ATOM   1856  HB2 PRO A 119       6.682 -43.492  10.993  1.00 44.50           H  
ATOM   1857  HB3 PRO A 119       7.214 -44.247   9.463  1.00 44.50           H  
ATOM   1858  O   PRO A 119       5.321 -44.130   7.412  1.00 44.50           O  
ATOM   1859  CG  PRO A 119       6.720 -45.670  10.988  1.00 44.50           C  
ATOM   1860  HG2 PRO A 119       6.333 -45.625  12.006  1.00 44.50           H  
ATOM   1861  HG3 PRO A 119       7.765 -45.980  10.984  1.00 44.50           H  
ATOM   1862  CD  PRO A 119       5.848 -46.602  10.150  1.00 44.50           C  
ATOM   1863  HD2 PRO A 119       5.524 -47.440  10.767  1.00 44.50           H  
ATOM   1864  HD3 PRO A 119       6.414 -46.956   9.288  1.00 44.50           H  
ATOM   1865  N   ASP A 120       4.485 -42.367   8.531  1.00 50.09           N  
ATOM   1866  H   ASP A 120       4.121 -42.024   9.409  1.00 50.09           H  
ATOM   1867  CA  ASP A 120       4.169 -41.569   7.348  1.00 50.09           C  
ATOM   1868  HA  ASP A 120       3.770 -42.238   6.585  1.00 50.09           H  
ATOM   1869  C   ASP A 120       5.412 -40.857   6.766  1.00 50.09           C  
ATOM   1870  CB  ASP A 120       3.040 -40.581   7.690  1.00 50.09           C  
ATOM   1871  HB2 ASP A 120       3.427 -39.788   8.331  1.00 50.09           H  
ATOM   1872  HB3 ASP A 120       2.680 -40.141   6.761  1.00 50.09           H  
ATOM   1873  O   ASP A 120       5.887 -39.855   7.301  1.00 50.09           O  
ATOM   1874  CG  ASP A 120       1.845 -41.241   8.375  1.00 50.09           C  
ATOM   1875  OD1 ASP A 120       0.989 -41.779   7.636  1.00 50.09           O  
ATOM   1876  OD2 ASP A 120       1.808 -41.194   9.626  1.00 50.09           O  
ATOM   1877  N   CYS A 121       5.923 -41.339   5.625  1.00 58.69           N  
ATOM   1878  H   CYS A 121       5.554 -42.218   5.294  1.00 58.69           H  
ATOM   1879  CA  CYS A 121       7.044 -40.733   4.883  1.00 58.69           C  
ATOM   1880  HA  CYS A 121       7.832 -40.477   5.592  1.00 58.69           H  
ATOM   1881  C   CYS A 121       6.639 -39.431   4.148  1.00 58.69           C  
ATOM   1882  CB  CYS A 121       7.610 -41.759   3.890  1.00 58.69           C  
ATOM   1883  HB2 CYS A 121       6.823 -42.028   3.185  1.00 58.69           H  
ATOM   1884  HB3 CYS A 121       8.401 -41.266   3.326  1.00 58.69           H  
ATOM   1885  O   CYS A 121       6.555 -39.400   2.913  1.00 58.69           O  
ATOM   1886  SG  CYS A 121       8.302 -43.284   4.574  1.00 58.69           S  
ATOM   1887  N   LEU A 122       6.333 -38.370   4.901  1.00 53.73           N  
ATOM   1888  H   LEU A 122       6.430 -38.492   5.899  1.00 53.73           H  
ATOM   1889  CA  LEU A 122       5.688 -37.137   4.418  1.00 53.73           C  
ATOM   1890  HA  LEU A 122       5.131 -37.375   3.512  1.00 53.73           H  
ATOM   1891  C   LEU A 122       6.644 -36.008   4.008  1.00 53.73           C  
ATOM   1892  CB  LEU A 122       4.693 -36.632   5.481  1.00 53.73           C  
ATOM   1893  HB2 LEU A 122       5.240 -36.454   6.406  1.00 53.73           H  
ATOM   1894  HB3 LEU A 122       4.269 -35.682   5.154  1.00 53.73           H  
ATOM   1895  O   LEU A 122       6.180 -34.945   3.587  1.00 53.73           O  
ATOM   1896  CG  LEU A 122       3.534 -37.594   5.768  1.00 53.73           C  
ATOM   1897  HG  LEU A 122       3.953 -38.548   6.088  1.00 53.73           H  
ATOM   1898  CD1 LEU A 122       2.665 -37.036   6.894  1.00 53.73           C  
ATOM   1899 HD11 LEU A 122       1.864 -37.738   7.123  1.00 53.73           H  
ATOM   1900 HD12 LEU A 122       2.236 -36.076   6.605  1.00 53.73           H  
ATOM   1901 HD13 LEU A 122       3.272 -36.913   7.791  1.00 53.73           H  
ATOM   1902  CD2 LEU A 122       2.642 -37.836   4.548  1.00 53.73           C  
ATOM   1903 HD21 LEU A 122       2.264 -36.888   4.166  1.00 53.73           H  
ATOM   1904 HD22 LEU A 122       3.202 -38.359   3.773  1.00 53.73           H  
ATOM   1905 HD23 LEU A 122       1.809 -38.472   4.845  1.00 53.73           H  
ATOM   1906  N   SER A 123       7.957 -36.199   4.123  1.00 55.23           N  
ATOM   1907  H   SER A 123       8.285 -37.042   4.572  1.00 55.23           H  
ATOM   1908  CA  SER A 123       8.959 -35.198   3.769  1.00 55.23           C  
ATOM   1909  HA  SER A 123       8.453 -34.358   3.293  1.00 55.23           H  
ATOM   1910  C   SER A 123       9.993 -35.714   2.766  1.00 55.23           C  
ATOM   1911  CB  SER A 123       9.628 -34.645   5.033  1.00 55.23           C  
ATOM   1912  HB2 SER A 123       8.891 -34.535   5.828  1.00 55.23           H  
ATOM   1913  HB3 SER A 123      10.047 -33.664   4.810  1.00 55.23           H  
ATOM   1914  O   SER A 123      10.294 -36.903   2.657  1.00 55.23           O  
ATOM   1915  OG  SER A 123      10.672 -35.488   5.458  1.00 55.23           O  
ATOM   1916  HG  SER A 123      10.257 -36.275   5.818  1.00 55.23           H  
ATOM   1917  N   LYS A 124      10.626 -34.768   2.064  1.00 56.78           N  
ATOM   1918  H   LYS A 124      10.328 -33.811   2.188  1.00 56.78           H  
ATOM   1919  CA  LYS A 124      11.771 -35.052   1.188  1.00 56.78           C  
ATOM   1920  HA  LYS A 124      11.481 -35.853   0.508  1.00 56.78           H  
ATOM   1921  C   LYS A 124      12.991 -35.569   1.970  1.00 56.78           C  
ATOM   1922  CB  LYS A 124      12.082 -33.785   0.375  1.00 56.78           C  
ATOM   1923  HB2 LYS A 124      11.143 -33.391  -0.015  1.00 56.78           H  
ATOM   1924  HB3 LYS A 124      12.527 -33.030   1.023  1.00 56.78           H  
ATOM   1925  O   LYS A 124      13.853 -36.217   1.381  1.00 56.78           O  
ATOM   1926  CG  LYS A 124      13.017 -34.065  -0.810  1.00 56.78           C  
ATOM   1927  HG2 LYS A 124      12.647 -34.933  -1.355  1.00 56.78           H  
ATOM   1928  HG3 LYS A 124      14.022 -34.281  -0.445  1.00 56.78           H  
ATOM   1929  CD  LYS A 124      13.070 -32.865  -1.763  1.00 56.78           C  
ATOM   1930  HD2 LYS A 124      13.515 -32.012  -1.250  1.00 56.78           H  
ATOM   1931  HD3 LYS A 124      12.055 -32.612  -2.069  1.00 56.78           H  
ATOM   1932  CE  LYS A 124      13.897 -33.232  -2.999  1.00 56.78           C  
ATOM   1933  HE2 LYS A 124      14.927 -33.414  -2.692  1.00 56.78           H  
ATOM   1934  HE3 LYS A 124      13.506 -34.163  -3.409  1.00 56.78           H  
ATOM   1935  NZ  LYS A 124      13.835 -32.168  -4.031  1.00 56.78           N  
ATOM   1936  HZ1 LYS A 124      12.878 -32.027  -4.322  1.00 56.78           H  
ATOM   1937  HZ2 LYS A 124      14.200 -31.296  -3.674  1.00 56.78           H  
ATOM   1938  HZ3 LYS A 124      14.364 -32.443  -4.846  1.00 56.78           H  
ATOM   1939  N   LEU A 125      13.055 -35.298   3.278  1.00 58.36           N  
ATOM   1940  H   LEU A 125      12.249 -34.881   3.721  1.00 58.36           H  
ATOM   1941  CA  LEU A 125      14.119 -35.773   4.160  1.00 58.36           C  
ATOM   1942  HA  LEU A 125      15.069 -35.652   3.640  1.00 58.36           H  
ATOM   1943  C   LEU A 125      13.959 -37.269   4.467  1.00 58.36           C  
ATOM   1944  CB  LEU A 125      14.126 -34.912   5.437  1.00 58.36           C  
ATOM   1945  HB2 LEU A 125      13.275 -35.203   6.053  1.00 58.36           H  
ATOM   1946  HB3 LEU A 125      14.000 -33.863   5.168  1.00 58.36           H  
ATOM   1947  O   LEU A 125      14.949 -37.992   4.438  1.00 58.36           O  
ATOM   1948  CG  LEU A 125      15.409 -35.047   6.278  1.00 58.36           C  
ATOM   1949  HG  LEU A 125      15.614 -36.099   6.476  1.00 58.36           H  
ATOM   1950  CD1 LEU A 125      16.620 -34.419   5.576  1.00 58.36           C  
ATOM   1951 HD11 LEU A 125      16.414 -33.379   5.324  1.00 58.36           H  
ATOM   1952 HD12 LEU A 125      17.484 -34.465   6.238  1.00 58.36           H  
ATOM   1953 HD13 LEU A 125      16.861 -34.981   4.673  1.00 58.36           H  
ATOM   1954  CD2 LEU A 125      15.224 -34.326   7.613  1.00 58.36           C  
ATOM   1955 HD21 LEU A 125      15.024 -33.267   7.451  1.00 58.36           H  
ATOM   1956 HD22 LEU A 125      16.121 -34.441   8.222  1.00 58.36           H  
ATOM   1957 HD23 LEU A 125      14.388 -34.773   8.151  1.00 58.36           H  
ATOM   1958  N   ASP A 126      12.727 -37.754   4.639  1.00 59.62           N  
ATOM   1959  H   ASP A 126      11.953 -37.109   4.710  1.00 59.62           H  
ATOM   1960  CA  ASP A 126      12.453 -39.179   4.883  1.00 59.62           C  
ATOM   1961  HA  ASP A 126      12.992 -39.488   5.779  1.00 59.62           H  
ATOM   1962  C   ASP A 126      12.950 -40.034   3.711  1.00 59.62           C  
ATOM   1963  CB  ASP A 126      10.954 -39.413   5.133  1.00 59.62           C  
ATOM   1964  HB2 ASP A 126      10.409 -39.273   4.200  1.00 59.62           H  
ATOM   1965  HB3 ASP A 126      10.803 -40.441   5.462  1.00 59.62           H  
ATOM   1966  O   ASP A 126      13.606 -41.050   3.909  1.00 59.62           O  
ATOM   1967  CG  ASP A 126      10.398 -38.462   6.192  1.00 59.62           C  
ATOM   1968  OD1 ASP A 126      11.050 -38.285   7.238  1.00 59.62           O  
ATOM   1969  OD2 ASP A 126       9.396 -37.779   5.882  1.00 59.62           O  
ATOM   1970  N   THR A 127      12.779 -39.555   2.473  1.00 59.74           N  
ATOM   1971  H   THR A 127      12.197 -38.735   2.375  1.00 59.74           H  
ATOM   1972  CA  THR A 127      13.292 -40.232   1.263  1.00 59.74           C  
ATOM   1973  HA  THR A 127      13.061 -41.293   1.364  1.00 59.74           H  
ATOM   1974  C   THR A 127      14.812 -40.170   1.063  1.00 59.74           C  
ATOM   1975  CB  THR A 127      12.580 -39.737   0.002  1.00 59.74           C  
ATOM   1976  HB  THR A 127      12.937 -40.317  -0.849  1.00 59.74           H  
ATOM   1977  O   THR A 127      15.333 -40.778   0.126  1.00 59.74           O  
ATOM   1978  CG2 THR A 127      11.077 -39.958   0.122  1.00 59.74           C  
ATOM   1979 HG21 THR A 127      10.632 -39.245   0.817  1.00 59.74           H  
ATOM   1980 HG22 THR A 127      10.873 -40.972   0.464  1.00 59.74           H  
ATOM   1981 HG23 THR A 127      10.634 -39.832  -0.866  1.00 59.74           H  
ATOM   1982  OG1 THR A 127      12.800 -38.363  -0.264  1.00 59.74           O  
ATOM   1983  HG1 THR A 127      13.220 -37.954   0.496  1.00 59.74           H  
ATOM   1984  N   LEU A 128      15.533 -39.446   1.928  1.00 55.05           N  
ATOM   1985  H   LEU A 128      15.038 -38.975   2.671  1.00 55.05           H  
ATOM   1986  CA  LEU A 128      16.996 -39.504   2.047  1.00 55.05           C  
ATOM   1987  HA  LEU A 128      17.421 -39.923   1.135  1.00 55.05           H  
ATOM   1988  C   LEU A 128      17.453 -40.433   3.186  1.00 55.05           C  
ATOM   1989  CB  LEU A 128      17.554 -38.080   2.251  1.00 55.05           C  
ATOM   1990  HB2 LEU A 128      18.605 -38.152   2.532  1.00 55.05           H  
ATOM   1991  HB3 LEU A 128      17.032 -37.617   3.088  1.00 55.05           H  
ATOM   1992  O   LEU A 128      18.621 -40.817   3.206  1.00 55.05           O  
ATOM   1993  CG  LEU A 128      17.444 -37.166   1.019  1.00 55.05           C  
ATOM   1994  HG  LEU A 128      16.435 -37.208   0.610  1.00 55.05           H  
ATOM   1995  CD1 LEU A 128      17.741 -35.719   1.417  1.00 55.05           C  
ATOM   1996 HD11 LEU A 128      17.005 -35.392   2.151  1.00 55.05           H  
ATOM   1997 HD12 LEU A 128      18.739 -35.647   1.850  1.00 55.05           H  
ATOM   1998 HD13 LEU A 128      17.671 -35.072   0.542  1.00 55.05           H  
ATOM   1999  CD2 LEU A 128      18.443 -37.566  -0.071  1.00 55.05           C  
ATOM   2000 HD21 LEU A 128      18.368 -36.874  -0.911  1.00 55.05           H  
ATOM   2001 HD22 LEU A 128      18.214 -38.570  -0.428  1.00 55.05           H  
ATOM   2002 HD23 LEU A 128      19.458 -37.548   0.327  1.00 55.05           H  
ATOM   2003  N   LEU A 129      16.556 -40.788   4.112  1.00 54.68           N  
ATOM   2004  H   LEU A 129      15.608 -40.452   4.010  1.00 54.68           H  
ATOM   2005  CA  LEU A 129      16.837 -41.611   5.291  1.00 54.68           C  
ATOM   2006  HA  LEU A 129      17.914 -41.663   5.448  1.00 54.68           H  
ATOM   2007  C   LEU A 129      16.372 -43.066   5.120  1.00 54.68           C  
ATOM   2008  CB  LEU A 129      16.192 -40.944   6.521  1.00 54.68           C  
ATOM   2009  HB2 LEU A 129      16.281 -41.619   7.373  1.00 54.68           H  
ATOM   2010  HB3 LEU A 129      15.129 -40.806   6.322  1.00 54.68           H  
ATOM   2011  O   LEU A 129      17.074 -43.973   5.561  1.00 54.68           O  
ATOM   2012  CG  LEU A 129      16.812 -39.585   6.903  1.00 54.68           C  
ATOM   2013  HG  LEU A 129      16.826 -38.923   6.037  1.00 54.68           H  
ATOM   2014  CD1 LEU A 129      15.978 -38.918   7.996  1.00 54.68           C  
ATOM   2015 HD11 LEU A 129      15.946 -39.550   8.884  1.00 54.68           H  
ATOM   2016 HD12 LEU A 129      16.404 -37.948   8.253  1.00 54.68           H  
ATOM   2017 HD13 LEU A 129      14.962 -38.764   7.634  1.00 54.68           H  
ATOM   2018  CD2 LEU A 129      18.247 -39.727   7.421  1.00 54.68           C  
ATOM   2019 HD21 LEU A 129      18.894 -40.097   6.626  1.00 54.68           H  
ATOM   2020 HD22 LEU A 129      18.272 -40.420   8.262  1.00 54.68           H  
ATOM   2021 HD23 LEU A 129      18.619 -38.754   7.742  1.00 54.68           H  
ATOM   2022  N   ASP A 130      15.251 -43.303   4.433  1.00 61.00           N  
ATOM   2023  H   ASP A 130      14.679 -42.518   4.156  1.00 61.00           H  
ATOM   2024  CA  ASP A 130      14.773 -44.640   4.079  1.00 61.00           C  
ATOM   2025  HA  ASP A 130      15.583 -45.349   4.252  1.00 61.00           H  
ATOM   2026  C   ASP A 130      14.389 -44.745   2.594  1.00 61.00           C  
ATOM   2027  CB  ASP A 130      13.623 -45.076   5.000  1.00 61.00           C  
ATOM   2028  HB2 ASP A 130      13.960 -45.034   6.036  1.00 61.00           H  
ATOM   2029  HB3 ASP A 130      12.785 -44.390   4.881  1.00 61.00           H  
ATOM   2030  O   ASP A 130      13.403 -44.181   2.118  1.00 61.00           O  
ATOM   2031  CG  ASP A 130      13.165 -46.507   4.688  1.00 61.00           C  
ATOM   2032  OD1 ASP A 130      13.872 -47.225   3.941  1.00 61.00           O  
ATOM   2033  OD2 ASP A 130      12.067 -46.903   5.119  1.00 61.00           O  
ATOM   2034  N   SER A 131      15.154 -45.549   1.853  1.00 63.27           N  
ATOM   2035  H   SER A 131      15.924 -46.002   2.325  1.00 63.27           H  
ATOM   2036  CA  SER A 131      14.879 -45.878   0.448  1.00 63.27           C  
ATOM   2037  HA  SER A 131      14.700 -44.944  -0.084  1.00 63.27           H  
ATOM   2038  C   SER A 131      13.634 -46.751   0.224  1.00 63.27           C  
ATOM   2039  CB  SER A 131      16.109 -46.551  -0.164  1.00 63.27           C  
ATOM   2040  HB2 SER A 131      15.928 -46.743  -1.221  1.00 63.27           H  
ATOM   2041  HB3 SER A 131      16.960 -45.875  -0.077  1.00 63.27           H  
ATOM   2042  O   SER A 131      13.202 -46.899  -0.919  1.00 63.27           O  
ATOM   2043  OG  SER A 131      16.421 -47.771   0.485  1.00 63.27           O  
ATOM   2044  HG  SER A 131      15.947 -47.818   1.319  1.00 63.27           H  
ATOM   2045  N   SER A 132      13.069 -47.334   1.287  1.00 70.00           N  
ATOM   2046  H   SER A 132      13.477 -47.178   2.198  1.00 70.00           H  
ATOM   2047  CA  SER A 132      11.837 -48.129   1.263  1.00 70.00           C  
ATOM   2048  HA  SER A 132      11.775 -48.611   0.288  1.00 70.00           H  
ATOM   2049  C   SER A 132      10.563 -47.281   1.398  1.00 70.00           C  
ATOM   2050  CB  SER A 132      11.915 -49.255   2.308  1.00 70.00           C  
ATOM   2051  HB2 SER A 132      11.390 -50.119   1.901  1.00 70.00           H  
ATOM   2052  HB3 SER A 132      12.955 -49.542   2.464  1.00 70.00           H  
ATOM   2053  O   SER A 132       9.472 -47.771   1.095  1.00 70.00           O  
ATOM   2054  OG  SER A 132      11.319 -48.954   3.553  1.00 70.00           O  
ATOM   2055  HG  SER A 132      11.779 -48.255   4.023  1.00 70.00           H  
ATOM   2056  N   CYS A 133      10.691 -45.995   1.760  1.00 65.86           N  
ATOM   2057  H   CYS A 133      11.604 -45.656   2.026  1.00 65.86           H  
ATOM   2058  CA  CYS A 133       9.568 -45.064   1.853  1.00 65.86           C  
ATOM   2059  HA  CYS A 133       8.955 -45.376   2.698  1.00 65.86           H  
ATOM   2060  C   CYS A 133       8.734 -45.058   0.555  1.00 65.86           C  
ATOM   2061  CB  CYS A 133      10.083 -43.647   2.149  1.00 65.86           C  
ATOM   2062  HB2 CYS A 133      11.055 -43.504   1.677  1.00 65.86           H  
ATOM   2063  HB3 CYS A 133       9.400 -42.919   1.711  1.00 65.86           H  
ATOM   2064  O   CYS A 133       9.291 -44.799  -0.520  1.00 65.86           O  
ATOM   2065  SG  CYS A 133      10.229 -43.240   3.906  1.00 65.86           S  
ATOM   2066  N   PRO A 134       7.399 -45.251   0.608  1.00 66.61           N  
ATOM   2067  CA  PRO A 134       6.562 -45.316  -0.597  1.00 66.61           C  
ATOM   2068  HA  PRO A 134       6.922 -46.138  -1.216  1.00 66.61           H  
ATOM   2069  C   PRO A 134       6.561 -44.033  -1.445  1.00 66.61           C  
ATOM   2070  CB  PRO A 134       5.156 -45.648  -0.091  1.00 66.61           C  
ATOM   2071  HB2 PRO A 134       4.637 -46.303  -0.791  1.00 66.61           H  
ATOM   2072  HB3 PRO A 134       4.593 -44.731   0.083  1.00 66.61           H  
ATOM   2073  O   PRO A 134       6.237 -44.067  -2.629  1.00 66.61           O  
ATOM   2074  CG  PRO A 134       5.392 -46.352   1.241  1.00 66.61           C  
ATOM   2075  HG2 PRO A 134       5.620 -47.403   1.067  1.00 66.61           H  
ATOM   2076  HG3 PRO A 134       4.540 -46.247   1.914  1.00 66.61           H  
ATOM   2077  CD  PRO A 134       6.629 -45.646   1.781  1.00 66.61           C  
ATOM   2078  HD2 PRO A 134       6.339 -44.760   2.346  1.00 66.61           H  
ATOM   2079  HD3 PRO A 134       7.177 -46.340   2.418  1.00 66.61           H  
ATOM   2080  N   THR A 135       6.947 -42.900  -0.857  1.00 66.43           N  
ATOM   2081  H   THR A 135       7.181 -42.927   0.125  1.00 66.43           H  
ATOM   2082  CA  THR A 135       7.078 -41.588  -1.507  1.00 66.43           C  
ATOM   2083  HA  THR A 135       6.319 -41.509  -2.286  1.00 66.43           H  
ATOM   2084  C   THR A 135       8.434 -41.376  -2.208  1.00 66.43           C  
ATOM   2085  CB  THR A 135       6.802 -40.483  -0.472  1.00 66.43           C  
ATOM   2086  HB  THR A 135       7.008 -39.507  -0.912  1.00 66.43           H  
ATOM   2087  O   THR A 135       8.619 -40.364  -2.887  1.00 66.43           O  
ATOM   2088  CG2 THR A 135       5.351 -40.508   0.012  1.00 66.43           C  
ATOM   2089 HG21 THR A 135       5.163 -39.638   0.641  1.00 66.43           H  
ATOM   2090 HG22 THR A 135       4.673 -40.471  -0.841  1.00 66.43           H  
ATOM   2091 HG23 THR A 135       5.153 -41.411   0.589  1.00 66.43           H  
ATOM   2092  OG1 THR A 135       7.613 -40.687   0.662  1.00 66.43           O  
ATOM   2093  HG1 THR A 135       7.282 -40.130   1.370  1.00 66.43           H  
ATOM   2094  N   THR A 136       9.377 -42.328  -2.122  1.00 69.57           N  
ATOM   2095  H   THR A 136       9.178 -43.131  -1.542  1.00 69.57           H  
ATOM   2096  CA  THR A 136      10.752 -42.212  -2.662  1.00 69.57           C  
ATOM   2097  HA  THR A 136      11.245 -41.359  -2.193  1.00 69.57           H  
ATOM   2098  C   THR A 136      10.811 -41.960  -4.167  1.00 69.57           C  
ATOM   2099  CB  THR A 136      11.589 -43.455  -2.315  1.00 69.57           C  
ATOM   2100  HB  THR A 136      11.117 -44.349  -2.722  1.00 69.57           H  
ATOM   2101  O   THR A 136      11.684 -41.220  -4.625  1.00 69.57           O  
ATOM   2102  CG2 THR A 136      13.041 -43.388  -2.797  1.00 69.57           C  
ATOM   2103 HG21 THR A 136      13.503 -42.471  -2.431  1.00 69.57           H  
ATOM   2104 HG22 THR A 136      13.583 -44.246  -2.400  1.00 69.57           H  
ATOM   2105 HG23 THR A 136      13.076 -43.427  -3.885  1.00 69.57           H  
ATOM   2106  OG1 THR A 136      11.671 -43.565  -0.923  1.00 69.57           O  
ATOM   2107  HG1 THR A 136      10.985 -44.175  -0.643  1.00 69.57           H  
ATOM   2108  N   ASN A 137       9.892 -42.531  -4.953  1.00 74.57           N  
ATOM   2109  H   ASN A 137       9.186 -43.119  -4.533  1.00 74.57           H  
ATOM   2110  CA  ASN A 137       9.843 -42.251  -6.389  1.00 74.57           C  
ATOM   2111  HA  ASN A 137      10.863 -42.226  -6.773  1.00 74.57           H  
ATOM   2112  C   ASN A 137       9.272 -40.854  -6.661  1.00 74.57           C  
ATOM   2113  CB  ASN A 137       9.102 -43.369  -7.134  1.00 74.57           C  
ATOM   2114  HB2 ASN A 137       8.140 -43.562  -6.660  1.00 74.57           H  
ATOM   2115  HB3 ASN A 137       8.926 -43.045  -8.160  1.00 74.57           H  
ATOM   2116  O   ASN A 137       9.907 -40.093  -7.384  1.00 74.57           O  
ATOM   2117  CG  ASN A 137       9.910 -44.652  -7.225  1.00 74.57           C  
ATOM   2118  ND2 ASN A 137       9.252 -45.777  -7.368  1.00 74.57           N  
ATOM   2119 HD21 ASN A 137       9.805 -46.622  -7.396  1.00 74.57           H  
ATOM   2120 HD22 ASN A 137       8.242 -45.777  -7.376  1.00 74.57           H  
ATOM   2121  OD1 ASN A 137      11.130 -44.667  -7.191  1.00 74.57           O  
ATOM   2122  N   TYR A 138       8.169 -40.465  -6.011  1.00 71.81           N  
ATOM   2123  H   TYR A 138       7.701 -41.131  -5.413  1.00 71.81           H  
ATOM   2124  CA  TYR A 138       7.598 -39.115  -6.118  1.00 71.81           C  
ATOM   2125  HA  TYR A 138       7.230 -38.972  -7.134  1.00 71.81           H  
ATOM   2126  C   TYR A 138       8.629 -38.008  -5.854  1.00 71.81           C  
ATOM   2127  CB  TYR A 138       6.411 -38.985  -5.158  1.00 71.81           C  
ATOM   2128  HB2 TYR A 138       6.689 -39.366  -4.176  1.00 71.81           H  
ATOM   2129  HB3 TYR A 138       5.613 -39.623  -5.538  1.00 71.81           H  
ATOM   2130  O   TYR A 138       8.812 -37.137  -6.699  1.00 71.81           O  
ATOM   2131  CG  TYR A 138       5.901 -37.563  -4.990  1.00 71.81           C  
ATOM   2132  CD1 TYR A 138       6.309 -36.792  -3.882  1.00 71.81           C  
ATOM   2133  HD1 TYR A 138       6.963 -37.217  -3.135  1.00 71.81           H  
ATOM   2134  CD2 TYR A 138       5.053 -36.995  -5.958  1.00 71.81           C  
ATOM   2135  HD2 TYR A 138       4.731 -37.594  -6.797  1.00 71.81           H  
ATOM   2136  CE1 TYR A 138       5.885 -35.455  -3.755  1.00 71.81           C  
ATOM   2137  HE1 TYR A 138       6.217 -34.857  -2.920  1.00 71.81           H  
ATOM   2138  CE2 TYR A 138       4.622 -35.659  -5.833  1.00 71.81           C  
ATOM   2139  HE2 TYR A 138       3.977 -35.211  -6.574  1.00 71.81           H  
ATOM   2140  OH  TYR A 138       4.629 -33.596  -4.609  1.00 71.81           O  
ATOM   2141  HH  TYR A 138       4.999 -33.157  -3.839  1.00 71.81           H  
ATOM   2142  CZ  TYR A 138       5.041 -34.884  -4.730  1.00 71.81           C  
ATOM   2143  N   TYR A 139       9.378 -38.067  -4.748  1.00 67.87           N  
ATOM   2144  H   TYR A 139       9.199 -38.799  -4.076  1.00 67.87           H  
ATOM   2145  CA  TYR A 139      10.392 -37.046  -4.439  1.00 67.87           C  
ATOM   2146  HA  TYR A 139       9.936 -36.067  -4.589  1.00 67.87           H  
ATOM   2147  C   TYR A 139      11.629 -37.075  -5.361  1.00 67.87           C  
ATOM   2148  CB  TYR A 139      10.794 -37.153  -2.964  1.00 67.87           C  
ATOM   2149  HB2 TYR A 139      11.728 -36.613  -2.810  1.00 67.87           H  
ATOM   2150  HB3 TYR A 139      10.990 -38.197  -2.717  1.00 67.87           H  
ATOM   2151  O   TYR A 139      12.436 -36.141  -5.333  1.00 67.87           O  
ATOM   2152  CG  TYR A 139       9.776 -36.571  -2.004  1.00 67.87           C  
ATOM   2153  CD1 TYR A 139       9.593 -35.175  -1.934  1.00 67.87           C  
ATOM   2154  HD1 TYR A 139      10.136 -34.527  -2.606  1.00 67.87           H  
ATOM   2155  CD2 TYR A 139       9.029 -37.413  -1.162  1.00 67.87           C  
ATOM   2156  HD2 TYR A 139       9.129 -38.486  -1.232  1.00 67.87           H  
ATOM   2157  CE1 TYR A 139       8.699 -34.624  -0.994  1.00 67.87           C  
ATOM   2158  HE1 TYR A 139       8.545 -33.557  -0.945  1.00 67.87           H  
ATOM   2159  CE2 TYR A 139       8.160 -36.872  -0.203  1.00 67.87           C  
ATOM   2160  HE2 TYR A 139       7.626 -37.512   0.485  1.00 67.87           H  
ATOM   2161  OH  TYR A 139       7.167 -34.978   0.823  1.00 67.87           O  
ATOM   2162  HH  TYR A 139       7.122 -34.020   0.862  1.00 67.87           H  
ATOM   2163  CZ  TYR A 139       8.005 -35.479  -0.111  1.00 67.87           C  
ATOM   2164  N   ARG A 140      11.772 -38.122  -6.189  1.00 69.50           N  
ATOM   2165  H   ARG A 140      11.059 -38.835  -6.143  1.00 69.50           H  
ATOM   2166  CA  ARG A 140      12.859 -38.316  -7.163  1.00 69.50           C  
ATOM   2167  HA  ARG A 140      13.678 -37.641  -6.913  1.00 69.50           H  
ATOM   2168  C   ARG A 140      12.450 -37.975  -8.604  1.00 69.50           C  
ATOM   2169  CB  ARG A 140      13.354 -39.765  -7.017  1.00 69.50           C  
ATOM   2170  HB2 ARG A 140      13.501 -39.958  -5.955  1.00 69.50           H  
ATOM   2171  HB3 ARG A 140      12.588 -40.445  -7.388  1.00 69.50           H  
ATOM   2172  O   ARG A 140      13.311 -37.586  -9.387  1.00 69.50           O  
ATOM   2173  CG  ARG A 140      14.680 -40.055  -7.737  1.00 69.50           C  
ATOM   2174  HG2 ARG A 140      15.464 -39.424  -7.319  1.00 69.50           H  
ATOM   2175  HG3 ARG A 140      14.577 -39.826  -8.797  1.00 69.50           H  
ATOM   2176  CD  ARG A 140      15.088 -41.532  -7.608  1.00 69.50           C  
ATOM   2177  HD2 ARG A 140      14.313 -42.147  -8.065  1.00 69.50           H  
ATOM   2178  HD3 ARG A 140      16.008 -41.676  -8.173  1.00 69.50           H  
ATOM   2179  NE  ARG A 140      15.260 -41.950  -6.199  1.00 69.50           N  
ATOM   2180  HE  ARG A 140      14.495 -41.724  -5.579  1.00 69.50           H  
ATOM   2181  NH1 ARG A 140      17.300 -43.009  -6.358  1.00 69.50           N  
ATOM   2182 HH11 ARG A 140      18.044 -43.528  -5.913  1.00 69.50           H  
ATOM   2183 HH12 ARG A 140      17.324 -42.800  -7.346  1.00 69.50           H  
ATOM   2184  NH2 ARG A 140      16.248 -42.923  -4.394  1.00 69.50           N  
ATOM   2185 HH21 ARG A 140      15.470 -42.639  -3.816  1.00 69.50           H  
ATOM   2186 HH22 ARG A 140      17.009 -43.427  -3.963  1.00 69.50           H  
ATOM   2187  CZ  ARG A 140      16.265 -42.623  -5.663  1.00 69.50           C  
ATOM   2188  N   THR A 141      11.169 -38.104  -8.959  1.00 75.04           N  
ATOM   2189  H   THR A 141      10.541 -38.533  -8.295  1.00 75.04           H  
ATOM   2190  CA  THR A 141      10.631 -37.846 -10.313  1.00 75.04           C  
ATOM   2191  HA  THR A 141      11.456 -37.678 -11.005  1.00 75.04           H  
ATOM   2192  C   THR A 141       9.731 -36.613 -10.398  1.00 75.04           C  
ATOM   2193  CB  THR A 141       9.825 -39.048 -10.828  1.00 75.04           C  
ATOM   2194  HB  THR A 141       9.522 -38.846 -11.855  1.00 75.04           H  
ATOM   2195  O   THR A 141       9.469 -36.129 -11.497  1.00 75.04           O  
ATOM   2196  CG2 THR A 141      10.631 -40.348 -10.818  1.00 75.04           C  
ATOM   2197 HG21 THR A 141      11.565 -40.205 -11.360  1.00 75.04           H  
ATOM   2198 HG22 THR A 141      10.848 -40.654  -9.795  1.00 75.04           H  
ATOM   2199 HG23 THR A 141      10.055 -41.136 -11.303  1.00 75.04           H  
ATOM   2200  OG1 THR A 141       8.665 -39.211 -10.049  1.00 75.04           O  
ATOM   2201  HG1 THR A 141       8.258 -40.035 -10.326  1.00 75.04           H  
ATOM   2202  N   ASN A 142       9.254 -36.118  -9.253  1.00 62.99           N  
ATOM   2203  H   ASN A 142       9.495 -36.608  -8.403  1.00 62.99           H  
ATOM   2204  CA  ASN A 142       8.249 -35.066  -9.096  1.00 62.99           C  
ATOM   2205  HA  ASN A 142       8.036 -35.036  -8.027  1.00 62.99           H  
ATOM   2206  C   ASN A 142       6.882 -35.384  -9.746  1.00 62.99           C  
ATOM   2207  CB  ASN A 142       8.869 -33.702  -9.470  1.00 62.99           C  
ATOM   2208  HB2 ASN A 142       8.551 -33.416 -10.473  1.00 62.99           H  
ATOM   2209  HB3 ASN A 142       9.957 -33.774  -9.476  1.00 62.99           H  
ATOM   2210  O   ASN A 142       6.125 -34.473 -10.082  1.00 62.99           O  
ATOM   2211  CG  ASN A 142       8.520 -32.613  -8.472  1.00 62.99           C  
ATOM   2212  ND2 ASN A 142       7.951 -31.516  -8.908  1.00 62.99           N  
ATOM   2213 HD21 ASN A 142       7.629 -31.460  -9.864  1.00 62.99           H  
ATOM   2214 HD22 ASN A 142       7.685 -30.844  -8.203  1.00 62.99           H  
ATOM   2215  OD1 ASN A 142       8.799 -32.717  -7.290  1.00 62.99           O  
ATOM   2216  N   LYS A 143       6.553 -36.673  -9.943  1.00 67.85           N  
ATOM   2217  H   LYS A 143       7.215 -37.378  -9.653  1.00 67.85           H  
ATOM   2218  CA  LYS A 143       5.302 -37.122 -10.581  1.00 67.85           C  
ATOM   2219  HA  LYS A 143       4.829 -36.275 -11.079  1.00 67.85           H  
ATOM   2220  C   LYS A 143       4.307 -37.702  -9.577  1.00 67.85           C  
ATOM   2221  CB  LYS A 143       5.589 -38.194 -11.634  1.00 67.85           C  
ATOM   2222  HB2 LYS A 143       6.048 -39.051 -11.141  1.00 67.85           H  
ATOM   2223  HB3 LYS A 143       4.631 -38.507 -12.049  1.00 67.85           H  
ATOM   2224  O   LYS A 143       4.593 -38.702  -8.925  1.00 67.85           O  
ATOM   2225  CG  LYS A 143       6.479 -37.754 -12.795  1.00 67.85           C  
ATOM   2226  HG2 LYS A 143       7.450 -37.428 -12.421  1.00 67.85           H  
ATOM   2227  HG3 LYS A 143       6.002 -36.939 -13.339  1.00 67.85           H  
ATOM   2228  CD  LYS A 143       6.670 -38.963 -13.713  1.00 67.85           C  
ATOM   2229  HD2 LYS A 143       5.696 -39.306 -14.063  1.00 67.85           H  
ATOM   2230  HD3 LYS A 143       7.137 -39.766 -13.144  1.00 67.85           H  
ATOM   2231  CE  LYS A 143       7.550 -38.596 -14.903  1.00 67.85           C  
ATOM   2232  HE2 LYS A 143       8.498 -38.214 -14.525  1.00 67.85           H  
ATOM   2233  HE3 LYS A 143       7.065 -37.801 -15.469  1.00 67.85           H  
ATOM   2234  NZ  LYS A 143       7.769 -39.790 -15.750  1.00 67.85           N  
ATOM   2235  HZ1 LYS A 143       8.371 -39.574 -16.532  1.00 67.85           H  
ATOM   2236  HZ2 LYS A 143       8.189 -40.520 -15.192  1.00 67.85           H  
ATOM   2237  HZ3 LYS A 143       6.882 -40.137 -16.088  1.00 67.85           H  
ATOM   2238  N   ILE A 144       3.084 -37.167  -9.550  1.00 62.86           N  
ATOM   2239  H   ILE A 144       2.931 -36.325 -10.087  1.00 62.86           H  
ATOM   2240  CA  ILE A 144       1.971 -37.672  -8.716  1.00 62.86           C  
ATOM   2241  HA  ILE A 144       2.294 -37.667  -7.675  1.00 62.86           H  
ATOM   2242  C   ILE A 144       1.607 -39.137  -9.051  1.00 62.86           C  
ATOM   2243  CB  ILE A 144       0.756 -36.713  -8.841  1.00 62.86           C  
ATOM   2244  HB  ILE A 144       0.505 -36.621  -9.898  1.00 62.86           H  
ATOM   2245  O   ILE A 144       1.157 -39.877  -8.177  1.00 62.86           O  
ATOM   2246  CG1 ILE A 144       1.133 -35.310  -8.301  1.00 62.86           C  
ATOM   2247 HG12 ILE A 144       2.035 -34.954  -8.798  1.00 62.86           H  
ATOM   2248 HG13 ILE A 144       1.349 -35.380  -7.234  1.00 62.86           H  
ATOM   2249  CG2 ILE A 144      -0.491 -37.243  -8.106  1.00 62.86           C  
ATOM   2250 HG21 ILE A 144      -0.290 -37.337  -7.039  1.00 62.86           H  
ATOM   2251 HG22 ILE A 144      -0.799 -38.210  -8.503  1.00 62.86           H  
ATOM   2252 HG23 ILE A 144      -1.334 -36.565  -8.246  1.00 62.86           H  
ATOM   2253  CD1 ILE A 144       0.062 -34.231  -8.514  1.00 62.86           C  
ATOM   2254 HD11 ILE A 144       0.474 -33.259  -8.242  1.00 62.86           H  
ATOM   2255 HD12 ILE A 144      -0.806 -34.420  -7.883  1.00 62.86           H  
ATOM   2256 HD13 ILE A 144      -0.241 -34.207  -9.561  1.00 62.86           H  
ATOM   2257  N   SER A 145       1.871 -39.598 -10.282  1.00 74.59           N  
ATOM   2258  H   SER A 145       2.298 -38.976 -10.954  1.00 74.59           H  
ATOM   2259  CA  SER A 145       1.732 -41.011 -10.675  1.00 74.59           C  
ATOM   2260  HA  SER A 145       0.689 -41.305 -10.559  1.00 74.59           H  
ATOM   2261  C   SER A 145       2.574 -41.968  -9.830  1.00 74.59           C  
ATOM   2262  CB  SER A 145       2.132 -41.204 -12.144  1.00 74.59           C  
ATOM   2263  HB2 SER A 145       1.395 -40.702 -12.771  1.00 74.59           H  
ATOM   2264  HB3 SER A 145       2.123 -42.266 -12.390  1.00 74.59           H  
ATOM   2265  O   SER A 145       2.208 -43.132  -9.686  1.00 74.59           O  
ATOM   2266  OG  SER A 145       3.411 -40.663 -12.430  1.00 74.59           O  
ATOM   2267  HG  SER A 145       4.097 -41.209 -12.040  1.00 74.59           H  
ATOM   2268  N   ASP A 146       3.670 -41.486  -9.249  1.00 76.28           N  
ATOM   2269  H   ASP A 146       3.900 -40.511  -9.376  1.00 76.28           H  
ATOM   2270  CA  ASP A 146       4.688 -42.321  -8.615  1.00 76.28           C  
ATOM   2271  HA  ASP A 146       4.595 -43.334  -9.007  1.00 76.28           H  
ATOM   2272  C   ASP A 146       4.470 -42.428  -7.090  1.00 76.28           C  
ATOM   2273  CB  ASP A 146       6.083 -41.815  -9.021  1.00 76.28           C  
ATOM   2274  HB2 ASP A 146       6.246 -40.834  -8.575  1.00 76.28           H  
ATOM   2275  HB3 ASP A 146       6.818 -42.499  -8.594  1.00 76.28           H  
ATOM   2276  O   ASP A 146       5.314 -42.954  -6.365  1.00 76.28           O  
ATOM   2277  CG  ASP A 146       6.352 -41.721 -10.539  1.00 76.28           C  
ATOM   2278  OD1 ASP A 146       5.444 -41.941 -11.377  1.00 76.28           O  
ATOM   2279  OD2 ASP A 146       7.498 -41.363 -10.891  1.00 76.28           O  
ATOM   2280  N   LEU A 147       3.317 -41.939  -6.614  1.00 66.25           N  
ATOM   2281  H   LEU A 147       2.703 -41.505  -7.290  1.00 66.25           H  
ATOM   2282  CA  LEU A 147       2.767 -42.156  -5.277  1.00 66.25           C  
ATOM   2283  HA  LEU A 147       3.589 -42.310  -4.577  1.00 66.25           H  
ATOM   2284  C   LEU A 147       1.817 -43.364  -5.267  1.00 66.25           C  
ATOM   2285  CB  LEU A 147       1.946 -40.929  -4.855  1.00 66.25           C  
ATOM   2286  HB2 LEU A 147       1.195 -40.761  -5.627  1.00 66.25           H  
ATOM   2287  HB3 LEU A 147       1.419 -41.139  -3.925  1.00 66.25           H  
ATOM   2288  O   LEU A 147       1.038 -43.517  -6.217  1.00 66.25           O  
ATOM   2289  CG  LEU A 147       2.777 -39.659  -4.684  1.00 66.25           C  
ATOM   2290  HG  LEU A 147       3.469 -39.561  -5.520  1.00 66.25           H  
ATOM   2291  CD1 LEU A 147       1.865 -38.449  -4.728  1.00 66.25           C  
ATOM   2292 HD11 LEU A 147       2.502 -37.570  -4.822  1.00 66.25           H  
ATOM   2293 HD12 LEU A 147       1.259 -38.395  -3.823  1.00 66.25           H  
ATOM   2294 HD13 LEU A 147       1.219 -38.495  -5.605  1.00 66.25           H  
ATOM   2295  CD2 LEU A 147       3.541 -39.666  -3.359  1.00 66.25           C  
ATOM   2296 HD21 LEU A 147       4.270 -40.476  -3.357  1.00 66.25           H  
ATOM   2297 HD22 LEU A 147       2.848 -39.794  -2.527  1.00 66.25           H  
ATOM   2298 HD23 LEU A 147       4.064 -38.718  -3.232  1.00 66.25           H  
ATOM   2299  N   PRO A 148       1.769 -44.139  -4.166  1.00 65.01           N  
ATOM   2300  CA  PRO A 148       0.662 -45.053  -3.893  1.00 65.01           C  
ATOM   2301  HA  PRO A 148       0.647 -45.838  -4.649  1.00 65.01           H  
ATOM   2302  C   PRO A 148      -0.675 -44.307  -3.878  1.00 65.01           C  
ATOM   2303  CB  PRO A 148       0.933 -45.654  -2.508  1.00 65.01           C  
ATOM   2304  HB2 PRO A 148       0.348 -45.135  -1.749  1.00 65.01           H  
ATOM   2305  HB3 PRO A 148       0.714 -46.721  -2.485  1.00 65.01           H  
ATOM   2306  O   PRO A 148      -0.739 -43.170  -3.410  1.00 65.01           O  
ATOM   2307  CG  PRO A 148       2.411 -45.381  -2.252  1.00 65.01           C  
ATOM   2308  HG2 PRO A 148       2.598 -45.235  -1.189  1.00 65.01           H  
ATOM   2309  HG3 PRO A 148       3.010 -46.200  -2.650  1.00 65.01           H  
ATOM   2310  CD  PRO A 148       2.695 -44.111  -3.045  1.00 65.01           C  
ATOM   2311  HD2 PRO A 148       3.731 -44.113  -3.385  1.00 65.01           H  
ATOM   2312  HD3 PRO A 148       2.501 -43.234  -2.427  1.00 65.01           H  
ATOM   2313  N   ASP A 149      -1.764 -44.958  -4.294  1.00 59.05           N  
ATOM   2314  H   ASP A 149      -1.662 -45.864  -4.728  1.00 59.05           H  
ATOM   2315  CA  ASP A 149      -3.091 -44.325  -4.351  1.00 59.05           C  
ATOM   2316  HA  ASP A 149      -3.041 -43.482  -5.041  1.00 59.05           H  
ATOM   2317  C   ASP A 149      -3.558 -43.752  -3.003  1.00 59.05           C  
ATOM   2318  CB  ASP A 149      -4.113 -45.326  -4.904  1.00 59.05           C  
ATOM   2319  HB2 ASP A 149      -4.097 -46.235  -4.303  1.00 59.05           H  
ATOM   2320  HB3 ASP A 149      -5.110 -44.891  -4.840  1.00 59.05           H  
ATOM   2321  O   ASP A 149      -4.197 -42.704  -2.967  1.00 59.05           O  
ATOM   2322  CG  ASP A 149      -3.818 -45.648  -6.367  1.00 59.05           C  
ATOM   2323  OD1 ASP A 149      -3.828 -44.692  -7.176  1.00 59.05           O  
ATOM   2324  OD2 ASP A 149      -3.520 -46.824  -6.658  1.00 59.05           O  
ATOM   2325  N   THR A 150      -3.148 -44.362  -1.886  1.00 51.08           N  
ATOM   2326  H   THR A 150      -2.567 -45.183  -1.983  1.00 51.08           H  
ATOM   2327  CA  THR A 150      -3.408 -43.862  -0.523  1.00 51.08           C  
ATOM   2328  HA  THR A 150      -4.480 -43.702  -0.408  1.00 51.08           H  
ATOM   2329  C   THR A 150      -2.733 -42.524  -0.202  1.00 51.08           C  
ATOM   2330  CB  THR A 150      -2.950 -44.884   0.528  1.00 51.08           C  
ATOM   2331  HB  THR A 150      -3.054 -44.449   1.522  1.00 51.08           H  
ATOM   2332  O   THR A 150      -3.176 -41.834   0.707  1.00 51.08           O  
ATOM   2333  CG2 THR A 150      -3.768 -46.175   0.477  1.00 51.08           C  
ATOM   2334 HG21 THR A 150      -3.629 -46.677  -0.480  1.00 51.08           H  
ATOM   2335 HG22 THR A 150      -3.458 -46.839   1.284  1.00 51.08           H  
ATOM   2336 HG23 THR A 150      -4.824 -45.937   0.604  1.00 51.08           H  
ATOM   2337  OG1 THR A 150      -1.600 -45.255   0.322  1.00 51.08           O  
ATOM   2338  HG1 THR A 150      -1.380 -45.882   1.016  1.00 51.08           H  
ATOM   2339  N   HIS A 151      -1.676 -42.150  -0.928  1.00 53.36           N  
ATOM   2340  H   HIS A 151      -1.393 -42.746  -1.693  1.00 53.36           H  
ATOM   2341  CA  HIS A 151      -0.891 -40.930  -0.705  1.00 53.36           C  
ATOM   2342  HA  HIS A 151      -1.164 -40.491   0.255  1.00 53.36           H  
ATOM   2343  C   HIS A 151      -1.143 -39.848  -1.768  1.00 53.36           C  
ATOM   2344  CB  HIS A 151       0.602 -41.288  -0.643  1.00 53.36           C  
ATOM   2345  HB2 HIS A 151       1.181 -40.365  -0.652  1.00 53.36           H  
ATOM   2346  HB3 HIS A 151       0.874 -41.856  -1.533  1.00 53.36           H  
ATOM   2347  O   HIS A 151      -0.676 -38.719  -1.615  1.00 53.36           O  
ATOM   2348  CG  HIS A 151       1.010 -42.068   0.582  1.00 53.36           C  
ATOM   2349  CD2 HIS A 151       1.930 -41.675   1.518  1.00 53.36           C  
ATOM   2350  HD2 HIS A 151       2.483 -40.748   1.520  1.00 53.36           H  
ATOM   2351  ND1 HIS A 151       0.553 -43.311   0.964  1.00 53.36           N  
ATOM   2352  HD1 HIS A 151      -0.188 -43.836   0.520  1.00 53.36           H  
ATOM   2353  CE1 HIS A 151       1.176 -43.649   2.106  1.00 53.36           C  
ATOM   2354  HE1 HIS A 151       1.004 -44.551   2.674  1.00 53.36           H  
ATOM   2355  NE2 HIS A 151       2.043 -42.695   2.463  1.00 53.36           N  
ATOM   2356  N   ARG A 152      -1.888 -40.140  -2.845  1.00 54.46           N  
ATOM   2357  H   ARG A 152      -2.267 -41.073  -2.925  1.00 54.46           H  
ATOM   2358  CA  ARG A 152      -2.110 -39.176  -3.941  1.00 54.46           C  
ATOM   2359  HA  ARG A 152      -1.138 -38.803  -4.265  1.00 54.46           H  
ATOM   2360  C   ARG A 152      -2.855 -37.910  -3.491  1.00 54.46           C  
ATOM   2361  CB  ARG A 152      -2.764 -39.879  -5.144  1.00 54.46           C  
ATOM   2362  HB2 ARG A 152      -3.143 -39.128  -5.838  1.00 54.46           H  
ATOM   2363  HB3 ARG A 152      -3.597 -40.497  -4.808  1.00 54.46           H  
ATOM   2364  O   ARG A 152      -2.543 -36.835  -3.991  1.00 54.46           O  
ATOM   2365  CG  ARG A 152      -1.722 -40.740  -5.880  1.00 54.46           C  
ATOM   2366  HG2 ARG A 152      -0.937 -40.085  -6.259  1.00 54.46           H  
ATOM   2367  HG3 ARG A 152      -1.277 -41.449  -5.182  1.00 54.46           H  
ATOM   2368  CD  ARG A 152      -2.310 -41.521  -7.057  1.00 54.46           C  
ATOM   2369  HD2 ARG A 152      -2.723 -40.816  -7.778  1.00 54.46           H  
ATOM   2370  HD3 ARG A 152      -3.118 -42.160  -6.700  1.00 54.46           H  
ATOM   2371  NE  ARG A 152      -1.276 -42.343  -7.716  1.00 54.46           N  
ATOM   2372  HE  ARG A 152      -0.343 -42.329  -7.329  1.00 54.46           H  
ATOM   2373  NH1 ARG A 152      -2.653 -43.427  -9.195  1.00 54.46           N  
ATOM   2374 HH11 ARG A 152      -3.316 -43.547  -8.443  1.00 54.46           H  
ATOM   2375 HH12 ARG A 152      -2.753 -44.120  -9.923  1.00 54.46           H  
ATOM   2376  NH2 ARG A 152      -0.468 -43.687  -9.370  1.00 54.46           N  
ATOM   2377 HH21 ARG A 152      -0.628 -44.379 -10.088  1.00 54.46           H  
ATOM   2378 HH22 ARG A 152       0.477 -43.521  -9.055  1.00 54.46           H  
ATOM   2379  CZ  ARG A 152      -1.469 -43.138  -8.750  1.00 54.46           C  
ATOM   2380  N   CYS A 153      -3.726 -38.001  -2.481  1.00 45.01           N  
ATOM   2381  H   CYS A 153      -3.965 -38.920  -2.138  1.00 45.01           H  
ATOM   2382  CA  CYS A 153      -4.373 -36.835  -1.856  1.00 45.01           C  
ATOM   2383  HA  CYS A 153      -4.809 -36.214  -2.638  1.00 45.01           H  
ATOM   2384  C   CYS A 153      -3.414 -35.916  -1.069  1.00 45.01           C  
ATOM   2385  CB  CYS A 153      -5.499 -37.326  -0.933  1.00 45.01           C  
ATOM   2386  HB2 CYS A 153      -5.113 -38.056  -0.221  1.00 45.01           H  
ATOM   2387  HB3 CYS A 153      -5.898 -36.480  -0.372  1.00 45.01           H  
ATOM   2388  O   CYS A 153      -3.725 -34.743  -0.880  1.00 45.01           O  
ATOM   2389  SG  CYS A 153      -6.841 -38.061  -1.909  1.00 45.01           S  
ATOM   2390  HG  CYS A 153      -7.219 -36.941  -2.532  1.00 45.01           H  
ATOM   2391  N   LEU A 154      -2.256 -36.411  -0.614  1.00 41.02           N  
ATOM   2392  H   LEU A 154      -2.013 -37.367  -0.835  1.00 41.02           H  
ATOM   2393  CA  LEU A 154      -1.287 -35.622   0.162  1.00 41.02           C  
ATOM   2394  HA  LEU A 154      -1.829 -34.908   0.783  1.00 41.02           H  
ATOM   2395  C   LEU A 154      -0.358 -34.776  -0.724  1.00 41.02           C  
ATOM   2396  CB  LEU A 154      -0.499 -36.565   1.093  1.00 41.02           C  
ATOM   2397  HB2 LEU A 154       0.451 -36.103   1.361  1.00 41.02           H  
ATOM   2398  HB3 LEU A 154      -0.264 -37.486   0.559  1.00 41.02           H  
ATOM   2399  O   LEU A 154       0.114 -33.726  -0.294  1.00 41.02           O  
ATOM   2400  CG  LEU A 154      -1.268 -36.891   2.388  1.00 41.02           C  
ATOM   2401  HG  LEU A 154      -2.335 -36.955   2.176  1.00 41.02           H  
ATOM   2402  CD1 LEU A 154      -0.820 -38.237   2.954  1.00 41.02           C  
ATOM   2403 HD11 LEU A 154       0.260 -38.241   3.099  1.00 41.02           H  
ATOM   2404 HD12 LEU A 154      -1.091 -39.037   2.265  1.00 41.02           H  
ATOM   2405 HD13 LEU A 154      -1.310 -38.422   3.910  1.00 41.02           H  
ATOM   2406  CD2 LEU A 154      -1.030 -35.807   3.442  1.00 41.02           C  
ATOM   2407 HD21 LEU A 154      -1.347 -34.837   3.061  1.00 41.02           H  
ATOM   2408 HD22 LEU A 154      -1.609 -36.036   4.336  1.00 41.02           H  
ATOM   2409 HD23 LEU A 154       0.026 -35.763   3.708  1.00 41.02           H  
ATOM   2410  N   ALA A 155      -0.118 -35.178  -1.975  1.00 36.86           N  
ATOM   2411  H   ALA A 155      -0.528 -36.045  -2.293  1.00 36.86           H  
ATOM   2412  CA  ALA A 155       0.750 -34.426  -2.887  1.00 36.86           C  
ATOM   2413  HA  ALA A 155       1.571 -34.000  -2.311  1.00 36.86           H  
ATOM   2414  C   ALA A 155       0.060 -33.244  -3.584  1.00 36.86           C  
ATOM   2415  CB  ALA A 155       1.368 -35.391  -3.881  1.00 36.86           C  
ATOM   2416  HB1 ALA A 155       1.999 -34.841  -4.580  1.00 36.86           H  
ATOM   2417  HB2 ALA A 155       0.587 -35.915  -4.432  1.00 36.86           H  
ATOM   2418  HB3 ALA A 155       1.988 -36.091  -3.321  1.00 36.86           H  
ATOM   2419  O   ALA A 155       0.730 -32.281  -3.944  1.00 36.86           O  
ATOM   2420  N   SER A 156      -1.273 -33.246  -3.682  1.00 38.61           N  
ATOM   2421  H   SER A 156      -1.790 -34.071  -3.412  1.00 38.61           H  
ATOM   2422  CA  SER A 156      -2.056 -32.053  -4.043  1.00 38.61           C  
ATOM   2423  HA  SER A 156      -1.612 -31.609  -4.934  1.00 38.61           H  
ATOM   2424  C   SER A 156      -2.041 -30.952  -2.967  1.00 38.61           C  
ATOM   2425  CB  SER A 156      -3.496 -32.455  -4.402  1.00 38.61           C  
ATOM   2426  HB2 SER A 156      -3.489 -32.891  -5.401  1.00 38.61           H  
ATOM   2427  HB3 SER A 156      -4.141 -31.577  -4.421  1.00 38.61           H  
ATOM   2428  O   SER A 156      -2.633 -29.898  -3.174  1.00 38.61           O  
ATOM   2429  OG  SER A 156      -4.018 -33.425  -3.507  1.00 38.61           O  
ATOM   2430  HG  SER A 156      -4.115 -33.055  -2.626  1.00 38.61           H  
ATOM   2431  N   LEU A 157      -1.382 -31.181  -1.822  1.00 40.33           N  
ATOM   2432  H   LEU A 157      -0.926 -32.076  -1.715  1.00 40.33           H  
ATOM   2433  CA  LEU A 157      -1.370 -30.298  -0.648  1.00 40.33           C  
ATOM   2434  HA  LEU A 157      -1.917 -29.386  -0.888  1.00 40.33           H  
ATOM   2435  C   LEU A 157       0.037 -29.811  -0.240  1.00 40.33           C  
ATOM   2436  CB  LEU A 157      -2.100 -31.011   0.511  1.00 40.33           C  
ATOM   2437  HB2 LEU A 157      -1.668 -32.005   0.634  1.00 40.33           H  
ATOM   2438  HB3 LEU A 157      -1.928 -30.468   1.441  1.00 40.33           H  
ATOM   2439  O   LEU A 157       0.204 -29.271   0.854  1.00 40.33           O  
ATOM   2440  CG  LEU A 157      -3.623 -31.141   0.324  1.00 40.33           C  
ATOM   2441  HG  LEU A 157      -3.843 -31.569  -0.654  1.00 40.33           H  
ATOM   2442  CD1 LEU A 157      -4.194 -32.074   1.392  1.00 40.33           C  
ATOM   2443 HD11 LEU A 157      -5.269 -32.183   1.249  1.00 40.33           H  
ATOM   2444 HD12 LEU A 157      -3.732 -33.057   1.304  1.00 40.33           H  
ATOM   2445 HD13 LEU A 157      -4.000 -31.671   2.386  1.00 40.33           H  
ATOM   2446  CD2 LEU A 157      -4.328 -29.788   0.453  1.00 40.33           C  
ATOM   2447 HD21 LEU A 157      -4.085 -29.325   1.410  1.00 40.33           H  
ATOM   2448 HD22 LEU A 157      -5.407 -29.929   0.388  1.00 40.33           H  
ATOM   2449 HD23 LEU A 157      -4.024 -29.127  -0.358  1.00 40.33           H  
ATOM   2450  N   GLN A 158       1.066 -29.960  -1.086  1.00 35.48           N  
ATOM   2451  H   GLN A 158       0.895 -30.383  -1.988  1.00 35.48           H  
ATOM   2452  CA  GLN A 158       2.430 -29.503  -0.761  1.00 35.48           C  
ATOM   2453  HA  GLN A 158       2.579 -29.684   0.303  1.00 35.48           H  
ATOM   2454  C   GLN A 158       2.602 -27.978  -0.904  1.00 35.48           C  
ATOM   2455  CB  GLN A 158       3.500 -30.351  -1.476  1.00 35.48           C  
ATOM   2456  HB2 GLN A 158       4.475 -29.886  -1.328  1.00 35.48           H  
ATOM   2457  HB3 GLN A 158       3.292 -30.415  -2.544  1.00 35.48           H  
ATOM   2458  O   GLN A 158       3.283 -27.481  -1.796  1.00 35.48           O  
ATOM   2459  CG  GLN A 158       3.528 -31.754  -0.844  1.00 35.48           C  
ATOM   2460  HG2 GLN A 158       3.534 -31.652   0.241  1.00 35.48           H  
ATOM   2461  HG3 GLN A 158       2.618 -32.287  -1.118  1.00 35.48           H  
ATOM   2462  CD  GLN A 158       4.725 -32.623  -1.217  1.00 35.48           C  
ATOM   2463  NE2 GLN A 158       4.913 -33.705  -0.496  1.00 35.48           N  
ATOM   2464 HE21 GLN A 158       4.287 -33.926   0.264  1.00 35.48           H  
ATOM   2465 HE22 GLN A 158       5.664 -34.333  -0.746  1.00 35.48           H  
ATOM   2466  OE1 GLN A 158       5.493 -32.384  -2.137  1.00 35.48           O  
ATOM   2467  N   GLY A 159       1.981 -27.253   0.033  1.00 30.26           N  
ATOM   2468  H   GLY A 159       1.351 -27.761   0.636  1.00 30.26           H  
ATOM   2469  CA  GLY A 159       2.032 -25.797   0.200  1.00 30.26           C  
ATOM   2470  HA2 GLY A 159       2.836 -25.388  -0.412  1.00 30.26           H  
ATOM   2471  HA3 GLY A 159       1.092 -25.368  -0.146  1.00 30.26           H  
ATOM   2472  C   GLY A 159       2.263 -25.323   1.646  1.00 30.26           C  
ATOM   2473  O   GLY A 159       2.020 -24.157   1.911  1.00 30.26           O  
ATOM   2474  N   TYR A 160       2.748 -26.208   2.537  1.00 27.70           N  
ATOM   2475  H   TYR A 160       2.920 -27.135   2.174  1.00 27.70           H  
ATOM   2476  CA  TYR A 160       3.113 -25.980   3.957  1.00 27.70           C  
ATOM   2477  HA  TYR A 160       3.444 -26.942   4.346  1.00 27.70           H  
ATOM   2478  C   TYR A 160       1.988 -25.504   4.910  1.00 27.70           C  
ATOM   2479  CB  TYR A 160       4.331 -25.040   4.053  1.00 27.70           C  
ATOM   2480  HB2 TYR A 160       4.123 -24.114   3.516  1.00 27.70           H  
ATOM   2481  HB3 TYR A 160       4.466 -24.762   5.098  1.00 27.70           H  
ATOM   2482  O   TYR A 160       1.458 -24.413   4.748  1.00 27.70           O  
ATOM   2483  CG  TYR A 160       5.642 -25.623   3.555  1.00 27.70           C  
ATOM   2484  CD1 TYR A 160       6.510 -26.257   4.466  1.00 27.70           C  
ATOM   2485  HD1 TYR A 160       6.240 -26.320   5.510  1.00 27.70           H  
ATOM   2486  CD2 TYR A 160       6.007 -25.514   2.198  1.00 27.70           C  
ATOM   2487  HD2 TYR A 160       5.350 -25.010   1.505  1.00 27.70           H  
ATOM   2488  CE1 TYR A 160       7.738 -26.786   4.026  1.00 27.70           C  
ATOM   2489  HE1 TYR A 160       8.403 -27.261   4.732  1.00 27.70           H  
ATOM   2490  CE2 TYR A 160       7.232 -26.049   1.752  1.00 27.70           C  
ATOM   2491  HE2 TYR A 160       7.520 -25.968   0.714  1.00 27.70           H  
ATOM   2492  OH  TYR A 160       9.286 -27.193   2.239  1.00 27.70           O  
ATOM   2493  HH  TYR A 160       9.797 -27.544   2.972  1.00 27.70           H  
ATOM   2494  CZ  TYR A 160       8.100 -26.683   2.665  1.00 27.70           C  
ATOM   2495  N   GLY A 161       1.696 -26.262   5.988  1.00 27.09           N  
ATOM   2496  H   GLY A 161       2.162 -27.150   6.106  1.00 27.09           H  
ATOM   2497  CA  GLY A 161       0.839 -25.730   7.073  1.00 27.09           C  
ATOM   2498  HA2 GLY A 161       0.034 -25.149   6.623  1.00 27.09           H  
ATOM   2499  HA3 GLY A 161       1.436 -25.018   7.643  1.00 27.09           H  
ATOM   2500  C   GLY A 161       0.171 -26.664   8.106  1.00 27.09           C  
ATOM   2501  O   GLY A 161      -0.770 -26.209   8.733  1.00 27.09           O  
ATOM   2502  N   GLN A 162       0.603 -27.924   8.295  1.00 28.22           N  
ATOM   2503  H   GLN A 162       1.368 -28.230   7.710  1.00 28.22           H  
ATOM   2504  CA  GLN A 162       0.134 -28.890   9.331  1.00 28.22           C  
ATOM   2505  HA  GLN A 162       0.389 -29.883   8.961  1.00 28.22           H  
ATOM   2506  C   GLN A 162      -1.383 -28.953   9.665  1.00 28.22           C  
ATOM   2507  CB  GLN A 162       0.901 -28.716  10.660  1.00 28.22           C  
ATOM   2508  HB2 GLN A 162       0.794 -27.691  11.015  1.00 28.22           H  
ATOM   2509  HB3 GLN A 162       0.432 -29.373  11.392  1.00 28.22           H  
ATOM   2510  O   GLN A 162      -1.915 -28.133  10.409  1.00 28.22           O  
ATOM   2511  CG  GLN A 162       2.392 -29.080  10.596  1.00 28.22           C  
ATOM   2512  HG2 GLN A 162       2.508 -30.022  10.060  1.00 28.22           H  
ATOM   2513  HG3 GLN A 162       2.925 -28.305  10.045  1.00 28.22           H  
ATOM   2514  CD  GLN A 162       3.041 -29.249  11.976  1.00 28.22           C  
ATOM   2515  NE2 GLN A 162       4.345 -29.397  12.036  1.00 28.22           N  
ATOM   2516 HE21 GLN A 162       4.727 -29.512  12.964  1.00 28.22           H  
ATOM   2517 HE22 GLN A 162       4.912 -29.395  11.200  1.00 28.22           H  
ATOM   2518  OE1 GLN A 162       2.416 -29.288  13.022  1.00 28.22           O  
ATOM   2519  N   VAL A 163      -2.040 -30.062   9.301  1.00 29.41           N  
ATOM   2520  H   VAL A 163      -1.567 -30.747   8.729  1.00 29.41           H  
ATOM   2521  CA  VAL A 163      -3.332 -30.473   9.891  1.00 29.41           C  
ATOM   2522  HA  VAL A 163      -3.578 -29.809  10.719  1.00 29.41           H  
ATOM   2523  C   VAL A 163      -3.195 -31.887  10.461  1.00 29.41           C  
ATOM   2524  CB  VAL A 163      -4.490 -30.378   8.876  1.00 29.41           C  
ATOM   2525  HB  VAL A 163      -4.287 -31.039   8.034  1.00 29.41           H  
ATOM   2526  O   VAL A 163      -2.786 -32.801   9.750  1.00 29.41           O  
ATOM   2527  CG1 VAL A 163      -5.828 -30.788   9.510  1.00 29.41           C  
ATOM   2528 HG11 VAL A 163      -5.801 -31.833   9.819  1.00 29.41           H  
ATOM   2529 HG12 VAL A 163      -6.045 -30.160  10.374  1.00 29.41           H  
ATOM   2530 HG13 VAL A 163      -6.630 -30.676   8.780  1.00 29.41           H  
ATOM   2531  CG2 VAL A 163      -4.653 -28.947   8.344  1.00 29.41           C  
ATOM   2532 HG21 VAL A 163      -4.815 -28.256   9.172  1.00 29.41           H  
ATOM   2533 HG22 VAL A 163      -3.758 -28.641   7.803  1.00 29.41           H  
ATOM   2534 HG23 VAL A 163      -5.500 -28.895   7.660  1.00 29.41           H  
ATOM   2535  N   TYR A 164      -3.535 -32.069  11.740  1.00 29.79           N  
ATOM   2536  H   TYR A 164      -3.903 -31.281  12.253  1.00 29.79           H  
ATOM   2537  CA  TYR A 164      -3.523 -33.372  12.417  1.00 29.79           C  
ATOM   2538  HA  TYR A 164      -2.761 -34.003  11.960  1.00 29.79           H  
ATOM   2539  C   TYR A 164      -4.875 -34.100  12.290  1.00 29.79           C  
ATOM   2540  CB  TYR A 164      -3.155 -33.199  13.905  1.00 29.79           C  
ATOM   2541  HB2 TYR A 164      -3.492 -34.085  14.444  1.00 29.79           H  
ATOM   2542  HB3 TYR A 164      -3.714 -32.358  14.316  1.00 29.79           H  
ATOM   2543  O   TYR A 164      -5.932 -33.484  12.392  1.00 29.79           O  
ATOM   2544  CG  TYR A 164      -1.678 -33.016  14.215  1.00 29.79           C  
ATOM   2545  CD1 TYR A 164      -0.900 -34.126  14.607  1.00 29.79           C  
ATOM   2546  HD1 TYR A 164      -1.342 -35.111  14.645  1.00 29.79           H  
ATOM   2547  CD2 TYR A 164      -1.089 -31.737  14.162  1.00 29.79           C  
ATOM   2548  HD2 TYR A 164      -1.677 -30.881  13.866  1.00 29.79           H  
ATOM   2549  CE1 TYR A 164       0.457 -33.958  14.949  1.00 29.79           C  
ATOM   2550  HE1 TYR A 164       1.062 -34.803  15.243  1.00 29.79           H  
ATOM   2551  CE2 TYR A 164       0.269 -31.566  14.496  1.00 29.79           C  
ATOM   2552  HE2 TYR A 164       0.716 -30.584  14.446  1.00 29.79           H  
ATOM   2553  OH  TYR A 164       2.353 -32.508  15.213  1.00 29.79           O  
ATOM   2554  HH  TYR A 164       2.619 -31.597  15.072  1.00 29.79           H  
ATOM   2555  CZ  TYR A 164       1.044 -32.677  14.892  1.00 29.79           C  
ATOM   2556  N   ASN A 165      -4.822 -35.432  12.182  1.00 28.78           N  
ATOM   2557  H   ASN A 165      -3.903 -35.837  12.075  1.00 28.78           H  
ATOM   2558  CA  ASN A 165      -5.885 -36.389  12.530  1.00 28.78           C  
ATOM   2559  HA  ASN A 165      -5.581 -37.344  12.102  1.00 28.78           H  
ATOM   2560  C   ASN A 165      -7.305 -36.162  11.959  1.00 28.78           C  
ATOM   2561  CB  ASN A 165      -5.894 -36.586  14.063  1.00 28.78           C  
ATOM   2562  HB2 ASN A 165      -6.017 -35.620  14.553  1.00 28.78           H  
ATOM   2563  HB3 ASN A 165      -6.743 -37.211  14.339  1.00 28.78           H  
ATOM   2564  O   ASN A 165      -8.264 -36.022  12.717  1.00 28.78           O  
ATOM   2565  CG  ASN A 165      -4.658 -37.275  14.603  1.00 28.78           C  
ATOM   2566  ND2 ASN A 165      -4.553 -37.410  15.903  1.00 28.78           N  
ATOM   2567 HD21 ASN A 165      -3.721 -37.880  16.229  1.00 28.78           H  
ATOM   2568 HD22 ASN A 165      -5.274 -37.052  16.513  1.00 28.78           H  
ATOM   2569  OD1 ASN A 165      -3.778 -37.711  13.884  1.00 28.78           O  
ATOM   2570  N   THR A 166      -7.487 -36.301  10.640  1.00 31.63           N  
ATOM   2571  H   THR A 166      -6.679 -36.383  10.040  1.00 31.63           H  
ATOM   2572  CA  THR A 166      -8.782 -36.750  10.077  1.00 31.63           C  
ATOM   2573  HA  THR A 166      -9.368 -37.191  10.883  1.00 31.63           H  
ATOM   2574  C   THR A 166      -8.586 -37.862   9.042  1.00 31.63           C  
ATOM   2575  CB  THR A 166      -9.640 -35.609   9.499  1.00 31.63           C  
ATOM   2576  HB  THR A 166     -10.433 -36.044   8.890  1.00 31.63           H  
ATOM   2577  O   THR A 166      -7.709 -37.781   8.188  1.00 31.63           O  
ATOM   2578  CG2 THR A 166     -10.295 -34.758  10.584  1.00 31.63           C  
ATOM   2579 HG21 THR A 166     -10.940 -34.012  10.119  1.00 31.63           H  
ATOM   2580 HG22 THR A 166      -9.536 -34.250  11.180  1.00 31.63           H  
ATOM   2581 HG23 THR A 166     -10.899 -35.389  11.237  1.00 31.63           H  
ATOM   2582  OG1 THR A 166      -8.886 -34.735   8.700  1.00 31.63           O  
ATOM   2583  HG1 THR A 166      -8.240 -34.315   9.273  1.00 31.63           H  
ATOM   2584  N   ILE A 167      -9.396 -38.925   9.135  1.00 29.05           N  
ATOM   2585  H   ILE A 167     -10.117 -38.917   9.843  1.00 29.05           H  
ATOM   2586  CA  ILE A 167      -9.379 -40.086   8.229  1.00 29.05           C  
ATOM   2587  HA  ILE A 167      -8.556 -39.986   7.521  1.00 29.05           H  
ATOM   2588  C   ILE A 167     -10.694 -40.089   7.437  1.00 29.05           C  
ATOM   2589  CB  ILE A 167      -9.176 -41.417   9.008  1.00 29.05           C  
ATOM   2590  HB  ILE A 167     -10.026 -41.555   9.677  1.00 29.05           H  
ATOM   2591  O   ILE A 167     -11.688 -40.629   7.910  1.00 29.05           O  
ATOM   2592  CG1 ILE A 167      -7.894 -41.411   9.874  1.00 29.05           C  
ATOM   2593 HG12 ILE A 167      -7.017 -41.347   9.230  1.00 29.05           H  
ATOM   2594 HG13 ILE A 167      -7.900 -40.532  10.518  1.00 29.05           H  
ATOM   2595  CG2 ILE A 167      -9.139 -42.606   8.022  1.00 29.05           C  
ATOM   2596 HG21 ILE A 167      -8.273 -42.519   7.365  1.00 29.05           H  
ATOM   2597 HG22 ILE A 167      -9.089 -43.549   8.566  1.00 29.05           H  
ATOM   2598 HG23 ILE A 167     -10.046 -42.636   7.418  1.00 29.05           H  
ATOM   2599  CD1 ILE A 167      -7.756 -42.635  10.793  1.00 29.05           C  
ATOM   2600 HD11 ILE A 167      -8.662 -42.761  11.386  1.00 29.05           H  
ATOM   2601 HD12 ILE A 167      -6.913 -42.483  11.466  1.00 29.05           H  
ATOM   2602 HD13 ILE A 167      -7.570 -43.537  10.210  1.00 29.05           H  
ATOM   2603  N   CYS A 168     -10.692 -39.491   6.243  1.00 30.22           N  
ATOM   2604  H   CYS A 168      -9.842 -39.040   5.937  1.00 30.22           H  
ATOM   2605  CA  CYS A 168     -11.837 -39.412   5.323  1.00 30.22           C  
ATOM   2606  HA  CYS A 168     -12.487 -40.278   5.448  1.00 30.22           H  
ATOM   2607  C   CYS A 168     -11.334 -39.340   3.867  1.00 30.22           C  
ATOM   2608  CB  CYS A 168     -12.631 -38.121   5.605  1.00 30.22           C  
ATOM   2609  HB2 CYS A 168     -13.343 -37.960   4.795  1.00 30.22           H  
ATOM   2610  HB3 CYS A 168     -11.944 -37.274   5.624  1.00 30.22           H  
ATOM   2611  O   CYS A 168     -10.320 -38.697   3.617  1.00 30.22           O  
ATOM   2612  SG  CYS A 168     -13.559 -38.184   7.164  1.00 30.22           S  
ATOM   2613  HG  CYS A 168     -14.168 -37.001   7.045  1.00 30.22           H  
ATOM   2614  N   GLU A 169     -11.996 -39.869   2.835  1.00 30.59           N  
ATOM   2615  H   GLU A 169     -11.655 -39.542   1.942  1.00 30.59           H  
ATOM   2616  CA  GLU A 169     -12.936 -41.001   2.732  1.00 30.59           C  
ATOM   2617  HA  GLU A 169     -12.554 -41.819   3.344  1.00 30.59           H  
ATOM   2618  C   GLU A 169     -12.946 -41.435   1.235  1.00 30.59           C  
ATOM   2619  CB  GLU A 169     -14.357 -40.627   3.206  1.00 30.59           C  
ATOM   2620  HB2 GLU A 169     -14.352 -39.630   3.649  1.00 30.59           H  
ATOM   2621  HB3 GLU A 169     -15.029 -40.609   2.348  1.00 30.59           H  
ATOM   2622  O   GLU A 169     -12.838 -40.571   0.357  1.00 30.59           O  
ATOM   2623  CG  GLU A 169     -14.890 -41.628   4.247  1.00 30.59           C  
ATOM   2624  HG2 GLU A 169     -14.847 -42.629   3.818  1.00 30.59           H  
ATOM   2625  HG3 GLU A 169     -14.233 -41.615   5.116  1.00 30.59           H  
ATOM   2626  CD  GLU A 169     -16.334 -41.349   4.699  1.00 30.59           C  
ATOM   2627  OE1 GLU A 169     -16.847 -42.181   5.479  1.00 30.59           O  
ATOM   2628  OE2 GLU A 169     -16.927 -40.346   4.238  1.00 30.59           O  
ATOM   2629  N   PRO A 170     -13.012 -42.732   0.873  1.00 27.76           N  
ATOM   2630  CA  PRO A 170     -12.497 -43.202  -0.423  1.00 27.76           C  
ATOM   2631  HA  PRO A 170     -11.636 -42.593  -0.700  1.00 27.76           H  
ATOM   2632  C   PRO A 170     -13.489 -43.116  -1.610  1.00 27.76           C  
ATOM   2633  CB  PRO A 170     -11.984 -44.620  -0.129  1.00 27.76           C  
ATOM   2634  HB2 PRO A 170     -11.943 -45.263  -1.008  1.00 27.76           H  
ATOM   2635  HB3 PRO A 170     -10.995 -44.558   0.326  1.00 27.76           H  
ATOM   2636  O   PRO A 170     -13.750 -44.125  -2.260  1.00 27.76           O  
ATOM   2637  CG  PRO A 170     -12.985 -45.121   0.908  1.00 27.76           C  
ATOM   2638  HG2 PRO A 170     -13.907 -45.426   0.413  1.00 27.76           H  
ATOM   2639  HG3 PRO A 170     -12.579 -45.938   1.505  1.00 27.76           H  
ATOM   2640  CD  PRO A 170     -13.240 -43.872   1.754  1.00 27.76           C  
ATOM   2641  HD2 PRO A 170     -12.535 -43.851   2.585  1.00 27.76           H  
ATOM   2642  HD3 PRO A 170     -14.266 -43.882   2.123  1.00 27.76           H  
ATOM   2643  N   TYR A 171     -14.029 -41.926  -1.928  1.00 31.64           N  
ATOM   2644  H   TYR A 171     -13.821 -41.151  -1.315  1.00 31.64           H  
ATOM   2645  CA  TYR A 171     -15.049 -41.766  -2.995  1.00 31.64           C  
ATOM   2646  HA  TYR A 171     -14.961 -42.619  -3.668  1.00 31.64           H  
ATOM   2647  C   TYR A 171     -14.918 -40.549  -3.946  1.00 31.64           C  
ATOM   2648  CB  TYR A 171     -16.452 -41.852  -2.360  1.00 31.64           C  
ATOM   2649  HB2 TYR A 171     -16.505 -41.182  -1.502  1.00 31.64           H  
ATOM   2650  HB3 TYR A 171     -17.202 -41.520  -3.078  1.00 31.64           H  
ATOM   2651  O   TYR A 171     -15.765 -40.368  -4.821  1.00 31.64           O  
ATOM   2652  CG  TYR A 171     -16.826 -43.264  -1.945  1.00 31.64           C  
ATOM   2653  CD1 TYR A 171     -17.099 -44.224  -2.940  1.00 31.64           C  
ATOM   2654  HD1 TYR A 171     -17.064 -43.943  -3.982  1.00 31.64           H  
ATOM   2655  CD2 TYR A 171     -16.851 -43.633  -0.585  1.00 31.64           C  
ATOM   2656  HD2 TYR A 171     -16.643 -42.900   0.179  1.00 31.64           H  
ATOM   2657  CE1 TYR A 171     -17.374 -45.557  -2.582  1.00 31.64           C  
ATOM   2658  HE1 TYR A 171     -17.563 -46.306  -3.337  1.00 31.64           H  
ATOM   2659  CE2 TYR A 171     -17.130 -44.966  -0.222  1.00 31.64           C  
ATOM   2660  HE2 TYR A 171     -17.144 -45.244   0.821  1.00 31.64           H  
ATOM   2661  OH  TYR A 171     -17.640 -47.221  -0.882  1.00 31.64           O  
ATOM   2662  HH  TYR A 171     -17.634 -47.335   0.071  1.00 31.64           H  
ATOM   2663  CZ  TYR A 171     -17.383 -45.931  -1.223  1.00 31.64           C  
ATOM   2664  N   ALA A 172     -13.874 -39.719  -3.843  1.00 32.92           N  
ATOM   2665  H   ALA A 172     -13.188 -39.905  -3.125  1.00 32.92           H  
ATOM   2666  CA  ALA A 172     -13.811 -38.415  -4.532  1.00 32.92           C  
ATOM   2667  HA  ALA A 172     -14.824 -38.012  -4.563  1.00 32.92           H  
ATOM   2668  C   ALA A 172     -13.320 -38.410  -6.007  1.00 32.92           C  
ATOM   2669  CB  ALA A 172     -12.989 -37.464  -3.652  1.00 32.92           C  
ATOM   2670  HB1 ALA A 172     -13.001 -36.461  -4.079  1.00 32.92           H  
ATOM   2671  HB2 ALA A 172     -13.415 -37.419  -2.650  1.00 32.92           H  
ATOM   2672  HB3 ALA A 172     -11.957 -37.808  -3.591  1.00 32.92           H  
ATOM   2673  O   ALA A 172     -13.218 -37.345  -6.616  1.00 32.92           O  
ATOM   2674  N   THR A 173     -13.011 -39.559  -6.620  1.00 29.43           N  
ATOM   2675  H   THR A 173     -13.191 -40.420  -6.124  1.00 29.43           H  
ATOM   2676  CA  THR A 173     -12.231 -39.668  -7.879  1.00 29.43           C  
ATOM   2677  HA  THR A 173     -11.425 -38.937  -7.821  1.00 29.43           H  
ATOM   2678  C   THR A 173     -12.987 -39.327  -9.183  1.00 29.43           C  
ATOM   2679  CB  THR A 173     -11.561 -41.053  -7.979  1.00 29.43           C  
ATOM   2680  HB  THR A 173     -11.021 -41.137  -8.922  1.00 29.43           H  
ATOM   2681  O   THR A 173     -12.780 -39.980 -10.205  1.00 29.43           O  
ATOM   2682  CG2 THR A 173     -10.562 -41.309  -6.853  1.00 29.43           C  
ATOM   2683 HG21 THR A 173      -9.799 -40.530  -6.852  1.00 29.43           H  
ATOM   2684 HG22 THR A 173     -11.067 -41.323  -5.887  1.00 29.43           H  
ATOM   2685 HG23 THR A 173     -10.080 -42.274  -7.011  1.00 29.43           H  
ATOM   2686  OG1 THR A 173     -12.546 -42.059  -7.911  1.00 29.43           O  
ATOM   2687  HG1 THR A 173     -12.906 -42.141  -8.797  1.00 29.43           H  
ATOM   2688  N   GLN A 174     -13.892 -38.340  -9.171  1.00 32.94           N  
ATOM   2689  H   GLN A 174     -14.001 -37.837  -8.302  1.00 32.94           H  
ATOM   2690  CA  GLN A 174     -14.675 -37.904 -10.347  1.00 32.94           C  
ATOM   2691  HA  GLN A 174     -14.112 -38.164 -11.243  1.00 32.94           H  
ATOM   2692  C   GLN A 174     -14.895 -36.378 -10.463  1.00 32.94           C  
ATOM   2693  CB  GLN A 174     -16.021 -38.662 -10.404  1.00 32.94           C  
ATOM   2694  HB2 GLN A 174     -16.531 -38.577  -9.444  1.00 32.94           H  
ATOM   2695  HB3 GLN A 174     -16.656 -38.209 -11.166  1.00 32.94           H  
ATOM   2696  O   GLN A 174     -15.672 -35.948 -11.314  1.00 32.94           O  
ATOM   2697  CG  GLN A 174     -15.859 -40.142 -10.780  1.00 32.94           C  
ATOM   2698  HG2 GLN A 174     -15.221 -40.212 -11.662  1.00 32.94           H  
ATOM   2699  HG3 GLN A 174     -15.377 -40.680  -9.964  1.00 32.94           H  
ATOM   2700  CD  GLN A 174     -17.183 -40.833 -11.088  1.00 32.94           C  
ATOM   2701  NE2 GLN A 174     -17.151 -41.915 -11.836  1.00 32.94           N  
ATOM   2702 HE21 GLN A 174     -16.270 -42.249 -12.199  1.00 32.94           H  
ATOM   2703 HE22 GLN A 174     -18.032 -42.362 -12.045  1.00 32.94           H  
ATOM   2704  OE1 GLN A 174     -18.264 -40.444 -10.653  1.00 32.94           O  
ATOM   2705  N   LEU A 175     -14.236 -35.548  -9.646  1.00 32.36           N  
ATOM   2706  H   LEU A 175     -13.575 -35.927  -8.983  1.00 32.36           H  
ATOM   2707  CA  LEU A 175     -14.330 -34.082  -9.740  1.00 32.36           C  
ATOM   2708  HA  LEU A 175     -15.145 -33.807 -10.409  1.00 32.36           H  
ATOM   2709  C   LEU A 175     -13.055 -33.501 -10.369  1.00 32.36           C  
ATOM   2710  CB  LEU A 175     -14.658 -33.487  -8.358  1.00 32.36           C  
ATOM   2711  HB2 LEU A 175     -14.620 -32.400  -8.432  1.00 32.36           H  
ATOM   2712  HB3 LEU A 175     -13.888 -33.798  -7.652  1.00 32.36           H  
ATOM   2713  O   LEU A 175     -12.005 -33.451  -9.737  1.00 32.36           O  
ATOM   2714  CG  LEU A 175     -16.040 -33.896  -7.806  1.00 32.36           C  
ATOM   2715  HG  LEU A 175     -16.087 -34.980  -7.708  1.00 32.36           H  
ATOM   2716  CD1 LEU A 175     -16.242 -33.286  -6.420  1.00 32.36           C  
ATOM   2717 HD11 LEU A 175     -15.445 -33.617  -5.755  1.00 32.36           H  
ATOM   2718 HD12 LEU A 175     -17.198 -33.607  -6.005  1.00 32.36           H  
ATOM   2719 HD13 LEU A 175     -16.223 -32.198  -6.481  1.00 32.36           H  
ATOM   2720  CD2 LEU A 175     -17.200 -33.434  -8.695  1.00 32.36           C  
ATOM   2721 HD21 LEU A 175     -17.177 -33.963  -9.648  1.00 32.36           H  
ATOM   2722 HD22 LEU A 175     -18.149 -33.656  -8.205  1.00 32.36           H  
ATOM   2723 HD23 LEU A 175     -17.130 -32.360  -8.869  1.00 32.36           H  
ATOM   2724  N   SER A 176     -13.157 -33.093 -11.634  1.00 32.62           N  
ATOM   2725  H   SER A 176     -14.057 -33.156 -12.088  1.00 32.62           H  
ATOM   2726  CA  SER A 176     -12.042 -32.626 -12.468  1.00 32.62           C  
ATOM   2727  HA  SER A 176     -11.195 -33.301 -12.344  1.00 32.62           H  
ATOM   2728  C   SER A 176     -11.580 -31.201 -12.140  1.00 32.62           C  
ATOM   2729  CB  SER A 176     -12.477 -32.671 -13.939  1.00 32.62           C  
ATOM   2730  HB2 SER A 176     -12.659 -33.704 -14.235  1.00 32.62           H  
ATOM   2731  HB3 SER A 176     -11.687 -32.259 -14.566  1.00 32.62           H  
ATOM   2732  O   SER A 176     -12.383 -30.272 -12.242  1.00 32.62           O  
ATOM   2733  OG  SER A 176     -13.670 -31.916 -14.101  1.00 32.62           O  
ATOM   2734  HG  SER A 176     -13.507 -31.079 -13.659  1.00 32.62           H  
ATOM   2735  N   ASP A 177     -10.285 -31.048 -11.855  1.00 30.63           N  
ATOM   2736  H   ASP A 177      -9.767 -31.911 -11.772  1.00 30.63           H  
ATOM   2737  CA  ASP A 177      -9.361 -29.931 -12.154  1.00 30.63           C  
ATOM   2738  HA  ASP A 177      -8.481 -30.118 -11.538  1.00 30.63           H  
ATOM   2739  C   ASP A 177      -9.741 -28.467 -11.813  1.00 30.63           C  
ATOM   2740  CB  ASP A 177      -8.870 -30.076 -13.611  1.00 30.63           C  
ATOM   2741  HB2 ASP A 177      -9.703 -29.859 -14.279  1.00 30.63           H  
ATOM   2742  HB3 ASP A 177      -8.088 -29.340 -13.800  1.00 30.63           H  
ATOM   2743  O   ASP A 177      -8.941 -27.565 -12.045  1.00 30.63           O  
ATOM   2744  CG  ASP A 177      -8.305 -31.467 -13.954  1.00 30.63           C  
ATOM   2745  OD1 ASP A 177      -8.055 -32.262 -13.017  1.00 30.63           O  
ATOM   2746  OD2 ASP A 177      -8.194 -31.751 -15.166  1.00 30.63           O  
ATOM   2747  N   PHE A 178     -10.918 -28.192 -11.246  1.00 31.12           N  
ATOM   2748  H   PHE A 178     -11.556 -28.970 -11.163  1.00 31.12           H  
ATOM   2749  CA  PHE A 178     -11.475 -26.832 -11.122  1.00 31.12           C  
ATOM   2750  HA  PHE A 178     -10.761 -26.122 -11.541  1.00 31.12           H  
ATOM   2751  C   PHE A 178     -11.703 -26.329  -9.683  1.00 31.12           C  
ATOM   2752  CB  PHE A 178     -12.756 -26.740 -11.981  1.00 31.12           C  
ATOM   2753  HB2 PHE A 178     -13.496 -26.112 -11.484  1.00 31.12           H  
ATOM   2754  HB3 PHE A 178     -13.214 -27.724 -12.080  1.00 31.12           H  
ATOM   2755  O   PHE A 178     -12.254 -25.241  -9.519  1.00 31.12           O  
ATOM   2756  CG  PHE A 178     -12.515 -26.149 -13.356  1.00 31.12           C  
ATOM   2757  CD1 PHE A 178     -12.481 -24.750 -13.513  1.00 31.12           C  
ATOM   2758  HD1 PHE A 178     -12.625 -24.113 -12.653  1.00 31.12           H  
ATOM   2759  CD2 PHE A 178     -12.277 -26.982 -14.465  1.00 31.12           C  
ATOM   2760  HD2 PHE A 178     -12.262 -28.055 -14.338  1.00 31.12           H  
ATOM   2761  CE1 PHE A 178     -12.212 -24.184 -14.772  1.00 31.12           C  
ATOM   2762  HE1 PHE A 178     -12.146 -23.111 -14.877  1.00 31.12           H  
ATOM   2763  CE2 PHE A 178     -12.011 -26.417 -15.726  1.00 31.12           C  
ATOM   2764  HE2 PHE A 178     -11.792 -27.061 -16.564  1.00 31.12           H  
ATOM   2765  CZ  PHE A 178     -11.977 -25.019 -15.879  1.00 31.12           C  
ATOM   2766  HZ  PHE A 178     -11.732 -24.591 -16.840  1.00 31.12           H  
ATOM   2767  N   TYR A 179     -11.330 -27.096  -8.648  1.00 31.36           N  
ATOM   2768  H   TYR A 179     -10.849 -27.960  -8.856  1.00 31.36           H  
ATOM   2769  CA  TYR A 179     -11.899 -26.921  -7.297  1.00 31.36           C  
ATOM   2770  HA  TYR A 179     -12.311 -25.914  -7.231  1.00 31.36           H  
ATOM   2771  C   TYR A 179     -10.932 -26.971  -6.093  1.00 31.36           C  
ATOM   2772  CB  TYR A 179     -13.090 -27.894  -7.144  1.00 31.36           C  
ATOM   2773  HB2 TYR A 179     -13.109 -28.324  -6.143  1.00 31.36           H  
ATOM   2774  HB3 TYR A 179     -12.982 -28.733  -7.832  1.00 31.36           H  
ATOM   2775  O   TYR A 179     -11.401 -27.003  -4.960  1.00 31.36           O  
ATOM   2776  CG  TYR A 179     -14.424 -27.213  -7.377  1.00 31.36           C  
ATOM   2777  CD1 TYR A 179     -15.012 -26.484  -6.326  1.00 31.36           C  
ATOM   2778  HD1 TYR A 179     -14.520 -26.433  -5.366  1.00 31.36           H  
ATOM   2779  CD2 TYR A 179     -15.049 -27.258  -8.639  1.00 31.36           C  
ATOM   2780  HD2 TYR A 179     -14.586 -27.806  -9.448  1.00 31.36           H  
ATOM   2781  CE1 TYR A 179     -16.226 -25.803  -6.527  1.00 31.36           C  
ATOM   2782  HE1 TYR A 179     -16.659 -25.245  -5.710  1.00 31.36           H  
ATOM   2783  CE2 TYR A 179     -16.261 -26.571  -8.849  1.00 31.36           C  
ATOM   2784  HE2 TYR A 179     -16.747 -26.594  -9.813  1.00 31.36           H  
ATOM   2785  OH  TYR A 179     -18.019 -25.176  -7.986  1.00 31.36           O  
ATOM   2786  HH  TYR A 179     -18.331 -24.823  -7.150  1.00 31.36           H  
ATOM   2787  CZ  TYR A 179     -16.850 -25.843  -7.792  1.00 31.36           C  
ATOM   2788  N   THR A 180      -9.604 -26.974  -6.277  1.00 28.38           N  
ATOM   2789  H   THR A 180      -9.242 -26.979  -7.220  1.00 28.38           H  
ATOM   2790  CA  THR A 180      -8.652 -27.207  -5.160  1.00 28.38           C  
ATOM   2791  HA  THR A 180      -9.173 -27.036  -4.218  1.00 28.38           H  
ATOM   2792  C   THR A 180      -7.459 -26.241  -5.107  1.00 28.38           C  
ATOM   2793  CB  THR A 180      -8.179 -28.672  -5.116  1.00 28.38           C  
ATOM   2794  HB  THR A 180      -7.464 -28.791  -4.301  1.00 28.38           H  
ATOM   2795  O   THR A 180      -6.308 -26.673  -5.114  1.00 28.38           O  
ATOM   2796  CG2 THR A 180      -9.316 -29.665  -4.879  1.00 28.38           C  
ATOM   2797 HG21 THR A 180      -9.868 -29.388  -3.980  1.00 28.38           H  
ATOM   2798 HG22 THR A 180      -8.899 -30.663  -4.747  1.00 28.38           H  
ATOM   2799 HG23 THR A 180      -9.995 -29.676  -5.732  1.00 28.38           H  
ATOM   2800  OG1 THR A 180      -7.551 -29.011  -6.330  1.00 28.38           O  
ATOM   2801  HG1 THR A 180      -6.703 -28.561  -6.321  1.00 28.38           H  
ATOM   2802  N   ILE A 181      -7.712 -24.929  -5.020  1.00 30.69           N  
ATOM   2803  H   ILE A 181      -8.675 -24.626  -5.049  1.00 30.69           H  
ATOM   2804  CA  ILE A 181      -6.715 -23.922  -4.599  1.00 30.69           C  
ATOM   2805  HA  ILE A 181      -5.951 -24.421  -4.005  1.00 30.69           H  
ATOM   2806  C   ILE A 181      -7.421 -22.884  -3.704  1.00 30.69           C  
ATOM   2807  CB  ILE A 181      -6.009 -23.241  -5.811  1.00 30.69           C  
ATOM   2808  HB  ILE A 181      -6.752 -22.657  -6.354  1.00 30.69           H  
ATOM   2809  O   ILE A 181      -8.440 -22.346  -4.122  1.00 30.69           O  
ATOM   2810  CG1 ILE A 181      -5.386 -24.257  -6.802  1.00 30.69           C  
ATOM   2811 HG12 ILE A 181      -6.179 -24.892  -7.196  1.00 30.69           H  
ATOM   2812 HG13 ILE A 181      -4.676 -24.891  -6.270  1.00 30.69           H  
ATOM   2813  CG2 ILE A 181      -4.912 -22.277  -5.311  1.00 30.69           C  
ATOM   2814 HG21 ILE A 181      -4.115 -22.838  -4.824  1.00 30.69           H  
ATOM   2815 HG22 ILE A 181      -5.336 -21.555  -4.613  1.00 30.69           H  
ATOM   2816 HG23 ILE A 181      -4.506 -21.713  -6.151  1.00 30.69           H  
ATOM   2817  CD1 ILE A 181      -4.671 -23.646  -8.016  1.00 30.69           C  
ATOM   2818 HD11 ILE A 181      -3.745 -23.157  -7.712  1.00 30.69           H  
ATOM   2819 HD12 ILE A 181      -4.422 -24.439  -8.721  1.00 30.69           H  
ATOM   2820 HD13 ILE A 181      -5.324 -22.927  -8.509  1.00 30.69           H  
ATOM   2821  N   ASN A 182      -6.834 -22.562  -2.535  1.00 31.66           N  
ATOM   2822  H   ASN A 182      -5.982 -23.064  -2.330  1.00 31.66           H  
ATOM   2823  CA  ASN A 182      -7.276 -21.590  -1.498  1.00 31.66           C  
ATOM   2824  HA  ASN A 182      -6.346 -21.227  -1.059  1.00 31.66           H  
ATOM   2825  C   ASN A 182      -8.034 -22.133  -0.266  1.00 31.66           C  
ATOM   2826  CB  ASN A 182      -7.944 -20.321  -2.073  1.00 31.66           C  
ATOM   2827  HB2 ASN A 182      -8.139 -19.621  -1.260  1.00 31.66           H  
ATOM   2828  HB3 ASN A 182      -8.912 -20.574  -2.504  1.00 31.66           H  
ATOM   2829  O   ASN A 182      -9.057 -21.579   0.122  1.00 31.66           O  
ATOM   2830  CG  ASN A 182      -7.098 -19.588  -3.081  1.00 31.66           C  
ATOM   2831  ND2 ASN A 182      -7.708 -18.880  -3.995  1.00 31.66           N  
ATOM   2832 HD21 ASN A 182      -8.715 -18.939  -4.059  1.00 31.66           H  
ATOM   2833 HD22 ASN A 182      -7.145 -18.365  -4.656  1.00 31.66           H  
ATOM   2834  OD1 ASN A 182      -5.877 -19.615  -3.046  1.00 31.66           O  
ATOM   2835  N   ALA A 183      -7.460 -23.115   0.434  1.00 31.03           N  
ATOM   2836  H   ALA A 183      -6.629 -23.561   0.073  1.00 31.03           H  
ATOM   2837  CA  ALA A 183      -7.778 -23.370   1.845  1.00 31.03           C  
ATOM   2838  HA  ALA A 183      -8.656 -22.800   2.148  1.00 31.03           H  
ATOM   2839  C   ALA A 183      -6.589 -22.943   2.739  1.00 31.03           C  
ATOM   2840  CB  ALA A 183      -8.146 -24.852   2.006  1.00 31.03           C  
ATOM   2841  HB1 ALA A 183      -7.311 -25.485   1.708  1.00 31.03           H  
ATOM   2842  HB2 ALA A 183      -9.015 -25.084   1.391  1.00 31.03           H  
ATOM   2843  HB3 ALA A 183      -8.389 -25.053   3.049  1.00 31.03           H  
ATOM   2844  O   ALA A 183      -5.603 -23.679   2.808  1.00 31.03           O  
ATOM   2845  N   PRO A 184      -6.622 -21.760   3.388  1.00 35.02           N  
ATOM   2846  CA  PRO A 184      -5.620 -21.372   4.382  1.00 35.02           C  
ATOM   2847  HA  PRO A 184      -4.626 -21.487   3.948  1.00 35.02           H  
ATOM   2848  C   PRO A 184      -5.736 -22.240   5.641  1.00 35.02           C  
ATOM   2849  CB  PRO A 184      -5.869 -19.889   4.693  1.00 35.02           C  
ATOM   2850  HB2 PRO A 184      -6.425 -19.787   5.626  1.00 35.02           H  
ATOM   2851  HB3 PRO A 184      -4.936 -19.328   4.749  1.00 35.02           H  
ATOM   2852  O   PRO A 184      -6.839 -22.557   6.083  1.00 35.02           O  
ATOM   2853  CG  PRO A 184      -6.745 -19.409   3.536  1.00 35.02           C  
ATOM   2854  HG2 PRO A 184      -7.393 -18.584   3.832  1.00 35.02           H  
ATOM   2855  HG3 PRO A 184      -6.116 -19.123   2.693  1.00 35.02           H  
ATOM   2856  CD  PRO A 184      -7.546 -20.658   3.178  1.00 35.02           C  
ATOM   2857  HD2 PRO A 184      -8.397 -20.764   3.851  1.00 35.02           H  
ATOM   2858  HD3 PRO A 184      -7.885 -20.596   2.144  1.00 35.02           H  
ATOM   2859  N   THR A 185      -4.609 -22.610   6.245  1.00 31.22           N  
ATOM   2860  H   THR A 185      -3.718 -22.326   5.863  1.00 31.22           H  
ATOM   2861  CA  THR A 185      -4.566 -23.535   7.387  1.00 31.22           C  
ATOM   2862  HA  THR A 185      -5.316 -24.309   7.229  1.00 31.22           H  
ATOM   2863  C   THR A 185      -4.925 -22.848   8.707  1.00 31.22           C  
ATOM   2864  CB  THR A 185      -3.206 -24.246   7.459  1.00 31.22           C  
ATOM   2865  HB  THR A 185      -3.132 -24.805   8.392  1.00 31.22           H  
ATOM   2866  O   THR A 185      -4.057 -22.470   9.491  1.00 31.22           O  
ATOM   2867  CG2 THR A 185      -3.047 -25.217   6.287  1.00 31.22           C  
ATOM   2868 HG21 THR A 185      -3.020 -24.673   5.343  1.00 31.22           H  
ATOM   2869 HG22 THR A 185      -3.877 -25.923   6.277  1.00 31.22           H  
ATOM   2870 HG23 THR A 185      -2.118 -25.776   6.402  1.00 31.22           H  
ATOM   2871  OG1 THR A 185      -2.168 -23.296   7.385  1.00 31.22           O  
ATOM   2872  HG1 THR A 185      -2.171 -22.839   8.229  1.00 31.22           H  
ATOM   2873  N   GLY A 186      -6.228 -22.709   8.953  1.00 30.96           N  
ATOM   2874  H   GLY A 186      -6.866 -22.954   8.210  1.00 30.96           H  
ATOM   2875  CA  GLY A 186      -6.829 -22.359  10.241  1.00 30.96           C  
ATOM   2876  HA2 GLY A 186      -7.178 -21.326  10.219  1.00 30.96           H  
ATOM   2877  HA3 GLY A 186      -6.094 -22.465  11.038  1.00 30.96           H  
ATOM   2878  C   GLY A 186      -8.021 -23.277  10.523  1.00 30.96           C  
ATOM   2879  O   GLY A 186      -8.715 -23.699   9.599  1.00 30.96           O  
ATOM   2880  N   ALA A 187      -8.242 -23.646  11.785  1.00 27.62           N  
ATOM   2881  H   ALA A 187      -7.687 -23.245  12.528  1.00 27.62           H  
ATOM   2882  CA  ALA A 187      -9.280 -24.618  12.125  1.00 27.62           C  
ATOM   2883  HA  ALA A 187      -9.143 -25.483  11.476  1.00 27.62           H  
ATOM   2884  C   ALA A 187     -10.707 -24.077  11.874  1.00 27.62           C  
ATOM   2885  CB  ALA A 187      -9.071 -25.091  13.570  1.00 27.62           C  
ATOM   2886  HB1 ALA A 187      -9.789 -25.877  13.804  1.00 27.62           H  
ATOM   2887  HB2 ALA A 187      -9.221 -24.258  14.256  1.00 27.62           H  
ATOM   2888  HB3 ALA A 187      -8.063 -25.486  13.691  1.00 27.62           H  
ATOM   2889  O   ALA A 187     -10.990 -22.910  12.131  1.00 27.62           O  
ATOM   2890  N   TYR A 188     -11.604 -24.980  11.457  1.00 28.11           N  
ATOM   2891  H   TYR A 188     -11.250 -25.910  11.282  1.00 28.11           H  
ATOM   2892  CA  TYR A 188     -13.069 -24.820  11.392  1.00 28.11           C  
ATOM   2893  HA  TYR A 188     -13.433 -25.833  11.222  1.00 28.11           H  
ATOM   2894  C   TYR A 188     -13.714 -24.046  10.223  1.00 28.11           C  
ATOM   2895  CB  TYR A 188     -13.653 -24.433  12.766  1.00 28.11           C  
ATOM   2896  HB2 TYR A 188     -13.417 -23.390  12.977  1.00 28.11           H  
ATOM   2897  HB3 TYR A 188     -14.739 -24.509  12.729  1.00 28.11           H  
ATOM   2898  O   TYR A 188     -14.889 -23.707  10.344  1.00 28.11           O  
ATOM   2899  CG  TYR A 188     -13.181 -25.307  13.909  1.00 28.11           C  
ATOM   2900  CD1 TYR A 188     -13.609 -26.647  13.982  1.00 28.11           C  
ATOM   2901  HD1 TYR A 188     -14.290 -27.036  13.240  1.00 28.11           H  
ATOM   2902  CD2 TYR A 188     -12.313 -24.787  14.887  1.00 28.11           C  
ATOM   2903  HD2 TYR A 188     -11.996 -23.756  14.825  1.00 28.11           H  
ATOM   2904  CE1 TYR A 188     -13.164 -27.470  15.032  1.00 28.11           C  
ATOM   2905  HE1 TYR A 188     -13.491 -28.497  15.106  1.00 28.11           H  
ATOM   2906  CE2 TYR A 188     -11.870 -25.606  15.943  1.00 28.11           C  
ATOM   2907  HE2 TYR A 188     -11.212 -25.200  16.697  1.00 28.11           H  
ATOM   2908  OH  TYR A 188     -11.876 -27.747  17.031  1.00 28.11           O  
ATOM   2909  HH  TYR A 188     -11.320 -27.265  17.647  1.00 28.11           H  
ATOM   2910  CZ  TYR A 188     -12.297 -26.950  16.015  1.00 28.11           C  
ATOM   2911  N   PHE A 189     -13.062 -23.878   9.059  1.00 28.58           N  
ATOM   2912  H   PHE A 189     -12.087 -24.132   8.986  1.00 28.58           H  
ATOM   2913  CA  PHE A 189     -13.753 -23.352   7.861  1.00 28.58           C  
ATOM   2914  HA  PHE A 189     -14.817 -23.336   8.097  1.00 28.58           H  
ATOM   2915  C   PHE A 189     -13.721 -24.226   6.603  1.00 28.58           C  
ATOM   2916  CB  PHE A 189     -13.377 -21.883   7.608  1.00 28.58           C  
ATOM   2917  HB2 PHE A 189     -13.617 -21.613   6.580  1.00 28.58           H  
ATOM   2918  HB3 PHE A 189     -12.310 -21.729   7.769  1.00 28.58           H  
ATOM   2919  O   PHE A 189     -12.671 -24.521   6.039  1.00 28.58           O  
ATOM   2920  CG  PHE A 189     -14.199 -21.023   8.536  1.00 28.58           C  
ATOM   2921  CD1 PHE A 189     -15.583 -20.971   8.314  1.00 28.58           C  
ATOM   2922  HD1 PHE A 189     -16.009 -21.383   7.411  1.00 28.58           H  
ATOM   2923  CD2 PHE A 189     -13.659 -20.530   9.739  1.00 28.58           C  
ATOM   2924  HD2 PHE A 189     -12.600 -20.613   9.934  1.00 28.58           H  
ATOM   2925  CE1 PHE A 189     -16.425 -20.528   9.333  1.00 28.58           C  
ATOM   2926  HE1 PHE A 189     -17.490 -20.614   9.180  1.00 28.58           H  
ATOM   2927  CE2 PHE A 189     -14.511 -20.024  10.737  1.00 28.58           C  
ATOM   2928  HE2 PHE A 189     -14.105 -19.684  11.678  1.00 28.58           H  
ATOM   2929  CZ  PHE A 189     -15.901 -20.051  10.546  1.00 28.58           C  
ATOM   2930  HZ  PHE A 189     -16.555 -19.735  11.346  1.00 28.58           H  
ATOM   2931  N   THR A 190     -14.922 -24.597   6.145  1.00 30.31           N  
ATOM   2932  H   THR A 190     -15.738 -24.321   6.672  1.00 30.31           H  
ATOM   2933  CA  THR A 190     -15.216 -25.218   4.848  1.00 30.31           C  
ATOM   2934  HA  THR A 190     -14.324 -25.731   4.490  1.00 30.31           H  
ATOM   2935  C   THR A 190     -15.591 -24.157   3.807  1.00 30.31           C  
ATOM   2936  CB  THR A 190     -16.359 -26.248   4.973  1.00 30.31           C  
ATOM   2937  HB  THR A 190     -16.778 -26.443   3.986  1.00 30.31           H  
ATOM   2938  O   THR A 190     -16.275 -23.182   4.114  1.00 30.31           O  
ATOM   2939  CG2 THR A 190     -15.861 -27.567   5.561  1.00 30.31           C  
ATOM   2940 HG21 THR A 190     -15.446 -27.396   6.554  1.00 30.31           H  
ATOM   2941 HG22 THR A 190     -15.089 -27.988   4.917  1.00 30.31           H  
ATOM   2942 HG23 THR A 190     -16.689 -28.273   5.632  1.00 30.31           H  
ATOM   2943  OG1 THR A 190     -17.382 -25.791   5.835  1.00 30.31           O  
ATOM   2944  HG1 THR A 190     -18.189 -26.279   5.656  1.00 30.31           H  
ATOM   2945  N   ASP A 191     -15.174 -24.360   2.554  1.00 26.65           N  
ATOM   2946  H   ASP A 191     -14.593 -25.163   2.357  1.00 26.65           H  
ATOM   2947  CA  ASP A 191     -15.447 -23.460   1.420  1.00 26.65           C  
ATOM   2948  HA  ASP A 191     -15.337 -22.432   1.764  1.00 26.65           H  
ATOM   2949  C   ASP A 191     -16.890 -23.589   0.886  1.00 26.65           C  
ATOM   2950  CB  ASP A 191     -14.381 -23.680   0.327  1.00 26.65           C  
ATOM   2951  HB2 ASP A 191     -13.396 -23.503   0.758  1.00 26.65           H  
ATOM   2952  HB3 ASP A 191     -14.421 -24.718  -0.002  1.00 26.65           H  
ATOM   2953  O   ASP A 191     -17.124 -24.064  -0.222  1.00 26.65           O  
ATOM   2954  CG  ASP A 191     -14.554 -22.754  -0.891  1.00 26.65           C  
ATOM   2955  OD1 ASP A 191     -15.089 -21.632  -0.711  1.00 26.65           O  
ATOM   2956  OD2 ASP A 191     -14.114 -23.158  -1.992  1.00 26.65           O  
ATOM   2957  N   PHE A 192     -17.877 -23.190   1.697  1.00 29.44           N  
ATOM   2958  H   PHE A 192     -17.616 -22.919   2.634  1.00 29.44           H  
ATOM   2959  CA  PHE A 192     -19.268 -22.975   1.275  1.00 29.44           C  
ATOM   2960  HA  PHE A 192     -19.272 -22.640   0.238  1.00 29.44           H  
ATOM   2961  C   PHE A 192     -19.921 -21.884   2.138  1.00 29.44           C  
ATOM   2962  CB  PHE A 192     -20.090 -24.279   1.364  1.00 29.44           C  
ATOM   2963  HB2 PHE A 192     -21.137 -24.037   1.180  1.00 29.44           H  
ATOM   2964  HB3 PHE A 192     -20.026 -24.668   2.381  1.00 29.44           H  
ATOM   2965  O   PHE A 192     -20.384 -22.164   3.240  1.00 29.44           O  
ATOM   2966  CG  PHE A 192     -19.695 -25.372   0.387  1.00 29.44           C  
ATOM   2967  CD1 PHE A 192     -19.915 -25.200  -0.994  1.00 29.44           C  
ATOM   2968  HD1 PHE A 192     -20.373 -24.291  -1.356  1.00 29.44           H  
ATOM   2969  CD2 PHE A 192     -19.061 -26.540   0.851  1.00 29.44           C  
ATOM   2970  HD2 PHE A 192     -18.873 -26.665   1.907  1.00 29.44           H  
ATOM   2971  CE1 PHE A 192     -19.481 -26.178  -1.906  1.00 29.44           C  
ATOM   2972  HE1 PHE A 192     -19.618 -26.025  -2.967  1.00 29.44           H  
ATOM   2973  CE2 PHE A 192     -18.635 -27.523  -0.060  1.00 29.44           C  
ATOM   2974  HE2 PHE A 192     -18.128 -28.407   0.298  1.00 29.44           H  
ATOM   2975  CZ  PHE A 192     -18.840 -27.340  -1.439  1.00 29.44           C  
ATOM   2976  HZ  PHE A 192     -18.488 -28.082  -2.140  1.00 29.44           H  
ATOM   2977  N   GLY A 193     -19.976 -20.640   1.642  1.00 27.89           N  
ATOM   2978  H   GLY A 193     -19.569 -20.466   0.734  1.00 27.89           H  
ATOM   2979  CA  GLY A 193     -20.761 -19.574   2.287  1.00 27.89           C  
ATOM   2980  HA2 GLY A 193     -20.711 -19.699   3.369  1.00 27.89           H  
ATOM   2981  HA3 GLY A 193     -21.806 -19.678   1.995  1.00 27.89           H  
ATOM   2982  C   GLY A 193     -20.318 -18.140   1.987  1.00 27.89           C  
ATOM   2983  O   GLY A 193     -21.156 -17.242   1.952  1.00 27.89           O  
ATOM   2984  N   GLN A 194     -19.031 -17.907   1.706  1.00 30.89           N  
ATOM   2985  H   GLN A 194     -18.378 -18.677   1.736  1.00 30.89           H  
ATOM   2986  CA  GLN A 194     -18.545 -16.575   1.323  1.00 30.89           C  
ATOM   2987  HA  GLN A 194     -18.792 -15.880   2.125  1.00 30.89           H  
ATOM   2988  C   GLN A 194     -19.231 -16.107   0.023  1.00 30.89           C  
ATOM   2989  CB  GLN A 194     -17.014 -16.584   1.153  1.00 30.89           C  
ATOM   2990  HB2 GLN A 194     -16.704 -15.665   0.655  1.00 30.89           H  
ATOM   2991  HB3 GLN A 194     -16.726 -17.420   0.516  1.00 30.89           H  
ATOM   2992  O   GLN A 194     -19.116 -16.798  -0.997  1.00 30.89           O  
ATOM   2993  CG  GLN A 194     -16.269 -16.692   2.495  1.00 30.89           C  
ATOM   2994  HG2 GLN A 194     -16.592 -17.593   3.016  1.00 30.89           H  
ATOM   2995  HG3 GLN A 194     -15.200 -16.789   2.301  1.00 30.89           H  
ATOM   2996  CD  GLN A 194     -16.482 -15.478   3.400  1.00 30.89           C  
ATOM   2997  NE2 GLN A 194     -16.477 -15.651   4.703  1.00 30.89           N  
ATOM   2998 HE21 GLN A 194     -16.345 -16.565   5.110  1.00 30.89           H  
ATOM   2999 HE22 GLN A 194     -16.642 -14.826   5.262  1.00 30.89           H  
ATOM   3000  OE1 GLN A 194     -16.665 -14.357   2.956  1.00 30.89           O  
ATOM   3001  N   PRO A 195     -19.914 -14.942   0.000  1.00 28.47           N  
ATOM   3002  CA  PRO A 195     -20.445 -14.379  -1.236  1.00 28.47           C  
ATOM   3003  HA  PRO A 195     -21.158 -15.080  -1.670  1.00 28.47           H  
ATOM   3004  C   PRO A 195     -19.275 -14.139  -2.192  1.00 28.47           C  
ATOM   3005  CB  PRO A 195     -21.169 -13.081  -0.840  1.00 28.47           C  
ATOM   3006  HB2 PRO A 195     -20.522 -12.214  -0.971  1.00 28.47           H  
ATOM   3007  HB3 PRO A 195     -22.091 -12.950  -1.407  1.00 28.47           H  
ATOM   3008  O   PRO A 195     -18.428 -13.295  -1.902  1.00 28.47           O  
ATOM   3009  CG  PRO A 195     -21.452 -13.263   0.651  1.00 28.47           C  
ATOM   3010  HG2 PRO A 195     -22.370 -13.836   0.783  1.00 28.47           H  
ATOM   3011  HG3 PRO A 195     -21.517 -12.308   1.173  1.00 28.47           H  
ATOM   3012  CD  PRO A 195     -20.263 -14.091   1.129  1.00 28.47           C  
ATOM   3013  HD2 PRO A 195     -19.423 -13.439   1.368  1.00 28.47           H  
ATOM   3014  HD3 PRO A 195     -20.552 -14.672   2.005  1.00 28.47           H  
ATOM   3015  N   ARG A 196     -19.193 -14.920  -3.286  1.00 39.92           N  
ATOM   3016  H   ARG A 196     -19.891 -15.645  -3.361  1.00 39.92           H  
ATOM   3017  CA  ARG A 196     -18.014 -14.994  -4.177  1.00 39.92           C  
ATOM   3018  HA  ARG A 196     -17.233 -15.544  -3.651  1.00 39.92           H  
ATOM   3019  C   ARG A 196     -17.493 -13.588  -4.475  1.00 39.92           C  
ATOM   3020  CB  ARG A 196     -18.370 -15.749  -5.472  1.00 39.92           C  
ATOM   3021  HB2 ARG A 196     -19.176 -15.223  -5.983  1.00 39.92           H  
ATOM   3022  HB3 ARG A 196     -18.719 -16.749  -5.213  1.00 39.92           H  
ATOM   3023  O   ARG A 196     -18.145 -12.854  -5.218  1.00 39.92           O  
ATOM   3024  CG  ARG A 196     -17.157 -15.863  -6.417  1.00 39.92           C  
ATOM   3025  HG2 ARG A 196     -16.379 -16.459  -5.941  1.00 39.92           H  
ATOM   3026  HG3 ARG A 196     -16.751 -14.870  -6.609  1.00 39.92           H  
ATOM   3027  CD  ARG A 196     -17.510 -16.471  -7.780  1.00 39.92           C  
ATOM   3028  HD2 ARG A 196     -16.654 -16.315  -8.436  1.00 39.92           H  
ATOM   3029  HD3 ARG A 196     -18.361 -15.933  -8.199  1.00 39.92           H  
ATOM   3030  NE  ARG A 196     -17.830 -17.910  -7.684  1.00 39.92           N  
ATOM   3031  HE  ARG A 196     -18.381 -18.190  -6.885  1.00 39.92           H  
ATOM   3032  NH1 ARG A 196     -16.662 -18.667  -9.523  1.00 39.92           N  
ATOM   3033 HH11 ARG A 196     -16.317 -17.730  -9.679  1.00 39.92           H  
ATOM   3034 HH12 ARG A 196     -16.273 -19.448 -10.032  1.00 39.92           H  
ATOM   3035  NH2 ARG A 196     -17.748 -20.118  -8.229  1.00 39.92           N  
ATOM   3036 HH21 ARG A 196     -17.365 -20.877  -8.774  1.00 39.92           H  
ATOM   3037 HH22 ARG A 196     -18.255 -20.342  -7.384  1.00 39.92           H  
ATOM   3038  CZ  ARG A 196     -17.417 -18.883  -8.480  1.00 39.92           C  
ATOM   3039  N   ALA A 197     -16.353 -13.246  -3.866  1.00 52.85           N  
ATOM   3040  H   ALA A 197     -15.925 -13.940  -3.270  1.00 52.85           H  
ATOM   3041  CA  ALA A 197     -16.016 -11.860  -3.559  1.00 52.85           C  
ATOM   3042  HA  ALA A 197     -16.726 -11.511  -2.809  1.00 52.85           H  
ATOM   3043  C   ALA A 197     -16.150 -10.952  -4.787  1.00 52.85           C  
ATOM   3044  CB  ALA A 197     -14.624 -11.806  -2.918  1.00 52.85           C  
ATOM   3045  HB1 ALA A 197     -14.622 -12.376  -1.989  1.00 52.85           H  
ATOM   3046  HB2 ALA A 197     -14.361 -10.771  -2.696  1.00 52.85           H  
ATOM   3047  HB3 ALA A 197     -13.879 -12.224  -3.595  1.00 52.85           H  
ATOM   3048  O   ALA A 197     -15.515 -11.177  -5.822  1.00 52.85           O  
ATOM   3049  N   VAL A 198     -17.031  -9.951  -4.673  1.00 63.40           N  
ATOM   3050  H   VAL A 198     -17.523  -9.845  -3.797  1.00 63.40           H  
ATOM   3051  CA  VAL A 198     -17.351  -9.031  -5.769  1.00 63.40           C  
ATOM   3052  HA  VAL A 198     -17.749  -9.612  -6.601  1.00 63.40           H  
ATOM   3053  C   VAL A 198     -16.059  -8.358  -6.209  1.00 63.40           C  
ATOM   3054  CB  VAL A 198     -18.404  -7.984  -5.355  1.00 63.40           C  
ATOM   3055  HB  VAL A 198     -18.031  -7.408  -4.508  1.00 63.40           H  
ATOM   3056  O   VAL A 198     -15.384  -7.730  -5.393  1.00 63.40           O  
ATOM   3057  CG1 VAL A 198     -18.718  -7.021  -6.508  1.00 63.40           C  
ATOM   3058 HG11 VAL A 198     -19.063  -7.573  -7.382  1.00 63.40           H  
ATOM   3059 HG12 VAL A 198     -19.494  -6.320  -6.199  1.00 63.40           H  
ATOM   3060 HG13 VAL A 198     -17.834  -6.440  -6.770  1.00 63.40           H  
ATOM   3061  CG2 VAL A 198     -19.718  -8.662  -4.942  1.00 63.40           C  
ATOM   3062 HG21 VAL A 198     -19.560  -9.298  -4.071  1.00 63.40           H  
ATOM   3063 HG22 VAL A 198     -20.103  -9.269  -5.762  1.00 63.40           H  
ATOM   3064 HG23 VAL A 198     -20.456  -7.906  -4.677  1.00 63.40           H  
ATOM   3065  N   LYS A 199     -15.701  -8.522  -7.489  1.00 80.00           N  
ATOM   3066  H   LYS A 199     -16.296  -9.073  -8.091  1.00 80.00           H  
ATOM   3067  CA  LYS A 199     -14.419  -8.036  -7.999  1.00 80.00           C  
ATOM   3068  HA  LYS A 199     -13.650  -8.451  -7.348  1.00 80.00           H  
ATOM   3069  C   LYS A 199     -14.349  -6.511  -7.876  1.00 80.00           C  
ATOM   3070  CB  LYS A 199     -14.148  -8.514  -9.435  1.00 80.00           C  
ATOM   3071  HB2 LYS A 199     -13.325  -7.919  -9.831  1.00 80.00           H  
ATOM   3072  HB3 LYS A 199     -15.029  -8.337 -10.053  1.00 80.00           H  
ATOM   3073  O   LYS A 199     -15.093  -5.819  -8.573  1.00 80.00           O  
ATOM   3074  CG  LYS A 199     -13.744  -9.998  -9.510  1.00 80.00           C  
ATOM   3075  HG2 LYS A 199     -14.580 -10.626  -9.200  1.00 80.00           H  
ATOM   3076  HG3 LYS A 199     -12.902 -10.172  -8.840  1.00 80.00           H  
ATOM   3077  CD  LYS A 199     -13.326 -10.362 -10.943  1.00 80.00           C  
ATOM   3078  HD2 LYS A 199     -12.551  -9.667 -11.265  1.00 80.00           H  
ATOM   3079  HD3 LYS A 199     -14.190 -10.245 -11.598  1.00 80.00           H  
ATOM   3080  CE  LYS A 199     -12.758 -11.781 -11.065  1.00 80.00           C  
ATOM   3081  HE2 LYS A 199     -11.899 -11.870 -10.399  1.00 80.00           H  
ATOM   3082  HE3 LYS A 199     -13.514 -12.495 -10.737  1.00 80.00           H  
ATOM   3083  NZ  LYS A 199     -12.343 -12.075 -12.461  1.00 80.00           N  
ATOM   3084  HZ1 LYS A 199     -11.596 -11.454 -12.740  1.00 80.00           H  
ATOM   3085  HZ2 LYS A 199     -13.121 -11.957 -13.094  1.00 80.00           H  
ATOM   3086  HZ3 LYS A 199     -12.003 -13.022 -12.545  1.00 80.00           H  
ATOM   3087  N   LYS A 200     -13.476  -6.013  -6.995  1.00 87.64           N  
ATOM   3088  H   LYS A 200     -12.863  -6.672  -6.535  1.00 87.64           H  
ATOM   3089  CA  LYS A 200     -13.290  -4.581  -6.723  1.00 87.64           C  
ATOM   3090  HA  LYS A 200     -14.227  -4.067  -6.938  1.00 87.64           H  
ATOM   3091  C   LYS A 200     -12.235  -3.982  -7.653  1.00 87.64           C  
ATOM   3092  CB  LYS A 200     -12.925  -4.311  -5.248  1.00 87.64           C  
ATOM   3093  HB2 LYS A 200     -12.522  -3.299  -5.198  1.00 87.64           H  
ATOM   3094  HB3 LYS A 200     -12.132  -4.990  -4.936  1.00 87.64           H  
ATOM   3095  O   LYS A 200     -11.199  -4.597  -7.910  1.00 87.64           O  
ATOM   3096  CG  LYS A 200     -14.102  -4.397  -4.252  1.00 87.64           C  
ATOM   3097  HG2 LYS A 200     -14.970  -3.893  -4.678  1.00 87.64           H  
ATOM   3098  HG3 LYS A 200     -14.352  -5.442  -4.065  1.00 87.64           H  
ATOM   3099  CD  LYS A 200     -13.721  -3.694  -2.931  1.00 87.64           C  
ATOM   3100  HD2 LYS A 200     -12.855  -4.196  -2.499  1.00 87.64           H  
ATOM   3101  HD3 LYS A 200     -13.440  -2.670  -3.177  1.00 87.64           H  
ATOM   3102  CE  LYS A 200     -14.845  -3.625  -1.885  1.00 87.64           C  
ATOM   3103  HE2 LYS A 200     -15.740  -3.237  -2.372  1.00 87.64           H  
ATOM   3104  HE3 LYS A 200     -15.064  -4.634  -1.535  1.00 87.64           H  
ATOM   3105  NZ  LYS A 200     -14.483  -2.739  -0.733  1.00 87.64           N  
ATOM   3106  HZ1 LYS A 200     -14.277  -1.790  -1.008  1.00 87.64           H  
ATOM   3107  HZ2 LYS A 200     -13.659  -3.060  -0.245  1.00 87.64           H  
ATOM   3108  HZ3 LYS A 200     -15.233  -2.667  -0.060  1.00 87.64           H  
ATOM   3109  N   LEU A 201     -12.491  -2.756  -8.102  1.00 91.91           N  
ATOM   3110  H   LEU A 201     -13.406  -2.380  -7.897  1.00 91.91           H  
ATOM   3111  CA  LEU A 201     -11.564  -1.912  -8.846  1.00 91.91           C  
ATOM   3112  HA  LEU A 201     -10.665  -2.490  -9.060  1.00 91.91           H  
ATOM   3113  C   LEU A 201     -11.158  -0.686  -8.021  1.00 91.91           C  
ATOM   3114  CB  LEU A 201     -12.209  -1.513 -10.182  1.00 91.91           C  
ATOM   3115  HB2 LEU A 201     -12.472  -2.422 -10.724  1.00 91.91           H  
ATOM   3116  HB3 LEU A 201     -13.121  -0.954  -9.970  1.00 91.91           H  
ATOM   3117  O   LEU A 201     -11.956   0.229  -7.809  1.00 91.91           O  
ATOM   3118  CG  LEU A 201     -11.316  -0.634 -11.074  1.00 91.91           C  
ATOM   3119  HG  LEU A 201     -11.162   0.337 -10.603  1.00 91.91           H  
ATOM   3120  CD1 LEU A 201      -9.959  -1.282 -11.334  1.00 91.91           C  
ATOM   3121 HD11 LEU A 201     -10.098  -2.325 -11.618  1.00 91.91           H  
ATOM   3122 HD12 LEU A 201      -9.345  -1.236 -10.435  1.00 91.91           H  
ATOM   3123 HD13 LEU A 201      -9.437  -0.738 -12.122  1.00 91.91           H  
ATOM   3124  CD2 LEU A 201     -12.015  -0.413 -12.417  1.00 91.91           C  
ATOM   3125 HD21 LEU A 201     -12.170  -1.366 -12.923  1.00 91.91           H  
ATOM   3126 HD22 LEU A 201     -12.976   0.074 -12.249  1.00 91.91           H  
ATOM   3127 HD23 LEU A 201     -11.397   0.238 -13.035  1.00 91.91           H  
ATOM   3128  N   GLY A 202      -9.899  -0.666  -7.601  1.00 93.71           N  
ATOM   3129  H   GLY A 202      -9.340  -1.489  -7.777  1.00 93.71           H  
ATOM   3130  CA  GLY A 202      -9.210   0.493  -7.058  1.00 93.71           C  
ATOM   3131  HA2 GLY A 202      -9.895   1.045  -6.416  1.00 93.71           H  
ATOM   3132  HA3 GLY A 202      -8.369   0.152  -6.454  1.00 93.71           H  
ATOM   3133  C   GLY A 202      -8.675   1.434  -8.139  1.00 93.71           C  
ATOM   3134  O   GLY A 202      -8.320   1.023  -9.249  1.00 93.71           O  
ATOM   3135  N   CYS A 203      -8.583   2.711  -7.802  1.00 92.92           N  
ATOM   3136  H   CYS A 203      -8.988   3.000  -6.923  1.00 92.92           H  
ATOM   3137  CA  CYS A 203      -8.194   3.766  -8.726  1.00 92.92           C  
ATOM   3138  HA  CYS A 203      -7.643   3.365  -9.577  1.00 92.92           H  
ATOM   3139  C   CYS A 203      -7.322   4.796  -8.022  1.00 92.92           C  
ATOM   3140  CB  CYS A 203      -9.483   4.417  -9.219  1.00 92.92           C  
ATOM   3141  HB2 CYS A 203     -10.080   4.706  -8.353  1.00 92.92           H  
ATOM   3142  HB3 CYS A 203      -9.240   5.332  -9.760  1.00 92.92           H  
ATOM   3143  O   CYS A 203      -7.823   5.504  -7.150  1.00 92.92           O  
ATOM   3144  SG  CYS A 203     -10.485   3.366 -10.286  1.00 92.92           S  
ATOM   3145  N   TYR A 204      -6.044   4.893  -8.392  1.00 92.36           N  
ATOM   3146  H   TYR A 204      -5.679   4.298  -9.122  1.00 92.36           H  
ATOM   3147  CA  TYR A 204      -5.193   5.975  -7.905  1.00 92.36           C  
ATOM   3148  HA  TYR A 204      -5.452   6.182  -6.866  1.00 92.36           H  
ATOM   3149  C   TYR A 204      -5.474   7.265  -8.682  1.00 92.36           C  
ATOM   3150  CB  TYR A 204      -3.713   5.567  -7.906  1.00 92.36           C  
ATOM   3151  HB2 TYR A 204      -3.478   5.016  -8.817  1.00 92.36           H  
ATOM   3152  HB3 TYR A 204      -3.104   6.471  -7.910  1.00 92.36           H  
ATOM   3153  O   TYR A 204      -5.426   7.296  -9.916  1.00 92.36           O  
ATOM   3154  CG  TYR A 204      -3.316   4.753  -6.683  1.00 92.36           C  
ATOM   3155  CD1 TYR A 204      -3.067   5.409  -5.463  1.00 92.36           C  
ATOM   3156  HD1 TYR A 204      -3.157   6.483  -5.391  1.00 92.36           H  
ATOM   3157  CD2 TYR A 204      -3.203   3.351  -6.745  1.00 92.36           C  
ATOM   3158  HD2 TYR A 204      -3.374   2.847  -7.685  1.00 92.36           H  
ATOM   3159  CE1 TYR A 204      -2.696   4.680  -4.318  1.00 92.36           C  
ATOM   3160  HE1 TYR A 204      -2.494   5.194  -3.389  1.00 92.36           H  
ATOM   3161  CE2 TYR A 204      -2.851   2.615  -5.590  1.00 92.36           C  
ATOM   3162  HE2 TYR A 204      -2.758   1.539  -5.619  1.00 92.36           H  
ATOM   3163  OH  TYR A 204      -2.289   2.566  -3.247  1.00 92.36           O  
ATOM   3164  HH  TYR A 204      -2.172   3.119  -2.471  1.00 92.36           H  
ATOM   3165  CZ  TYR A 204      -2.594   3.278  -4.368  1.00 92.36           C  
ATOM   3166  N   TYR A 205      -5.775   8.329  -7.937  1.00 90.26           N  
ATOM   3167  H   TYR A 205      -5.844   8.196  -6.938  1.00 90.26           H  
ATOM   3168  CA  TYR A 205      -5.948   9.689  -8.423  1.00 90.26           C  
ATOM   3169  HA  TYR A 205      -6.060   9.667  -9.507  1.00 90.26           H  
ATOM   3170  C   TYR A 205      -4.716  10.530  -8.079  1.00 90.26           C  
ATOM   3171  CB  TYR A 205      -7.224  10.307  -7.840  1.00 90.26           C  
ATOM   3172  HB2 TYR A 205      -8.060   9.625  -7.998  1.00 90.26           H  
ATOM   3173  HB3 TYR A 205      -7.111  10.420  -6.762  1.00 90.26           H  
ATOM   3174  O   TYR A 205      -4.474  10.889  -6.925  1.00 90.26           O  
ATOM   3175  CG  TYR A 205      -7.562  11.654  -8.455  1.00 90.26           C  
ATOM   3176  CD1 TYR A 205      -7.164  12.841  -7.811  1.00 90.26           C  
ATOM   3177  HD1 TYR A 205      -6.605  12.786  -6.888  1.00 90.26           H  
ATOM   3178  CD2 TYR A 205      -8.241  11.722  -9.688  1.00 90.26           C  
ATOM   3179  HD2 TYR A 205      -8.520  10.814 -10.202  1.00 90.26           H  
ATOM   3180  CE1 TYR A 205      -7.478  14.094  -8.372  1.00 90.26           C  
ATOM   3181  HE1 TYR A 205      -7.171  15.000  -7.871  1.00 90.26           H  
ATOM   3182  CE2 TYR A 205      -8.559  12.971 -10.254  1.00 90.26           C  
ATOM   3183  HE2 TYR A 205      -9.083  13.031 -11.196  1.00 90.26           H  
ATOM   3184  OH  TYR A 205      -8.518  15.364 -10.127  1.00 90.26           O  
ATOM   3185  HH  TYR A 205      -8.202  16.087  -9.580  1.00 90.26           H  
ATOM   3186  CZ  TYR A 205      -8.187  14.160  -9.592  1.00 90.26           C  
ATOM   3187  N   GLU A 206      -3.949  10.874  -9.109  1.00 85.61           N  
ATOM   3188  H   GLU A 206      -4.170  10.505 -10.023  1.00 85.61           H  
ATOM   3189  CA  GLU A 206      -2.850  11.830  -9.015  1.00 85.61           C  
ATOM   3190  HA  GLU A 206      -2.179  11.564  -8.198  1.00 85.61           H  
ATOM   3191  C   GLU A 206      -3.396  13.251  -8.798  1.00 85.61           C  
ATOM   3192  CB  GLU A 206      -2.068  11.820 -10.328  1.00 85.61           C  
ATOM   3193  HB2 GLU A 206      -1.357  12.647 -10.315  1.00 85.61           H  
ATOM   3194  HB3 GLU A 206      -2.786  12.009 -11.125  1.00 85.61           H  
ATOM   3195  O   GLU A 206      -3.878  13.897  -9.731  1.00 85.61           O  
ATOM   3196  CG  GLU A 206      -1.327  10.529 -10.676  1.00 85.61           C  
ATOM   3197  HG2 GLU A 206      -2.044   9.709 -10.701  1.00 85.61           H  
ATOM   3198  HG3 GLU A 206      -0.576  10.308  -9.918  1.00 85.61           H  
ATOM   3199  CD  GLU A 206      -0.689  10.706 -12.060  1.00 85.61           C  
ATOM   3200  OE1 GLU A 206       0.551  10.741 -12.174  1.00 85.61           O  
ATOM   3201  OE2 GLU A 206      -1.459  10.926 -13.031  1.00 85.61           O  
ATOM   3202  N   ASN A 207      -3.254  13.793  -7.591  1.00 82.71           N  
ATOM   3203  H   ASN A 207      -2.924  13.201  -6.842  1.00 82.71           H  
ATOM   3204  CA  ASN A 207      -3.600  15.186  -7.279  1.00 82.71           C  
ATOM   3205  HA  ASN A 207      -4.672  15.329  -7.417  1.00 82.71           H  
ATOM   3206  C   ASN A 207      -2.869  16.194  -8.204  1.00 82.71           C  
ATOM   3207  CB  ASN A 207      -3.259  15.357  -5.791  1.00 82.71           C  
ATOM   3208  HB2 ASN A 207      -2.195  15.169  -5.646  1.00 82.71           H  
ATOM   3209  HB3 ASN A 207      -3.801  14.601  -5.222  1.00 82.71           H  
ATOM   3210  O   ASN A 207      -3.426  17.221  -8.594  1.00 82.71           O  
ATOM   3211  CG  ASN A 207      -3.580  16.697  -5.159  1.00 82.71           C  
ATOM   3212  ND2 ASN A 207      -3.210  16.811  -3.909  1.00 82.71           N  
ATOM   3213 HD21 ASN A 207      -2.763  16.025  -3.458  1.00 82.71           H  
ATOM   3214 HD22 ASN A 207      -3.329  17.680  -3.408  1.00 82.71           H  
ATOM   3215  OD1 ASN A 207      -4.154  17.616  -5.730  1.00 82.71           O  
ATOM   3216  N   TRP A 208      -1.648  15.866  -8.646  1.00 80.10           N  
ATOM   3217  H   TRP A 208      -1.243  14.999  -8.323  1.00 80.10           H  
ATOM   3218  CA  TRP A 208      -0.866  16.662  -9.601  1.00 80.10           C  
ATOM   3219  HA  TRP A 208      -0.946  17.709  -9.311  1.00 80.10           H  
ATOM   3220  C   TRP A 208      -1.355  16.586 -11.059  1.00 80.10           C  
ATOM   3221  CB  TRP A 208       0.613  16.264  -9.495  1.00 80.10           C  
ATOM   3222  HB2 TRP A 208       0.983  16.587  -8.522  1.00 80.10           H  
ATOM   3223  HB3 TRP A 208       1.185  16.806 -10.248  1.00 80.10           H  
ATOM   3224  O   TRP A 208      -1.007  17.457 -11.858  1.00 80.10           O  
ATOM   3225  CG  TRP A 208       0.903  14.798  -9.631  1.00 80.10           C  
ATOM   3226  CD1 TRP A 208       1.150  14.134 -10.784  1.00 80.10           C  
ATOM   3227  HD1 TRP A 208       1.176  14.575 -11.769  1.00 80.10           H  
ATOM   3228  CD2 TRP A 208       0.965  13.791  -8.572  1.00 80.10           C  
ATOM   3229  CE2 TRP A 208       1.270  12.530  -9.163  1.00 80.10           C  
ATOM   3230  CE3 TRP A 208       0.781  13.816  -7.171  1.00 80.10           C  
ATOM   3231  HE3 TRP A 208       0.591  14.755  -6.672  1.00 80.10           H  
ATOM   3232  NE1 TRP A 208       1.357  12.795 -10.510  1.00 80.10           N  
ATOM   3233  HE1 TRP A 208       1.425  12.072 -11.212  1.00 80.10           H  
ATOM   3234  CH2 TRP A 208       1.195  11.410  -7.020  1.00 80.10           C  
ATOM   3235  HH2 TRP A 208       1.303  10.516  -6.423  1.00 80.10           H  
ATOM   3236  CZ2 TRP A 208       1.385  11.354  -8.410  1.00 80.10           C  
ATOM   3237  HZ2 TRP A 208       1.628  10.419  -8.894  1.00 80.10           H  
ATOM   3238  CZ3 TRP A 208       0.897  12.639  -6.405  1.00 80.10           C  
ATOM   3239  HZ3 TRP A 208       0.795  12.682  -5.331  1.00 80.10           H  
ATOM   3240  N   ALA A 209      -2.206  15.624 -11.438  1.00 77.57           N  
ATOM   3241  H   ALA A 209      -2.530  14.952 -10.757  1.00 77.57           H  
ATOM   3242  CA  ALA A 209      -2.684  15.497 -12.821  1.00 77.57           C  
ATOM   3243  HA  ALA A 209      -1.809  15.480 -13.471  1.00 77.57           H  
ATOM   3244  C   ALA A 209      -3.561  16.677 -13.293  1.00 77.57           C  
ATOM   3245  CB  ALA A 209      -3.401  14.158 -12.984  1.00 77.57           C  
ATOM   3246  HB1 ALA A 209      -2.689  13.348 -12.826  1.00 77.57           H  
ATOM   3247  HB2 ALA A 209      -4.224  14.079 -12.274  1.00 77.57           H  
ATOM   3248  HB3 ALA A 209      -3.794  14.077 -13.997  1.00 77.57           H  
ATOM   3249  O   ALA A 209      -3.728  16.885 -14.499  1.00 77.57           O  
ATOM   3250  N   LYS A 210      -4.053  17.507 -12.362  1.00 76.40           N  
ATOM   3251  H   LYS A 210      -3.904  17.253 -11.396  1.00 76.40           H  
ATOM   3252  CA  LYS A 210      -4.746  18.774 -12.655  1.00 76.40           C  
ATOM   3253  HA  LYS A 210      -5.482  18.565 -13.431  1.00 76.40           H  
ATOM   3254  C   LYS A 210      -3.829  19.882 -13.205  1.00 76.40           C  
ATOM   3255  CB  LYS A 210      -5.518  19.224 -11.403  1.00 76.40           C  
ATOM   3256  HB2 LYS A 210      -6.250  19.979 -11.688  1.00 76.40           H  
ATOM   3257  HB3 LYS A 210      -6.066  18.365 -11.013  1.00 76.40           H  
ATOM   3258  O   LYS A 210      -4.341  20.890 -13.697  1.00 76.40           O  
ATOM   3259  CG  LYS A 210      -4.618  19.808 -10.298  1.00 76.40           C  
ATOM   3260  HG2 LYS A 210      -3.712  19.209 -10.207  1.00 76.40           H  
ATOM   3261  HG3 LYS A 210      -4.330  20.825 -10.565  1.00 76.40           H  
ATOM   3262  CD  LYS A 210      -5.348  19.819  -8.948  1.00 76.40           C  
ATOM   3263  HD2 LYS A 210      -6.249  20.429  -9.013  1.00 76.40           H  
ATOM   3264  HD3 LYS A 210      -5.632  18.798  -8.694  1.00 76.40           H  
ATOM   3265  CE  LYS A 210      -4.434  20.367  -7.850  1.00 76.40           C  
ATOM   3266  HE2 LYS A 210      -4.272  21.432  -8.012  1.00 76.40           H  
ATOM   3267  HE3 LYS A 210      -3.472  19.860  -7.917  1.00 76.40           H  
ATOM   3268  NZ  LYS A 210      -5.010  20.129  -6.508  1.00 76.40           N  
ATOM   3269  HZ1 LYS A 210      -4.476  20.588  -5.784  1.00 76.40           H  
ATOM   3270  HZ2 LYS A 210      -5.965  20.447  -6.427  1.00 76.40           H  
ATOM   3271  HZ3 LYS A 210      -4.993  19.142  -6.294  1.00 76.40           H  
ATOM   3272  N   TYR A 211      -2.504  19.705 -13.129  1.00 74.24           N  
ATOM   3273  H   TYR A 211      -2.161  18.885 -12.651  1.00 74.24           H  
ATOM   3274  CA  TYR A 211      -1.492  20.638 -13.652  1.00 74.24           C  
ATOM   3275  HA  TYR A 211      -1.929  21.635 -13.706  1.00 74.24           H  
ATOM   3276  C   TYR A 211      -1.018  20.307 -15.077  1.00 74.24           C  
ATOM   3277  CB  TYR A 211      -0.294  20.700 -12.690  1.00 74.24           C  
ATOM   3278  HB2 TYR A 211       0.405  21.453 -13.054  1.00 74.24           H  
ATOM   3279  HB3 TYR A 211       0.222  19.741 -12.720  1.00 74.24           H  
ATOM   3280  O   TYR A 211      -0.289  21.095 -15.678  1.00 74.24           O  
ATOM   3281  CG  TYR A 211      -0.634  21.041 -11.249  1.00 74.24           C  
ATOM   3282  CD1 TYR A 211      -1.422  22.172 -10.952  1.00 74.24           C  
ATOM   3283  HD1 TYR A 211      -1.779  22.809 -11.748  1.00 74.24           H  
ATOM   3284  CD2 TYR A 211      -0.140  20.239 -10.202  1.00 74.24           C  
ATOM   3285  HD2 TYR A 211       0.483  19.386 -10.429  1.00 74.24           H  
ATOM   3286  CE1 TYR A 211      -1.735  22.482  -9.615  1.00 74.24           C  
ATOM   3287  HE1 TYR A 211      -2.332  23.349  -9.374  1.00 74.24           H  
ATOM   3288  CE2 TYR A 211      -0.439  20.553  -8.862  1.00 74.24           C  
ATOM   3289  HE2 TYR A 211      -0.049  19.940  -8.063  1.00 74.24           H  
ATOM   3290  OH  TYR A 211      -1.556  21.985  -7.284  1.00 74.24           O  
ATOM   3291  HH  TYR A 211      -1.049  21.472  -6.650  1.00 74.24           H  
ATOM   3292  CZ  TYR A 211      -1.241  21.676  -8.568  1.00 74.24           C  
ATOM   3293  N   ARG A 212      -1.438  19.168 -15.642  1.00 72.58           N  
ATOM   3294  H   ARG A 212      -2.057  18.572 -15.110  1.00 72.58           H  
ATOM   3295  CA  ARG A 212      -1.172  18.828 -17.047  1.00 72.58           C  
ATOM   3296  HA  ARG A 212      -0.104  18.944 -17.235  1.00 72.58           H  
ATOM   3297  C   ARG A 212      -1.923  19.787 -17.985  1.00 72.58           C  
ATOM   3298  CB  ARG A 212      -1.584  17.384 -17.337  1.00 72.58           C  
ATOM   3299  HB2 ARG A 212      -1.307  17.140 -18.362  1.00 72.58           H  
ATOM   3300  HB3 ARG A 212      -2.672  17.367 -17.286  1.00 72.58           H  
ATOM   3301  O   ARG A 212      -2.928  20.390 -17.605  1.00 72.58           O  
ATOM   3302  CG  ARG A 212      -1.021  16.287 -16.407  1.00 72.58           C  
ATOM   3303  HG2 ARG A 212       0.012  16.054 -16.668  1.00 72.58           H  
ATOM   3304  HG3 ARG A 212      -1.090  16.577 -15.359  1.00 72.58           H  
ATOM   3305  CD  ARG A 212      -1.938  15.095 -16.674  1.00 72.58           C  
ATOM   3306  HD2 ARG A 212      -2.956  15.415 -16.451  1.00 72.58           H  
ATOM   3307  HD3 ARG A 212      -1.870  14.849 -17.734  1.00 72.58           H  
ATOM   3308  NE  ARG A 212      -1.711  13.872 -15.893  1.00 72.58           N  
ATOM   3309  HE  ARG A 212      -0.913  13.799 -15.279  1.00 72.58           H  
ATOM   3310  NH1 ARG A 212      -3.440  12.808 -16.936  1.00 72.58           N  
ATOM   3311 HH11 ARG A 212      -4.040  12.001 -17.030  1.00 72.58           H  
ATOM   3312 HH12 ARG A 212      -3.680  13.662 -17.420  1.00 72.58           H  
ATOM   3313  NH2 ARG A 212      -2.246  11.672 -15.465  1.00 72.58           N  
ATOM   3314 HH21 ARG A 212      -2.807  10.864 -15.691  1.00 72.58           H  
ATOM   3315 HH22 ARG A 212      -1.638  11.590 -14.663  1.00 72.58           H  
ATOM   3316  CZ  ARG A 212      -2.450  12.793 -16.087  1.00 72.58           C  
ATOM   3317  N   THR A 213      -1.457  19.910 -19.223  1.00 65.98           N  
ATOM   3318  H   THR A 213      -0.655  19.364 -19.503  1.00 65.98           H  
ATOM   3319  CA  THR A 213      -1.978  20.865 -20.215  1.00 65.98           C  
ATOM   3320  HA  THR A 213      -2.488  21.670 -19.685  1.00 65.98           H  
ATOM   3321  C   THR A 213      -3.003  20.248 -21.176  1.00 65.98           C  
ATOM   3322  CB  THR A 213      -0.815  21.502 -20.995  1.00 65.98           C  
ATOM   3323  HB  THR A 213      -1.211  22.094 -21.821  1.00 65.98           H  
ATOM   3324  O   THR A 213      -3.042  19.037 -21.390  1.00 65.98           O  
ATOM   3325  CG2 THR A 213       0.037  22.408 -20.107  1.00 65.98           C  
ATOM   3326 HG21 THR A 213       0.817  22.880 -20.704  1.00 65.98           H  
ATOM   3327 HG22 THR A 213      -0.586  23.187 -19.668  1.00 65.98           H  
ATOM   3328 HG23 THR A 213       0.501  21.832 -19.307  1.00 65.98           H  
ATOM   3329  OG1 THR A 213       0.033  20.500 -21.501  1.00 65.98           O  
ATOM   3330  HG1 THR A 213       0.738  20.920 -21.998  1.00 65.98           H  
ATOM   3331  N   GLY A 214      -3.845  21.091 -21.786  1.00 66.85           N  
ATOM   3332  H   GLY A 214      -3.808  22.071 -21.541  1.00 66.85           H  
ATOM   3333  CA  GLY A 214      -4.779  20.687 -22.845  1.00 66.85           C  
ATOM   3334  HA2 GLY A 214      -4.198  20.340 -23.700  1.00 66.85           H  
ATOM   3335  HA3 GLY A 214      -5.364  21.549 -23.164  1.00 66.85           H  
ATOM   3336  C   GLY A 214      -5.756  19.576 -22.435  1.00 66.85           C  
ATOM   3337  O   GLY A 214      -6.233  19.539 -21.302  1.00 66.85           O  
ATOM   3338  N   VAL A 215      -6.029  18.649 -23.361  1.00 61.32           N  
ATOM   3339  H   VAL A 215      -5.564  18.723 -24.254  1.00 61.32           H  
ATOM   3340  CA  VAL A 215      -6.946  17.500 -23.172  1.00 61.32           C  
ATOM   3341  HA  VAL A 215      -7.858  17.879 -22.710  1.00 61.32           H  
ATOM   3342  C   VAL A 215      -6.416  16.422 -22.213  1.00 61.32           C  
ATOM   3343  CB  VAL A 215      -7.345  16.868 -24.526  1.00 61.32           C  
ATOM   3344  HB  VAL A 215      -8.103  16.107 -24.343  1.00 61.32           H  
ATOM   3345  O   VAL A 215      -7.033  15.370 -22.062  1.00 61.32           O  
ATOM   3346  CG1 VAL A 215      -7.968  17.904 -25.471  1.00 61.32           C  
ATOM   3347 HG11 VAL A 215      -8.793  18.408 -24.968  1.00 61.32           H  
ATOM   3348 HG12 VAL A 215      -7.228  18.642 -25.781  1.00 61.32           H  
ATOM   3349 HG13 VAL A 215      -8.356  17.402 -26.357  1.00 61.32           H  
ATOM   3350  CG2 VAL A 215      -6.168  16.200 -25.249  1.00 61.32           C  
ATOM   3351 HG21 VAL A 215      -5.806  15.361 -24.653  1.00 61.32           H  
ATOM   3352 HG22 VAL A 215      -5.352  16.905 -25.407  1.00 61.32           H  
ATOM   3353 HG23 VAL A 215      -6.495  15.813 -26.214  1.00 61.32           H  
ATOM   3354  N   TYR A 216      -5.260  16.663 -21.593  1.00 65.90           N  
ATOM   3355  H   TYR A 216      -4.787  17.532 -21.794  1.00 65.90           H  
ATOM   3356  CA  TYR A 216      -4.569  15.730 -20.706  1.00 65.90           C  
ATOM   3357  HA  TYR A 216      -4.986  14.730 -20.830  1.00 65.90           H  
ATOM   3358  C   TYR A 216      -4.710  16.082 -19.228  1.00 65.90           C  
ATOM   3359  CB  TYR A 216      -3.098  15.700 -21.112  1.00 65.90           C  
ATOM   3360  HB2 TYR A 216      -2.630  16.642 -20.824  1.00 65.90           H  
ATOM   3361  HB3 TYR A 216      -2.604  14.922 -20.531  1.00 65.90           H  
ATOM   3362  O   TYR A 216      -4.387  15.255 -18.370  1.00 65.90           O  
ATOM   3363  CG  TYR A 216      -2.865  15.456 -22.592  1.00 65.90           C  
ATOM   3364  CD1 TYR A 216      -3.565  14.431 -23.262  1.00 65.90           C  
ATOM   3365  HD1 TYR A 216      -4.254  13.796 -22.724  1.00 65.90           H  
ATOM   3366  CD2 TYR A 216      -1.956  16.265 -23.302  1.00 65.90           C  
ATOM   3367  HD2 TYR A 216      -1.430  17.061 -22.795  1.00 65.90           H  
ATOM   3368  CE1 TYR A 216      -3.326  14.192 -24.628  1.00 65.90           C  
ATOM   3369  HE1 TYR A 216      -3.812  13.377 -25.144  1.00 65.90           H  
ATOM   3370  CE2 TYR A 216      -1.716  16.027 -24.670  1.00 65.90           C  
ATOM   3371  HE2 TYR A 216      -1.006  16.635 -25.210  1.00 65.90           H  
ATOM   3372  OH  TYR A 216      -2.180  14.737 -26.648  1.00 65.90           O  
ATOM   3373  HH  TYR A 216      -1.416  15.207 -26.989  1.00 65.90           H  
ATOM   3374  CZ  TYR A 216      -2.396  14.981 -25.331  1.00 65.90           C  
ATOM   3375  N   LYS A 217      -5.195  17.296 -18.932  1.00 74.11           N  
ATOM   3376  H   LYS A 217      -5.452  17.893 -19.704  1.00 74.11           H  
ATOM   3377  CA  LYS A 217      -5.599  17.719 -17.593  1.00 74.11           C  
ATOM   3378  HA  LYS A 217      -4.746  17.687 -16.916  1.00 74.11           H  
ATOM   3379  C   LYS A 217      -6.666  16.764 -17.067  1.00 74.11           C  
ATOM   3380  CB  LYS A 217      -6.118  19.160 -17.671  1.00 74.11           C  
ATOM   3381  HB2 LYS A 217      -6.986  19.212 -18.329  1.00 74.11           H  
ATOM   3382  HB3 LYS A 217      -5.337  19.800 -18.083  1.00 74.11           H  
ATOM   3383  O   LYS A 217      -7.767  16.722 -17.609  1.00 74.11           O  
ATOM   3384  CG  LYS A 217      -6.505  19.651 -16.273  1.00 74.11           C  
ATOM   3385  HG2 LYS A 217      -7.409  19.138 -15.946  1.00 74.11           H  
ATOM   3386  HG3 LYS A 217      -5.697  19.417 -15.580  1.00 74.11           H  
ATOM   3387  CD  LYS A 217      -6.743  21.158 -16.257  1.00 74.11           C  
ATOM   3388  HD2 LYS A 217      -5.802  21.661 -16.482  1.00 74.11           H  
ATOM   3389  HD3 LYS A 217      -7.494  21.425 -17.000  1.00 74.11           H  
ATOM   3390  CE  LYS A 217      -7.227  21.535 -14.856  1.00 74.11           C  
ATOM   3391  HE2 LYS A 217      -6.593  21.028 -14.129  1.00 74.11           H  
ATOM   3392  HE3 LYS A 217      -8.243  21.162 -14.724  1.00 74.11           H  
ATOM   3393  NZ  LYS A 217      -7.161  22.996 -14.639  1.00 74.11           N  
ATOM   3394  HZ1 LYS A 217      -7.498  23.222 -13.714  1.00 74.11           H  
ATOM   3395  HZ2 LYS A 217      -7.714  23.481 -15.331  1.00 74.11           H  
ATOM   3396  HZ3 LYS A 217      -6.197  23.289 -14.708  1.00 74.11           H  
ATOM   3397  N   ALA A 218      -6.332  16.005 -16.027  1.00 75.58           N  
ATOM   3398  H   ALA A 218      -5.428  16.127 -15.594  1.00 75.58           H  
ATOM   3399  CA  ALA A 218      -7.301  15.114 -15.410  1.00 75.58           C  
ATOM   3400  HA  ALA A 218      -7.919  14.685 -16.199  1.00 75.58           H  
ATOM   3401  C   ALA A 218      -8.228  15.887 -14.464  1.00 75.58           C  
ATOM   3402  CB  ALA A 218      -6.595  13.949 -14.713  1.00 75.58           C  
ATOM   3403  HB1 ALA A 218      -6.087  14.315 -13.821  1.00 75.58           H  
ATOM   3404  HB2 ALA A 218      -7.340  13.211 -14.416  1.00 75.58           H  
ATOM   3405  HB3 ALA A 218      -5.885  13.479 -15.394  1.00 75.58           H  
ATOM   3406  O   ALA A 218      -7.829  16.874 -13.838  1.00 75.58           O  
ATOM   3407  N   ASP A 219      -9.451  15.387 -14.345  1.00 84.15           N  
ATOM   3408  H   ASP A 219      -9.686  14.569 -14.889  1.00 84.15           H  
ATOM   3409  CA  ASP A 219     -10.424  15.772 -13.331  1.00 84.15           C  
ATOM   3410  HA  ASP A 219      -9.897  16.249 -12.505  1.00 84.15           H  
ATOM   3411  C   ASP A 219     -11.100  14.515 -12.755  1.00 84.15           C  
ATOM   3412  CB  ASP A 219     -11.412  16.810 -13.908  1.00 84.15           C  
ATOM   3413  HB2 ASP A 219     -10.839  17.649 -14.302  1.00 84.15           H  
ATOM   3414  HB3 ASP A 219     -12.022  17.195 -13.091  1.00 84.15           H  
ATOM   3415  O   ASP A 219     -10.768  13.378 -13.108  1.00 84.15           O  
ATOM   3416  CG  ASP A 219     -12.355  16.288 -15.000  1.00 84.15           C  
ATOM   3417  OD1 ASP A 219     -12.787  15.117 -14.900  1.00 84.15           O  
ATOM   3418  OD2 ASP A 219     -12.711  17.082 -15.892  1.00 84.15           O  
ATOM   3419  N   ILE A 220     -12.065  14.698 -11.853  1.00 88.40           N  
ATOM   3420  H   ILE A 220     -12.317  15.644 -11.604  1.00 88.40           H  
ATOM   3421  CA  ILE A 220     -12.721  13.584 -11.161  1.00 88.40           C  
ATOM   3422  HA  ILE A 220     -11.932  12.956 -10.750  1.00 88.40           H  
ATOM   3423  C   ILE A 220     -13.541  12.667 -12.091  1.00 88.40           C  
ATOM   3424  CB  ILE A 220     -13.557  14.098  -9.968  1.00 88.40           C  
ATOM   3425  HB  ILE A 220     -13.932  13.225  -9.434  1.00 88.40           H  
ATOM   3426  O   ILE A 220     -13.872  11.552 -11.691  1.00 88.40           O  
ATOM   3427  CG1 ILE A 220     -14.773  14.938 -10.420  1.00 88.40           C  
ATOM   3428 HG12 ILE A 220     -15.345  14.380 -11.162  1.00 88.40           H  
ATOM   3429 HG13 ILE A 220     -14.432  15.865 -10.881  1.00 88.40           H  
ATOM   3430  CG2 ILE A 220     -12.653  14.881  -8.995  1.00 88.40           C  
ATOM   3431 HG21 ILE A 220     -12.310  15.814  -9.443  1.00 88.40           H  
ATOM   3432 HG22 ILE A 220     -11.784  14.278  -8.729  1.00 88.40           H  
ATOM   3433 HG23 ILE A 220     -13.195  15.120  -8.080  1.00 88.40           H  
ATOM   3434  CD1 ILE A 220     -15.730  15.279  -9.271  1.00 88.40           C  
ATOM   3435 HD11 ILE A 220     -16.612  15.780  -9.670  1.00 88.40           H  
ATOM   3436 HD12 ILE A 220     -16.038  14.367  -8.761  1.00 88.40           H  
ATOM   3437 HD13 ILE A 220     -15.241  15.947  -8.561  1.00 88.40           H  
ATOM   3438  N   THR A 221     -13.869  13.059 -13.329  1.00 85.92           N  
ATOM   3439  H   THR A 221     -13.495  13.928 -13.681  1.00 85.92           H  
ATOM   3440  CA  THR A 221     -14.642  12.215 -14.270  1.00 85.92           C  
ATOM   3441  HA  THR A 221     -15.548  11.881 -13.764  1.00 85.92           H  
ATOM   3442  C   THR A 221     -13.885  10.954 -14.707  1.00 85.92           C  
ATOM   3443  CB  THR A 221     -15.107  12.978 -15.518  1.00 85.92           C  
ATOM   3444  HB  THR A 221     -15.738  12.304 -16.098  1.00 85.92           H  
ATOM   3445  O   THR A 221     -14.502   9.950 -15.078  1.00 85.92           O  
ATOM   3446  CG2 THR A 221     -15.940  14.219 -15.197  1.00 85.92           C  
ATOM   3447 HG21 THR A 221     -16.818  13.936 -14.616  1.00 85.92           H  
ATOM   3448 HG22 THR A 221     -16.260  14.687 -16.128  1.00 85.92           H  
ATOM   3449 HG23 THR A 221     -15.352  14.942 -14.631  1.00 85.92           H  
ATOM   3450  OG1 THR A 221     -14.028  13.347 -16.330  1.00 85.92           O  
ATOM   3451  HG1 THR A 221     -13.571  14.074 -15.900  1.00 85.92           H  
ATOM   3452  N   PHE A 222     -12.556  10.964 -14.572  1.00 81.55           N  
ATOM   3453  H   PHE A 222     -12.128  11.830 -14.277  1.00 81.55           H  
ATOM   3454  CA  PHE A 222     -11.661   9.835 -14.836  1.00 81.55           C  
ATOM   3455  HA  PHE A 222     -11.833   9.468 -15.848  1.00 81.55           H  
ATOM   3456  C   PHE A 222     -11.901   8.657 -13.869  1.00 81.55           C  
ATOM   3457  CB  PHE A 222     -10.209  10.339 -14.747  1.00 81.55           C  
ATOM   3458  HB2 PHE A 222     -10.074  10.890 -13.816  1.00 81.55           H  
ATOM   3459  HB3 PHE A 222      -9.558   9.467 -14.689  1.00 81.55           H  
ATOM   3460  O   PHE A 222     -11.610   7.510 -14.208  1.00 81.55           O  
ATOM   3461  CG  PHE A 222      -9.734  11.208 -15.909  1.00 81.55           C  
ATOM   3462  CD1 PHE A 222      -8.652  10.768 -16.695  1.00 81.55           C  
ATOM   3463  HD1 PHE A 222      -8.183   9.819 -16.485  1.00 81.55           H  
ATOM   3464  CD2 PHE A 222     -10.332  12.452 -16.209  1.00 81.55           C  
ATOM   3465  HD2 PHE A 222     -11.155  12.833 -15.622  1.00 81.55           H  
ATOM   3466  CE1 PHE A 222      -8.175  11.550 -17.761  1.00 81.55           C  
ATOM   3467  HE1 PHE A 222      -7.337  11.200 -18.346  1.00 81.55           H  
ATOM   3468  CE2 PHE A 222      -9.874  13.222 -17.292  1.00 81.55           C  
ATOM   3469  HE2 PHE A 222     -10.352  14.163 -17.521  1.00 81.55           H  
ATOM   3470  CZ  PHE A 222      -8.792  12.774 -18.068  1.00 81.55           C  
ATOM   3471  HZ  PHE A 222      -8.436  13.375 -18.892  1.00 81.55           H  
ATOM   3472  N   LEU A 223     -12.492   8.922 -12.696  1.00 88.77           N  
ATOM   3473  H   LEU A 223     -12.723   9.886 -12.504  1.00 88.77           H  
ATOM   3474  CA  LEU A 223     -12.784   7.944 -11.636  1.00 88.77           C  
ATOM   3475  HA  LEU A 223     -12.021   7.167 -11.670  1.00 88.77           H  
ATOM   3476  C   LEU A 223     -14.131   7.215 -11.818  1.00 88.77           C  
ATOM   3477  CB  LEU A 223     -12.697   8.659 -10.274  1.00 88.77           C  
ATOM   3478  HB2 LEU A 223     -12.924   7.945  -9.482  1.00 88.77           H  
ATOM   3479  HB3 LEU A 223     -13.463   9.434 -10.244  1.00 88.77           H  
ATOM   3480  O   LEU A 223     -14.565   6.446 -10.955  1.00 88.77           O  
ATOM   3481  CG  LEU A 223     -11.325   9.296  -9.983  1.00 88.77           C  
ATOM   3482  HG  LEU A 223     -11.004   9.910 -10.824  1.00 88.77           H  
ATOM   3483  CD1 LEU A 223     -11.439  10.215  -8.769  1.00 88.77           C  
ATOM   3484 HD11 LEU A 223     -11.846   9.662  -7.922  1.00 88.77           H  
ATOM   3485 HD12 LEU A 223     -10.459  10.609  -8.498  1.00 88.77           H  
ATOM   3486 HD13 LEU A 223     -12.100  11.049  -9.003  1.00 88.77           H  
ATOM   3487  CD2 LEU A 223     -10.270   8.216  -9.735  1.00 88.77           C  
ATOM   3488 HD21 LEU A 223     -10.150   7.591 -10.621  1.00 88.77           H  
ATOM   3489 HD22 LEU A 223      -9.305   8.676  -9.523  1.00 88.77           H  
ATOM   3490 HD23 LEU A 223     -10.561   7.590  -8.891  1.00 88.77           H  
ATOM   3491  N   LYS A 224     -14.819   7.434 -12.944  1.00 85.88           N  
ATOM   3492  H   LYS A 224     -14.432   8.084 -13.613  1.00 85.88           H  
ATOM   3493  CA  LYS A 224     -16.121   6.822 -13.218  1.00 85.88           C  
ATOM   3494  HA  LYS A 224     -16.773   7.073 -12.381  1.00 85.88           H  
ATOM   3495  C   LYS A 224     -16.025   5.294 -13.296  1.00 85.88           C  
ATOM   3496  CB  LYS A 224     -16.718   7.442 -14.487  1.00 85.88           C  
ATOM   3497  HB2 LYS A 224     -16.765   8.524 -14.359  1.00 85.88           H  
ATOM   3498  HB3 LYS A 224     -16.076   7.221 -15.340  1.00 85.88           H  
ATOM   3499  O   LYS A 224     -15.563   4.731 -14.286  1.00 85.88           O  
ATOM   3500  CG  LYS A 224     -18.132   6.906 -14.746  1.00 85.88           C  
ATOM   3501  HG2 LYS A 224     -18.096   5.831 -14.924  1.00 85.88           H  
ATOM   3502  HG3 LYS A 224     -18.753   7.100 -13.871  1.00 85.88           H  
ATOM   3503  CD  LYS A 224     -18.755   7.586 -15.966  1.00 85.88           C  
ATOM   3504  HD2 LYS A 224     -18.143   7.382 -16.844  1.00 85.88           H  
ATOM   3505  HD3 LYS A 224     -18.786   8.662 -15.792  1.00 85.88           H  
ATOM   3506  CE  LYS A 224     -20.174   7.050 -16.174  1.00 85.88           C  
ATOM   3507  HE2 LYS A 224     -20.116   5.981 -16.380  1.00 85.88           H  
ATOM   3508  HE3 LYS A 224     -20.731   7.183 -15.247  1.00 85.88           H  
ATOM   3509  NZ  LYS A 224     -20.857   7.758 -17.283  1.00 85.88           N  
ATOM   3510  HZ1 LYS A 224     -20.911   8.746 -17.078  1.00 85.88           H  
ATOM   3511  HZ2 LYS A 224     -20.344   7.641 -18.145  1.00 85.88           H  
ATOM   3512  HZ3 LYS A 224     -21.796   7.408 -17.406  1.00 85.88           H  
ATOM   3513  N   GLY A 225     -16.575   4.627 -12.282  1.00 85.66           N  
ATOM   3514  H   GLY A 225     -16.850   5.170 -11.476  1.00 85.66           H  
ATOM   3515  CA  GLY A 225     -16.651   3.167 -12.196  1.00 85.66           C  
ATOM   3516  HA2 GLY A 225     -16.480   2.728 -13.179  1.00 85.66           H  
ATOM   3517  HA3 GLY A 225     -17.654   2.895 -11.868  1.00 85.66           H  
ATOM   3518  C   GLY A 225     -15.659   2.526 -11.222  1.00 85.66           C  
ATOM   3519  O   GLY A 225     -15.619   1.299 -11.155  1.00 85.66           O  
ATOM   3520  N   CYS A 226     -14.902   3.314 -10.462  1.00 90.80           N  
ATOM   3521  H   CYS A 226     -14.942   4.314 -10.598  1.00 90.80           H  
ATOM   3522  CA  CYS A 226     -14.049   2.849  -9.367  1.00 90.80           C  
ATOM   3523  HA  CYS A 226     -13.456   1.997  -9.698  1.00 90.80           H  
ATOM   3524  C   CYS A 226     -14.877   2.436  -8.136  1.00 90.80           C  
ATOM   3525  CB  CYS A 226     -13.103   4.002  -9.030  1.00 90.80           C  
ATOM   3526  HB2 CYS A 226     -13.695   4.852  -8.690  1.00 90.80           H  
ATOM   3527  HB3 CYS A 226     -12.436   3.707  -8.220  1.00 90.80           H  
ATOM   3528  O   CYS A 226     -15.802   3.150  -7.755  1.00 90.80           O  
ATOM   3529  SG  CYS A 226     -12.118   4.526 -10.453  1.00 90.80           S  
ATOM   3530  N   ASP A 227     -14.543   1.313  -7.495  1.00 92.77           N  
ATOM   3531  H   ASP A 227     -13.736   0.798  -7.815  1.00 92.77           H  
ATOM   3532  CA  ASP A 227     -15.124   0.925  -6.194  1.00 92.77           C  
ATOM   3533  HA  ASP A 227     -16.148   1.292  -6.121  1.00 92.77           H  
ATOM   3534  C   ASP A 227     -14.329   1.511  -5.026  1.00 92.77           C  
ATOM   3535  CB  ASP A 227     -15.154  -0.599  -6.022  1.00 92.77           C  
ATOM   3536  HB2 ASP A 227     -14.133  -0.971  -5.943  1.00 92.77           H  
ATOM   3537  HB3 ASP A 227     -15.676  -0.847  -5.098  1.00 92.77           H  
ATOM   3538  O   ASP A 227     -14.902   1.802  -3.981  1.00 92.77           O  
ATOM   3539  CG  ASP A 227     -15.847  -1.288  -7.181  1.00 92.77           C  
ATOM   3540  OD1 ASP A 227     -17.034  -1.021  -7.463  1.00 92.77           O  
ATOM   3541  OD2 ASP A 227     -15.159  -2.028  -7.913  1.00 92.77           O  
ATOM   3542  N   ILE A 228     -13.016   1.680  -5.212  1.00 94.92           N  
ATOM   3543  H   ILE A 228     -12.626   1.417  -6.105  1.00 94.92           H  
ATOM   3544  CA  ILE A 228     -12.106   2.317  -4.257  1.00 94.92           C  
ATOM   3545  HA  ILE A 228     -12.704   2.775  -3.469  1.00 94.92           H  
ATOM   3546  C   ILE A 228     -11.351   3.429  -4.993  1.00 94.92           C  
ATOM   3547  CB  ILE A 228     -11.141   1.300  -3.592  1.00 94.92           C  
ATOM   3548  HB  ILE A 228     -10.384   1.012  -4.322  1.00 94.92           H  
ATOM   3549  O   ILE A 228     -10.892   3.227  -6.119  1.00 94.92           O  
ATOM   3550  CG1 ILE A 228     -11.847   0.004  -3.119  1.00 94.92           C  
ATOM   3551 HG12 ILE A 228     -12.625   0.252  -2.397  1.00 94.92           H  
ATOM   3552 HG13 ILE A 228     -12.319  -0.476  -3.976  1.00 94.92           H  
ATOM   3553  CG2 ILE A 228     -10.424   1.988  -2.419  1.00 94.92           C  
ATOM   3554 HG21 ILE A 228      -9.886   2.873  -2.757  1.00 94.92           H  
ATOM   3555 HG22 ILE A 228      -9.686   1.327  -1.965  1.00 94.92           H  
ATOM   3556 HG23 ILE A 228     -11.147   2.278  -1.656  1.00 94.92           H  
ATOM   3557  CD1 ILE A 228     -10.899  -1.031  -2.497  1.00 94.92           C  
ATOM   3558 HD11 ILE A 228     -11.431  -1.967  -2.327  1.00 94.92           H  
ATOM   3559 HD12 ILE A 228     -10.060  -1.219  -3.168  1.00 94.92           H  
ATOM   3560 HD13 ILE A 228     -10.527  -0.676  -1.536  1.00 94.92           H  
ATOM   3561  N   ILE A 229     -11.230   4.602  -4.379  1.00 95.36           N  
ATOM   3562  H   ILE A 229     -11.605   4.684  -3.445  1.00 95.36           H  
ATOM   3563  CA  ILE A 229     -10.547   5.772  -4.938  1.00 95.36           C  
ATOM   3564  HA  ILE A 229     -10.074   5.511  -5.885  1.00 95.36           H  
ATOM   3565  C   ILE A 229      -9.445   6.181  -3.964  1.00 95.36           C  
ATOM   3566  CB  ILE A 229     -11.556   6.909  -5.216  1.00 95.36           C  
ATOM   3567  HB  ILE A 229     -12.097   7.122  -4.294  1.00 95.36           H  
ATOM   3568  O   ILE A 229      -9.733   6.688  -2.883  1.00 95.36           O  
ATOM   3569  CG1 ILE A 229     -12.577   6.470  -6.297  1.00 95.36           C  
ATOM   3570 HG12 ILE A 229     -13.008   5.508  -6.018  1.00 95.36           H  
ATOM   3571 HG13 ILE A 229     -12.062   6.338  -7.248  1.00 95.36           H  
ATOM   3572  CG2 ILE A 229     -10.811   8.186  -5.648  1.00 95.36           C  
ATOM   3573 HG21 ILE A 229     -11.524   8.990  -5.832  1.00 95.36           H  
ATOM   3574 HG22 ILE A 229     -10.223   7.999  -6.546  1.00 95.36           H  
ATOM   3575 HG23 ILE A 229     -10.145   8.529  -4.857  1.00 95.36           H  
ATOM   3576  CD1 ILE A 229     -13.756   7.429  -6.494  1.00 95.36           C  
ATOM   3577 HD11 ILE A 229     -13.419   8.361  -6.950  1.00 95.36           H  
ATOM   3578 HD12 ILE A 229     -14.487   6.969  -7.159  1.00 95.36           H  
ATOM   3579 HD13 ILE A 229     -14.232   7.638  -5.536  1.00 95.36           H  
ATOM   3580  N   TYR A 230      -8.196   5.964  -4.362  1.00 95.04           N  
ATOM   3581  H   TYR A 230      -8.045   5.627  -5.302  1.00 95.04           H  
ATOM   3582  CA  TYR A 230      -7.006   6.342  -3.607  1.00 95.04           C  
ATOM   3583  HA  TYR A 230      -7.229   6.340  -2.540  1.00 95.04           H  
ATOM   3584  C   TYR A 230      -6.563   7.743  -4.020  1.00 95.04           C  
ATOM   3585  CB  TYR A 230      -5.892   5.328  -3.861  1.00 95.04           C  
ATOM   3586  HB2 TYR A 230      -5.652   5.332  -4.925  1.00 95.04           H  
ATOM   3587  HB3 TYR A 230      -5.008   5.652  -3.311  1.00 95.04           H  
ATOM   3588  O   TYR A 230      -6.365   8.012  -5.206  1.00 95.04           O  
ATOM   3589  CG  TYR A 230      -6.223   3.913  -3.456  1.00 95.04           C  
ATOM   3590  CD1 TYR A 230      -6.085   3.531  -2.110  1.00 95.04           C  
ATOM   3591  HD1 TYR A 230      -5.686   4.230  -1.390  1.00 95.04           H  
ATOM   3592  CD2 TYR A 230      -6.669   2.987  -4.419  1.00 95.04           C  
ATOM   3593  HD2 TYR A 230      -6.722   3.282  -5.457  1.00 95.04           H  
ATOM   3594  CE1 TYR A 230      -6.452   2.238  -1.706  1.00 95.04           C  
ATOM   3595  HE1 TYR A 230      -6.346   1.957  -0.669  1.00 95.04           H  
ATOM   3596  CE2 TYR A 230      -7.027   1.686  -4.021  1.00 95.04           C  
ATOM   3597  HE2 TYR A 230      -7.359   0.953  -4.742  1.00 95.04           H  
ATOM   3598  OH  TYR A 230      -7.311   0.087  -2.264  1.00 95.04           O  
ATOM   3599  HH  TYR A 230      -7.172   0.013  -1.317  1.00 95.04           H  
ATOM   3600  CZ  TYR A 230      -6.941   1.326  -2.662  1.00 95.04           C  
ATOM   3601  N   TYR A 231      -6.423   8.643  -3.055  1.00 92.82           N  
ATOM   3602  H   TYR A 231      -6.621   8.354  -2.107  1.00 92.82           H  
ATOM   3603  CA  TYR A 231      -6.117  10.050  -3.279  1.00 92.82           C  
ATOM   3604  HA  TYR A 231      -6.064  10.253  -4.349  1.00 92.82           H  
ATOM   3605  C   TYR A 231      -4.759  10.400  -2.663  1.00 92.82           C  
ATOM   3606  CB  TYR A 231      -7.269  10.885  -2.701  1.00 92.82           C  
ATOM   3607  HB2 TYR A 231      -7.282  10.792  -1.615  1.00 92.82           H  
ATOM   3608  HB3 TYR A 231      -8.214  10.491  -3.074  1.00 92.82           H  
ATOM   3609  O   TYR A 231      -4.631  10.431  -1.440  1.00 92.82           O  
ATOM   3610  CG  TYR A 231      -7.170  12.343  -3.080  1.00 92.82           C  
ATOM   3611  CD1 TYR A 231      -6.351  13.210  -2.334  1.00 92.82           C  
ATOM   3612  HD1 TYR A 231      -5.828  12.841  -1.464  1.00 92.82           H  
ATOM   3613  CD2 TYR A 231      -7.835  12.808  -4.229  1.00 92.82           C  
ATOM   3614  HD2 TYR A 231      -8.448  12.134  -4.810  1.00 92.82           H  
ATOM   3615  CE1 TYR A 231      -6.168  14.541  -2.749  1.00 92.82           C  
ATOM   3616  HE1 TYR A 231      -5.508  15.193  -2.196  1.00 92.82           H  
ATOM   3617  CE2 TYR A 231      -7.663  14.139  -4.643  1.00 92.82           C  
ATOM   3618  HE2 TYR A 231      -8.144  14.503  -5.539  1.00 92.82           H  
ATOM   3619  OH  TYR A 231      -6.599  16.248  -4.377  1.00 92.82           O  
ATOM   3620  HH  TYR A 231      -5.975  16.723  -3.824  1.00 92.82           H  
ATOM   3621  CZ  TYR A 231      -6.817  14.997  -3.915  1.00 92.82           C  
ATOM   3622  N   PHE A 232      -3.748  10.662  -3.498  1.00 88.25           N  
ATOM   3623  H   PHE A 232      -3.912  10.620  -4.493  1.00 88.25           H  
ATOM   3624  CA  PHE A 232      -2.381  10.929  -3.032  1.00 88.25           C  
ATOM   3625  HA  PHE A 232      -2.142  10.202  -2.255  1.00 88.25           H  
ATOM   3626  C   PHE A 232      -2.194  12.324  -2.416  1.00 88.25           C  
ATOM   3627  CB  PHE A 232      -1.372  10.738  -4.173  1.00 88.25           C  
ATOM   3628  HB2 PHE A 232      -0.476  11.310  -3.934  1.00 88.25           H  
ATOM   3629  HB3 PHE A 232      -1.779  11.154  -5.095  1.00 88.25           H  
ATOM   3630  O   PHE A 232      -2.604  13.339  -2.994  1.00 88.25           O  
ATOM   3631  CG  PHE A 232      -0.914   9.313  -4.396  1.00 88.25           C  
ATOM   3632  CD1 PHE A 232      -0.124   8.678  -3.418  1.00 88.25           C  
ATOM   3633  HD1 PHE A 232       0.128   9.186  -2.498  1.00 88.25           H  
ATOM   3634  CD2 PHE A 232      -1.195   8.653  -5.607  1.00 88.25           C  
ATOM   3635  HD2 PHE A 232      -1.778   9.143  -6.373  1.00 88.25           H  
ATOM   3636  CE1 PHE A 232       0.366   7.382  -3.642  1.00 88.25           C  
ATOM   3637  HE1 PHE A 232       0.978   6.888  -2.902  1.00 88.25           H  
ATOM   3638  CE2 PHE A 232      -0.689   7.360  -5.834  1.00 88.25           C  
ATOM   3639  HE2 PHE A 232      -0.894   6.851  -6.764  1.00 88.25           H  
ATOM   3640  CZ  PHE A 232       0.075   6.718  -4.843  1.00 88.25           C  
ATOM   3641  HZ  PHE A 232       0.454   5.717  -4.990  1.00 88.25           H  
ATOM   3642  N   VAL A 233      -1.476  12.369  -1.289  1.00 84.90           N  
ATOM   3643  H   VAL A 233      -1.228  11.491  -0.856  1.00 84.90           H  
ATOM   3644  CA  VAL A 233      -0.987  13.585  -0.616  1.00 84.90           C  
ATOM   3645  HA  VAL A 233      -0.886  14.381  -1.354  1.00 84.90           H  
ATOM   3646  C   VAL A 233       0.405  13.369   0.006  1.00 84.90           C  
ATOM   3647  CB  VAL A 233      -1.978  14.061   0.470  1.00 84.90           C  
ATOM   3648  HB  VAL A 233      -1.504  14.893   0.992  1.00 84.90           H  
ATOM   3649  O   VAL A 233       0.678  12.305   0.559  1.00 84.90           O  
ATOM   3650  CG1 VAL A 233      -3.283  14.606  -0.122  1.00 84.90           C  
ATOM   3651 HG11 VAL A 233      -3.886  15.054   0.668  1.00 84.90           H  
ATOM   3652 HG12 VAL A 233      -3.845  13.797  -0.588  1.00 84.90           H  
ATOM   3653 HG13 VAL A 233      -3.056  15.367  -0.869  1.00 84.90           H  
ATOM   3654  CG2 VAL A 233      -2.332  12.987   1.511  1.00 84.90           C  
ATOM   3655 HG21 VAL A 233      -2.966  13.414   2.288  1.00 84.90           H  
ATOM   3656 HG22 VAL A 233      -2.853  12.155   1.036  1.00 84.90           H  
ATOM   3657 HG23 VAL A 233      -1.430  12.600   1.984  1.00 84.90           H  
ATOM   3658  N   ASN A 234       1.270  14.390  -0.007  1.00 78.57           N  
ATOM   3659  H   ASN A 234       1.038  15.253  -0.478  1.00 78.57           H  
ATOM   3660  CA  ASN A 234       2.601  14.389   0.630  1.00 78.57           C  
ATOM   3661  HA  ASN A 234       2.796  13.406   1.058  1.00 78.57           H  
ATOM   3662  C   ASN A 234       2.649  15.388   1.816  1.00 78.57           C  
ATOM   3663  CB  ASN A 234       3.653  14.612  -0.469  1.00 78.57           C  
ATOM   3664  HB2 ASN A 234       3.481  15.582  -0.936  1.00 78.57           H  
ATOM   3665  HB3 ASN A 234       3.545  13.842  -1.232  1.00 78.57           H  
ATOM   3666  O   ASN A 234       3.656  16.010   2.141  1.00 78.57           O  
ATOM   3667  CG  ASN A 234       5.091  14.572   0.014  1.00 78.57           C  
ATOM   3668  ND2 ASN A 234       5.957  15.277  -0.676  1.00 78.57           N  
ATOM   3669 HD21 ASN A 234       6.904  15.291  -0.327  1.00 78.57           H  
ATOM   3670 HD22 ASN A 234       5.604  15.917  -1.373  1.00 78.57           H  
ATOM   3671  OD1 ASN A 234       5.469  13.928   0.982  1.00 78.57           O  
ATOM   3672  N   VAL A 235       1.515  15.534   2.508  1.00 78.25           N  
ATOM   3673  H   VAL A 235       0.730  14.982   2.192  1.00 78.25           H  
ATOM   3674  CA  VAL A 235       1.257  16.572   3.526  1.00 78.25           C  
ATOM   3675  HA  VAL A 235       1.756  17.481   3.191  1.00 78.25           H  
ATOM   3676  C   VAL A 235       1.842  16.282   4.919  1.00 78.25           C  
ATOM   3677  CB  VAL A 235      -0.254  16.889   3.617  1.00 78.25           C  
ATOM   3678  HB  VAL A 235      -0.427  17.626   4.401  1.00 78.25           H  
ATOM   3679  O   VAL A 235       1.342  16.835   5.893  1.00 78.25           O  
ATOM   3680  CG1 VAL A 235      -0.780  17.516   2.325  1.00 78.25           C  
ATOM   3681 HG11 VAL A 235      -0.266  18.464   2.165  1.00 78.25           H  
ATOM   3682 HG12 VAL A 235      -0.583  16.866   1.473  1.00 78.25           H  
ATOM   3683 HG13 VAL A 235      -1.850  17.704   2.409  1.00 78.25           H  
ATOM   3684  CG2 VAL A 235      -1.081  15.640   3.953  1.00 78.25           C  
ATOM   3685 HG21 VAL A 235      -0.684  15.181   4.859  1.00 78.25           H  
ATOM   3686 HG22 VAL A 235      -2.122  15.918   4.119  1.00 78.25           H  
ATOM   3687 HG23 VAL A 235      -1.022  14.905   3.151  1.00 78.25           H  
ATOM   3688  N   LEU A 236       2.849  15.409   5.059  1.00 84.35           N  
ATOM   3689  H   LEU A 236       3.277  15.049   4.218  1.00 84.35           H  
ATOM   3690  CA  LEU A 236       3.437  15.064   6.371  1.00 84.35           C  
ATOM   3691  HA  LEU A 236       2.690  15.264   7.139  1.00 84.35           H  
ATOM   3692  C   LEU A 236       4.616  15.959   6.795  1.00 84.35           C  
ATOM   3693  CB  LEU A 236       3.779  13.563   6.457  1.00 84.35           C  
ATOM   3694  HB2 LEU A 236       4.243  13.379   7.426  1.00 84.35           H  
ATOM   3695  HB3 LEU A 236       4.514  13.322   5.689  1.00 84.35           H  
ATOM   3696  O   LEU A 236       5.170  15.765   7.881  1.00 84.35           O  
ATOM   3697  CG  LEU A 236       2.582  12.603   6.320  1.00 84.35           C  
ATOM   3698  HG  LEU A 236       2.245  12.600   5.283  1.00 84.35           H  
ATOM   3699  CD1 LEU A 236       3.019  11.188   6.699  1.00 84.35           C  
ATOM   3700 HD11 LEU A 236       2.215  10.486   6.477  1.00 84.35           H  
ATOM   3701 HD12 LEU A 236       3.265  11.137   7.760  1.00 84.35           H  
ATOM   3702 HD13 LEU A 236       3.898  10.914   6.117  1.00 84.35           H  
ATOM   3703  CD2 LEU A 236       1.396  12.962   7.220  1.00 84.35           C  
ATOM   3704 HD21 LEU A 236       0.631  12.190   7.139  1.00 84.35           H  
ATOM   3705 HD22 LEU A 236       1.723  13.047   8.257  1.00 84.35           H  
ATOM   3706 HD23 LEU A 236       0.956  13.906   6.898  1.00 84.35           H  
ATOM   3707  N   ALA A 237       4.985  16.948   5.978  1.00 79.63           N  
ATOM   3708  H   ALA A 237       4.486  17.074   5.109  1.00 79.63           H  
ATOM   3709  CA  ALA A 237       5.908  18.008   6.364  1.00 79.63           C  
ATOM   3710  HA  ALA A 237       5.829  18.137   7.444  1.00 79.63           H  
ATOM   3711  C   ALA A 237       5.551  19.363   5.730  1.00 79.63           C  
ATOM   3712  CB  ALA A 237       7.341  17.584   6.023  1.00 79.63           C  
ATOM   3713  HB1 ALA A 237       8.035  18.380   6.293  1.00 79.63           H  
ATOM   3714  HB2 ALA A 237       7.600  16.690   6.590  1.00 79.63           H  
ATOM   3715  HB3 ALA A 237       7.424  17.385   4.954  1.00 79.63           H  
ATOM   3716  O   ALA A 237       4.813  19.435   4.747  1.00 79.63           O  
ATOM   3717  N   ASP A 238       6.093  20.443   6.296  1.00 75.08           N  
ATOM   3718  H   ASP A 238       6.679  20.299   7.106  1.00 75.08           H  
ATOM   3719  CA  ASP A 238       6.060  21.783   5.700  1.00 75.08           C  
ATOM   3720  HA  ASP A 238       5.128  21.881   5.143  1.00 75.08           H  
ATOM   3721  C   ASP A 238       7.169  22.002   4.651  1.00 75.08           C  
ATOM   3722  CB  ASP A 238       6.030  22.857   6.811  1.00 75.08           C  
ATOM   3723  HB2 ASP A 238       5.214  22.625   7.495  1.00 75.08           H  
ATOM   3724  HB3 ASP A 238       5.801  23.819   6.352  1.00 75.08           H  
ATOM   3725  O   ASP A 238       8.046  21.159   4.440  1.00 75.08           O  
ATOM   3726  CG  ASP A 238       7.324  23.013   7.624  1.00 75.08           C  
ATOM   3727  OD1 ASP A 238       8.384  22.517   7.187  1.00 75.08           O  
ATOM   3728  OD2 ASP A 238       7.284  23.665   8.690  1.00 75.08           O  
ATOM   3729  N   ARG A 239       7.167  23.174   3.996  1.00 71.36           N  
ATOM   3730  H   ARG A 239       6.440  23.836   4.227  1.00 71.36           H  
ATOM   3731  CA  ARG A 239       8.197  23.557   3.006  1.00 71.36           C  
ATOM   3732  HA  ARG A 239       8.248  22.774   2.249  1.00 71.36           H  
ATOM   3733  C   ARG A 239       9.615  23.665   3.587  1.00 71.36           C  
ATOM   3734  CB  ARG A 239       7.853  24.893   2.334  1.00 71.36           C  
ATOM   3735  HB2 ARG A 239       7.823  25.675   3.093  1.00 71.36           H  
ATOM   3736  HB3 ARG A 239       8.659  25.132   1.640  1.00 71.36           H  
ATOM   3737  O   ARG A 239      10.563  23.859   2.829  1.00 71.36           O  
ATOM   3738  CG  ARG A 239       6.538  24.914   1.550  1.00 71.36           C  
ATOM   3739  HG2 ARG A 239       5.704  24.950   2.251  1.00 71.36           H  
ATOM   3740  HG3 ARG A 239       6.451  24.023   0.928  1.00 71.36           H  
ATOM   3741  CD  ARG A 239       6.540  26.163   0.659  1.00 71.36           C  
ATOM   3742  HD2 ARG A 239       6.857  27.020   1.253  1.00 71.36           H  
ATOM   3743  HD3 ARG A 239       7.250  26.010  -0.154  1.00 71.36           H  
ATOM   3744  NE  ARG A 239       5.209  26.443   0.117  1.00 71.36           N  
ATOM   3745  HE  ARG A 239       4.448  25.918   0.525  1.00 71.36           H  
ATOM   3746  NH1 ARG A 239       5.740  28.098  -1.377  1.00 71.36           N  
ATOM   3747 HH11 ARG A 239       5.436  28.797  -2.039  1.00 71.36           H  
ATOM   3748 HH12 ARG A 239       6.716  27.876  -1.240  1.00 71.36           H  
ATOM   3749  NH2 ARG A 239       3.609  27.630  -0.961  1.00 71.36           N  
ATOM   3750 HH21 ARG A 239       3.310  28.415  -1.521  1.00 71.36           H  
ATOM   3751 HH22 ARG A 239       2.966  27.231  -0.291  1.00 71.36           H  
ATOM   3752  CZ  ARG A 239       4.860  27.377  -0.741  1.00 71.36           C  
ATOM   3753  N   GLN A 240       9.765  23.613   4.907  1.00 73.19           N  
ATOM   3754  H   GLN A 240       8.949  23.427   5.473  1.00 73.19           H  
ATOM   3755  CA  GLN A 240      11.038  23.635   5.620  1.00 73.19           C  
ATOM   3756  HA  GLN A 240      11.819  24.004   4.956  1.00 73.19           H  
ATOM   3757  C   GLN A 240      11.475  22.219   6.047  1.00 73.19           C  
ATOM   3758  CB  GLN A 240      10.928  24.606   6.812  1.00 73.19           C  
ATOM   3759  HB2 GLN A 240      10.094  24.317   7.451  1.00 73.19           H  
ATOM   3760  HB3 GLN A 240      11.841  24.526   7.401  1.00 73.19           H  
ATOM   3761  O   GLN A 240      12.593  22.056   6.535  1.00 73.19           O  
ATOM   3762  CG  GLN A 240      10.757  26.084   6.416  1.00 73.19           C  
ATOM   3763  HG2 GLN A 240      10.900  26.695   7.307  1.00 73.19           H  
ATOM   3764  HG3 GLN A 240      11.544  26.344   5.708  1.00 73.19           H  
ATOM   3765  CD  GLN A 240       9.397  26.464   5.819  1.00 73.19           C  
ATOM   3766  NE2 GLN A 240       9.361  27.405   4.902  1.00 73.19           N  
ATOM   3767 HE21 GLN A 240       8.436  27.620   4.557  1.00 73.19           H  
ATOM   3768 HE22 GLN A 240      10.216  27.817   4.558  1.00 73.19           H  
ATOM   3769  OE1 GLN A 240       8.335  25.971   6.150  1.00 73.19           O  
ATOM   3770  N   GLY A 241      10.638  21.199   5.824  1.00 72.35           N  
ATOM   3771  H   GLY A 241       9.716  21.415   5.473  1.00 72.35           H  
ATOM   3772  CA  GLY A 241      10.883  19.806   6.195  1.00 72.35           C  
ATOM   3773  HA2 GLY A 241      11.939  19.574   6.063  1.00 72.35           H  
ATOM   3774  HA3 GLY A 241      10.301  19.167   5.530  1.00 72.35           H  
ATOM   3775  C   GLY A 241      10.493  19.456   7.634  1.00 72.35           C  
ATOM   3776  O   GLY A 241      10.821  18.359   8.087  1.00 72.35           O  
ATOM   3777  N   ASN A 242       9.809  20.344   8.366  1.00 79.28           N  
ATOM   3778  H   ASN A 242       9.475  21.187   7.920  1.00 79.28           H  
ATOM   3779  CA  ASN A 242       9.329  20.043   9.716  1.00 79.28           C  
ATOM   3780  HA  ASN A 242      10.118  19.512  10.248  1.00 79.28           H  
ATOM   3781  C   ASN A 242       8.090  19.148   9.647  1.00 79.28           C  
ATOM   3782  CB  ASN A 242       8.991  21.313  10.509  1.00 79.28           C  
ATOM   3783  HB2 ASN A 242       8.077  21.747  10.103  1.00 79.28           H  
ATOM   3784  HB3 ASN A 242       8.789  21.047  11.546  1.00 79.28           H  
ATOM   3785  O   ASN A 242       7.174  19.412   8.870  1.00 79.28           O  
ATOM   3786  CG  ASN A 242      10.082  22.358  10.502  1.00 79.28           C  
ATOM   3787  ND2 ASN A 242       9.821  23.496   9.914  1.00 79.28           N  
ATOM   3788 HD21 ASN A 242      10.571  24.169   9.836  1.00 79.28           H  
ATOM   3789 HD22 ASN A 242       8.949  23.590   9.415  1.00 79.28           H  
ATOM   3790  OD1 ASN A 242      11.159  22.180  11.050  1.00 79.28           O  
ATOM   3791  N   ILE A 243       8.038  18.123  10.495  1.00 81.49           N  
ATOM   3792  H   ILE A 243       8.812  17.985  11.129  1.00 81.49           H  
ATOM   3793  CA  ILE A 243       6.984  17.103  10.472  1.00 81.49           C  
ATOM   3794  HA  ILE A 243       6.766  16.876   9.428  1.00 81.49           H  
ATOM   3795  C   ILE A 243       5.688  17.645  11.092  1.00 81.49           C  
ATOM   3796  CB  ILE A 243       7.509  15.800  11.116  1.00 81.49           C  
ATOM   3797  HB  ILE A 243       7.877  16.020  12.118  1.00 81.49           H  
ATOM   3798  O   ILE A 243       5.620  17.906  12.295  1.00 81.49           O  
ATOM   3799  CG1 ILE A 243       8.687  15.294  10.253  1.00 81.49           C  
ATOM   3800 HG12 ILE A 243       9.499  16.020  10.289  1.00 81.49           H  
ATOM   3801 HG13 ILE A 243       8.363  15.213   9.215  1.00 81.49           H  
ATOM   3802  CG2 ILE A 243       6.397  14.746  11.242  1.00 81.49           C  
ATOM   3803 HG21 ILE A 243       5.633  15.111  11.928  1.00 81.49           H  
ATOM   3804 HG22 ILE A 243       6.787  13.820  11.664  1.00 81.49           H  
ATOM   3805 HG23 ILE A 243       5.956  14.545  10.265  1.00 81.49           H  
ATOM   3806  CD1 ILE A 243       9.277  13.954  10.677  1.00 81.49           C  
ATOM   3807 HD11 ILE A 243      10.171  13.770  10.081  1.00 81.49           H  
ATOM   3808 HD12 ILE A 243       8.568  13.147  10.493  1.00 81.49           H  
ATOM   3809 HD13 ILE A 243       9.549  13.987  11.733  1.00 81.49           H  
ATOM   3810  N   ALA A 244       4.665  17.816  10.254  1.00 80.86           N  
ATOM   3811  H   ALA A 244       4.799  17.536   9.293  1.00 80.86           H  
ATOM   3812  CA  ALA A 244       3.350  18.367  10.586  1.00 80.86           C  
ATOM   3813  HA  ALA A 244       3.019  17.986  11.552  1.00 80.86           H  
ATOM   3814  C   ALA A 244       2.325  17.970   9.508  1.00 80.86           C  
ATOM   3815  CB  ALA A 244       3.464  19.897  10.657  1.00 80.86           C  
ATOM   3816  HB1 ALA A 244       4.177  20.181  11.431  1.00 80.86           H  
ATOM   3817  HB2 ALA A 244       3.809  20.286   9.699  1.00 80.86           H  
ATOM   3818  HB3 ALA A 244       2.492  20.331  10.890  1.00 80.86           H  
ATOM   3819  O   ALA A 244       2.703  17.828   8.348  1.00 80.86           O  
ATOM   3820  N   LEU A 245       1.034  17.850   9.849  1.00 82.02           N  
ATOM   3821  H   LEU A 245       0.757  17.921  10.817  1.00 82.02           H  
ATOM   3822  CA  LEU A 245      -0.021  17.634   8.850  1.00 82.02           C  
ATOM   3823  HA  LEU A 245       0.383  16.957   8.097  1.00 82.02           H  
ATOM   3824  C   LEU A 245      -0.403  18.956   8.151  1.00 82.02           C  
ATOM   3825  CB  LEU A 245      -1.217  16.928   9.515  1.00 82.02           C  
ATOM   3826  HB2 LEU A 245      -0.853  16.056  10.058  1.00 82.02           H  
ATOM   3827  HB3 LEU A 245      -1.666  17.611  10.236  1.00 82.02           H  
ATOM   3828  O   LEU A 245      -1.193  19.750   8.667  1.00 82.02           O  
ATOM   3829  CG  LEU A 245      -2.308  16.472   8.527  1.00 82.02           C  
ATOM   3830  HG  LEU A 245      -2.670  17.323   7.951  1.00 82.02           H  
ATOM   3831  CD1 LEU A 245      -1.810  15.394   7.564  1.00 82.02           C  
ATOM   3832 HD11 LEU A 245      -1.003  15.797   6.952  1.00 82.02           H  
ATOM   3833 HD12 LEU A 245      -2.622  15.082   6.907  1.00 82.02           H  
ATOM   3834 HD13 LEU A 245      -1.440  14.533   8.120  1.00 82.02           H  
ATOM   3835  CD2 LEU A 245      -3.476  15.873   9.303  1.00 82.02           C  
ATOM   3836 HD21 LEU A 245      -3.123  15.046   9.919  1.00 82.02           H  
ATOM   3837 HD22 LEU A 245      -4.236  15.498   8.617  1.00 82.02           H  
ATOM   3838 HD23 LEU A 245      -3.933  16.640   9.929  1.00 82.02           H  
ATOM   3839  N   VAL A 246       0.163  19.218   6.970  1.00 73.91           N  
ATOM   3840  H   VAL A 246       0.809  18.531   6.607  1.00 73.91           H  
ATOM   3841  CA  VAL A 246       0.042  20.514   6.275  1.00 73.91           C  
ATOM   3842  HA  VAL A 246      -0.129  21.273   7.039  1.00 73.91           H  
ATOM   3843  C   VAL A 246      -1.181  20.560   5.358  1.00 73.91           C  
ATOM   3844  CB  VAL A 246       1.355  20.923   5.583  1.00 73.91           C  
ATOM   3845  HB  VAL A 246       1.617  20.199   4.811  1.00 73.91           H  
ATOM   3846  O   VAL A 246      -1.113  20.410   4.140  1.00 73.91           O  
ATOM   3847  CG1 VAL A 246       1.262  22.327   4.959  1.00 73.91           C  
ATOM   3848 HG11 VAL A 246       2.229  22.596   4.533  1.00 73.91           H  
ATOM   3849 HG12 VAL A 246       0.536  22.339   4.146  1.00 73.91           H  
ATOM   3850 HG13 VAL A 246       0.988  23.062   5.716  1.00 73.91           H  
ATOM   3851  CG2 VAL A 246       2.470  20.980   6.634  1.00 73.91           C  
ATOM   3852 HG21 VAL A 246       2.726  19.971   6.958  1.00 73.91           H  
ATOM   3853 HG22 VAL A 246       2.169  21.576   7.495  1.00 73.91           H  
ATOM   3854 HG23 VAL A 246       3.366  21.418   6.194  1.00 73.91           H  
ATOM   3855  N   GLU A 247      -2.338  20.843   5.955  1.00 66.20           N  
ATOM   3856  H   GLU A 247      -2.341  20.826   6.964  1.00 66.20           H  
ATOM   3857  CA  GLU A 247      -3.626  20.856   5.249  1.00 66.20           C  
ATOM   3858  HA  GLU A 247      -3.765  19.882   4.781  1.00 66.20           H  
ATOM   3859  C   GLU A 247      -3.781  21.903   4.126  1.00 66.20           C  
ATOM   3860  CB  GLU A 247      -4.766  21.087   6.250  1.00 66.20           C  
ATOM   3861  HB2 GLU A 247      -4.583  22.008   6.803  1.00 66.20           H  
ATOM   3862  HB3 GLU A 247      -5.676  21.223   5.666  1.00 66.20           H  
ATOM   3863  O   GLU A 247      -4.762  21.834   3.388  1.00 66.20           O  
ATOM   3864  CG  GLU A 247      -5.007  19.937   7.240  1.00 66.20           C  
ATOM   3865  HG2 GLU A 247      -4.188  19.906   7.959  1.00 66.20           H  
ATOM   3866  HG3 GLU A 247      -5.024  18.997   6.689  1.00 66.20           H  
ATOM   3867  CD  GLU A 247      -6.349  20.109   7.970  1.00 66.20           C  
ATOM   3868  OE1 GLU A 247      -6.615  19.431   8.978  1.00 66.20           O  
ATOM   3869  OE2 GLU A 247      -7.224  20.867   7.493  1.00 66.20           O  
ATOM   3870  N   ARG A 248      -2.895  22.904   4.006  1.00 52.24           N  
ATOM   3871  H   ARG A 248      -2.065  22.856   4.579  1.00 52.24           H  
ATOM   3872  CA  ARG A 248      -3.152  24.106   3.182  1.00 52.24           C  
ATOM   3873  HA  ARG A 248      -4.229  24.199   3.039  1.00 52.24           H  
ATOM   3874  C   ARG A 248      -2.617  24.095   1.752  1.00 52.24           C  
ATOM   3875  CB  ARG A 248      -2.653  25.371   3.898  1.00 52.24           C  
ATOM   3876  HB2 ARG A 248      -2.601  26.183   3.172  1.00 52.24           H  
ATOM   3877  HB3 ARG A 248      -1.650  25.208   4.291  1.00 52.24           H  
ATOM   3878  O   ARG A 248      -3.115  24.884   0.956  1.00 52.24           O  
ATOM   3879  CG  ARG A 248      -3.600  25.805   5.022  1.00 52.24           C  
ATOM   3880  HG2 ARG A 248      -4.626  25.804   4.652  1.00 52.24           H  
ATOM   3881  HG3 ARG A 248      -3.521  25.110   5.857  1.00 52.24           H  
ATOM   3882  CD  ARG A 248      -3.241  27.223   5.477  1.00 52.24           C  
ATOM   3883  HD2 ARG A 248      -3.290  27.881   4.609  1.00 52.24           H  
ATOM   3884  HD3 ARG A 248      -2.220  27.223   5.860  1.00 52.24           H  
ATOM   3885  NE  ARG A 248      -4.163  27.696   6.525  1.00 52.24           N  
ATOM   3886  HE  ARG A 248      -4.618  26.978   7.071  1.00 52.24           H  
ATOM   3887  NH1 ARG A 248      -3.907  29.955   6.181  1.00 52.24           N  
ATOM   3888 HH11 ARG A 248      -4.117  30.910   6.434  1.00 52.24           H  
ATOM   3889 HH12 ARG A 248      -3.258  29.749   5.435  1.00 52.24           H  
ATOM   3890  NH2 ARG A 248      -5.265  29.225   7.796  1.00 52.24           N  
ATOM   3891 HH21 ARG A 248      -5.474  30.184   8.037  1.00 52.24           H  
ATOM   3892 HH22 ARG A 248      -5.688  28.471   8.318  1.00 52.24           H  
ATOM   3893  CZ  ARG A 248      -4.440  28.953   6.826  1.00 52.24           C  
ATOM   3894  N   GLU A 249      -1.595  23.301   1.440  1.00 50.32           N  
ATOM   3895  H   GLU A 249      -1.233  22.675   2.145  1.00 50.32           H  
ATOM   3896  CA  GLU A 249      -0.814  23.517   0.204  1.00 50.32           C  
ATOM   3897  HA  GLU A 249      -1.148  24.433  -0.282  1.00 50.32           H  
ATOM   3898  C   GLU A 249      -1.006  22.429  -0.854  1.00 50.32           C  
ATOM   3899  CB  GLU A 249       0.664  23.738   0.545  1.00 50.32           C  
ATOM   3900  HB2 GLU A 249       1.093  22.830   0.969  1.00 50.32           H  
ATOM   3901  HB3 GLU A 249       1.188  23.975  -0.381  1.00 50.32           H  
ATOM   3902  O   GLU A 249      -1.108  22.739  -2.039  1.00 50.32           O  
ATOM   3903  CG  GLU A 249       0.833  24.901   1.539  1.00 50.32           C  
ATOM   3904  HG2 GLU A 249       0.024  25.618   1.396  1.00 50.32           H  
ATOM   3905  HG3 GLU A 249       0.763  24.524   2.559  1.00 50.32           H  
ATOM   3906  CD  GLU A 249       2.160  25.626   1.335  1.00 50.32           C  
ATOM   3907  OE1 GLU A 249       2.139  26.865   1.158  1.00 50.32           O  
ATOM   3908  OE2 GLU A 249       3.220  24.975   1.268  1.00 50.32           O  
ATOM   3909  N   GLU A 250      -1.140  21.170  -0.435  1.00 51.59           N  
ATOM   3910  H   GLU A 250      -0.919  20.963   0.528  1.00 51.59           H  
ATOM   3911  CA  GLU A 250      -1.439  20.047  -1.336  1.00 51.59           C  
ATOM   3912  HA  GLU A 250      -1.405  20.379  -2.374  1.00 51.59           H  
ATOM   3913  C   GLU A 250      -2.833  19.449  -1.092  1.00 51.59           C  
ATOM   3914  CB  GLU A 250      -0.386  18.954  -1.167  1.00 51.59           C  
ATOM   3915  HB2 GLU A 250      -0.527  18.502  -0.186  1.00 51.59           H  
ATOM   3916  HB3 GLU A 250      -0.572  18.193  -1.925  1.00 51.59           H  
ATOM   3917  O   GLU A 250      -3.405  18.807  -1.976  1.00 51.59           O  
ATOM   3918  CG  GLU A 250       1.068  19.436  -1.289  1.00 51.59           C  
ATOM   3919  HG2 GLU A 250       1.184  19.958  -2.238  1.00 51.59           H  
ATOM   3920  HG3 GLU A 250       1.294  20.130  -0.479  1.00 51.59           H  
ATOM   3921  CD  GLU A 250       2.044  18.255  -1.223  1.00 51.59           C  
ATOM   3922  OE1 GLU A 250       3.204  18.445  -1.650  1.00 51.59           O  
ATOM   3923  OE2 GLU A 250       1.601  17.161  -0.793  1.00 51.59           O  
ATOM   3924  N   GLY A 251      -3.393  19.682   0.100  1.00 56.32           N  
ATOM   3925  H   GLY A 251      -2.865  20.246   0.751  1.00 56.32           H  
ATOM   3926  CA  GLY A 251      -4.709  19.226   0.534  1.00 56.32           C  
ATOM   3927  HA2 GLY A 251      -4.819  19.458   1.593  1.00 56.32           H  
ATOM   3928  HA3 GLY A 251      -4.785  18.146   0.407  1.00 56.32           H  
ATOM   3929  C   GLY A 251      -5.857  19.900  -0.217  1.00 56.32           C  
ATOM   3930  O   GLY A 251      -6.532  20.781   0.309  1.00 56.32           O  
ATOM   3931  N   ASP A 252      -6.116  19.465  -1.447  1.00 70.77           N  
ATOM   3932  H   ASP A 252      -5.446  18.828  -1.855  1.00 70.77           H  
ATOM   3933  CA  ASP A 252      -7.298  19.851  -2.222  1.00 70.77           C  
ATOM   3934  HA  ASP A 252      -7.477  20.914  -2.059  1.00 70.77           H  
ATOM   3935  C   ASP A 252      -8.536  19.096  -1.695  1.00 70.77           C  
ATOM   3936  CB  ASP A 252      -7.006  19.676  -3.715  1.00 70.77           C  
ATOM   3937  HB2 ASP A 252      -6.001  20.050  -3.909  1.00 70.77           H  
ATOM   3938  HB3 ASP A 252      -7.018  18.615  -3.966  1.00 70.77           H  
ATOM   3939  O   ASP A 252      -9.120  18.220  -2.335  1.00 70.77           O  
ATOM   3940  CG  ASP A 252      -7.979  20.412  -4.637  1.00 70.77           C  
ATOM   3941  OD1 ASP A 252      -9.196  20.453  -4.338  1.00 70.77           O  
ATOM   3942  OD2 ASP A 252      -7.484  20.887  -5.686  1.00 70.77           O  
ATOM   3943  N   TRP A 253      -8.919  19.414  -0.456  1.00 80.04           N  
ATOM   3944  H   TRP A 253      -8.323  20.041   0.065  1.00 80.04           H  
ATOM   3945  CA  TRP A 253     -10.044  18.786   0.241  1.00 80.04           C  
ATOM   3946  HA  TRP A 253      -9.888  17.707   0.238  1.00 80.04           H  
ATOM   3947  C   TRP A 253     -11.378  19.055  -0.470  1.00 80.04           C  
ATOM   3948  CB  TRP A 253     -10.075  19.275   1.697  1.00 80.04           C  
ATOM   3949  HB2 TRP A 253     -10.797  18.671   2.248  1.00 80.04           H  
ATOM   3950  HB3 TRP A 253     -10.433  20.305   1.707  1.00 80.04           H  
ATOM   3951  O   TRP A 253     -12.304  18.254  -0.369  1.00 80.04           O  
ATOM   3952  CG  TRP A 253      -8.762  19.227   2.426  1.00 80.04           C  
ATOM   3953  CD1 TRP A 253      -8.115  20.295   2.945  1.00 80.04           C  
ATOM   3954  HD1 TRP A 253      -8.462  21.316   2.897  1.00 80.04           H  
ATOM   3955  CD2 TRP A 253      -7.865  18.091   2.638  1.00 80.04           C  
ATOM   3956  CE2 TRP A 253      -6.686  18.551   3.298  1.00 80.04           C  
ATOM   3957  CE3 TRP A 253      -7.913  16.724   2.303  1.00 80.04           C  
ATOM   3958  HE3 TRP A 253      -8.791  16.344   1.801  1.00 80.04           H  
ATOM   3959  NE1 TRP A 253      -6.891  19.905   3.448  1.00 80.04           N  
ATOM   3960  HE1 TRP A 253      -6.179  20.575   3.702  1.00 80.04           H  
ATOM   3961  CH2 TRP A 253      -5.690  16.344   3.239  1.00 80.04           C  
ATOM   3962  HH2 TRP A 253      -4.869  15.676   3.455  1.00 80.04           H  
ATOM   3963  CZ2 TRP A 253      -5.611  17.699   3.598  1.00 80.04           C  
ATOM   3964  HZ2 TRP A 253      -4.726  18.077   4.088  1.00 80.04           H  
ATOM   3965  CZ3 TRP A 253      -6.844  15.857   2.602  1.00 80.04           C  
ATOM   3966  HZ3 TRP A 253      -6.906  14.812   2.335  1.00 80.04           H  
ATOM   3967  N   ALA A 254     -11.460  20.139  -1.251  1.00 81.78           N  
ATOM   3968  H   ALA A 254     -10.632  20.709  -1.345  1.00 81.78           H  
ATOM   3969  CA  ALA A 254     -12.579  20.412  -2.147  1.00 81.78           C  
ATOM   3970  HA  ALA A 254     -13.501  20.406  -1.566  1.00 81.78           H  
ATOM   3971  C   ALA A 254     -12.711  19.337  -3.242  1.00 81.78           C  
ATOM   3972  CB  ALA A 254     -12.387  21.809  -2.746  1.00 81.78           C  
ATOM   3973  HB1 ALA A 254     -13.237  22.051  -3.384  1.00 81.78           H  
ATOM   3974  HB2 ALA A 254     -11.477  21.837  -3.344  1.00 81.78           H  
ATOM   3975  HB3 ALA A 254     -12.319  22.551  -1.950  1.00 81.78           H  
ATOM   3976  O   ALA A 254     -13.829  18.913  -3.545  1.00 81.78           O  
ATOM   3977  N   THR A 255     -11.597  18.831  -3.784  1.00 86.77           N  
ATOM   3978  H   THR A 255     -10.705  19.250  -3.561  1.00 86.77           H  
ATOM   3979  CA  THR A 255     -11.600  17.684  -4.703  1.00 86.77           C  
ATOM   3980  HA  THR A 255     -12.323  17.890  -5.492  1.00 86.77           H  
ATOM   3981  C   THR A 255     -12.064  16.405  -4.004  1.00 86.77           C  
ATOM   3982  CB  THR A 255     -10.239  17.501  -5.392  1.00 86.77           C  
ATOM   3983  HB  THR A 255      -9.447  17.368  -4.654  1.00 86.77           H  
ATOM   3984  O   THR A 255     -12.908  15.713  -4.565  1.00 86.77           O  
ATOM   3985  CG2 THR A 255     -10.215  16.323  -6.367  1.00 86.77           C  
ATOM   3986 HG21 THR A 255     -11.011  16.434  -7.103  1.00 86.77           H  
ATOM   3987 HG22 THR A 255     -10.346  15.384  -5.829  1.00 86.77           H  
ATOM   3988 HG23 THR A 255      -9.253  16.301  -6.878  1.00 86.77           H  
ATOM   3989  OG1 THR A 255      -9.978  18.639  -6.177  1.00 86.77           O  
ATOM   3990  HG1 THR A 255      -9.754  19.357  -5.580  1.00 86.77           H  
ATOM   3991  N   ILE A 256     -11.643  16.117  -2.764  1.00 89.08           N  
ATOM   3992  H   ILE A 256     -10.943  16.712  -2.345  1.00 89.08           H  
ATOM   3993  CA  ILE A 256     -12.162  14.954  -2.006  1.00 89.08           C  
ATOM   3994  HA  ILE A 256     -12.015  14.066  -2.621  1.00 89.08           H  
ATOM   3995  C   ILE A 256     -13.683  15.059  -1.781  1.00 89.08           C  
ATOM   3996  CB  ILE A 256     -11.375  14.728  -0.689  1.00 89.08           C  
ATOM   3997  HB  ILE A 256     -11.389  15.649  -0.105  1.00 89.08           H  
ATOM   3998  O   ILE A 256     -14.415  14.104  -2.051  1.00 89.08           O  
ATOM   3999  CG1 ILE A 256      -9.903  14.387  -1.034  1.00 89.08           C  
ATOM   4000 HG12 ILE A 256      -9.411  15.294  -1.386  1.00 89.08           H  
ATOM   4001 HG13 ILE A 256      -9.877  13.662  -1.847  1.00 89.08           H  
ATOM   4002  CG2 ILE A 256     -12.032  13.625   0.167  1.00 89.08           C  
ATOM   4003 HG21 ILE A 256     -12.043  12.686  -0.387  1.00 89.08           H  
ATOM   4004 HG22 ILE A 256     -13.052  13.897   0.440  1.00 89.08           H  
ATOM   4005 HG23 ILE A 256     -11.486  13.483   1.100  1.00 89.08           H  
ATOM   4006  CD1 ILE A 256      -9.064  13.815   0.117  1.00 89.08           C  
ATOM   4007 HD11 ILE A 256      -8.007  13.871  -0.143  1.00 89.08           H  
ATOM   4008 HD12 ILE A 256      -9.326  12.770   0.286  1.00 89.08           H  
ATOM   4009 HD13 ILE A 256      -9.237  14.378   1.034  1.00 89.08           H  
ATOM   4010  N   THR A 257     -14.190  16.226  -1.374  1.00 87.94           N  
ATOM   4011  H   THR A 257     -13.555  16.953  -1.079  1.00 87.94           H  
ATOM   4012  CA  THR A 257     -15.638  16.478  -1.239  1.00 87.94           C  
ATOM   4013  HA  THR A 257     -16.059  15.746  -0.548  1.00 87.94           H  
ATOM   4014  C   THR A 257     -16.377  16.330  -2.573  1.00 87.94           C  
ATOM   4015  CB  THR A 257     -15.876  17.876  -0.650  1.00 87.94           C  
ATOM   4016  HB  THR A 257     -15.442  18.629  -1.308  1.00 87.94           H  
ATOM   4017  O   THR A 257     -17.477  15.776  -2.616  1.00 87.94           O  
ATOM   4018  CG2 THR A 257     -17.350  18.198  -0.411  1.00 87.94           C  
ATOM   4019 HG21 THR A 257     -17.882  18.256  -1.360  1.00 87.94           H  
ATOM   4020 HG22 THR A 257     -17.443  19.158   0.096  1.00 87.94           H  
ATOM   4021 HG23 THR A 257     -17.804  17.421   0.206  1.00 87.94           H  
ATOM   4022  OG1 THR A 257     -15.248  17.944   0.607  1.00 87.94           O  
ATOM   4023  HG1 THR A 257     -15.216  18.863   0.881  1.00 87.94           H  
ATOM   4024  N   SER A 258     -15.760  16.753  -3.679  1.00 91.19           N  
ATOM   4025  H   SER A 258     -14.858  17.196  -3.581  1.00 91.19           H  
ATOM   4026  CA  SER A 258     -16.316  16.601  -5.030  1.00 91.19           C  
ATOM   4027  HA  SER A 258     -17.345  16.962  -5.028  1.00 91.19           H  
ATOM   4028  C   SER A 258     -16.344  15.134  -5.478  1.00 91.19           C  
ATOM   4029  CB  SER A 258     -15.536  17.447  -6.041  1.00 91.19           C  
ATOM   4030  HB2 SER A 258     -14.512  17.081  -6.127  1.00 91.19           H  
ATOM   4031  HB3 SER A 258     -16.022  17.366  -7.013  1.00 91.19           H  
ATOM   4032  O   SER A 258     -17.341  14.696  -6.046  1.00 91.19           O  
ATOM   4033  OG  SER A 258     -15.525  18.807  -5.656  1.00 91.19           O  
ATOM   4034  HG  SER A 258     -14.948  18.907  -4.895  1.00 91.19           H  
ATOM   4035  N   ILE A 259     -15.308  14.347  -5.156  1.00 92.22           N  
ATOM   4036  H   ILE A 259     -14.512  14.777  -4.708  1.00 92.22           H  
ATOM   4037  CA  ILE A 259     -15.261  12.894  -5.383  1.00 92.22           C  
ATOM   4038  HA  ILE A 259     -15.454  12.701  -6.438  1.00 92.22           H  
ATOM   4039  C   ILE A 259     -16.380  12.198  -4.598  1.00 92.22           C  
ATOM   4040  CB  ILE A 259     -13.858  12.325  -5.039  1.00 92.22           C  
ATOM   4041  HB  ILE A 259     -13.561  12.696  -4.059  1.00 92.22           H  
ATOM   4042  O   ILE A 259     -17.160  11.466  -5.202  1.00 92.22           O  
ATOM   4043  CG1 ILE A 259     -12.821  12.792  -6.086  1.00 92.22           C  
ATOM   4044 HG12 ILE A 259     -12.918  13.868  -6.230  1.00 92.22           H  
ATOM   4045 HG13 ILE A 259     -13.032  12.316  -7.043  1.00 92.22           H  
ATOM   4046  CG2 ILE A 259     -13.854  10.786  -4.981  1.00 92.22           C  
ATOM   4047 HG21 ILE A 259     -14.594  10.411  -4.274  1.00 92.22           H  
ATOM   4048 HG22 ILE A 259     -14.068  10.374  -5.968  1.00 92.22           H  
ATOM   4049 HG23 ILE A 259     -12.884  10.427  -4.637  1.00 92.22           H  
ATOM   4050  CD1 ILE A 259     -11.359  12.520  -5.705  1.00 92.22           C  
ATOM   4051 HD11 ILE A 259     -10.704  12.962  -6.456  1.00 92.22           H  
ATOM   4052 HD12 ILE A 259     -11.138  12.966  -4.736  1.00 92.22           H  
ATOM   4053 HD13 ILE A 259     -11.162  11.448  -5.668  1.00 92.22           H  
ATOM   4054  N   LYS A 260     -16.519  12.462  -3.289  1.00 92.08           N  
ATOM   4055  H   LYS A 260     -15.837  13.064  -2.850  1.00 92.08           H  
ATOM   4056  CA  LYS A 260     -17.591  11.869  -2.461  1.00 92.08           C  
ATOM   4057  HA  LYS A 260     -17.554  10.785  -2.569  1.00 92.08           H  
ATOM   4058  C   LYS A 260     -18.996  12.265  -2.937  1.00 92.08           C  
ATOM   4059  CB  LYS A 260     -17.396  12.221  -0.972  1.00 92.08           C  
ATOM   4060  HB2 LYS A 260     -17.215  13.291  -0.863  1.00 92.08           H  
ATOM   4061  HB3 LYS A 260     -18.317  11.975  -0.445  1.00 92.08           H  
ATOM   4062  O   LYS A 260     -19.913  11.456  -2.848  1.00 92.08           O  
ATOM   4063  CG  LYS A 260     -16.239  11.428  -0.335  1.00 92.08           C  
ATOM   4064  HG2 LYS A 260     -16.384  10.368  -0.545  1.00 92.08           H  
ATOM   4065  HG3 LYS A 260     -15.303  11.739  -0.798  1.00 92.08           H  
ATOM   4066  CD  LYS A 260     -16.104  11.597   1.191  1.00 92.08           C  
ATOM   4067  HD2 LYS A 260     -15.237  11.018   1.513  1.00 92.08           H  
ATOM   4068  HD3 LYS A 260     -15.915  12.644   1.424  1.00 92.08           H  
ATOM   4069  CE  LYS A 260     -17.342  11.110   1.965  1.00 92.08           C  
ATOM   4070  HE2 LYS A 260     -18.157  11.812   1.785  1.00 92.08           H  
ATOM   4071  HE3 LYS A 260     -17.642  10.135   1.580  1.00 92.08           H  
ATOM   4072  NZ  LYS A 260     -17.086  11.007   3.423  1.00 92.08           N  
ATOM   4073  HZ1 LYS A 260     -16.544  11.788   3.765  1.00 92.08           H  
ATOM   4074  HZ2 LYS A 260     -16.510  10.209   3.652  1.00 92.08           H  
ATOM   4075  HZ3 LYS A 260     -17.923  10.958   3.987  1.00 92.08           H  
ATOM   4076  N   THR A 261     -19.161  13.476  -3.473  1.00 92.17           N  
ATOM   4077  H   THR A 261     -18.377  14.112  -3.446  1.00 92.17           H  
ATOM   4078  CA  THR A 261     -20.433  13.942  -4.059  1.00 92.17           C  
ATOM   4079  HA  THR A 261     -21.246  13.691  -3.377  1.00 92.17           H  
ATOM   4080  C   THR A 261     -20.743  13.263  -5.400  1.00 92.17           C  
ATOM   4081  CB  THR A 261     -20.425  15.470  -4.231  1.00 92.17           C  
ATOM   4082  HB  THR A 261     -19.644  15.753  -4.937  1.00 92.17           H  
ATOM   4083  O   THR A 261     -21.886  12.888  -5.644  1.00 92.17           O  
ATOM   4084  CG2 THR A 261     -21.762  16.015  -4.743  1.00 92.17           C  
ATOM   4085 HG21 THR A 261     -21.755  17.104  -4.718  1.00 92.17           H  
ATOM   4086 HG22 THR A 261     -22.584  15.642  -4.130  1.00 92.17           H  
ATOM   4087 HG23 THR A 261     -21.915  15.698  -5.775  1.00 92.17           H  
ATOM   4088  OG1 THR A 261     -20.159  16.093  -2.994  1.00 92.17           O  
ATOM   4089  HG1 THR A 261     -19.241  15.924  -2.770  1.00 92.17           H  
ATOM   4090  N   ALA A 262     -19.744  13.085  -6.271  1.00 92.30           N  
ATOM   4091  H   ALA A 262     -18.826  13.435  -6.035  1.00 92.30           H  
ATOM   4092  CA  ALA A 262     -19.917  12.473  -7.592  1.00 92.30           C  
ATOM   4093  HA  ALA A 262     -20.845  12.841  -8.031  1.00 92.30           H  
ATOM   4094  C   ALA A 262     -20.014  10.935  -7.553  1.00 92.30           C  
ATOM   4095  CB  ALA A 262     -18.752  12.929  -8.479  1.00 92.30           C  
ATOM   4096  HB1 ALA A 262     -18.739  14.017  -8.546  1.00 92.30           H  
ATOM   4097  HB2 ALA A 262     -18.867  12.509  -9.479  1.00 92.30           H  
ATOM   4098  HB3 ALA A 262     -17.808  12.584  -8.057  1.00 92.30           H  
ATOM   4099  O   ALA A 262     -20.666  10.336  -8.409  1.00 92.30           O  
ATOM   4100  N   TYR A 263     -19.374  10.302  -6.565  1.00 92.62           N  
ATOM   4101  H   TYR A 263     -18.814  10.862  -5.939  1.00 92.62           H  
ATOM   4102  CA  TYR A 263     -19.254   8.848  -6.430  1.00 92.62           C  
ATOM   4103  HA  TYR A 263     -19.968   8.368  -7.099  1.00 92.62           H  
ATOM   4104  C   TYR A 263     -19.593   8.377  -5.000  1.00 92.62           C  
ATOM   4105  CB  TYR A 263     -17.846   8.419  -6.873  1.00 92.62           C  
ATOM   4106  HB2 TYR A 263     -17.810   7.330  -6.898  1.00 92.62           H  
ATOM   4107  HB3 TYR A 263     -17.121   8.757  -6.133  1.00 92.62           H  
ATOM   4108  O   TYR A 263     -18.744   7.799  -4.321  1.00 92.62           O  
ATOM   4109  CG  TYR A 263     -17.434   8.932  -8.237  1.00 92.62           C  
ATOM   4110  CD1 TYR A 263     -18.114   8.495  -9.390  1.00 92.62           C  
ATOM   4111  HD1 TYR A 263     -18.933   7.797  -9.293  1.00 92.62           H  
ATOM   4112  CD2 TYR A 263     -16.401   9.881  -8.341  1.00 92.62           C  
ATOM   4113  HD2 TYR A 263     -15.907  10.233  -7.448  1.00 92.62           H  
ATOM   4114  CE1 TYR A 263     -17.748   8.995 -10.654  1.00 92.62           C  
ATOM   4115  HE1 TYR A 263     -18.275   8.684 -11.544  1.00 92.62           H  
ATOM   4116  CE2 TYR A 263     -16.022  10.371  -9.601  1.00 92.62           C  
ATOM   4117  HE2 TYR A 263     -15.223  11.093  -9.674  1.00 92.62           H  
ATOM   4118  OH  TYR A 263     -16.289  10.347 -11.980  1.00 92.62           O  
ATOM   4119  HH  TYR A 263     -15.475  10.847 -11.886  1.00 92.62           H  
ATOM   4120  CZ  TYR A 263     -16.687   9.916 -10.759  1.00 92.62           C  
ATOM   4121  N   PRO A 264     -20.834   8.585  -4.518  1.00 90.88           N  
ATOM   4122  CA  PRO A 264     -21.215   8.319  -3.124  1.00 90.88           C  
ATOM   4123  HA  PRO A 264     -20.537   8.853  -2.458  1.00 90.88           H  
ATOM   4124  C   PRO A 264     -21.182   6.833  -2.721  1.00 90.88           C  
ATOM   4125  CB  PRO A 264     -22.622   8.912  -2.981  1.00 90.88           C  
ATOM   4126  HB2 PRO A 264     -23.235   8.367  -2.263  1.00 90.88           H  
ATOM   4127  HB3 PRO A 264     -22.543   9.959  -2.689  1.00 90.88           H  
ATOM   4128  O   PRO A 264     -21.298   6.517  -1.541  1.00 90.88           O  
ATOM   4129  CG  PRO A 264     -23.192   8.823  -4.396  1.00 90.88           C  
ATOM   4130  HG2 PRO A 264     -23.540   7.809  -4.593  1.00 90.88           H  
ATOM   4131  HG3 PRO A 264     -23.990   9.547  -4.558  1.00 90.88           H  
ATOM   4132  CD  PRO A 264     -21.968   9.128  -5.253  1.00 90.88           C  
ATOM   4133  HD2 PRO A 264     -21.854  10.208  -5.348  1.00 90.88           H  
ATOM   4134  HD3 PRO A 264     -22.072   8.671  -6.237  1.00 90.88           H  
ATOM   4135  N   THR A 265     -21.033   5.916  -3.682  1.00 89.87           N  
ATOM   4136  H   THR A 265     -20.966   6.237  -4.637  1.00 89.87           H  
ATOM   4137  CA  THR A 265     -20.874   4.469  -3.454  1.00 89.87           C  
ATOM   4138  HA  THR A 265     -21.317   4.203  -2.494  1.00 89.87           H  
ATOM   4139  C   THR A 265     -19.415   4.008  -3.405  1.00 89.87           C  
ATOM   4140  CB  THR A 265     -21.593   3.671  -4.553  1.00 89.87           C  
ATOM   4141  HB  THR A 265     -21.405   2.606  -4.412  1.00 89.87           H  
ATOM   4142  O   THR A 265     -19.171   2.831  -3.154  1.00 89.87           O  
ATOM   4143  CG2 THR A 265     -23.105   3.894  -4.536  1.00 89.87           C  
ATOM   4144 HG21 THR A 265     -23.337   4.938  -4.749  1.00 89.87           H  
ATOM   4145 HG22 THR A 265     -23.503   3.628  -3.557  1.00 89.87           H  
ATOM   4146 HG23 THR A 265     -23.570   3.263  -5.293  1.00 89.87           H  
ATOM   4147  OG1 THR A 265     -21.121   4.061  -5.828  1.00 89.87           O  
ATOM   4148  HG1 THR A 265     -20.200   3.797  -5.888  1.00 89.87           H  
ATOM   4149  N   SER A 266     -18.454   4.884  -3.711  1.00 93.12           N  
ATOM   4150  H   SER A 266     -18.694   5.855  -3.856  1.00 93.12           H  
ATOM   4151  CA  SER A 266     -17.037   4.531  -3.817  1.00 93.12           C  
ATOM   4152  HA  SER A 266     -16.954   3.467  -4.036  1.00 93.12           H  
ATOM   4153  C   SER A 266     -16.306   4.796  -2.502  1.00 93.12           C  
ATOM   4154  CB  SER A 266     -16.374   5.280  -4.976  1.00 93.12           C  
ATOM   4155  HB2 SER A 266     -16.436   6.352  -4.789  1.00 93.12           H  
ATOM   4156  HB3 SER A 266     -15.325   4.994  -5.043  1.00 93.12           H  
ATOM   4157  O   SER A 266     -16.445   5.851  -1.886  1.00 93.12           O  
ATOM   4158  OG  SER A 266     -17.029   4.977  -6.199  1.00 93.12           O  
ATOM   4159  HG  SER A 266     -16.553   4.277  -6.652  1.00 93.12           H  
ATOM   4160  N   GLU A 267     -15.490   3.836  -2.083  1.00 95.16           N  
ATOM   4161  H   GLU A 267     -15.390   3.011  -2.658  1.00 95.16           H  
ATOM   4162  CA  GLU A 267     -14.658   3.920  -0.887  1.00 95.16           C  
ATOM   4163  HA  GLU A 267     -15.253   4.304  -0.059  1.00 95.16           H  
ATOM   4164  C   GLU A 267     -13.490   4.886  -1.143  1.00 95.16           C  
ATOM   4165  CB  GLU A 267     -14.217   2.485  -0.543  1.00 95.16           C  
ATOM   4166  HB2 GLU A 267     -15.114   1.876  -0.426  1.00 95.16           H  
ATOM   4167  HB3 GLU A 267     -13.637   2.078  -1.371  1.00 95.16           H  
ATOM   4168  O   GLU A 267     -12.553   4.557  -1.869  1.00 95.16           O  
ATOM   4169  CG  GLU A 267     -13.395   2.375   0.742  1.00 95.16           C  
ATOM   4170  HG2 GLU A 267     -12.447   2.895   0.604  1.00 95.16           H  
ATOM   4171  HG3 GLU A 267     -13.940   2.876   1.543  1.00 95.16           H  
ATOM   4172  CD  GLU A 267     -13.117   0.919   1.160  1.00 95.16           C  
ATOM   4173  OE1 GLU A 267     -12.622   0.743   2.288  1.00 95.16           O  
ATOM   4174  OE2 GLU A 267     -13.340  -0.062   0.393  1.00 95.16           O  
ATOM   4175  N   VAL A 268     -13.555   6.103  -0.594  1.00 95.69           N  
ATOM   4176  H   VAL A 268     -14.371   6.347  -0.051  1.00 95.69           H  
ATOM   4177  CA  VAL A 268     -12.478   7.096  -0.737  1.00 95.69           C  
ATOM   4178  HA  VAL A 268     -11.993   6.929  -1.699  1.00 95.69           H  
ATOM   4179  C   VAL A 268     -11.425   6.880   0.347  1.00 95.69           C  
ATOM   4180  CB  VAL A 268     -13.000   8.544  -0.762  1.00 95.69           C  
ATOM   4181  HB  VAL A 268     -13.476   8.779   0.190  1.00 95.69           H  
ATOM   4182  O   VAL A 268     -11.745   6.789   1.535  1.00 95.69           O  
ATOM   4183  CG1 VAL A 268     -11.861   9.543  -1.014  1.00 95.69           C  
ATOM   4184 HG11 VAL A 268     -11.320   9.275  -1.921  1.00 95.69           H  
ATOM   4185 HG12 VAL A 268     -12.267  10.548  -1.125  1.00 95.69           H  
ATOM   4186 HG13 VAL A 268     -11.166   9.544  -0.174  1.00 95.69           H  
ATOM   4187  CG2 VAL A 268     -14.029   8.739  -1.883  1.00 95.69           C  
ATOM   4188 HG21 VAL A 268     -13.597   8.450  -2.841  1.00 95.69           H  
ATOM   4189 HG22 VAL A 268     -14.912   8.128  -1.695  1.00 95.69           H  
ATOM   4190 HG23 VAL A 268     -14.339   9.783  -1.928  1.00 95.69           H  
ATOM   4191  N   VAL A 269     -10.168   6.810  -0.084  1.00 96.24           N  
ATOM   4192  H   VAL A 269     -10.001   6.898  -1.076  1.00 96.24           H  
ATOM   4193  CA  VAL A 269      -8.999   6.497   0.735  1.00 96.24           C  
ATOM   4194  HA  VAL A 269      -9.300   6.466   1.782  1.00 96.24           H  
ATOM   4195  C   VAL A 269      -7.953   7.593   0.546  1.00 96.24           C  
ATOM   4196  CB  VAL A 269      -8.408   5.122   0.358  1.00 96.24           C  
ATOM   4197  HB  VAL A 269      -7.862   5.213  -0.581  1.00 96.24           H  
ATOM   4198  O   VAL A 269      -7.618   7.936  -0.587  1.00 96.24           O  
ATOM   4199  CG1 VAL A 269      -7.445   4.648   1.443  1.00 96.24           C  
ATOM   4200 HG11 VAL A 269      -6.613   5.347   1.536  1.00 96.24           H  
ATOM   4201 HG12 VAL A 269      -7.956   4.567   2.402  1.00 96.24           H  
ATOM   4202 HG13 VAL A 269      -7.053   3.667   1.174  1.00 96.24           H  
ATOM   4203  CG2 VAL A 269      -9.463   4.022   0.171  1.00 96.24           C  
ATOM   4204 HG21 VAL A 269     -10.099   4.266  -0.681  1.00 96.24           H  
ATOM   4205 HG22 VAL A 269     -10.083   3.925   1.062  1.00 96.24           H  
ATOM   4206 HG23 VAL A 269      -8.971   3.071  -0.032  1.00 96.24           H  
ATOM   4207  N   LEU A 270      -7.437   8.158   1.637  1.00 94.20           N  
ATOM   4208  H   LEU A 270      -7.741   7.825   2.540  1.00 94.20           H  
ATOM   4209  CA  LEU A 270      -6.328   9.112   1.592  1.00 94.20           C  
ATOM   4210  HA  LEU A 270      -6.368   9.663   0.652  1.00 94.20           H  
ATOM   4211  C   LEU A 270      -5.003   8.351   1.659  1.00 94.20           C  
ATOM   4212  CB  LEU A 270      -6.473  10.099   2.760  1.00 94.20           C  
ATOM   4213  HB2 LEU A 270      -7.496  10.476   2.776  1.00 94.20           H  
ATOM   4214  HB3 LEU A 270      -6.303   9.551   3.687  1.00 94.20           H  
ATOM   4215  O   LEU A 270      -4.733   7.710   2.673  1.00 94.20           O  
ATOM   4216  CG  LEU A 270      -5.512  11.297   2.721  1.00 94.20           C  
ATOM   4217  HG  LEU A 270      -4.482  10.949   2.653  1.00 94.20           H  
ATOM   4218  CD1 LEU A 270      -5.828  12.216   1.539  1.00 94.20           C  
ATOM   4219 HD11 LEU A 270      -5.554  11.717   0.610  1.00 94.20           H  
ATOM   4220 HD12 LEU A 270      -6.890  12.458   1.527  1.00 94.20           H  
ATOM   4221 HD13 LEU A 270      -5.244  13.133   1.615  1.00 94.20           H  
ATOM   4222  CD2 LEU A 270      -5.672  12.118   4.002  1.00 94.20           C  
ATOM   4223 HD21 LEU A 270      -5.482  11.480   4.865  1.00 94.20           H  
ATOM   4224 HD22 LEU A 270      -6.680  12.527   4.070  1.00 94.20           H  
ATOM   4225 HD23 LEU A 270      -4.943  12.928   4.005  1.00 94.20           H  
ATOM   4226  N   THR A 271      -4.190   8.439   0.609  1.00 93.99           N  
ATOM   4227  H   THR A 271      -4.459   9.017  -0.175  1.00 93.99           H  
ATOM   4228  CA  THR A 271      -2.875   7.792   0.552  1.00 93.99           C  
ATOM   4229  HA  THR A 271      -2.840   6.993   1.292  1.00 93.99           H  
ATOM   4230  C   THR A 271      -1.778   8.793   0.895  1.00 93.99           C  
ATOM   4231  CB  THR A 271      -2.607   7.137  -0.813  1.00 93.99           C  
ATOM   4232  HB  THR A 271      -2.599   7.902  -1.589  1.00 93.99           H  
ATOM   4233  O   THR A 271      -1.556   9.758   0.159  1.00 93.99           O  
ATOM   4234  CG2 THR A 271      -1.269   6.409  -0.803  1.00 93.99           C  
ATOM   4235 HG21 THR A 271      -0.447   7.123  -0.743  1.00 93.99           H  
ATOM   4236 HG22 THR A 271      -1.216   5.738   0.055  1.00 93.99           H  
ATOM   4237 HG23 THR A 271      -1.146   5.828  -1.717  1.00 93.99           H  
ATOM   4238  OG1 THR A 271      -3.600   6.183  -1.127  1.00 93.99           O  
ATOM   4239  HG1 THR A 271      -3.255   5.321  -0.883  1.00 93.99           H  
ATOM   4240  N   PHE A 272      -1.068   8.540   1.994  1.00 91.34           N  
ATOM   4241  H   PHE A 272      -1.316   7.730   2.544  1.00 91.34           H  
ATOM   4242  CA  PHE A 272       0.174   9.235   2.335  1.00 91.34           C  
ATOM   4243  HA  PHE A 272       0.150  10.248   1.932  1.00 91.34           H  
ATOM   4244  C   PHE A 272       1.373   8.494   1.740  1.00 91.34           C  
ATOM   4245  CB  PHE A 272       0.333   9.318   3.859  1.00 91.34           C  
ATOM   4246  HB2 PHE A 272       1.284   9.802   4.081  1.00 91.34           H  
ATOM   4247  HB3 PHE A 272       0.386   8.305   4.260  1.00 91.34           H  
ATOM   4248  O   PHE A 272       1.472   7.279   1.910  1.00 91.34           O  
ATOM   4249  CG  PHE A 272      -0.763  10.070   4.582  1.00 91.34           C  
ATOM   4250  CD1 PHE A 272      -0.726  11.474   4.657  1.00 91.34           C  
ATOM   4251  HD1 PHE A 272       0.072  12.018   4.174  1.00 91.34           H  
ATOM   4252  CD2 PHE A 272      -1.806   9.363   5.208  1.00 91.34           C  
ATOM   4253  HD2 PHE A 272      -1.836   8.285   5.150  1.00 91.34           H  
ATOM   4254  CE1 PHE A 272      -1.724  12.168   5.364  1.00 91.34           C  
ATOM   4255  HE1 PHE A 272      -1.693  13.246   5.430  1.00 91.34           H  
ATOM   4256  CE2 PHE A 272      -2.799  10.059   5.916  1.00 91.34           C  
ATOM   4257  HE2 PHE A 272      -3.586   9.510   6.411  1.00 91.34           H  
ATOM   4258  CZ  PHE A 272      -2.760  11.461   5.996  1.00 91.34           C  
ATOM   4259  HZ  PHE A 272      -3.524  11.993   6.543  1.00 91.34           H  
ATOM   4260  N   GLY A 273       2.317   9.215   1.130  1.00 88.16           N  
ATOM   4261  H   GLY A 273       2.150  10.196   0.958  1.00 88.16           H  
ATOM   4262  CA  GLY A 273       3.578   8.640   0.650  1.00 88.16           C  
ATOM   4263  HA2 GLY A 273       3.690   7.620   1.017  1.00 88.16           H  
ATOM   4264  HA3 GLY A 273       4.407   9.218   1.058  1.00 88.16           H  
ATOM   4265  C   GLY A 273       3.714   8.627  -0.873  1.00 88.16           C  
ATOM   4266  O   GLY A 273       3.556   9.666  -1.515  1.00 88.16           O  
ATOM   4267  N   GLY A 274       4.080   7.478  -1.435  1.00 86.90           N  
ATOM   4268  H   GLY A 274       4.169   6.666  -0.841  1.00 86.90           H  
ATOM   4269  CA  GLY A 274       4.493   7.313  -2.828  1.00 86.90           C  
ATOM   4270  HA2 GLY A 274       4.392   6.259  -3.086  1.00 86.90           H  
ATOM   4271  HA3 GLY A 274       3.830   7.877  -3.484  1.00 86.90           H  
ATOM   4272  C   GLY A 274       5.942   7.757  -3.088  1.00 86.90           C  
ATOM   4273  O   GLY A 274       6.526   8.505  -2.302  1.00 86.90           O  
ATOM   4274  N   TRP A 275       6.517   7.324  -4.211  1.00 82.82           N  
ATOM   4275  H   TRP A 275       6.002   6.599  -4.691  1.00 82.82           H  
ATOM   4276  CA  TRP A 275       7.943   7.404  -4.571  1.00 82.82           C  
ATOM   4277  HA  TRP A 275       8.485   6.652  -3.997  1.00 82.82           H  
ATOM   4278  C   TRP A 275       8.644   8.753  -4.320  1.00 82.82           C  
ATOM   4279  CB  TRP A 275       8.057   7.036  -6.057  1.00 82.82           C  
ATOM   4280  HB2 TRP A 275       7.641   6.039  -6.202  1.00 82.82           H  
ATOM   4281  HB3 TRP A 275       7.456   7.729  -6.645  1.00 82.82           H  
ATOM   4282  O   TRP A 275       9.807   8.788  -3.922  1.00 82.82           O  
ATOM   4283  CG  TRP A 275       9.454   7.034  -6.597  1.00 82.82           C  
ATOM   4284  CD1 TRP A 275      10.038   8.041  -7.284  1.00 82.82           C  
ATOM   4285  HD1 TRP A 275       9.552   8.972  -7.535  1.00 82.82           H  
ATOM   4286  CD2 TRP A 275      10.471   5.998  -6.458  1.00 82.82           C  
ATOM   4287  CE2 TRP A 275      11.667   6.454  -7.089  1.00 82.82           C  
ATOM   4288  CE3 TRP A 275      10.506   4.718  -5.863  1.00 82.82           C  
ATOM   4289  HE3 TRP A 275       9.608   4.333  -5.403  1.00 82.82           H  
ATOM   4290  NE1 TRP A 275      11.349   7.708  -7.567  1.00 82.82           N  
ATOM   4291  HE1 TRP A 275      11.995   8.331  -8.030  1.00 82.82           H  
ATOM   4292  CH2 TRP A 275      12.827   4.397  -6.563  1.00 82.82           C  
ATOM   4293  HH2 TRP A 275      13.701   3.767  -6.630  1.00 82.82           H  
ATOM   4294  CZ2 TRP A 275      12.835   5.678  -7.140  1.00 82.82           C  
ATOM   4295  HZ2 TRP A 275      13.718   6.050  -7.640  1.00 82.82           H  
ATOM   4296  CZ3 TRP A 275      11.670   3.927  -5.914  1.00 82.82           C  
ATOM   4297  HZ3 TRP A 275      11.654   2.937  -5.482  1.00 82.82           H  
ATOM   4298  N   THR A 276       7.963   9.882  -4.542  1.00 76.91           N  
ATOM   4299  H   THR A 276       7.000   9.807  -4.840  1.00 76.91           H  
ATOM   4300  CA  THR A 276       8.541  11.227  -4.347  1.00 76.91           C  
ATOM   4301  HA  THR A 276       9.582  11.199  -4.668  1.00 76.91           H  
ATOM   4302  C   THR A 276       8.568  11.698  -2.889  1.00 76.91           C  
ATOM   4303  CB  THR A 276       7.817  12.275  -5.204  1.00 76.91           C  
ATOM   4304  HB  THR A 276       8.184  13.269  -4.950  1.00 76.91           H  
ATOM   4305  O   THR A 276       9.139  12.750  -2.598  1.00 76.91           O  
ATOM   4306  CG2 THR A 276       8.058  12.045  -6.696  1.00 76.91           C  
ATOM   4307 HG21 THR A 276       9.127  12.073  -6.905  1.00 76.91           H  
ATOM   4308 HG22 THR A 276       7.654  11.079  -6.998  1.00 76.91           H  
ATOM   4309 HG23 THR A 276       7.560  12.830  -7.266  1.00 76.91           H  
ATOM   4310  OG1 THR A 276       6.423  12.230  -4.998  1.00 76.91           O  
ATOM   4311  HG1 THR A 276       6.241  12.381  -4.067  1.00 76.91           H  
ATOM   4312  N   SER A 277       7.941  10.961  -1.973  1.00 77.94           N  
ATOM   4313  H   SER A 277       7.533  10.081  -2.255  1.00 77.94           H  
ATOM   4314  CA  SER A 277       7.892  11.295  -0.551  1.00 77.94           C  
ATOM   4315  HA  SER A 277       7.761  12.372  -0.454  1.00 77.94           H  
ATOM   4316  C   SER A 277       9.191  10.911   0.158  1.00 77.94           C  
ATOM   4317  CB  SER A 277       6.684  10.639   0.119  1.00 77.94           C  
ATOM   4318  HB2 SER A 277       6.690   9.562  -0.049  1.00 77.94           H  
ATOM   4319  HB3 SER A 277       6.723  10.828   1.192  1.00 77.94           H  
ATOM   4320  O   SER A 277       9.820   9.890  -0.114  1.00 77.94           O  
ATOM   4321  OG  SER A 277       5.508  11.226  -0.400  1.00 77.94           O  
ATOM   4322  HG  SER A 277       5.046  10.606  -0.969  1.00 77.94           H  
ATOM   4323  N   ASN A 278       9.614  11.730   1.120  1.00 77.82           N  
ATOM   4324  H   ASN A 278       9.054  12.540   1.346  1.00 77.82           H  
ATOM   4325  CA  ASN A 278      10.810  11.431   1.899  1.00 77.82           C  
ATOM   4326  HA  ASN A 278      11.574  11.031   1.233  1.00 77.82           H  
ATOM   4327  C   ASN A 278      10.490  10.355   2.950  1.00 77.82           C  
ATOM   4328  CB  ASN A 278      11.350  12.738   2.499  1.00 77.82           C  
ATOM   4329  HB2 ASN A 278      10.586  13.167   3.147  1.00 77.82           H  
ATOM   4330  HB3 ASN A 278      11.551  13.442   1.692  1.00 77.82           H  
ATOM   4331  O   ASN A 278       9.910  10.655   3.994  1.00 77.82           O  
ATOM   4332  CG  ASN A 278      12.627  12.556   3.303  1.00 77.82           C  
ATOM   4333  ND2 ASN A 278      13.200  13.633   3.783  1.00 77.82           N  
ATOM   4334 HD21 ASN A 278      12.782  14.540   3.631  1.00 77.82           H  
ATOM   4335 HD22 ASN A 278      14.051  13.506   4.312  1.00 77.82           H  
ATOM   4336  OD1 ASN A 278      13.131  11.465   3.521  1.00 77.82           O  
ATOM   4337  N   ASN A 279      10.913   9.112   2.716  1.00 79.99           N  
ATOM   4338  H   ASN A 279      11.218   8.888   1.779  1.00 79.99           H  
ATOM   4339  CA  ASN A 279      10.655   8.012   3.651  1.00 79.99           C  
ATOM   4340  HA  ASN A 279       9.575   7.933   3.778  1.00 79.99           H  
ATOM   4341  C   ASN A 279      11.247   8.226   5.052  1.00 79.99           C  
ATOM   4342  CB  ASN A 279      11.151   6.694   3.054  1.00 79.99           C  
ATOM   4343  HB2 ASN A 279      11.064   5.902   3.798  1.00 79.99           H  
ATOM   4344  HB3 ASN A 279      12.198   6.794   2.769  1.00 79.99           H  
ATOM   4345  O   ASN A 279      10.720   7.670   6.010  1.00 79.99           O  
ATOM   4346  CG  ASN A 279      10.340   6.256   1.857  1.00 79.99           C  
ATOM   4347  ND2 ASN A 279      10.976   5.532   0.982  1.00 79.99           N  
ATOM   4348 HD21 ASN A 279      11.867   5.124   1.227  1.00 79.99           H  
ATOM   4349 HD22 ASN A 279      10.498   5.277   0.129  1.00 79.99           H  
ATOM   4350  OD1 ASN A 279       9.166   6.547   1.720  1.00 79.99           O  
ATOM   4351  N   THR A 280      12.270   9.074   5.215  1.00 80.97           N  
ATOM   4352  H   THR A 280      12.681   9.516   4.405  1.00 80.97           H  
ATOM   4353  CA  THR A 280      12.750   9.479   6.546  1.00 80.97           C  
ATOM   4354  HA  THR A 280      12.955   8.580   7.129  1.00 80.97           H  
ATOM   4355  C   THR A 280      11.688  10.290   7.294  1.00 80.97           C  
ATOM   4356  CB  THR A 280      14.051  10.288   6.446  1.00 80.97           C  
ATOM   4357  HB  THR A 280      13.851  11.236   5.946  1.00 80.97           H  
ATOM   4358  O   THR A 280      11.501  10.075   8.487  1.00 80.97           O  
ATOM   4359  CG2 THR A 280      14.686  10.574   7.807  1.00 80.97           C  
ATOM   4360 HG21 THR A 280      14.035  11.224   8.390  1.00 80.97           H  
ATOM   4361 HG22 THR A 280      14.839   9.639   8.345  1.00 80.97           H  
ATOM   4362 HG23 THR A 280      15.645  11.075   7.670  1.00 80.97           H  
ATOM   4363  OG1 THR A 280      15.008   9.570   5.701  1.00 80.97           O  
ATOM   4364  HG1 THR A 280      15.706  10.179   5.450  1.00 80.97           H  
ATOM   4365  N   ILE A 281      10.945  11.165   6.601  1.00 84.34           N  
ATOM   4366  H   ILE A 281      11.065  11.195   5.599  1.00 84.34           H  
ATOM   4367  CA  ILE A 281       9.799  11.903   7.163  1.00 84.34           C  
ATOM   4368  HA  ILE A 281      10.094  12.317   8.127  1.00 84.34           H  
ATOM   4369  C   ILE A 281       8.640  10.943   7.454  1.00 84.34           C  
ATOM   4370  CB  ILE A 281       9.395  13.090   6.246  1.00 84.34           C  
ATOM   4371  HB  ILE A 281       9.448  12.771   5.205  1.00 84.34           H  
ATOM   4372  O   ILE A 281       8.113  10.973   8.563  1.00 84.34           O  
ATOM   4373  CG1 ILE A 281      10.396  14.251   6.453  1.00 84.34           C  
ATOM   4374 HG12 ILE A 281      11.412  13.857   6.483  1.00 84.34           H  
ATOM   4375 HG13 ILE A 281      10.195  14.715   7.419  1.00 84.34           H  
ATOM   4376  CG2 ILE A 281       7.948  13.558   6.502  1.00 84.34           C  
ATOM   4377 HG21 ILE A 281       7.804  13.806   7.554  1.00 84.34           H  
ATOM   4378 HG22 ILE A 281       7.703  14.429   5.894  1.00 84.34           H  
ATOM   4379 HG23 ILE A 281       7.239  12.778   6.226  1.00 84.34           H  
ATOM   4380  CD1 ILE A 281      10.360  15.346   5.375  1.00 84.34           C  
ATOM   4381 HD11 ILE A 281      10.977  16.186   5.697  1.00 84.34           H  
ATOM   4382 HD12 ILE A 281      10.756  14.963   4.435  1.00 84.34           H  
ATOM   4383 HD13 ILE A 281       9.345  15.707   5.209  1.00 84.34           H  
ATOM   4384  N   MET A 282       8.293  10.043   6.522  1.00 86.36           N  
ATOM   4385  H   MET A 282       8.750  10.092   5.623  1.00 86.36           H  
ATOM   4386  CA  MET A 282       7.260   9.011   6.741  1.00 86.36           C  
ATOM   4387  HA  MET A 282       6.294   9.494   6.891  1.00 86.36           H  
ATOM   4388  C   MET A 282       7.566   8.172   7.993  1.00 86.36           C  
ATOM   4389  CB  MET A 282       7.163   8.068   5.526  1.00 86.36           C  
ATOM   4390  HB2 MET A 282       6.451   7.275   5.754  1.00 86.36           H  
ATOM   4391  HB3 MET A 282       8.130   7.591   5.370  1.00 86.36           H  
ATOM   4392  O   MET A 282       6.721   7.999   8.870  1.00 86.36           O  
ATOM   4393  CG  MET A 282       6.738   8.747   4.216  1.00 86.36           C  
ATOM   4394  HG2 MET A 282       6.897   8.044   3.398  1.00 86.36           H  
ATOM   4395  HG3 MET A 282       7.383   9.607   4.034  1.00 86.36           H  
ATOM   4396  SD  MET A 282       5.013   9.299   4.153  1.00 86.36           S  
ATOM   4397  CE  MET A 282       4.156   7.704   4.036  1.00 86.36           C  
ATOM   4398  HE1 MET A 282       4.351   7.109   4.928  1.00 86.36           H  
ATOM   4399  HE2 MET A 282       4.500   7.161   3.155  1.00 86.36           H  
ATOM   4400  HE3 MET A 282       3.083   7.875   3.951  1.00 86.36           H  
ATOM   4401  N   TYR A 283       8.808   7.702   8.116  1.00 87.58           N  
ATOM   4402  H   TYR A 283       9.456   7.857   7.357  1.00 87.58           H  
ATOM   4403  CA  TYR A 283       9.268   6.903   9.245  1.00 87.58           C  
ATOM   4404  HA  TYR A 283       8.576   6.072   9.388  1.00 87.58           H  
ATOM   4405  C   TYR A 283       9.307   7.696  10.556  1.00 87.58           C  
ATOM   4406  CB  TYR A 283      10.645   6.335   8.898  1.00 87.58           C  
ATOM   4407  HB2 TYR A 283      11.311   7.151   8.619  1.00 87.58           H  
ATOM   4408  HB3 TYR A 283      10.545   5.677   8.035  1.00 87.58           H  
ATOM   4409  O   TYR A 283       8.853   7.203  11.587  1.00 87.58           O  
ATOM   4410  CG  TYR A 283      11.265   5.558  10.035  1.00 87.58           C  
ATOM   4411  CD1 TYR A 283      12.405   6.063  10.690  1.00 87.58           C  
ATOM   4412  HD1 TYR A 283      12.858   6.984  10.354  1.00 87.58           H  
ATOM   4413  CD2 TYR A 283      10.665   4.360  10.467  1.00 87.58           C  
ATOM   4414  HD2 TYR A 283       9.777   3.988   9.977  1.00 87.58           H  
ATOM   4415  CE1 TYR A 283      12.953   5.361  11.779  1.00 87.58           C  
ATOM   4416  HE1 TYR A 283      13.835   5.732  12.280  1.00 87.58           H  
ATOM   4417  CE2 TYR A 283      11.204   3.662  11.560  1.00 87.58           C  
ATOM   4418  HE2 TYR A 283      10.733   2.759  11.921  1.00 87.58           H  
ATOM   4419  OH  TYR A 283      12.875   3.476  13.254  1.00 87.58           O  
ATOM   4420  HH  TYR A 283      13.716   3.847  13.531  1.00 87.58           H  
ATOM   4421  CZ  TYR A 283      12.348   4.162  12.213  1.00 87.58           C  
ATOM   4422  N   GLN A 284       9.792   8.939  10.546  1.00 88.53           N  
ATOM   4423  H   GLN A 284      10.160   9.314   9.683  1.00 88.53           H  
ATOM   4424  CA  GLN A 284       9.786   9.800  11.733  1.00 88.53           C  
ATOM   4425  HA  GLN A 284      10.239   9.258  12.564  1.00 88.53           H  
ATOM   4426  C   GLN A 284       8.359  10.166  12.175  1.00 88.53           C  
ATOM   4427  CB  GLN A 284      10.633  11.048  11.463  1.00 88.53           C  
ATOM   4428  HB2 GLN A 284      10.375  11.439  10.479  1.00 88.53           H  
ATOM   4429  HB3 GLN A 284      10.405  11.803  12.216  1.00 88.53           H  
ATOM   4430  O   GLN A 284       8.103  10.216  13.377  1.00 88.53           O  
ATOM   4431  CG  GLN A 284      12.140  10.759  11.529  1.00 88.53           C  
ATOM   4432  HG2 GLN A 284      12.397  10.483  12.552  1.00 88.53           H  
ATOM   4433  HG3 GLN A 284      12.389   9.914  10.887  1.00 88.53           H  
ATOM   4434  CD  GLN A 284      13.003  11.949  11.109  1.00 88.53           C  
ATOM   4435  NE2 GLN A 284      14.276  11.944  11.436  1.00 88.53           N  
ATOM   4436 HE21 GLN A 284      14.802  12.742  11.110  1.00 88.53           H  
ATOM   4437 HE22 GLN A 284      14.687  11.146  11.899  1.00 88.53           H  
ATOM   4438  OE1 GLN A 284      12.584  12.911  10.494  1.00 88.53           O  
ATOM   4439  N   ALA A 285       7.420  10.341  11.239  1.00 89.72           N  
ATOM   4440  H   ALA A 285       7.700  10.335  10.269  1.00 89.72           H  
ATOM   4441  CA  ALA A 285       5.994  10.516  11.518  1.00 89.72           C  
ATOM   4442  HA  ALA A 285       5.866  11.343  12.216  1.00 89.72           H  
ATOM   4443  C   ALA A 285       5.365   9.270  12.170  1.00 89.72           C  
ATOM   4444  CB  ALA A 285       5.288  10.902  10.213  1.00 89.72           C  
ATOM   4445  HB1 ALA A 285       5.699  11.835   9.829  1.00 89.72           H  
ATOM   4446  HB2 ALA A 285       4.223  11.032  10.402  1.00 89.72           H  
ATOM   4447  HB3 ALA A 285       5.416  10.121   9.463  1.00 89.72           H  
ATOM   4448  O   ALA A 285       4.584   9.410  13.111  1.00 89.72           O  
ATOM   4449  N   MET A 286       5.752   8.066  11.730  1.00 90.86           N  
ATOM   4450  H   MET A 286       6.327   8.025  10.901  1.00 90.86           H  
ATOM   4451  CA  MET A 286       5.328   6.798  12.344  1.00 90.86           C  
ATOM   4452  HA  MET A 286       4.255   6.853  12.526  1.00 90.86           H  
ATOM   4453  C   MET A 286       5.994   6.503  13.697  1.00 90.86           C  
ATOM   4454  CB  MET A 286       5.584   5.628  11.384  1.00 90.86           C  
ATOM   4455  HB2 MET A 286       6.617   5.652  11.038  1.00 90.86           H  
ATOM   4456  HB3 MET A 286       5.423   4.691  11.918  1.00 90.86           H  
ATOM   4457  O   MET A 286       5.441   5.753  14.498  1.00 90.86           O  
ATOM   4458  CG  MET A 286       4.641   5.644  10.180  1.00 90.86           C  
ATOM   4459  HG2 MET A 286       4.775   6.570   9.621  1.00 90.86           H  
ATOM   4460  HG3 MET A 286       3.612   5.612  10.541  1.00 90.86           H  
ATOM   4461  SD  MET A 286       4.904   4.244   9.063  1.00 90.86           S  
ATOM   4462  CE  MET A 286       3.565   4.557   7.889  1.00 90.86           C  
ATOM   4463  HE1 MET A 286       2.607   4.552   8.409  1.00 90.86           H  
ATOM   4464  HE2 MET A 286       3.559   3.784   7.121  1.00 90.86           H  
ATOM   4465  HE3 MET A 286       3.721   5.529   7.422  1.00 90.86           H  
ATOM   4466  N   THR A 287       7.170   7.077  13.964  1.00 90.90           N  
ATOM   4467  H   THR A 287       7.582   7.643  13.236  1.00 90.90           H  
ATOM   4468  CA  THR A 287       7.976   6.800  15.164  1.00 90.90           C  
ATOM   4469  HA  THR A 287       7.468   6.037  15.754  1.00 90.90           H  
ATOM   4470  C   THR A 287       8.050   8.015  16.094  1.00 90.90           C  
ATOM   4471  CB  THR A 287       9.350   6.196  14.809  1.00 90.90           C  
ATOM   4472  HB  THR A 287       9.897   6.012  15.734  1.00 90.90           H  
ATOM   4473  O   THR A 287       7.124   8.252  16.871  1.00 90.90           O  
ATOM   4474  CG2 THR A 287       9.222   4.880  14.042  1.00 90.90           C  
ATOM   4475 HG21 THR A 287      10.156   4.324  14.126  1.00 90.90           H  
ATOM   4476 HG22 THR A 287       8.995   5.057  12.991  1.00 90.90           H  
ATOM   4477 HG23 THR A 287       8.414   4.280  14.460  1.00 90.90           H  
ATOM   4478  OG1 THR A 287      10.094   7.068  13.988  1.00 90.90           O  
ATOM   4479  HG1 THR A 287       9.737   6.965  13.103  1.00 90.90           H  
ATOM   4480  N   SER A 288       9.114   8.819  16.020  1.00 89.88           N  
ATOM   4481  H   SER A 288       9.838   8.556  15.366  1.00 89.88           H  
ATOM   4482  CA  SER A 288       9.407   9.925  16.947  1.00 89.88           C  
ATOM   4483  HA  SER A 288       9.547   9.509  17.945  1.00 89.88           H  
ATOM   4484  C   SER A 288       8.313  10.997  17.047  1.00 89.88           C  
ATOM   4485  CB  SER A 288      10.708  10.614  16.527  1.00 89.88           C  
ATOM   4486  HB2 SER A 288      10.563  11.099  15.562  1.00 89.88           H  
ATOM   4487  HB3 SER A 288      10.969  11.370  17.268  1.00 89.88           H  
ATOM   4488  O   SER A 288       8.225  11.675  18.067  1.00 89.88           O  
ATOM   4489  OG  SER A 288      11.762   9.676  16.419  1.00 89.88           O  
ATOM   4490  HG  SER A 288      12.575  10.137  16.200  1.00 89.88           H  
ATOM   4491  N   TYR A 289       7.484  11.157  16.011  1.00 90.56           N  
ATOM   4492  H   TYR A 289       7.645  10.588  15.192  1.00 90.56           H  
ATOM   4493  CA  TYR A 289       6.401  12.144  15.941  1.00 90.56           C  
ATOM   4494  HA  TYR A 289       6.459  12.788  16.818  1.00 90.56           H  
ATOM   4495  C   TYR A 289       4.994  11.518  15.989  1.00 90.56           C  
ATOM   4496  CB  TYR A 289       6.601  13.052  14.716  1.00 90.56           C  
ATOM   4497  HB2 TYR A 289       5.715  13.672  14.580  1.00 90.56           H  
ATOM   4498  HB3 TYR A 289       6.700  12.433  13.824  1.00 90.56           H  
ATOM   4499  O   TYR A 289       4.012  12.253  15.856  1.00 90.56           O  
ATOM   4500  CG  TYR A 289       7.803  13.973  14.806  1.00 90.56           C  
ATOM   4501  CD1 TYR A 289       7.631  15.316  15.193  1.00 90.56           C  
ATOM   4502  HD1 TYR A 289       6.644  15.693  15.413  1.00 90.56           H  
ATOM   4503  CD2 TYR A 289       9.087  13.494  14.484  1.00 90.56           C  
ATOM   4504  HD2 TYR A 289       9.206  12.470  14.162  1.00 90.56           H  
ATOM   4505  CE1 TYR A 289       8.743  16.175  15.271  1.00 90.56           C  
ATOM   4506  HE1 TYR A 289       8.620  17.210  15.553  1.00 90.56           H  
ATOM   4507  CE2 TYR A 289      10.203  14.349  14.557  1.00 90.56           C  
ATOM   4508  HE2 TYR A 289      11.183  13.983  14.289  1.00 90.56           H  
ATOM   4509  OH  TYR A 289      11.098  16.530  15.016  1.00 90.56           O  
ATOM   4510  HH  TYR A 289      11.897  16.109  14.690  1.00 90.56           H  
ATOM   4511  CZ  TYR A 289      10.030  15.693  14.954  1.00 90.56           C  
ATOM   4512  N   LYS A 290       4.864  10.203  16.246  1.00 93.02           N  
ATOM   4513  H   LYS A 290       5.707   9.656  16.348  1.00 93.02           H  
ATOM   4514  CA  LYS A 290       3.573   9.483  16.307  1.00 93.02           C  
ATOM   4515  HA  LYS A 290       3.160   9.429  15.300  1.00 93.02           H  
ATOM   4516  C   LYS A 290       2.534  10.206  17.167  1.00 93.02           C  
ATOM   4517  CB  LYS A 290       3.817   8.041  16.802  1.00 93.02           C  
ATOM   4518  HB2 LYS A 290       4.464   8.060  17.679  1.00 93.02           H  
ATOM   4519  HB3 LYS A 290       4.331   7.491  16.014  1.00 93.02           H  
ATOM   4520  O   LYS A 290       1.412  10.421  16.720  1.00 93.02           O  
ATOM   4521  CG  LYS A 290       2.519   7.304  17.178  1.00 93.02           C  
ATOM   4522  HG2 LYS A 290       1.785   7.420  16.380  1.00 93.02           H  
ATOM   4523  HG3 LYS A 290       2.112   7.759  18.081  1.00 93.02           H  
ATOM   4524  CD  LYS A 290       2.727   5.808  17.450  1.00 93.02           C  
ATOM   4525  HD2 LYS A 290       2.962   5.290  16.521  1.00 93.02           H  
ATOM   4526  HD3 LYS A 290       3.545   5.671  18.158  1.00 93.02           H  
ATOM   4527  CE  LYS A 290       1.426   5.272  18.057  1.00 93.02           C  
ATOM   4528  HE2 LYS A 290       1.225   5.805  18.986  1.00 93.02           H  
ATOM   4529  HE3 LYS A 290       0.586   5.490  17.398  1.00 93.02           H  
ATOM   4530  NZ  LYS A 290       1.451   3.825  18.347  1.00 93.02           N  
ATOM   4531  HZ1 LYS A 290       2.325   3.475  18.713  1.00 93.02           H  
ATOM   4532  HZ2 LYS A 290       1.157   3.264  17.560  1.00 93.02           H  
ATOM   4533  HZ3 LYS A 290       0.749   3.637  19.048  1.00 93.02           H  
ATOM   4534  N   ALA A 291       2.928  10.634  18.368  1.00 92.01           N  
ATOM   4535  H   ALA A 291       3.877  10.428  18.646  1.00 92.01           H  
ATOM   4536  CA  ALA A 291       2.049  11.308  19.329  1.00 92.01           C  
ATOM   4537  HA  ALA A 291       1.186  10.667  19.508  1.00 92.01           H  
ATOM   4538  C   ALA A 291       1.504  12.671  18.844  1.00 92.01           C  
ATOM   4539  CB  ALA A 291       2.822  11.457  20.645  1.00 92.01           C  
ATOM   4540  HB1 ALA A 291       3.621  12.190  20.528  1.00 92.01           H  
ATOM   4541  HB2 ALA A 291       3.247  10.499  20.944  1.00 92.01           H  
ATOM   4542  HB3 ALA A 291       2.141  11.798  21.426  1.00 92.01           H  
ATOM   4543  O   ALA A 291       0.507  13.151  19.376  1.00 92.01           O  
ATOM   4544  N   THR A 292       2.136  13.282  17.836  1.00 90.68           N  
ATOM   4545  H   THR A 292       2.946  12.827  17.440  1.00 90.68           H  
ATOM   4546  CA  THR A 292       1.699  14.539  17.210  1.00 90.68           C  
ATOM   4547  HA  THR A 292       1.035  15.074  17.889  1.00 90.68           H  
ATOM   4548  C   THR A 292       0.929  14.277  15.916  1.00 90.68           C  
ATOM   4549  CB  THR A 292       2.908  15.444  16.916  1.00 90.68           C  
ATOM   4550  HB  THR A 292       3.558  14.951  16.193  1.00 90.68           H  
ATOM   4551  O   THR A 292      -0.126  14.869  15.702  1.00 90.68           O  
ATOM   4552  CG2 THR A 292       2.520  16.820  16.376  1.00 90.68           C  
ATOM   4553 HG21 THR A 292       3.419  17.408  16.188  1.00 90.68           H  
ATOM   4554 HG22 THR A 292       1.887  17.338  17.096  1.00 90.68           H  
ATOM   4555 HG23 THR A 292       1.983  16.714  15.433  1.00 90.68           H  
ATOM   4556  OG1 THR A 292       3.642  15.677  18.096  1.00 90.68           O  
ATOM   4557  HG1 THR A 292       4.400  16.218  17.863  1.00 90.68           H  
ATOM   4558  N   ILE A 293       1.445  13.397  15.051  1.00 92.57           N  
ATOM   4559  H   ILE A 293       2.301  12.923  15.303  1.00 92.57           H  
ATOM   4560  CA  ILE A 293       0.917  13.191  13.696  1.00 92.57           C  
ATOM   4561  HA  ILE A 293       0.549  14.145  13.321  1.00 92.57           H  
ATOM   4562  C   ILE A 293      -0.294  12.262  13.674  1.00 92.57           C  
ATOM   4563  CB  ILE A 293       2.039  12.704  12.749  1.00 92.57           C  
ATOM   4564  HB  ILE A 293       2.513  11.831  13.199  1.00 92.57           H  
ATOM   4565  O   ILE A 293      -1.267  12.571  12.988  1.00 92.57           O  
ATOM   4566  CG1 ILE A 293       3.132  13.777  12.554  1.00 92.57           C  
ATOM   4567 HG12 ILE A 293       3.936  13.339  11.962  1.00 92.57           H  
ATOM   4568 HG13 ILE A 293       3.554  14.042  13.523  1.00 92.57           H  
ATOM   4569  CG2 ILE A 293       1.483  12.271  11.382  1.00 92.57           C  
ATOM   4570 HG21 ILE A 293       0.804  13.027  10.988  1.00 92.57           H  
ATOM   4571 HG22 ILE A 293       2.294  12.125  10.668  1.00 92.57           H  
ATOM   4572 HG23 ILE A 293       0.946  11.327  11.481  1.00 92.57           H  
ATOM   4573  CD1 ILE A 293       2.669  15.068  11.858  1.00 92.57           C  
ATOM   4574 HD11 ILE A 293       3.511  15.757  11.801  1.00 92.57           H  
ATOM   4575 HD12 ILE A 293       2.325  14.859  10.846  1.00 92.57           H  
ATOM   4576 HD13 ILE A 293       1.876  15.556  12.425  1.00 92.57           H  
ATOM   4577  N   LEU A 294      -0.289  11.157  14.430  1.00 94.76           N  
ATOM   4578  H   LEU A 294       0.487  10.970  15.049  1.00 94.76           H  
ATOM   4579  CA  LEU A 294      -1.400  10.205  14.379  1.00 94.76           C  
ATOM   4580  HA  LEU A 294      -1.515   9.931  13.331  1.00 94.76           H  
ATOM   4581  C   LEU A 294      -2.736  10.858  14.791  1.00 94.76           C  
ATOM   4582  CB  LEU A 294      -1.051   8.912  15.140  1.00 94.76           C  
ATOM   4583  HB2 LEU A 294      -0.128   8.506  14.724  1.00 94.76           H  
ATOM   4584  HB3 LEU A 294      -0.862   9.133  16.190  1.00 94.76           H  
ATOM   4585  O   LEU A 294      -3.676  10.761  14.006  1.00 94.76           O  
ATOM   4586  CG  LEU A 294      -2.138   7.824  15.070  1.00 94.76           C  
ATOM   4587  HG  LEU A 294      -3.038   8.184  15.568  1.00 94.76           H  
ATOM   4588  CD1 LEU A 294      -2.497   7.405  13.642  1.00 94.76           C  
ATOM   4589 HD11 LEU A 294      -1.609   7.049  13.120  1.00 94.76           H  
ATOM   4590 HD12 LEU A 294      -2.940   8.238  13.097  1.00 94.76           H  
ATOM   4591 HD13 LEU A 294      -3.233   6.602  13.678  1.00 94.76           H  
ATOM   4592  CD2 LEU A 294      -1.642   6.581  15.801  1.00 94.76           C  
ATOM   4593 HD21 LEU A 294      -2.419   5.818  15.756  1.00 94.76           H  
ATOM   4594 HD22 LEU A 294      -1.445   6.809  16.848  1.00 94.76           H  
ATOM   4595 HD23 LEU A 294      -0.742   6.192  15.325  1.00 94.76           H  
ATOM   4596  N   PRO A 295      -2.844  11.628  15.897  1.00 94.17           N  
ATOM   4597  CA  PRO A 295      -4.090  12.322  16.237  1.00 94.17           C  
ATOM   4598  HA  PRO A 295      -4.869  11.575  16.389  1.00 94.17           H  
ATOM   4599  C   PRO A 295      -4.567  13.313  15.164  1.00 94.17           C  
ATOM   4600  CB  PRO A 295      -3.817  13.038  17.564  1.00 94.17           C  
ATOM   4601  HB2 PRO A 295      -4.704  13.060  18.198  1.00 94.17           H  
ATOM   4602  HB3 PRO A 295      -3.456  14.050  17.380  1.00 94.17           H  
ATOM   4603  O   PRO A 295      -5.772  13.473  14.976  1.00 94.17           O  
ATOM   4604  CG  PRO A 295      -2.696  12.213  18.190  1.00 94.17           C  
ATOM   4605  HG2 PRO A 295      -2.111  12.797  18.901  1.00 94.17           H  
ATOM   4606  HG3 PRO A 295      -3.110  11.324  18.665  1.00 94.17           H  
ATOM   4607  CD  PRO A 295      -1.873  11.810  16.970  1.00 94.17           C  
ATOM   4608  HD2 PRO A 295      -1.315  10.901  17.193  1.00 94.17           H  
ATOM   4609  HD3 PRO A 295      -1.187  12.615  16.709  1.00 94.17           H  
ATOM   4610  N   GLN A 296      -3.647  13.955  14.433  1.00 92.48           N  
ATOM   4611  H   GLN A 296      -2.672  13.741  14.586  1.00 92.48           H  
ATOM   4612  CA  GLN A 296      -3.988  14.855  13.324  1.00 92.48           C  
ATOM   4613  HA  GLN A 296      -4.768  15.541  13.653  1.00 92.48           H  
ATOM   4614  C   GLN A 296      -4.561  14.072  12.132  1.00 92.48           C  
ATOM   4615  CB  GLN A 296      -2.757  15.685  12.910  1.00 92.48           C  
ATOM   4616  HB2 GLN A 296      -3.010  16.270  12.025  1.00 92.48           H  
ATOM   4617  HB3 GLN A 296      -1.932  15.019  12.654  1.00 92.48           H  
ATOM   4618  O   GLN A 296      -5.577  14.474  11.567  1.00 92.48           O  
ATOM   4619  CG  GLN A 296      -2.302  16.670  13.997  1.00 92.48           C  
ATOM   4620  HG2 GLN A 296      -3.083  17.416  14.144  1.00 92.48           H  
ATOM   4621  HG3 GLN A 296      -2.173  16.139  14.940  1.00 92.48           H  
ATOM   4622  CD  GLN A 296      -0.994  17.399  13.672  1.00 92.48           C  
ATOM   4623  NE2 GLN A 296      -0.476  18.172  14.600  1.00 92.48           N  
ATOM   4624 HE21 GLN A 296       0.401  18.613  14.362  1.00 92.48           H  
ATOM   4625 HE22 GLN A 296      -0.878  18.183  15.526  1.00 92.48           H  
ATOM   4626  OE1 GLN A 296      -0.412  17.325  12.601  1.00 92.48           O  
ATOM   4627  N   ILE A 297      -3.962  12.926  11.785  1.00 93.72           N  
ATOM   4628  H   ILE A 297      -3.134  12.649  12.293  1.00 93.72           H  
ATOM   4629  CA  ILE A 297      -4.449  12.046  10.712  1.00 93.72           C  
ATOM   4630  HA  ILE A 297      -4.606  12.651   9.819  1.00 93.72           H  
ATOM   4631  C   ILE A 297      -5.812  11.440  11.065  1.00 93.72           C  
ATOM   4632  CB  ILE A 297      -3.392  10.969  10.372  1.00 93.72           C  
ATOM   4633  HB  ILE A 297      -3.077  10.481  11.294  1.00 93.72           H  
ATOM   4634  O   ILE A 297      -6.696  11.424  10.211  1.00 93.72           O  
ATOM   4635  CG1 ILE A 297      -2.167  11.667   9.736  1.00 93.72           C  
ATOM   4636 HG12 ILE A 297      -1.769  12.405  10.432  1.00 93.72           H  
ATOM   4637 HG13 ILE A 297      -2.475  12.197   8.835  1.00 93.72           H  
ATOM   4638  CG2 ILE A 297      -3.967   9.884   9.437  1.00 93.72           C  
ATOM   4639 HG21 ILE A 297      -4.356  10.343   8.527  1.00 93.72           H  
ATOM   4640 HG22 ILE A 297      -3.203   9.151   9.176  1.00 93.72           H  
ATOM   4641 HG23 ILE A 297      -4.770   9.338   9.931  1.00 93.72           H  
ATOM   4642  CD1 ILE A 297      -1.025  10.716   9.375  1.00 93.72           C  
ATOM   4643 HD11 ILE A 297      -0.129  11.295   9.152  1.00 93.72           H  
ATOM   4644 HD12 ILE A 297      -0.819  10.047  10.210  1.00 93.72           H  
ATOM   4645 HD13 ILE A 297      -1.292  10.142   8.488  1.00 93.72           H  
ATOM   4646  N   LEU A 298      -6.019  11.002  12.312  1.00 95.08           N  
ATOM   4647  H   LEU A 298      -5.245  11.016  12.960  1.00 95.08           H  
ATOM   4648  CA  LEU A 298      -7.316  10.492  12.771  1.00 95.08           C  
ATOM   4649  HA  LEU A 298      -7.644   9.704  12.093  1.00 95.08           H  
ATOM   4650  C   LEU A 298      -8.399  11.580  12.707  1.00 95.08           C  
ATOM   4651  CB  LEU A 298      -7.184   9.896  14.188  1.00 95.08           C  
ATOM   4652  HB2 LEU A 298      -8.180   9.601  14.519  1.00 95.08           H  
ATOM   4653  HB3 LEU A 298      -6.825  10.670  14.866  1.00 95.08           H  
ATOM   4654  O   LEU A 298      -9.454  11.361  12.115  1.00 95.08           O  
ATOM   4655  CG  LEU A 298      -6.258   8.668  14.306  1.00 95.08           C  
ATOM   4656  HG  LEU A 298      -5.230   8.955  14.084  1.00 95.08           H  
ATOM   4657  CD1 LEU A 298      -6.284   8.125  15.733  1.00 95.08           C  
ATOM   4658 HD11 LEU A 298      -5.970   8.902  16.431  1.00 95.08           H  
ATOM   4659 HD12 LEU A 298      -5.605   7.277  15.820  1.00 95.08           H  
ATOM   4660 HD13 LEU A 298      -7.291   7.795  15.988  1.00 95.08           H  
ATOM   4661  CD2 LEU A 298      -6.623   7.557  13.328  1.00 95.08           C  
ATOM   4662 HD21 LEU A 298      -6.067   6.655  13.582  1.00 95.08           H  
ATOM   4663 HD22 LEU A 298      -7.691   7.348  13.389  1.00 95.08           H  
ATOM   4664 HD23 LEU A 298      -6.364   7.859  12.313  1.00 95.08           H  
ATOM   4665  N   ALA A 299      -8.112  12.788  13.206  1.00 92.76           N  
ATOM   4666  H   ALA A 299      -7.232  12.923  13.684  1.00 92.76           H  
ATOM   4667  CA  ALA A 299      -9.040  13.916  13.128  1.00 92.76           C  
ATOM   4668  HA  ALA A 299      -9.977  13.619  13.600  1.00 92.76           H  
ATOM   4669  C   ALA A 299      -9.368  14.322  11.676  1.00 92.76           C  
ATOM   4670  CB  ALA A 299      -8.448  15.087  13.920  1.00 92.76           C  
ATOM   4671  HB1 ALA A 299      -8.278  14.784  14.953  1.00 92.76           H  
ATOM   4672  HB2 ALA A 299      -7.500  15.396  13.478  1.00 92.76           H  
ATOM   4673  HB3 ALA A 299      -9.142  15.927  13.906  1.00 92.76           H  
ATOM   4674  O   ALA A 299     -10.522  14.630  11.372  1.00 92.76           O  
ATOM   4675  N   LEU A 300      -8.388  14.291  10.764  1.00 89.88           N  
ATOM   4676  H   LEU A 300      -7.450  14.085  11.076  1.00 89.88           H  
ATOM   4677  CA  LEU A 300      -8.604  14.526   9.332  1.00 89.88           C  
ATOM   4678  HA  LEU A 300      -9.132  15.474   9.218  1.00 89.88           H  
ATOM   4679  C   LEU A 300      -9.479  13.430   8.702  1.00 89.88           C  
ATOM   4680  CB  LEU A 300      -7.235  14.634   8.633  1.00 89.88           C  
ATOM   4681  HB2 LEU A 300      -6.669  13.725   8.836  1.00 89.88           H  
ATOM   4682  HB3 LEU A 300      -6.685  15.471   9.063  1.00 89.88           H  
ATOM   4683  O   LEU A 300     -10.416  13.742   7.963  1.00 89.88           O  
ATOM   4684  CG  LEU A 300      -7.318  14.819   7.105  1.00 89.88           C  
ATOM   4685  HG  LEU A 300      -7.884  13.996   6.667  1.00 89.88           H  
ATOM   4686  CD1 LEU A 300      -7.987  16.141   6.725  1.00 89.88           C  
ATOM   4687 HD11 LEU A 300      -7.901  16.296   5.650  1.00 89.88           H  
ATOM   4688 HD12 LEU A 300      -7.491  16.961   7.245  1.00 89.88           H  
ATOM   4689 HD13 LEU A 300      -9.041  16.109   7.002  1.00 89.88           H  
ATOM   4690  CD2 LEU A 300      -5.928  14.799   6.476  1.00 89.88           C  
ATOM   4691 HD21 LEU A 300      -5.373  13.929   6.825  1.00 89.88           H  
ATOM   4692 HD22 LEU A 300      -5.387  15.712   6.725  1.00 89.88           H  
ATOM   4693 HD23 LEU A 300      -6.031  14.732   5.393  1.00 89.88           H  
ATOM   4694  N   ALA A 301      -9.195  12.161   9.010  1.00 92.97           N  
ATOM   4695  H   ALA A 301      -8.409  11.978   9.617  1.00 92.97           H  
ATOM   4696  CA  ALA A 301      -9.948  11.015   8.515  1.00 92.97           C  
ATOM   4697  HA  ALA A 301      -9.917  11.022   7.425  1.00 92.97           H  
ATOM   4698  C   ALA A 301     -11.417  11.085   8.953  1.00 92.97           C  
ATOM   4699  CB  ALA A 301      -9.285   9.725   9.017  1.00 92.97           C  
ATOM   4700  HB1 ALA A 301      -9.435   9.612  10.091  1.00 92.97           H  
ATOM   4701  HB2 ALA A 301      -9.716   8.870   8.496  1.00 92.97           H  
ATOM   4702  HB3 ALA A 301      -8.214   9.751   8.820  1.00 92.97           H  
ATOM   4703  O   ALA A 301     -12.309  10.841   8.143  1.00 92.97           O  
ATOM   4704  N   ASP A 302     -11.671  11.422  10.219  1.00 94.49           N  
ATOM   4705  H   ASP A 302     -10.887  11.523  10.847  1.00 94.49           H  
ATOM   4706  CA  ASP A 302     -13.014  11.566  10.791  1.00 94.49           C  
ATOM   4707  HA  ASP A 302     -13.598  10.670  10.581  1.00 94.49           H  
ATOM   4708  C   ASP A 302     -13.760  12.752  10.178  1.00 94.49           C  
ATOM   4709  CB  ASP A 302     -12.916  11.739  12.317  1.00 94.49           C  
ATOM   4710  HB2 ASP A 302     -12.245  12.567  12.545  1.00 94.49           H  
ATOM   4711  HB3 ASP A 302     -13.905  11.993  12.700  1.00 94.49           H  
ATOM   4712  O   ASP A 302     -14.900  12.607   9.740  1.00 94.49           O  
ATOM   4713  CG  ASP A 302     -12.432  10.485  13.046  1.00 94.49           C  
ATOM   4714  OD1 ASP A 302     -12.258   9.431  12.390  1.00 94.49           O  
ATOM   4715  OD2 ASP A 302     -12.255  10.552  14.278  1.00 94.49           O  
ATOM   4716  N   ARG A 303     -13.098  13.913  10.069  1.00 90.60           N  
ATOM   4717  H   ARG A 303     -12.165  13.952  10.453  1.00 90.60           H  
ATOM   4718  CA  ARG A 303     -13.667  15.139   9.486  1.00 90.60           C  
ATOM   4719  HA  ARG A 303     -14.561  15.410  10.047  1.00 90.60           H  
ATOM   4720  C   ARG A 303     -14.103  14.962   8.031  1.00 90.60           C  
ATOM   4721  CB  ARG A 303     -12.618  16.252   9.608  1.00 90.60           C  
ATOM   4722  HB2 ARG A 303     -12.313  16.329  10.652  1.00 90.60           H  
ATOM   4723  HB3 ARG A 303     -11.744  15.983   9.014  1.00 90.60           H  
ATOM   4724  O   ARG A 303     -15.060  15.601   7.604  1.00 90.60           O  
ATOM   4725  CG  ARG A 303     -13.137  17.628   9.169  1.00 90.60           C  
ATOM   4726  HG2 ARG A 303     -13.941  17.930   9.840  1.00 90.60           H  
ATOM   4727  HG3 ARG A 303     -13.524  17.597   8.150  1.00 90.60           H  
ATOM   4728  CD  ARG A 303     -12.014  18.665   9.235  1.00 90.60           C  
ATOM   4729  HD2 ARG A 303     -11.486  18.555  10.183  1.00 90.60           H  
ATOM   4730  HD3 ARG A 303     -12.461  19.658   9.202  1.00 90.60           H  
ATOM   4731  NE  ARG A 303     -11.074  18.532   8.104  1.00 90.60           N  
ATOM   4732  HE  ARG A 303     -11.359  17.954   7.326  1.00 90.60           H  
ATOM   4733  NH1 ARG A 303      -9.415  19.878   8.940  1.00 90.60           N  
ATOM   4734 HH11 ARG A 303      -9.764  19.773   9.882  1.00 90.60           H  
ATOM   4735 HH12 ARG A 303      -8.451  20.150   8.809  1.00 90.60           H  
ATOM   4736  NH2 ARG A 303      -9.267  19.171   6.865  1.00 90.60           N  
ATOM   4737 HH21 ARG A 303      -9.497  18.575   6.083  1.00 90.60           H  
ATOM   4738 HH22 ARG A 303      -8.436  19.744   6.862  1.00 90.60           H  
ATOM   4739  CZ  ARG A 303      -9.933  19.182   7.977  1.00 90.60           C  
ATOM   4740  N   LEU A 304     -13.387  14.142   7.264  1.00 89.20           N  
ATOM   4741  H   LEU A 304     -12.577  13.702   7.677  1.00 89.20           H  
ATOM   4742  CA  LEU A 304     -13.699  13.861   5.860  1.00 89.20           C  
ATOM   4743  HA  LEU A 304     -14.325  14.661   5.465  1.00 89.20           H  
ATOM   4744  C   LEU A 304     -14.524  12.576   5.669  1.00 89.20           C  
ATOM   4745  CB  LEU A 304     -12.385  13.838   5.058  1.00 89.20           C  
ATOM   4746  HB2 LEU A 304     -12.610  13.556   4.030  1.00 89.20           H  
ATOM   4747  HB3 LEU A 304     -11.740  13.070   5.486  1.00 89.20           H  
ATOM   4748  O   LEU A 304     -15.029  12.348   4.570  1.00 89.20           O  
ATOM   4749  CG  LEU A 304     -11.608  15.170   5.040  1.00 89.20           C  
ATOM   4750  HG  LEU A 304     -11.350  15.468   6.056  1.00 89.20           H  
ATOM   4751  CD1 LEU A 304     -10.313  15.002   4.248  1.00 89.20           C  
ATOM   4752 HD11 LEU A 304     -10.531  14.699   3.224  1.00 89.20           H  
ATOM   4753 HD12 LEU A 304      -9.692  14.244   4.725  1.00 89.20           H  
ATOM   4754 HD13 LEU A 304      -9.761  15.942   4.236  1.00 89.20           H  
ATOM   4755  CD2 LEU A 304     -12.397  16.311   4.392  1.00 89.20           C  
ATOM   4756 HD21 LEU A 304     -12.717  16.021   3.391  1.00 89.20           H  
ATOM   4757 HD22 LEU A 304     -11.775  17.204   4.323  1.00 89.20           H  
ATOM   4758 HD23 LEU A 304     -13.274  16.547   4.995  1.00 89.20           H  
ATOM   4759  N   GLU A 305     -14.677  11.754   6.712  1.00 92.24           N  
ATOM   4760  H   GLU A 305     -14.295  12.063   7.594  1.00 92.24           H  
ATOM   4761  CA  GLU A 305     -15.195  10.375   6.697  1.00 92.24           C  
ATOM   4762  HA  GLU A 305     -14.832   9.919   7.618  1.00 92.24           H  
ATOM   4763  C   GLU A 305     -14.585   9.544   5.547  1.00 92.24           C  
ATOM   4764  CB  GLU A 305     -16.736  10.276   6.765  1.00 92.24           C  
ATOM   4765  HB2 GLU A 305     -17.122  10.085   5.764  1.00 92.24           H  
ATOM   4766  HB3 GLU A 305     -16.990   9.389   7.347  1.00 92.24           H  
ATOM   4767  O   GLU A 305     -15.270   9.161   4.590  1.00 92.24           O  
ATOM   4768  CG  GLU A 305     -17.523  11.465   7.332  1.00 92.24           C  
ATOM   4769  HG2 GLU A 305     -17.436  11.478   8.419  1.00 92.24           H  
ATOM   4770  HG3 GLU A 305     -17.137  12.405   6.936  1.00 92.24           H  
ATOM   4771  CD  GLU A 305     -18.986  11.356   6.896  1.00 92.24           C  
ATOM   4772  OE1 GLU A 305     -19.889  11.256   7.758  1.00 92.24           O  
ATOM   4773  OE2 GLU A 305     -19.257  11.357   5.661  1.00 92.24           O  
ATOM   4774  N   ILE A 306     -13.270   9.331   5.608  1.00 94.01           N  
ATOM   4775  H   ILE A 306     -12.769   9.722   6.393  1.00 94.01           H  
ATOM   4776  CA  ILE A 306     -12.491   8.564   4.618  1.00 94.01           C  
ATOM   4777  HA  ILE A 306     -13.182   7.996   3.994  1.00 94.01           H  
ATOM   4778  C   ILE A 306     -11.589   7.529   5.294  1.00 94.01           C  
ATOM   4779  CB  ILE A 306     -11.680   9.488   3.679  1.00 94.01           C  
ATOM   4780  HB  ILE A 306     -11.115   8.853   2.997  1.00 94.01           H  
ATOM   4781  O   ILE A 306     -11.216   7.702   6.458  1.00 94.01           O  
ATOM   4782  CG1 ILE A 306     -10.652  10.353   4.443  1.00 94.01           C  
ATOM   4783 HG12 ILE A 306      -9.885   9.698   4.857  1.00 94.01           H  
ATOM   4784 HG13 ILE A 306     -11.136  10.870   5.272  1.00 94.01           H  
ATOM   4785  CG2 ILE A 306     -12.641  10.319   2.810  1.00 94.01           C  
ATOM   4786 HG21 ILE A 306     -12.101  10.775   1.980  1.00 94.01           H  
ATOM   4787 HG22 ILE A 306     -13.110  11.099   3.411  1.00 94.01           H  
ATOM   4788 HG23 ILE A 306     -13.412   9.667   2.400  1.00 94.01           H  
ATOM   4789  CD1 ILE A 306      -9.960  11.397   3.560  1.00 94.01           C  
ATOM   4790 HD11 ILE A 306      -9.114  11.826   4.099  1.00 94.01           H  
ATOM   4791 HD12 ILE A 306      -9.614  10.930   2.638  1.00 94.01           H  
ATOM   4792 HD13 ILE A 306     -10.656  12.196   3.305  1.00 94.01           H  
ATOM   4793  N   SER A 307     -11.259   6.466   4.561  1.00 96.85           N  
ATOM   4794  H   SER A 307     -11.592   6.426   3.609  1.00 96.85           H  
ATOM   4795  CA  SER A 307     -10.241   5.479   4.949  1.00 96.85           C  
ATOM   4796  HA  SER A 307     -10.356   5.225   6.003  1.00 96.85           H  
ATOM   4797  C   SER A 307      -8.829   6.046   4.740  1.00 96.85           C  
ATOM   4798  CB  SER A 307     -10.419   4.198   4.127  1.00 96.85           C  
ATOM   4799  HB2 SER A 307     -10.480   4.470   3.073  1.00 96.85           H  
ATOM   4800  HB3 SER A 307      -9.552   3.553   4.270  1.00 96.85           H  
ATOM   4801  O   SER A 307      -8.656   7.025   4.010  1.00 96.85           O  
ATOM   4802  OG  SER A 307     -11.592   3.486   4.492  1.00 96.85           O  
ATOM   4803  HG  SER A 307     -11.691   2.744   3.891  1.00 96.85           H  
ATOM   4804  N   ILE A 308      -7.811   5.421   5.338  1.00 96.32           N  
ATOM   4805  H   ILE A 308      -8.003   4.580   5.863  1.00 96.32           H  
ATOM   4806  CA  ILE A 308      -6.400   5.830   5.213  1.00 96.32           C  
ATOM   4807  HA  ILE A 308      -6.328   6.663   4.513  1.00 96.32           H  
ATOM   4808  C   ILE A 308      -5.551   4.694   4.622  1.00 96.32           C  
ATOM   4809  CB  ILE A 308      -5.847   6.325   6.572  1.00 96.32           C  
ATOM   4810  HB  ILE A 308      -5.925   5.500   7.280  1.00 96.32           H  
ATOM   4811  O   ILE A 308      -5.750   3.524   4.955  1.00 96.32           O  
ATOM   4812  CG1 ILE A 308      -6.639   7.516   7.169  1.00 96.32           C  
ATOM   4813 HG12 ILE A 308      -6.195   7.781   8.129  1.00 96.32           H  
ATOM   4814 HG13 ILE A 308      -7.663   7.198   7.367  1.00 96.32           H  
ATOM   4815  CG2 ILE A 308      -4.358   6.702   6.472  1.00 96.32           C  
ATOM   4816 HG21 ILE A 308      -4.190   7.371   5.628  1.00 96.32           H  
ATOM   4817 HG22 ILE A 308      -3.752   5.809   6.318  1.00 96.32           H  
ATOM   4818 HG23 ILE A 308      -4.024   7.182   7.392  1.00 96.32           H  
ATOM   4819  CD1 ILE A 308      -6.704   8.786   6.311  1.00 96.32           C  
ATOM   4820 HD11 ILE A 308      -7.352   8.620   5.450  1.00 96.32           H  
ATOM   4821 HD12 ILE A 308      -7.118   9.609   6.894  1.00 96.32           H  
ATOM   4822 HD13 ILE A 308      -5.711   9.076   5.968  1.00 96.32           H  
ATOM   4823  N   ASP A 309      -4.603   5.074   3.767  1.00 95.37           N  
ATOM   4824  H   ASP A 309      -4.527   6.060   3.563  1.00 95.37           H  
ATOM   4825  CA  ASP A 309      -3.585   4.244   3.125  1.00 95.37           C  
ATOM   4826  HA  ASP A 309      -3.592   3.245   3.561  1.00 95.37           H  
ATOM   4827  C   ASP A 309      -2.190   4.846   3.362  1.00 95.37           C  
ATOM   4828  CB  ASP A 309      -3.929   4.136   1.629  1.00 95.37           C  
ATOM   4829  HB2 ASP A 309      -4.017   5.141   1.216  1.00 95.37           H  
ATOM   4830  HB3 ASP A 309      -4.903   3.658   1.530  1.00 95.37           H  
ATOM   4831  O   ASP A 309      -2.019   6.069   3.402  1.00 95.37           O  
ATOM   4832  CG  ASP A 309      -2.952   3.320   0.784  1.00 95.37           C  
ATOM   4833  OD1 ASP A 309      -2.397   2.345   1.335  1.00 95.37           O  
ATOM   4834  OD2 ASP A 309      -2.835   3.651  -0.423  1.00 95.37           O  
ATOM   4835  N   PHE A 310      -1.192   3.981   3.521  1.00 93.53           N  
ATOM   4836  H   PHE A 310      -1.398   3.005   3.362  1.00 93.53           H  
ATOM   4837  CA  PHE A 310       0.204   4.358   3.728  1.00 93.53           C  
ATOM   4838  HA  PHE A 310       0.320   5.430   3.572  1.00 93.53           H  
ATOM   4839  C   PHE A 310       1.082   3.669   2.691  1.00 93.53           C  
ATOM   4840  CB  PHE A 310       0.636   4.050   5.169  1.00 93.53           C  
ATOM   4841  HB2 PHE A 310       1.694   3.789   5.176  1.00 93.53           H  
ATOM   4842  HB3 PHE A 310       0.091   3.186   5.550  1.00 93.53           H  
ATOM   4843  O   PHE A 310       1.354   2.473   2.778  1.00 93.53           O  
ATOM   4844  CG  PHE A 310       0.446   5.237   6.088  1.00 93.53           C  
ATOM   4845  CD1 PHE A 310       1.442   6.229   6.138  1.00 93.53           C  
ATOM   4846  HD1 PHE A 310       2.326   6.124   5.527  1.00 93.53           H  
ATOM   4847  CD2 PHE A 310      -0.727   5.385   6.848  1.00 93.53           C  
ATOM   4848  HD2 PHE A 310      -1.503   4.637   6.790  1.00 93.53           H  
ATOM   4849  CE1 PHE A 310       1.294   7.344   6.978  1.00 93.53           C  
ATOM   4850  HE1 PHE A 310       2.069   8.095   7.024  1.00 93.53           H  
ATOM   4851  CE2 PHE A 310      -0.890   6.518   7.667  1.00 93.53           C  
ATOM   4852  HE2 PHE A 310      -1.797   6.649   8.238  1.00 93.53           H  
ATOM   4853  CZ  PHE A 310       0.127   7.485   7.745  1.00 93.53           C  
ATOM   4854  HZ  PHE A 310       0.012   8.344   8.389  1.00 93.53           H  
ATOM   4855  N   ASP A 311       1.528   4.446   1.711  1.00 91.71           N  
ATOM   4856  H   ASP A 311       1.298   5.429   1.733  1.00 91.71           H  
ATOM   4857  CA  ASP A 311       2.304   3.993   0.566  1.00 91.71           C  
ATOM   4858  HA  ASP A 311       2.210   2.910   0.488  1.00 91.71           H  
ATOM   4859  C   ASP A 311       3.786   4.306   0.796  1.00 91.71           C  
ATOM   4860  CB  ASP A 311       1.691   4.609  -0.703  1.00 91.71           C  
ATOM   4861  HB2 ASP A 311       1.922   5.673  -0.757  1.00 91.71           H  
ATOM   4862  HB3 ASP A 311       0.610   4.495  -0.630  1.00 91.71           H  
ATOM   4863  O   ASP A 311       4.321   5.330   0.371  1.00 91.71           O  
ATOM   4864  CG  ASP A 311       2.104   3.905  -1.991  1.00 91.71           C  
ATOM   4865  OD1 ASP A 311       2.678   2.801  -1.882  1.00 91.71           O  
ATOM   4866  OD2 ASP A 311       1.732   4.413  -3.069  1.00 91.71           O  
ATOM   4867  N   VAL A 312       4.438   3.468   1.602  1.00 87.27           N  
ATOM   4868  H   VAL A 312       3.943   2.651   1.930  1.00 87.27           H  
ATOM   4869  CA  VAL A 312       5.853   3.635   1.959  1.00 87.27           C  
ATOM   4870  HA  VAL A 312       6.102   4.696   1.932  1.00 87.27           H  
ATOM   4871  C   VAL A 312       6.705   2.920   0.911  1.00 87.27           C  
ATOM   4872  CB  VAL A 312       6.135   3.126   3.388  1.00 87.27           C  
ATOM   4873  HB  VAL A 312       5.989   2.046   3.427  1.00 87.27           H  
ATOM   4874  O   VAL A 312       6.673   1.694   0.846  1.00 87.27           O  
ATOM   4875  CG1 VAL A 312       7.578   3.443   3.807  1.00 87.27           C  
ATOM   4876 HG11 VAL A 312       8.278   2.964   3.122  1.00 87.27           H  
ATOM   4877 HG12 VAL A 312       7.763   3.070   4.814  1.00 87.27           H  
ATOM   4878 HG13 VAL A 312       7.744   4.520   3.781  1.00 87.27           H  
ATOM   4879  CG2 VAL A 312       5.206   3.771   4.429  1.00 87.27           C  
ATOM   4880 HG21 VAL A 312       5.471   3.429   5.429  1.00 87.27           H  
ATOM   4881 HG22 VAL A 312       5.287   4.857   4.379  1.00 87.27           H  
ATOM   4882 HG23 VAL A 312       4.173   3.479   4.236  1.00 87.27           H  
ATOM   4883  N   GLU A 313       7.488   3.669   0.128  1.00 85.40           N  
ATOM   4884  H   GLU A 313       7.412   4.672   0.218  1.00 85.40           H  
ATOM   4885  CA  GLU A 313       8.253   3.171  -1.034  1.00 85.40           C  
ATOM   4886  HA  GLU A 313       8.022   2.120  -1.206  1.00 85.40           H  
ATOM   4887  C   GLU A 313       9.783   3.280  -0.836  1.00 85.40           C  
ATOM   4888  CB  GLU A 313       7.834   3.924  -2.306  1.00 85.40           C  
ATOM   4889  HB2 GLU A 313       7.890   5.000  -2.139  1.00 85.40           H  
ATOM   4890  HB3 GLU A 313       8.560   3.667  -3.077  1.00 85.40           H  
ATOM   4891  O   GLU A 313      10.443   4.179  -1.354  1.00 85.40           O  
ATOM   4892  CG  GLU A 313       6.436   3.563  -2.824  1.00 85.40           C  
ATOM   4893  HG2 GLU A 313       6.278   2.490  -2.713  1.00 85.40           H  
ATOM   4894  HG3 GLU A 313       5.685   4.084  -2.231  1.00 85.40           H  
ATOM   4895  CD  GLU A 313       6.326   3.941  -4.310  1.00 85.40           C  
ATOM   4896  OE1 GLU A 313       5.521   4.836  -4.651  1.00 85.40           O  
ATOM   4897  OE2 GLU A 313       7.113   3.376  -5.100  1.00 85.40           O  
ATOM   4898  N   PHE A 314      10.447   2.449  -0.034  1.00 80.54           N  
ATOM   4899  H   PHE A 314      11.424   2.678   0.085  1.00 80.54           H  
ATOM   4900  CA  PHE A 314       9.968   1.269   0.688  1.00 80.54           C  
ATOM   4901  HA  PHE A 314       8.878   1.257   0.697  1.00 80.54           H  
ATOM   4902  C   PHE A 314      10.449   1.298   2.149  1.00 80.54           C  
ATOM   4903  CB  PHE A 314      10.430   0.017  -0.067  1.00 80.54           C  
ATOM   4904  HB2 PHE A 314      10.140  -0.875   0.489  1.00 80.54           H  
ATOM   4905  HB3 PHE A 314      11.518   0.036  -0.141  1.00 80.54           H  
ATOM   4906  O   PHE A 314      11.364   2.060   2.467  1.00 80.54           O  
ATOM   4907  CG  PHE A 314       9.842  -0.073  -1.459  1.00 80.54           C  
ATOM   4908  CD1 PHE A 314       8.496  -0.450  -1.622  1.00 80.54           C  
ATOM   4909  HD1 PHE A 314       7.902  -0.713  -0.760  1.00 80.54           H  
ATOM   4910  CD2 PHE A 314      10.598   0.327  -2.577  1.00 80.54           C  
ATOM   4911  HD2 PHE A 314      11.618   0.661  -2.456  1.00 80.54           H  
ATOM   4912  CE1 PHE A 314       7.902  -0.409  -2.895  1.00 80.54           C  
ATOM   4913  HE1 PHE A 314       6.856  -0.649  -3.015  1.00 80.54           H  
ATOM   4914  CE2 PHE A 314      10.004   0.359  -3.851  1.00 80.54           C  
ATOM   4915  HE2 PHE A 314      10.564   0.705  -4.707  1.00 80.54           H  
ATOM   4916  CZ  PHE A 314       8.655   0.002  -4.008  1.00 80.54           C  
ATOM   4917  HZ  PHE A 314       8.188   0.085  -4.979  1.00 80.54           H  
ATOM   4918  N   PRO A 315       9.890   0.498   3.075  1.00 78.85           N  
ATOM   4919  CA  PRO A 315      10.308   0.528   4.477  1.00 78.85           C  
ATOM   4920  HA  PRO A 315      10.091   1.522   4.868  1.00 78.85           H  
ATOM   4921  C   PRO A 315      11.811   0.234   4.652  1.00 78.85           C  
ATOM   4922  CB  PRO A 315       9.398  -0.479   5.190  1.00 78.85           C  
ATOM   4923  HB2 PRO A 315       9.163  -0.159   6.206  1.00 78.85           H  
ATOM   4924  HB3 PRO A 315       9.851  -1.470   5.189  1.00 78.85           H  
ATOM   4925  O   PRO A 315      12.308  -0.822   4.258  1.00 78.85           O  
ATOM   4926  CG  PRO A 315       8.146  -0.500   4.317  1.00 78.85           C  
ATOM   4927  HG2 PRO A 315       7.522   0.363   4.550  1.00 78.85           H  
ATOM   4928  HG3 PRO A 315       7.587  -1.429   4.427  1.00 78.85           H  
ATOM   4929  CD  PRO A 315       8.721  -0.352   2.913  1.00 78.85           C  
ATOM   4930  HD2 PRO A 315       9.028  -1.327   2.535  1.00 78.85           H  
ATOM   4931  HD3 PRO A 315       7.973   0.089   2.253  1.00 78.85           H  
ATOM   4932  N   GLY A 316      12.544   1.178   5.257  1.00 73.49           N  
ATOM   4933  H   GLY A 316      12.079   2.032   5.531  1.00 73.49           H  
ATOM   4934  CA  GLY A 316      14.009   1.146   5.401  1.00 73.49           C  
ATOM   4935  HA2 GLY A 316      14.300   1.801   6.222  1.00 73.49           H  
ATOM   4936  HA3 GLY A 316      14.326   0.133   5.647  1.00 73.49           H  
ATOM   4937  C   GLY A 316      14.787   1.591   4.151  1.00 73.49           C  
ATOM   4938  O   GLY A 316      16.009   1.684   4.187  1.00 73.49           O
[truncated: 1,057,464 more chars]
