# Supplementary material for: Widespread Horizontal Gene Transfer Among Animal Viruses
Source: bioRxiv. 2024 Mar 26:2024.03.25.586562. Preprint. [Version 2] doi: 10.1101/2024.03.25.586562 (PMC11071296; doi:10.1101/2024.03.25.586562)
Supplement: Supplement 7 [file media-7.zip › File7_PDB/Mald17159_Gluptmem.pdb]

ATOM      1  N   MET A   1     -50.986 -33.191  26.403  1.00 57.39           N  
ATOM      2  H   MET A   1     -50.823 -33.135  25.408  1.00 57.39           H  
ATOM      3  H2  MET A   1     -51.193 -34.151  26.637  1.00 57.39           H  
ATOM      4  H3  MET A   1     -51.787 -32.618  26.631  1.00 57.39           H  
ATOM      5  CA  MET A   1     -49.776 -32.729  27.125  1.00 57.39           C  
ATOM      6  HA  MET A   1     -49.951 -32.751  28.201  1.00 57.39           H  
ATOM      7  C   MET A   1     -49.458 -31.290  26.722  1.00 57.39           C  
ATOM      8  CB  MET A   1     -48.572 -33.635  26.807  1.00 57.39           C  
ATOM      9  HB2 MET A   1     -48.600 -33.932  25.758  1.00 57.39           H  
ATOM     10  HB3 MET A   1     -47.654 -33.068  26.965  1.00 57.39           H  
ATOM     11  O   MET A   1     -49.013 -31.071  25.606  1.00 57.39           O  
ATOM     12  CG  MET A   1     -48.483 -34.881  27.691  1.00 57.39           C  
ATOM     13  HG2 MET A   1     -48.344 -34.570  28.727  1.00 57.39           H  
ATOM     14  HG3 MET A   1     -49.404 -35.459  27.617  1.00 57.39           H  
ATOM     15  SD  MET A   1     -47.094 -35.935  27.207  1.00 57.39           S  
ATOM     16  CE  MET A   1     -46.911 -36.985  28.675  1.00 57.39           C  
ATOM     17  HE1 MET A   1     -47.834 -37.539  28.851  1.00 57.39           H  
ATOM     18  HE2 MET A   1     -46.100 -37.694  28.513  1.00 57.39           H  
ATOM     19  HE3 MET A   1     -46.681 -36.372  29.547  1.00 57.39           H  
ATOM     20  N   MET A   2     -49.726 -30.297  27.578  1.00 60.91           N  
ATOM     21  H   MET A   2     -50.076 -30.507  28.502  1.00 60.91           H  
ATOM     22  CA  MET A   2     -49.399 -28.885  27.309  1.00 60.91           C  
ATOM     23  HA  MET A   2     -49.304 -28.729  26.234  1.00 60.91           H  
ATOM     24  C   MET A   2     -48.049 -28.521  27.943  1.00 60.91           C  
ATOM     25  CB  MET A   2     -50.518 -27.953  27.814  1.00 60.91           C  
ATOM     26  HB2 MET A   2     -50.070 -27.049  28.226  1.00 60.91           H  
ATOM     27  HB3 MET A   2     -51.080 -28.436  28.614  1.00 60.91           H  
ATOM     28  O   MET A   2     -47.913 -28.488  29.165  1.00 60.91           O  
ATOM     29  CG  MET A   2     -51.478 -27.510  26.705  1.00 60.91           C  
ATOM     30  HG2 MET A   2     -51.968 -28.384  26.276  1.00 60.91           H  
ATOM     31  HG3 MET A   2     -50.908 -27.011  25.921  1.00 60.91           H  
ATOM     32  SD  MET A   2     -52.744 -26.366  27.313  1.00 60.91           S  
ATOM     33  CE  MET A   2     -53.521 -25.850  25.756  1.00 60.91           C  
ATOM     34  HE1 MET A   2     -54.335 -25.158  25.971  1.00 60.91           H  
ATOM     35  HE2 MET A   2     -52.788 -25.354  25.121  1.00 60.91           H  
ATOM     36  HE3 MET A   2     -53.924 -26.720  25.238  1.00 60.91           H  
ATOM     37  N   VAL A   3     -47.046 -28.240  27.109  1.00 67.78           N  
ATOM     38  H   VAL A   3     -47.219 -28.312  26.116  1.00 67.78           H  
ATOM     39  CA  VAL A   3     -45.706 -27.814  27.538  1.00 67.78           C  
ATOM     40  HA  VAL A   3     -45.410 -28.413  28.399  1.00 67.78           H  
ATOM     41  C   VAL A   3     -45.757 -26.343  27.969  1.00 67.78           C  
ATOM     42  CB  VAL A   3     -44.670 -28.069  26.420  1.00 67.78           C  
ATOM     43  HB  VAL A   3     -44.969 -27.527  25.523  1.00 67.78           H  
ATOM     44  O   VAL A   3     -45.869 -25.436  27.143  1.00 67.78           O  
ATOM     45  CG1 VAL A   3     -43.262 -27.607  26.820  1.00 67.78           C  
ATOM     46 HG11 VAL A   3     -43.246 -26.529  26.980  1.00 67.78           H  
ATOM     47 HG12 VAL A   3     -42.559 -27.842  26.020  1.00 67.78           H  
ATOM     48 HG13 VAL A   3     -42.943 -28.116  27.729  1.00 67.78           H  
ATOM     49  CG2 VAL A   3     -44.591 -29.565  26.081  1.00 67.78           C  
ATOM     50 HG21 VAL A   3     -45.548 -29.925  25.702  1.00 67.78           H  
ATOM     51 HG22 VAL A   3     -43.843 -29.731  25.306  1.00 67.78           H  
ATOM     52 HG23 VAL A   3     -44.317 -30.142  26.964  1.00 67.78           H  
ATOM     53  N   LYS A   4     -45.682 -26.093  29.282  1.00 67.28           N  
ATOM     54  H   LYS A   4     -45.669 -26.892  29.899  1.00 67.28           H  
ATOM     55  CA  LYS A   4     -45.627 -24.746  29.877  1.00 67.28           C  
ATOM     56  HA  LYS A   4     -46.474 -24.171  29.504  1.00 67.28           H  
ATOM     57  C   LYS A   4     -44.345 -24.017  29.442  1.00 67.28           C  
ATOM     58  CB  LYS A   4     -45.740 -24.832  31.415  1.00 67.28           C  
ATOM     59  HB2 LYS A   4     -45.084 -25.620  31.786  1.00 67.28           H  
ATOM     60  HB3 LYS A   4     -45.401 -23.887  31.839  1.00 67.28           H  
ATOM     61  O   LYS A   4     -43.248 -24.303  29.918  1.00 67.28           O  
ATOM     62  CG  LYS A   4     -47.180 -25.078  31.907  1.00 67.28           C  
ATOM     63  HG2 LYS A   4     -47.814 -24.264  31.555  1.00 67.28           H  
ATOM     64  HG3 LYS A   4     -47.550 -26.013  31.487  1.00 67.28           H  
ATOM     65  CD  LYS A   4     -47.263 -25.149  33.445  1.00 67.28           C  
ATOM     66  HD2 LYS A   4     -46.825 -24.247  33.873  1.00 67.28           H  
ATOM     67  HD3 LYS A   4     -46.696 -26.015  33.787  1.00 67.28           H  
ATOM     68  CE  LYS A   4     -48.725 -25.273  33.910  1.00 67.28           C  
ATOM     69  HE2 LYS A   4     -49.270 -24.384  33.592  1.00 67.28           H  
ATOM     70  HE3 LYS A   4     -49.176 -26.126  33.404  1.00 67.28           H  
ATOM     71  NZ  LYS A   4     -48.855 -25.445  35.384  1.00 67.28           N  
ATOM     72  HZ1 LYS A   4     -49.827 -25.528  35.644  1.00 67.28           H  
ATOM     73  HZ2 LYS A   4     -48.393 -26.287  35.698  1.00 67.28           H  
ATOM     74  HZ3 LYS A   4     -48.476 -24.656  35.888  1.00 67.28           H  
ATOM     75  N   LYS A   5     -44.490 -23.034  28.548  1.00 70.57           N  
ATOM     76  H   LYS A   5     -45.411 -22.933  28.145  1.00 70.57           H  
ATOM     77  CA  LYS A   5     -43.415 -22.162  28.047  1.00 70.57           C  
ATOM     78  HA  LYS A   5     -42.564 -22.796  27.797  1.00 70.57           H  
ATOM     79  C   LYS A   5     -42.980 -21.181  29.150  1.00 70.57           C  
ATOM     80  CB  LYS A   5     -43.915 -21.490  26.748  1.00 70.57           C  
ATOM     81  HB2 LYS A   5     -44.512 -20.610  26.988  1.00 70.57           H  
ATOM     82  HB3 LYS A   5     -44.571 -22.195  26.237  1.00 70.57           H  
ATOM     83  O   LYS A   5     -43.608 -20.149  29.374  1.00 70.57           O  
ATOM     84  CG  LYS A   5     -42.806 -21.111  25.750  1.00 70.57           C  
ATOM     85  HG2 LYS A   5     -42.200 -21.993  25.541  1.00 70.57           H  
ATOM     86  HG3 LYS A   5     -42.171 -20.337  26.180  1.00 70.57           H  
ATOM     87  CD  LYS A   5     -43.430 -20.607  24.434  1.00 70.57           C  
ATOM     88  HD2 LYS A   5     -43.958 -19.672  24.626  1.00 70.57           H  
ATOM     89  HD3 LYS A   5     -44.152 -21.345  24.085  1.00 70.57           H  
ATOM     90  CE  LYS A   5     -42.382 -20.392  23.332  1.00 70.57           C  
ATOM     91  HE2 LYS A   5     -41.823 -21.319  23.203  1.00 70.57           H  
ATOM     92  HE3 LYS A   5     -41.681 -19.623  23.656  1.00 70.57           H  
ATOM     93  NZ  LYS A   5     -43.011 -20.004  22.039  1.00 70.57           N  
ATOM     94  HZ1 LYS A   5     -43.650 -20.719  21.723  1.00 70.57           H  
ATOM     95  HZ2 LYS A   5     -43.527 -19.140  22.123  1.00 70.57           H  
ATOM     96  HZ3 LYS A   5     -42.313 -19.884  21.318  1.00 70.57           H  
ATOM     97  N   LYS A   6     -41.916 -21.530  29.880  1.00 71.46           N  
ATOM     98  H   LYS A   6     -41.529 -22.444  29.692  1.00 71.46           H  
ATOM     99  CA  LYS A   6     -41.353 -20.760  31.005  1.00 71.46           C  
ATOM    100  HA  LYS A   6     -42.168 -20.506  31.681  1.00 71.46           H  
ATOM    101  C   LYS A   6     -40.729 -19.449  30.496  1.00 71.46           C  
ATOM    102  CB  LYS A   6     -40.367 -21.683  31.760  1.00 71.46           C  
ATOM    103  HB2 LYS A   6     -39.453 -21.799  31.178  1.00 71.46           H  
ATOM    104  HB3 LYS A   6     -40.832 -22.666  31.835  1.00 71.46           H  
ATOM    105  O   LYS A   6     -39.627 -19.445  29.953  1.00 71.46           O  
ATOM    106  CG  LYS A   6     -40.009 -21.236  33.191  1.00 71.46           C  
ATOM    107  HG2 LYS A   6     -39.395 -20.337  33.152  1.00 71.46           H  
ATOM    108  HG3 LYS A   6     -40.929 -21.013  33.732  1.00 71.46           H  
ATOM    109  CD  LYS A   6     -39.252 -22.357  33.937  1.00 71.46           C  
ATOM    110  HD2 LYS A   6     -39.851 -23.267  33.889  1.00 71.46           H  
ATOM    111  HD3 LYS A   6     -38.302 -22.544  33.437  1.00 71.46           H  
ATOM    112  CE  LYS A   6     -39.003 -22.012  35.416  1.00 71.46           C  
ATOM    113  HE2 LYS A   6     -39.950 -21.700  35.858  1.00 71.46           H  
ATOM    114  HE3 LYS A   6     -38.323 -21.163  35.474  1.00 71.46           H  
ATOM    115  NZ  LYS A   6     -38.460 -23.167  36.189  1.00 71.46           N  
ATOM    116  HZ1 LYS A   6     -38.314 -22.917  37.156  1.00 71.46           H  
ATOM    117  HZ2 LYS A   6     -39.114 -23.937  36.189  1.00 71.46           H  
ATOM    118  HZ3 LYS A   6     -37.586 -23.505  35.812  1.00 71.46           H  
ATOM    119  N   ARG A   7     -41.451 -18.332  30.650  1.00 64.01           N  
ATOM    120  H   ARG A   7     -42.377 -18.440  31.038  1.00 64.01           H  
ATOM    121  CA  ARG A   7     -40.989 -16.969  30.333  1.00 64.01           C  
ATOM    122  HA  ARG A   7     -40.638 -16.933  29.302  1.00 64.01           H  
ATOM    123  C   ARG A   7     -39.812 -16.591  31.246  1.00 64.01           C  
ATOM    124  CB  ARG A   7     -42.155 -15.964  30.501  1.00 64.01           C  
ATOM    125  HB2 ARG A   7     -41.743 -14.956  30.461  1.00 64.01           H  
ATOM    126  HB3 ARG A   7     -42.603 -16.098  31.486  1.00 64.01           H  
ATOM    127  O   ARG A   7     -40.006 -16.332  32.427  1.00 64.01           O  
ATOM    128  CG  ARG A   7     -43.257 -16.066  29.428  1.00 64.01           C  
ATOM    129  HG2 ARG A   7     -43.699 -17.063  29.447  1.00 64.01           H  
ATOM    130  HG3 ARG A   7     -42.814 -15.894  28.447  1.00 64.01           H  
ATOM    131  CD  ARG A   7     -44.361 -15.019  29.675  1.00 64.01           C  
ATOM    132  HD2 ARG A   7     -44.852 -15.248  30.621  1.00 64.01           H  
ATOM    133  HD3 ARG A   7     -43.899 -14.035  29.758  1.00 64.01           H  
ATOM    134  NE  ARG A   7     -45.369 -14.984  28.591  1.00 64.01           N  
ATOM    135  HE  ARG A   7     -45.224 -15.597  27.802  1.00 64.01           H  
ATOM    136  NH1 ARG A   7     -46.768 -13.399  29.514  1.00 64.01           N  
ATOM    137 HH11 ARG A   7     -46.188 -13.339  30.339  1.00 64.01           H  
ATOM    138 HH12 ARG A   7     -47.596 -12.825  29.454  1.00 64.01           H  
ATOM    139  NH2 ARG A   7     -47.249 -14.243  27.516  1.00 64.01           N  
ATOM    140 HH21 ARG A   7     -48.067 -13.652  27.505  1.00 64.01           H  
ATOM    141 HH22 ARG A   7     -47.071 -14.839  26.720  1.00 64.01           H  
ATOM    142  CZ  ARG A   7     -46.450 -14.214  28.547  1.00 64.01           C  
ATOM    143  N   ARG A   8     -38.590 -16.545  30.708  1.00 56.57           N  
ATOM    144  H   ARG A   8     -38.491 -16.858  29.753  1.00 56.57           H  
ATOM    145  CA  ARG A   8     -37.434 -15.876  31.332  1.00 56.57           C  
ATOM    146  HA  ARG A   8     -37.617 -15.715  32.394  1.00 56.57           H  
ATOM    147  C   ARG A   8     -37.276 -14.496  30.690  1.00 56.57           C  
ATOM    148  CB  ARG A   8     -36.148 -16.717  31.176  1.00 56.57           C  
ATOM    149  HB2 ARG A   8     -36.060 -17.049  30.141  1.00 56.57           H  
ATOM    150  HB3 ARG A   8     -35.296 -16.070  31.389  1.00 56.57           H  
ATOM    151  O   ARG A   8     -36.512 -14.354  29.749  1.00 56.57           O  
ATOM    152  CG  ARG A   8     -36.049 -17.930  32.113  1.00 56.57           C  
ATOM    153  HG2 ARG A   8     -36.134 -17.592  33.146  1.00 56.57           H  
ATOM    154  HG3 ARG A   8     -36.856 -18.630  31.895  1.00 56.57           H  
ATOM    155  CD  ARG A   8     -34.689 -18.620  31.907  1.00 56.57           C  
ATOM    156  HD2 ARG A   8     -33.898 -17.879  32.024  1.00 56.57           H  
ATOM    157  HD3 ARG A   8     -34.651 -19.003  30.887  1.00 56.57           H  
ATOM    158  NE  ARG A   8     -34.451 -19.724  32.862  1.00 56.57           N  
ATOM    159  HE  ARG A   8     -35.063 -19.776  33.664  1.00 56.57           H  
ATOM    160  NH1 ARG A   8     -32.583 -20.608  31.840  1.00 56.57           N  
ATOM    161 HH11 ARG A   8     -31.840 -21.291  31.818  1.00 56.57           H  
ATOM    162 HH12 ARG A   8     -32.631 -19.906  31.116  1.00 56.57           H  
ATOM    163  NH2 ARG A   8     -33.333 -21.530  33.716  1.00 56.57           N  
ATOM    164 HH21 ARG A   8     -32.555 -22.172  33.664  1.00 56.57           H  
ATOM    165 HH22 ARG A   8     -33.913 -21.537  34.542  1.00 56.57           H  
ATOM    166  CZ  ARG A   8     -33.465 -20.611  32.800  1.00 56.57           C  
ATOM    167  N   ASN A   9     -38.012 -13.500  31.175  1.00 52.31           N  
ATOM    168  H   ASN A   9     -38.666 -13.695  31.919  1.00 52.31           H  
ATOM    169  CA  ASN A   9     -37.831 -12.095  30.794  1.00 52.31           C  
ATOM    170  HA  ASN A   9     -36.841 -11.952  30.361  1.00 52.31           H  
ATOM    171  C   ASN A   9     -37.894 -11.253  32.070  1.00 52.31           C  
ATOM    172  CB  ASN A   9     -38.909 -11.668  29.762  1.00 52.31           C  
ATOM    173  HB2 ASN A   9     -39.397 -10.754  30.100  1.00 52.31           H  
ATOM    174  HB3 ASN A   9     -39.682 -12.432  29.676  1.00 52.31           H  
ATOM    175  O   ASN A   9     -38.984 -11.020  32.573  1.00 52.31           O  
ATOM    176  CG  ASN A   9     -38.362 -11.379  28.373  1.00 52.31           C  
ATOM    177  ND2 ASN A   9     -39.154 -10.783  27.515  1.00 52.31           N  
ATOM    178 HD21 ASN A   9     -38.741 -10.548  26.624  1.00 52.31           H  
ATOM    179 HD22 ASN A   9     -40.060 -10.433  27.793  1.00 52.31           H  
ATOM    180  OD1 ASN A   9     -37.232 -11.677  28.037  1.00 52.31           O  
ATOM    181  N   SER A  10     -36.741 -10.864  32.626  1.00 58.18           N  
ATOM    182  H   SER A  10     -35.895 -11.096  32.126  1.00 58.18           H  
ATOM    183  CA  SER A  10     -36.681  -9.782  33.633  1.00 58.18           C  
ATOM    184  HA  SER A  10     -37.256  -8.938  33.252  1.00 58.18           H  
ATOM    185  C   SER A  10     -35.260  -9.253  33.915  1.00 58.18           C  
ATOM    186  CB  SER A  10     -37.339 -10.199  34.962  1.00 58.18           C  
ATOM    187  HB2 SER A  10     -36.696 -10.904  35.490  1.00 58.18           H  
ATOM    188  HB3 SER A  10     -38.309 -10.667  34.796  1.00 58.18           H  
ATOM    189  O   SER A  10     -35.108  -8.153  34.428  1.00 58.18           O  
ATOM    190  OG  SER A  10     -37.540  -9.053  35.754  1.00 58.18           O  
ATOM    191  HG  SER A  10     -38.206  -9.215  36.427  1.00 58.18           H  
ATOM    192  N   LYS A  11     -34.175  -9.957  33.544  1.00 57.37           N  
ATOM    193  H   LYS A  11     -34.292 -10.881  33.152  1.00 57.37           H  
ATOM    194  CA  LYS A  11     -32.811  -9.481  33.874  1.00 57.37           C  
ATOM    195  HA  LYS A  11     -32.878  -8.888  34.786  1.00 57.37           H  
ATOM    196  C   LYS A  11     -32.190  -8.478  32.884  1.00 57.37           C  
ATOM    197  CB  LYS A  11     -31.872 -10.653  34.215  1.00 57.37           C  
ATOM    198  HB2 LYS A  11     -30.855 -10.266  34.287  1.00 57.37           H  
ATOM    199  HB3 LYS A  11     -31.897 -11.399  33.421  1.00 57.37           H  
ATOM    200  O   LYS A  11     -31.255  -7.787  33.271  1.00 57.37           O  
ATOM    201  CG  LYS A  11     -32.237 -11.299  35.567  1.00 57.37           C  
ATOM    202  HG2 LYS A  11     -32.354 -10.515  36.314  1.00 57.37           H  
ATOM    203  HG3 LYS A  11     -33.182 -11.833  35.472  1.00 57.37           H  
ATOM    204  CD  LYS A  11     -31.146 -12.269  36.052  1.00 57.37           C  
ATOM    205  HD2 LYS A  11     -30.201 -11.729  36.110  1.00 57.37           H  
ATOM    206  HD3 LYS A  11     -31.042 -13.085  35.337  1.00 57.37           H  
ATOM    207  CE  LYS A  11     -31.494 -12.827  37.441  1.00 57.37           C  
ATOM    208  HE2 LYS A  11     -32.409 -13.415  37.370  1.00 57.37           H  
ATOM    209  HE3 LYS A  11     -31.696 -11.986  38.104  1.00 57.37           H  
ATOM    210  NZ  LYS A  11     -30.393 -13.649  38.013  1.00 57.37           N  
ATOM    211  HZ1 LYS A  11     -29.556 -13.093  38.117  1.00 57.37           H  
ATOM    212  HZ2 LYS A  11     -30.635 -13.977  38.937  1.00 57.37           H  
ATOM    213  HZ3 LYS A  11     -30.172 -14.446  37.433  1.00 57.37           H  
ATOM    214  N   SER A  12     -32.697  -8.331  31.653  1.00 58.92           N  
ATOM    215  H   SER A  12     -33.501  -8.871  31.367  1.00 58.92           H  
ATOM    216  CA  SER A  12     -32.120  -7.376  30.681  1.00 58.92           C  
ATOM    217  HA  SER A  12     -31.034  -7.430  30.754  1.00 58.92           H  
ATOM    218  C   SER A  12     -32.490  -5.910  30.947  1.00 58.92           C  
ATOM    219  CB  SER A  12     -32.481  -7.745  29.238  1.00 58.92           C  
ATOM    220  HB2 SER A  12     -32.148  -8.760  29.023  1.00 58.92           H  
ATOM    221  HB3 SER A  12     -31.972  -7.059  28.561  1.00 58.92           H  
ATOM    222  O   SER A  12     -31.789  -5.017  30.482  1.00 58.92           O  
ATOM    223  OG  SER A  12     -33.876  -7.646  29.039  1.00 58.92           O  
ATOM    224  HG  SER A  12     -34.034  -7.401  28.125  1.00 58.92           H  
ATOM    225  N   SER A  13     -33.542  -5.640  31.728  1.00 72.21           N  
ATOM    226  H   SER A  13     -34.091  -6.408  32.086  1.00 72.21           H  
ATOM    227  CA  SER A  13     -33.984  -4.265  32.011  1.00 72.21           C  
ATOM    228  HA  SER A  13     -33.996  -3.705  31.076  1.00 72.21           H  
ATOM    229  C   SER A  13     -33.044  -3.521  32.968  1.00 72.21           C  
ATOM    230  CB  SER A  13     -35.415  -4.297  32.560  1.00 72.21           C  
ATOM    231  HB2 SER A  13     -35.453  -4.947  33.434  1.00 72.21           H  
ATOM    232  HB3 SER A  13     -36.086  -4.693  31.799  1.00 72.21           H  
ATOM    233  O   SER A  13     -32.844  -2.318  32.818  1.00 72.21           O  
ATOM    234  OG  SER A  13     -35.846  -3.007  32.939  1.00 72.21           O  
ATOM    235  HG  SER A  13     -35.750  -2.413  32.191  1.00 72.21           H  
ATOM    236  N   VAL A  14     -32.419  -4.227  33.916  1.00 75.96           N  
ATOM    237  H   VAL A  14     -32.607  -5.217  33.987  1.00 75.96           H  
ATOM    238  CA  VAL A  14     -31.584  -3.592  34.952  1.00 75.96           C  
ATOM    239  HA  VAL A  14     -32.094  -2.694  35.300  1.00 75.96           H  
ATOM    240  C   VAL A  14     -30.233  -3.134  34.390  1.00 75.96           C  
ATOM    241  CB  VAL A  14     -31.411  -4.525  36.168  1.00 75.96           C  
ATOM    242  HB  VAL A  14     -30.842  -5.404  35.864  1.00 75.96           H  
ATOM    243  O   VAL A  14     -29.756  -2.060  34.742  1.00 75.96           O  
ATOM    244  CG1 VAL A  14     -30.667  -3.830  37.314  1.00 75.96           C  
ATOM    245 HG11 VAL A  14     -31.198  -2.927  37.614  1.00 75.96           H  
ATOM    246 HG12 VAL A  14     -30.591  -4.499  38.171  1.00 75.96           H  
ATOM    247 HG13 VAL A  14     -29.657  -3.559  37.005  1.00 75.96           H  
ATOM    248  CG2 VAL A  14     -32.771  -4.994  36.713  1.00 75.96           C  
ATOM    249 HG21 VAL A  14     -33.386  -4.132  36.969  1.00 75.96           H  
ATOM    250 HG22 VAL A  14     -33.296  -5.606  35.979  1.00 75.96           H  
ATOM    251 HG23 VAL A  14     -32.622  -5.597  37.609  1.00 75.96           H  
ATOM    252  N   ILE A  15     -29.641  -3.903  33.468  1.00 75.10           N  
ATOM    253  H   ILE A  15     -30.095  -4.762  33.191  1.00 75.10           H  
ATOM    254  CA  ILE A  15     -28.350  -3.555  32.848  1.00 75.10           C  
ATOM    255  HA  ILE A  15     -27.657  -3.258  33.636  1.00 75.10           H  
ATOM    256  C   ILE A  15     -28.505  -2.335  31.929  1.00 75.10           C  
ATOM    257  CB  ILE A  15     -27.739  -4.779  32.122  1.00 75.10           C  
ATOM    258  HB  ILE A  15     -28.446  -5.121  31.367  1.00 75.10           H  
ATOM    259  O   ILE A  15     -27.679  -1.429  31.977  1.00 75.10           O  
ATOM    260  CG1 ILE A  15     -27.494  -5.929  33.132  1.00 75.10           C  
ATOM    261 HG12 ILE A  15     -28.416  -6.142  33.673  1.00 75.10           H  
ATOM    262 HG13 ILE A  15     -26.745  -5.618  33.860  1.00 75.10           H  
ATOM    263  CG2 ILE A  15     -26.424  -4.396  31.415  1.00 75.10           C  
ATOM    264 HG21 ILE A  15     -26.002  -5.250  30.885  1.00 75.10           H  
ATOM    265 HG22 ILE A  15     -26.596  -3.618  30.671  1.00 75.10           H  
ATOM    266 HG23 ILE A  15     -25.696  -4.029  32.138  1.00 75.10           H  
ATOM    267  CD1 ILE A  15     -27.046  -7.250  32.494  1.00 75.10           C  
ATOM    268 HD11 ILE A  15     -26.044  -7.154  32.075  1.00 75.10           H  
ATOM    269 HD12 ILE A  15     -27.746  -7.540  31.710  1.00 75.10           H  
ATOM    270 HD13 ILE A  15     -27.026  -8.028  33.257  1.00 75.10           H  
ATOM    271  N   GLY A  16     -29.603  -2.257  31.165  1.00 72.92           N  
ATOM    272  H   GLY A  16     -30.255  -3.028  31.163  1.00 72.92           H  
ATOM    273  CA  GLY A  16     -29.875  -1.109  30.294  1.00 72.92           C  
ATOM    274  HA2 GLY A  16     -29.047  -0.983  29.597  1.00 72.92           H  
ATOM    275  HA3 GLY A  16     -30.782  -1.304  29.723  1.00 72.92           H  
ATOM    276  C   GLY A  16     -30.064   0.212  31.051  1.00 72.92           C  
ATOM    277  O   GLY A  16     -29.671   1.258  30.543  1.00 72.92           O  
ATOM    278  N   LYS A  17     -30.611   0.176  32.277  1.00 76.04           N  
ATOM    279  H   LYS A  17     -30.915  -0.714  32.645  1.00 76.04           H  
ATOM    280  CA  LYS A  17     -30.751   1.379  33.116  1.00 76.04           C  
ATOM    281  HA  LYS A  17     -31.125   2.198  32.502  1.00 76.04           H  
ATOM    282  C   LYS A  17     -29.403   1.888  33.638  1.00 76.04           C  
ATOM    283  CB  LYS A  17     -31.754   1.143  34.257  1.00 76.04           C  
ATOM    284  HB2 LYS A  17     -31.525   0.208  34.768  1.00 76.04           H  
ATOM    285  HB3 LYS A  17     -31.650   1.958  34.974  1.00 76.04           H  
ATOM    286  O   LYS A  17     -29.145   3.078  33.531  1.00 76.04           O  
ATOM    287  CG  LYS A  17     -33.207   1.128  33.750  1.00 76.04           C  
ATOM    288  HG2 LYS A  17     -33.358   0.278  33.085  1.00 76.04           H  
ATOM    289  HG3 LYS A  17     -33.398   2.046  33.194  1.00 76.04           H  
ATOM    290  CD  LYS A  17     -34.192   1.045  34.924  1.00 76.04           C  
ATOM    291  HD2 LYS A  17     -34.023   0.117  35.470  1.00 76.04           H  
ATOM    292  HD3 LYS A  17     -34.003   1.886  35.592  1.00 76.04           H  
ATOM    293  CE  LYS A  17     -35.642   1.104  34.429  1.00 76.04           C  
ATOM    294  HE2 LYS A  17     -35.743   1.971  33.776  1.00 76.04           H  
ATOM    295  HE3 LYS A  17     -35.851   0.209  33.841  1.00 76.04           H  
ATOM    296  NZ  LYS A  17     -36.595   1.221  35.563  1.00 76.04           N  
ATOM    297  HZ1 LYS A  17     -36.391   2.054  36.096  1.00 76.04           H  
ATOM    298  HZ2 LYS A  17     -37.546   1.300  35.234  1.00 76.04           H  
ATOM    299  HZ3 LYS A  17     -36.522   0.430  36.186  1.00 76.04           H  
ATOM    300  N   ARG A  18     -28.511   0.993  34.088  1.00 77.80           N  
ATOM    301  H   ARG A  18     -28.787   0.022  34.119  1.00 77.80           H  
ATOM    302  CA  ARG A  18     -27.175   1.381  34.587  1.00 77.80           C  
ATOM    303  HA  ARG A  18     -27.289   2.196  35.302  1.00 77.80           H  
ATOM    304  C   ARG A  18     -26.251   1.952  33.507  1.00 77.80           C  
ATOM    305  CB  ARG A  18     -26.493   0.197  35.286  1.00 77.80           C  
ATOM    306  HB2 ARG A  18     -25.442   0.446  35.431  1.00 77.80           H  
ATOM    307  HB3 ARG A  18     -26.551  -0.689  34.654  1.00 77.80           H  
ATOM    308  O   ARG A  18     -25.393   2.764  33.825  1.00 77.80           O  
ATOM    309  CG  ARG A  18     -27.105  -0.094  36.662  1.00 77.80           C  
ATOM    310  HG2 ARG A  18     -27.098   0.820  37.257  1.00 77.80           H  
ATOM    311  HG3 ARG A  18     -28.133  -0.435  36.545  1.00 77.80           H  
ATOM    312  CD  ARG A  18     -26.278  -1.168  37.377  1.00 77.80           C  
ATOM    313  HD2 ARG A  18     -25.248  -0.819  37.444  1.00 77.80           H  
ATOM    314  HD3 ARG A  18     -26.307  -2.085  36.788  1.00 77.80           H  
ATOM    315  NE  ARG A  18     -26.791  -1.429  38.734  1.00 77.80           N  
ATOM    316  HE  ARG A  18     -27.567  -0.856  39.032  1.00 77.80           H  
ATOM    317  NH1 ARG A  18     -25.153  -2.896  39.403  1.00 77.80           N  
ATOM    318 HH11 ARG A  18     -24.700  -3.407  40.147  1.00 77.80           H  
ATOM    319 HH12 ARG A  18     -24.679  -2.743  38.525  1.00 77.80           H  
ATOM    320  NH2 ARG A  18     -26.773  -2.323  40.827  1.00 77.80           N  
ATOM    321 HH21 ARG A  18     -27.539  -1.716  41.083  1.00 77.80           H  
ATOM    322 HH22 ARG A  18     -26.300  -2.837  41.557  1.00 77.80           H  
ATOM    323  CZ  ARG A  18     -26.241  -2.215  39.643  1.00 77.80           C  
ATOM    324  N   ILE A  19     -26.403   1.532  32.247  1.00 78.19           N  
ATOM    325  H   ILE A  19     -27.079   0.806  32.056  1.00 78.19           H  
ATOM    326  CA  ILE A  19     -25.609   2.088  31.137  1.00 78.19           C  
ATOM    327  HA  ILE A  19     -24.571   2.171  31.457  1.00 78.19           H  
ATOM    328  C   ILE A  19     -26.060   3.517  30.812  1.00 78.19           C  
ATOM    329  CB  ILE A  19     -25.639   1.154  29.903  1.00 78.19           C  
ATOM    330  HB  ILE A  19     -26.679   0.944  29.652  1.00 78.19           H  
ATOM    331  O   ILE A  19     -25.213   4.366  30.576  1.00 78.19           O  
ATOM    332  CG1 ILE A  19     -24.924  -0.177  30.239  1.00 78.19           C  
ATOM    333 HG12 ILE A  19     -23.861   0.012  30.387  1.00 78.19           H  
ATOM    334 HG13 ILE A  19     -25.318  -0.579  31.172  1.00 78.19           H  
ATOM    335  CG2 ILE A  19     -24.969   1.815  28.683  1.00 78.19           C  
ATOM    336 HG21 ILE A  19     -23.941   2.093  28.918  1.00 78.19           H  
ATOM    337 HG22 ILE A  19     -25.509   2.715  28.386  1.00 78.19           H  
ATOM    338 HG23 ILE A  19     -24.968   1.147  27.821  1.00 78.19           H  
ATOM    339  CD1 ILE A  19     -25.089  -1.268  29.172  1.00 78.19           C  
ATOM    340 HD11 ILE A  19     -24.665  -2.200  29.546  1.00 78.19           H  
ATOM    341 HD12 ILE A  19     -26.147  -1.419  28.957  1.00 78.19           H  
ATOM    342 HD13 ILE A  19     -24.562  -0.996  28.258  1.00 78.19           H  
ATOM    343  N   LYS A  20     -27.369   3.808  30.850  1.00 75.18           N  
ATOM    344  H   LYS A  20     -28.027   3.082  31.095  1.00 75.18           H  
ATOM    345  CA  LYS A  20     -27.869   5.171  30.605  1.00 75.18           C  
ATOM    346  HA  LYS A  20     -27.411   5.555  29.693  1.00 75.18           H  
ATOM    347  C   LYS A  20     -27.436   6.167  31.683  1.00 75.18           C  
ATOM    348  CB  LYS A  20     -29.393   5.178  30.437  1.00 75.18           C  
ATOM    349  HB2 LYS A  20     -29.739   6.204  30.558  1.00 75.18           H  
ATOM    350  HB3 LYS A  20     -29.861   4.567  31.210  1.00 75.18           H  
ATOM    351  O   LYS A  20     -27.076   7.280  31.337  1.00 75.18           O  
ATOM    352  CG  LYS A  20     -29.807   4.689  29.042  1.00 75.18           C  
ATOM    353  HG2 LYS A  20     -29.231   5.231  28.292  1.00 75.18           H  
ATOM    354  HG3 LYS A  20     -29.601   3.623  28.946  1.00 75.18           H  
ATOM    355  CD  LYS A  20     -31.298   4.956  28.805  1.00 75.18           C  
ATOM    356  HD2 LYS A  20     -31.492   6.012  28.993  1.00 75.18           H  
ATOM    357  HD3 LYS A  20     -31.892   4.356  29.494  1.00 75.18           H  
ATOM    358  CE  LYS A  20     -31.663   4.626  27.354  1.00 75.18           C  
ATOM    359  HE2 LYS A  20     -31.611   3.547  27.210  1.00 75.18           H  
ATOM    360  HE3 LYS A  20     -30.915   5.085  26.708  1.00 75.18           H  
ATOM    361  NZ  LYS A  20     -33.006   5.152  27.003  1.00 75.18           N  
ATOM    362  HZ1 LYS A  20     -33.723   4.758  27.595  1.00 75.18           H  
ATOM    363  HZ2 LYS A  20     -33.011   6.155  27.123  1.00 75.18           H  
ATOM    364  HZ3 LYS A  20     -33.217   4.968  26.033  1.00 75.18           H  
ATOM    365  N   GLU A  21     -27.427   5.748  32.945  1.00 79.36           N  
ATOM    366  H   GLU A  21     -27.799   4.833  33.156  1.00 79.36           H  
ATOM    367  CA  GLU A  21     -27.020   6.590  34.083  1.00 79.36           C  
ATOM    368  HA  GLU A  21     -27.559   7.537  34.052  1.00 79.36           H  
ATOM    369  C   GLU A  21     -25.518   6.932  34.029  1.00 79.36           C  
ATOM    370  CB  GLU A  21     -27.436   5.829  35.351  1.00 79.36           C  
ATOM    371  HB2 GLU A  21     -26.735   5.011  35.519  1.00 79.36           H  
ATOM    372  HB3 GLU A  21     -28.415   5.389  35.157  1.00 79.36           H  
ATOM    373  O   GLU A  21     -25.133   8.086  34.153  1.00 79.36           O  
ATOM    374  CG  GLU A  21     -27.574   6.664  36.632  1.00 79.36           C  
ATOM    375  HG2 GLU A  21     -26.583   6.977  36.959  1.00 79.36           H  
ATOM    376  HG3 GLU A  21     -28.171   7.547  36.407  1.00 79.36           H  
ATOM    377  CD  GLU A  21     -28.265   5.849  37.748  1.00 79.36           C  
ATOM    378  OE1 GLU A  21     -28.863   6.458  38.660  1.00 79.36           O  
ATOM    379  OE2 GLU A  21     -28.265   4.588  37.664  1.00 79.36           O  
ATOM    380  N   LYS A  22     -24.654   5.969  33.668  1.00 76.47           N  
ATOM    381  H   LYS A  22     -25.001   5.027  33.560  1.00 76.47           H  
ATOM    382  CA  LYS A  22     -23.218   6.247  33.466  1.00 76.47           C  
ATOM    383  HA  LYS A  22     -22.855   6.813  34.324  1.00 76.47           H  
ATOM    384  C   LYS A  22     -22.900   7.141  32.263  1.00 76.47           C  
ATOM    385  CB  LYS A  22     -22.432   4.939  33.340  1.00 76.47           C  
ATOM    386  HB2 LYS A  22     -21.451   5.170  32.926  1.00 76.47           H  
ATOM    387  HB3 LYS A  22     -22.942   4.262  32.655  1.00 76.47           H  
ATOM    388  O   LYS A  22     -21.802   7.681  32.196  1.00 76.47           O  
ATOM    389  CG  LYS A  22     -22.231   4.271  34.702  1.00 76.47           C  
ATOM    390  HG2 LYS A  22     -21.841   5.006  35.406  1.00 76.47           H  
ATOM    391  HG3 LYS A  22     -23.179   3.884  35.076  1.00 76.47           H  
ATOM    392  CD  LYS A  22     -21.217   3.135  34.554  1.00 76.47           C  
ATOM    393  HD2 LYS A  22     -21.626   2.359  33.906  1.00 76.47           H  
ATOM    394  HD3 LYS A  22     -20.312   3.540  34.102  1.00 76.47           H  
ATOM    395  CE  LYS A  22     -20.882   2.564  35.930  1.00 76.47           C  
ATOM    396  HE2 LYS A  22     -20.720   3.401  36.609  1.00 76.47           H  
ATOM    397  HE3 LYS A  22     -21.736   1.996  36.298  1.00 76.47           H  
ATOM    398  NZ  LYS A  22     -19.656   1.733  35.862  1.00 76.47           N  
ATOM    399  HZ1 LYS A  22     -19.764   0.972  35.206  1.00 76.47           H  
ATOM    400  HZ2 LYS A  22     -18.892   2.311  35.541  1.00 76.47           H  
ATOM    401  HZ3 LYS A  22     -19.406   1.387  36.777  1.00 76.47           H  
ATOM    402  N   ILE A  23     -23.804   7.240  31.289  1.00 76.90           N  
ATOM    403  H   ILE A  23     -24.699   6.790  31.418  1.00 76.90           H  
ATOM    404  CA  ILE A  23     -23.615   8.124  30.133  1.00 76.90           C  
ATOM    405  HA  ILE A  23     -22.552   8.171  29.894  1.00 76.90           H  
ATOM    406  C   ILE A  23     -24.014   9.560  30.492  1.00 76.90           C  
ATOM    407  CB  ILE A  23     -24.333   7.566  28.882  1.00 76.90           C  
ATOM    408  HB  ILE A  23     -25.366   7.343  29.146  1.00 76.90           H  
ATOM    409  O   ILE A  23     -23.347  10.472  30.018  1.00 76.90           O  
ATOM    410  CG1 ILE A  23     -23.636   6.266  28.409  1.00 76.90           C  
ATOM    411 HG12 ILE A  23     -23.445   5.618  29.264  1.00 76.90           H  
ATOM    412 HG13 ILE A  23     -22.668   6.514  27.974  1.00 76.90           H  
ATOM    413  CG2 ILE A  23     -24.336   8.587  27.727  1.00 76.90           C  
ATOM    414 HG21 ILE A  23     -24.811   8.176  26.835  1.00 76.90           H  
ATOM    415 HG22 ILE A  23     -24.895   9.479  28.010  1.00 76.90           H  
ATOM    416 HG23 ILE A  23     -23.316   8.886  27.486  1.00 76.90           H  
ATOM    417  CD1 ILE A  23     -24.448   5.458  27.387  1.00 76.90           C  
ATOM    418 HD11 ILE A  23     -23.942   4.511  27.198  1.00 76.90           H  
ATOM    419 HD12 ILE A  23     -24.528   5.999  26.444  1.00 76.90           H  
ATOM    420 HD13 ILE A  23     -25.444   5.257  27.780  1.00 76.90           H  
ATOM    421  N   SER A  24     -25.032   9.778  31.340  1.00 71.08           N  
ATOM    422  H   SER A  24     -25.519   9.008  31.775  1.00 71.08           H  
ATOM    423  CA  SER A  24     -25.386  11.141  31.767  1.00 71.08           C  
ATOM    424  HA  SER A  24     -25.411  11.778  30.883  1.00 71.08           H  
ATOM    425  C   SER A  24     -24.337  11.752  32.690  1.00 71.08           C  
ATOM    426  CB  SER A  24     -26.774  11.229  32.411  1.00 71.08           C  
ATOM    427  HB2 SER A  24     -26.970  12.266  32.681  1.00 71.08           H  
ATOM    428  HB3 SER A  24     -27.517  10.925  31.673  1.00 71.08           H  
ATOM    429  O   SER A  24     -23.969  12.899  32.487  1.00 71.08           O  
ATOM    430  OG  SER A  24     -26.927  10.421  33.563  1.00 71.08           O  
ATOM    431  HG  SER A  24     -26.372  10.739  34.278  1.00 71.08           H  
ATOM    432  N   ASP A  25     -23.786  10.982  33.632  1.00 73.27           N  
ATOM    433  H   ASP A  25     -24.201  10.084  33.832  1.00 73.27           H  
ATOM    434  CA  ASP A  25     -22.858  11.542  34.629  1.00 73.27           C  
ATOM    435  HA  ASP A  25     -23.295  12.450  35.044  1.00 73.27           H  
ATOM    436  C   ASP A  25     -21.494  11.935  34.032  1.00 73.27           C  
ATOM    437  CB  ASP A  25     -22.672  10.539  35.778  1.00 73.27           C  
ATOM    438  HB2 ASP A  25     -22.277   9.608  35.370  1.00 73.27           H  
ATOM    439  HB3 ASP A  25     -21.931  10.939  36.470  1.00 73.27           H  
ATOM    440  O   ASP A  25     -20.792  12.781  34.577  1.00 73.27           O  
ATOM    441  CG  ASP A  25     -23.947  10.232  36.577  1.00 73.27           C  
ATOM    442  OD1 ASP A  25     -25.000  10.859  36.315  1.00 73.27           O  
ATOM    443  OD2 ASP A  25     -23.858   9.311  37.424  1.00 73.27           O  
ATOM    444  N   ASN A  26     -21.118  11.350  32.890  1.00 63.11           N  
ATOM    445  H   ASN A  26     -21.764  10.700  32.464  1.00 63.11           H  
ATOM    446  CA  ASN A  26     -19.882  11.696  32.180  1.00 63.11           C  
ATOM    447  HA  ASN A  26     -19.141  12.038  32.902  1.00 63.11           H  
ATOM    448  C   ASN A  26     -20.051  12.857  31.185  1.00 63.11           C  
ATOM    449  CB  ASN A  26     -19.334  10.438  31.488  1.00 63.11           C  
ATOM    450  HB2 ASN A  26     -20.138   9.955  30.933  1.00 63.11           H  
ATOM    451  HB3 ASN A  26     -18.563  10.732  30.775  1.00 63.11           H  
ATOM    452  O   ASN A  26     -19.066  13.263  30.574  1.00 63.11           O  
ATOM    453  CG  ASN A  26     -18.687   9.446  32.437  1.00 63.11           C  
ATOM    454  ND2 ASN A  26     -18.711   8.182  32.092  1.00 63.11           N  
ATOM    455 HD21 ASN A  26     -19.305   7.907  31.323  1.00 63.11           H  
ATOM    456 HD22 ASN A  26     -18.278   7.558  32.757  1.00 63.11           H  
ATOM    457  OD1 ASN A  26     -18.119   9.748  33.470  1.00 63.11           O  
ATOM    458  N   LEU A  27     -21.269  13.373  30.983  1.00 61.55           N  
ATOM    459  H   LEU A  27     -22.042  13.043  31.544  1.00 61.55           H  
ATOM    460  CA  LEU A  27     -21.520  14.496  30.072  1.00 61.55           C  
ATOM    461  HA  LEU A  27     -20.765  14.479  29.286  1.00 61.55           H  
ATOM    462  C   LEU A  27     -21.339  15.868  30.741  1.00 61.55           C  
ATOM    463  CB  LEU A  27     -22.902  14.317  29.409  1.00 61.55           C  
ATOM    464  HB2 LEU A  27     -23.534  13.706  30.052  1.00 61.55           H  
ATOM    465  HB3 LEU A  27     -23.390  15.287  29.312  1.00 61.55           H  
ATOM    466  O   LEU A  27     -21.100  16.838  30.030  1.00 61.55           O  
ATOM    467  CG  LEU A  27     -22.791  13.667  28.017  1.00 61.55           C  
ATOM    468  HG  LEU A  27     -21.993  12.925  28.020  1.00 61.55           H  
ATOM    469  CD1 LEU A  27     -24.087  12.954  27.625  1.00 61.55           C  
ATOM    470 HD11 LEU A  27     -23.972  12.495  26.643  1.00 61.55           H  
ATOM    471 HD12 LEU A  27     -24.906  13.672  27.608  1.00 61.55           H  
ATOM    472 HD13 LEU A  27     -24.305  12.180  28.361  1.00 61.55           H  
ATOM    473  CD2 LEU A  27     -22.500  14.718  26.941  1.00 61.55           C  
ATOM    474 HD21 LEU A  27     -23.312  15.443  26.893  1.00 61.55           H  
ATOM    475 HD22 LEU A  27     -22.373  14.238  25.970  1.00 61.55           H  
ATOM    476 HD23 LEU A  27     -21.582  15.250  27.194  1.00 61.55           H  
ATOM    477  N   ASP A  28     -21.359  15.946  32.075  1.00 54.00           N  
ATOM    478  H   ASP A  28     -21.613  15.123  32.601  1.00 54.00           H  
ATOM    479  CA  ASP A  28     -21.293  17.227  32.800  1.00 54.00           C  
ATOM    480  HA  ASP A  28     -21.651  18.017  32.139  1.00 54.00           H  
ATOM    481  C   ASP A  28     -19.868  17.651  33.212  1.00 54.00           C  
ATOM    482  CB  ASP A  28     -22.254  17.189  34.001  1.00 54.00           C  
ATOM    483  HB2 ASP A  28     -22.103  18.083  34.605  1.00 54.00           H  
ATOM    484  HB3 ASP A  28     -22.011  16.325  34.620  1.00 54.00           H  
ATOM    485  O   ASP A  28     -19.675  18.711  33.807  1.00 54.00           O  
ATOM    486  CG  ASP A  28     -23.739  17.143  33.611  1.00 54.00           C  
ATOM    487  OD1 ASP A  28     -24.086  17.536  32.474  1.00 54.00           O  
ATOM    488  OD2 ASP A  28     -24.541  16.729  34.479  1.00 54.00           O  
ATOM    489  N   VAL A  29     -18.839  16.861  32.889  1.00 56.94           N  
ATOM    490  H   VAL A  29     -19.037  16.020  32.366  1.00 56.94           H  
ATOM    491  CA  VAL A  29     -17.439  17.187  33.209  1.00 56.94           C  
ATOM    492  HA  VAL A  29     -17.389  18.206  33.592  1.00 56.94           H  
ATOM    493  C   VAL A  29     -16.609  17.167  31.933  1.00 56.94           C  
ATOM    494  CB  VAL A  29     -16.856  16.277  34.314  1.00 56.94           C  
ATOM    495  HB  VAL A  29     -16.737  15.261  33.936  1.00 56.94           H  
ATOM    496  O   VAL A  29     -15.930  16.190  31.660  1.00 56.94           O  
ATOM    497  CG1 VAL A  29     -15.489  16.802  34.788  1.00 56.94           C  
ATOM    498 HG11 VAL A  29     -15.095  16.151  35.568  1.00 56.94           H  
ATOM    499 HG12 VAL A  29     -14.781  16.801  33.959  1.00 56.94           H  
ATOM    500 HG13 VAL A  29     -15.590  17.815  35.175  1.00 56.94           H  
ATOM    501  CG2 VAL A  29     -17.764  16.212  35.550  1.00 56.94           C  
ATOM    502 HG21 VAL A  29     -18.703  15.720  35.293  1.00 56.94           H  
ATOM    503 HG22 VAL A  29     -17.284  15.635  36.340  1.00 56.94           H  
ATOM    504 HG23 VAL A  29     -17.980  17.219  35.907  1.00 56.94           H  
ATOM    505  N   GLU A  30     -16.730  18.225  31.127  1.00 48.93           N  
ATOM    506  H   GLU A  30     -17.536  18.803  31.314  1.00 48.93           H  
ATOM    507  CA  GLU A  30     -15.678  18.821  30.273  1.00 48.93           C  
ATOM    508  HA  GLU A  30     -15.049  19.431  30.921  1.00 48.93           H  
ATOM    509  C   GLU A  30     -16.304  19.817  29.279  1.00 48.93           C  
ATOM    510  CB  GLU A  30     -14.738  17.806  29.580  1.00 48.93           C  
ATOM    511  HB2 GLU A  30     -14.366  18.226  28.645  1.00 48.93           H  
ATOM    512  HB3 GLU A  30     -15.268  16.885  29.339  1.00 48.93           H  
ATOM    513  O   GLU A  30     -16.168  19.726  28.058  1.00 48.93           O  
ATOM    514  CG  GLU A  30     -13.489  17.537  30.446  1.00 48.93           C  
ATOM    515  HG2 GLU A  30     -13.763  17.265  31.465  1.00 48.93           H  
ATOM    516  HG3 GLU A  30     -12.931  18.470  30.518  1.00 48.93           H  
ATOM    517  CD  GLU A  30     -12.560  16.468  29.852  1.00 48.93           C  
ATOM    518  OE1 GLU A  30     -11.709  15.955  30.617  1.00 48.93           O  
ATOM    519  OE2 GLU A  30     -12.634  16.227  28.620  1.00 48.93           O  
ATOM    520  N   GLU A  31     -16.982  20.827  29.825  1.00 45.04           N  
ATOM    521  H   GLU A  31     -17.152  20.823  30.820  1.00 45.04           H  
ATOM    522  CA  GLU A  31     -17.319  22.057  29.106  1.00 45.04           C  
ATOM    523  HA  GLU A  31     -17.380  21.816  28.044  1.00 45.04           H  
ATOM    524  C   GLU A  31     -16.158  23.064  29.249  1.00 45.04           C  
ATOM    525  CB  GLU A  31     -18.717  22.564  29.530  1.00 45.04           C  
ATOM    526  HB2 GLU A  31     -19.231  21.784  30.092  1.00 45.04           H  
ATOM    527  HB3 GLU A  31     -18.628  23.435  30.179  1.00 45.04           H  
ATOM    528  O   GLU A  31     -16.308  24.186  29.725  1.00 45.04           O  
ATOM    529  CG  GLU A  31     -19.576  22.901  28.300  1.00 45.04           C  
ATOM    530  HG2 GLU A  31     -19.665  22.004  27.688  1.00 45.04           H  
ATOM    531  HG3 GLU A  31     -19.057  23.655  27.708  1.00 45.04           H  
ATOM    532  CD  GLU A  31     -20.986  23.414  28.646  1.00 45.04           C  
ATOM    533  OE1 GLU A  31     -21.812  23.471  27.705  1.00 45.04           O  
ATOM    534  OE2 GLU A  31     -21.215  23.806  29.812  1.00 45.04           O  
ATOM    535  N   SER A  32     -14.943  22.652  28.858  1.00 47.64           N  
ATOM    536  H   SER A  32     -14.847  21.713  28.500  1.00 47.64           H  
ATOM    537  CA  SER A  32     -13.861  23.599  28.567  1.00 47.64           C  
ATOM    538  HA  SER A  32     -13.942  24.433  29.264  1.00 47.64           H  
ATOM    539  C   SER A  32     -14.088  24.161  27.163  1.00 47.64           C  
ATOM    540  CB  SER A  32     -12.466  23.022  28.814  1.00 47.64           C  
ATOM    541  HB2 SER A  32     -12.361  22.810  29.878  1.00 47.64           H  
ATOM    542  HB3 SER A  32     -11.716  23.760  28.529  1.00 47.64           H  
ATOM    543  O   SER A  32     -13.718  23.626  26.116  1.00 47.64           O  
ATOM    544  OG  SER A  32     -12.255  21.832  28.090  1.00 47.64           O  
ATOM    545  HG  SER A  32     -11.448  21.411  28.394  1.00 47.64           H  
ATOM    546  N   THR A  33     -14.819  25.261  27.175  1.00 49.61           N  
ATOM    547  H   THR A  33     -15.124  25.586  28.081  1.00 49.61           H  
ATOM    548  CA  THR A  33     -15.177  26.124  26.063  1.00 49.61           C  
ATOM    549  HA  THR A  33     -15.673  25.540  25.287  1.00 49.61           H  
ATOM    550  C   THR A  33     -13.930  26.780  25.461  1.00 49.61           C  
ATOM    551  CB  THR A  33     -16.161  27.189  26.604  1.00 49.61           C  
ATOM    552  HB  THR A  33     -16.170  28.054  25.941  1.00 49.61           H  
ATOM    553  O   THR A  33     -13.450  27.779  25.982  1.00 49.61           O  
ATOM    554  CG2 THR A  33     -17.583  26.642  26.714  1.00 49.61           C  
ATOM    555 HG21 THR A  33     -17.616  25.799  27.405  1.00 49.61           H  
ATOM    556 HG22 THR A  33     -18.256  27.422  27.071  1.00 49.61           H  
ATOM    557 HG23 THR A  33     -17.927  26.307  25.736  1.00 49.61           H  
ATOM    558  OG1 THR A  33     -15.834  27.591  27.921  1.00 49.61           O  
ATOM    559  HG1 THR A  33     -16.598  27.414  28.475  1.00 49.61           H  
ATOM    560  N   ASN A  34     -13.392  26.232  24.361  1.00 46.79           N  
ATOM    561  H   ASN A  34     -13.633  25.264  24.203  1.00 46.79           H  
ATOM    562  CA  ASN A  34     -13.102  27.041  23.158  1.00 46.79           C  
ATOM    563  HA  ASN A  34     -14.074  27.379  22.797  1.00 46.79           H  
ATOM    564  C   ASN A  34     -12.537  26.301  21.932  1.00 46.79           C  
ATOM    565  CB  ASN A  34     -12.240  28.294  23.448  1.00 46.79           C  
ATOM    566  HB2 ASN A  34     -11.640  28.157  24.348  1.00 46.79           H  
ATOM    567  HB3 ASN A  34     -11.537  28.460  22.632  1.00 46.79           H  
ATOM    568  O   ASN A  34     -12.632  26.861  20.846  1.00 46.79           O  
ATOM    569  CG  ASN A  34     -13.095  29.554  23.544  1.00 46.79           C  
ATOM    570  ND2 ASN A  34     -12.673  30.530  24.310  1.00 46.79           N  
ATOM    571 HD21 ASN A  34     -11.873  30.366  24.905  1.00 46.79           H  
ATOM    572 HD22 ASN A  34     -13.291  31.322  24.411  1.00 46.79           H  
ATOM    573  OD1 ASN A  34     -14.142  29.698  22.925  1.00 46.79           O  
ATOM    574  N   ASP A  35     -12.075  25.051  22.020  1.00 47.85           N  
ATOM    575  H   ASP A  35     -11.873  24.678  22.937  1.00 47.85           H  
ATOM    576  CA  ASP A  35     -11.427  24.414  20.849  1.00 47.85           C  
ATOM    577  HA  ASP A  35     -11.217  25.177  20.099  1.00 47.85           H  
ATOM    578  C   ASP A  35     -12.293  23.396  20.080  1.00 47.85           C  
ATOM    579  CB  ASP A  35     -10.049  23.869  21.250  1.00 47.85           C  
ATOM    580  HB2 ASP A  35     -10.155  23.240  22.134  1.00 47.85           H  
ATOM    581  HB3 ASP A  35      -9.666  23.247  20.441  1.00 47.85           H  
ATOM    582  O   ASP A  35     -11.906  22.922  19.013  1.00 47.85           O  
ATOM    583  CG  ASP A  35      -9.018  24.979  21.512  1.00 47.85           C  
ATOM    584  OD1 ASP A  35      -9.227  26.120  21.044  1.00 47.85           O  
ATOM    585  OD2 ASP A  35      -8.015  24.662  22.185  1.00 47.85           O  
ATOM    586  N   LYS A  36     -13.512  23.082  20.543  1.00 48.98           N  
ATOM    587  H   LYS A  36     -13.791  23.489  21.424  1.00 48.98           H  
ATOM    588  CA  LYS A  36     -14.385  22.085  19.880  1.00 48.98           C  
ATOM    589  HA  LYS A  36     -13.741  21.375  19.360  1.00 48.98           H  
ATOM    590  C   LYS A  36     -15.271  22.622  18.751  1.00 48.98           C  
ATOM    591  CB  LYS A  36     -15.179  21.273  20.919  1.00 48.98           C  
ATOM    592  HB2 LYS A  36     -16.075  20.859  20.456  1.00 48.98           H  
ATOM    593  HB3 LYS A  36     -15.490  21.921  21.739  1.00 48.98           H  
ATOM    594  O   LYS A  36     -15.909  21.835  18.062  1.00 48.98           O  
ATOM    595  CG  LYS A  36     -14.341  20.099  21.452  1.00 48.98           C  
ATOM    596  HG2 LYS A  36     -13.420  20.484  21.890  1.00 48.98           H  
ATOM    597  HG3 LYS A  36     -14.088  19.434  20.627  1.00 48.98           H  
ATOM    598  CD  LYS A  36     -15.111  19.307  22.518  1.00 48.98           C  
ATOM    599  HD2 LYS A  36     -15.357  19.982  23.338  1.00 48.98           H  
ATOM    600  HD3 LYS A  36     -16.036  18.923  22.089  1.00 48.98           H  
ATOM    601  CE  LYS A  36     -14.270  18.139  23.057  1.00 48.98           C  
ATOM    602  HE2 LYS A  36     -13.275  18.515  23.295  1.00 48.98           H  
ATOM    603  HE3 LYS A  36     -14.168  17.388  22.273  1.00 48.98           H  
ATOM    604  NZ  LYS A  36     -14.874  17.541  24.280  1.00 48.98           N  
ATOM    605  HZ1 LYS A  36     -14.965  18.232  25.012  1.00 48.98           H  
ATOM    606  HZ2 LYS A  36     -14.295  16.807  24.663  1.00 48.98           H  
ATOM    607  HZ3 LYS A  36     -15.795  17.169  24.100  1.00 48.98           H  
ATOM    608  N   LYS A  37     -15.292  23.932  18.481  1.00 46.75           N  
ATOM    609  H   LYS A  37     -14.692  24.540  19.019  1.00 46.75           H  
ATOM    610  CA  LYS A  37     -16.202  24.494  17.461  1.00 46.75           C  
ATOM    611  HA  LYS A  37     -17.122  23.911  17.516  1.00 46.75           H  
ATOM    612  C   LYS A  37     -15.752  24.303  16.006  1.00 46.75           C  
ATOM    613  CB  LYS A  37     -16.556  25.954  17.792  1.00 46.75           C  
ATOM    614  HB2 LYS A  37     -16.073  26.625  17.081  1.00 46.75           H  
ATOM    615  HB3 LYS A  37     -16.200  26.205  18.791  1.00 46.75           H  
ATOM    616  O   LYS A  37     -16.506  24.663  15.111  1.00 46.75           O  
ATOM    617  CG  LYS A  37     -18.079  26.153  17.754  1.00 46.75           C  
ATOM    618  HG2 LYS A  37     -18.456  25.915  16.760  1.00 46.75           H  
ATOM    619  HG3 LYS A  37     -18.540  25.481  18.477  1.00 46.75           H  
ATOM    620  CD  LYS A  37     -18.452  27.595  18.106  1.00 46.75           C  
ATOM    621  HD2 LYS A  37     -17.991  27.861  19.057  1.00 46.75           H  
ATOM    622  HD3 LYS A  37     -18.077  28.260  17.328  1.00 46.75           H  
ATOM    623  CE  LYS A  37     -19.974  27.720  18.223  1.00 46.75           C  
ATOM    624  HE2 LYS A  37     -20.321  27.008  18.972  1.00 46.75           H  
ATOM    625  HE3 LYS A  37     -20.420  27.442  17.268  1.00 46.75           H  
ATOM    626  NZ  LYS A  37     -20.372  29.098  18.603  1.00 46.75           N  
ATOM    627  HZ1 LYS A  37     -19.954  29.345  19.488  1.00 46.75           H  
ATOM    628  HZ2 LYS A  37     -21.376  29.163  18.693  1.00 46.75           H  
ATOM    629  HZ3 LYS A  37     -20.059  29.757  17.905  1.00 46.75           H  
ATOM    630  N   ILE A  38     -14.560  23.752  15.762  1.00 50.62           N  
ATOM    631  H   ILE A  38     -13.978  23.501  16.549  1.00 50.62           H  
ATOM    632  CA  ILE A  38     -14.025  23.572  14.400  1.00 50.62           C  
ATOM    633  HA  ILE A  38     -14.629  24.154  13.704  1.00 50.62           H  
ATOM    634  C   ILE A  38     -14.161  22.120  13.903  1.00 50.62           C  
ATOM    635  CB  ILE A  38     -12.589  24.157  14.313  1.00 50.62           C  
ATOM    636  HB  ILE A  38     -11.965  23.653  15.051  1.00 50.62           H  
ATOM    637  O   ILE A  38     -14.169  21.894  12.700  1.00 50.62           O  
ATOM    638  CG1 ILE A  38     -12.627  25.673  14.644  1.00 50.62           C  
ATOM    639 HG12 ILE A  38     -13.253  26.185  13.913  1.00 50.62           H  
ATOM    640 HG13 ILE A  38     -13.075  25.819  15.626  1.00 50.62           H  
ATOM    641  CG2 ILE A  38     -11.958  23.939  12.923  1.00 50.62           C  
ATOM    642 HG21 ILE A  38     -10.958  24.369  12.876  1.00 50.62           H  
ATOM    643 HG22 ILE A  38     -11.850  22.875  12.716  1.00 50.62           H  
ATOM    644 HG23 ILE A  38     -12.584  24.384  12.149  1.00 50.62           H  
ATOM    645  CD1 ILE A  38     -11.259  26.367  14.688  1.00 50.62           C  
ATOM    646 HD11 ILE A  38     -10.831  26.441  13.689  1.00 50.62           H  
ATOM    647 HD12 ILE A  38     -10.583  25.813  15.340  1.00 50.62           H  
ATOM    648 HD13 ILE A  38     -11.382  27.375  15.084  1.00 50.62           H  
ATOM    649  N   ILE A  39     -14.327  21.126  14.784  1.00 52.39           N  
ATOM    650  H   ILE A  39     -14.408  21.339  15.768  1.00 52.39           H  
ATOM    651  CA  ILE A  39     -14.245  19.713  14.364  1.00 52.39           C  
ATOM    652  HA  ILE A  39     -13.623  19.664  13.471  1.00 52.39           H  
ATOM    653  C   ILE A  39     -15.604  19.142  13.916  1.00 52.39           C  
ATOM    654  CB  ILE A  39     -13.505  18.872  15.432  1.00 52.39           C  
ATOM    655  HB  ILE A  39     -14.066  18.920  16.366  1.00 52.39           H  
ATOM    656  O   ILE A  39     -15.646  18.334  12.991  1.00 52.39           O  
ATOM    657  CG1 ILE A  39     -12.086  19.460  15.663  1.00 52.39           C  
ATOM    658 HG12 ILE A  39     -12.170  20.504  15.967  1.00 52.39           H  
ATOM    659 HG13 ILE A  39     -11.527  19.430  14.728  1.00 52.39           H  
ATOM    660  CG2 ILE A  39     -13.407  17.399  14.995  1.00 52.39           C  
ATOM    661 HG21 ILE A  39     -12.899  16.803  15.753  1.00 52.39           H  
ATOM    662 HG22 ILE A  39     -14.405  16.977  14.878  1.00 52.39           H  
ATOM    663 HG23 ILE A  39     -12.877  17.322  14.045  1.00 52.39           H  
ATOM    664  CD1 ILE A  39     -11.259  18.763  16.749  1.00 52.39           C  
ATOM    665 HD11 ILE A  39     -10.354  19.340  16.936  1.00 52.39           H  
ATOM    666 HD12 ILE A  39     -11.835  18.702  17.673  1.00 52.39           H  
ATOM    667 HD13 ILE A  39     -10.969  17.762  16.429  1.00 52.39           H  
ATOM    668  N   ASP A  40     -16.727  19.601  14.474  1.00 48.30           N  
ATOM    669  H   ASP A  40     -16.662  20.223  15.267  1.00 48.30           H  
ATOM    670  CA  ASP A  40     -18.035  18.992  14.172  1.00 48.30           C  
ATOM    671  HA  ASP A  40     -17.891  17.917  14.061  1.00 48.30           H  
ATOM    672  C   ASP A  40     -18.663  19.450  12.839  1.00 48.30           C  
ATOM    673  CB  ASP A  40     -18.992  19.189  15.359  1.00 48.30           C  
ATOM    674  HB2 ASP A  40     -19.026  20.247  15.618  1.00 48.30           H  
ATOM    675  HB3 ASP A  40     -19.995  18.887  15.058  1.00 48.30           H  
ATOM    676  O   ASP A  40     -19.620  18.836  12.368  1.00 48.30           O  
ATOM    677  CG  ASP A  40     -18.611  18.363  16.598  1.00 48.30           C  
ATOM    678  OD1 ASP A  40     -17.832  17.392  16.463  1.00 48.30           O  
ATOM    679  OD2 ASP A  40     -19.117  18.715  17.686  1.00 48.30           O  
ATOM    680  N   SER A  41     -18.131  20.490  12.183  1.00 50.21           N  
ATOM    681  H   SER A  41     -17.336  20.962  12.590  1.00 50.21           H  
ATOM    682  CA  SER A  41     -18.680  21.006  10.917  1.00 50.21           C  
ATOM    683  HA  SER A  41     -19.732  20.724  10.872  1.00 50.21           H  
ATOM    684  C   SER A  41     -18.067  20.412   9.640  1.00 50.21           C  
ATOM    685  CB  SER A  41     -18.669  22.538  10.897  1.00 50.21           C  
ATOM    686  HB2 SER A  41     -19.373  22.899  11.647  1.00 50.21           H  
ATOM    687  HB3 SER A  41     -18.995  22.900   9.922  1.00 50.21           H  
ATOM    688  O   SER A  41     -18.496  20.782   8.550  1.00 50.21           O  
ATOM    689  OG  SER A  41     -17.392  23.067  11.198  1.00 50.21           O  
ATOM    690  HG  SER A  41     -16.747  22.740  10.566  1.00 50.21           H  
ATOM    691  N   GLU A  42     -17.104  19.490   9.735  1.00 46.50           N  
ATOM    692  H   GLU A  42     -16.769  19.237  10.654  1.00 46.50           H  
ATOM    693  CA  GLU A  42     -16.429  18.899   8.561  1.00 46.50           C  
ATOM    694  HA  GLU A  42     -16.893  19.287   7.655  1.00 46.50           H  
ATOM    695  C   GLU A  42     -16.589  17.377   8.429  1.00 46.50           C  
ATOM    696  CB  GLU A  42     -14.950  19.313   8.495  1.00 46.50           C  
ATOM    697  HB2 GLU A  42     -14.439  18.681   7.769  1.00 46.50           H  
ATOM    698  HB3 GLU A  42     -14.485  19.162   9.469  1.00 46.50           H  
ATOM    699  O   GLU A  42     -15.871  16.746   7.654  1.00 46.50           O  
ATOM    700  CG  GLU A  42     -14.747  20.762   8.035  1.00 46.50           C  
ATOM    701  HG2 GLU A  42     -15.331  20.926   7.128  1.00 46.50           H  
ATOM    702  HG3 GLU A  42     -15.123  21.436   8.805  1.00 46.50           H  
ATOM    703  CD  GLU A  42     -13.270  21.085   7.734  1.00 46.50           C  
ATOM    704  OE1 GLU A  42     -13.006  22.250   7.359  1.00 46.50           O  
ATOM    705  OE2 GLU A  42     -12.406  20.183   7.844  1.00 46.50           O  
ATOM    706  N   LEU A  43     -17.554  16.745   9.106  1.00 45.42           N  
ATOM    707  H   LEU A  43     -18.144  17.279   9.728  1.00 45.42           H  
ATOM    708  CA  LEU A  43     -18.006  15.440   8.619  1.00 45.42           C  
ATOM    709  HA  LEU A  43     -17.133  14.811   8.443  1.00 45.42           H  
ATOM    710  C   LEU A  43     -18.716  15.701   7.285  1.00 45.42           C  
ATOM    711  CB  LEU A  43     -18.909  14.742   9.647  1.00 45.42           C  
ATOM    712  HB2 LEU A  43     -19.474  13.952   9.150  1.00 45.42           H  
ATOM    713  HB3 LEU A  43     -19.623  15.471  10.030  1.00 45.42           H  
ATOM    714  O   LEU A  43     -19.774  16.336   7.300  1.00 45.42           O  
ATOM    715  CG  LEU A  43     -18.121  14.127  10.817  1.00 45.42           C  
ATOM    716  HG  LEU A  43     -17.421  14.861  11.217  1.00 45.42           H  
ATOM    717  CD1 LEU A  43     -19.090  13.730  11.928  1.00 45.42           C  
ATOM    718 HD11 LEU A  43     -19.805  12.991  11.566  1.00 45.42           H  
ATOM    719 HD12 LEU A  43     -18.534  13.324  12.773  1.00 45.42           H  
ATOM    720 HD13 LEU A  43     -19.625  14.615  12.273  1.00 45.42           H  
ATOM    721  CD2 LEU A  43     -17.347  12.869  10.398  1.00 45.42           C  
ATOM    722 HD21 LEU A  43     -18.028  12.135   9.966  1.00 45.42           H  
ATOM    723 HD22 LEU A  43     -16.859  12.440  11.273  1.00 45.42           H  
ATOM    724 HD23 LEU A  43     -16.574  13.128   9.675  1.00 45.42           H  
ATOM    725  N   PRO A  44     -18.164  15.280   6.126  1.00 41.31           N  
ATOM    726  CA  PRO A  44     -18.819  15.534   4.859  1.00 41.31           C  
ATOM    727  HA  PRO A  44     -18.905  16.607   4.691  1.00 41.31           H  
ATOM    728  C   PRO A  44     -20.204  14.907   4.937  1.00 41.31           C  
ATOM    729  CB  PRO A  44     -17.930  14.910   3.777  1.00 41.31           C  
ATOM    730  HB2 PRO A  44     -17.236  15.664   3.407  1.00 41.31           H  
ATOM    731  HB3 PRO A  44     -18.511  14.491   2.956  1.00 41.31           H  
ATOM    732  O   PRO A  44     -20.344  13.695   5.124  1.00 41.31           O  
ATOM    733  CG  PRO A  44     -17.151  13.835   4.532  1.00 41.31           C  
ATOM    734  HG2 PRO A  44     -17.744  12.922   4.593  1.00 41.31           H  
ATOM    735  HG3 PRO A  44     -16.185  13.634   4.069  1.00 41.31           H  
ATOM    736  CD  PRO A  44     -16.994  14.436   5.927  1.00 41.31           C  
ATOM    737  HD2 PRO A  44     -16.937  13.641   6.670  1.00 41.31           H  
ATOM    738  HD3 PRO A  44     -16.089  15.044   5.952  1.00 41.31           H  
ATOM    739  N   HIS A  45     -21.230  15.746   4.809  1.00 41.12           N  
ATOM    740  H   HIS A  45     -21.047  16.740   4.804  1.00 41.12           H  
ATOM    741  CA  HIS A  45     -22.580  15.279   4.577  1.00 41.12           C  
ATOM    742  HA  HIS A  45     -22.840  14.575   5.367  1.00 41.12           H  
ATOM    743  C   HIS A  45     -22.513  14.550   3.234  1.00 41.12           C  
ATOM    744  CB  HIS A  45     -23.568  16.463   4.610  1.00 41.12           C  
ATOM    745  HB2 HIS A  45     -23.102  17.298   5.134  1.00 41.12           H  
ATOM    746  HB3 HIS A  45     -23.793  16.805   3.600  1.00 41.12           H  
ATOM    747  O   HIS A  45     -22.468  15.172   2.172  1.00 41.12           O  
ATOM    748  CG  HIS A  45     -24.862  16.162   5.327  1.00 41.12           C  
ATOM    749  CD2 HIS A  45     -25.535  17.019   6.158  1.00 41.12           C  
ATOM    750  HD2 HIS A  45     -25.236  18.026   6.408  1.00 41.12           H  
ATOM    751  ND1 HIS A  45     -25.574  14.981   5.306  1.00 41.12           N  
ATOM    752  HD1 HIS A  45     -25.377  14.166   4.743  1.00 41.12           H  
ATOM    753  CE1 HIS A  45     -26.639  15.125   6.112  1.00 41.12           C  
ATOM    754  HE1 HIS A  45     -27.394  14.371   6.283  1.00 41.12           H  
ATOM    755  NE2 HIS A  45     -26.662  16.353   6.649  1.00 41.12           N  
ATOM    756  N   VAL A  46     -22.369  13.224   3.276  1.00 47.81           N  
ATOM    757  H   VAL A  46     -22.209  12.791   4.174  1.00 47.81           H  
ATOM    758  CA  VAL A  46     -22.386  12.401   2.072  1.00 47.81           C  
ATOM    759  HA  VAL A  46     -21.620  12.756   1.382  1.00 47.81           H  
ATOM    760  C   VAL A  46     -23.758  12.636   1.470  1.00 47.81           C  
ATOM    761  CB  VAL A  46     -22.133  10.910   2.377  1.00 47.81           C  
ATOM    762  HB  VAL A  46     -22.895  10.540   3.063  1.00 47.81           H  
ATOM    763  O   VAL A  46     -24.757  12.224   2.053  1.00 47.81           O  
ATOM    764  CG1 VAL A  46     -22.174  10.066   1.094  1.00 47.81           C  
ATOM    765 HG11 VAL A  46     -21.437  10.432   0.379  1.00 47.81           H  
ATOM    766 HG12 VAL A  46     -21.962   9.024   1.334  1.00 47.81           H  
ATOM    767 HG13 VAL A  46     -23.167  10.119   0.649  1.00 47.81           H  
ATOM    768  CG2 VAL A  46     -20.758  10.703   3.028  1.00 47.81           C  
ATOM    769 HG21 VAL A  46     -19.973  11.095   2.381  1.00 47.81           H  
ATOM    770 HG22 VAL A  46     -20.586   9.642   3.208  1.00 47.81           H  
ATOM    771 HG23 VAL A  46     -20.715  11.221   3.986  1.00 47.81           H  
ATOM    772  N   ALA A  47     -23.814  13.376   0.362  1.00 43.09           N  
ATOM    773  H   ALA A  47     -22.976  13.844   0.046  1.00 43.09           H  
ATOM    774  CA  ALA A  47     -25.056  13.595  -0.355  1.00 43.09           C  
ATOM    775  HA  ALA A  47     -25.726  14.188   0.267  1.00 43.09           H  
ATOM    776  C   ALA A  47     -25.687  12.221  -0.609  1.00 43.09           C  
ATOM    777  CB  ALA A  47     -24.764  14.358  -1.654  1.00 43.09           C  
ATOM    778  HB1 ALA A  47     -24.301  15.317  -1.421  1.00 43.09           H  
ATOM    779  HB2 ALA A  47     -24.095  13.778  -2.290  1.00 43.09           H  
ATOM    780  HB3 ALA A  47     -25.698  14.537  -2.187  1.00 43.09           H  
ATOM    781  O   ALA A  47     -25.032  11.342  -1.186  1.00 43.09           O  
ATOM    782  N   ASP A  48     -26.925  12.038  -0.145  1.00 43.93           N  
ATOM    783  H   ASP A  48     -27.332  12.758   0.434  1.00 43.93           H  
ATOM    784  CA  ASP A  48     -27.736  10.848  -0.388  1.00 43.93           C  
ATOM    785  HA  ASP A  48     -27.217   9.968  -0.008  1.00 43.93           H  
ATOM    786  C   ASP A  48     -27.924  10.693  -1.907  1.00 43.93           C  
ATOM    787  CB  ASP A  48     -29.097  10.971   0.332  1.00 43.93           C  
ATOM    788  HB2 ASP A  48     -29.774  10.229  -0.091  1.00 43.93           H  
ATOM    789  HB3 ASP A  48     -29.522  11.956   0.134  1.00 43.93           H  
ATOM    790  O   ASP A  48     -28.892  11.170  -2.489  1.00 43.93           O  
ATOM    791  CG  ASP A  48     -29.058  10.722   1.844  1.00 43.93           C  
ATOM    792  OD1 ASP A  48     -28.213   9.909   2.280  1.00 43.93           O  
ATOM    793  OD2 ASP A  48     -29.941  11.277   2.534  1.00 43.93           O  
ATOM    794  N   GLY A  49     -26.946  10.106  -2.599  1.00 41.65           N  
ATOM    795  H   GLY A  49     -26.094   9.912  -2.092  1.00 41.65           H  
ATOM    796  CA  GLY A  49     -26.976  10.030  -4.060  1.00 41.65           C  
ATOM    797  HA2 GLY A  49     -27.717   9.287  -4.354  1.00 41.65           H  
ATOM    798  HA3 GLY A  49     -27.308  10.994  -4.445  1.00 41.65           H  
ATOM    799  C   GLY A  49     -25.667   9.703  -4.776  1.00 41.65           C  
ATOM    800  O   GLY A  49     -25.734   9.242  -5.910  1.00 41.65           O  
ATOM    801  N   LEU A  50     -24.490   9.875  -4.156  1.00 33.57           N  
ATOM    802  H   LEU A  50     -24.489  10.326  -3.253  1.00 33.57           H  
ATOM    803  CA  LEU A  50     -23.195   9.643  -4.834  1.00 33.57           C  
ATOM    804  HA  LEU A  50     -23.393   9.312  -5.854  1.00 33.57           H  
ATOM    805  C   LEU A  50     -22.351   8.493  -4.266  1.00 33.57           C  
ATOM    806  CB  LEU A  50     -22.421  10.969  -4.947  1.00 33.57           C  
ATOM    807  HB2 LEU A  50     -22.547  11.523  -4.017  1.00 33.57           H  
ATOM    808  HB3 LEU A  50     -21.354  10.778  -5.065  1.00 33.57           H  
ATOM    809  O   LEU A  50     -21.229   8.269  -4.721  1.00 33.57           O  
ATOM    810  CG  LEU A  50     -22.884  11.835  -6.136  1.00 33.57           C  
ATOM    811  HG  LEU A  50     -23.973  11.841  -6.184  1.00 33.57           H  
ATOM    812  CD1 LEU A  50     -22.409  13.271  -5.935  1.00 33.57           C  
ATOM    813 HD11 LEU A  50     -22.752  13.893  -6.762  1.00 33.57           H  
ATOM    814 HD12 LEU A  50     -22.823  13.673  -5.010  1.00 33.57           H  
ATOM    815 HD13 LEU A  50     -21.320  13.307  -5.886  1.00 33.57           H  
ATOM    816  CD2 LEU A  50     -22.321  11.332  -7.471  1.00 33.57           C  
ATOM    817 HD21 LEU A  50     -22.688  10.326  -7.678  1.00 33.57           H  
ATOM    818 HD22 LEU A  50     -22.649  11.990  -8.275  1.00 33.57           H  
ATOM    819 HD23 LEU A  50     -21.232  11.320  -7.439  1.00 33.57           H  
ATOM    820  N   VAL A  51     -22.888   7.687  -3.342  1.00 44.93           N  
ATOM    821  H   VAL A  51     -23.818   7.894  -3.007  1.00 44.93           H  
ATOM    822  CA  VAL A  51     -22.330   6.345  -3.126  1.00 44.93           C  
ATOM    823  HA  VAL A  51     -21.245   6.422  -3.064  1.00 44.93           H  
ATOM    824  C   VAL A  51     -22.697   5.541  -4.362  1.00 44.93           C  
ATOM    825  CB  VAL A  51     -22.813   5.668  -1.831  1.00 44.93           C  
ATOM    826  HB  VAL A  51     -23.892   5.519  -1.867  1.00 44.93           H  
ATOM    827  O   VAL A  51     -23.858   5.160  -4.525  1.00 44.93           O  
ATOM    828  CG1 VAL A  51     -22.122   4.307  -1.640  1.00 44.93           C  
ATOM    829 HG11 VAL A  51     -22.387   3.635  -2.456  1.00 44.93           H  
ATOM    830 HG12 VAL A  51     -22.449   3.857  -0.703  1.00 44.93           H  
ATOM    831 HG13 VAL A  51     -21.039   4.437  -1.617  1.00 44.93           H  
ATOM    832  CG2 VAL A  51     -22.482   6.537  -0.613  1.00 44.93           C  
ATOM    833 HG21 VAL A  51     -23.012   7.488  -0.674  1.00 44.93           H  
ATOM    834 HG22 VAL A  51     -22.801   6.036   0.301  1.00 44.93           H  
ATOM    835 HG23 VAL A  51     -21.411   6.734  -0.564  1.00 44.93           H  
ATOM    836  N   ALA A  52     -21.706   5.375  -5.244  1.00 38.08           N  
ATOM    837  H   ALA A  52     -20.861   5.900  -5.067  1.00 38.08           H  
ATOM    838  CA  ALA A  52     -21.740   4.550  -6.440  1.00 38.08           C  
ATOM    839  HA  ALA A  52     -22.027   5.173  -7.287  1.00 38.08           H  
ATOM    840  C   ALA A  52     -22.752   3.420  -6.269  1.00 38.08           C  
ATOM    841  CB  ALA A  52     -20.331   3.994  -6.679  1.00 38.08           C  
ATOM    842  HB1 ALA A  52     -20.015   3.397  -5.824  1.00 38.08           H  
ATOM    843  HB2 ALA A  52     -19.630   4.817  -6.822  1.00 38.08           H  
ATOM    844  HB3 ALA A  52     -20.331   3.370  -7.573  1.00 38.08           H  
ATOM    845  O   ALA A  52     -22.651   2.659  -5.303  1.00 38.08           O  
ATOM    846  N   GLU A  53     -23.738   3.414  -7.174  1.00 39.53           N  
ATOM    847  H   GLU A  53     -23.709   4.149  -7.866  1.00 39.53           H  
ATOM    848  CA  GLU A  53     -24.863   2.490  -7.282  1.00 39.53           C  
ATOM    849  HA  GLU A  53     -25.779   2.996  -6.977  1.00 39.53           H  
ATOM    850  C   GLU A  53     -24.659   1.229  -6.454  1.00 39.53           C  
ATOM    851  CB  GLU A  53     -24.986   2.021  -8.738  1.00 39.53           C  
ATOM    852  HB2 GLU A  53     -25.734   1.228  -8.780  1.00 39.53           H  
ATOM    853  HB3 GLU A  53     -24.030   1.590  -9.037  1.00 39.53           H  
ATOM    854  O   GLU A  53     -23.627   0.576  -6.605  1.00 39.53           O  
ATOM    855  CG  GLU A  53     -25.394   3.095  -9.749  1.00 39.53           C  
ATOM    856  HG2 GLU A  53     -26.379   3.476  -9.480  1.00 39.53           H  
ATOM    857  HG3 GLU A  53     -24.681   3.919  -9.711  1.00 39.53           H  
ATOM    858  CD  GLU A  53     -25.409   2.498 -11.165  1.00 39.53           C  
ATOM    859  OE1 GLU A  53     -26.447   2.638 -11.845  1.00 39.53           O  
ATOM    860  OE2 GLU A  53     -24.416   1.815 -11.519  1.00 39.53           O  
ATOM    861  N   LYS A  54     -25.671   0.822  -5.671  1.00 43.67           N  
ATOM    862  H   LYS A  54     -26.425   1.481  -5.544  1.00 43.67           H  
ATOM    863  CA  LYS A  54     -25.855  -0.563  -5.205  1.00 43.67           C  
ATOM    864  HA  LYS A  54     -25.138  -0.776  -4.413  1.00 43.67           H  
ATOM    865  C   LYS A  54     -25.582  -1.516  -6.375  1.00 43.67           C  
ATOM    866  CB  LYS A  54     -27.301  -0.760  -4.703  1.00 43.67           C  
ATOM    867  HB2 LYS A  54     -27.976  -0.158  -5.312  1.00 43.67           H  
ATOM    868  HB3 LYS A  54     -27.583  -1.804  -4.836  1.00 43.67           H  
ATOM    869  O   LYS A  54     -26.501  -1.947  -7.071  1.00 43.67           O  
ATOM    870  CG  LYS A  54     -27.518  -0.449  -3.220  1.00 43.67           C  
ATOM    871  HG2 LYS A  54     -27.184   0.566  -3.004  1.00 43.67           H  
ATOM    872  HG3 LYS A  54     -26.945  -1.152  -2.617  1.00 43.67           H  
ATOM    873  CD  LYS A  54     -29.016  -0.578  -2.896  1.00 43.67           C  
ATOM    874  HD2 LYS A  54     -29.388  -1.548  -3.223  1.00 43.67           H  
ATOM    875  HD3 LYS A  54     -29.545   0.206  -3.437  1.00 43.67           H  
ATOM    876  CE  LYS A  54     -29.257  -0.416  -1.391  1.00 43.67           C  
ATOM    877  HE2 LYS A  54     -28.918  -1.310  -0.869  1.00 43.67           H  
ATOM    878  HE3 LYS A  54     -28.644   0.415  -1.042  1.00 43.67           H  
ATOM    879  NZ  LYS A  54     -30.682  -0.122  -1.086  1.00 43.67           N  
ATOM    880  HZ1 LYS A  54     -30.946   0.751  -1.522  1.00 43.67           H  
ATOM    881  HZ2 LYS A  54     -30.809   0.019  -0.094  1.00 43.67           H  
ATOM    882  HZ3 LYS A  54     -31.308  -0.844  -1.414  1.00 43.67           H  
ATOM    883  N   LYS A  55     -24.312  -1.849  -6.602  1.00 45.69           N  
ATOM    884  H   LYS A  55     -23.639  -1.263  -6.128  1.00 45.69           H  
ATOM    885  CA  LYS A  55     -23.838  -2.580  -7.763  1.00 45.69           C  
ATOM    886  HA  LYS A  55     -24.335  -2.185  -8.649  1.00 45.69           H  
ATOM    887  C   LYS A  55     -24.291  -3.979  -7.472  1.00 45.69           C  
ATOM    888  CB  LYS A  55     -22.309  -2.417  -7.919  1.00 45.69           C  
ATOM    889  HB2 LYS A  55     -21.987  -1.531  -7.372  1.00 45.69           H  
ATOM    890  HB3 LYS A  55     -21.782  -3.271  -7.495  1.00 45.69           H  
ATOM    891  O   LYS A  55     -23.697  -4.650  -6.637  1.00 45.69           O  
ATOM    892  CG  LYS A  55     -21.893  -2.228  -9.386  1.00 45.69           C  
ATOM    893  HG2 LYS A  55     -22.234  -3.076  -9.979  1.00 45.69           H  
ATOM    894  HG3 LYS A  55     -22.359  -1.319  -9.766  1.00 45.69           H  
ATOM    895  CD  LYS A  55     -20.365  -2.101  -9.505  1.00 45.69           C  
ATOM    896  HD2 LYS A  55     -19.902  -3.059  -9.272  1.00 45.69           H  
ATOM    897  HD3 LYS A  55     -20.019  -1.358  -8.786  1.00 45.69           H  
ATOM    898  CE  LYS A  55     -19.962  -1.646 -10.914  1.00 45.69           C  
ATOM    899  HE2 LYS A  55     -20.302  -2.383 -11.641  1.00 45.69           H  
ATOM    900  HE3 LYS A  55     -20.479  -0.710 -11.128  1.00 45.69           H  
ATOM    901  NZ  LYS A  55     -18.494  -1.439 -11.032  1.00 45.69           N  
ATOM    902  HZ1 LYS A  55     -18.188  -0.740 -10.370  1.00 45.69           H  
ATOM    903  HZ2 LYS A  55     -18.259  -1.092 -11.951  1.00 45.69           H  
ATOM    904  HZ3 LYS A  55     -17.978  -2.291 -10.864  1.00 45.69           H  
ATOM    905  N   ASN A  56     -25.453  -4.313  -8.031  1.00 45.50           N  
ATOM    906  H   ASN A  56     -25.926  -3.542  -8.480  1.00 45.50           H  
ATOM    907  CA  ASN A  56     -26.201  -5.551  -7.882  1.00 45.50           C  
ATOM    908  HA  ASN A  56     -27.117  -5.338  -7.332  1.00 45.50           H  
ATOM    909  C   ASN A  56     -25.428  -6.622  -7.099  1.00 45.50           C  
ATOM    910  CB  ASN A  56     -26.563  -6.040  -9.296  1.00 45.50           C  
ATOM    911  HB2 ASN A  56     -25.739  -5.861  -9.986  1.00 45.50           H  
ATOM    912  HB3 ASN A  56     -26.748  -7.114  -9.259  1.00 45.50           H  
ATOM    913  O   ASN A  56     -24.823  -7.515  -7.686  1.00 45.50           O  
ATOM    914  CG  ASN A  56     -27.846  -5.433  -9.812  1.00 45.50           C  
ATOM    915  ND2 ASN A  56     -27.829  -4.777 -10.948  1.00 45.50           N  
ATOM    916 HD21 ASN A  56     -28.691  -4.298 -11.168  1.00 45.50           H  
ATOM    917 HD22 ASN A  56     -26.959  -4.422 -11.316  1.00 45.50           H  
ATOM    918  OD1 ASN A  56     -28.886  -5.601  -9.204  1.00 45.50           O  
ATOM    919  N   TRP A  57     -25.479  -6.578  -5.765  1.00 51.74           N  
ATOM    920  H   TRP A  57     -25.823  -5.738  -5.323  1.00 51.74           H  
ATOM    921  CA  TRP A  57     -24.874  -7.616  -4.920  1.00 51.74           C  
ATOM    922  HA  TRP A  57     -23.809  -7.677  -5.146  1.00 51.74           H  
ATOM    923  C   TRP A  57     -25.497  -8.992  -5.211  1.00 51.74           C  
ATOM    924  CB  TRP A  57     -25.041  -7.218  -3.451  1.00 51.74           C  
ATOM    925  HB2 TRP A  57     -24.468  -6.309  -3.270  1.00 51.74           H  
ATOM    926  HB3 TRP A  57     -24.615  -7.999  -2.822  1.00 51.74           H  
ATOM    927  O   TRP A  57     -24.925 -10.026  -4.876  1.00 51.74           O  
ATOM    928  CG  TRP A  57     -26.462  -6.981  -3.034  1.00 51.74           C  
ATOM    929  CD1 TRP A  57     -27.082  -5.780  -3.022  1.00 51.74           C  
ATOM    930  HD1 TRP A  57     -26.610  -4.842  -3.275  1.00 51.74           H  
ATOM    931  CD2 TRP A  57     -27.458  -7.952  -2.591  1.00 51.74           C  
ATOM    932  CE2 TRP A  57     -28.681  -7.259  -2.344  1.00 51.74           C  
ATOM    933  CE3 TRP A  57     -27.459  -9.351  -2.389  1.00 51.74           C  
ATOM    934  HE3 TRP A  57     -26.555  -9.903  -2.601  1.00 51.74           H  
ATOM    935  NE1 TRP A  57     -28.395  -5.941  -2.627  1.00 51.74           N  
ATOM    936  HE1 TRP A  57     -29.034  -5.165  -2.530  1.00 51.74           H  
ATOM    937  CH2 TRP A  57     -29.815  -9.314  -1.738  1.00 51.74           C  
ATOM    938  HH2 TRP A  57     -30.717  -9.837  -1.456  1.00 51.74           H  
ATOM    939  CZ2 TRP A  57     -29.842  -7.920  -1.914  1.00 51.74           C  
ATOM    940  HZ2 TRP A  57     -30.747  -7.356  -1.741  1.00 51.74           H  
ATOM    941  CZ3 TRP A  57     -28.624 -10.028  -1.973  1.00 51.74           C  
ATOM    942  HZ3 TRP A  57     -28.611 -11.104  -1.892  1.00 51.74           H  
ATOM    943  N   LYS A  58     -26.660  -9.004  -5.883  1.00 53.27           N  
ATOM    944  H   LYS A  58     -27.069  -8.099  -6.067  1.00 53.27           H  
ATOM    945  CA  LYS A  58     -27.306 -10.182  -6.468  1.00 53.27           C  
ATOM    946  HA  LYS A  58     -27.352 -10.970  -5.716  1.00 53.27           H  
ATOM    947  C   LYS A  58     -26.542 -10.794  -7.656  1.00 53.27           C  
ATOM    948  CB  LYS A  58     -28.738  -9.823  -6.905  1.00 53.27           C  
ATOM    949  HB2 LYS A  58     -28.706  -8.986  -7.603  1.00 53.27           H  
ATOM    950  HB3 LYS A  58     -29.150 -10.682  -7.435  1.00 53.27           H  
ATOM    951  O   LYS A  58     -26.683 -11.989  -7.879  1.00 53.27           O  
ATOM    952  CG  LYS A  58     -29.686  -9.484  -5.740  1.00 53.27           C  
ATOM    953  HG2 LYS A  58     -29.662 -10.292  -5.009  1.00 53.27           H  
ATOM    954  HG3 LYS A  58     -29.365  -8.560  -5.260  1.00 53.27           H  
ATOM    955  CD  LYS A  58     -31.123  -9.318  -6.265  1.00 53.27           C  
ATOM    956  HD2 LYS A  58     -31.416 -10.228  -6.788  1.00 53.27           H  
ATOM    957  HD3 LYS A  58     -31.142  -8.490  -6.974  1.00 53.27           H  
ATOM    958  CE  LYS A  58     -32.128  -9.043  -5.137  1.00 53.27           C  
ATOM    959  HE2 LYS A  58     -31.824  -8.134  -4.618  1.00 53.27           H  
ATOM    960  HE3 LYS A  58     -32.091  -9.869  -4.427  1.00 53.27           H  
ATOM    961  NZ  LYS A  58     -33.512  -8.886  -5.667  1.00 53.27           N  
ATOM    962  HZ1 LYS A  58     -34.171  -8.661  -4.935  1.00 53.27           H  
ATOM    963  HZ2 LYS A  58     -33.830  -9.729  -6.124  1.00 53.27           H  
ATOM    964  HZ3 LYS A  58     -33.554  -8.142  -6.349  1.00 53.27           H  
ATOM    965  N   LYS A  59     -25.755 -10.018  -8.416  1.00 55.53           N  
ATOM    966  H   LYS A  59     -25.632  -9.054  -8.138  1.00 55.53           H  
ATOM    967  CA  LYS A  59     -24.989 -10.496  -9.586  1.00 55.53           C  
ATOM    968  HA  LYS A  59     -25.535 -11.313 -10.057  1.00 55.53           H  
ATOM    969  C   LYS A  59     -23.631 -11.097  -9.218  1.00 55.53           C  
ATOM    970  CB  LYS A  59     -24.809  -9.379 -10.633  1.00 55.53           C  
ATOM    971  HB2 LYS A  59     -24.461  -8.468 -10.147  1.00 55.53           H  
ATOM    972  HB3 LYS A  59     -24.038  -9.692 -11.337  1.00 55.53           H  
ATOM    973  O   LYS A  59     -23.104 -11.898  -9.986  1.00 55.53           O  
ATOM    974  CG  LYS A  59     -26.085  -9.089 -11.443  1.00 55.53           C  
ATOM    975  HG2 LYS A  59     -26.432 -10.014 -11.903  1.00 55.53           H  
ATOM    976  HG3 LYS A  59     -26.870  -8.721 -10.783  1.00 55.53           H  
ATOM    977  CD  LYS A  59     -25.808  -8.058 -12.554  1.00 55.53           C  
ATOM    978  HD2 LYS A  59     -25.074  -8.476 -13.242  1.00 55.53           H  
ATOM    979  HD3 LYS A  59     -25.393  -7.153 -12.111  1.00 55.53           H  
ATOM    980  CE  LYS A  59     -27.089  -7.703 -13.328  1.00 55.53           C  
ATOM    981  HE2 LYS A  59     -27.554  -8.628 -13.670  1.00 55.53           H  
ATOM    982  HE3 LYS A  59     -27.786  -7.214 -12.648  1.00 55.53           H  
ATOM    983  NZ  LYS A  59     -26.822  -6.822 -14.500  1.00 55.53           N  
ATOM    984  HZ1 LYS A  59     -26.405  -5.944 -14.225  1.00 55.53           H  
ATOM    985  HZ2 LYS A  59     -27.677  -6.608 -14.993  1.00 55.53           H  
ATOM    986  HZ3 LYS A  59     -26.203  -7.268 -15.163  1.00 55.53           H  
ATOM    987  N   LEU A  60     -23.077 -10.773  -8.047  1.00 54.14           N  
ATOM    988  H   LEU A  60     -23.548 -10.101  -7.458  1.00 54.14           H  
ATOM    989  CA  LEU A  60     -21.911 -11.481  -7.521  1.00 54.14           C  
ATOM    990  HA  LEU A  60     -21.151 -11.546  -8.299  1.00 54.14           H  
ATOM    991  C   LEU A  60     -22.341 -12.905  -7.167  1.00 54.14           C  
ATOM    992  CB  LEU A  60     -21.316 -10.722  -6.322  1.00 54.14           C  
ATOM    993  HB2 LEU A  60     -22.135 -10.352  -5.705  1.00 54.14           H  
ATOM    994  HB3 LEU A  60     -20.729 -11.410  -5.713  1.00 54.14           H  
ATOM    995  O   LEU A  60     -22.954 -13.140  -6.121  1.00 54.14           O  
ATOM    996  CG  LEU A  60     -20.410  -9.552  -6.751  1.00 54.14           C  
ATOM    997  HG  LEU A  60     -20.855  -9.039  -7.604  1.00 54.14           H  
ATOM    998  CD1 LEU A  60     -20.283  -8.550  -5.606  1.00 54.14           C  
ATOM    999 HD11 LEU A  60     -19.831  -9.022  -4.733  1.00 54.14           H  
ATOM   1000 HD12 LEU A  60     -21.262  -8.149  -5.346  1.00 54.14           H  
ATOM   1001 HD13 LEU A  60     -19.649  -7.721  -5.919  1.00 54.14           H  
ATOM   1002  CD2 LEU A  60     -19.009 -10.042  -7.127  1.00 54.14           C  
ATOM   1003 HD21 LEU A  60     -19.055 -10.732  -7.969  1.00 54.14           H  
ATOM   1004 HD22 LEU A  60     -18.394  -9.192  -7.423  1.00 54.14           H  
ATOM   1005 HD23 LEU A  60     -18.529 -10.530  -6.279  1.00 54.14           H  
ATOM   1006  N   LYS A  61     -22.035 -13.847  -8.070  1.00 58.61           N  
ATOM   1007  H   LYS A  61     -21.652 -13.523  -8.947  1.00 58.61           H  
ATOM   1008  CA  LYS A  61     -22.206 -15.287  -7.866  1.00 58.61           C  
ATOM   1009  HA  LYS A  61     -23.263 -15.516  -7.998  1.00 58.61           H  
ATOM   1010  C   LYS A  61     -21.772 -15.627  -6.428  1.00 58.61           C  
ATOM   1011  CB  LYS A  61     -21.368 -16.054  -8.916  1.00 58.61           C  
ATOM   1012  HB2 LYS A  61     -20.991 -16.981  -8.483  1.00 58.61           H  
ATOM   1013  HB3 LYS A  61     -20.489 -15.467  -9.183  1.00 58.61           H  
ATOM   1014  O   LYS A  61     -20.652 -15.280  -6.054  1.00 58.61           O  
ATOM   1015  CG  LYS A  61     -22.166 -16.383 -10.192  1.00 58.61           C  
ATOM   1016  HG2 LYS A  61     -22.412 -15.453 -10.704  1.00 58.61           H  
ATOM   1017  HG3 LYS A  61     -23.093 -16.886  -9.916  1.00 58.61           H  
ATOM   1018  CD  LYS A  61     -21.375 -17.299 -11.146  1.00 58.61           C  
ATOM   1019  HD2 LYS A  61     -20.415 -16.833 -11.371  1.00 58.61           H  
ATOM   1020  HD3 LYS A  61     -21.193 -18.255 -10.655  1.00 58.61           H  
ATOM   1021  CE  LYS A  61     -22.142 -17.531 -12.460  1.00 58.61           C  
ATOM   1022  HE2 LYS A  61     -23.126 -17.936 -12.225  1.00 58.61           H  
ATOM   1023  HE3 LYS A  61     -22.292 -16.568 -12.948  1.00 58.61           H  
ATOM   1024  NZ  LYS A  61     -21.428 -18.455 -13.385  1.00 58.61           N  
ATOM   1025  HZ1 LYS A  61     -20.522 -18.089 -13.638  1.00 58.61           H  
ATOM   1026  HZ2 LYS A  61     -21.948 -18.578 -14.242  1.00 58.61           H  
ATOM   1027  HZ3 LYS A  61     -21.297 -19.368 -12.973  1.00 58.61           H  
ATOM   1028  N   PRO A  62     -22.605 -16.306  -5.616  1.00 56.63           N  
ATOM   1029  CA  PRO A  62     -22.281 -16.614  -4.215  1.00 56.63           C  
ATOM   1030  HA  PRO A  62     -22.107 -15.680  -3.679  1.00 56.63           H  
ATOM   1031  C   PRO A  62     -21.016 -17.477  -4.039  1.00 56.63           C  
ATOM   1032  CB  PRO A  62     -23.540 -17.284  -3.646  1.00 56.63           C  
ATOM   1033  HB2 PRO A  62     -24.142 -16.533  -3.135  1.00 56.63           H  
ATOM   1034  HB3 PRO A  62     -23.303 -18.099  -2.963  1.00 56.63           H  
ATOM   1035  O   PRO A  62     -20.545 -17.647  -2.920  1.00 56.63           O  
ATOM   1036  CG  PRO A  62     -24.302 -17.787  -4.871  1.00 56.63           C  
ATOM   1037  HG2 PRO A  62     -23.936 -18.779  -5.133  1.00 56.63           H  
ATOM   1038  HG3 PRO A  62     -25.378 -17.813  -4.697  1.00 56.63           H  
ATOM   1039  CD  PRO A  62     -23.930 -16.789  -5.961  1.00 56.63           C  
ATOM   1040  HD2 PRO A  62     -23.941 -17.285  -6.931  1.00 56.63           H  
ATOM   1041  HD3 PRO A  62     -24.632 -15.954  -5.955  1.00 56.63           H  
ATOM   1042  N   TRP A  63     -20.477 -17.990  -5.145  1.00 49.71           N  
ATOM   1043  H   TRP A  63     -20.979 -17.819  -6.005  1.00 49.71           H  
ATOM   1044  CA  TRP A  63     -19.287 -18.825  -5.281  1.00 49.71           C  
ATOM   1045  HA  TRP A  63     -19.067 -19.294  -4.322  1.00 49.71           H  
ATOM   1046  C   TRP A  63     -18.033 -18.048  -5.716  1.00 49.71           C  
ATOM   1047  CB  TRP A  63     -19.572 -19.924  -6.323  1.00 49.71           C  
ATOM   1048  HB2 TRP A  63     -19.203 -19.589  -7.292  1.00 49.71           H  
ATOM   1049  HB3 TRP A  63     -18.989 -20.806  -6.058  1.00 49.71           H  
ATOM   1050  O   TRP A  63     -16.986 -18.665  -5.892  1.00 49.71           O  
ATOM   1051  CG  TRP A  63     -21.003 -20.330  -6.536  1.00 49.71           C  
ATOM   1052  CD1 TRP A  63     -21.946 -19.597  -7.175  1.00 49.71           C  
ATOM   1053  HD1 TRP A  63     -21.781 -18.625  -7.615  1.00 49.71           H  
ATOM   1054  CD2 TRP A  63     -21.650 -21.596  -6.213  1.00 49.71           C  
ATOM   1055  CE2 TRP A  63     -23.006 -21.531  -6.656  1.00 49.71           C  
ATOM   1056  CE3 TRP A  63     -21.220 -22.808  -5.636  1.00 49.71           C  
ATOM   1057  HE3 TRP A  63     -20.195 -22.910  -5.313  1.00 49.71           H  
ATOM   1058  NE1 TRP A  63     -23.137 -20.285  -7.218  1.00 49.71           N  
ATOM   1059  HE1 TRP A  63     -23.967 -19.969  -7.698  1.00 49.71           H  
ATOM   1060  CH2 TRP A  63     -23.434 -23.797  -5.956  1.00 49.71           C  
ATOM   1061  HH2 TRP A  63     -24.093 -24.649  -5.873  1.00 49.71           H  
ATOM   1062  CZ2 TRP A  63     -23.896 -22.601  -6.526  1.00 49.71           C  
ATOM   1063  HZ2 TRP A  63     -24.910 -22.527  -6.891  1.00 49.71           H  
ATOM   1064  CZ3 TRP A  63     -22.102 -23.899  -5.515  1.00 49.71           C  
ATOM   1065  HZ3 TRP A  63     -21.750 -24.830  -5.098  1.00 49.71           H  
ATOM   1066  N   SER A  64     -18.126 -16.733  -5.963  1.00 57.34           N  
ATOM   1067  H   SER A  64     -18.995 -16.253  -5.776  1.00 57.34           H  
ATOM   1068  CA  SER A  64     -16.936 -15.926  -6.254  1.00 57.34           C  
ATOM   1069  HA  SER A  64     -16.443 -16.322  -7.142  1.00 57.34           H  
ATOM   1070  C   SER A  64     -15.974 -16.043  -5.070  1.00 57.34           C  
ATOM   1071  CB  SER A  64     -17.296 -14.460  -6.530  1.00 57.34           C  
ATOM   1072  HB2 SER A  64     -17.728 -14.368  -7.527  1.00 57.34           H  
ATOM   1073  HB3 SER A  64     -18.014 -14.111  -5.788  1.00 57.34           H  
ATOM   1074  O   SER A  64     -16.339 -15.707  -3.942  1.00 57.34           O  
ATOM   1075  OG  SER A  64     -16.123 -13.680  -6.428  1.00 57.34           O  
ATOM   1076  HG  SER A  64     -16.174 -12.865  -6.933  1.00 57.34           H  
ATOM   1077  N   LYS A  65     -14.759 -16.541  -5.336  1.00 59.31           N  
ATOM   1078  H   LYS A  65     -14.555 -16.780  -6.296  1.00 59.31           H  
ATOM   1079  CA  LYS A  65     -13.692 -16.736  -4.341  1.00 59.31           C  
ATOM   1080  HA  LYS A  65     -14.055 -17.387  -3.546  1.00 59.31           H  
ATOM   1081  C   LYS A  65     -13.277 -15.432  -3.645  1.00 59.31           C  
ATOM   1082  CB  LYS A  65     -12.467 -17.386  -5.013  1.00 59.31           C  
ATOM   1083  HB2 LYS A  65     -12.179 -16.796  -5.883  1.00 59.31           H  
ATOM   1084  HB3 LYS A  65     -11.637 -17.359  -4.307  1.00 59.31           H  
ATOM   1085  O   LYS A  65     -12.637 -15.489  -2.605  1.00 59.31           O  
ATOM   1086  CG  LYS A  65     -12.687 -18.852  -5.429  1.00 59.31           C  
ATOM   1087  HG2 LYS A  65     -12.966 -19.435  -4.551  1.00 59.31           H  
ATOM   1088  HG3 LYS A  65     -13.489 -18.910  -6.164  1.00 59.31           H  
ATOM   1089  CD  LYS A  65     -11.396 -19.430  -6.034  1.00 59.31           C  
ATOM   1090  HD2 LYS A  65     -11.136 -18.851  -6.921  1.00 59.31           H  
ATOM   1091  HD3 LYS A  65     -10.590 -19.329  -5.307  1.00 59.31           H  
ATOM   1092  CE  LYS A  65     -11.553 -20.908  -6.415  1.00 59.31           C  
ATOM   1093  HE2 LYS A  65     -12.382 -20.999  -7.117  1.00 59.31           H  
ATOM   1094  HE3 LYS A  65     -11.807 -21.474  -5.519  1.00 59.31           H  
ATOM   1095  NZ  LYS A  65     -10.307 -21.447  -7.025  1.00 59.31           N  
ATOM   1096  HZ1 LYS A  65     -10.065 -20.930  -7.859  1.00 59.31           H  
ATOM   1097  HZ2 LYS A  65     -10.413 -22.419  -7.280  1.00 59.31           H  
ATOM   1098  HZ3 LYS A  65      -9.530 -21.371  -6.384  1.00 59.31           H  
ATOM   1099  N   GLU A  66     -13.664 -14.286  -4.197  1.00 69.88           N  
ATOM   1100  H   GLU A  66     -14.171 -14.324  -5.069  1.00 69.88           H  
ATOM   1101  CA  GLU A  66     -13.297 -12.951  -3.715  1.00 69.88           C  
ATOM   1102  HA  GLU A  66     -12.343 -12.991  -3.189  1.00 69.88           H  
ATOM   1103  C   GLU A  66     -14.325 -12.360  -2.737  1.00 69.88           C  
ATOM   1104  CB  GLU A  66     -13.136 -12.039  -4.936  1.00 69.88           C  
ATOM   1105  HB2 GLU A  66     -14.078 -12.035  -5.485  1.00 69.88           H  
ATOM   1106  HB3 GLU A  66     -12.925 -11.023  -4.600  1.00 69.88           H  
ATOM   1107  O   GLU A  66     -14.092 -11.319  -2.135  1.00 69.88           O  
ATOM   1108  CG  GLU A  66     -11.995 -12.499  -5.860  1.00 69.88           C  
ATOM   1109  HG2 GLU A  66     -11.049 -12.385  -5.330  1.00 69.88           H  
ATOM   1110  HG3 GLU A  66     -12.119 -13.555  -6.098  1.00 69.88           H  
ATOM   1111  CD  GLU A  66     -11.946 -11.723  -7.182  1.00 69.88           C  
ATOM   1112  OE1 GLU A  66     -11.100 -12.110  -8.016  1.00 69.88           O  
ATOM   1113  OE2 GLU A  66     -12.811 -10.840  -7.387  1.00 69.88           O  
ATOM   1114  N   GLY A  67     -15.490 -12.996  -2.571  1.00 79.88           N  
ATOM   1115  H   GLY A  67     -15.608 -13.893  -3.020  1.00 79.88           H  
ATOM   1116  CA  GLY A  67     -16.549 -12.484  -1.709  1.00 79.88           C  
ATOM   1117  HA2 GLY A  67     -16.476 -11.398  -1.649  1.00 79.88           H  
ATOM   1118  HA3 GLY A  67     -17.507 -12.735  -2.166  1.00 79.88           H  
ATOM   1119  C   GLY A  67     -16.531 -13.060  -0.293  1.00 79.88           C  
ATOM   1120  O   GLY A  67     -16.179 -14.218  -0.081  1.00 79.88           O  
ATOM   1121  N   LEU A  68     -17.069 -12.294   0.665  1.00 81.17           N  
ATOM   1122  H   LEU A  68     -17.149 -11.302   0.494  1.00 81.17           H  
ATOM   1123  CA  LEU A  68     -17.380 -12.806   2.005  1.00 81.17           C  
ATOM   1124  HA  LEU A  68     -16.433 -12.964   2.521  1.00 81.17           H  
ATOM   1125  C   LEU A  68     -18.167 -14.123   1.941  1.00 81.17           C  
ATOM   1126  CB  LEU A  68     -18.216 -11.784   2.788  1.00 81.17           C  
ATOM   1127  HB2 LEU A  68     -18.809 -12.307   3.538  1.00 81.17           H  
ATOM   1128  HB3 LEU A  68     -18.918 -11.295   2.112  1.00 81.17           H  
ATOM   1129  O   LEU A  68     -19.172 -14.176   1.210  1.00 81.17           O  
ATOM   1130  CG  LEU A  68     -17.323 -10.752   3.492  1.00 81.17           C  
ATOM   1131  HG  LEU A  68     -16.286 -10.862   3.174  1.00 81.17           H  
ATOM   1132  CD1 LEU A  68     -17.781  -9.351   3.142  1.00 81.17           C  
ATOM   1133 HD11 LEU A  68     -17.727  -9.182   2.067  1.00 81.17           H  
ATOM   1134 HD12 LEU A  68     -18.782  -9.145   3.520  1.00 81.17           H  
ATOM   1135 HD13 LEU A  68     -17.075  -8.671   3.618  1.00 81.17           H  
ATOM   1136  CD2 LEU A  68     -17.397 -10.935   5.004  1.00 81.17           C  
ATOM   1137 HD21 LEU A  68     -16.743 -10.203   5.477  1.00 81.17           H  
ATOM   1138 HD22 LEU A  68     -17.050 -11.932   5.278  1.00 81.17           H  
ATOM   1139 HD23 LEU A  68     -18.420 -10.779   5.349  1.00 81.17           H  
ATOM   1140  N   PRO A  69     -17.800 -15.136   2.754  1.00 86.04           N  
ATOM   1141  CA  PRO A  69     -18.553 -16.375   2.867  1.00 86.04           C  
ATOM   1142  HA  PRO A  69     -18.419 -16.943   1.947  1.00 86.04           H  
ATOM   1143  C   PRO A  69     -20.039 -16.097   3.110  1.00 86.04           C  
ATOM   1144  CB  PRO A  69     -17.928 -17.138   4.043  1.00 86.04           C  
ATOM   1145  HB2 PRO A  69     -18.438 -16.882   4.972  1.00 86.04           H  
ATOM   1146  HB3 PRO A  69     -17.947 -18.216   3.882  1.00 86.04           H  
ATOM   1147  O   PRO A  69     -20.413 -15.221   3.893  1.00 86.04           O  
ATOM   1148  CG  PRO A  69     -16.500 -16.603   4.108  1.00 86.04           C  
ATOM   1149  HG2 PRO A  69     -15.872 -17.147   3.403  1.00 86.04           H  
ATOM   1150  HG3 PRO A  69     -16.088 -16.663   5.116  1.00 86.04           H  
ATOM   1151  CD  PRO A  69     -16.647 -15.158   3.647  1.00 86.04           C  
ATOM   1152  HD2 PRO A  69     -16.836 -14.515   4.506  1.00 86.04           H  
ATOM   1153  HD3 PRO A  69     -15.736 -14.848   3.136  1.00 86.04           H  
ATOM   1154  N   TRP A  70     -20.924 -16.878   2.487  1.00 87.50           N  
ATOM   1155  H   TRP A  70     -20.578 -17.537   1.805  1.00 87.50           H  
ATOM   1156  CA  TRP A  70     -22.376 -16.679   2.608  1.00 87.50           C  
ATOM   1157  HA  TRP A  70     -22.622 -15.710   2.173  1.00 87.50           H  
ATOM   1158  C   TRP A  70     -22.877 -16.675   4.066  1.00 87.50           C  
ATOM   1159  CB  TRP A  70     -23.095 -17.773   1.813  1.00 87.50           C  
ATOM   1160  HB2 TRP A  70     -24.149 -17.507   1.740  1.00 87.50           H  
ATOM   1161  HB3 TRP A  70     -22.699 -17.798   0.798  1.00 87.50           H  
ATOM   1162  O   TRP A  70     -23.876 -16.022   4.375  1.00 87.50           O  
ATOM   1163  CG  TRP A  70     -23.001 -19.145   2.411  1.00 87.50           C  
ATOM   1164  CD1 TRP A  70     -22.058 -20.069   2.124  1.00 87.50           C  
ATOM   1165  HD1 TRP A  70     -21.269 -19.944   1.397  1.00 87.50           H  
ATOM   1166  CD2 TRP A  70     -23.872 -19.765   3.407  1.00 87.50           C  
ATOM   1167  CE2 TRP A  70     -23.413 -21.096   3.643  1.00 87.50           C  
ATOM   1168  CE3 TRP A  70     -24.988 -19.332   4.155  1.00 87.50           C  
ATOM   1169  HE3 TRP A  70     -25.331 -18.315   4.036  1.00 87.50           H  
ATOM   1170  NE1 TRP A  70     -22.298 -21.221   2.845  1.00 87.50           N  
ATOM   1171  HE1 TRP A  70     -21.770 -22.070   2.701  1.00 87.50           H  
ATOM   1172  CH2 TRP A  70     -25.169 -21.518   5.247  1.00 87.50           C  
ATOM   1173  HH2 TRP A  70     -25.672 -22.177   5.938  1.00 87.50           H  
ATOM   1174  CZ2 TRP A  70     -24.058 -21.975   4.523  1.00 87.50           C  
ATOM   1175  HZ2 TRP A  70     -23.715 -22.994   4.620  1.00 87.50           H  
ATOM   1176  CZ3 TRP A  70     -25.602 -20.194   5.085  1.00 87.50           C  
ATOM   1177  HZ3 TRP A  70     -26.400 -19.840   5.720  1.00 87.50           H  
ATOM   1178  N   ARG A  71     -22.185 -17.389   4.969  1.00 90.34           N  
ATOM   1179  H   ARG A  71     -21.369 -17.878   4.628  1.00 90.34           H  
ATOM   1180  CA  ARG A  71     -22.478 -17.414   6.410  1.00 90.34           C  
ATOM   1181  HA  ARG A  71     -23.529 -17.663   6.559  1.00 90.34           H  
ATOM   1182  C   ARG A  71     -22.272 -16.045   7.049  1.00 90.34           C  
ATOM   1183  CB  ARG A  71     -21.604 -18.456   7.127  1.00 90.34           C  
ATOM   1184  HB2 ARG A  71     -20.553 -18.271   6.904  1.00 90.34           H  
ATOM   1185  HB3 ARG A  71     -21.746 -18.342   8.201  1.00 90.34           H  
ATOM   1186  O   ARG A  71     -23.140 -15.594   7.790  1.00 90.34           O  
ATOM   1187  CG  ARG A  71     -21.965 -19.896   6.739  1.00 90.34           C  
ATOM   1188  HG2 ARG A  71     -23.032 -20.053   6.898  1.00 90.34           H  
ATOM   1189  HG3 ARG A  71     -21.731 -20.060   5.687  1.00 90.34           H  
ATOM   1190  CD  ARG A  71     -21.175 -20.898   7.590  1.00 90.34           C  
ATOM   1191  HD2 ARG A  71     -21.335 -20.666   8.643  1.00 90.34           H  
ATOM   1192  HD3 ARG A  71     -20.114 -20.787   7.367  1.00 90.34           H  
ATOM   1193  NE  ARG A  71     -21.594 -22.289   7.326  1.00 90.34           N  
ATOM   1194  HE  ARG A  71     -22.223 -22.437   6.550  1.00 90.34           H  
ATOM   1195  NH1 ARG A  71     -20.345 -23.298   8.973  1.00 90.34           N  
ATOM   1196 HH11 ARG A  71     -20.024 -24.138   9.432  1.00 90.34           H  
ATOM   1197 HH12 ARG A  71     -19.947 -22.406   9.229  1.00 90.34           H  
ATOM   1198  NH2 ARG A  71     -21.629 -24.550   7.655  1.00 90.34           N  
ATOM   1199 HH21 ARG A  71     -22.264 -24.682   6.881  1.00 90.34           H  
ATOM   1200 HH22 ARG A  71     -21.286 -25.368   8.138  1.00 90.34           H  
ATOM   1201  CZ  ARG A  71     -21.190 -23.367   7.983  1.00 90.34           C  
ATOM   1202  N   ASP A  72     -21.179 -15.377   6.712  1.00 90.01           N  
ATOM   1203  H   ASP A  72     -20.543 -15.773   6.035  1.00 90.01           H  
ATOM   1204  CA  ASP A  72     -20.844 -14.057   7.238  1.00 90.01           C  
ATOM   1205  HA  ASP A  72     -20.996 -14.047   8.317  1.00 90.01           H  
ATOM   1206  C   ASP A  72     -21.779 -12.992   6.667  1.00 90.01           C  
ATOM   1207  CB  ASP A  72     -19.360 -13.787   6.968  1.00 90.01           C  
ATOM   1208  HB2 ASP A  72     -19.145 -13.957   5.913  1.00 90.01           H  
ATOM   1209  HB3 ASP A  72     -19.139 -12.742   7.183  1.00 90.01           H  
ATOM   1210  O   ASP A  72     -22.330 -12.194   7.420  1.00 90.01           O  
ATOM   1211  CG  ASP A  72     -18.455 -14.678   7.833  1.00 90.01           C  
ATOM   1212  OD1 ASP A  72     -18.931 -15.214   8.875  1.00 90.01           O  
ATOM   1213  OD2 ASP A  72     -17.295 -14.863   7.423  1.00 90.01           O  
ATOM   1214  N   ARG A  73     -22.144 -13.096   5.381  1.00 87.96           N  
ATOM   1215  H   ARG A  73     -21.631 -13.748   4.805  1.00 87.96           H  
ATOM   1216  CA  ARG A  73     -23.209 -12.259   4.796  1.00 87.96           C  
ATOM   1217  HA  ARG A  73     -22.917 -11.213   4.887  1.00 87.96           H  
ATOM   1218  C   ARG A  73     -24.542 -12.398   5.535  1.00 87.96           C  
ATOM   1219  CB  ARG A  73     -23.416 -12.599   3.315  1.00 87.96           C  
ATOM   1220  HB2 ARG A  73     -23.699 -13.647   3.221  1.00 87.96           H  
ATOM   1221  HB3 ARG A  73     -24.239 -11.990   2.941  1.00 87.96           H  
ATOM   1222  O   ARG A  73     -25.261 -11.418   5.715  1.00 87.96           O  
ATOM   1223  CG  ARG A  73     -22.184 -12.331   2.443  1.00 87.96           C  
ATOM   1224  HG2 ARG A  73     -21.873 -11.292   2.549  1.00 87.96           H  
ATOM   1225  HG3 ARG A  73     -21.365 -12.982   2.748  1.00 87.96           H  
ATOM   1226  CD  ARG A  73     -22.540 -12.613   0.979  1.00 87.96           C  
ATOM   1227  HD2 ARG A  73     -22.952 -13.620   0.899  1.00 87.96           H  
ATOM   1228  HD3 ARG A  73     -23.290 -11.891   0.657  1.00 87.96           H  
ATOM   1229  NE  ARG A  73     -21.360 -12.522   0.109  1.00 87.96           N  
ATOM   1230  HE  ARG A  73     -20.462 -12.670   0.548  1.00 87.96           H  
ATOM   1231  NH1 ARG A  73     -22.425 -12.466  -1.936  1.00 87.96           N  
ATOM   1232 HH11 ARG A  73     -23.325 -12.543  -1.482  1.00 87.96           H  
ATOM   1233 HH12 ARG A  73     -22.361 -12.370  -2.939  1.00 87.96           H  
ATOM   1234  NH2 ARG A  73     -20.209 -12.278  -1.827  1.00 87.96           N  
ATOM   1235 HH21 ARG A  73     -19.353 -12.289  -1.292  1.00 87.96           H  
ATOM   1236 HH22 ARG A  73     -20.162 -12.198  -2.833  1.00 87.96           H  
ATOM   1237  CZ  ARG A  73     -21.342 -12.419  -1.208  1.00 87.96           C  
ATOM   1238  N   ARG A  74     -24.907 -13.614   5.964  1.00 91.18           N  
ATOM   1239  H   ARG A  74     -24.282 -14.385   5.774  1.00 91.18           H  
ATOM   1240  CA  ARG A  74     -26.124 -13.827   6.767  1.00 91.18           C  
ATOM   1241  HA  ARG A  74     -26.948 -13.286   6.304  1.00 91.18           H  
ATOM   1242  C   ARG A  74     -26.007 -13.225   8.166  1.00 91.18           C  
ATOM   1243  CB  ARG A  74     -26.496 -15.314   6.865  1.00 91.18           C  
ATOM   1244  HB2 ARG A  74     -27.214 -15.428   7.677  1.00 91.18           H  
ATOM   1245  HB3 ARG A  74     -25.613 -15.903   7.113  1.00 91.18           H  
ATOM   1246  O   ARG A  74     -27.029 -12.784   8.680  1.00 91.18           O  
ATOM   1247  CG  ARG A  74     -27.143 -15.866   5.587  1.00 91.18           C  
ATOM   1248  HG2 ARG A  74     -27.967 -15.220   5.283  1.00 91.18           H  
ATOM   1249  HG3 ARG A  74     -26.404 -15.899   4.787  1.00 91.18           H  
ATOM   1250  CD  ARG A  74     -27.684 -17.276   5.861  1.00 91.18           C  
ATOM   1251  HD2 ARG A  74     -26.882 -17.862   6.310  1.00 91.18           H  
ATOM   1252  HD3 ARG A  74     -28.504 -17.203   6.575  1.00 91.18           H  
ATOM   1253  NE  ARG A  74     -28.160 -17.945   4.631  1.00 91.18           N  
ATOM   1254  HE  ARG A  74     -28.037 -17.443   3.763  1.00 91.18           H  
ATOM   1255  NH1 ARG A  74     -28.897 -19.923   5.568  1.00 91.18           N  
ATOM   1256 HH11 ARG A  74     -28.703 -19.574   6.495  1.00 91.18           H  
ATOM   1257 HH12 ARG A  74     -29.302 -20.839   5.439  1.00 91.18           H  
ATOM   1258  NH2 ARG A  74     -28.985 -19.658   3.365  1.00 91.18           N  
ATOM   1259 HH21 ARG A  74     -29.374 -20.587   3.290  1.00 91.18           H  
ATOM   1260 HH22 ARG A  74     -28.822 -19.139   2.514  1.00 91.18           H  
ATOM   1261  CZ  ARG A  74     -28.677 -19.163   4.529  1.00 91.18           C  
ATOM   1262  N   LYS A  75     -24.821 -13.209   8.783  1.00 90.28           N  
ATOM   1263  H   LYS A  75     -24.015 -13.573   8.295  1.00 90.28           H  
ATOM   1264  CA  LYS A  75     -24.613 -12.543  10.080  1.00 90.28           C  
ATOM   1265  HA  LYS A  75     -25.350 -12.892  10.803  1.00 90.28           H  
ATOM   1266  C   LYS A  75     -24.827 -11.035   9.956  1.00 90.28           C  
ATOM   1267  CB  LYS A  75     -23.215 -12.819  10.637  1.00 90.28           C  
ATOM   1268  HB2 LYS A  75     -22.473 -12.510   9.900  1.00 90.28           H  
ATOM   1269  HB3 LYS A  75     -23.071 -12.191  11.516  1.00 90.28           H  
ATOM   1270  O   LYS A  75     -25.649 -10.505  10.697  1.00 90.28           O  
ATOM   1271  CG  LYS A  75     -22.957 -14.276  11.051  1.00 90.28           C  
ATOM   1272  HG2 LYS A  75     -23.148 -14.950  10.216  1.00 90.28           H  
ATOM   1273  HG3 LYS A  75     -23.591 -14.547  11.895  1.00 90.28           H  
ATOM   1274  CD  LYS A  75     -21.480 -14.353  11.450  1.00 90.28           C  
ATOM   1275  HD2 LYS A  75     -21.308 -13.722  12.322  1.00 90.28           H  
ATOM   1276  HD3 LYS A  75     -20.892 -13.938  10.631  1.00 90.28           H  
ATOM   1277  CE  LYS A  75     -20.954 -15.757  11.737  1.00 90.28           C  
ATOM   1278  HE2 LYS A  75     -21.255 -16.056  12.741  1.00 90.28           H  
ATOM   1279  HE3 LYS A  75     -21.369 -16.452  11.007  1.00 90.28           H  
ATOM   1280  NZ  LYS A  75     -19.474 -15.724  11.607  1.00 90.28           N  
ATOM   1281  HZ1 LYS A  75     -19.014 -16.574  11.898  1.00 90.28           H  
ATOM   1282  HZ2 LYS A  75     -19.071 -14.939  12.099  1.00 90.28           H  
ATOM   1283  HZ3 LYS A  75     -19.213 -15.546  10.647  1.00 90.28           H  
ATOM   1284  N   LEU A  76     -24.209 -10.409   8.949  1.00 89.27           N  
ATOM   1285  H   LEU A  76     -23.521 -10.926   8.419  1.00 89.27           H  
ATOM   1286  CA  LEU A  76     -24.366  -8.979   8.650  1.00 89.27           C  
ATOM   1287  HA  LEU A  76     -23.987  -8.385   9.482  1.00 89.27           H  
ATOM   1288  C   LEU A  76     -25.837  -8.588   8.475  1.00 89.27           C  
ATOM   1289  CB  LEU A  76     -23.584  -8.629   7.368  1.00 89.27           C  
ATOM   1290  HB2 LEU A  76     -23.832  -7.604   7.092  1.00 89.27           H  
ATOM   1291  HB3 LEU A  76     -23.913  -9.278   6.556  1.00 89.27           H  
ATOM   1292  O   LEU A  76     -26.317  -7.641   9.082  1.00 89.27           O  
ATOM   1293  CG  LEU A  76     -22.056  -8.726   7.489  1.00 89.27           C  
ATOM   1294  HG  LEU A  76     -21.788  -9.754   7.733  1.00 89.27           H  
ATOM   1295  CD1 LEU A  76     -21.403  -8.374   6.153  1.00 89.27           C  
ATOM   1296 HD11 LEU A  76     -20.318  -8.402   6.248  1.00 89.27           H  
ATOM   1297 HD12 LEU A  76     -21.687  -7.364   5.856  1.00 89.27           H  
ATOM   1298 HD13 LEU A  76     -21.711  -9.080   5.382  1.00 89.27           H  
ATOM   1299  CD2 LEU A  76     -21.540  -7.813   8.588  1.00 89.27           C  
ATOM   1300 HD21 LEU A  76     -20.468  -7.639   8.496  1.00 89.27           H  
ATOM   1301 HD22 LEU A  76     -21.747  -8.259   9.561  1.00 89.27           H  
ATOM   1302 HD23 LEU A  76     -22.068  -6.859   8.565  1.00 89.27           H  
ATOM   1303  N   LYS A  77     -26.598  -9.379   7.708  1.00 90.25           N  
ATOM   1304  H   LYS A  77     -26.135 -10.111   7.187  1.00 90.25           H  
ATOM   1305  CA  LYS A  77     -28.032  -9.120   7.499  1.00 90.25           C  
ATOM   1306  HA  LYS A  77     -28.157  -8.077   7.207  1.00 90.25           H  
ATOM   1307  C   LYS A  77     -28.885  -9.274   8.758  1.00 90.25           C  
ATOM   1308  CB  LYS A  77     -28.581 -10.030   6.395  1.00 90.25           C  
ATOM   1309  HB2 LYS A  77     -29.669  -9.974   6.407  1.00 90.25           H  
ATOM   1310  HB3 LYS A  77     -28.284 -11.062   6.584  1.00 90.25           H  
ATOM   1311  O   LYS A  77     -29.950  -8.677   8.832  1.00 90.25           O  
ATOM   1312  CG  LYS A  77     -28.093  -9.582   5.015  1.00 90.25           C  
ATOM   1313  HG2 LYS A  77     -27.009  -9.676   4.951  1.00 90.25           H  
ATOM   1314  HG3 LYS A  77     -28.358  -8.534   4.871  1.00 90.25           H  
ATOM   1315  CD  LYS A  77     -28.749 -10.415   3.910  1.00 90.25           C  
ATOM   1316  HD2 LYS A  77     -28.482 -11.464   4.032  1.00 90.25           H  
ATOM   1317  HD3 LYS A  77     -29.831 -10.299   3.978  1.00 90.25           H  
ATOM   1318  CE  LYS A  77     -28.251  -9.894   2.559  1.00 90.25           C  
ATOM   1319  HE2 LYS A  77     -28.354  -8.809   2.559  1.00 90.25           H  
ATOM   1320  HE3 LYS A  77     -27.187 -10.114   2.466  1.00 90.25           H  
ATOM   1321  NZ  LYS A  77     -29.014 -10.462   1.422  1.00 90.25           N  
ATOM   1322  HZ1 LYS A  77     -28.911 -11.466   1.377  1.00 90.25           H  
ATOM   1323  HZ2 LYS A  77     -28.694 -10.051   0.557  1.00 90.25           H  
ATOM   1324  HZ3 LYS A  77     -29.992 -10.229   1.523  1.00 90.25           H  
ATOM   1325  N   LYS A  78     -28.480 -10.125   9.704  1.00 93.02           N  
ATOM   1326  H   LYS A  78     -27.560 -10.530   9.610  1.00 93.02           H  
ATOM   1327  CA  LYS A  78     -29.274 -10.412  10.908  1.00 93.02           C  
ATOM   1328  HA  LYS A  78     -30.335 -10.375  10.663  1.00 93.02           H  
ATOM   1329  C   LYS A  78     -29.088  -9.366  11.999  1.00 93.02           C  
ATOM   1330  CB  LYS A  78     -28.924 -11.799  11.459  1.00 93.02           C  
ATOM   1331  HB2 LYS A  78     -29.260 -11.856  12.494  1.00 93.02           H  
ATOM   1332  HB3 LYS A  78     -27.842 -11.934  11.447  1.00 93.02           H  
ATOM   1333  O   LYS A  78     -30.029  -9.137  12.750  1.00 93.02           O  
ATOM   1334  CG  LYS A  78     -29.608 -12.926  10.680  1.00 93.02           C  
ATOM   1335  HG2 LYS A  78     -30.689 -12.810  10.764  1.00 93.02           H  
ATOM   1336  HG3 LYS A  78     -29.337 -12.883   9.625  1.00 93.02           H  
ATOM   1337  CD  LYS A  78     -29.195 -14.274  11.279  1.00 93.02           C  
ATOM   1338  HD2 LYS A  78     -29.474 -14.282  12.333  1.00 93.02           H  
ATOM   1339  HD3 LYS A  78     -28.115 -14.390  11.193  1.00 93.02           H  
ATOM   1340  CE  LYS A  78     -29.901 -15.416  10.548  1.00 93.02           C  
ATOM   1341  HE2 LYS A  78     -30.960 -15.168  10.475  1.00 93.02           H  
ATOM   1342  HE3 LYS A  78     -29.501 -15.481   9.536  1.00 93.02           H  
ATOM   1343  NZ  LYS A  78     -29.735 -16.699  11.277  1.00 93.02           N  
ATOM   1344  HZ1 LYS A  78     -30.229 -17.445  10.810  1.00 93.02           H  
ATOM   1345  HZ2 LYS A  78     -28.758 -16.938  11.369  1.00 93.02           H  
ATOM   1346  HZ3 LYS A  78     -30.126 -16.613  12.204  1.00 93.02           H  
ATOM   1347  N   LYS A  79     -27.876  -8.831  12.151  1.00 91.19           N  
ATOM   1348  H   LYS A  79     -27.157  -9.071  11.483  1.00 91.19           H  
ATOM   1349  CA  LYS A  79     -27.512  -7.925  13.249  1.00 91.19           C  
ATOM   1350  HA  LYS A  79     -28.391  -7.379  13.591  1.00 91.19           H  
ATOM   1351  C   LYS A  79     -26.500  -6.876  12.771  1.00 91.19           C  
ATOM   1352  CB  LYS A  79     -26.952  -8.728  14.437  1.00 91.19           C  
ATOM   1353  HB2 LYS A  79     -26.621  -8.016  15.194  1.00 91.19           H  
ATOM   1354  HB3 LYS A  79     -26.085  -9.301  14.110  1.00 91.19           H  
ATOM   1355  O   LYS A  79     -25.358  -6.940  13.217  1.00 91.19           O  
ATOM   1356  CG  LYS A  79     -27.966  -9.674  15.087  1.00 91.19           C  
ATOM   1357  HG2 LYS A  79     -28.217 -10.483  14.401  1.00 91.19           H  
ATOM   1358  HG3 LYS A  79     -28.867  -9.119  15.346  1.00 91.19           H  
ATOM   1359  CD  LYS A  79     -27.351 -10.266  16.355  1.00 91.19           C  
ATOM   1360  HD2 LYS A  79     -27.079  -9.448  17.022  1.00 91.19           H  
ATOM   1361  HD3 LYS A  79     -26.450 -10.822  16.096  1.00 91.19           H  
ATOM   1362  CE  LYS A  79     -28.352 -11.183  17.057  1.00 91.19           C  
ATOM   1363  HE2 LYS A  79     -28.562 -12.039  16.415  1.00 91.19           H  
ATOM   1364  HE3 LYS A  79     -29.278 -10.627  17.199  1.00 91.19           H  
ATOM   1365  NZ  LYS A  79     -27.814 -11.618  18.369  1.00 91.19           N  
ATOM   1366  HZ1 LYS A  79     -26.935 -12.103  18.261  1.00 91.19           H  
ATOM   1367  HZ2 LYS A  79     -28.473 -12.203  18.863  1.00 91.19           H  
ATOM   1368  HZ3 LYS A  79     -27.636 -10.805  18.941  1.00 91.19           H  
ATOM   1369  N   PRO A  80     -26.901  -5.945  11.886  1.00 90.04           N  
ATOM   1370  CA  PRO A  80     -25.984  -4.951  11.327  1.00 90.04           C  
ATOM   1371  HA  PRO A  80     -25.166  -5.450  10.807  1.00 90.04           H  
ATOM   1372  C   PRO A  80     -25.380  -4.034  12.401  1.00 90.04           C  
ATOM   1373  CB  PRO A  80     -26.814  -4.170  10.303  1.00 90.04           C  
ATOM   1374  HB2 PRO A  80     -26.724  -4.649   9.328  1.00 90.04           H  
ATOM   1375  HB3 PRO A  80     -26.511  -3.125  10.237  1.00 90.04           H  
ATOM   1376  O   PRO A  80     -24.237  -3.626  12.275  1.00 90.04           O  
ATOM   1377  CG  PRO A  80     -28.249  -4.313  10.808  1.00 90.04           C  
ATOM   1378  HG2 PRO A  80     -28.439  -3.578  11.590  1.00 90.04           H  
ATOM   1379  HG3 PRO A  80     -28.975  -4.211  10.002  1.00 90.04           H  
ATOM   1380  CD  PRO A  80     -28.258  -5.718  11.405  1.00 90.04           C  
ATOM   1381  HD2 PRO A  80     -28.494  -6.444  10.627  1.00 90.04           H  
ATOM   1382  HD3 PRO A  80     -28.992  -5.771  12.210  1.00 90.04           H  
ATOM   1383  N   GLU A  81     -26.119  -3.759  13.478  1.00 89.55           N  
ATOM   1384  H   GLU A  81     -27.088  -4.045  13.481  1.00 89.55           H  
ATOM   1385  CA  GLU A  81     -25.701  -2.863  14.571  1.00 89.55           C  
ATOM   1386  HA  GLU A  81     -25.367  -1.905  14.172  1.00 89.55           H  
ATOM   1387  C   GLU A  81     -24.563  -3.426  15.434  1.00 89.55           C  
ATOM   1388  CB  GLU A  81     -26.913  -2.637  15.488  1.00 89.55           C  
ATOM   1389  HB2 GLU A  81     -26.599  -2.062  16.360  1.00 89.55           H  
ATOM   1390  HB3 GLU A  81     -27.259  -3.614  15.825  1.00 89.55           H  
ATOM   1391  O   GLU A  81     -23.816  -2.678  16.048  1.00 89.55           O  
ATOM   1392  CG  GLU A  81     -28.079  -1.901  14.810  1.00 89.55           C  
ATOM   1393  HG2 GLU A  81     -28.296  -2.379  13.855  1.00 89.55           H  
ATOM   1394  HG3 GLU A  81     -27.779  -0.872  14.611  1.00 89.55           H  
ATOM   1395  CD  GLU A  81     -29.362  -1.919  15.657  1.00 89.55           C  
ATOM   1396  OE1 GLU A  81     -30.411  -1.547  15.091  1.00 89.55           O  
ATOM   1397  OE2 GLU A  81     -29.323  -2.417  16.807  1.00 89.55           O  
ATOM   1398  N   ILE A  82     -24.451  -4.755  15.511  1.00 92.81           N  
ATOM   1399  H   ILE A  82     -25.034  -5.299  14.891  1.00 92.81           H  
ATOM   1400  CA  ILE A  82     -23.526  -5.460  16.417  1.00 92.81           C  
ATOM   1401  HA  ILE A  82     -22.965  -4.718  16.986  1.00 92.81           H  
ATOM   1402  C   ILE A  82     -22.487  -6.246  15.598  1.00 92.81           C  
ATOM   1403  CB  ILE A  82     -24.319  -6.333  17.431  1.00 92.81           C  
ATOM   1404  HB  ILE A  82     -24.716  -7.193  16.892  1.00 92.81           H  
ATOM   1405  O   ILE A  82     -21.737  -7.069  16.127  1.00 92.81           O  
ATOM   1406  CG1 ILE A  82     -25.516  -5.584  18.073  1.00 92.81           C  
ATOM   1407 HG12 ILE A  82     -25.146  -4.783  18.713  1.00 92.81           H  
ATOM   1408 HG13 ILE A  82     -26.130  -5.128  17.297  1.00 92.81           H  
ATOM   1409  CG2 ILE A  82     -23.415  -6.841  18.569  1.00 92.81           C  
ATOM   1410 HG21 ILE A  82     -23.980  -7.315  19.371  1.00 92.81           H  
ATOM   1411 HG22 ILE A  82     -22.851  -6.006  18.986  1.00 92.81           H  
ATOM   1412 HG23 ILE A  82     -22.719  -7.592  18.196  1.00 92.81           H  
ATOM   1413  CD1 ILE A  82     -26.471  -6.480  18.875  1.00 92.81           C  
ATOM   1414 HD11 ILE A  82     -27.362  -5.905  19.126  1.00 92.81           H  
ATOM   1415 HD12 ILE A  82     -26.015  -6.812  19.808  1.00 92.81           H  
ATOM   1416 HD13 ILE A  82     -26.766  -7.341  18.275  1.00 92.81           H  
ATOM   1417  N   SER A  83     -22.488  -6.073  14.275  1.00 94.40           N  
ATOM   1418  H   SER A  83     -23.044  -5.327  13.881  1.00 94.40           H  
ATOM   1419  CA  SER A  83     -21.580  -6.773  13.383  1.00 94.40           C  
ATOM   1420  HA  SER A  83     -21.119  -7.584  13.945  1.00 94.40           H  
ATOM   1421  C   SER A  83     -20.455  -5.876  12.911  1.00 94.40           C  
ATOM   1422  CB  SER A  83     -22.301  -7.434  12.215  1.00 94.40           C  
ATOM   1423  HB2 SER A  83     -21.552  -7.972  11.635  1.00 94.40           H  
ATOM   1424  HB3 SER A  83     -23.010  -8.163  12.607  1.00 94.40           H  
ATOM   1425  O   SER A  83     -20.696  -4.791  12.398  1.00 94.40           O  
ATOM   1426  OG  SER A  83     -22.996  -6.541  11.370  1.00 94.40           O  
ATOM   1427  HG  SER A  83     -22.511  -5.719  11.266  1.00 94.40           H  
ATOM   1428  N   PHE A  84     -19.235  -6.391  13.020  1.00 95.12           N  
ATOM   1429  H   PHE A  84     -19.133  -7.316  13.412  1.00 95.12           H  
ATOM   1430  CA  PHE A  84     -18.035  -5.736  12.521  1.00 95.12           C  
ATOM   1431  HA  PHE A  84     -18.300  -4.777  12.075  1.00 95.12           H  
ATOM   1432  C   PHE A  84     -17.403  -6.591  11.440  1.00 95.12           C  
ATOM   1433  CB  PHE A  84     -17.051  -5.451  13.661  1.00 95.12           C  
ATOM   1434  HB2 PHE A  84     -16.136  -5.031  13.244  1.00 95.12           H  
ATOM   1435  HB3 PHE A  84     -16.791  -6.380  14.168  1.00 95.12           H  
ATOM   1436  O   PHE A  84     -17.322  -7.822  11.561  1.00 95.12           O  
ATOM   1437  CG  PHE A  84     -17.624  -4.474  14.655  1.00 95.12           C  
ATOM   1438  CD1 PHE A  84     -17.552  -3.098  14.376  1.00 95.12           C  
ATOM   1439  HD1 PHE A  84     -17.012  -2.740  13.511  1.00 95.12           H  
ATOM   1440  CD2 PHE A  84     -18.326  -4.942  15.783  1.00 95.12           C  
ATOM   1441  HD2 PHE A  84     -18.378  -5.999  15.999  1.00 95.12           H  
ATOM   1442  CE1 PHE A  84     -18.239  -2.189  15.190  1.00 95.12           C  
ATOM   1443  HE1 PHE A  84     -18.228  -1.133  14.961  1.00 95.12           H  
ATOM   1444  CE2 PHE A  84     -19.016  -4.031  16.597  1.00 95.12           C  
ATOM   1445  HE2 PHE A  84     -19.596  -4.372  17.442  1.00 95.12           H  
ATOM   1446  CZ  PHE A  84     -18.997  -2.668  16.266  1.00 95.12           C  
ATOM   1447  HZ  PHE A  84     -19.617  -1.972  16.810  1.00 95.12           H  
ATOM   1448  N   LEU A  85     -16.937  -5.924  10.393  1.00 96.07           N  
ATOM   1449  H   LEU A  85     -17.039  -4.919  10.387  1.00 96.07           H  
ATOM   1450  CA  LEU A  85     -16.022  -6.498   9.432  1.00 96.07           C  
ATOM   1451  HA  LEU A  85     -16.276  -7.546   9.271  1.00 96.07           H  
ATOM   1452  C   LEU A  85     -14.608  -6.406  10.005  1.00 96.07           C  
ATOM   1453  CB  LEU A  85     -16.165  -5.738   8.112  1.00 96.07           C  
ATOM   1454  HB2 LEU A  85     -15.918  -4.690   8.283  1.00 96.07           H  
ATOM   1455  HB3 LEU A  85     -17.201  -5.783   7.775  1.00 96.07           H  
ATOM   1456  O   LEU A  85     -14.090  -5.325  10.249  1.00 96.07           O  
ATOM   1457  CG  LEU A  85     -15.248  -6.296   7.014  1.00 96.07           C  
ATOM   1458  HG  LEU A  85     -14.226  -6.386   7.383  1.00 96.07           H  
ATOM   1459  CD1 LEU A  85     -15.711  -7.683   6.554  1.00 96.07           C  
ATOM   1460 HD11 LEU A  85     -16.769  -7.652   6.295  1.00 96.07           H  
ATOM   1461 HD12 LEU A  85     -15.537  -8.416   7.342  1.00 96.07           H  
ATOM   1462 HD13 LEU A  85     -15.136  -7.972   5.675  1.00 96.07           H  
ATOM   1463  CD2 LEU A  85     -15.235  -5.295   5.869  1.00 96.07           C  
ATOM   1464 HD21 LEU A  85     -16.242  -4.940   5.653  1.00 96.07           H  
ATOM   1465 HD22 LEU A  85     -14.752  -5.721   4.990  1.00 96.07           H  
ATOM   1466 HD23 LEU A  85     -14.665  -4.417   6.172  1.00 96.07           H  
ATOM   1467  N   ILE A  86     -13.975  -7.546  10.229  1.00 96.98           N  
ATOM   1468  H   ILE A  86     -14.433  -8.418  10.004  1.00 96.98           H  
ATOM   1469  CA  ILE A  86     -12.605  -7.607  10.723  1.00 96.98           C  
ATOM   1470  HA  ILE A  86     -12.310  -6.636  11.123  1.00 96.98           H  
ATOM   1471  C   ILE A  86     -11.690  -7.925   9.557  1.00 96.98           C  
ATOM   1472  CB  ILE A  86     -12.475  -8.635  11.860  1.00 96.98           C  
ATOM   1473  HB  ILE A  86     -12.704  -9.623  11.460  1.00 96.98           H  
ATOM   1474  O   ILE A  86     -11.830  -8.980   8.935  1.00 96.98           O  
ATOM   1475  CG1 ILE A  86     -13.466  -8.364  13.011  1.00 96.98           C  
ATOM   1476 HG12 ILE A  86     -13.297  -9.105  13.792  1.00 96.98           H  
ATOM   1477 HG13 ILE A  86     -14.479  -8.512  12.635  1.00 96.98           H  
ATOM   1478  CG2 ILE A  86     -11.032  -8.667  12.388  1.00 96.98           C  
ATOM   1479 HG21 ILE A  86     -10.719  -7.660  12.664  1.00 96.98           H  
ATOM   1480 HG22 ILE A  86     -10.969  -9.311  13.265  1.00 96.98           H  
ATOM   1481 HG23 ILE A  86     -10.356  -9.054  11.625  1.00 96.98           H  
ATOM   1482  CD1 ILE A  86     -13.384  -6.969  13.643  1.00 96.98           C  
ATOM   1483 HD11 ILE A  86     -12.389  -6.811  14.059  1.00 96.98           H  
ATOM   1484 HD12 ILE A  86     -13.610  -6.202  12.902  1.00 96.98           H  
ATOM   1485 HD13 ILE A  86     -14.113  -6.885  14.448  1.00 96.98           H  
ATOM   1486  N   LYS A  87     -10.730  -7.040   9.298  1.00 96.82           N  
ATOM   1487  H   LYS A  87     -10.723  -6.187   9.838  1.00 96.82           H  
ATOM   1488  CA  LYS A  87      -9.633  -7.265   8.361  1.00 96.82           C  
ATOM   1489  HA  LYS A  87      -9.874  -8.113   7.720  1.00 96.82           H  
ATOM   1490  C   LYS A  87      -8.369  -7.601   9.139  1.00 96.82           C  
ATOM   1491  CB  LYS A  87      -9.487  -6.031   7.466  1.00 96.82           C  
ATOM   1492  HB2 LYS A  87     -10.445  -5.844   6.982  1.00 96.82           H  
ATOM   1493  HB3 LYS A  87      -9.229  -5.156   8.062  1.00 96.82           H  
ATOM   1494  O   LYS A  87      -7.758  -6.729   9.747  1.00 96.82           O  
ATOM   1495  CG  LYS A  87      -8.415  -6.263   6.395  1.00 96.82           C  
ATOM   1496  HG2 LYS A  87      -7.424  -6.276   6.850  1.00 96.82           H  
ATOM   1497  HG3 LYS A  87      -8.597  -7.218   5.902  1.00 96.82           H  
ATOM   1498  CD  LYS A  87      -8.492  -5.147   5.357  1.00 96.82           C  
ATOM   1499  HD2 LYS A  87      -9.514  -5.109   4.978  1.00 96.82           H  
ATOM   1500  HD3 LYS A  87      -8.256  -4.188   5.819  1.00 96.82           H  
ATOM   1501  CE  LYS A  87      -7.539  -5.435   4.199  1.00 96.82           C  
ATOM   1502  HE2 LYS A  87      -7.587  -6.500   3.971  1.00 96.82           H  
ATOM   1503  HE3 LYS A  87      -6.520  -5.184   4.490  1.00 96.82           H  
ATOM   1504  NZ  LYS A  87      -7.972  -4.675   3.008  1.00 96.82           N  
ATOM   1505  HZ1 LYS A  87      -7.362  -4.841   2.221  1.00 96.82           H  
ATOM   1506  HZ2 LYS A  87      -8.038  -3.688   3.209  1.00 96.82           H  
ATOM   1507  HZ3 LYS A  87      -8.896  -5.000   2.760  1.00 96.82           H  
ATOM   1508  N   MET A  88      -7.985  -8.873   9.132  1.00 97.47           N  
ATOM   1509  H   MET A  88      -8.535  -9.537   8.606  1.00 97.47           H  
ATOM   1510  CA  MET A  88      -6.791  -9.358   9.823  1.00 97.47           C  
ATOM   1511  HA  MET A  88      -6.540  -8.670  10.631  1.00 97.47           H  
ATOM   1512  C   MET A  88      -5.609  -9.417   8.856  1.00 97.47           C  
ATOM   1513  CB  MET A  88      -7.098 -10.725  10.445  1.00 97.47           C  
ATOM   1514  HB2 MET A  88      -7.226 -11.465   9.655  1.00 97.47           H  
ATOM   1515  HB3 MET A  88      -8.033 -10.652  11.001  1.00 97.47           H  
ATOM   1516  O   MET A  88      -5.669 -10.137   7.857  1.00 97.47           O  
ATOM   1517  CG  MET A  88      -6.000 -11.197  11.404  1.00 97.47           C  
ATOM   1518  HG2 MET A  88      -5.049 -11.219  10.871  1.00 97.47           H  
ATOM   1519  HG3 MET A  88      -6.226 -12.216  11.720  1.00 97.47           H  
ATOM   1520  SD  MET A  88      -5.796 -10.182  12.891  1.00 97.47           S  
ATOM   1521  CE  MET A  88      -7.345 -10.492  13.785  1.00 97.47           C  
ATOM   1522  HE1 MET A  88      -8.192 -10.111  13.215  1.00 97.47           H  
ATOM   1523  HE2 MET A  88      -7.461 -11.562  13.963  1.00 97.47           H  
ATOM   1524  HE3 MET A  88      -7.307  -9.976  14.744  1.00 97.47           H  
ATOM   1525  N   LEU A  89      -4.551  -8.668   9.153  1.00 97.46           N  
ATOM   1526  H   LEU A  89      -4.597  -8.096   9.984  1.00 97.46           H  
ATOM   1527  CA  LEU A  89      -3.282  -8.658   8.431  1.00 97.46           C  
ATOM   1528  HA  LEU A  89      -3.441  -8.973   7.399  1.00 97.46           H  
ATOM   1529  C   LEU A  89      -2.313  -9.648   9.083  1.00 97.46           C  
ATOM   1530  CB  LEU A  89      -2.696  -7.234   8.433  1.00 97.46           C  
ATOM   1531  HB2 LEU A  89      -2.479  -6.958   9.465  1.00 97.46           H  
ATOM   1532  HB3 LEU A  89      -1.751  -7.249   7.889  1.00 97.46           H  
ATOM   1533  O   LEU A  89      -2.145  -9.647  10.302  1.00 97.46           O  
ATOM   1534  CG  LEU A  89      -3.598  -6.140   7.831  1.00 97.46           C  
ATOM   1535  HG  LEU A  89      -4.531  -6.080   8.392  1.00 97.46           H  
ATOM   1536  CD1 LEU A  89      -2.900  -4.785   7.928  1.00 97.46           C  
ATOM   1537 HD11 LEU A  89      -3.550  -3.999   7.545  1.00 97.46           H  
ATOM   1538 HD12 LEU A  89      -1.971  -4.797   7.358  1.00 97.46           H  
ATOM   1539 HD13 LEU A  89      -2.671  -4.569   8.972  1.00 97.46           H  
ATOM   1540  CD2 LEU A  89      -3.932  -6.411   6.362  1.00 97.46           C  
ATOM   1541 HD21 LEU A  89      -3.013  -6.556   5.794  1.00 97.46           H  
ATOM   1542 HD22 LEU A  89      -4.553  -7.304   6.298  1.00 97.46           H  
ATOM   1543 HD23 LEU A  89      -4.484  -5.566   5.951  1.00 97.46           H  
ATOM   1544  N   PHE A  90      -1.676 -10.491   8.276  1.00 97.29           N  
ATOM   1545  H   PHE A  90      -1.831 -10.427   7.280  1.00 97.29           H  
ATOM   1546  CA  PHE A  90      -0.687 -11.464   8.735  1.00 97.29           C  
ATOM   1547  HA  PHE A  90      -0.739 -11.554   9.820  1.00 97.29           H  
ATOM   1548  C   PHE A  90       0.732 -11.008   8.386  1.00 97.29           C  
ATOM   1549  CB  PHE A  90      -1.005 -12.836   8.130  1.00 97.29           C  
ATOM   1550  HB2 PHE A  90      -0.959 -12.736   7.045  1.00 97.29           H  
ATOM   1551  HB3 PHE A  90      -0.245 -13.554   8.439  1.00 97.29           H  
ATOM   1552  O   PHE A  90       0.947 -10.284   7.414  1.00 97.29           O  
ATOM   1553  CG  PHE A  90      -2.368 -13.380   8.502  1.00 97.29           C  
ATOM   1554  CD1 PHE A  90      -2.628 -13.797   9.817  1.00 97.29           C  
ATOM   1555  HD1 PHE A  90      -1.831 -13.753  10.544  1.00 97.29           H  
ATOM   1556  CD2 PHE A  90      -3.400 -13.398   7.553  1.00 97.29           C  
ATOM   1557  HD2 PHE A  90      -3.212 -13.062   6.544  1.00 97.29           H  
ATOM   1558  CE1 PHE A  90      -3.928 -14.172  10.202  1.00 97.29           C  
ATOM   1559  HE1 PHE A  90      -4.129 -14.360  11.246  1.00 97.29           H  
ATOM   1560  CE2 PHE A  90      -4.686 -13.806   7.923  1.00 97.29           C  
ATOM   1561  HE2 PHE A  90      -5.465 -13.767   7.175  1.00 97.29           H  
ATOM   1562  CZ  PHE A  90      -4.963 -14.173   9.249  1.00 97.29           C  
ATOM   1563  HZ  PHE A  90      -5.983 -14.379   9.538  1.00 97.29           H  
ATOM   1564  N   SER A  91       1.718 -11.495   9.140  1.00 94.77           N  
ATOM   1565  H   SER A  91       1.493 -12.092   9.923  1.00 94.77           H  
ATOM   1566  CA  SER A  91       3.143 -11.190   8.942  1.00 94.77           C  
ATOM   1567  HA  SER A  91       3.285 -10.112   9.028  1.00 94.77           H  
ATOM   1568  C   SER A  91       3.695 -11.603   7.572  1.00 94.77           C  
ATOM   1569  CB  SER A  91       3.952 -11.868  10.051  1.00 94.77           C  
ATOM   1570  HB2 SER A  91       5.017 -11.737   9.862  1.00 94.77           H  
ATOM   1571  HB3 SER A  91       3.707 -11.398  11.003  1.00 94.77           H  
ATOM   1572  O   SER A  91       4.675 -11.035   7.107  1.00 94.77           O  
ATOM   1573  OG  SER A  91       3.637 -13.251  10.124  1.00 94.77           O  
ATOM   1574  HG  SER A  91       4.083 -13.595  10.902  1.00 94.77           H  
ATOM   1575  N   ASN A  92       3.046 -12.544   6.882  1.00 95.04           N  
ATOM   1576  H   ASN A  92       2.222 -12.945   7.307  1.00 95.04           H  
ATOM   1577  CA  ASN A  92       3.395 -12.956   5.519  1.00 95.04           C  
ATOM   1578  HA  ASN A  92       4.480 -12.905   5.420  1.00 95.04           H  
ATOM   1579  C   ASN A  92       2.828 -12.028   4.419  1.00 95.04           C  
ATOM   1580  CB  ASN A  92       2.971 -14.425   5.325  1.00 95.04           C  
ATOM   1581  HB2 ASN A  92       3.395 -15.034   6.124  1.00 95.04           H  
ATOM   1582  HB3 ASN A  92       3.375 -14.780   4.377  1.00 95.04           H  
ATOM   1583  O   ASN A  92       2.871 -12.388   3.245  1.00 95.04           O  
ATOM   1584  CG  ASN A  92       1.467 -14.617   5.302  1.00 95.04           C  
ATOM   1585  ND2 ASN A  92       0.992 -15.806   5.020  1.00 95.04           N  
ATOM   1586 HD21 ASN A  92       1.630 -16.551   4.778  1.00 95.04           H  
ATOM   1587 HD22 ASN A  92      -0.012 -15.889   4.947  1.00 95.04           H  
ATOM   1588  OD1 ASN A  92       0.683 -13.713   5.537  1.00 95.04           O  
ATOM   1589  N   GLY A  93       2.223 -10.890   4.780  1.00 93.00           N  
ATOM   1590  H   GLY A  93       2.179 -10.662   5.763  1.00 93.00           H  
ATOM   1591  CA  GLY A  93       1.601  -9.945   3.845  1.00 93.00           C  
ATOM   1592  HA2 GLY A  93       1.503  -8.979   4.340  1.00 93.00           H  
ATOM   1593  HA3 GLY A  93       2.250  -9.820   2.978  1.00 93.00           H  
ATOM   1594  C   GLY A  93       0.214 -10.359   3.343  1.00 93.00           C  
ATOM   1595  O   GLY A  93      -0.426  -9.609   2.608  1.00 93.00           O  
ATOM   1596  N   THR A  94      -0.292 -11.530   3.744  1.00 95.21           N  
ATOM   1597  H   THR A  94       0.257 -12.092   4.379  1.00 95.21           H  
ATOM   1598  CA  THR A  94      -1.664 -11.938   3.417  1.00 95.21           C  
ATOM   1599  HA  THR A  94      -1.879 -11.583   2.409  1.00 95.21           H  
ATOM   1600  C   THR A  94      -2.671 -11.260   4.343  1.00 95.21           C  
ATOM   1601  CB  THR A  94      -1.865 -13.461   3.386  1.00 95.21           C  
ATOM   1602  HB  THR A  94      -2.874 -13.658   3.022  1.00 95.21           H  
ATOM   1603  O   THR A  94      -2.352 -10.864   5.466  1.00 95.21           O  
ATOM   1604  CG2 THR A  94      -0.890 -14.163   2.442  1.00 95.21           C  
ATOM   1605 HG21 THR A  94      -1.011 -13.768   1.433  1.00 95.21           H  
ATOM   1606 HG22 THR A  94      -1.098 -15.233   2.429  1.00 95.21           H  
ATOM   1607 HG23 THR A  94       0.140 -14.000   2.758  1.00 95.21           H  
ATOM   1608  OG1 THR A  94      -1.751 -14.058   4.654  1.00 95.21           O  
ATOM   1609  HG1 THR A  94      -0.895 -13.805   5.008  1.00 95.21           H  
ATOM   1610  N   CYS A  95      -3.916 -11.142   3.886  1.00 95.36           N  
ATOM   1611  H   CYS A  95      -4.150 -11.506   2.974  1.00 95.36           H  
ATOM   1612  CA  CYS A  95      -5.011 -10.641   4.706  1.00 95.36           C  
ATOM   1613  HA  CYS A  95      -4.674 -10.610   5.742  1.00 95.36           H  
ATOM   1614  C   CYS A  95      -6.205 -11.597   4.677  1.00 95.36           C  
ATOM   1615  CB  CYS A  95      -5.361  -9.198   4.311  1.00 95.36           C  
ATOM   1616  HB2 CYS A  95      -4.453  -8.596   4.332  1.00 95.36           H  
ATOM   1617  HB3 CYS A  95      -6.060  -8.795   5.044  1.00 95.36           H  
ATOM   1618  O   CYS A  95      -6.415 -12.334   3.711  1.00 95.36           O  
ATOM   1619  SG  CYS A  95      -6.114  -9.091   2.662  1.00 95.36           S  
ATOM   1620  HG  CYS A  95      -5.039  -9.461   1.961  1.00 95.36           H  
ATOM   1621  N   LYS A  96      -6.986 -11.600   5.758  1.00 95.13           N  
ATOM   1622  H   LYS A  96      -6.716 -11.010   6.532  1.00 95.13           H  
ATOM   1623  CA  LYS A  96      -8.246 -12.338   5.843  1.00 95.13           C  
ATOM   1624  HA  LYS A  96      -8.553 -12.616   4.835  1.00 95.13           H  
ATOM   1625  C   LYS A  96      -9.329 -11.455   6.428  1.00 95.13           C  
ATOM   1626  CB  LYS A  96      -8.041 -13.619   6.651  1.00 95.13           C  
ATOM   1627  HB2 LYS A  96      -7.715 -13.358   7.658  1.00 95.13           H  
ATOM   1628  HB3 LYS A  96      -7.268 -14.203   6.152  1.00 95.13           H  
ATOM   1629  O   LYS A  96      -9.193 -10.948   7.538  1.00 95.13           O  
ATOM   1630  CG  LYS A  96      -9.298 -14.489   6.732  1.00 95.13           C  
ATOM   1631  HG2 LYS A  96      -9.622 -14.754   5.725  1.00 95.13           H  
ATOM   1632  HG3 LYS A  96     -10.099 -13.951   7.239  1.00 95.13           H  
ATOM   1633  CD  LYS A  96      -8.957 -15.755   7.517  1.00 95.13           C  
ATOM   1634  HD2 LYS A  96      -8.124 -16.262   7.031  1.00 95.13           H  
ATOM   1635  HD3 LYS A  96      -8.664 -15.469   8.527  1.00 95.13           H  
ATOM   1636  CE  LYS A  96     -10.163 -16.688   7.576  1.00 95.13           C  
ATOM   1637  HE2 LYS A  96     -10.470 -16.927   6.558  1.00 95.13           H  
ATOM   1638  HE3 LYS A  96     -10.983 -16.159   8.062  1.00 95.13           H  
ATOM   1639  NZ  LYS A  96      -9.814 -17.918   8.323  1.00 95.13           N  
ATOM   1640  HZ1 LYS A  96     -10.616 -18.526   8.408  1.00 95.13           H  
ATOM   1641  HZ2 LYS A  96      -9.478 -17.669   9.243  1.00 95.13           H  
ATOM   1642  HZ3 LYS A  96      -9.074 -18.411   7.843  1.00 95.13           H  
ATOM   1643  N   GLU A  97     -10.423 -11.349   5.691  1.00 94.85           N  
ATOM   1644  H   GLU A  97     -10.436 -11.767   4.772  1.00 94.85           H  
ATOM   1645  CA  GLU A  97     -11.616 -10.624   6.105  1.00 94.85           C  
ATOM   1646  HA  GLU A  97     -11.351  -9.932   6.904  1.00 94.85           H  
ATOM   1647  C   GLU A  97     -12.661 -11.604   6.644  1.00 94.85           C  
ATOM   1648  CB  GLU A  97     -12.149  -9.774   4.946  1.00 94.85           C  
ATOM   1649  HB2 GLU A  97     -12.321 -10.414   4.081  1.00 94.85           H  
ATOM   1650  HB3 GLU A  97     -13.095  -9.327   5.250  1.00 94.85           H  
ATOM   1651  O   GLU A  97     -12.913 -12.660   6.055  1.00 94.85           O  
ATOM   1652  CG  GLU A  97     -11.155  -8.655   4.582  1.00 94.85           C  
ATOM   1653  HG2 GLU A  97     -11.018  -8.020   5.458  1.00 94.85           H  
ATOM   1654  HG3 GLU A  97     -10.189  -9.097   4.340  1.00 94.85           H  
ATOM   1655  CD  GLU A  97     -11.600  -7.783   3.398  1.00 94.85           C  
ATOM   1656  OE1 GLU A  97     -10.758  -6.951   2.974  1.00 94.85           O  
ATOM   1657  OE2 GLU A  97     -12.755  -7.956   2.934  1.00 94.85           O  
ATOM   1658  N   PHE A  98     -13.256 -11.286   7.790  1.00 95.45           N  
ATOM   1659  H   PHE A  98     -12.978 -10.437   8.262  1.00 95.45           H  
ATOM   1660  CA  PHE A  98     -14.336 -12.076   8.375  1.00 95.45           C  
ATOM   1661  HA  PHE A  98     -14.931 -12.497   7.565  1.00 95.45           H  
ATOM   1662  C   PHE A  98     -15.267 -11.205   9.208  1.00 95.45           C  
ATOM   1663  CB  PHE A  98     -13.775 -13.242   9.203  1.00 95.45           C  
ATOM   1664  HB2 PHE A  98     -13.231 -13.908   8.533  1.00 95.45           H  
ATOM   1665  HB3 PHE A  98     -14.608 -13.819   9.604  1.00 95.45           H  
ATOM   1666  O   PHE A  98     -14.895 -10.138   9.683  1.00 95.45           O  
ATOM   1667  CG  PHE A  98     -12.853 -12.855  10.346  1.00 95.45           C  
ATOM   1668  CD1 PHE A  98     -11.472 -12.723  10.112  1.00 95.45           C  
ATOM   1669  HD1 PHE A  98     -11.078 -12.831   9.113  1.00 95.45           H  
ATOM   1670  CD2 PHE A  98     -13.363 -12.641  11.642  1.00 95.45           C  
ATOM   1671  HD2 PHE A  98     -14.426 -12.707  11.824  1.00 95.45           H  
ATOM   1672  CE1 PHE A  98     -10.603 -12.409  11.169  1.00 95.45           C  
ATOM   1673  HE1 PHE A  98      -9.545 -12.298  10.983  1.00 95.45           H  
ATOM   1674  CE2 PHE A  98     -12.491 -12.315  12.698  1.00 95.45           C  
ATOM   1675  HE2 PHE A  98     -12.874 -12.128  13.690  1.00 95.45           H  
ATOM   1676  CZ  PHE A  98     -11.111 -12.205  12.462  1.00 95.45           C  
ATOM   1677  HZ  PHE A  98     -10.441 -11.938  13.266  1.00 95.45           H  
ATOM   1678  N   VAL A  99     -16.495 -11.680   9.407  1.00 95.84           N  
ATOM   1679  H   VAL A  99     -16.733 -12.577   9.007  1.00 95.84           H  
ATOM   1680  CA  VAL A  99     -17.503 -10.950  10.182  1.00 95.84           C  
ATOM   1681  HA  VAL A  99     -17.188  -9.913  10.292  1.00 95.84           H  
ATOM   1682  C   VAL A  99     -17.634 -11.548  11.566  1.00 95.84           C  
ATOM   1683  CB  VAL A  99     -18.857 -10.916   9.471  1.00 95.84           C  
ATOM   1684  HB  VAL A  99     -19.162 -11.941   9.256  1.00 95.84           H  
ATOM   1685  O   VAL A  99     -17.933 -12.742  11.731  1.00 95.84           O  
ATOM   1686  CG1 VAL A  99     -19.962 -10.272  10.315  1.00 95.84           C  
ATOM   1687 HG11 VAL A  99     -19.703  -9.238  10.539  1.00 95.84           H  
ATOM   1688 HG12 VAL A  99     -20.903 -10.315   9.767  1.00 95.84           H  
ATOM   1689 HG13 VAL A  99     -20.105 -10.812  11.252  1.00 95.84           H  
ATOM   1690  CG2 VAL A  99     -18.724 -10.142   8.158  1.00 95.84           C  
ATOM   1691 HG21 VAL A  99     -18.559  -9.084   8.362  1.00 95.84           H  
ATOM   1692 HG22 VAL A  99     -17.870 -10.509   7.589  1.00 95.84           H  
ATOM   1693 HG23 VAL A  99     -19.624 -10.272   7.557  1.00 95.84           H  
ATOM   1694  N   ILE A 100     -17.508 -10.679  12.559  1.00 95.65           N  
ATOM   1695  H   ILE A 100     -17.307  -9.717  12.329  1.00 95.65           H  
ATOM   1696  CA  ILE A 100     -17.856 -10.988  13.939  1.00 95.65           C  
ATOM   1697  HA  ILE A 100     -17.993 -12.065  14.035  1.00 95.65           H  
ATOM   1698  C   ILE A 100     -19.192 -10.340  14.288  1.00 95.65           C  
ATOM   1699  CB  ILE A 100     -16.723 -10.612  14.909  1.00 95.65           C  
ATOM   1700  HB  ILE A 100     -17.014 -10.965  15.899  1.00 95.65           H  
ATOM   1701  O   ILE A 100     -19.591  -9.329  13.716  1.00 95.65           O  
ATOM   1702  CG1 ILE A 100     -16.537  -9.088  14.987  1.00 95.65           C  
ATOM   1703 HG12 ILE A 100     -17.490  -8.615  15.220  1.00 95.65           H  
ATOM   1704 HG13 ILE A 100     -16.196  -8.699  14.027  1.00 95.65           H  
ATOM   1705  CG2 ILE A 100     -15.429 -11.346  14.515  1.00 95.65           C  
ATOM   1706 HG21 ILE A 100     -15.041 -10.940  13.581  1.00 95.65           H  
ATOM   1707 HG22 ILE A 100     -14.675 -11.206  15.289  1.00 95.65           H  
ATOM   1708 HG23 ILE A 100     -15.616 -12.413  14.400  1.00 95.65           H  
ATOM   1709  CD1 ILE A 100     -15.567  -8.669  16.084  1.00 95.65           C  
ATOM   1710 HD11 ILE A 100     -15.839  -9.146  17.025  1.00 95.65           H  
ATOM   1711 HD12 ILE A 100     -15.654  -7.588  16.199  1.00 95.65           H  
ATOM   1712 HD13 ILE A 100     -14.542  -8.929  15.820  1.00 95.65           H  
ATOM   1713  N   SER A 101     -19.908 -10.946  15.225  1.00 94.26           N  
ATOM   1714  H   SER A 101     -19.518 -11.759  15.680  1.00 94.26           H  
ATOM   1715  CA  SER A 101     -21.092 -10.345  15.829  1.00 94.26           C  
ATOM   1716  HA  SER A 101     -21.095  -9.270  15.644  1.00 94.26           H  
ATOM   1717  C   SER A 101     -20.988 -10.572  17.323  1.00 94.26           C  
ATOM   1718  CB  SER A 101     -22.390 -10.935  15.267  1.00 94.26           C  
ATOM   1719  HB2 SER A 101     -22.482 -11.979  15.564  1.00 94.26           H  
ATOM   1720  HB3 SER A 101     -23.233 -10.376  15.672  1.00 94.26           H  
ATOM   1721  O   SER A 101     -21.206 -11.693  17.785  1.00 94.26           O  
ATOM   1722  OG  SER A 101     -22.414 -10.860  13.855  1.00 94.26           O  
ATOM   1723  HG  SER A 101     -21.936 -10.063  13.612  1.00 94.26           H  
ATOM   1724  N   THR A 102     -20.590  -9.545  18.063  1.00 92.43           N  
ATOM   1725  H   THR A 102     -20.475  -8.634  17.641  1.00 92.43           H  
ATOM   1726  CA  THR A 102     -20.367  -9.640  19.506  1.00 92.43           C  
ATOM   1727  HA  THR A 102     -20.931 -10.484  19.901  1.00 92.43           H  
ATOM   1728  C   THR A 102     -20.885  -8.387  20.185  1.00 92.43           C  
ATOM   1729  CB  THR A 102     -18.892  -9.901  19.846  1.00 92.43           C  
ATOM   1730  HB  THR A 102     -18.586 -10.826  19.357  1.00 92.43           H  
ATOM   1731  O   THR A 102     -20.655  -7.282  19.716  1.00 92.43           O  
ATOM   1732  CG2 THR A 102     -17.928  -8.805  19.425  1.00 92.43           C  
ATOM   1733 HG21 THR A 102     -17.987  -8.634  18.350  1.00 92.43           H  
ATOM   1734 HG22 THR A 102     -16.914  -9.112  19.681  1.00 92.43           H  
ATOM   1735 HG23 THR A 102     -18.151  -7.873  19.944  1.00 92.43           H  
ATOM   1736  OG1 THR A 102     -18.751 -10.070  21.234  1.00 92.43           O  
ATOM   1737  HG1 THR A 102     -17.843  -9.840  21.443  1.00 92.43           H  
ATOM   1738  N   SER A 103     -21.619  -8.571  21.279  1.00 91.24           N  
ATOM   1739  H   SER A 103     -21.764  -9.510  21.622  1.00 91.24           H  
ATOM   1740  CA  SER A 103     -22.037  -7.479  22.162  1.00 91.24           C  
ATOM   1741  HA  SER A 103     -22.241  -6.586  21.572  1.00 91.24           H  
ATOM   1742  C   SER A 103     -20.958  -7.108  23.181  1.00 91.24           C  
ATOM   1743  CB  SER A 103     -23.319  -7.888  22.893  1.00 91.24           C  
ATOM   1744  HB2 SER A 103     -23.591  -7.125  23.623  1.00 91.24           H  
ATOM   1745  HB3 SER A 103     -24.126  -7.970  22.165  1.00 91.24           H  
ATOM   1746  O   SER A 103     -21.180  -6.235  24.010  1.00 91.24           O  
ATOM   1747  OG  SER A 103     -23.151  -9.143  23.539  1.00 91.24           O  
ATOM   1748  HG  SER A 103     -22.523  -9.029  24.256  1.00 91.24           H  
ATOM   1749  N   HIS A 104     -19.841  -7.835  23.189  1.00 92.73           N  
ATOM   1750  H   HIS A 104     -19.678  -8.476  22.426  1.00 92.73           H  
ATOM   1751  CA  HIS A 104     -18.734  -7.622  24.110  1.00 92.73           C  
ATOM   1752  HA  HIS A 104     -19.094  -7.103  24.998  1.00 92.73           H  
ATOM   1753  C   HIS A 104     -17.667  -6.743  23.461  1.00 92.73           C  
ATOM   1754  CB  HIS A 104     -18.157  -8.979  24.541  1.00 92.73           C  
ATOM   1755  HB2 HIS A 104     -17.361  -8.811  25.266  1.00 92.73           H  
ATOM   1756  HB3 HIS A 104     -17.715  -9.476  23.678  1.00 92.73           H  
ATOM   1757  O   HIS A 104     -17.499  -6.764  22.247  1.00 92.73           O  
ATOM   1758  CG  HIS A 104     -19.189  -9.886  25.163  1.00 92.73           C  
ATOM   1759  CD2 HIS A 104     -19.736 -11.013  24.612  1.00 92.73           C  
ATOM   1760  HD2 HIS A 104     -19.486 -11.427  23.647  1.00 92.73           H  
ATOM   1761  ND1 HIS A 104     -19.791  -9.696  26.384  1.00 92.73           N  
ATOM   1762  HD1 HIS A 104     -19.582  -8.951  27.033  1.00 92.73           H  
ATOM   1763  CE1 HIS A 104     -20.672 -10.691  26.571  1.00 92.73           C  
ATOM   1764  HE1 HIS A 104     -21.286 -10.814  27.452  1.00 92.73           H  
ATOM   1765  NE2 HIS A 104     -20.688 -11.515  25.511  1.00 92.73           N  
ATOM   1766  N   GLU A 105     -16.885  -6.057  24.288  1.00 93.62           N  
ATOM   1767  H   GLU A 105     -17.123  -6.014  25.269  1.00 93.62           H  
ATOM   1768  CA  GLU A 105     -15.732  -5.241  23.877  1.00 93.62           C  
ATOM   1769  HA  GLU A 105     -16.014  -4.579  23.058  1.00 93.62           H  
ATOM   1770  C   GLU A 105     -14.538  -6.082  23.401  1.00 93.62           C  
ATOM   1771  CB  GLU A 105     -15.300  -4.385  25.071  1.00 93.62           C  
ATOM   1772  HB2 GLU A 105     -14.388  -3.843  24.823  1.00 93.62           H  
ATOM   1773  HB3 GLU A 105     -15.093  -5.057  25.904  1.00 93.62           H  
ATOM   1774  O   GLU A 105     -13.486  -5.548  23.073  1.00 93.62           O  
ATOM   1775  CG  GLU A 105     -16.373  -3.364  25.479  1.00 93.62           C  
ATOM   1776  HG2 GLU A 105     -16.462  -2.614  24.693  1.00 93.62           H  
ATOM   1777  HG3 GLU A 105     -17.336  -3.867  25.572  1.00 93.62           H  
ATOM   1778  CD  GLU A 105     -16.063  -2.685  26.820  1.00 93.62           C  
ATOM   1779  OE1 GLU A 105     -16.956  -1.942  27.282  1.00 93.62           O  
ATOM   1780  OE2 GLU A 105     -15.011  -3.000  27.419  1.00 93.62           O  
ATOM   1781  N   THR A 106     -14.663  -7.409  23.377  1.00 96.08           N  
ATOM   1782  H   THR A 106     -15.569  -7.808  23.573  1.00 96.08           H  
ATOM   1783  CA  THR A 106     -13.609  -8.307  22.910  1.00 96.08           C  
ATOM   1784  HA  THR A 106     -12.921  -7.720  22.301  1.00 96.08           H  
ATOM   1785  C   THR A 106     -14.162  -9.402  22.007  1.00 96.08           C  
ATOM   1786  CB  THR A 106     -12.798  -8.922  24.065  1.00 96.08           C  
ATOM   1787  HB  THR A 106     -12.064  -9.612  23.650  1.00 96.08           H  
ATOM   1788  O   THR A 106     -15.336  -9.787  22.082  1.00 96.08           O  
ATOM   1789  CG2 THR A 106     -12.059  -7.888  24.914  1.00 96.08           C  
ATOM   1790 HG21 THR A 106     -11.366  -7.336  24.279  1.00 96.08           H  
ATOM   1791 HG22 THR A 106     -12.755  -7.185  25.371  1.00 96.08           H  
ATOM   1792 HG23 THR A 106     -11.486  -8.390  25.694  1.00 96.08           H  
ATOM   1793  OG1 THR A 106     -13.638  -9.632  24.944  1.00 96.08           O  
ATOM   1794  HG1 THR A 106     -13.935  -8.986  25.589  1.00 96.08           H  
ATOM   1795  N   PHE A 107     -13.298  -9.931  21.145  1.00 96.25           N  
ATOM   1796  H   PHE A 107     -12.367  -9.542  21.112  1.00 96.25           H  
ATOM   1797  CA  PHE A 107     -13.555 -11.145  20.375  1.00 96.25           C  
ATOM   1798  HA  PHE A 107     -14.364 -11.693  20.858  1.00 96.25           H  
ATOM   1799  C   PHE A 107     -12.328 -12.051  20.379  1.00 96.25           C  
ATOM   1800  CB  PHE A 107     -14.003 -10.808  18.947  1.00 96.25           C  
ATOM   1801  HB2 PHE A 107     -14.421 -11.708  18.495  1.00 96.25           H  
ATOM   1802  HB3 PHE A 107     -14.807 -10.074  18.996  1.00 96.25           H  
ATOM   1803  O   PHE A 107     -11.206 -11.604  20.601  1.00 96.25           O  
ATOM   1804  CG  PHE A 107     -12.909 -10.281  18.037  1.00 96.25           C  
ATOM   1805  CD1 PHE A 107     -12.578  -8.919  18.072  1.00 96.25           C  
ATOM   1806  HD1 PHE A 107     -13.081  -8.268  18.773  1.00 96.25           H  
ATOM   1807  CD2 PHE A 107     -12.221 -11.138  17.156  1.00 96.25           C  
ATOM   1808  HD2 PHE A 107     -12.449 -12.194  17.136  1.00 96.25           H  
ATOM   1809  CE1 PHE A 107     -11.601  -8.398  17.211  1.00 96.25           C  
ATOM   1810  HE1 PHE A 107     -11.359  -7.346  17.246  1.00 96.25           H  
ATOM   1811  CE2 PHE A 107     -11.220 -10.623  16.311  1.00 96.25           C  
ATOM   1812  HE2 PHE A 107     -10.669 -11.279  15.653  1.00 96.25           H  
ATOM   1813  CZ  PHE A 107     -10.915  -9.251  16.332  1.00 96.25           C  
ATOM   1814  HZ  PHE A 107     -10.140  -8.848  15.696  1.00 96.25           H  
ATOM   1815  N   THR A 108     -12.537 -13.342  20.126  1.00 96.36           N  
ATOM   1816  H   THR A 108     -13.472 -13.674  19.943  1.00 96.36           H  
ATOM   1817  CA  THR A 108     -11.455 -14.327  20.092  1.00 96.36           C  
ATOM   1818  HA  THR A 108     -10.542 -13.844  20.439  1.00 96.36           H  
ATOM   1819  C   THR A 108     -11.187 -14.814  18.674  1.00 96.36           C  
ATOM   1820  CB  THR A 108     -11.709 -15.492  21.056  1.00 96.36           C  
ATOM   1821  HB  THR A 108     -10.933 -16.245  20.918  1.00 96.36           H  
ATOM   1822  O   THR A 108     -12.102 -15.134  17.913  1.00 96.36           O  
ATOM   1823  CG2 THR A 108     -11.687 -15.038  22.514  1.00 96.36           C  
ATOM   1824 HG21 THR A 108     -12.480 -14.317  22.707  1.00 96.36           H  
ATOM   1825 HG22 THR A 108     -10.727 -14.567  22.726  1.00 96.36           H  
ATOM   1826 HG23 THR A 108     -11.802 -15.896  23.176  1.00 96.36           H  
ATOM   1827  OG1 THR A 108     -12.971 -16.079  20.838  1.00 96.36           O  
ATOM   1828  HG1 THR A 108     -13.260 -16.427  21.684  1.00 96.36           H  
ATOM   1829  N   TYR A 109      -9.909 -14.897  18.311  1.00 96.72           N  
ATOM   1830  H   TYR A 109      -9.208 -14.578  18.965  1.00 96.72           H  
ATOM   1831  CA  TYR A 109      -9.442 -15.427  17.034  1.00 96.72           C  
ATOM   1832  HA  TYR A 109     -10.195 -16.109  16.638  1.00 96.72           H  
ATOM   1833  C   TYR A 109      -8.147 -16.220  17.255  1.00 96.72           C  
ATOM   1834  CB  TYR A 109      -9.283 -14.273  16.034  1.00 96.72           C  
ATOM   1835  HB2 TYR A 109      -8.584 -13.534  16.426  1.00 96.72           H  
ATOM   1836  HB3 TYR A 109     -10.245 -13.774  15.921  1.00 96.72           H  
ATOM   1837  O   TYR A 109      -7.245 -15.758  17.941  1.00 96.72           O  
ATOM   1838  CG  TYR A 109      -8.815 -14.714  14.668  1.00 96.72           C  
ATOM   1839  CD1 TYR A 109      -7.486 -14.487  14.260  1.00 96.72           C  
ATOM   1840  HD1 TYR A 109      -6.792 -13.980  14.914  1.00 96.72           H  
ATOM   1841  CD2 TYR A 109      -9.724 -15.350  13.803  1.00 96.72           C  
ATOM   1842  HD2 TYR A 109     -10.751 -15.479  14.110  1.00 96.72           H  
ATOM   1843  CE1 TYR A 109      -7.066 -14.893  12.981  1.00 96.72           C  
ATOM   1844  HE1 TYR A 109      -6.051 -14.678  12.679  1.00 96.72           H  
ATOM   1845  CE2 TYR A 109      -9.302 -15.779  12.532  1.00 96.72           C  
ATOM   1846  HE2 TYR A 109     -10.003 -16.247  11.857  1.00 96.72           H  
ATOM   1847  OH  TYR A 109      -7.566 -15.976  10.894  1.00 96.72           O  
ATOM   1848  HH  TYR A 109      -6.696 -15.615  10.711  1.00 96.72           H  
ATOM   1849  CZ  TYR A 109      -7.972 -15.551  12.120  1.00 96.72           C  
ATOM   1850  N   LYS A 110      -8.070 -17.463  16.750  1.00 94.81           N  
ATOM   1851  H   LYS A 110      -8.828 -17.760  16.152  1.00 94.81           H  
ATOM   1852  CA  LYS A 110      -6.931 -18.390  16.963  1.00 94.81           C  
ATOM   1853  HA  LYS A 110      -7.249 -19.397  16.692  1.00 94.81           H  
ATOM   1854  C   LYS A 110      -6.439 -18.490  18.429  1.00 94.81           C  
ATOM   1855  CB  LYS A 110      -5.753 -18.016  16.043  1.00 94.81           C  
ATOM   1856  HB2 LYS A 110      -5.433 -17.007  16.303  1.00 94.81           H  
ATOM   1857  HB3 LYS A 110      -4.924 -18.686  16.269  1.00 94.81           H  
ATOM   1858  O   LYS A 110      -5.240 -18.512  18.680  1.00 94.81           O  
ATOM   1859  CG  LYS A 110      -5.967 -18.093  14.524  1.00 94.81           C  
ATOM   1860  HG2 LYS A 110      -6.204 -19.114  14.226  1.00 94.81           H  
ATOM   1861  HG3 LYS A 110      -6.766 -17.418  14.218  1.00 94.81           H  
ATOM   1862  CD  LYS A 110      -4.627 -17.652  13.906  1.00 94.81           C  
ATOM   1863  HD2 LYS A 110      -3.839 -18.320  14.253  1.00 94.81           H  
ATOM   1864  HD3 LYS A 110      -4.399 -16.657  14.286  1.00 94.81           H  
ATOM   1865  CE  LYS A 110      -4.554 -17.583  12.381  1.00 94.81           C  
ATOM   1866  HE2 LYS A 110      -4.635 -18.586  11.962  1.00 94.81           H  
ATOM   1867  HE3 LYS A 110      -5.387 -16.976  12.026  1.00 94.81           H  
ATOM   1868  NZ  LYS A 110      -3.260 -16.945  11.987  1.00 94.81           N  
ATOM   1869  HZ1 LYS A 110      -2.455 -17.491  12.260  1.00 94.81           H  
ATOM   1870  HZ2 LYS A 110      -3.182 -16.731  11.003  1.00 94.81           H  
ATOM   1871  HZ3 LYS A 110      -3.093 -16.069  12.460  1.00 94.81           H  
ATOM   1872  N   LYS A 111      -7.353 -18.581  19.407  1.00 95.79           N  
ATOM   1873  H   LYS A 111      -8.322 -18.516  19.132  1.00 95.79           H  
ATOM   1874  CA  LYS A 111      -7.039 -18.607  20.859  1.00 95.79           C  
ATOM   1875  HA  LYS A 111      -7.980 -18.706  21.400  1.00 95.79           H  
ATOM   1876  C   LYS A 111      -6.412 -17.314  21.417  1.00 95.79           C  
ATOM   1877  CB  LYS A 111      -6.162 -19.821  21.248  1.00 95.79           C  
ATOM   1878  HB2 LYS A 111      -5.139 -19.634  20.921  1.00 95.79           H  
ATOM   1879  HB3 LYS A 111      -6.135 -19.882  22.336  1.00 95.79           H  
ATOM   1880  O   LYS A 111      -5.980 -17.310  22.563  1.00 95.79           O  
ATOM   1881  CG  LYS A 111      -6.607 -21.191  20.715  1.00 95.79           C  
ATOM   1882  HG2 LYS A 111      -7.579 -21.446  21.137  1.00 95.79           H  
ATOM   1883  HG3 LYS A 111      -6.680 -21.168  19.628  1.00 95.79           H  
ATOM   1884  CD  LYS A 111      -5.566 -22.246  21.119  1.00 95.79           C  
ATOM   1885  HD2 LYS A 111      -5.462 -22.244  22.204  1.00 95.79           H  
ATOM   1886  HD3 LYS A 111      -4.606 -21.979  20.678  1.00 95.79           H  
ATOM   1887  CE  LYS A 111      -5.969 -23.648  20.649  1.00 95.79           C  
ATOM   1888  HE2 LYS A 111      -6.924 -23.907  21.107  1.00 95.79           H  
ATOM   1889  HE3 LYS A 111      -6.105 -23.628  19.568  1.00 95.79           H  
ATOM   1890  NZ  LYS A 111      -4.938 -24.655  21.015  1.00 95.79           N  
ATOM   1891  HZ1 LYS A 111      -4.804 -24.681  22.016  1.00 95.79           H  
ATOM   1892  HZ2 LYS A 111      -4.048 -24.427  20.595  1.00 95.79           H  
ATOM   1893  HZ3 LYS A 111      -5.204 -25.581  20.712  1.00 95.79           H  
ATOM   1894  N   ARG A 112      -6.381 -16.227  20.644  1.00 96.95           N  
ATOM   1895  H   ARG A 112      -6.716 -16.295  19.694  1.00 96.95           H  
ATOM   1896  CA  ARG A 112      -6.006 -14.882  21.097  1.00 96.95           C  
ATOM   1897  HA  ARG A 112      -5.524 -14.942  22.073  1.00 96.95           H  
ATOM   1898  C   ARG A 112      -7.267 -14.034  21.263  1.00 96.95           C  
ATOM   1899  CB  ARG A 112      -5.010 -14.251  20.104  1.00 96.95           C  
ATOM   1900  HB2 ARG A 112      -4.794 -13.232  20.422  1.00 96.95           H  
ATOM   1901  HB3 ARG A 112      -5.470 -14.204  19.117  1.00 96.95           H  
ATOM   1902  O   ARG A 112      -8.239 -14.233  20.531  1.00 96.95           O  
ATOM   1903  CG  ARG A 112      -3.683 -15.023  19.984  1.00 96.95           C  
ATOM   1904  HG2 ARG A 112      -3.877 -16.047  19.667  1.00 96.95           H  
ATOM   1905  HG3 ARG A 112      -3.192 -15.038  20.957  1.00 96.95           H  
ATOM   1906  CD  ARG A 112      -2.752 -14.356  18.955  1.00 96.95           C  
ATOM   1907  HD2 ARG A 112      -3.234 -14.363  17.977  1.00 96.95           H  
ATOM   1908  HD3 ARG A 112      -2.592 -13.317  19.242  1.00 96.95           H  
ATOM   1909  NE  ARG A 112      -1.443 -15.040  18.861  1.00 96.95           N  
ATOM   1910  HE  ARG A 112      -1.297 -15.838  19.463  1.00 96.95           H  
ATOM   1911  NH1 ARG A 112      -0.409 -13.637  17.311  1.00 96.95           N  
ATOM   1912 HH11 ARG A 112       0.421 -13.315  16.834  1.00 96.95           H  
ATOM   1913 HH12 ARG A 112      -1.229 -13.067  17.155  1.00 96.95           H  
ATOM   1914  NH2 ARG A 112       0.719 -15.311  18.190  1.00 96.95           N  
ATOM   1915 HH21 ARG A 112       0.872 -16.052  18.858  1.00 96.95           H  
ATOM   1916 HH22 ARG A 112       1.486 -14.927  17.656  1.00 96.95           H  
ATOM   1917  CZ  ARG A 112      -0.405 -14.658  18.124  1.00 96.95           C  
ATOM   1918  N   SER A 113      -7.255 -13.119  22.226  1.00 97.28           N  
ATOM   1919  H   SER A 113      -6.405 -12.990  22.757  1.00 97.28           H  
ATOM   1920  CA  SER A 113      -8.338 -12.160  22.463  1.00 97.28           C  
ATOM   1921  HA  SER A 113      -9.240 -12.485  21.944  1.00 97.28           H  
ATOM   1922  C   SER A 113      -7.941 -10.792  21.926  1.00 97.28           C  
ATOM   1923  CB  SER A 113      -8.680 -12.056  23.950  1.00 97.28           C  
ATOM   1924  HB2 SER A 113      -9.459 -11.306  24.087  1.00 97.28           H  
ATOM   1925  HB3 SER A 113      -7.794 -11.748  24.506  1.00 97.28           H  
ATOM   1926  O   SER A 113      -6.826 -10.332  22.162  1.00 97.28           O  
ATOM   1927  OG  SER A 113      -9.142 -13.302  24.440  1.00 97.28           O  
ATOM   1928  HG  SER A 113      -9.281 -13.210  25.385  1.00 97.28           H  
ATOM   1929  N   TYR A 114      -8.864 -10.151  21.224  1.00 97.84           N  
ATOM   1930  H   TYR A 114      -9.761 -10.594  21.088  1.00 97.84           H  
ATOM   1931  CA  TYR A 114      -8.690  -8.849  20.595  1.00 97.84           C  
ATOM   1932  HA  TYR A 114      -7.692  -8.462  20.798  1.00 97.84           H  
ATOM   1933  C   TYR A 114      -9.716  -7.879  21.174  1.00 97.84           C  
ATOM   1934  CB  TYR A 114      -8.857  -8.992  19.079  1.00 97.84           C  
ATOM   1935  HB2 TYR A 114      -8.838  -8.000  18.626  1.00 97.84           H  
ATOM   1936  HB3 TYR A 114      -9.837  -9.430  18.891  1.00 97.84           H  
ATOM   1937  O   TYR A 114     -10.862  -8.266  21.417  1.00 97.84           O  
ATOM   1938  CG  TYR A 114      -7.812  -9.860  18.404  1.00 97.84           C  
ATOM   1939  CD1 TYR A 114      -6.691  -9.275  17.786  1.00 97.84           C  
ATOM   1940  HD1 TYR A 114      -6.576  -8.201  17.775  1.00 97.84           H  
ATOM   1941  CD2 TYR A 114      -7.953 -11.261  18.413  1.00 97.84           C  
ATOM   1942  HD2 TYR A 114      -8.810 -11.711  18.890  1.00 97.84           H  
ATOM   1943  CE1 TYR A 114      -5.700 -10.081  17.190  1.00 97.84           C  
ATOM   1944  HE1 TYR A 114      -4.841  -9.624  16.721  1.00 97.84           H  
ATOM   1945  CE2 TYR A 114      -6.952 -12.067  17.841  1.00 97.84           C  
ATOM   1946  HE2 TYR A 114      -7.020 -13.144  17.889  1.00 97.84           H  
ATOM   1947  OH  TYR A 114      -4.878 -12.298  16.690  1.00 97.84           O  
ATOM   1948  HH  TYR A 114      -4.117 -11.825  16.345  1.00 97.84           H  
ATOM   1949  CZ  TYR A 114      -5.826 -11.484  17.224  1.00 97.84           C  
ATOM   1950  N   TYR A 115      -9.301  -6.634  21.387  1.00 96.75           N  
ATOM   1951  H   TYR A 115      -8.368  -6.388  21.088  1.00 96.75           H  
ATOM   1952  CA  TYR A 115     -10.133  -5.549  21.895  1.00 96.75           C  
ATOM   1953  HA  TYR A 115     -10.901  -5.949  22.557  1.00 96.75           H  
ATOM   1954  C   TYR A 115     -10.822  -4.829  20.746  1.00 96.75           C  
ATOM   1955  CB  TYR A 115      -9.275  -4.565  22.694  1.00 96.75           C  
ATOM   1956  HB2 TYR A 115      -9.874  -3.682  22.916  1.00 96.75           H  
ATOM   1957  HB3 TYR A 115      -8.431  -4.241  22.085  1.00 96.75           H  
ATOM   1958  O   TYR A 115     -10.171  -4.448  19.777  1.00 96.75           O  
ATOM   1959  CG  TYR A 115      -8.776  -5.136  24.003  1.00 96.75           C  
ATOM   1960  CD1 TYR A 115      -9.649  -5.192  25.106  1.00 96.75           C  
ATOM   1961  HD1 TYR A 115     -10.656  -4.812  25.022  1.00 96.75           H  
ATOM   1962  CD2 TYR A 115      -7.455  -5.609  24.119  1.00 96.75           C  
ATOM   1963  HD2 TYR A 115      -6.787  -5.551  23.272  1.00 96.75           H  
ATOM   1964  CE1 TYR A 115      -9.203  -5.725  26.329  1.00 96.75           C  
ATOM   1965  HE1 TYR A 115      -9.859  -5.754  27.187  1.00 96.75           H  
ATOM   1966  CE2 TYR A 115      -7.002  -6.133  25.347  1.00 96.75           C  
ATOM   1967  HE2 TYR A 115      -5.984  -6.479  25.445  1.00 96.75           H  
ATOM   1968  OH  TYR A 115      -7.452  -6.691  27.641  1.00 96.75           O  
ATOM   1969  HH  TYR A 115      -6.507  -6.860  27.643  1.00 96.75           H  
ATOM   1970  CZ  TYR A 115      -7.879  -6.189  26.453  1.00 96.75           C  
ATOM   1971  N   LEU A 116     -12.128  -4.622  20.860  1.00 95.17           N  
ATOM   1972  H   LEU A 116     -12.573  -4.900  21.723  1.00 95.17           H  
ATOM   1973  CA  LEU A 116     -12.939  -3.838  19.938  1.00 95.17           C  
ATOM   1974  HA  LEU A 116     -12.476  -3.828  18.951  1.00 95.17           H  
ATOM   1975  C   LEU A 116     -12.996  -2.404  20.434  1.00 95.17           C  
ATOM   1976  CB  LEU A 116     -14.352  -4.435  19.831  1.00 95.17           C  
ATOM   1977  HB2 LEU A 116     -14.762  -4.550  20.835  1.00 95.17           H  
ATOM   1978  HB3 LEU A 116     -14.996  -3.748  19.284  1.00 95.17           H  
ATOM   1979  O   LEU A 116     -13.659  -2.112  21.426  1.00 95.17           O  
ATOM   1980  CG  LEU A 116     -14.346  -5.788  19.123  1.00 95.17           C  
ATOM   1981  HG  LEU A 116     -13.541  -6.393  19.540  1.00 95.17           H  
ATOM   1982  CD1 LEU A 116     -15.650  -6.533  19.348  1.00 95.17           C  
ATOM   1983 HD11 LEU A 116     -16.492  -5.929  19.009  1.00 95.17           H  
ATOM   1984 HD12 LEU A 116     -15.761  -6.743  20.412  1.00 95.17           H  
ATOM   1985 HD13 LEU A 116     -15.615  -7.472  18.795  1.00 95.17           H  
ATOM   1986  CD2 LEU A 116     -14.145  -5.644  17.616  1.00 95.17           C  
ATOM   1987 HD21 LEU A 116     -14.995  -5.135  17.162  1.00 95.17           H  
ATOM   1988 HD22 LEU A 116     -13.997  -6.625  17.164  1.00 95.17           H  
ATOM   1989 HD23 LEU A 116     -13.238  -5.072  17.418  1.00 95.17           H  
ATOM   1990  N   LYS A 117     -12.313  -1.516  19.716  1.00 92.94           N  
ATOM   1991  H   LYS A 117     -11.799  -1.835  18.907  1.00 92.94           H  
ATOM   1992  CA  LYS A 117     -12.381  -0.079  19.947  1.00 92.94           C  
ATOM   1993  HA  LYS A 117     -12.914   0.113  20.878  1.00 92.94           H  
ATOM   1994  C   LYS A 117     -13.174   0.561  18.817  1.00 92.94           C  
ATOM   1995  CB  LYS A 117     -10.962   0.468  20.115  1.00 92.94           C  
ATOM   1996  HB2 LYS A 117     -10.479  -0.086  20.920  1.00 92.94           H  
ATOM   1997  HB3 LYS A 117     -10.386   0.328  19.200  1.00 92.94           H  
ATOM   1998  O   LYS A 117     -12.753   0.513  17.666  1.00 92.94           O  
ATOM   1999  CG  LYS A 117     -10.987   1.957  20.473  1.00 92.94           C  
ATOM   2000  HG2 LYS A 117     -11.823   2.170  21.139  1.00 92.94           H  
ATOM   2001  HG3 LYS A 117     -11.115   2.535  19.558  1.00 92.94           H  
ATOM   2002  CD  LYS A 117      -9.693   2.364  21.183  1.00 92.94           C  
ATOM   2003  HD2 LYS A 117      -8.833   1.904  20.696  1.00 92.94           H  
ATOM   2004  HD3 LYS A 117      -9.736   2.008  22.212  1.00 92.94           H  
ATOM   2005  CE  LYS A 117      -9.566   3.888  21.189  1.00 92.94           C  
ATOM   2006  HE2 LYS A 117     -10.529   4.321  20.921  1.00 92.94           H  
ATOM   2007  HE3 LYS A 117      -9.326   4.242  22.191  1.00 92.94           H  
ATOM   2008  NZ  LYS A 117      -8.531   4.313  20.222  1.00 92.94           N  
ATOM   2009  HZ1 LYS A 117      -8.633   3.784  19.367  1.00 92.94           H  
ATOM   2010  HZ2 LYS A 117      -8.647   5.286  19.977  1.00 92.94           H  
ATOM   2011  HZ3 LYS A 117      -7.597   4.131  20.560  1.00 92.94           H  
ATOM   2012  N   TYR A 118     -14.340   1.106  19.151  1.00 91.76           N  
ATOM   2013  H   TYR A 118     -14.609   1.114  20.125  1.00 91.76           H  
ATOM   2014  CA  TYR A 118     -15.268   1.687  18.179  1.00 91.76           C  
ATOM   2015  HA  TYR A 118     -15.461   0.960  17.391  1.00 91.76           H  
ATOM   2016  C   TYR A 118     -14.682   2.931  17.500  1.00 91.76           C  
ATOM   2017  CB  TYR A 118     -16.597   2.009  18.874  1.00 91.76           C  
ATOM   2018  HB2 TYR A 118     -17.206   2.599  18.189  1.00 91.76           H  
ATOM   2019  HB3 TYR A 118     -16.406   2.633  19.747  1.00 91.76           H  
ATOM   2020  O   TYR A 118     -14.920   3.130  16.316  1.00 91.76           O  
ATOM   2021  CG  TYR A 118     -17.395   0.785  19.295  1.00 91.76           C  
ATOM   2022  CD1 TYR A 118     -18.480   0.351  18.510  1.00 91.76           C  
ATOM   2023  HD1 TYR A 118     -18.753   0.901  17.622  1.00 91.76           H  
ATOM   2024  CD2 TYR A 118     -17.095   0.111  20.497  1.00 91.76           C  
ATOM   2025  HD2 TYR A 118     -16.294   0.464  21.130  1.00 91.76           H  
ATOM   2026  CE1 TYR A 118     -19.264  -0.736  18.941  1.00 91.76           C  
ATOM   2027  HE1 TYR A 118     -20.186  -0.985  18.436  1.00 91.76           H  
ATOM   2028  CE2 TYR A 118     -17.828  -1.029  20.880  1.00 91.76           C  
ATOM   2029  HE2 TYR A 118     -17.568  -1.549  21.790  1.00 91.76           H  
ATOM   2030  OH  TYR A 118     -19.620  -2.569  20.442  1.00 91.76           O  
ATOM   2031  HH  TYR A 118     -19.275  -2.937  21.259  1.00 91.76           H  
ATOM   2032  CZ  TYR A 118     -18.906  -1.468  20.086  1.00 91.76           C  
ATOM   2033  N   ASP A 119     -13.857   3.700  18.213  1.00 91.75           N  
ATOM   2034  H   ASP A 119     -13.865   3.600  19.218  1.00 91.75           H  
ATOM   2035  CA  ASP A 119     -13.236   4.930  17.699  1.00 91.75           C  
ATOM   2036  HA  ASP A 119     -14.020   5.610  17.366  1.00 91.75           H  
ATOM   2037  C   ASP A 119     -12.281   4.679  16.523  1.00 91.75           C  
ATOM   2038  CB  ASP A 119     -12.436   5.620  18.818  1.00 91.75           C  
ATOM   2039  HB2 ASP A 119     -12.170   6.625  18.491  1.00 91.75           H  
ATOM   2040  HB3 ASP A 119     -11.510   5.066  18.969  1.00 91.75           H  
ATOM   2041  O   ASP A 119     -12.082   5.549  15.682  1.00 91.75           O  
ATOM   2042  CG  ASP A 119     -13.166   5.716  20.156  1.00 91.75           C  
ATOM   2043  OD1 ASP A 119     -14.413   5.800  20.154  1.00 91.75           O  
ATOM   2044  OD2 ASP A 119     -12.451   5.569  21.173  1.00 91.75           O  
ATOM   2045  N   ASP A 120     -11.686   3.484  16.459  1.00 92.43           N  
ATOM   2046  H   ASP A 120     -11.934   2.796  17.156  1.00 92.43           H  
ATOM   2047  CA  ASP A 120     -10.765   3.089  15.388  1.00 92.43           C  
ATOM   2048  HA  ASP A 120     -10.326   3.988  14.955  1.00 92.43           H  
ATOM   2049  C   ASP A 120     -11.495   2.357  14.237  1.00 92.43           C  
ATOM   2050  CB  ASP A 120      -9.615   2.252  15.980  1.00 92.43           C  
ATOM   2051  HB2 ASP A 120     -10.043   1.351  16.419  1.00 92.43           H  
ATOM   2052  HB3 ASP A 120      -8.948   1.944  15.175  1.00 92.43           H  
ATOM   2053  O   ASP A 120     -10.863   1.914  13.272  1.00 92.43           O  
ATOM   2054  CG  ASP A 120      -8.778   2.986  17.046  1.00 92.43           C  
ATOM   2055  OD1 ASP A 120      -8.279   4.109  16.814  1.00 92.43           O  
ATOM   2056  OD2 ASP A 120      -8.593   2.433  18.155  1.00 92.43           O  
ATOM   2057  N   ALA A 121     -12.822   2.201  14.329  1.00 93.49           N  
ATOM   2058  H   ALA A 121     -13.304   2.663  15.087  1.00 93.49           H  
ATOM   2059  CA  ALA A 121     -13.637   1.611  13.274  1.00 93.49           C  
ATOM   2060  HA  ALA A 121     -13.072   0.800  12.815  1.00 93.49           H  
ATOM   2061  C   ALA A 121     -13.947   2.647  12.190  1.00 93.49           C  
ATOM   2062  CB  ALA A 121     -14.928   1.021  13.857  1.00 93.49           C  
ATOM   2063  HB1 ALA A 121     -14.711   0.397  14.724  1.00 93.49           H  
ATOM   2064  HB2 ALA A 121     -15.593   1.828  14.164  1.00 93.49           H  
ATOM   2065  HB3 ALA A 121     -15.422   0.421  13.093  1.00 93.49           H  
ATOM   2066  O   ALA A 121     -14.335   3.776  12.476  1.00 93.49           O  
ATOM   2067  N   TYR A 122     -13.864   2.241  10.925  1.00 92.17           N  
ATOM   2068  H   TYR A 122     -13.563   1.295  10.740  1.00 92.17           H  
ATOM   2069  CA  TYR A 122     -14.282   3.075   9.797  1.00 92.17           C  
ATOM   2070  HA  TYR A 122     -14.633   4.038  10.168  1.00 92.17           H  
ATOM   2071  C   TYR A 122     -15.445   2.438   9.057  1.00 92.17           C  
ATOM   2072  CB  TYR A 122     -13.109   3.372   8.860  1.00 92.17           C  
ATOM   2073  HB2 TYR A 122     -13.466   3.987   8.034  1.00 92.17           H  
ATOM   2074  HB3 TYR A 122     -12.377   3.966   9.406  1.00 92.17           H  
ATOM   2075  O   TYR A 122     -15.577   1.217   8.984  1.00 92.17           O  
ATOM   2076  CG  TYR A 122     -12.422   2.144   8.299  1.00 92.17           C  
ATOM   2077  CD1 TYR A 122     -11.371   1.563   9.029  1.00 92.17           C  
ATOM   2078  HD1 TYR A 122     -11.099   1.968   9.993  1.00 92.17           H  
ATOM   2079  CD2 TYR A 122     -12.819   1.591   7.063  1.00 92.17           C  
ATOM   2080  HD2 TYR A 122     -13.641   2.029   6.518  1.00 92.17           H  
ATOM   2081  CE1 TYR A 122     -10.688   0.453   8.512  1.00 92.17           C  
ATOM   2082  HE1 TYR A 122      -9.890   0.006   9.086  1.00 92.17           H  
ATOM   2083  CE2 TYR A 122     -12.142   0.466   6.545  1.00 92.17           C  
ATOM   2084  HE2 TYR A 122     -12.439   0.036   5.599  1.00 92.17           H  
ATOM   2085  OH  TYR A 122     -10.301  -1.097   6.777  1.00 92.17           O  
ATOM   2086  HH  TYR A 122     -10.781  -1.742   6.252  1.00 92.17           H  
ATOM   2087  CZ  TYR A 122     -11.069  -0.092   7.272  1.00 92.17           C  
ATOM   2088  N   PHE A 123     -16.307   3.263   8.479  1.00 92.92           N  
ATOM   2089  H   PHE A 123     -16.171   4.261   8.555  1.00 92.92           H  
ATOM   2090  CA  PHE A 123     -17.449   2.760   7.735  1.00 92.92           C  
ATOM   2091  HA  PHE A 123     -17.807   1.851   8.219  1.00 92.92           H  
ATOM   2092  C   PHE A 123     -17.046   2.396   6.302  1.00 92.92           C  
ATOM   2093  CB  PHE A 123     -18.584   3.776   7.814  1.00 92.92           C  
ATOM   2094  HB2 PHE A 123     -18.338   4.653   7.216  1.00 92.92           H  
ATOM   2095  HB3 PHE A 123     -18.702   4.100   8.848  1.00 92.92           H  
ATOM   2096  O   PHE A 123     -16.723   3.260   5.487  1.00 92.92           O  
ATOM   2097  CG  PHE A 123     -19.896   3.186   7.359  1.00 92.92           C  
ATOM   2098  CD1 PHE A 123     -20.409   3.499   6.088  1.00 92.92           C  
ATOM   2099  HD1 PHE A 123     -19.870   4.179   5.445  1.00 92.92           H  
ATOM   2100  CD2 PHE A 123     -20.599   2.314   8.211  1.00 92.92           C  
ATOM   2101  HD2 PHE A 123     -20.211   2.087   9.193  1.00 92.92           H  
ATOM   2102  CE1 PHE A 123     -21.640   2.956   5.678  1.00 92.92           C  
ATOM   2103  HE1 PHE A 123     -22.063   3.225   4.721  1.00 92.92           H  
ATOM   2104  CE2 PHE A 123     -21.825   1.769   7.799  1.00 92.92           C  
ATOM   2105  HE2 PHE A 123     -22.383   1.130   8.469  1.00 92.92           H  
ATOM   2106  CZ  PHE A 123     -22.347   2.099   6.538  1.00 92.92           C  
ATOM   2107  HZ  PHE A 123     -23.314   1.718   6.245  1.00 92.92           H  
ATOM   2108  N   ASN A 124     -17.069   1.104   5.973  1.00 91.10           N  
ATOM   2109  H   ASN A 124     -17.343   0.428   6.673  1.00 91.10           H  
ATOM   2110  CA  ASN A 124     -16.821   0.634   4.616  1.00 91.10           C  
ATOM   2111  HA  ASN A 124     -16.068   1.275   4.159  1.00 91.10           H  
ATOM   2112  C   ASN A 124     -18.107   0.744   3.783  1.00 91.10           C  
ATOM   2113  CB  ASN A 124     -16.236  -0.787   4.660  1.00 91.10           C  
ATOM   2114  HB2 ASN A 124     -15.349  -0.778   5.293  1.00 91.10           H  
ATOM   2115  HB3 ASN A 124     -16.955  -1.476   5.104  1.00 91.10           H  
ATOM   2116  O   ASN A 124     -19.024  -0.069   3.924  1.00 91.10           O  
ATOM   2117  CG  ASN A 124     -15.841  -1.307   3.284  1.00 91.10           C  
ATOM   2118  ND2 ASN A 124     -14.927  -2.239   3.223  1.00 91.10           N  
ATOM   2119 HD21 ASN A 124     -14.392  -2.440   4.057  1.00 91.10           H  
ATOM   2120 HD22 ASN A 124     -14.557  -2.492   2.318  1.00 91.10           H  
ATOM   2121  OD1 ASN A 124     -16.351  -0.906   2.244  1.00 91.10           O  
ATOM   2122  N   LEU A 125     -18.144   1.713   2.864  1.00 88.67           N  
ATOM   2123  H   LEU A 125     -17.390   2.386   2.876  1.00 88.67           H  
ATOM   2124  CA  LEU A 125     -19.286   1.973   1.976  1.00 88.67           C  
ATOM   2125  HA  LEU A 125     -20.168   2.173   2.584  1.00 88.67           H  
ATOM   2126  C   LEU A 125     -19.635   0.784   1.068  1.00 88.67           C  
ATOM   2127  CB  LEU A 125     -18.973   3.201   1.099  1.00 88.67           C  
ATOM   2128  HB2 LEU A 125     -18.055   3.005   0.546  1.00 88.67           H  
ATOM   2129  HB3 LEU A 125     -19.775   3.319   0.371  1.00 88.67           H  
ATOM   2130  O   LEU A 125     -20.807   0.534   0.797  1.00 88.67           O  
ATOM   2131  CG  LEU A 125     -18.816   4.532   1.858  1.00 88.67           C  
ATOM   2132  HG  LEU A 125     -18.067   4.419   2.641  1.00 88.67           H  
ATOM   2133  CD1 LEU A 125     -18.345   5.618   0.892  1.00 88.67           C  
ATOM   2134 HD11 LEU A 125     -19.072   5.762   0.093  1.00 88.67           H  
ATOM   2135 HD12 LEU A 125     -17.382   5.343   0.462  1.00 88.67           H  
ATOM   2136 HD13 LEU A 125     -18.223   6.557   1.431  1.00 88.67           H  
ATOM   2137  CD2 LEU A 125     -20.134   4.983   2.488  1.00 88.67           C  
ATOM   2138 HD21 LEU A 125     -20.895   5.120   1.721  1.00 88.67           H  
ATOM   2139 HD22 LEU A 125     -19.984   5.929   3.009  1.00 88.67           H  
ATOM   2140 HD23 LEU A 125     -20.481   4.246   3.212  1.00 88.67           H  
ATOM   2141  N   THR A 126     -18.634   0.015   0.628  1.00 85.11           N  
ATOM   2142  H   THR A 126     -17.705   0.199   0.979  1.00 85.11           H  
ATOM   2143  CA  THR A 126     -18.845  -1.129  -0.278  1.00 85.11           C  
ATOM   2144  HA  THR A 126     -19.420  -0.796  -1.142  1.00 85.11           H  
ATOM   2145  C   THR A 126     -19.627  -2.240   0.413  1.00 85.11           C  
ATOM   2146  CB  THR A 126     -17.506  -1.703  -0.770  1.00 85.11           C  
ATOM   2147  HB  THR A 126     -16.947  -2.113   0.071  1.00 85.11           H  
ATOM   2148  O   THR A 126     -20.471  -2.899  -0.197  1.00 85.11           O  
ATOM   2149  CG2 THR A 126     -17.686  -2.800  -1.820  1.00 85.11           C  
ATOM   2150 HG21 THR A 126     -18.306  -2.430  -2.636  1.00 85.11           H  
ATOM   2151 HG22 THR A 126     -18.151  -3.680  -1.375  1.00 85.11           H  
ATOM   2152 HG23 THR A 126     -16.710  -3.084  -2.213  1.00 85.11           H  
ATOM   2153  OG1 THR A 126     -16.737  -0.698  -1.382  1.00 85.11           O  
ATOM   2154  HG1 THR A 126     -16.302  -0.190  -0.694  1.00 85.11           H  
ATOM   2155  N   GLN A 127     -19.338  -2.461   1.695  1.00 85.49           N  
ATOM   2156  H   GLN A 127     -18.660  -1.860   2.142  1.00 85.49           H  
ATOM   2157  CA  GLN A 127     -19.970  -3.513   2.486  1.00 85.49           C  
ATOM   2158  HA  GLN A 127     -20.417  -4.243   1.811  1.00 85.49           H  
ATOM   2159  C   GLN A 127     -21.121  -3.000   3.361  1.00 85.49           C  
ATOM   2160  CB  GLN A 127     -18.906  -4.251   3.299  1.00 85.49           C  
ATOM   2161  HB2 GLN A 127     -19.413  -5.053   3.836  1.00 85.49           H  
ATOM   2162  HB3 GLN A 127     -18.456  -3.576   4.026  1.00 85.49           H  
ATOM   2163  O   GLN A 127     -21.890  -3.810   3.879  1.00 85.49           O  
ATOM   2164  CG  GLN A 127     -17.801  -4.845   2.397  1.00 85.49           C  
ATOM   2165  HG2 GLN A 127     -18.250  -5.302   1.516  1.00 85.49           H  
ATOM   2166  HG3 GLN A 127     -17.132  -4.049   2.071  1.00 85.49           H  
ATOM   2167  CD  GLN A 127     -16.984  -5.912   3.110  1.00 85.49           C  
ATOM   2168  NE2 GLN A 127     -15.908  -6.401   2.530  1.00 85.49           N  
ATOM   2169 HE21 GLN A 127     -15.513  -5.960   1.711  1.00 85.49           H  
ATOM   2170 HE22 GLN A 127     -15.304  -6.995   3.080  1.00 85.49           H  
ATOM   2171  OE1 GLN A 127     -17.359  -6.376   4.168  1.00 85.49           O  
ATOM   2172  N   ASN A 128     -21.268  -1.676   3.480  1.00 88.56           N  
ATOM   2173  H   ASN A 128     -20.568  -1.090   3.049  1.00 88.56           H  
ATOM   2174  CA  ASN A 128     -22.225  -0.989   4.343  1.00 88.56           C  
ATOM   2175  HA  ASN A 128     -21.946   0.064   4.350  1.00 88.56           H  
ATOM   2176  C   ASN A 128     -22.126  -1.462   5.805  1.00 88.56           C  
ATOM   2177  CB  ASN A 128     -23.620  -1.098   3.707  1.00 88.56           C  
ATOM   2178  HB2 ASN A 128     -23.986  -2.121   3.788  1.00 88.56           H  
ATOM   2179  HB3 ASN A 128     -23.552  -0.832   2.652  1.00 88.56           H  
ATOM   2180  O   ASN A 128     -23.130  -1.855   6.409  1.00 88.56           O  
ATOM   2181  CG  ASN A 128     -24.605  -0.143   4.343  1.00 88.56           C  
ATOM   2182  ND2 ASN A 128     -25.596  -0.626   5.049  1.00 88.56           N  
ATOM   2183 HD21 ASN A 128     -25.478  -1.557   5.423  1.00 88.56           H  
ATOM   2184 HD22 ASN A 128     -26.123   0.085   5.534  1.00 88.56           H  
ATOM   2185  OD1 ASN A 128     -24.506   1.055   4.209  1.00 88.56           O  
ATOM   2186  N   GLN A 129     -20.894  -1.530   6.323  1.00 92.36           N  
ATOM   2187  H   GLN A 129     -20.134  -1.142   5.782  1.00 92.36           H  
ATOM   2188  CA  GLN A 129     -20.551  -2.050   7.651  1.00 92.36           C  
ATOM   2189  HA  GLN A 129     -21.381  -1.883   8.337  1.00 92.36           H  
ATOM   2190  C   GLN A 129     -19.327  -1.339   8.226  1.00 92.36           C  
ATOM   2191  CB  GLN A 129     -20.237  -3.553   7.571  1.00 92.36           C  
ATOM   2192  HB2 GLN A 129     -19.508  -3.726   6.779  1.00 92.36           H  
ATOM   2193  HB3 GLN A 129     -19.790  -3.881   8.509  1.00 92.36           H  
ATOM   2194  O   GLN A 129     -18.452  -0.906   7.476  1.00 92.36           O  
ATOM   2195  CG  GLN A 129     -21.475  -4.411   7.305  1.00 92.36           C  
ATOM   2196  HG2 GLN A 129     -21.933  -4.131   6.356  1.00 92.36           H  
ATOM   2197  HG3 GLN A 129     -21.148  -5.446   7.199  1.00 92.36           H  
ATOM   2198  CD  GLN A 129     -22.509  -4.316   8.424  1.00 92.36           C  
ATOM   2199  NE2 GLN A 129     -23.766  -4.119   8.119  1.00 92.36           N  
ATOM   2200 HE21 GLN A 129     -24.310  -3.909   8.943  1.00 92.36           H  
ATOM   2201 HE22 GLN A 129     -23.907  -3.603   7.262  1.00 92.36           H  
ATOM   2202  OE1 GLN A 129     -22.217  -4.430   9.596  1.00 92.36           O  
ATOM   2203  N   PHE A 130     -19.242  -1.287   9.555  1.00 94.74           N  
ATOM   2204  H   PHE A 130     -19.976  -1.692  10.118  1.00 94.74           H  
ATOM   2205  CA  PHE A 130     -18.033  -0.846  10.241  1.00 94.74           C  
ATOM   2206  HA  PHE A 130     -17.677   0.068   9.766  1.00 94.74           H  
ATOM   2207  C   PHE A 130     -16.933  -1.896  10.116  1.00 94.74           C  
ATOM   2208  CB  PHE A 130     -18.333  -0.520  11.705  1.00 94.74           C  
ATOM   2209  HB2 PHE A 130     -17.391  -0.410  12.242  1.00 94.74           H  
ATOM   2210  HB3 PHE A 130     -18.878  -1.346  12.162  1.00 94.74           H  
ATOM   2211  O   PHE A 130     -17.150  -3.084  10.373  1.00 94.74           O  
ATOM   2212  CG  PHE A 130     -19.111   0.767  11.858  1.00 94.74           C  
ATOM   2213  CD1 PHE A 130     -18.454   2.001  11.694  1.00 94.74           C  
ATOM   2214  HD1 PHE A 130     -17.392   2.033  11.498  1.00 94.74           H  
ATOM   2215  CD2 PHE A 130     -20.490   0.735  12.141  1.00 94.74           C  
ATOM   2216  HD2 PHE A 130     -20.995  -0.209  12.283  1.00 94.74           H  
ATOM   2217  CE1 PHE A 130     -19.174   3.201  11.811  1.00 94.74           C  
ATOM   2218  HE1 PHE A 130     -18.666   4.149  11.710  1.00 94.74           H  
ATOM   2219  CE2 PHE A 130     -21.208   1.938  12.257  1.00 94.74           C  
ATOM   2220  HE2 PHE A 130     -22.262   1.921  12.492  1.00 94.74           H  
ATOM   2221  CZ  PHE A 130     -20.551   3.169  12.091  1.00 94.74           C  
ATOM   2222  HZ  PHE A 130     -21.098   4.095  12.195  1.00 94.74           H  
ATOM   2223  N   GLU A 131     -15.755  -1.443   9.715  1.00 95.76           N  
ATOM   2224  H   GLU A 131     -15.655  -0.453   9.538  1.00 95.76           H  
ATOM   2225  CA  GLU A 131     -14.569  -2.247   9.505  1.00 95.76           C  
ATOM   2226  HA  GLU A 131     -14.843  -3.288   9.677  1.00 95.76           H  
ATOM   2227  C   GLU A 131     -13.480  -1.865  10.505  1.00 95.76           C  
ATOM   2228  CB  GLU A 131     -14.110  -2.133   8.046  1.00 95.76           C  
ATOM   2229  HB2 GLU A 131     -13.839  -1.096   7.846  1.00 95.76           H  
ATOM   2230  HB3 GLU A 131     -14.951  -2.396   7.406  1.00 95.76           H  
ATOM   2231  O   GLU A 131     -13.194  -0.690  10.725  1.00 95.76           O  
ATOM   2232  CG  GLU A 131     -12.919  -3.053   7.712  1.00 95.76           C  
ATOM   2233  HG2 GLU A 131     -13.184  -4.084   7.945  1.00 95.76           H  
ATOM   2234  HG3 GLU A 131     -12.072  -2.781   8.342  1.00 95.76           H  
ATOM   2235  CD  GLU A 131     -12.487  -2.964   6.237  1.00 95.76           C  
ATOM   2236  OE1 GLU A 131     -11.321  -3.315   5.941  1.00 95.76           O  
ATOM   2237  OE2 GLU A 131     -13.259  -2.461   5.391  1.00 95.76           O  
ATOM   2238  N   LEU A 132     -12.858  -2.884  11.092  1.00 96.56           N  
ATOM   2239  H   LEU A 132     -13.161  -3.817  10.852  1.00 96.56           H  
ATOM   2240  CA  LEU A 132     -11.700  -2.760  11.964  1.00 96.56           C  
ATOM   2241  HA  LEU A 132     -11.397  -1.715  12.030  1.00 96.56           H  
ATOM   2242  C   LEU A 132     -10.543  -3.555  11.368  1.00 96.56           C  
ATOM   2243  CB  LEU A 132     -12.054  -3.260  13.368  1.00 96.56           C  
ATOM   2244  HB2 LEU A 132     -11.127  -3.382  13.929  1.00 96.56           H  
ATOM   2245  HB3 LEU A 132     -12.530  -4.237  13.274  1.00 96.56           H  
ATOM   2246  O   LEU A 132     -10.694  -4.720  10.991  1.00 96.56           O  
ATOM   2247  CG  LEU A 132     -12.970  -2.315  14.161  1.00 96.56           C  
ATOM   2248  HG  LEU A 132     -13.754  -1.911  13.521  1.00 96.56           H  
ATOM   2249  CD1 LEU A 132     -13.619  -3.071  15.316  1.00 96.56           C  
ATOM   2250 HD11 LEU A 132     -14.263  -2.391  15.874  1.00 96.56           H  
ATOM   2251 HD12 LEU A 132     -14.222  -3.895  14.934  1.00 96.56           H  
ATOM   2252 HD13 LEU A 132     -12.839  -3.448  15.978  1.00 96.56           H  
ATOM   2253  CD2 LEU A 132     -12.137  -1.186  14.759  1.00 96.56           C  
ATOM   2254 HD21 LEU A 132     -12.775  -0.512  15.330  1.00 96.56           H  
ATOM   2255 HD22 LEU A 132     -11.648  -0.611  13.973  1.00 96.56           H  
ATOM   2256 HD23 LEU A 132     -11.379  -1.584  15.434  1.00 96.56           H  
ATOM   2257  N   THR A 133      -9.373  -2.926  11.287  1.00 97.33           N  
ATOM   2258  H   THR A 133      -9.296  -2.004  11.692  1.00 97.33           H  
ATOM   2259  CA  THR A 133      -8.152  -3.575  10.798  1.00 97.33           C  
ATOM   2260  HA  THR A 133      -8.419  -4.475  10.244  1.00 97.33           H  
ATOM   2261  C   THR A 133      -7.277  -3.983  11.976  1.00 97.33           C  
ATOM   2262  CB  THR A 133      -7.379  -2.665   9.836  1.00 97.33           C  
ATOM   2263  HB  THR A 133      -7.010  -1.793  10.375  1.00 97.33           H  
ATOM   2264  O   THR A 133      -6.970  -3.152  12.821  1.00 97.33           O  
ATOM   2265  CG2 THR A 133      -6.209  -3.395   9.177  1.00 97.33           C  
ATOM   2266 HG21 THR A 133      -5.504  -3.741   9.932  1.00 97.33           H  
ATOM   2267 HG22 THR A 133      -6.574  -4.254   8.614  1.00 97.33           H  
ATOM   2268 HG23 THR A 133      -5.686  -2.714   8.506  1.00 97.33           H  
ATOM   2269  OG1 THR A 133      -8.207  -2.234   8.772  1.00 97.33           O  
ATOM   2270  HG1 THR A 133      -9.116  -2.371   9.047  1.00 97.33           H  
ATOM   2271  N   TYR A 134      -6.843  -5.238  12.015  1.00 97.83           N  
ATOM   2272  H   TYR A 134      -7.082  -5.850  11.248  1.00 97.83           H  
ATOM   2273  CA  TYR A 134      -5.928  -5.767  13.029  1.00 97.83           C  
ATOM   2274  HA  TYR A 134      -5.608  -4.970  13.700  1.00 97.83           H  
ATOM   2275  C   TYR A 134      -4.684  -6.346  12.370  1.00 97.83           C  
ATOM   2276  CB  TYR A 134      -6.617  -6.847  13.869  1.00 97.83           C  
ATOM   2277  HB2 TYR A 134      -5.868  -7.365  14.468  1.00 97.83           H  
ATOM   2278  HB3 TYR A 134      -7.066  -7.580  13.199  1.00 97.83           H  
ATOM   2279  O   TYR A 134      -4.726  -6.787  11.221  1.00 97.83           O  
ATOM   2280  CG  TYR A 134      -7.681  -6.321  14.802  1.00 97.83           C  
ATOM   2281  CD1 TYR A 134      -7.379  -6.064  16.153  1.00 97.83           C  
ATOM   2282  HD1 TYR A 134      -6.376  -6.220  16.524  1.00 97.83           H  
ATOM   2283  CD2 TYR A 134      -8.972  -6.079  14.305  1.00 97.83           C  
ATOM   2284  HD2 TYR A 134      -9.185  -6.229  13.257  1.00 97.83           H  
ATOM   2285  CE1 TYR A 134      -8.381  -5.578  17.016  1.00 97.83           C  
ATOM   2286  HE1 TYR A 134      -8.158  -5.376  18.053  1.00 97.83           H  
ATOM   2287  CE2 TYR A 134      -9.968  -5.590  15.163  1.00 97.83           C  
ATOM   2288  HE2 TYR A 134     -10.964  -5.381  14.801  1.00 97.83           H  
ATOM   2289  OH  TYR A 134     -10.658  -4.824  17.287  1.00 97.83           O  
ATOM   2290  HH  TYR A 134     -10.361  -4.657  18.184  1.00 97.83           H  
ATOM   2291  CZ  TYR A 134      -9.672  -5.325  16.509  1.00 97.83           C  
ATOM   2292  N   PHE A 135      -3.598  -6.399  13.130  1.00 97.21           N  
ATOM   2293  H   PHE A 135      -3.669  -6.065  14.081  1.00 97.21           H  
ATOM   2294  CA  PHE A 135      -2.440  -7.231  12.826  1.00 97.21           C  
ATOM   2295  HA  PHE A 135      -2.456  -7.521  11.775  1.00 97.21           H  
ATOM   2296  C   PHE A 135      -2.506  -8.510  13.677  1.00 97.21           C  
ATOM   2297  CB  PHE A 135      -1.176  -6.402  13.078  1.00 97.21           C  
ATOM   2298  HB2 PHE A 135      -1.011  -6.313  14.152  1.00 97.21           H  
ATOM   2299  HB3 PHE A 135      -1.319  -5.394  12.688  1.00 97.21           H  
ATOM   2300  O   PHE A 135      -2.956  -8.438  14.819  1.00 97.21           O  
ATOM   2301  CG  PHE A 135       0.054  -6.975  12.419  1.00 97.21           C  
ATOM   2302  CD1 PHE A 135       0.989  -7.694  13.180  1.00 97.21           C  
ATOM   2303  HD1 PHE A 135       0.849  -7.804  14.245  1.00 97.21           H  
ATOM   2304  CD2 PHE A 135       0.258  -6.793  11.039  1.00 97.21           C  
ATOM   2305  HD2 PHE A 135      -0.451  -6.225  10.455  1.00 97.21           H  
ATOM   2306  CE1 PHE A 135       2.121  -8.248  12.561  1.00 97.21           C  
ATOM   2307  HE1 PHE A 135       2.842  -8.799  13.147  1.00 97.21           H  
ATOM   2308  CE2 PHE A 135       1.395  -7.341  10.419  1.00 97.21           C  
ATOM   2309  HE2 PHE A 135       1.561  -7.197   9.362  1.00 97.21           H  
ATOM   2310  CZ  PHE A 135       2.325  -8.068  11.182  1.00 97.21           C  
ATOM   2311  HZ  PHE A 135       3.210  -8.476  10.715  1.00 97.21           H  
ATOM   2312  N   ASP A 136      -2.073  -9.672  13.170  1.00 96.31           N  
ATOM   2313  H   ASP A 136      -1.777  -9.690  12.204  1.00 96.31           H  
ATOM   2314  CA  ASP A 136      -2.209 -10.962  13.891  1.00 96.31           C  
ATOM   2315  HA  ASP A 136      -3.272 -11.128  14.065  1.00 96.31           H  
ATOM   2316  C   ASP A 136      -1.528 -10.934  15.276  1.00 96.31           C  
ATOM   2317  CB  ASP A 136      -1.677 -12.133  13.022  1.00 96.31           C  
ATOM   2318  HB2 ASP A 136      -0.588 -12.142  13.064  1.00 96.31           H  
ATOM   2319  HB3 ASP A 136      -1.964 -11.933  11.989  1.00 96.31           H  
ATOM   2320  O   ASP A 136      -2.001 -11.584  16.216  1.00 96.31           O  
ATOM   2321  CG  ASP A 136      -2.219 -13.545  13.379  1.00 96.31           C  
ATOM   2322  OD1 ASP A 136      -3.271 -13.668  14.040  1.00 96.31           O  
ATOM   2323  OD2 ASP A 136      -1.736 -14.575  12.835  1.00 96.31           O  
ATOM   2324  N   ASP A 137      -0.467 -10.134  15.423  1.00 95.43           N  
ATOM   2325  H   ASP A 137      -0.124  -9.664  14.598  1.00 95.43           H  
ATOM   2326  CA  ASP A 137       0.295  -9.967  16.669  1.00 95.43           C  
ATOM   2327  HA  ASP A 137       0.168 -10.867  17.272  1.00 95.43           H  
ATOM   2328  C   ASP A 137      -0.187  -8.812  17.564  1.00 95.43           C  
ATOM   2329  CB  ASP A 137       1.794  -9.860  16.347  1.00 95.43           C  
ATOM   2330  HB2 ASP A 137       1.979  -8.968  15.749  1.00 95.43           H  
ATOM   2331  HB3 ASP A 137       2.351  -9.762  17.279  1.00 95.43           H  
ATOM   2332  O   ASP A 137       0.245  -8.709  18.711  1.00 95.43           O  
ATOM   2333  CG  ASP A 137       2.303 -11.104  15.612  1.00 95.43           C  
ATOM   2334  OD1 ASP A 137       1.864 -12.228  15.988  1.00 95.43           O  
ATOM   2335  OD2 ASP A 137       3.094 -10.925  14.660  1.00 95.43           O  
ATOM   2336  N   CYS A 138      -1.116  -7.972  17.094  1.00 96.02           N  
ATOM   2337  H   CYS A 138      -1.540  -8.172  16.200  1.00 96.02           H  
ATOM   2338  CA  CYS A 138      -1.641  -6.839  17.858  1.00 96.02           C  
ATOM   2339  HA  CYS A 138      -1.040  -6.701  18.757  1.00 96.02           H  
ATOM   2340  C   CYS A 138      -3.084  -7.098  18.303  1.00 96.02           C  
ATOM   2341  CB  CYS A 138      -1.527  -5.546  17.040  1.00 96.02           C  
ATOM   2342  HB2 CYS A 138      -2.086  -5.653  16.110  1.00 96.02           H  
ATOM   2343  HB3 CYS A 138      -1.961  -4.717  17.600  1.00 96.02           H  
ATOM   2344  O   CYS A 138      -3.978  -7.316  17.487  1.00 96.02           O  
ATOM   2345  SG  CYS A 138       0.214  -5.170  16.677  1.00 96.02           S  
ATOM   2346  HG  CYS A 138       0.687  -5.245  17.924  1.00 96.02           H  
ATOM   2347  N   SER A 139      -3.338  -7.021  19.610  1.00 96.76           N  
ATOM   2348  H   SER A 139      -2.581  -6.833  20.251  1.00 96.76           H  
ATOM   2349  CA  SER A 139      -4.681  -7.197  20.182  1.00 96.76           C  
ATOM   2350  HA  SER A 139      -5.158  -8.047  19.694  1.00 96.76           H  
ATOM   2351  C   SER A 139      -5.601  -5.986  19.987  1.00 96.76           C  
ATOM   2352  CB  SER A 139      -4.566  -7.527  21.672  1.00 96.76           C  
ATOM   2353  HB2 SER A 139      -4.038  -8.473  21.788  1.00 96.76           H  
ATOM   2354  HB3 SER A 139      -5.561  -7.624  22.106  1.00 96.76           H  
ATOM   2355  O   SER A 139      -6.809  -6.108  20.175  1.00 96.76           O  
ATOM   2356  OG  SER A 139      -3.846  -6.503  22.335  1.00 96.76           O  
ATOM   2357  HG  SER A 139      -3.725  -6.743  23.256  1.00 96.76           H  
ATOM   2358  N   VAL A 140      -5.049  -4.832  19.614  1.00 96.49           N  
ATOM   2359  H   VAL A 140      -4.057  -4.836  19.423  1.00 96.49           H  
ATOM   2360  CA  VAL A 140      -5.752  -3.557  19.408  1.00 96.49           C  
ATOM   2361  HA  VAL A 140      -6.761  -3.636  19.814  1.00 96.49           H  
ATOM   2362  C   VAL A 140      -5.840  -3.274  17.902  1.00 96.49           C  
ATOM   2363  CB  VAL A 140      -5.017  -2.427  20.165  1.00 96.49           C  
ATOM   2364  HB  VAL A 140      -4.001  -2.356  19.777  1.00 96.49           H  
ATOM   2365  O   VAL A 140      -4.903  -3.627  17.175  1.00 96.49           O  
ATOM   2366  CG1 VAL A 140      -5.666  -1.042  20.051  1.00 96.49           C  
ATOM   2367 HG11 VAL A 140      -5.769  -0.745  19.008  1.00 96.49           H  
ATOM   2368 HG12 VAL A 140      -6.637  -1.027  20.546  1.00 96.49           H  
ATOM   2369 HG13 VAL A 140      -5.026  -0.303  20.534  1.00 96.49           H  
ATOM   2370  CG2 VAL A 140      -4.939  -2.743  21.667  1.00 96.49           C  
ATOM   2371 HG21 VAL A 140      -4.448  -1.924  22.193  1.00 96.49           H  
ATOM   2372 HG22 VAL A 140      -4.355  -3.647  21.840  1.00 96.49           H  
ATOM   2373 HG23 VAL A 140      -5.941  -2.878  22.075  1.00 96.49           H  
ATOM   2374  N   PRO A 141      -6.939  -2.677  17.404  1.00 96.39           N  
ATOM   2375  CA  PRO A 141      -7.043  -2.304  16.000  1.00 96.39           C  
ATOM   2376  HA  PRO A 141      -6.891  -3.187  15.380  1.00 96.39           H  
ATOM   2377  C   PRO A 141      -5.997  -1.248  15.621  1.00 96.39           C  
ATOM   2378  CB  PRO A 141      -8.473  -1.795  15.805  1.00 96.39           C  
ATOM   2379  HB2 PRO A 141      -8.536  -1.006  15.054  1.00 96.39           H  
ATOM   2380  HB3 PRO A 141      -9.121  -2.628  15.532  1.00 96.39           H  
ATOM   2381  O   PRO A 141      -5.606  -0.402  16.424  1.00 96.39           O  
ATOM   2382  CG  PRO A 141      -8.852  -1.283  17.193  1.00 96.39           C  
ATOM   2383  HG2 PRO A 141      -9.931  -1.281  17.349  1.00 96.39           H  
ATOM   2384  HG3 PRO A 141      -8.437  -0.287  17.346  1.00 96.39           H  
ATOM   2385  CD  PRO A 141      -8.148  -2.274  18.112  1.00 96.39           C  
ATOM   2386  HD2 PRO A 141      -8.788  -3.145  18.253  1.00 96.39           H  
ATOM   2387  HD3 PRO A 141      -7.951  -1.805  19.076  1.00 96.39           H  
ATOM   2388  N   ILE A 142      -5.552  -1.291  14.368  1.00 94.54           N  
ATOM   2389  H   ILE A 142      -5.963  -1.977  13.751  1.00 94.54           H  
ATOM   2390  CA  ILE A 142      -4.639  -0.302  13.799  1.00 94.54           C  
ATOM   2391  HA  ILE A 142      -3.837  -0.114  14.513  1.00 94.54           H  
ATOM   2392  C   ILE A 142      -5.419   0.992  13.581  1.00 94.54           C  
ATOM   2393  CB  ILE A 142      -4.009  -0.806  12.481  1.00 94.54           C  
ATOM   2394  HB  ILE A 142      -4.809  -0.970  11.759  1.00 94.54           H  
ATOM   2395  O   ILE A 142      -6.334   1.041  12.756  1.00 94.54           O  
ATOM   2396  CG1 ILE A 142      -3.270  -2.148  12.693  1.00 94.54           C  
ATOM   2397 HG12 ILE A 142      -2.451  -2.010  13.399  1.00 94.54           H  
ATOM   2398 HG13 ILE A 142      -3.960  -2.879  13.114  1.00 94.54           H  
ATOM   2399  CG2 ILE A 142      -3.052   0.261  11.910  1.00 94.54           C  
ATOM   2400 HG21 ILE A 142      -2.642  -0.061  10.952  1.00 94.54           H  
ATOM   2401 HG22 ILE A 142      -2.233   0.442  12.605  1.00 94.54           H  
ATOM   2402 HG23 ILE A 142      -3.576   1.200  11.734  1.00 94.54           H  
ATOM   2403  CD1 ILE A 142      -2.718  -2.753  11.396  1.00 94.54           C  
ATOM   2404 HD11 ILE A 142      -1.843  -2.197  11.060  1.00 94.54           H  
ATOM   2405 HD12 ILE A 142      -2.424  -3.787  11.573  1.00 94.54           H  
ATOM   2406 HD13 ILE A 142      -3.483  -2.734  10.620  1.00 94.54           H  
ATOM   2407  N   ASN A 143      -5.018   2.048  14.283  1.00 90.43           N  
ATOM   2408  H   ASN A 143      -4.300   1.924  14.982  1.00 90.43           H  
ATOM   2409  CA  ASN A 143      -5.543   3.385  14.059  1.00 90.43           C  
ATOM   2410  HA  ASN A 143      -6.631   3.330  14.027  1.00 90.43           H  
ATOM   2411  C   ASN A 143      -5.038   3.913  12.701  1.00 90.43           C  
ATOM   2412  CB  ASN A 143      -5.156   4.250  15.269  1.00 90.43           C  
ATOM   2413  HB2 ASN A 143      -4.073   4.353  15.325  1.00 90.43           H  
ATOM   2414  HB3 ASN A 143      -5.509   3.759  16.176  1.00 90.43           H  
ATOM   2415  O   ASN A 143      -3.834   3.958  12.453  1.00 90.43           O  
ATOM   2416  CG  ASN A 143      -5.762   5.638  15.220  1.00 90.43           C  
ATOM   2417  ND2 ASN A 143      -6.133   6.206  16.333  1.00 90.43           N  
ATOM   2418 HD21 ASN A 143      -6.416   5.570  17.064  1.00 90.43           H  
ATOM   2419 HD22 ASN A 143      -6.628   7.080  16.226  1.00 90.43           H  
ATOM   2420  OD1 ASN A 143      -5.873   6.253  14.180  1.00 90.43           O  
ATOM   2421  N   LYS A 144      -5.963   4.303  11.816  1.00 81.33           N  
ATOM   2422  H   LYS A 144      -6.928   4.256  12.110  1.00 81.33           H  
ATOM   2423  CA  LYS A 144      -5.667   4.876  10.489  1.00 81.33           C  
ATOM   2424  HA  LYS A 144      -4.636   4.633  10.229  1.00 81.33           H  
ATOM   2425  C   LYS A 144      -5.711   6.406  10.477  1.00 81.33           C  
ATOM   2426  CB  LYS A 144      -6.579   4.277   9.410  1.00 81.33           C  
ATOM   2427  HB2 LYS A 144      -7.621   4.458   9.676  1.00 81.33           H  
ATOM   2428  HB3 LYS A 144      -6.376   4.772   8.460  1.00 81.33           H  
ATOM   2429  O   LYS A 144      -6.071   7.004   9.466  1.00 81.33           O  
ATOM   2430  CG  LYS A 144      -6.348   2.781   9.206  1.00 81.33           C  
ATOM   2431  HG2 LYS A 144      -6.635   2.238  10.106  1.00 81.33           H  
ATOM   2432  HG3 LYS A 144      -5.294   2.599   8.995  1.00 81.33           H  
ATOM   2433  CD  LYS A 144      -7.198   2.307   8.026  1.00 81.33           C  
ATOM   2434  HD2 LYS A 144      -8.247   2.520   8.233  1.00 81.33           H  
ATOM   2435  HD3 LYS A 144      -6.893   2.829   7.119  1.00 81.33           H  
ATOM   2436  CE  LYS A 144      -6.998   0.805   7.860  1.00 81.33           C  
ATOM   2437  HE2 LYS A 144      -5.949   0.606   7.644  1.00 81.33           H  
ATOM   2438  HE3 LYS A 144      -7.241   0.326   8.808  1.00 81.33           H  
ATOM   2439  NZ  LYS A 144      -7.868   0.266   6.796  1.00 81.33           N  
ATOM   2440  HZ1 LYS A 144      -7.604   0.607   5.882  1.00 81.33           H  
ATOM   2441  HZ2 LYS A 144      -7.873  -0.743   6.830  1.00 81.33           H  
ATOM   2442  HZ3 LYS A 144      -8.830   0.518   6.973  1.00 81.33           H  
ATOM   2443  N   SER A 145      -5.386   7.047  11.594  1.00 80.83           N  
ATOM   2444  H   SER A 145      -5.165   6.510  12.420  1.00 80.83           H  
ATOM   2445  CA  SER A 145      -5.260   8.500  11.651  1.00 80.83           C  
ATOM   2446  HA  SER A 145      -6.197   8.931  11.298  1.00 80.83           H  
ATOM   2447  C   SER A 145      -4.153   8.940  10.701  1.00 80.83           C  
ATOM   2448  CB  SER A 145      -5.041   9.035  13.073  1.00 80.83           C  
ATOM   2449  HB2 SER A 145      -5.976   8.950  13.627  1.00 80.83           H  
ATOM   2450  HB3 SER A 145      -4.773  10.090  13.018  1.00 80.83           H  
ATOM   2451  O   SER A 145      -2.982   8.595  10.850  1.00 80.83           O  
ATOM   2452  OG  SER A 145      -4.038   8.336  13.780  1.00 80.83           O  
ATOM   2453  HG  SER A 145      -4.438   7.504  14.042  1.00 80.83           H  
ATOM   2454  N   ILE A 146      -4.546   9.693   9.679  1.00 71.51           N  
ATOM   2455  H   ILE A 146      -5.530   9.896   9.573  1.00 71.51           H  
ATOM   2456  CA  ILE A 146      -3.610  10.354   8.782  1.00 71.51           C  
ATOM   2457  HA  ILE A 146      -2.720   9.738   8.659  1.00 71.51           H  
ATOM   2458  C   ILE A 146      -3.220  11.649   9.481  1.00 71.51           C  
ATOM   2459  CB  ILE A 146      -4.234  10.571   7.387  1.00 71.51           C  
ATOM   2460  HB  ILE A 146      -5.136  11.172   7.497  1.00 71.51           H  
ATOM   2461  O   ILE A 146      -4.020  12.578   9.577  1.00 71.51           O  
ATOM   2462  CG1 ILE A 146      -4.617   9.210   6.756  1.00 71.51           C  
ATOM   2463 HG12 ILE A 146      -3.713   8.637   6.552  1.00 71.51           H  
ATOM   2464 HG13 ILE A 146      -5.224   8.638   7.457  1.00 71.51           H  
ATOM   2465  CG2 ILE A 146      -3.243  11.334   6.486  1.00 71.51           C  
ATOM   2466 HG21 ILE A 146      -2.321  10.766   6.365  1.00 71.51           H  
ATOM   2467 HG22 ILE A 146      -3.684  11.520   5.507  1.00 71.51           H  
ATOM   2468 HG23 ILE A 146      -3.009  12.308   6.915  1.00 71.51           H  
ATOM   2469  CD1 ILE A 146      -5.437   9.331   5.467  1.00 71.51           C  
ATOM   2470 HD11 ILE A 146      -4.836   9.765   4.669  1.00 71.51           H  
ATOM   2471 HD12 ILE A 146      -6.315   9.953   5.643  1.00 71.51           H  
ATOM   2472 HD13 ILE A 146      -5.764   8.339   5.155  1.00 71.51           H  
ATOM   2473  N   LYS A 147      -1.997  11.703  10.007  1.00 74.99           N  
ATOM   2474  H   LYS A 147      -1.401  10.890   9.930  1.00 74.99           H  
ATOM   2475  CA  LYS A 147      -1.408  12.968  10.436  1.00 74.99           C  
ATOM   2476  HA  LYS A 147      -2.181  13.604  10.868  1.00 74.99           H  
ATOM   2477  C   LYS A 147      -0.869  13.670   9.196  1.00 74.99           C  
ATOM   2478  CB  LYS A 147      -0.324  12.747  11.497  1.00 74.99           C  
ATOM   2479  HB2 LYS A 147       0.417  12.040  11.126  1.00 74.99           H  
ATOM   2480  HB3 LYS A 147       0.174  13.699  11.682  1.00 74.99           H  
ATOM   2481  O   LYS A 147       0.032  13.158   8.538  1.00 74.99           O  
ATOM   2482  CG  LYS A 147      -0.925  12.233  12.815  1.00 74.99           C  
ATOM   2483  HG2 LYS A 147      -1.348  11.240  12.665  1.00 74.99           H  
ATOM   2484  HG3 LYS A 147      -1.713  12.911  13.142  1.00 74.99           H  
ATOM   2485  CD  LYS A 147       0.162  12.168  13.891  1.00 74.99           C  
ATOM   2486  HD2 LYS A 147       0.595  13.160  14.015  1.00 74.99           H  
ATOM   2487  HD3 LYS A 147       0.944  11.482  13.567  1.00 74.99           H  
ATOM   2488  CE  LYS A 147      -0.425  11.695  15.223  1.00 74.99           C  
ATOM   2489  HE2 LYS A 147      -0.826  10.689  15.092  1.00 74.99           H  
ATOM   2490  HE3 LYS A 147      -1.251  12.354  15.491  1.00 74.99           H  
ATOM   2491  NZ  LYS A 147       0.612  11.715  16.284  1.00 74.99           N  
ATOM   2492  HZ1 LYS A 147       1.383  11.113  16.031  1.00 74.99           H  
ATOM   2493  HZ2 LYS A 147       0.230  11.415  17.169  1.00 74.99           H  
ATOM   2494  HZ3 LYS A 147       0.978  12.650  16.389  1.00 74.99           H  
ATOM   2495  N   TYR A 148      -1.439  14.824   8.872  1.00 65.57           N  
ATOM   2496  H   TYR A 148      -2.219  15.155   9.422  1.00 65.57           H  
ATOM   2497  CA  TYR A 148      -0.866  15.723   7.879  1.00 65.57           C  
ATOM   2498  HA  TYR A 148      -0.466  15.147   7.045  1.00 65.57           H  
ATOM   2499  C   TYR A 148       0.288  16.473   8.543  1.00 65.57           C  
ATOM   2500  CB  TYR A 148      -1.945  16.666   7.331  1.00 65.57           C  
ATOM   2501  HB2 TYR A 148      -2.374  17.241   8.152  1.00 65.57           H  
ATOM   2502  HB3 TYR A 148      -1.473  17.376   6.651  1.00 65.57           H  
ATOM   2503  O   TYR A 148       0.083  17.509   9.167  1.00 65.57           O  
ATOM   2504  CG  TYR A 148      -3.059  15.958   6.588  1.00 65.57           C  
ATOM   2505  CD1 TYR A 148      -2.886  15.597   5.238  1.00 65.57           C  
ATOM   2506  HD1 TYR A 148      -1.957  15.823   4.735  1.00 65.57           H  
ATOM   2507  CD2 TYR A 148      -4.267  15.660   7.248  1.00 65.57           C  
ATOM   2508  HD2 TYR A 148      -4.401  15.934   8.284  1.00 65.57           H  
ATOM   2509  CE1 TYR A 148      -3.924  14.945   4.545  1.00 65.57           C  
ATOM   2510  HE1 TYR A 148      -3.808  14.666   3.509  1.00 65.57           H  
ATOM   2511  CE2 TYR A 148      -5.308  15.012   6.559  1.00 65.57           C  
ATOM   2512  HE2 TYR A 148      -6.235  14.792   7.068  1.00 65.57           H  
ATOM   2513  OH  TYR A 148      -6.142  14.039   4.529  1.00 65.57           O  
ATOM   2514  HH  TYR A 148      -6.931  13.963   5.070  1.00 65.57           H  
ATOM   2515  CZ  TYR A 148      -5.138  14.656   5.204  1.00 65.57           C  
ATOM   2516  N   GLU A 149       1.488  15.908   8.476  1.00 64.39           N  
ATOM   2517  H   GLU A 149       1.593  15.013   8.019  1.00 64.39           H  
ATOM   2518  CA  GLU A 149       2.701  16.574   8.943  1.00 64.39           C  
ATOM   2519  HA  GLU A 149       2.432  17.380   9.626  1.00 64.39           H  
ATOM   2520  C   GLU A 149       3.401  17.200   7.732  1.00 64.39           C  
ATOM   2521  CB  GLU A 149       3.551  15.581   9.750  1.00 64.39           C  
ATOM   2522  HB2 GLU A 149       4.010  14.851   9.084  1.00 64.39           H  
ATOM   2523  HB3 GLU A 149       2.881  15.054  10.429  1.00 64.39           H  
ATOM   2524  O   GLU A 149       3.968  16.501   6.894  1.00 64.39           O  
ATOM   2525  CG  GLU A 149       4.628  16.281  10.594  1.00 64.39           C  
ATOM   2526  HG2 GLU A 149       4.170  17.127  11.106  1.00 64.39           H  
ATOM   2527  HG3 GLU A 149       5.400  16.669   9.929  1.00 64.39           H  
ATOM   2528  CD  GLU A 149       5.263  15.351  11.645  1.00 64.39           C  
ATOM   2529  OE1 GLU A 149       5.920  15.890  12.563  1.00 64.39           O  
ATOM   2530  OE2 GLU A 149       5.055  14.117  11.567  1.00 64.39           O  
ATOM   2531  N   GLY A 150       3.272  18.520   7.585  1.00 61.43           N  
ATOM   2532  H   GLY A 150       2.692  19.028   8.238  1.00 61.43           H  
ATOM   2533  CA  GLY A 150       3.904  19.284   6.510  1.00 61.43           C  
ATOM   2534  HA2 GLY A 150       4.900  19.585   6.836  1.00 61.43           H  
ATOM   2535  HA3 GLY A 150       4.017  18.659   5.624  1.00 61.43           H  
ATOM   2536  C   GLY A 150       3.123  20.532   6.106  1.00 61.43           C  
ATOM   2537  O   GLY A 150       1.925  20.656   6.374  1.00 61.43           O  
ATOM   2538  N   ASP A 151       3.805  21.455   5.427  1.00 66.11           N  
ATOM   2539  H   ASP A 151       4.801  21.346   5.302  1.00 66.11           H  
ATOM   2540  CA  ASP A 151       3.164  22.617   4.818  1.00 66.11           C  
ATOM   2541  HA  ASP A 151       2.670  23.191   5.602  1.00 66.11           H  
ATOM   2542  C   ASP A 151       2.100  22.148   3.819  1.00 66.11           C  
ATOM   2543  CB  ASP A 151       4.201  23.523   4.131  1.00 66.11           C  
ATOM   2544  HB2 ASP A 151       4.855  22.914   3.506  1.00 66.11           H  
ATOM   2545  HB3 ASP A 151       3.673  24.220   3.481  1.00 66.11           H  
ATOM   2546  O   ASP A 151       2.399  21.446   2.845  1.00 66.11           O  
ATOM   2547  CG  ASP A 151       5.034  24.346   5.118  1.00 66.11           C  
ATOM   2548  OD1 ASP A 151       4.501  24.649   6.207  1.00 66.11           O  
ATOM   2549  OD2 ASP A 151       6.178  24.681   4.747  1.00 66.11           O  
ATOM   2550  N   LYS A 152       0.844  22.555   4.063  1.00 61.91           N  
ATOM   2551  H   LYS A 152       0.716  23.070   4.923  1.00 61.91           H  
ATOM   2552  CA  LYS A 152      -0.365  22.141   3.320  1.00 61.91           C  
ATOM   2553  HA  LYS A 152      -0.581  21.100   3.557  1.00 61.91           H  
ATOM   2554  C   LYS A 152      -0.208  22.211   1.792  1.00 61.91           C  
ATOM   2555  CB  LYS A 152      -1.559  23.022   3.750  1.00 61.91           C  
ATOM   2556  HB2 LYS A 152      -2.405  22.789   3.105  1.00 61.91           H  
ATOM   2557  HB3 LYS A 152      -1.302  24.071   3.599  1.00 61.91           H  
ATOM   2558  O   LYS A 152      -0.875  21.467   1.073  1.00 61.91           O  
ATOM   2559  CG  LYS A 152      -2.002  22.811   5.210  1.00 61.91           C  
ATOM   2560  HG2 LYS A 152      -2.261  21.762   5.353  1.00 61.91           H  
ATOM   2561  HG3 LYS A 152      -1.181  23.064   5.881  1.00 61.91           H  
ATOM   2562  CD  LYS A 152      -3.221  23.685   5.555  1.00 61.91           C  
ATOM   2563  HD2 LYS A 152      -2.953  24.734   5.433  1.00 61.91           H  
ATOM   2564  HD3 LYS A 152      -4.034  23.445   4.871  1.00 61.91           H  
ATOM   2565  CE  LYS A 152      -3.678  23.434   7.001  1.00 61.91           C  
ATOM   2566  HE2 LYS A 152      -3.890  22.371   7.116  1.00 61.91           H  
ATOM   2567  HE3 LYS A 152      -2.854  23.678   7.672  1.00 61.91           H  
ATOM   2568  NZ  LYS A 152      -4.882  24.231   7.357  1.00 61.91           N  
ATOM   2569  HZ1 LYS A 152      -5.162  24.041   8.309  1.00 61.91           H  
ATOM   2570  HZ2 LYS A 152      -5.660  23.993   6.758  1.00 61.91           H  
ATOM   2571  HZ3 LYS A 152      -4.699  25.221   7.273  1.00 61.91           H  
ATOM   2572  N   ALA A 153       0.661  23.094   1.306  1.00 60.97           N  
ATOM   2573  H   ALA A 153       1.213  23.618   1.970  1.00 60.97           H  
ATOM   2574  CA  ALA A 153       0.835  23.379  -0.110  1.00 60.97           C  
ATOM   2575  HA  ALA A 153      -0.137  23.317  -0.600  1.00 60.97           H  
ATOM   2576  C   ALA A 153       1.766  22.406  -0.855  1.00 60.97           C  
ATOM   2577  CB  ALA A 153       1.322  24.827  -0.229  1.00 60.97           C  
ATOM   2578  HB1 ALA A 153       1.413  25.092  -1.282  1.00 60.97           H  
ATOM   2579  HB2 ALA A 153       0.608  25.504   0.241  1.00 60.97           H  
ATOM   2580  HB3 ALA A 153       2.296  24.939   0.247  1.00 60.97           H  
ATOM   2581  O   ALA A 153       1.499  22.127  -2.018  1.00 60.97           O  
ATOM   2582  N   PHE A 154       2.838  21.895  -0.233  1.00 57.23           N  
ATOM   2583  H   PHE A 154       2.976  22.091   0.749  1.00 57.23           H  
ATOM   2584  CA  PHE A 154       3.936  21.269  -0.996  1.00 57.23           C  
ATOM   2585  HA  PHE A 154       3.765  21.447  -2.058  1.00 57.23           H  
ATOM   2586  C   PHE A 154       4.026  19.744  -0.853  1.00 57.23           C  
ATOM   2587  CB  PHE A 154       5.265  21.958  -0.650  1.00 57.23           C  
ATOM   2588  HB2 PHE A 154       5.791  21.386   0.114  1.00 57.23           H  
ATOM   2589  HB3 PHE A 154       5.068  22.945  -0.231  1.00 57.23           H  
ATOM   2590  O   PHE A 154       4.433  19.062  -1.790  1.00 57.23           O  
ATOM   2591  CG  PHE A 154       6.162  22.143  -1.860  1.00 57.23           C  
ATOM   2592  CD1 PHE A 154       7.079  21.144  -2.236  1.00 57.23           C  
ATOM   2593  HD1 PHE A 154       7.155  20.237  -1.654  1.00 57.23           H  
ATOM   2594  CD2 PHE A 154       6.047  23.312  -2.638  1.00 57.23           C  
ATOM   2595  HD2 PHE A 154       5.335  24.076  -2.362  1.00 57.23           H  
ATOM   2596  CE1 PHE A 154       7.883  21.319  -3.378  1.00 57.23           C  
ATOM   2597  HE1 PHE A 154       8.582  20.548  -3.666  1.00 57.23           H  
ATOM   2598  CE2 PHE A 154       6.850  23.487  -3.778  1.00 57.23           C  
ATOM   2599  HE2 PHE A 154       6.757  24.384  -4.372  1.00 57.23           H  
ATOM   2600  CZ  PHE A 154       7.769  22.490  -4.148  1.00 57.23           C  
ATOM   2601  HZ  PHE A 154       8.383  22.621  -5.027  1.00 57.23           H  
ATOM   2602  N   PHE A 155       3.618  19.199   0.296  1.00 54.71           N  
ATOM   2603  H   PHE A 155       3.321  19.818   1.037  1.00 54.71           H  
ATOM   2604  CA  PHE A 155       3.734  17.762   0.592  1.00 54.71           C  
ATOM   2605  HA  PHE A 155       4.150  17.248  -0.274  1.00 54.71           H  
ATOM   2606  C   PHE A 155       2.401  17.077   0.862  1.00 54.71           C  
ATOM   2607  CB  PHE A 155       4.702  17.544   1.755  1.00 54.71           C  
ATOM   2608  HB2 PHE A 155       4.755  16.481   1.990  1.00 54.71           H  
ATOM   2609  HB3 PHE A 155       4.323  18.057   2.640  1.00 54.71           H  
ATOM   2610  O   PHE A 155       2.373  15.891   1.193  1.00 54.71           O  
ATOM   2611  CG  PHE A 155       6.102  18.016   1.450  1.00 54.71           C  
ATOM   2612  CD1 PHE A 155       6.916  17.279   0.570  1.00 54.71           C  
ATOM   2613  HD1 PHE A 155       6.542  16.372   0.118  1.00 54.71           H  
ATOM   2614  CD2 PHE A 155       6.581  19.205   2.027  1.00 54.71           C  
ATOM   2615  HD2 PHE A 155       5.957  19.778   2.696  1.00 54.71           H  
ATOM   2616  CE1 PHE A 155       8.216  17.726   0.276  1.00 54.71           C  
ATOM   2617  HE1 PHE A 155       8.842  17.162  -0.399  1.00 54.71           H  
ATOM   2618  CE2 PHE A 155       7.880  19.651   1.733  1.00 54.71           C  
ATOM   2619  HE2 PHE A 155       8.249  20.563   2.177  1.00 54.71           H  
ATOM   2620  CZ  PHE A 155       8.697  18.910   0.861  1.00 54.71           C  
ATOM   2621  HZ  PHE A 155       9.695  19.258   0.637  1.00 54.71           H  
ATOM   2622  N   SER A 156       1.282  17.788   0.700  1.00 64.06           N  
ATOM   2623  H   SER A 156       1.343  18.735   0.354  1.00 64.06           H  
ATOM   2624  CA  SER A 156       0.005  17.101   0.629  1.00 64.06           C  
ATOM   2625  HA  SER A 156      -0.088  16.461   1.507  1.00 64.06           H  
ATOM   2626  C   SER A 156       0.063  16.207  -0.610  1.00 64.06           C  
ATOM   2627  CB  SER A 156      -1.171  18.085   0.677  1.00 64.06           C  
ATOM   2628  HB2 SER A 156      -1.121  18.633   1.618  1.00 64.06           H  
ATOM   2629  HB3 SER A 156      -2.107  17.526   0.671  1.00 64.06           H  
ATOM   2630  O   SER A 156       0.121  16.682  -1.743  1.00 64.06           O  
ATOM   2631  OG  SER A 156      -1.162  19.017  -0.384  1.00 64.06           O  
ATOM   2632  HG  SER A 156      -1.160  19.899  -0.007  1.00 64.06           H  
ATOM   2633  N   VAL A 157       0.122  14.891  -0.383  1.00 63.28           N  
ATOM   2634  H   VAL A 157       0.271  14.601   0.573  1.00 63.28           H  
ATOM   2635  CA  VAL A 157       0.068  13.839  -1.412  1.00 63.28           C  
ATOM   2636  HA  VAL A 157       0.744  14.123  -2.218  1.00 63.28           H  
ATOM   2637  C   VAL A 157      -1.352  13.797  -1.995  1.00 63.28           C  
ATOM   2638  CB  VAL A 157       0.529  12.468  -0.854  1.00 63.28           C  
ATOM   2639  HB  VAL A 157      -0.249  12.062  -0.208  1.00 63.28           H  
ATOM   2640  O   VAL A 157      -2.004  12.757  -2.061  1.00 63.28           O  
ATOM   2641  CG1 VAL A 157       0.822  11.462  -1.979  1.00 63.28           C  
ATOM   2642 HG11 VAL A 157       1.107  10.501  -1.550  1.00 63.28           H  
ATOM   2643 HG12 VAL A 157       1.636  11.832  -2.601  1.00 63.28           H  
ATOM   2644 HG13 VAL A 157      -0.059  11.308  -2.602  1.00 63.28           H  
ATOM   2645  CG2 VAL A 157       1.816  12.572  -0.021  1.00 63.28           C  
ATOM   2646 HG21 VAL A 157       2.149  11.580   0.283  1.00 63.28           H  
ATOM   2647 HG22 VAL A 157       2.602  13.053  -0.603  1.00 63.28           H  
ATOM   2648 HG23 VAL A 157       1.642  13.156   0.884  1.00 63.28           H  
ATOM   2649  N   THR A 158      -1.895  14.962  -2.344  1.00 73.51           N  
ATOM   2650  H   THR A 158      -1.308  15.783  -2.329  1.00 73.51           H  
ATOM   2651  CA  THR A 158      -3.134  15.068  -3.085  1.00 73.51           C  
ATOM   2652  HA  THR A 158      -3.864  14.428  -2.589  1.00 73.51           H  
ATOM   2653  C   THR A 158      -2.856  14.565  -4.500  1.00 73.51           C  
ATOM   2654  CB  THR A 158      -3.708  16.493  -3.108  1.00 73.51           C  
ATOM   2655  HB  THR A 158      -4.610  16.499  -3.720  1.00 73.51           H  
ATOM   2656  O   THR A 158      -1.769  14.785  -5.047  1.00 73.51           O  
ATOM   2657  CG2 THR A 158      -4.077  16.976  -1.709  1.00 73.51           C  
ATOM   2658 HG21 THR A 158      -4.515  17.973  -1.768  1.00 73.51           H  
ATOM   2659 HG22 THR A 158      -4.803  16.298  -1.260  1.00 73.51           H  
ATOM   2660 HG23 THR A 158      -3.182  17.015  -1.087  1.00 73.51           H  
ATOM   2661  OG1 THR A 158      -2.777  17.382  -3.667  1.00 73.51           O  
ATOM   2662  HG1 THR A 158      -3.020  18.281  -3.433  1.00 73.51           H  
ATOM   2663  N   PRO A 159      -3.826  13.889  -5.133  1.00 73.77           N  
ATOM   2664  CA  PRO A 159      -3.673  13.428  -6.510  1.00 73.77           C  
ATOM   2665  HA  PRO A 159      -2.891  12.669  -6.545  1.00 73.77           H  
ATOM   2666  C   PRO A 159      -3.319  14.559  -7.488  1.00 73.77           C  
ATOM   2667  CB  PRO A 159      -5.024  12.800  -6.862  1.00 73.77           C  
ATOM   2668  HB2 PRO A 159      -4.907  11.948  -7.532  1.00 73.77           H  
ATOM   2669  HB3 PRO A 159      -5.677  13.547  -7.313  1.00 73.77           H  
ATOM   2670  O   PRO A 159      -2.676  14.314  -8.506  1.00 73.77           O  
ATOM   2671  CG  PRO A 159      -5.606  12.382  -5.513  1.00 73.77           C  
ATOM   2672  HG2 PRO A 159      -5.196  11.415  -5.223  1.00 73.77           H  
ATOM   2673  HG3 PRO A 159      -6.695  12.349  -5.532  1.00 73.77           H  
ATOM   2674  CD  PRO A 159      -5.092  13.455  -4.565  1.00 73.77           C  
ATOM   2675  HD2 PRO A 159      -5.788  14.293  -4.538  1.00 73.77           H  
ATOM   2676  HD3 PRO A 159      -4.972  13.021  -3.573  1.00 73.77           H  
ATOM   2677  N   GLU A 160      -3.731  15.791  -7.179  1.00 78.52           N  
ATOM   2678  H   GLU A 160      -4.257  15.924  -6.327  1.00 78.52           H  
ATOM   2679  CA  GLU A 160      -3.458  16.989  -7.975  1.00 78.52           C  
ATOM   2680  HA  GLU A 160      -3.681  16.786  -9.022  1.00 78.52           H  
ATOM   2681  C   GLU A 160      -1.983  17.398  -7.914  1.00 78.52           C  
ATOM   2682  CB  GLU A 160      -4.367  18.134  -7.506  1.00 78.52           C  
ATOM   2683  HB2 GLU A 160      -4.115  19.030  -8.074  1.00 78.52           H  
ATOM   2684  HB3 GLU A 160      -4.193  18.321  -6.447  1.00 78.52           H  
ATOM   2685  O   GLU A 160      -1.377  17.601  -8.964  1.00 78.52           O  
ATOM   2686  CG  GLU A 160      -5.849  17.795  -7.737  1.00 78.52           C  
ATOM   2687  HG2 GLU A 160      -5.987  17.551  -8.790  1.00 78.52           H  
ATOM   2688  HG3 GLU A 160      -6.108  16.910  -7.155  1.00 78.52           H  
ATOM   2689  CD  GLU A 160      -6.811  18.927  -7.352  1.00 78.52           C  
ATOM   2690  OE1 GLU A 160      -8.019  18.726  -7.605  1.00 78.52           O  
ATOM   2691  OE2 GLU A 160      -6.345  19.949  -6.806  1.00 78.52           O  
ATOM   2692  N   ASN A 161      -1.381  17.417  -6.719  1.00 74.38           N  
ATOM   2693  H   ASN A 161      -1.936  17.245  -5.893  1.00 74.38           H  
ATOM   2694  CA  ASN A 161       0.037  17.739  -6.525  1.00 74.38           C  
ATOM   2695  HA  ASN A 161       0.295  18.605  -7.135  1.00 74.38           H  
ATOM   2696  C   ASN A 161       0.967  16.592  -6.948  1.00 74.38           C  
ATOM   2697  CB  ASN A 161       0.258  18.091  -5.046  1.00 74.38           C  
ATOM   2698  HB2 ASN A 161       1.326  18.209  -4.860  1.00 74.38           H  
ATOM   2699  HB3 ASN A 161      -0.104  17.279  -4.417  1.00 74.38           H  
ATOM   2700  O   ASN A 161       2.135  16.810  -7.270  1.00 74.38           O  
ATOM   2701  CG  ASN A 161      -0.413  19.385  -4.627  1.00 74.38           C  
ATOM   2702  ND2 ASN A 161      -0.535  19.618  -3.344  1.00 74.38           N  
ATOM   2703 HD21 ASN A 161      -0.250  18.931  -2.661  1.00 74.38           H  
ATOM   2704 HD22 ASN A 161      -0.840  20.545  -3.083  1.00 74.38           H  
ATOM   2705  OD1 ASN A 161      -0.827  20.201  -5.432  1.00 74.38           O  
ATOM   2706  N   LEU A 162       0.456  15.359  -6.986  1.00 78.35           N  
ATOM   2707  H   LEU A 162      -0.475  15.223  -6.620  1.00 78.35           H  
ATOM   2708  CA  LEU A 162       1.238  14.199  -7.403  1.00 78.35           C  
ATOM   2709  HA  LEU A 162       2.190  14.241  -6.874  1.00 78.35           H  
ATOM   2710  C   LEU A 162       1.553  14.216  -8.907  1.00 78.35           C  
ATOM   2711  CB  LEU A 162       0.487  12.925  -6.986  1.00 78.35           C  
ATOM   2712  HB2 LEU A 162      -0.379  12.807  -7.638  1.00 78.35           H  
ATOM   2713  HB3 LEU A 162       0.125  13.035  -5.964  1.00 78.35           H  
ATOM   2714  O   LEU A 162       2.632  13.778  -9.299  1.00 78.35           O  
ATOM   2715  CG  LEU A 162       1.359  11.660  -7.058  1.00 78.35           C  
ATOM   2716  HG  LEU A 162       1.857  11.613  -8.027  1.00 78.35           H  
ATOM   2717  CD1 LEU A 162       2.421  11.625  -5.956  1.00 78.35           C  
ATOM   2718 HD11 LEU A 162       1.948  11.710  -4.978  1.00 78.35           H  
ATOM   2719 HD12 LEU A 162       2.976  10.688  -6.009  1.00 78.35           H  
ATOM   2720 HD13 LEU A 162       3.127  12.444  -6.088  1.00 78.35           H  
ATOM   2721  CD2 LEU A 162       0.480  10.417  -6.919  1.00 78.35           C  
ATOM   2722 HD21 LEU A 162      -0.256  10.399  -7.723  1.00 78.35           H  
ATOM   2723 HD22 LEU A 162      -0.033  10.431  -5.957  1.00 78.35           H  
ATOM   2724 HD23 LEU A 162       1.097   9.521  -6.988  1.00 78.35           H  
ATOM   2725  N   LYS A 163       0.650  14.742  -9.748  1.00 79.93           N  
ATOM   2726  H   LYS A 163      -0.193  15.129  -9.350  1.00 79.93           H  
ATOM   2727  CA  LYS A 163       0.862  14.843 -11.205  1.00 79.93           C  
ATOM   2728  HA  LYS A 163       1.006  13.840 -11.607  1.00 79.93           H  
ATOM   2729  C   LYS A 163       2.146  15.596 -11.570  1.00 79.93           C  
ATOM   2730  CB  LYS A 163      -0.346  15.472 -11.908  1.00 79.93           C  
ATOM   2731  HB2 LYS A 163      -0.656  16.373 -11.379  1.00 79.93           H  
ATOM   2732  HB3 LYS A 163      -0.051  15.749 -12.919  1.00 79.93           H  
ATOM   2733  O   LYS A 163       3.005  14.971 -12.185  1.00 79.93           O  
ATOM   2734  CG  LYS A 163      -1.535  14.514 -11.997  1.00 79.93           C  
ATOM   2735  HG2 LYS A 163      -1.247  13.622 -12.555  1.00 79.93           H  
ATOM   2736  HG3 LYS A 163      -1.855  14.226 -10.996  1.00 79.93           H  
ATOM   2737  CD  LYS A 163      -2.678  15.228 -12.720  1.00 79.93           C  
ATOM   2738  HD2 LYS A 163      -2.928  16.135 -12.170  1.00 79.93           H  
ATOM   2739  HD3 LYS A 163      -2.350  15.500 -13.723  1.00 79.93           H  
ATOM   2740  CE  LYS A 163      -3.906  14.325 -12.801  1.00 79.93           C  
ATOM   2741  HE2 LYS A 163      -4.186  14.037 -11.788  1.00 79.93           H  
ATOM   2742  HE3 LYS A 163      -3.640  13.424 -13.352  1.00 79.93           H  
ATOM   2743  NZ  LYS A 163      -5.023  15.037 -13.466  1.00 79.93           N  
ATOM   2744  HZ1 LYS A 163      -5.255  15.869 -12.942  1.00 79.93           H  
ATOM   2745  HZ2 LYS A 163      -5.845  14.452 -13.521  1.00 79.93           H  
ATOM   2746  HZ3 LYS A 163      -4.750  15.321 -14.396  1.00 79.93           H  
ATOM   2747  N   PRO A 164       2.358  16.859 -11.144  1.00 78.94           N  
ATOM   2748  CA  PRO A 164       3.582  17.579 -11.476  1.00 78.94           C  
ATOM   2749  HA  PRO A 164       3.699  17.610 -12.559  1.00 78.94           H  
ATOM   2750  C   PRO A 164       4.836  16.920 -10.886  1.00 78.94           C  
ATOM   2751  CB  PRO A 164       3.379  19.009 -10.963  1.00 78.94           C  
ATOM   2752  HB2 PRO A 164       2.960  19.620 -11.763  1.00 78.94           H  
ATOM   2753  HB3 PRO A 164       4.303  19.453 -10.596  1.00 78.94           H  
ATOM   2754  O   PRO A 164       5.894  17.007 -11.498  1.00 78.94           O  
ATOM   2755  CG  PRO A 164       2.345  18.857  -9.852  1.00 78.94           C  
ATOM   2756  HG2 PRO A 164       1.769  19.770  -9.703  1.00 78.94           H  
ATOM   2757  HG3 PRO A 164       2.849  18.566  -8.931  1.00 78.94           H  
ATOM   2758  CD  PRO A 164       1.474  17.717 -10.369  1.00 78.94           C  
ATOM   2759  HD2 PRO A 164       0.701  18.126 -11.019  1.00 78.94           H  
ATOM   2760  HD3 PRO A 164       1.019  17.195  -9.527  1.00 78.94           H  
ATOM   2761  N   LEU A 165       4.750  16.219  -9.747  1.00 78.27           N  
ATOM   2762  H   LEU A 165       3.864  16.187  -9.263  1.00 78.27           H  
ATOM   2763  CA  LEU A 165       5.881  15.458  -9.196  1.00 78.27           C  
ATOM   2764  HA  LEU A 165       6.765  16.096  -9.193  1.00 78.27           H  
ATOM   2765  C   LEU A 165       6.241  14.233 -10.054  1.00 78.27           C  
ATOM   2766  CB  LEU A 165       5.562  15.022  -7.754  1.00 78.27           C  
ATOM   2767  HB2 LEU A 165       4.576  14.557  -7.741  1.00 78.27           H  
ATOM   2768  HB3 LEU A 165       6.283  14.264  -7.449  1.00 78.27           H  
ATOM   2769  O   LEU A 165       7.424  13.952 -10.264  1.00 78.27           O  
ATOM   2770  CG  LEU A 165       5.592  16.156  -6.714  1.00 78.27           C  
ATOM   2771  HG  LEU A 165       4.962  16.981  -7.047  1.00 78.27           H  
ATOM   2772  CD1 LEU A 165       5.052  15.632  -5.382  1.00 78.27           C  
ATOM   2773 HD11 LEU A 165       4.022  15.300  -5.513  1.00 78.27           H  
ATOM   2774 HD12 LEU A 165       5.663  14.806  -5.019  1.00 78.27           H  
ATOM   2775 HD13 LEU A 165       5.055  16.436  -4.647  1.00 78.27           H  
ATOM   2776  CD2 LEU A 165       7.016  16.672  -6.480  1.00 78.27           C  
ATOM   2777 HD21 LEU A 165       7.673  15.854  -6.187  1.00 78.27           H  
ATOM   2778 HD22 LEU A 165       7.001  17.421  -5.689  1.00 78.27           H  
ATOM   2779 HD23 LEU A 165       7.396  17.148  -7.384  1.00 78.27           H  
ATOM   2780  N   ILE A 166       5.239  13.507 -10.559  1.00 80.31           N  
ATOM   2781  H   ILE A 166       4.292  13.789 -10.349  1.00 80.31           H  
ATOM   2782  CA  ILE A 166       5.439  12.392 -11.497  1.00 80.31           C  
ATOM   2783  HA  ILE A 166       6.191  11.717 -11.088  1.00 80.31           H  
ATOM   2784  C   ILE A 166       5.993  12.925 -12.818  1.00 80.31           C  
ATOM   2785  CB  ILE A 166       4.131  11.592 -11.699  1.00 80.31           C  
ATOM   2786  HB  ILE A 166       3.329  12.288 -11.947  1.00 80.31           H  
ATOM   2787  O   ILE A 166       6.989  12.396 -13.311  1.00 80.31           O  
ATOM   2788  CG1 ILE A 166       3.760  10.840 -10.399  1.00 80.31           C  
ATOM   2789 HG12 ILE A 166       4.470  10.030 -10.236  1.00 80.31           H  
ATOM   2790 HG13 ILE A 166       3.838  11.515  -9.546  1.00 80.31           H  
ATOM   2791  CG2 ILE A 166       4.275  10.584 -12.859  1.00 80.31           C  
ATOM   2792 HG21 ILE A 166       5.114   9.912 -12.678  1.00 80.31           H  
ATOM   2793 HG22 ILE A 166       4.436  11.112 -13.799  1.00 80.31           H  
ATOM   2794 HG23 ILE A 166       3.361  10.004 -12.987  1.00 80.31           H  
ATOM   2795  CD1 ILE A 166       2.338  10.262 -10.405  1.00 80.31           C  
ATOM   2796 HD11 ILE A 166       2.142   9.781  -9.446  1.00 80.31           H  
ATOM   2797 HD12 ILE A 166       2.224   9.509 -11.185  1.00 80.31           H  
ATOM   2798 HD13 ILE A 166       1.614  11.062 -10.560  1.00 80.31           H  
ATOM   2799  N   ASP A 167       5.407  13.999 -13.346  1.00 82.61           N  
ATOM   2800  H   ASP A 167       4.556  14.342 -12.922  1.00 82.61           H  
ATOM   2801  CA  ASP A 167       5.829  14.621 -14.598  1.00 82.61           C  
ATOM   2802  HA  ASP A 167       5.828  13.866 -15.384  1.00 82.61           H  
ATOM   2803  C   ASP A 167       7.254  15.170 -14.483  1.00 82.61           C  
ATOM   2804  CB  ASP A 167       4.846  15.732 -15.002  1.00 82.61           C  
ATOM   2805  HB2 ASP A 167       5.249  16.247 -15.874  1.00 82.61           H  
ATOM   2806  HB3 ASP A 167       4.776  16.457 -14.192  1.00 82.61           H  
ATOM   2807  O   ASP A 167       8.069  14.943 -15.370  1.00 82.61           O  
ATOM   2808  CG  ASP A 167       3.441  15.224 -15.362  1.00 82.61           C  
ATOM   2809  OD1 ASP A 167       3.312  14.031 -15.720  1.00 82.61           O  
ATOM   2810  OD2 ASP A 167       2.500  16.047 -15.295  1.00 82.61           O  
ATOM   2811  N   MET A 168       7.616  15.804 -13.364  1.00 83.17           N  
ATOM   2812  H   MET A 168       6.900  16.012 -12.682  1.00 83.17           H  
ATOM   2813  CA  MET A 168       8.979  16.282 -13.113  1.00 83.17           C  
ATOM   2814  HA  MET A 168       9.268  16.936 -13.935  1.00 83.17           H  
ATOM   2815  C   MET A 168       9.986  15.129 -13.059  1.00 83.17           C  
ATOM   2816  CB  MET A 168       9.014  17.094 -11.810  1.00 83.17           C  
ATOM   2817  HB2 MET A 168       8.284  17.901 -11.874  1.00 83.17           H  
ATOM   2818  HB3 MET A 168       8.751  16.448 -10.973  1.00 83.17           H  
ATOM   2819  O   MET A 168      11.069  15.236 -13.634  1.00 83.17           O  
ATOM   2820  CG  MET A 168      10.391  17.726 -11.567  1.00 83.17           C  
ATOM   2821  HG2 MET A 168      10.606  18.398 -12.397  1.00 83.17           H  
ATOM   2822  HG3 MET A 168      11.156  16.949 -11.556  1.00 83.17           H  
ATOM   2823  SD  MET A 168      10.532  18.670 -10.027  1.00 83.17           S  
ATOM   2824  CE  MET A 168      10.601  17.321  -8.819  1.00 83.17           C  
ATOM   2825  HE1 MET A 168      10.710  17.740  -7.818  1.00 83.17           H  
ATOM   2826  HE2 MET A 168       9.679  16.740  -8.861  1.00 83.17           H  
ATOM   2827  HE3 MET A 168      11.449  16.673  -9.036  1.00 83.17           H  
ATOM   2828  N   ASN A 169       9.646  14.011 -12.409  1.00 77.94           N  
ATOM   2829  H   ASN A 169       8.745  13.971 -11.955  1.00 77.94           H  
ATOM   2830  CA  ASN A 169      10.503  12.824 -12.409  1.00 77.94           C  
ATOM   2831  HA  ASN A 169      11.512  13.117 -12.118  1.00 77.94           H  
ATOM   2832  C   ASN A 169      10.628  12.215 -13.810  1.00 77.94           C  
ATOM   2833  CB  ASN A 169       9.972  11.801 -11.394  1.00 77.94           C  
ATOM   2834  HB2 ASN A 169      10.367  10.814 -11.636  1.00 77.94           H  
ATOM   2835  HB3 ASN A 169       8.884  11.751 -11.453  1.00 77.94           H  
ATOM   2836  O   ASN A 169      11.726  11.837 -14.212  1.00 77.94           O  
ATOM   2837  CG  ASN A 169      10.408  12.111  -9.976  1.00 77.94           C  
ATOM   2838  ND2 ASN A 169       9.558  11.868  -9.008  1.00 77.94           N  
ATOM   2839 HD21 ASN A 169       8.591  11.694  -9.243  1.00 77.94           H  
ATOM   2840 HD22 ASN A 169       9.851  12.129  -8.078  1.00 77.94           H  
ATOM   2841  OD1 ASN A 169      11.523  12.536  -9.711  1.00 77.94           O  
ATOM   2842  N   TYR A 170       9.539  12.171 -14.577  1.00 79.28           N  
ATOM   2843  H   TYR A 170       8.659  12.485 -14.191  1.00 79.28           H  
ATOM   2844  CA  TYR A 170       9.552  11.697 -15.958  1.00 79.28           C  
ATOM   2845  HA  TYR A 170       9.995  10.701 -15.978  1.00 79.28           H  
ATOM   2846  C   TYR A 170      10.409  12.599 -16.859  1.00 79.28           C  
ATOM   2847  CB  TYR A 170       8.107  11.591 -16.456  1.00 79.28           C  
ATOM   2848  HB2 TYR A 170       7.656  12.583 -16.486  1.00 79.28           H  
ATOM   2849  HB3 TYR A 170       7.531  10.993 -15.749  1.00 79.28           H  
ATOM   2850  O   TYR A 170      11.271  12.110 -17.585  1.00 79.28           O  
ATOM   2851  CG  TYR A 170       7.996  10.947 -17.819  1.00 79.28           C  
ATOM   2852  CD1 TYR A 170       7.754  11.738 -18.957  1.00 79.28           C  
ATOM   2853  HD1 TYR A 170       7.628  12.806 -18.854  1.00 79.28           H  
ATOM   2854  CD2 TYR A 170       8.137   9.552 -17.943  1.00 79.28           C  
ATOM   2855  HD2 TYR A 170       8.316   8.949 -17.066  1.00 79.28           H  
ATOM   2856  CE1 TYR A 170       7.647  11.132 -20.222  1.00 79.28           C  
ATOM   2857  HE1 TYR A 170       7.429  11.738 -21.089  1.00 79.28           H  
ATOM   2858  CE2 TYR A 170       8.056   8.947 -19.211  1.00 79.28           C  
ATOM   2859  HE2 TYR A 170       8.175   7.879 -19.323  1.00 79.28           H  
ATOM   2860  OH  TYR A 170       7.753   9.150 -21.577  1.00 79.28           O  
ATOM   2861  HH  TYR A 170       7.592   9.793 -22.271  1.00 79.28           H  
ATOM   2862  CZ  TYR A 170       7.819   9.737 -20.353  1.00 79.28           C  
ATOM   2863  N   VAL A 171      10.259  13.922 -16.743  1.00 78.63           N  
ATOM   2864  H   VAL A 171       9.519  14.259 -16.144  1.00 78.63           H  
ATOM   2865  CA  VAL A 171      11.081  14.919 -17.445  1.00 78.63           C  
ATOM   2866  HA  VAL A 171      11.027  14.724 -18.516  1.00 78.63           H  
ATOM   2867  C   VAL A 171      12.547  14.795 -17.043  1.00 78.63           C  
ATOM   2868  CB  VAL A 171      10.558  16.348 -17.192  1.00 78.63           C  
ATOM   2869  HB  VAL A 171      10.427  16.499 -16.121  1.00 78.63           H  
ATOM   2870  O   VAL A 171      13.409  14.833 -17.913  1.00 78.63           O  
ATOM   2871  CG1 VAL A 171      11.507  17.434 -17.722  1.00 78.63           C  
ATOM   2872 HG11 VAL A 171      11.724  17.265 -18.777  1.00 78.63           H  
ATOM   2873 HG12 VAL A 171      11.046  18.415 -17.604  1.00 78.63           H  
ATOM   2874 HG13 VAL A 171      12.440  17.435 -17.158  1.00 78.63           H  
ATOM   2875  CG2 VAL A 171       9.213  16.564 -17.898  1.00 78.63           C  
ATOM   2876 HG21 VAL A 171       9.351  16.554 -18.979  1.00 78.63           H  
ATOM   2877 HG22 VAL A 171       8.502  15.779 -17.638  1.00 78.63           H  
ATOM   2878 HG23 VAL A 171       8.790  17.523 -17.598  1.00 78.63           H  
ATOM   2879  N   LYS A 172      12.855  14.575 -15.760  1.00 84.25           N  
ATOM   2880  H   LYS A 172      12.108  14.602 -15.081  1.00 84.25           H  
ATOM   2881  CA  LYS A 172      14.229  14.340 -15.295  1.00 84.25           C  
ATOM   2882  HA  LYS A 172      14.850  15.171 -15.629  1.00 84.25           H  
ATOM   2883  C   LYS A 172      14.826  13.075 -15.910  1.00 84.25           C  
ATOM   2884  CB  LYS A 172      14.243  14.295 -13.762  1.00 84.25           C  
ATOM   2885  HB2 LYS A 172      13.662  13.440 -13.416  1.00 84.25           H  
ATOM   2886  HB3 LYS A 172      13.776  15.205 -13.383  1.00 84.25           H  
ATOM   2887  O   LYS A 172      15.979  13.102 -16.330  1.00 84.25           O  
ATOM   2888  CG  LYS A 172      15.667  14.205 -13.196  1.00 84.25           C  
ATOM   2889  HG2 LYS A 172      16.147  13.290 -13.542  1.00 84.25           H  
ATOM   2890  HG3 LYS A 172      16.245  15.063 -13.537  1.00 84.25           H  
ATOM   2891  CD  LYS A 172      15.625  14.193 -11.665  1.00 84.25           C  
ATOM   2892  HD2 LYS A 172      15.134  15.100 -11.314  1.00 84.25           H  
ATOM   2893  HD3 LYS A 172      15.053  13.327 -11.330  1.00 84.25           H  
ATOM   2894  CE  LYS A 172      17.050  14.124 -11.109  1.00 84.25           C  
ATOM   2895  HE2 LYS A 172      17.607  14.987 -11.474  1.00 84.25           H  
ATOM   2896  HE3 LYS A 172      17.531  13.227 -11.500  1.00 84.25           H  
ATOM   2897  NZ  LYS A 172      17.046  14.102  -9.626  1.00 84.25           N  
ATOM   2898  HZ1 LYS A 172      16.611  14.938  -9.265  1.00 84.25           H  
ATOM   2899  HZ2 LYS A 172      17.990  14.049  -9.269  1.00 84.25           H  
ATOM   2900  HZ3 LYS A 172      16.526  13.304  -9.289  1.00 84.25           H  
ATOM   2901  N   VAL A 173      14.056  11.989 -16.006  1.00 83.71           N  
ATOM   2902  H   VAL A 173      13.121  12.031 -15.626  1.00 83.71           H  
ATOM   2903  CA  VAL A 173      14.499  10.750 -16.665  1.00 83.71           C  
ATOM   2904  HA  VAL A 173      15.453  10.451 -16.229  1.00 83.71           H  
ATOM   2905  C   VAL A 173      14.746  10.992 -18.155  1.00 83.71           C  
ATOM   2906  CB  VAL A 173      13.508   9.595 -16.422  1.00 83.71           C  
ATOM   2907  HB  VAL A 173      12.496   9.919 -16.666  1.00 83.71           H  
ATOM   2908  O   VAL A 173      15.796  10.598 -18.664  1.00 83.71           O  
ATOM   2909  CG1 VAL A 173      13.838   8.352 -17.260  1.00 83.71           C  
ATOM   2910 HG11 VAL A 173      13.697   8.558 -18.321  1.00 83.71           H  
ATOM   2911 HG12 VAL A 173      13.170   7.534 -16.988  1.00 83.71           H  
ATOM   2912 HG13 VAL A 173      14.870   8.044 -17.089  1.00 83.71           H  
ATOM   2913  CG2 VAL A 173      13.552   9.159 -14.950  1.00 83.71           C  
ATOM   2914 HG21 VAL A 173      12.778   8.415 -14.764  1.00 83.71           H  
ATOM   2915 HG22 VAL A 173      13.381  10.008 -14.288  1.00 83.71           H  
ATOM   2916 HG23 VAL A 173      14.527   8.731 -14.718  1.00 83.71           H  
ATOM   2917  N   LEU A 174      13.853  11.704 -18.846  1.00 78.68           N  
ATOM   2918  H   LEU A 174      13.005  11.998 -18.383  1.00 78.68           H  
ATOM   2919  CA  LEU A 174      14.035  12.050 -20.259  1.00 78.68           C  
ATOM   2920  HA  LEU A 174      14.245  11.140 -20.821  1.00 78.68           H  
ATOM   2921  C   LEU A 174      15.234  12.976 -20.490  1.00 78.68           C  
ATOM   2922  CB  LEU A 174      12.760  12.702 -20.811  1.00 78.68           C  
ATOM   2923  HB2 LEU A 174      12.995  13.122 -21.789  1.00 78.68           H  
ATOM   2924  HB3 LEU A 174      12.476  13.529 -20.160  1.00 78.68           H  
ATOM   2925  O   LEU A 174      16.023  12.720 -21.394  1.00 78.68           O  
ATOM   2926  CG  LEU A 174      11.559  11.758 -20.982  1.00 78.68           C  
ATOM   2927  HG  LEU A 174      11.301  11.291 -20.031  1.00 78.68           H  
ATOM   2928  CD1 LEU A 174      10.374  12.592 -21.467  1.00 78.68           C  
ATOM   2929 HD11 LEU A 174      10.018  13.224 -20.653  1.00 78.68           H  
ATOM   2930 HD12 LEU A 174       9.571  11.931 -21.794  1.00 78.68           H  
ATOM   2931 HD13 LEU A 174      10.667  13.216 -22.312  1.00 78.68           H  
ATOM   2932  CD2 LEU A 174      11.819  10.655 -22.011  1.00 78.68           C  
ATOM   2933 HD21 LEU A 174      10.920  10.050 -22.132  1.00 78.68           H  
ATOM   2934 HD22 LEU A 174      12.093  11.092 -22.972  1.00 78.68           H  
ATOM   2935 HD23 LEU A 174      12.617   9.997 -21.667  1.00 78.68           H  
ATOM   2936  N   ALA A 175      15.415  14.000 -19.656  1.00 82.68           N  
ATOM   2937  H   ALA A 175      14.710  14.182 -18.956  1.00 82.68           H  
ATOM   2938  CA  ALA A 175      16.570  14.892 -19.710  1.00 82.68           C  
ATOM   2939  HA  ALA A 175      16.631  15.338 -20.702  1.00 82.68           H  
ATOM   2940  C   ALA A 175      17.868  14.115 -19.470  1.00 82.68           C  
ATOM   2941  CB  ALA A 175      16.388  16.010 -18.679  1.00 82.68           C  
ATOM   2942  HB1 ALA A 175      17.244  16.683 -18.722  1.00 82.68           H  
ATOM   2943  HB2 ALA A 175      15.480  16.573 -18.898  1.00 82.68           H  
ATOM   2944  HB3 ALA A 175      16.317  15.589 -17.676  1.00 82.68           H  
ATOM   2945  O   ALA A 175      18.795  14.210 -20.268  1.00 82.68           O  
ATOM   2946  N   SER A 176      17.897  13.252 -18.448  1.00 87.03           N  
ATOM   2947  H   SER A 176      17.121  13.238 -17.802  1.00 87.03           H  
ATOM   2948  CA  SER A 176      19.059  12.398 -18.185  1.00 87.03           C  
ATOM   2949  HA  SER A 176      19.930  13.046 -18.095  1.00 87.03           H  
ATOM   2950  C   SER A 176      19.343  11.426 -19.335  1.00 87.03           C  
ATOM   2951  CB  SER A 176      18.895  11.655 -16.855  1.00 87.03           C  
ATOM   2952  HB2 SER A 176      18.627  12.375 -16.081  1.00 87.03           H  
ATOM   2953  HB3 SER A 176      19.852  11.211 -16.582  1.00 87.03           H  
ATOM   2954  O   SER A 176      20.500  11.135 -19.616  1.00 87.03           O  
ATOM   2955  OG  SER A 176      17.919  10.630 -16.903  1.00 87.03           O  
ATOM   2956  HG  SER A 176      17.226  10.868 -17.523  1.00 87.03           H  
ATOM   2957  N   SER A 177      18.306  10.979 -20.051  1.00 86.39           N  
ATOM   2958  H   SER A 177      17.376  11.264 -19.776  1.00 86.39           H  
ATOM   2959  CA  SER A 177      18.448  10.141 -21.246  1.00 86.39           C  
ATOM   2960  HA  SER A 177      19.151   9.337 -21.031  1.00 86.39           H  
ATOM   2961  C   SER A 177      19.002  10.933 -22.437  1.00 86.39           C  
ATOM   2962  CB  SER A 177      17.105   9.507 -21.626  1.00 86.39           C  
ATOM   2963  HB2 SER A 177      17.256   8.846 -22.480  1.00 86.39           H  
ATOM   2964  HB3 SER A 177      16.396  10.283 -21.914  1.00 86.39           H  
ATOM   2965  O   SER A 177      19.837  10.419 -23.177  1.00 86.39           O  
ATOM   2966  OG  SER A 177      16.565   8.758 -20.553  1.00 86.39           O  
ATOM   2967  HG  SER A 177      16.348   9.362 -19.839  1.00 86.39           H  
ATOM   2968  N   ALA A 178      18.581  12.190 -22.611  1.00 86.98           N  
ATOM   2969  H   ALA A 178      17.886  12.560 -21.979  1.00 86.98           H  
ATOM   2970  CA  ALA A 178      19.094  13.081 -23.652  1.00 86.98           C  
ATOM   2971  HA  ALA A 178      19.051  12.564 -24.610  1.00 86.98           H  
ATOM   2972  C   ALA A 178      20.561  13.471 -23.406  1.00 86.98           C  
ATOM   2973  CB  ALA A 178      18.189  14.318 -23.726  1.00 86.98           C  
ATOM   2974  HB1 ALA A 178      18.226  14.868 -22.786  1.00 86.98           H  
ATOM   2975  HB2 ALA A 178      17.161  14.014 -23.925  1.00 86.98           H  
ATOM   2976  HB3 ALA A 178      18.530  14.969 -24.530  1.00 86.98           H  
ATOM   2977  O   ALA A 178      21.375  13.450 -24.332  1.00 86.98           O  
ATOM   2978  N   ASP A 179      20.918  13.759 -22.154  1.00 90.12           N  
ATOM   2979  H   ASP A 179      20.199  13.852 -21.450  1.00 90.12           H  
ATOM   2980  CA  ASP A 179      22.305  13.994 -21.757  1.00 90.12           C  
ATOM   2981  HA  ASP A 179      22.723  14.793 -22.368  1.00 90.12           H  
ATOM   2982  C   ASP A 179      23.154  12.743 -22.001  1.00 90.12           C  
ATOM   2983  CB  ASP A 179      22.368  14.419 -20.281  1.00 90.12           C  
ATOM   2984  HB2 ASP A 179      21.792  13.717 -19.678  1.00 90.12           H  
ATOM   2985  HB3 ASP A 179      23.406  14.367 -19.952  1.00 90.12           H  
ATOM   2986  O   ASP A 179      24.249  12.838 -22.558  1.00 90.12           O  
ATOM   2987  CG  ASP A 179      21.871  15.848 -20.030  1.00 90.12           C  
ATOM   2988  OD1 ASP A 179      21.923  16.669 -20.977  1.00 90.12           O  
ATOM   2989  OD2 ASP A 179      21.505  16.121 -18.865  1.00 90.12           O  
ATOM   2990  N   LEU A 180      22.631  11.557 -21.668  1.00 91.10           N  
ATOM   2991  H   LEU A 180      21.740  11.543 -21.192  1.00 91.10           H  
ATOM   2992  CA  LEU A 180      23.307  10.284 -21.913  1.00 91.10           C  
ATOM   2993  HA  LEU A 180      24.283  10.337 -21.431  1.00 91.10           H  
ATOM   2994  C   LEU A 180      23.565  10.057 -23.410  1.00 91.10           C  
ATOM   2995  CB  LEU A 180      22.508   9.160 -21.226  1.00 91.10           C  
ATOM   2996  HB2 LEU A 180      21.564   8.994 -21.745  1.00 91.10           H  
ATOM   2997  HB3 LEU A 180      22.278   9.514 -20.221  1.00 91.10           H  
ATOM   2998  O   LEU A 180      24.673   9.661 -23.765  1.00 91.10           O  
ATOM   2999  CG  LEU A 180      23.264   7.830 -21.066  1.00 91.10           C  
ATOM   3000  HG  LEU A 180      24.322   8.028 -20.890  1.00 91.10           H  
ATOM   3001  CD1 LEU A 180      22.712   7.063 -19.862  1.00 91.10           C  
ATOM   3002 HD11 LEU A 180      21.646   6.876 -19.996  1.00 91.10           H  
ATOM   3003 HD12 LEU A 180      23.237   6.114 -19.752  1.00 91.10           H  
ATOM   3004 HD13 LEU A 180      22.858   7.649 -18.954  1.00 91.10           H  
ATOM   3005  CD2 LEU A 180      23.115   6.916 -22.279  1.00 91.10           C  
ATOM   3006 HD21 LEU A 180      22.068   6.647 -22.419  1.00 91.10           H  
ATOM   3007 HD22 LEU A 180      23.709   6.013 -22.137  1.00 91.10           H  
ATOM   3008 HD23 LEU A 180      23.462   7.429 -23.177  1.00 91.10           H  
ATOM   3009  N   ASP A 181      22.621  10.379 -24.300  1.00 92.57           N  
ATOM   3010  H   ASP A 181      21.717  10.672 -23.959  1.00 92.57           H  
ATOM   3011  CA  ASP A 181      22.839  10.300 -25.756  1.00 92.57           C  
ATOM   3012  HA  ASP A 181      23.156   9.286 -25.998  1.00 92.57           H  
ATOM   3013  C   ASP A 181      23.958  11.252 -26.228  1.00 92.57           C  
ATOM   3014  CB  ASP A 181      21.518  10.565 -26.502  1.00 92.57           C  
ATOM   3015  HB2 ASP A 181      20.755   9.888 -26.118  1.00 92.57           H  
ATOM   3016  HB3 ASP A 181      21.191  11.588 -26.310  1.00 92.57           H  
ATOM   3017  O   ASP A 181      24.812  10.885 -27.041  1.00 92.57           O  
ATOM   3018  CG  ASP A 181      21.649  10.340 -28.018  1.00 92.57           C  
ATOM   3019  OD1 ASP A 181      22.273   9.339 -28.426  1.00 92.57           O  
ATOM   3020  OD2 ASP A 181      21.187  11.198 -28.812  1.00 92.57           O  
ATOM   3021  N   LYS A 182      24.038  12.462 -25.659  1.00 93.75           N  
ATOM   3022  H   LYS A 182      23.329  12.710 -24.983  1.00 93.75           H  
ATOM   3023  CA  LYS A 182      25.140  13.398 -25.932  1.00 93.75           C  
ATOM   3024  HA  LYS A 182      25.222  13.517 -27.013  1.00 93.75           H  
ATOM   3025  C   LYS A 182      26.487  12.849 -25.449  1.00 93.75           C  
ATOM   3026  CB  LYS A 182      24.808  14.758 -25.306  1.00 93.75           C  
ATOM   3027  HB2 LYS A 182      24.807  14.669 -24.220  1.00 93.75           H  
ATOM   3028  HB3 LYS A 182      23.807  15.053 -25.622  1.00 93.75           H  
ATOM   3029  O   LYS A 182      27.471  12.930 -26.188  1.00 93.75           O  
ATOM   3030  CG  LYS A 182      25.801  15.852 -25.721  1.00 93.75           C  
ATOM   3031  HG2 LYS A 182      26.809  15.575 -25.413  1.00 93.75           H  
ATOM   3032  HG3 LYS A 182      25.776  15.977 -26.803  1.00 93.75           H  
ATOM   3033  CD  LYS A 182      25.416  17.168 -25.039  1.00 93.75           C  
ATOM   3034  HD2 LYS A 182      24.406  17.445 -25.341  1.00 93.75           H  
ATOM   3035  HD3 LYS A 182      25.427  17.019 -23.960  1.00 93.75           H  
ATOM   3036  CE  LYS A 182      26.394  18.285 -25.412  1.00 93.75           C  
ATOM   3037  HE2 LYS A 182      26.357  18.440 -26.491  1.00 93.75           H  
ATOM   3038  HE3 LYS A 182      27.402  17.965 -25.148  1.00 93.75           H  
ATOM   3039  NZ  LYS A 182      26.048  19.535 -24.693  1.00 93.75           N  
ATOM   3040  HZ1 LYS A 182      26.073  19.376 -23.696  1.00 93.75           H  
ATOM   3041  HZ2 LYS A 182      26.694  20.279 -24.918  1.00 93.75           H  
ATOM   3042  HZ3 LYS A 182      25.110  19.828 -24.925  1.00 93.75           H  
ATOM   3043  N   TYR A 183      26.536  12.260 -24.252  1.00 93.65           N  
ATOM   3044  H   TYR A 183      25.697  12.259 -23.689  1.00 93.65           H  
ATOM   3045  CA  TYR A 183      27.737  11.603 -23.730  1.00 93.65           C  
ATOM   3046  HA  TYR A 183      28.566  12.310 -23.777  1.00 93.65           H  
ATOM   3047  C   TYR A 183      28.144  10.394 -24.576  1.00 93.65           C  
ATOM   3048  CB  TYR A 183      27.542  11.187 -22.263  1.00 93.65           C  
ATOM   3049  HB2 TYR A 183      28.327  10.478 -21.997  1.00 93.65           H  
ATOM   3050  HB3 TYR A 183      26.590  10.668 -22.156  1.00 93.65           H  
ATOM   3051  O   TYR A 183      29.331  10.227 -24.847  1.00 93.65           O  
ATOM   3052  CG  TYR A 183      27.621  12.335 -21.276  1.00 93.65           C  
ATOM   3053  CD1 TYR A 183      28.841  13.014 -21.091  1.00 93.65           C  
ATOM   3054  HD1 TYR A 183      29.718  12.697 -21.636  1.00 93.65           H  
ATOM   3055  CD2 TYR A 183      26.492  12.714 -20.528  1.00 93.65           C  
ATOM   3056  HD2 TYR A 183      25.564  12.170 -20.627  1.00 93.65           H  
ATOM   3057  CE1 TYR A 183      28.923  14.091 -20.188  1.00 93.65           C  
ATOM   3058  HE1 TYR A 183      29.860  14.608 -20.045  1.00 93.65           H  
ATOM   3059  CE2 TYR A 183      26.560  13.804 -19.642  1.00 93.65           C  
ATOM   3060  HE2 TYR A 183      25.690  14.113 -19.081  1.00 93.65           H  
ATOM   3061  OH  TYR A 183      27.843  15.534 -18.600  1.00 93.65           O  
ATOM   3062  HH  TYR A 183      28.729  15.898 -18.533  1.00 93.65           H  
ATOM   3063  CZ  TYR A 183      27.775  14.494 -19.470  1.00 93.65           C  
ATOM   3064  N   LEU A 184      27.189   9.592 -25.055  1.00 94.97           N  
ATOM   3065  H   LEU A 184      26.235   9.758 -24.769  1.00 94.97           H  
ATOM   3066  CA  LEU A 184      27.461   8.464 -25.947  1.00 94.97           C  
ATOM   3067  HA  LEU A 184      28.216   7.827 -25.487  1.00 94.97           H  
ATOM   3068  C   LEU A 184      28.051   8.923 -27.282  1.00 94.97           C  
ATOM   3069  CB  LEU A 184      26.176   7.650 -26.177  1.00 94.97           C  
ATOM   3070  HB2 LEU A 184      25.358   8.335 -26.400  1.00 94.97           H  
ATOM   3071  HB3 LEU A 184      26.321   7.023 -27.057  1.00 94.97           H  
ATOM   3072  O   LEU A 184      29.044   8.352 -27.725  1.00 94.97           O  
ATOM   3073  CG  LEU A 184      25.759   6.736 -25.012  1.00 94.97           C  
ATOM   3074  HG  LEU A 184      25.592   7.326 -24.111  1.00 94.97           H  
ATOM   3075  CD1 LEU A 184      24.461   6.022 -25.395  1.00 94.97           C  
ATOM   3076 HD11 LEU A 184      24.614   5.416 -26.288  1.00 94.97           H  
ATOM   3077 HD12 LEU A 184      24.130   5.379 -24.579  1.00 94.97           H  
ATOM   3078 HD13 LEU A 184      23.683   6.758 -25.597  1.00 94.97           H  
ATOM   3079  CD2 LEU A 184      26.812   5.669 -24.696  1.00 94.97           C  
ATOM   3080 HD21 LEU A 184      27.685   6.133 -24.237  1.00 94.97           H  
ATOM   3081 HD22 LEU A 184      27.103   5.150 -25.609  1.00 94.97           H  
ATOM   3082 HD23 LEU A 184      26.402   4.949 -23.988  1.00 94.97           H  
ATOM   3083  N   LYS A 185      27.511   9.984 -27.896  1.00 95.97           N  
ATOM   3084  H   LYS A 185      26.661  10.368 -27.508  1.00 95.97           H  
ATOM   3085  CA  LYS A 185      28.062  10.563 -29.136  1.00 95.97           C  
ATOM   3086  HA  LYS A 185      28.163   9.774 -29.881  1.00 95.97           H  
ATOM   3087  C   LYS A 185      29.465  11.129 -28.936  1.00 95.97           C  
ATOM   3088  CB  LYS A 185      27.112  11.640 -29.677  1.00 95.97           C  
ATOM   3089  HB2 LYS A 185      26.810  12.301 -28.864  1.00 95.97           H  
ATOM   3090  HB3 LYS A 185      27.627  12.232 -30.433  1.00 95.97           H  
ATOM   3091  O   LYS A 185      30.342  10.879 -29.758  1.00 95.97           O  
ATOM   3092  CG  LYS A 185      25.879  10.996 -30.319  1.00 95.97           C  
ATOM   3093  HG2 LYS A 185      25.440  10.278 -29.626  1.00 95.97           H  
ATOM   3094  HG3 LYS A 185      26.183  10.465 -31.220  1.00 95.97           H  
ATOM   3095  CD  LYS A 185      24.815  12.039 -30.671  1.00 95.97           C  
ATOM   3096  HD2 LYS A 185      24.496  12.525 -29.749  1.00 95.97           H  
ATOM   3097  HD3 LYS A 185      25.217  12.779 -31.362  1.00 95.97           H  
ATOM   3098  CE  LYS A 185      23.628  11.309 -31.307  1.00 95.97           C  
ATOM   3099  HE2 LYS A 185      23.844  11.116 -32.358  1.00 95.97           H  
ATOM   3100  HE3 LYS A 185      23.513  10.348 -30.805  1.00 95.97           H  
ATOM   3101  NZ  LYS A 185      22.359  12.051 -31.144  1.00 95.97           N  
ATOM   3102  HZ1 LYS A 185      22.454  13.045 -31.298  1.00 95.97           H  
ATOM   3103  HZ2 LYS A 185      21.628  11.653 -31.716  1.00 95.97           H  
ATOM   3104  HZ3 LYS A 185      22.021  11.891 -30.206  1.00 95.97           H  
ATOM   3105  N   MET A 186      29.694  11.846 -27.836  1.00 96.37           N  
ATOM   3106  H   MET A 186      28.919  12.027 -27.215  1.00 96.37           H  
ATOM   3107  CA  MET A 186      31.020  12.360 -27.478  1.00 96.37           C  
ATOM   3108  HA  MET A 186      31.406  12.949 -28.310  1.00 96.37           H  
ATOM   3109  C   MET A 186      32.021  11.225 -27.213  1.00 96.37           C  
ATOM   3110  CB  MET A 186      30.880  13.267 -26.250  1.00 96.37           C  
ATOM   3111  HB2 MET A 186      30.556  12.671 -25.396  1.00 96.37           H  
ATOM   3112  HB3 MET A 186      30.120  14.022 -26.449  1.00 96.37           H  
ATOM   3113  O   MET A 186      33.175  11.298 -27.623  1.00 96.37           O  
ATOM   3114  CG  MET A 186      32.191  13.983 -25.906  1.00 96.37           C  
ATOM   3115  HG2 MET A 186      32.981  13.252 -25.736  1.00 96.37           H  
ATOM   3116  HG3 MET A 186      32.479  14.598 -26.758  1.00 96.37           H  
ATOM   3117  SD  MET A 186      32.076  15.053 -24.448  1.00 96.37           S  
ATOM   3118  CE  MET A 186      32.157  13.803 -23.138  1.00 96.37           C  
ATOM   3119  HE1 MET A 186      33.107  13.271 -23.199  1.00 96.37           H  
ATOM   3120  HE2 MET A 186      31.339  13.092 -23.252  1.00 96.37           H  
ATOM   3121  HE3 MET A 186      32.081  14.291 -22.166  1.00 96.37           H  
ATOM   3122  N   ASN A 187      31.587  10.149 -26.557  1.00 96.21           N  
ATOM   3123  H   ASN A 187      30.649  10.144 -26.181  1.00 96.21           H  
ATOM   3124  CA  ASN A 187      32.438   8.990 -26.314  1.00 96.21           C  
ATOM   3125  HA  ASN A 187      33.394   9.343 -25.929  1.00 96.21           H  
ATOM   3126  C   ASN A 187      32.730   8.219 -27.613  1.00 96.21           C  
ATOM   3127  CB  ASN A 187      31.773   8.113 -25.244  1.00 96.21           C  
ATOM   3128  HB2 ASN A 187      31.427   8.737 -24.420  1.00 96.21           H  
ATOM   3129  HB3 ASN A 187      30.917   7.593 -25.673  1.00 96.21           H  
ATOM   3130  O   ASN A 187      33.849   7.758 -27.819  1.00 96.21           O  
ATOM   3131  CG  ASN A 187      32.751   7.117 -24.652  1.00 96.21           C  
ATOM   3132  ND2 ASN A 187      32.311   5.920 -24.346  1.00 96.21           N  
ATOM   3133 HD21 ASN A 187      32.995   5.292 -23.950  1.00 96.21           H  
ATOM   3134 HD22 ASN A 187      31.351   5.660 -24.520  1.00 96.21           H  
ATOM   3135  OD1 ASN A 187      33.910   7.408 -24.421  1.00 96.21           O  
ATOM   3136  N   ALA A 188      31.758   8.126 -28.525  1.00 97.04           N  
ATOM   3137  H   ALA A 188      30.840   8.474 -28.290  1.00 97.04           H  
ATOM   3138  CA  ALA A 188      31.941   7.505 -29.833  1.00 97.04           C  
ATOM   3139  HA  ALA A 188      32.325   6.496 -29.686  1.00 97.04           H  
ATOM   3140  C   ALA A 188      32.965   8.262 -30.694  1.00 97.04           C  
ATOM   3141  CB  ALA A 188      30.579   7.404 -30.530  1.00 97.04           C  
ATOM   3142  HB1 ALA A 188      29.888   6.833 -29.911  1.00 97.04           H  
ATOM   3143  HB2 ALA A 188      30.698   6.896 -31.487  1.00 97.04           H  
ATOM   3144  HB3 ALA A 188      30.169   8.399 -30.704  1.00 97.04           H  
ATOM   3145  O   ALA A 188      33.812   7.632 -31.325  1.00 97.04           O  
ATOM   3146  N   THR A 189      32.952   9.600 -30.694  1.00 97.13           N  
ATOM   3147  H   THR A 189      32.245  10.095 -30.169  1.00 97.13           H  
ATOM   3148  CA  THR A 189      33.970  10.383 -31.414  1.00 97.13           C  
ATOM   3149  HA  THR A 189      34.047   9.995 -32.429  1.00 97.13           H  
ATOM   3150  C   THR A 189      35.355  10.221 -30.789  1.00 97.13           C  
ATOM   3151  CB  THR A 189      33.608  11.871 -31.520  1.00 97.13           C  
ATOM   3152  HB  THR A 189      34.447  12.404 -31.968  1.00 97.13           H  
ATOM   3153  O   THR A 189      36.320   9.993 -31.518  1.00 97.13           O  
ATOM   3154  CG2 THR A 189      32.373  12.104 -32.387  1.00 97.13           C  
ATOM   3155 HG21 THR A 189      32.171  13.173 -32.464  1.00 97.13           H  
ATOM   3156 HG22 THR A 189      32.550  11.707 -33.386  1.00 97.13           H  
ATOM   3157 HG23 THR A 189      31.506  11.604 -31.956  1.00 97.13           H  
ATOM   3158  OG1 THR A 189      33.338  12.429 -30.262  1.00 97.13           O  
ATOM   3159  HG1 THR A 189      33.154  13.363 -30.386  1.00 97.13           H  
ATOM   3160  N   LEU A 190      35.466  10.246 -29.455  1.00 97.40           N  
ATOM   3161  H   LEU A 190      34.647  10.481 -28.913  1.00 97.40           H  
ATOM   3162  CA  LEU A 190      36.723   9.960 -28.752  1.00 97.40           C  
ATOM   3163  HA  LEU A 190      37.486  10.655 -29.101  1.00 97.40           H  
ATOM   3164  C   LEU A 190      37.261   8.553 -29.059  1.00 97.40           C  
ATOM   3165  CB  LEU A 190      36.523  10.142 -27.236  1.00 97.40           C  
ATOM   3166  HB2 LEU A 190      35.613   9.619 -26.940  1.00 97.40           H  
ATOM   3167  HB3 LEU A 190      37.354   9.669 -26.713  1.00 97.40           H  
ATOM   3168  O   LEU A 190      38.468   8.394 -29.236  1.00 97.40           O  
ATOM   3169  CG  LEU A 190      36.439  11.608 -26.776  1.00 97.40           C  
ATOM   3170  HG  LEU A 190      35.695  12.141 -27.367  1.00 97.40           H  
ATOM   3171  CD1 LEU A 190      36.022  11.658 -25.305  1.00 97.40           C  
ATOM   3172 HD11 LEU A 190      35.944  12.695 -24.979  1.00 97.40           H  
ATOM   3173 HD12 LEU A 190      36.754  11.136 -24.688  1.00 97.40           H  
ATOM   3174 HD13 LEU A 190      35.049  11.182 -25.188  1.00 97.40           H  
ATOM   3175  CD2 LEU A 190      37.784  12.331 -26.911  1.00 97.40           C  
ATOM   3176 HD21 LEU A 190      37.697  13.341 -26.512  1.00 97.40           H  
ATOM   3177 HD22 LEU A 190      38.071  12.405 -27.960  1.00 97.40           H  
ATOM   3178 HD23 LEU A 190      38.556  11.794 -26.360  1.00 97.40           H  
ATOM   3179  N   ALA A 191      36.385   7.552 -29.185  1.00 97.48           N  
ATOM   3180  H   ALA A 191      35.417   7.730 -28.956  1.00 97.48           H  
ATOM   3181  CA  ALA A 191      36.762   6.189 -29.560  1.00 97.48           C  
ATOM   3182  HA  ALA A 191      37.549   5.852 -28.885  1.00 97.48           H  
ATOM   3183  C   ALA A 191      37.315   6.097 -30.993  1.00 97.48           C  
ATOM   3184  CB  ALA A 191      35.548   5.272 -29.368  1.00 97.48           C  
ATOM   3185  HB1 ALA A 191      35.834   4.243 -29.586  1.00 97.48           H  
ATOM   3186  HB2 ALA A 191      35.199   5.333 -28.337  1.00 97.48           H  
ATOM   3187  HB3 ALA A 191      34.741   5.566 -30.039  1.00 97.48           H  
ATOM   3188  O   ALA A 191      38.261   5.355 -31.249  1.00 97.48           O  
ATOM   3189  N   VAL A 192      36.772   6.877 -31.934  1.00 97.79           N  
ATOM   3190  H   VAL A 192      35.970   7.439 -31.688  1.00 97.79           H  
ATOM   3191  CA  VAL A 192      37.318   6.959 -33.298  1.00 97.79           C  
ATOM   3192  HA  VAL A 192      37.437   5.947 -33.686  1.00 97.79           H  
ATOM   3193  C   VAL A 192      38.716   7.585 -33.280  1.00 97.79           C  
ATOM   3194  CB  VAL A 192      36.354   7.714 -34.234  1.00 97.79           C  
ATOM   3195  HB  VAL A 192      36.094   8.676 -33.792  1.00 97.79           H  
ATOM   3196  O   VAL A 192      39.639   7.038 -33.882  1.00 97.79           O  
ATOM   3197  CG1 VAL A 192      36.966   7.970 -35.615  1.00 97.79           C  
ATOM   3198 HG11 VAL A 192      37.793   8.675 -35.527  1.00 97.79           H  
ATOM   3199 HG12 VAL A 192      36.220   8.408 -36.278  1.00 97.79           H  
ATOM   3200 HG13 VAL A 192      37.327   7.035 -36.043  1.00 97.79           H  
ATOM   3201  CG2 VAL A 192      35.067   6.910 -34.456  1.00 97.79           C  
ATOM   3202 HG21 VAL A 192      34.592   6.677 -33.503  1.00 97.79           H  
ATOM   3203 HG22 VAL A 192      35.294   5.974 -34.967  1.00 97.79           H  
ATOM   3204 HG23 VAL A 192      34.367   7.489 -35.057  1.00 97.79           H  
ATOM   3205  N   PHE A 193      38.913   8.686 -32.548  1.00 97.89           N  
ATOM   3206  H   PHE A 193      38.126   9.098 -32.069  1.00 97.89           H  
ATOM   3207  CA  PHE A 193      40.234   9.313 -32.416  1.00 97.89           C  
ATOM   3208  HA  PHE A 193      40.620   9.521 -33.413  1.00 97.89           H  
ATOM   3209  C   PHE A 193      41.263   8.398 -31.739  1.00 97.89           C  
ATOM   3210  CB  PHE A 193      40.117  10.639 -31.652  1.00 97.89           C  
ATOM   3211  HB2 PHE A 193      41.115  10.948 -31.340  1.00 97.89           H  
ATOM   3212  HB3 PHE A 193      39.529  10.486 -30.748  1.00 97.89           H  
ATOM   3213  O   PHE A 193      42.409   8.331 -32.190  1.00 97.89           O  
ATOM   3214  CG  PHE A 193      39.532  11.772 -32.470  1.00 97.89           C  
ATOM   3215  CD1 PHE A 193      40.245  12.276 -33.575  1.00 97.89           C  
ATOM   3216  HD1 PHE A 193      41.204  11.855 -33.838  1.00 97.89           H  
ATOM   3217  CD2 PHE A 193      38.294  12.342 -32.123  1.00 97.89           C  
ATOM   3218  HD2 PHE A 193      37.758  11.984 -31.256  1.00 97.89           H  
ATOM   3219  CE1 PHE A 193      39.713  13.330 -34.337  1.00 97.89           C  
ATOM   3220  HE1 PHE A 193      40.262  13.715 -35.184  1.00 97.89           H  
ATOM   3221  CE2 PHE A 193      37.755  13.387 -32.892  1.00 97.89           C  
ATOM   3222  HE2 PHE A 193      36.802  13.819 -32.624  1.00 97.89           H  
ATOM   3223  CZ  PHE A 193      38.464  13.881 -34.000  1.00 97.89           C  
ATOM   3224  HZ  PHE A 193      38.055  14.689 -34.589  1.00 97.89           H  
ATOM   3225  N   SER A 194      40.871   7.661 -30.696  1.00 97.37           N  
ATOM   3226  H   SER A 194      39.926   7.749 -30.350  1.00 97.37           H  
ATOM   3227  CA  SER A 194      41.771   6.713 -30.033  1.00 97.37           C  
ATOM   3228  HA  SER A 194      42.698   7.237 -29.803  1.00 97.37           H  
ATOM   3229  C   SER A 194      42.141   5.541 -30.947  1.00 97.37           C  
ATOM   3230  CB  SER A 194      41.185   6.234 -28.702  1.00 97.37           C  
ATOM   3231  HB2 SER A 194      40.891   7.100 -28.109  1.00 97.37           H  
ATOM   3232  HB3 SER A 194      41.950   5.681 -28.158  1.00 97.37           H  
ATOM   3233  O   SER A 194      43.305   5.144 -30.967  1.00 97.37           O  
ATOM   3234  OG  SER A 194      40.069   5.397 -28.897  1.00 97.37           O  
ATOM   3235  HG  SER A 194      39.653   5.230 -28.048  1.00 97.37           H  
ATOM   3236  N   ALA A 195      41.214   5.055 -31.781  1.00 97.75           N  
ATOM   3237  H   ALA A 195      40.259   5.364 -31.669  1.00 97.75           H  
ATOM   3238  CA  ALA A 195      41.501   4.034 -32.787  1.00 97.75           C  
ATOM   3239  HA  ALA A 195      41.912   3.161 -32.279  1.00 97.75           H  
ATOM   3240  C   ALA A 195      42.554   4.505 -33.809  1.00 97.75           C  
ATOM   3241  CB  ALA A 195      40.191   3.616 -33.464  1.00 97.75           C  
ATOM   3242  HB1 ALA A 195      39.754   4.459 -33.999  1.00 97.75           H  
ATOM   3243  HB2 ALA A 195      39.483   3.266 -32.713  1.00 97.75           H  
ATOM   3244  HB3 ALA A 195      40.386   2.810 -34.171  1.00 97.75           H  
ATOM   3245  O   ALA A 195      43.504   3.772 -34.090  1.00 97.75           O  
ATOM   3246  N   PHE A 196      42.454   5.744 -34.308  1.00 97.96           N  
ATOM   3247  H   PHE A 196      41.645   6.298 -34.067  1.00 97.96           H  
ATOM   3248  CA  PHE A 196      43.495   6.330 -35.165  1.00 97.96           C  
ATOM   3249  HA  PHE A 196      43.653   5.674 -36.021  1.00 97.96           H  
ATOM   3250  C   PHE A 196      44.845   6.440 -34.445  1.00 97.96           C  
ATOM   3251  CB  PHE A 196      43.058   7.708 -35.684  1.00 97.96           C  
ATOM   3252  HB2 PHE A 196      43.941   8.242 -36.035  1.00 97.96           H  
ATOM   3253  HB3 PHE A 196      42.633   8.290 -34.866  1.00 97.96           H  
ATOM   3254  O   PHE A 196      45.879   6.116 -35.031  1.00 97.96           O  
ATOM   3255  CG  PHE A 196      42.083   7.649 -36.841  1.00 97.96           C  
ATOM   3256  CD1 PHE A 196      42.525   7.207 -38.102  1.00 97.96           C  
ATOM   3257  HD1 PHE A 196      43.553   6.908 -38.240  1.00 97.96           H  
ATOM   3258  CD2 PHE A 196      40.746   8.053 -36.675  1.00 97.96           C  
ATOM   3259  HD2 PHE A 196      40.408   8.431 -35.722  1.00 97.96           H  
ATOM   3260  CE1 PHE A 196      41.630   7.149 -39.185  1.00 97.96           C  
ATOM   3261  HE1 PHE A 196      41.970   6.806 -40.150  1.00 97.96           H  
ATOM   3262  CE2 PHE A 196      39.849   7.986 -37.756  1.00 97.96           C  
ATOM   3263  HE2 PHE A 196      38.824   8.301 -37.633  1.00 97.96           H  
ATOM   3264  CZ  PHE A 196      40.289   7.531 -39.009  1.00 97.96           C  
ATOM   3265  HZ  PHE A 196      39.600   7.485 -39.839  1.00 97.96           H  
ATOM   3266  N   GLY A 197      44.842   6.836 -33.169  1.00 97.51           N  
ATOM   3267  H   GLY A 197      43.964   7.116 -32.756  1.00 97.51           H  
ATOM   3268  CA  GLY A 197      46.049   6.882 -32.342  1.00 97.51           C  
ATOM   3269  HA2 GLY A 197      45.776   7.208 -31.339  1.00 97.51           H  
ATOM   3270  HA3 GLY A 197      46.753   7.598 -32.767  1.00 97.51           H  
ATOM   3271  C   GLY A 197      46.743   5.521 -32.229  1.00 97.51           C  
ATOM   3272  O   GLY A 197      47.958   5.435 -32.410  1.00 97.51           O  
ATOM   3273  N   VAL A 198      45.976   4.447 -32.014  1.00 98.12           N  
ATOM   3274  H   VAL A 198      44.989   4.592 -31.859  1.00 98.12           H  
ATOM   3275  CA  VAL A 198      46.501   3.071 -31.960  1.00 98.12           C  
ATOM   3276  HA  VAL A 198      47.315   3.041 -31.236  1.00 98.12           H  
ATOM   3277  C   VAL A 198      47.095   2.643 -33.304  1.00 98.12           C  
ATOM   3278  CB  VAL A 198      45.416   2.078 -31.490  1.00 98.12           C  
ATOM   3279  HB  VAL A 198      44.534   2.182 -32.121  1.00 98.12           H  
ATOM   3280  O   VAL A 198      48.170   2.048 -33.323  1.00 98.12           O  
ATOM   3281  CG1 VAL A 198      45.888   0.618 -31.550  1.00 98.12           C  
ATOM   3282 HG11 VAL A 198      45.126  -0.036 -31.127  1.00 98.12           H  
ATOM   3283 HG12 VAL A 198      46.816   0.499 -30.990  1.00 98.12           H  
ATOM   3284 HG13 VAL A 198      46.052   0.314 -32.584  1.00 98.12           H  
ATOM   3285  CG2 VAL A 198      45.017   2.352 -30.034  1.00 98.12           C  
ATOM   3286 HG21 VAL A 198      45.866   2.174 -29.373  1.00 98.12           H  
ATOM   3287 HG22 VAL A 198      44.691   3.384 -29.908  1.00 98.12           H  
ATOM   3288 HG23 VAL A 198      44.195   1.696 -29.747  1.00 98.12           H  
ATOM   3289  N   ILE A 199      46.456   2.978 -34.431  1.00 97.64           N  
ATOM   3290  H   ILE A 199      45.567   3.452 -34.354  1.00 97.64           H  
ATOM   3291  CA  ILE A 199      46.979   2.661 -35.773  1.00 97.64           C  
ATOM   3292  HA  ILE A 199      47.176   1.590 -35.825  1.00 97.64           H  
ATOM   3293  C   ILE A 199      48.319   3.369 -36.021  1.00 97.64           C  
ATOM   3294  CB  ILE A 199      45.936   3.011 -36.862  1.00 97.64           C  
ATOM   3295  HB  ILE A 199      45.615   4.042 -36.713  1.00 97.64           H  
ATOM   3296  O   ILE A 199      49.272   2.742 -36.485  1.00 97.64           O  
ATOM   3297  CG1 ILE A 199      44.704   2.085 -36.747  1.00 97.64           C  
ATOM   3298 HG12 ILE A 199      44.401   1.997 -35.703  1.00 97.64           H  
ATOM   3299 HG13 ILE A 199      44.967   1.085 -37.092  1.00 97.64           H  
ATOM   3300  CG2 ILE A 199      46.542   2.894 -38.276  1.00 97.64           C  
ATOM   3301 HG21 ILE A 199      45.789   3.104 -39.035  1.00 97.64           H  
ATOM   3302 HG22 ILE A 199      47.345   3.620 -38.413  1.00 97.64           H  
ATOM   3303 HG23 ILE A 199      46.938   1.891 -38.432  1.00 97.64           H  
ATOM   3304  CD1 ILE A 199      43.484   2.582 -37.535  1.00 97.64           C  
ATOM   3305 HD11 ILE A 199      43.676   2.554 -38.607  1.00 97.64           H  
ATOM   3306 HD12 ILE A 199      43.236   3.600 -37.234  1.00 97.64           H  
ATOM   3307 HD13 ILE A 199      42.632   1.936 -37.320  1.00 97.64           H  
ATOM   3308  N   ILE A 200      48.421   4.658 -35.684  1.00 97.41           N  
ATOM   3309  H   ILE A 200      47.604   5.118 -35.307  1.00 97.41           H  
ATOM   3310  CA  ILE A 200      49.665   5.430 -35.828  1.00 97.41           C  
ATOM   3311  HA  ILE A 200      50.008   5.354 -36.860  1.00 97.41           H  
ATOM   3312  C   ILE A 200      50.771   4.839 -34.944  1.00 97.41           C  
ATOM   3313  CB  ILE A 200      49.410   6.922 -35.510  1.00 97.41           C  
ATOM   3314  HB  ILE A 200      48.920   6.988 -34.538  1.00 97.41           H  
ATOM   3315  O   ILE A 200      51.900   4.661 -35.407  1.00 97.41           O  
ATOM   3316  CG1 ILE A 200      48.483   7.546 -36.580  1.00 97.41           C  
ATOM   3317 HG12 ILE A 200      47.644   6.880 -36.779  1.00 97.41           H  
ATOM   3318 HG13 ILE A 200      49.033   7.664 -37.513  1.00 97.41           H  
ATOM   3319  CG2 ILE A 200      50.734   7.712 -35.440  1.00 97.41           C  
ATOM   3320 HG21 ILE A 200      51.281   7.615 -36.377  1.00 97.41           H  
ATOM   3321 HG22 ILE A 200      50.540   8.767 -35.245  1.00 97.41           H  
ATOM   3322 HG23 ILE A 200      51.356   7.349 -34.622  1.00 97.41           H  
ATOM   3323  CD1 ILE A 200      47.896   8.902 -36.167  1.00 97.41           C  
ATOM   3324 HD11 ILE A 200      48.679   9.656 -36.087  1.00 97.41           H  
ATOM   3325 HD12 ILE A 200      47.380   8.806 -35.212  1.00 97.41           H  
ATOM   3326 HD13 ILE A 200      47.180   9.226 -36.922  1.00 97.41           H  
ATOM   3327  N   LEU A 201      50.447   4.489 -33.697  1.00 97.35           N  
ATOM   3328  H   LEU A 201      49.510   4.679 -33.370  1.00 97.35           H  
ATOM   3329  CA  LEU A 201      51.392   3.879 -32.764  1.00 97.35           C  
ATOM   3330  HA  LEU A 201      52.268   4.524 -32.702  1.00 97.35           H  
ATOM   3331  C   LEU A 201      51.874   2.509 -33.265  1.00 97.35           C  
ATOM   3332  CB  LEU A 201      50.731   3.832 -31.376  1.00 97.35           C  
ATOM   3333  HB2 LEU A 201      50.354   4.834 -31.169  1.00 97.35           H  
ATOM   3334  HB3 LEU A 201      49.873   3.161 -31.390  1.00 97.35           H  
ATOM   3335  O   LEU A 201      53.071   2.232 -33.234  1.00 97.35           O  
ATOM   3336  CG  LEU A 201      51.698   3.433 -30.244  1.00 97.35           C  
ATOM   3337  HG  LEU A 201      52.720   3.686 -30.526  1.00 97.35           H  
ATOM   3338  CD1 LEU A 201      51.357   4.206 -28.970  1.00 97.35           C  
ATOM   3339 HD11 LEU A 201      52.040   3.919 -28.170  1.00 97.35           H  
ATOM   3340 HD12 LEU A 201      51.466   5.276 -29.148  1.00 97.35           H  
ATOM   3341 HD13 LEU A 201      50.333   3.993 -28.665  1.00 97.35           H  
ATOM   3342  CD2 LEU A 201      51.622   1.939 -29.922  1.00 97.35           C  
ATOM   3343 HD21 LEU A 201      50.610   1.670 -29.617  1.00 97.35           H  
ATOM   3344 HD22 LEU A 201      52.315   1.702 -29.115  1.00 97.35           H  
ATOM   3345 HD23 LEU A 201      51.902   1.351 -30.796  1.00 97.35           H  
ATOM   3346  N   LEU A 202      50.976   1.686 -33.811  1.00 97.17           N  
ATOM   3347  H   LEU A 202      50.003   1.957 -33.788  1.00 97.17           H  
ATOM   3348  CA  LEU A 202      51.319   0.395 -34.409  1.00 97.17           C  
ATOM   3349  HA  LEU A 202      51.856  -0.191 -33.664  1.00 97.17           H  
ATOM   3350  C   LEU A 202      52.253   0.555 -35.623  1.00 97.17           C  
ATOM   3351  CB  LEU A 202      50.009  -0.336 -34.749  1.00 97.17           C  
ATOM   3352  HB2 LEU A 202      49.480   0.210 -35.529  1.00 97.17           H  
ATOM   3353  HB3 LEU A 202      49.377  -0.315 -33.861  1.00 97.17           H  
ATOM   3354  O   LEU A 202      53.226  -0.188 -35.751  1.00 97.17           O  
ATOM   3355  CG  LEU A 202      50.224  -1.803 -35.175  1.00 97.17           C  
ATOM   3356  HG  LEU A 202      51.270  -2.082 -35.042  1.00 97.17           H  
ATOM   3357  CD1 LEU A 202      49.377  -2.746 -34.319  1.00 97.17           C  
ATOM   3358 HD11 LEU A 202      49.660  -2.642 -33.271  1.00 97.17           H  
ATOM   3359 HD12 LEU A 202      48.319  -2.507 -34.431  1.00 97.17           H  
ATOM   3360 HD13 LEU A 202      49.549  -3.777 -34.626  1.00 97.17           H  
ATOM   3361  CD2 LEU A 202      49.847  -2.013 -36.642  1.00 97.17           C  
ATOM   3362 HD21 LEU A 202      48.794  -1.777 -36.797  1.00 97.17           H  
ATOM   3363 HD22 LEU A 202      50.459  -1.367 -37.271  1.00 97.17           H  
ATOM   3364 HD23 LEU A 202      50.030  -3.051 -36.923  1.00 97.17           H  
ATOM   3365  N   LEU A 203      52.026   1.563 -36.475  1.00 96.78           N  
ATOM   3366  H   LEU A 203      51.202   2.129 -36.330  1.00 96.78           H  
ATOM   3367  CA  LEU A 203      52.926   1.891 -37.590  1.00 96.78           C  
ATOM   3368  HA  LEU A 203      53.095   0.988 -38.176  1.00 96.78           H  
ATOM   3369  C   LEU A 203      54.311   2.358 -37.113  1.00 96.78           C  
ATOM   3370  CB  LEU A 203      52.283   2.970 -38.482  1.00 96.78           C  
ATOM   3371  HB2 LEU A 203      53.046   3.366 -39.152  1.00 96.78           H  
ATOM   3372  HB3 LEU A 203      51.948   3.791 -37.848  1.00 96.78           H  
ATOM   3373  O   LEU A 203      55.319   2.002 -37.729  1.00 96.78           O  
ATOM   3374  CG  LEU A 203      51.099   2.490 -39.339  1.00 96.78           C  
ATOM   3375  HG  LEU A 203      50.349   2.010 -38.709  1.00 96.78           H  
ATOM   3376  CD1 LEU A 203      50.462   3.696 -40.033  1.00 96.78           C  
ATOM   3377 HD11 LEU A 203      51.187   4.192 -40.678  1.00 96.78           H  
ATOM   3378 HD12 LEU A 203      49.610   3.367 -40.628  1.00 96.78           H  
ATOM   3379 HD13 LEU A 203      50.102   4.397 -39.281  1.00 96.78           H  
ATOM   3380  CD2 LEU A 203      51.537   1.496 -40.418  1.00 96.78           C  
ATOM   3381 HD21 LEU A 203      50.682   1.240 -41.043  1.00 96.78           H  
ATOM   3382 HD22 LEU A 203      52.321   1.930 -41.038  1.00 96.78           H  
ATOM   3383 HD23 LEU A 203      51.899   0.578 -39.955  1.00 96.78           H  
ATOM   3384  N   MET A 204      54.383   3.128 -36.022  1.00 96.93           N  
ATOM   3385  H   MET A 204      53.522   3.415 -35.578  1.00 96.93           H  
ATOM   3386  CA  MET A 204      55.659   3.528 -35.416  1.00 96.93           C  
ATOM   3387  HA  MET A 204      56.291   3.973 -36.184  1.00 96.93           H  
ATOM   3388  C   MET A 204      56.426   2.325 -34.863  1.00 96.93           C  
ATOM   3389  CB  MET A 204      55.450   4.566 -34.304  1.00 96.93           C  
ATOM   3390  HB2 MET A 204      54.642   4.260 -33.640  1.00 96.93           H  
ATOM   3391  HB3 MET A 204      56.366   4.624 -33.715  1.00 96.93           H  
ATOM   3392  O   MET A 204      57.605   2.166 -35.179  1.00 96.93           O  
ATOM   3393  CG  MET A 204      55.166   5.964 -34.851  1.00 96.93           C  
ATOM   3394  HG2 MET A 204      55.911   6.200 -35.611  1.00 96.93           H  
ATOM   3395  HG3 MET A 204      54.178   5.983 -35.311  1.00 96.93           H  
ATOM   3396  SD  MET A 204      55.252   7.233 -33.562  1.00 96.93           S  
ATOM   3397  CE  MET A 204      55.177   8.731 -34.575  1.00 96.93           C  
ATOM   3398  HE1 MET A 204      56.026   8.757 -35.258  1.00 96.93           H  
ATOM   3399  HE2 MET A 204      55.212   9.606 -33.925  1.00 96.93           H  
ATOM   3400  HE3 MET A 204      54.247   8.743 -35.143  1.00 96.93           H  
ATOM   3401  N   VAL A 205      55.760   1.445 -34.109  1.00 97.38           N  
ATOM   3402  H   VAL A 205      54.797   1.643 -33.878  1.00 97.38           H  
ATOM   3403  CA  VAL A 205      56.369   0.214 -33.579  1.00 97.38           C  
ATOM   3404  HA  VAL A 205      57.236   0.482 -32.975  1.00 97.38           H  
ATOM   3405  C   VAL A 205      56.876  -0.674 -34.715  1.00 97.38           C  
ATOM   3406  CB  VAL A 205      55.375  -0.546 -32.678  1.00 97.38           C  
ATOM   3407  HB  VAL A 205      54.435  -0.682 -33.212  1.00 97.38           H  
ATOM   3408  O   VAL A 205      57.986  -1.191 -34.633  1.00 97.38           O  
ATOM   3409  CG1 VAL A 205      55.897  -1.927 -32.254  1.00 97.38           C  
ATOM   3410 HG11 VAL A 205      55.978  -2.586 -33.118  1.00 97.38           H  
ATOM   3411 HG12 VAL A 205      56.875  -1.831 -31.782  1.00 97.38           H  
ATOM   3412 HG13 VAL A 205      55.204  -2.384 -31.548  1.00 97.38           H  
ATOM   3413  CG2 VAL A 205      55.103   0.245 -31.391  1.00 97.38           C  
ATOM   3414 HG21 VAL A 205      56.019   0.336 -30.807  1.00 97.38           H  
ATOM   3415 HG22 VAL A 205      54.737   1.246 -31.621  1.00 97.38           H  
ATOM   3416 HG23 VAL A 205      54.348  -0.267 -30.795  1.00 97.38           H  
ATOM   3417  N   PHE A 206      56.126  -0.794 -35.813  1.00 96.63           N  
ATOM   3418  H   PHE A 206      55.199  -0.392 -35.813  1.00 96.63           H  
ATOM   3419  CA  PHE A 206      56.556  -1.572 -36.975  1.00 96.63           C  
ATOM   3420  HA  PHE A 206      56.821  -2.573 -36.634  1.00 96.63           H  
ATOM   3421  C   PHE A 206      57.800  -0.981 -37.657  1.00 96.63           C  
ATOM   3422  CB  PHE A 206      55.383  -1.691 -37.953  1.00 96.63           C  
ATOM   3423  HB2 PHE A 206      55.209  -0.730 -38.436  1.00 96.63           H  
ATOM   3424  HB3 PHE A 206      54.483  -1.944 -37.393  1.00 96.63           H  
ATOM   3425  O   PHE A 206      58.688  -1.724 -38.077  1.00 96.63           O  
ATOM   3426  CG  PHE A 206      55.582  -2.768 -38.999  1.00 96.63           C  
ATOM   3427  CD1 PHE A 206      55.912  -2.432 -40.325  1.00 96.63           C  
ATOM   3428  HD1 PHE A 206      56.029  -1.395 -40.603  1.00 96.63           H  
ATOM   3429  CD2 PHE A 206      55.411  -4.117 -38.641  1.00 96.63           C  
ATOM   3430  HD2 PHE A 206      55.157  -4.380 -37.625  1.00 96.63           H  
ATOM   3431  CE1 PHE A 206      56.045  -3.445 -41.293  1.00 96.63           C  
ATOM   3432  HE1 PHE A 206      56.236  -3.184 -42.323  1.00 96.63           H  
ATOM   3433  CE2 PHE A 206      55.570  -5.129 -39.602  1.00 96.63           C  
ATOM   3434  HE2 PHE A 206      55.442  -6.164 -39.321  1.00 96.63           H  
ATOM   3435  CZ  PHE A 206      55.884  -4.794 -40.930  1.00 96.63           C  
ATOM   3436  HZ  PHE A 206      55.979  -5.577 -41.668  1.00 96.63           H  
ATOM   3437  N   ARG A 207      57.910   0.354 -37.740  1.00 95.69           N  
ATOM   3438  H   ARG A 207      57.157   0.916 -37.371  1.00 95.69           H  
ATOM   3439  CA  ARG A 207      59.115   1.018 -38.268  1.00 95.69           C  
ATOM   3440  HA  ARG A 207      59.393   0.553 -39.214  1.00 95.69           H  
ATOM   3441  C   ARG A 207      60.334   0.816 -37.374  1.00 95.69           C  
ATOM   3442  CB  ARG A 207      58.869   2.515 -38.492  1.00 95.69           C  
ATOM   3443  HB2 ARG A 207      59.836   3.013 -38.559  1.00 95.69           H  
ATOM   3444  HB3 ARG A 207      58.323   2.942 -37.651  1.00 95.69           H  
ATOM   3445  O   ARG A 207      61.404   0.510 -37.892  1.00 95.69           O  
ATOM   3446  CG  ARG A 207      58.110   2.765 -39.797  1.00 95.69           C  
ATOM   3447  HG2 ARG A 207      57.080   2.421 -39.704  1.00 95.69           H  
ATOM   3448  HG3 ARG A 207      58.597   2.218 -40.604  1.00 95.69           H  
ATOM   3449  CD  ARG A 207      58.136   4.257 -40.132  1.00 95.69           C  
ATOM   3450  HD2 ARG A 207      59.167   4.609 -40.121  1.00 95.69           H  
ATOM   3451  HD3 ARG A 207      57.578   4.784 -39.359  1.00 95.69           H  
ATOM   3452  NE  ARG A 207      57.556   4.513 -41.464  1.00 95.69           N  
ATOM   3453  HE  ARG A 207      57.653   3.775 -42.147  1.00 95.69           H  
ATOM   3454  NH1 ARG A 207      56.789   6.638 -41.058  1.00 95.69           N  
ATOM   3455 HH11 ARG A 207      57.177   6.590 -40.127  1.00 95.69           H  
ATOM   3456 HH12 ARG A 207      56.331   7.480 -41.375  1.00 95.69           H  
ATOM   3457  NH2 ARG A 207      56.471   5.714 -43.064  1.00 95.69           N  
ATOM   3458 HH21 ARG A 207      56.595   4.959 -43.723  1.00 95.69           H  
ATOM   3459 HH22 ARG A 207      56.019   6.567 -43.362  1.00 95.69           H  
ATOM   3460  CZ  ARG A 207      56.943   5.616 -41.853  1.00 95.69           C  
ATOM   3461  N   VAL A 208      60.172   0.944 -36.059  1.00 95.17           N  
ATOM   3462  H   VAL A 208      59.264   1.215 -35.709  1.00 95.17           H  
ATOM   3463  CA  VAL A 208      61.259   0.703 -35.097  1.00 95.17           C  
ATOM   3464  HA  VAL A 208      62.134   1.278 -35.400  1.00 95.17           H  
ATOM   3465  C   VAL A 208      61.677  -0.770 -35.111  1.00 95.17           C  
ATOM   3466  CB  VAL A 208      60.848   1.170 -33.688  1.00 95.17           C  
ATOM   3467  HB  VAL A 208      59.908   0.694 -33.411  1.00 95.17           H  
ATOM   3468  O   VAL A 208      62.866  -1.066 -35.163  1.00 95.17           O  
ATOM   3469  CG1 VAL A 208      61.902   0.816 -32.634  1.00 95.17           C  
ATOM   3470 HG11 VAL A 208      62.877   1.205 -32.928  1.00 95.17           H  
ATOM   3471 HG12 VAL A 208      61.969  -0.266 -32.519  1.00 95.17           H  
ATOM   3472 HG13 VAL A 208      61.623   1.239 -31.669  1.00 95.17           H  
ATOM   3473  CG2 VAL A 208      60.656   2.694 -33.656  1.00 95.17           C  
ATOM   3474 HG21 VAL A 208      59.896   3.003 -34.373  1.00 95.17           H  
ATOM   3475 HG22 VAL A 208      61.595   3.192 -33.898  1.00 95.17           H  
ATOM   3476 HG23 VAL A 208      60.334   3.003 -32.662  1.00 95.17           H  
ATOM   3477  N   GLY A 209      60.717  -1.699 -35.157  1.00 93.79           N  
ATOM   3478  H   GLY A 209      59.755  -1.404 -35.068  1.00 93.79           H  
ATOM   3479  CA  GLY A 209      60.985  -3.135 -35.268  1.00 93.79           C  
ATOM   3480  HA2 GLY A 209      60.036  -3.669 -35.315  1.00 93.79           H  
ATOM   3481  HA3 GLY A 209      61.534  -3.471 -34.388  1.00 93.79           H  
ATOM   3482  C   GLY A 209      61.800  -3.492 -36.514  1.00 93.79           C  
ATOM   3483  O   GLY A 209      62.751  -4.266 -36.420  1.00 93.79           O  
ATOM   3484  N   LYS A 210      61.502  -2.871 -37.666  1.00 92.26           N  
ATOM   3485  H   LYS A 210      60.698  -2.261 -37.689  1.00 92.26           H  
ATOM   3486  CA  LYS A 210      62.319  -3.026 -38.881  1.00 92.26           C  
ATOM   3487  HA  LYS A 210      62.404  -4.086 -39.117  1.00 92.26           H  
ATOM   3488  C   LYS A 210      63.762  -2.557 -38.684  1.00 92.26           C  
ATOM   3489  CB  LYS A 210      61.677  -2.300 -40.071  1.00 92.26           C  
ATOM   3490  HB2 LYS A 210      61.297  -1.326 -39.762  1.00 92.26           H  
ATOM   3491  HB3 LYS A 210      62.448  -2.143 -40.825  1.00 92.26           H  
ATOM   3492  O   LYS A 210      64.668  -3.320 -38.998  1.00 92.26           O  
ATOM   3493  CG  LYS A 210      60.552  -3.131 -40.697  1.00 92.26           C  
ATOM   3494  HG2 LYS A 210      59.712  -3.215 -40.009  1.00 92.26           H  
ATOM   3495  HG3 LYS A 210      60.934  -4.130 -40.909  1.00 92.26           H  
ATOM   3496  CD  LYS A 210      60.093  -2.488 -42.009  1.00 92.26           C  
ATOM   3497  HD2 LYS A 210      60.968  -2.265 -42.620  1.00 92.26           H  
ATOM   3498  HD3 LYS A 210      59.558  -1.563 -41.792  1.00 92.26           H  
ATOM   3499  CE  LYS A 210      59.194  -3.472 -42.756  1.00 92.26           C  
ATOM   3500  HE2 LYS A 210      59.726  -4.421 -42.829  1.00 92.26           H  
ATOM   3501  HE3 LYS A 210      58.297  -3.646 -42.162  1.00 92.26           H  
ATOM   3502  NZ  LYS A 210      58.864  -2.981 -44.115  1.00 92.26           N  
ATOM   3503  HZ1 LYS A 210      58.376  -2.097 -44.073  1.00 92.26           H  
ATOM   3504  HZ2 LYS A 210      58.302  -3.660 -44.608  1.00 92.26           H  
ATOM   3505  HZ3 LYS A 210      59.719  -2.853 -44.638  1.00 92.26           H  
ATOM   3506  N   MET A 211      63.973  -1.371 -38.107  1.00 92.64           N  
ATOM   3507  H   MET A 211      63.176  -0.806 -37.851  1.00 92.64           H  
ATOM   3508  CA  MET A 211      65.326  -0.857 -37.835  1.00 92.64           C  
ATOM   3509  HA  MET A 211      65.883  -0.799 -38.770  1.00 92.64           H  
ATOM   3510  C   MET A 211      66.123  -1.779 -36.902  1.00 92.64           C  
ATOM   3511  CB  MET A 211      65.263   0.543 -37.208  1.00 92.64           C  
ATOM   3512  HB2 MET A 211      66.259   0.804 -36.850  1.00 92.64           H  
ATOM   3513  HB3 MET A 211      64.587   0.541 -36.353  1.00 92.64           H  
ATOM   3514  O   MET A 211      67.295  -2.035 -37.144  1.00 92.64           O  
ATOM   3515  CG  MET A 211      64.830   1.625 -38.196  1.00 92.64           C  
ATOM   3516  HG2 MET A 211      63.814   1.420 -38.536  1.00 92.64           H  
ATOM   3517  HG3 MET A 211      65.497   1.594 -39.058  1.00 92.64           H  
ATOM   3518  SD  MET A 211      64.891   3.290 -37.478  1.00 92.64           S  
ATOM   3519  CE  MET A 211      64.461   4.269 -38.936  1.00 92.64           C  
ATOM   3520  HE1 MET A 211      63.476   3.974 -39.297  1.00 92.64           H  
ATOM   3521  HE2 MET A 211      64.457   5.326 -38.673  1.00 92.64           H  
ATOM   3522  HE3 MET A 211      65.201   4.095 -39.717  1.00 92.64           H  
ATOM   3523  N   ILE A 212      65.494  -2.317 -35.853  1.00 92.77           N  
ATOM   3524  H   ILE A 212      64.538  -2.046 -35.670  1.00 92.77           H  
ATOM   3525  CA  ILE A 212      66.164  -3.249 -34.932  1.00 92.77           C  
ATOM   3526  HA  ILE A 212      67.096  -2.797 -34.593  1.00 92.77           H  
ATOM   3527  C   ILE A 212      66.549  -4.548 -35.652  1.00 92.77           C  
ATOM   3528  CB  ILE A 212      65.279  -3.521 -33.695  1.00 92.77           C  
ATOM   3529  HB  ILE A 212      64.297  -3.846 -34.039  1.00 92.77           H  
ATOM   3530  O   ILE A 212      67.622  -5.088 -35.402  1.00 92.77           O  
ATOM   3531  CG1 ILE A 212      65.115  -2.229 -32.861  1.00 92.77           C  
ATOM   3532 HG12 ILE A 212      66.064  -1.985 -32.383  1.00 92.77           H  
ATOM   3533 HG13 ILE A 212      64.854  -1.396 -33.513  1.00 92.77           H  
ATOM   3534  CG2 ILE A 212      65.876  -4.636 -32.812  1.00 92.77           C  
ATOM   3535 HG21 ILE A 212      65.269  -4.798 -31.922  1.00 92.77           H  
ATOM   3536 HG22 ILE A 212      65.907  -5.582 -33.353  1.00 92.77           H  
ATOM   3537 HG23 ILE A 212      66.891  -4.374 -32.512  1.00 92.77           H  
ATOM   3538  CD1 ILE A 212      64.024  -2.321 -31.785  1.00 92.77           C  
ATOM   3539 HD11 ILE A 212      63.080  -2.623 -32.238  1.00 92.77           H  
ATOM   3540 HD12 ILE A 212      63.899  -1.342 -31.321  1.00 92.77           H  
ATOM   3541 HD13 ILE A 212      64.303  -3.032 -31.008  1.00 92.77           H  
ATOM   3542  N   THR A 213      65.705  -5.041 -36.561  1.00 93.06           N  
ATOM   3543  H   THR A 213      64.861  -4.523 -36.763  1.00 93.06           H  
ATOM   3544  CA  THR A 213      65.991  -6.274 -37.313  1.00 93.06           C  
ATOM   3545  HA  THR A 213      66.232  -7.062 -36.599  1.00 93.06           H  
ATOM   3546  C   THR A 213      67.213  -6.104 -38.222  1.00 93.06           C  
ATOM   3547  CB  THR A 213      64.782  -6.734 -38.143  1.00 93.06           C  
ATOM   3548  HB  THR A 213      64.693  -6.112 -39.034  1.00 93.06           H  
ATOM   3549  O   THR A 213      68.046  -7.003 -38.283  1.00 93.06           O  
ATOM   3550  CG2 THR A 213      64.909  -8.202 -38.551  1.00 93.06           C  
ATOM   3551 HG21 THR A 213      65.794  -8.341 -39.172  1.00 93.06           H  
ATOM   3552 HG22 THR A 213      64.031  -8.499 -39.125  1.00 93.06           H  
ATOM   3553 HG23 THR A 213      64.991  -8.830 -37.665  1.00 93.06           H  
ATOM   3554  OG1 THR A 213      63.572  -6.657 -37.415  1.00 93.06           O  
ATOM   3555  HG1 THR A 213      63.457  -5.764 -37.081  1.00 93.06           H  
ATOM   3556  N   GLU A 214      67.363  -4.938 -38.862  1.00 91.16           N  
ATOM   3557  H   GLU A 214      66.640  -4.237 -38.785  1.00 91.16           H  
ATOM   3558  CA  GLU A 214      68.556  -4.593 -39.655  1.00 91.16           C  
ATOM   3559  HA  GLU A 214      68.742  -5.373 -40.394  1.00 91.16           H  
ATOM   3560  C   GLU A 214      69.827  -4.498 -38.797  1.00 91.16           C  
ATOM   3561  CB  GLU A 214      68.330  -3.259 -40.393  1.00 91.16           C  
ATOM   3562  HB2 GLU A 214      69.281  -2.919 -40.804  1.00 91.16           H  
ATOM   3563  HB3 GLU A 214      67.980  -2.515 -39.678  1.00 91.16           H  
ATOM   3564  O   GLU A 214      70.898  -4.866 -39.260  1.00 91.16           O  
ATOM   3565  CG  GLU A 214      67.323  -3.375 -41.551  1.00 91.16           C  
ATOM   3566  HG2 GLU A 214      67.728  -4.062 -42.294  1.00 91.16           H  
ATOM   3567  HG3 GLU A 214      66.398  -3.809 -41.171  1.00 91.16           H  
ATOM   3568  CD  GLU A 214      66.987  -2.032 -42.230  1.00 91.16           C  
ATOM   3569  OE1 GLU A 214      66.139  -2.057 -43.156  1.00 91.16           O  
ATOM   3570  OE2 GLU A 214      67.503  -0.974 -41.801  1.00 91.16           O  
ATOM   3571  N   VAL A 215      69.726  -4.040 -37.544  1.00 92.34           N  
ATOM   3572  H   VAL A 215      68.824  -3.707 -37.234  1.00 92.34           H  
ATOM   3573  CA  VAL A 215      70.889  -3.895 -36.647  1.00 92.34           C  
ATOM   3574  HA  VAL A 215      71.751  -3.594 -37.243  1.00 92.34           H  
ATOM   3575  C   VAL A 215      71.284  -5.213 -35.969  1.00 92.34           C  
ATOM   3576  CB  VAL A 215      70.623  -2.786 -35.608  1.00 92.34           C  
ATOM   3577  HB  VAL A 215      69.685  -2.997 -35.093  1.00 92.34           H  
ATOM   3578  O   VAL A 215      72.463  -5.432 -35.699  1.00 92.34           O  
ATOM   3579  CG1 VAL A 215      71.731  -2.657 -34.551  1.00 92.34           C  
ATOM   3580 HG11 VAL A 215      71.538  -1.797 -33.909  1.00 92.34           H  
ATOM   3581 HG12 VAL A 215      72.697  -2.537 -35.040  1.00 92.34           H  
ATOM   3582 HG13 VAL A 215      71.757  -3.548 -33.925  1.00 92.34           H  
ATOM   3583  CG2 VAL A 215      70.511  -1.415 -36.291  1.00 92.34           C  
ATOM   3584 HG21 VAL A 215      71.462  -1.155 -36.755  1.00 92.34           H  
ATOM   3585 HG22 VAL A 215      70.240  -0.654 -35.559  1.00 92.34           H  
ATOM   3586 HG23 VAL A 215      69.747  -1.436 -37.068  1.00 92.34           H  
ATOM   3587  N   CYS A 216      70.320  -6.081 -35.650  1.00 87.59           N  
ATOM   3588  H   CYS A 216      69.366  -5.823 -35.854  1.00 87.59           H  
ATOM   3589  CA  CYS A 216      70.568  -7.293 -34.863  1.00 87.59           C  
ATOM   3590  HA  CYS A 216      71.514  -7.184 -34.333  1.00 87.59           H  
ATOM   3591  C   CYS A 216      70.726  -8.584 -35.682  1.00 87.59           C  
ATOM   3592  CB  CYS A 216      69.460  -7.454 -33.807  1.00 87.59           C  
ATOM   3593  HB2 CYS A 216      69.542  -8.446 -33.364  1.00 87.59           H  
ATOM   3594  HB3 CYS A 216      68.482  -7.364 -34.281  1.00 87.59           H  
ATOM   3595  O   CYS A 216      71.164  -9.577 -35.103  1.00 87.59           O  
ATOM   3596  SG  CYS A 216      69.628  -6.217 -32.486  1.00 87.59           S  
ATOM   3597  HG  CYS A 216      70.940  -6.386 -32.294  1.00 87.59           H  
ATOM   3598  N   GLY A 217      70.344  -8.626 -36.964  1.00 65.61           N  
ATOM   3599  H   GLY A 217      69.982  -7.793 -37.404  1.00 65.61           H  
ATOM   3600  CA  GLY A 217      70.254  -9.902 -37.691  1.00 65.61           C  
ATOM   3601  HA2 GLY A 217      71.048 -10.564 -37.345  1.00 65.61           H  
ATOM   3602  HA3 GLY A 217      69.298 -10.370 -37.455  1.00 65.61           H  
ATOM   3603  C   GLY A 217      70.384  -9.853 -39.213  1.00 65.61           C  
ATOM   3604  O   GLY A 217      69.983 -10.823 -39.859  1.00 65.61           O  
ATOM   3605  N   GLY A 218      70.917  -8.766 -39.775  1.00 56.80           N  
ATOM   3606  H   GLY A 218      71.268  -8.042 -39.164  1.00 56.80           H  
ATOM   3607  CA  GLY A 218      71.520  -8.749 -41.113  1.00 56.80           C  
ATOM   3608  HA2 GLY A 218      71.263  -9.644 -41.679  1.00 56.80           H  
ATOM   3609  HA3 GLY A 218      71.202  -7.858 -41.656  1.00 56.80           H  
ATOM   3610  C   GLY A 218      73.033  -8.690 -40.987  1.00 56.80           C  
ATOM   3611  O   GLY A 218      73.706  -9.490 -41.670  1.00 56.80           O  
ATOM   3612  OXT GLY A 218      73.472  -7.843 -40.184  1.00 56.80           O  
TER    3613      GLY A 218                                                       
END   
