# Supplementary material for: Widespread Horizontal Gene Transfer Among Animal Viruses
Source: bioRxiv. 2024 Mar 26:2024.03.25.586562. Preprint. [Version 2] doi: 10.1101/2024.03.25.586562 (PMC11071296; doi:10.1101/2024.03.25.586562)
Supplement: Supplement 7 [file media-7.zip › File7_PDB/Papilloma7523_L2.pdb]

ATOM      1  N   MET A   1      12.305   4.833  52.690  1.00 52.81           N  
ATOM      2  H   MET A   1      12.488   4.125  51.993  1.00 52.81           H  
ATOM      3  H2  MET A   1      11.904   4.384  53.500  1.00 52.81           H  
ATOM      4  H3  MET A   1      13.177   5.275  52.944  1.00 52.81           H  
ATOM      5  CA  MET A   1      11.364   5.827  52.127  1.00 52.81           C  
ATOM      6  HA  MET A   1      11.102   6.568  52.882  1.00 52.81           H  
ATOM      7  C   MET A   1      10.098   5.094  51.733  1.00 52.81           C  
ATOM      8  CB  MET A   1      11.979   6.556  50.918  1.00 52.81           C  
ATOM      9  HB2 MET A   1      12.728   5.919  50.446  1.00 52.81           H  
ATOM     10  HB3 MET A   1      11.208   6.774  50.178  1.00 52.81           H  
ATOM     11  O   MET A   1      10.143   4.284  50.820  1.00 52.81           O  
ATOM     12  CG  MET A   1      12.617   7.883  51.336  1.00 52.81           C  
ATOM     13  HG2 MET A   1      13.183   7.729  52.255  1.00 52.81           H  
ATOM     14  HG3 MET A   1      11.832   8.612  51.538  1.00 52.81           H  
ATOM     15  SD  MET A   1      13.763   8.552  50.104  1.00 52.81           S  
ATOM     16  CE  MET A   1      12.866  10.017  49.519  1.00 52.81           C  
ATOM     17  HE1 MET A   1      12.698  10.701  50.351  1.00 52.81           H  
ATOM     18  HE2 MET A   1      11.909   9.722  49.088  1.00 52.81           H  
ATOM     19  HE3 MET A   1      13.461  10.523  48.760  1.00 52.81           H  
ATOM     20  N   VAL A   2       9.013   5.291  52.481  1.00 48.45           N  
ATOM     21  H   VAL A   2       9.017   6.001  53.200  1.00 48.45           H  
ATOM     22  CA  VAL A   2       7.702   4.702  52.177  1.00 48.45           C  
ATOM     23  HA  VAL A   2       7.828   3.697  51.773  1.00 48.45           H  
ATOM     24  C   VAL A   2       7.052   5.583  51.110  1.00 48.45           C  
ATOM     25  CB  VAL A   2       6.841   4.604  53.459  1.00 48.45           C  
ATOM     26  HB  VAL A   2       6.715   5.601  53.881  1.00 48.45           H  
ATOM     27  O   VAL A   2       6.801   6.758  51.369  1.00 48.45           O  
ATOM     28  CG1 VAL A   2       5.455   4.014  53.183  1.00 48.45           C  
ATOM     29 HG11 VAL A   2       4.886   3.953  54.110  1.00 48.45           H  
ATOM     30 HG12 VAL A   2       4.903   4.650  52.491  1.00 48.45           H  
ATOM     31 HG13 VAL A   2       5.545   3.016  52.754  1.00 48.45           H  
ATOM     32  CG2 VAL A   2       7.528   3.721  54.513  1.00 48.45           C  
ATOM     33 HG21 VAL A   2       7.701   2.723  54.111  1.00 48.45           H  
ATOM     34 HG22 VAL A   2       8.476   4.159  54.827  1.00 48.45           H  
ATOM     35 HG23 VAL A   2       6.889   3.638  55.392  1.00 48.45           H  
ATOM     36  N   SER A   3       6.844   5.050  49.904  1.00 57.29           N  
ATOM     37  H   SER A   3       7.131   4.098  49.729  1.00 57.29           H  
ATOM     38  CA  SER A   3       6.101   5.743  48.845  1.00 57.29           C  
ATOM     39  HA  SER A   3       6.552   6.718  48.660  1.00 57.29           H  
ATOM     40  C   SER A   3       4.660   5.943  49.304  1.00 57.29           C  
ATOM     41  CB  SER A   3       6.115   4.947  47.533  1.00 57.29           C  
ATOM     42  HB2 SER A   3       5.955   3.889  47.738  1.00 57.29           H  
ATOM     43  HB3 SER A   3       5.313   5.305  46.887  1.00 57.29           H  
ATOM     44  O   SER A   3       3.909   4.979  49.434  1.00 57.29           O  
ATOM     45  OG  SER A   3       7.340   5.145  46.860  1.00 57.29           O  
ATOM     46  HG  SER A   3       7.353   4.589  46.078  1.00 57.29           H  
ATOM     47  N   ALA A   4       4.284   7.191  49.577  1.00 69.04           N  
ATOM     48  H   ALA A   4       4.969   7.930  49.516  1.00 69.04           H  
ATOM     49  CA  ALA A   4       2.902   7.558  49.839  1.00 69.04           C  
ATOM     50  HA  ALA A   4       2.484   6.870  50.575  1.00 69.04           H  
ATOM     51  C   ALA A   4       2.103   7.430  48.536  1.00 69.04           C  
ATOM     52  CB  ALA A   4       2.857   8.975  50.423  1.00 69.04           C  
ATOM     53  HB1 ALA A   4       1.822   9.251  50.626  1.00 69.04           H  
ATOM     54  HB2 ALA A   4       3.280   9.687  49.714  1.00 69.04           H  
ATOM     55  HB3 ALA A   4       3.423   9.010  51.354  1.00 69.04           H  
ATOM     56  O   ALA A   4       2.357   8.152  47.569  1.00 69.04           O  
ATOM     57  N   ASP A   5       1.152   6.500  48.516  1.00 66.05           N  
ATOM     58  H   ASP A   5       1.057   5.878  49.306  1.00 66.05           H  
ATOM     59  CA  ASP A   5       0.224   6.326  47.406  1.00 66.05           C  
ATOM     60  HA  ASP A   5       0.825   6.133  46.517  1.00 66.05           H  
ATOM     61  C   ASP A   5      -0.559   7.632  47.192  1.00 66.05           C  
ATOM     62  CB  ASP A   5      -0.701   5.120  47.682  1.00 66.05           C  
ATOM     63  HB2 ASP A   5      -1.724   5.471  47.821  1.00 66.05           H  
ATOM     64  HB3 ASP A   5      -0.402   4.634  48.611  1.00 66.05           H  
ATOM     65  O   ASP A   5      -1.186   8.175  48.109  1.00 66.05           O  
ATOM     66  CG  ASP A   5      -0.700   4.063  46.572  1.00 66.05           C  
ATOM     67  OD1 ASP A   5      -0.270   4.392  45.442  1.00 66.05           O  
ATOM     68  OD2 ASP A   5      -1.177   2.946  46.861  1.00 66.05           O  
ATOM     69  N   ARG A   6      -0.476   8.193  45.983  1.00 67.20           N  
ATOM     70  H   ARG A   6       0.033   7.679  45.278  1.00 67.20           H  
ATOM     71  CA  ARG A   6      -1.095   9.481  45.648  1.00 67.20           C  
ATOM     72  HA  ARG A   6      -0.728  10.219  46.362  1.00 67.20           H  
ATOM     73  C   ARG A   6      -2.611   9.362  45.800  1.00 67.20           C  
ATOM     74  CB  ARG A   6      -0.673   9.882  44.227  1.00 67.20           C  
ATOM     75  HB2 ARG A   6      -1.058   9.146  43.521  1.00 67.20           H  
ATOM     76  HB3 ARG A   6       0.416   9.865  44.175  1.00 67.20           H  
ATOM     77  O   ARG A   6      -3.233   8.535  45.135  1.00 67.20           O  
ATOM     78  CG  ARG A   6      -1.161  11.279  43.820  1.00 67.20           C  
ATOM     79  HG2 ARG A   6      -0.757  12.016  44.515  1.00 67.20           H  
ATOM     80  HG3 ARG A   6      -2.250  11.316  43.846  1.00 67.20           H  
ATOM     81  CD  ARG A   6      -0.675  11.590  42.400  1.00 67.20           C  
ATOM     82  HD2 ARG A   6       0.406  11.452  42.365  1.00 67.20           H  
ATOM     83  HD3 ARG A   6      -1.138  10.881  41.713  1.00 67.20           H  
ATOM     84  NE  ARG A   6      -0.997  12.972  41.993  1.00 67.20           N  
ATOM     85  HE  ARG A   6      -1.343  13.584  42.718  1.00 67.20           H  
ATOM     86  NH1 ARG A   6      -0.325  12.785  39.804  1.00 67.20           N  
ATOM     87 HH11 ARG A   6      -0.075  11.821  39.977  1.00 67.20           H  
ATOM     88 HH12 ARG A   6      -0.103  13.206  38.914  1.00 67.20           H  
ATOM     89  NH2 ARG A   6      -1.036  14.755  40.572  1.00 67.20           N  
ATOM     90 HH21 ARG A   6      -1.301  15.358  41.337  1.00 67.20           H  
ATOM     91 HH22 ARG A   6      -0.793  15.159  39.679  1.00 67.20           H  
ATOM     92  CZ  ARG A   6      -0.790  13.494  40.796  1.00 67.20           C  
ATOM     93  N   SER A   7      -3.216  10.218  46.630  1.00 74.32           N  
ATOM     94  H   SER A   7      -2.643  10.830  47.193  1.00 74.32           H  
ATOM     95  CA  SER A   7      -4.656  10.148  46.892  1.00 74.32           C  
ATOM     96  HA  SER A   7      -4.833   9.162  47.320  1.00 74.32           H  
ATOM     97  C   SER A   7      -5.466  10.241  45.593  1.00 74.32           C  
ATOM     98  CB  SER A   7      -5.119  11.162  47.949  1.00 74.32           C  
ATOM     99  HB2 SER A   7      -4.394  11.187  48.763  1.00 74.32           H  
ATOM    100  HB3 SER A   7      -6.072  10.824  48.355  1.00 74.32           H  
ATOM    101  O   SER A   7      -5.266  11.114  44.738  1.00 74.32           O  
ATOM    102  OG  SER A   7      -5.297  12.463  47.427  1.00 74.32           O  
ATOM    103  HG  SER A   7      -5.444  13.062  48.163  1.00 74.32           H  
ATOM    104  N   ARG A   8      -6.371   9.277  45.415  1.00 75.01           N  
ATOM    105  H   ARG A   8      -6.437   8.562  46.125  1.00 75.01           H  
ATOM    106  CA  ARG A   8      -7.214   9.166  44.226  1.00 75.01           C  
ATOM    107  HA  ARG A   8      -6.561   9.195  43.354  1.00 75.01           H  
ATOM    108  C   ARG A   8      -8.162  10.364  44.185  1.00 75.01           C  
ATOM    109  CB  ARG A   8      -7.937   7.811  44.267  1.00 75.01           C  
ATOM    110  HB2 ARG A   8      -8.666   7.813  45.077  1.00 75.01           H  
ATOM    111  HB3 ARG A   8      -7.199   7.038  44.479  1.00 75.01           H  
ATOM    112  O   ARG A   8      -9.000  10.533  45.067  1.00 75.01           O  
ATOM    113  CG  ARG A   8      -8.635   7.455  42.948  1.00 75.01           C  
ATOM    114  HG2 ARG A   8      -9.427   8.175  42.743  1.00 75.01           H  
ATOM    115  HG3 ARG A   8      -7.907   7.474  42.137  1.00 75.01           H  
ATOM    116  CD  ARG A   8      -9.233   6.047  43.062  1.00 75.01           C  
ATOM    117  HD2 ARG A   8      -8.433   5.354  43.321  1.00 75.01           H  
ATOM    118  HD3 ARG A   8      -9.970   6.041  43.865  1.00 75.01           H  
ATOM    119  NE  ARG A   8      -9.870   5.607  41.805  1.00 75.01           N  
ATOM    120  HE  ARG A   8      -9.934   6.288  41.061  1.00 75.01           H  
ATOM    121  NH1 ARG A   8     -10.272   3.435  42.447  1.00 75.01           N  
ATOM    122 HH11 ARG A   8     -10.596   2.500  42.243  1.00 75.01           H  
ATOM    123 HH12 ARG A   8      -9.848   3.620  43.345  1.00 75.01           H  
ATOM    124  NH2 ARG A   8     -10.847   4.097  40.400  1.00 75.01           N  
ATOM    125 HH21 ARG A   8     -10.844   4.775  39.651  1.00 75.01           H  
ATOM    126 HH22 ARG A   8     -11.161   3.153  40.229  1.00 75.01           H  
ATOM    127  CZ  ARG A   8     -10.326   4.388  41.559  1.00 75.01           C  
ATOM    128  N   ARG A   9      -8.043  11.198  43.148  1.00 71.66           N  
ATOM    129  H   ARG A   9      -7.266  11.043  42.522  1.00 71.66           H  
ATOM    130  CA  ARG A   9      -8.906  12.371  42.951  1.00 71.66           C  
ATOM    131  HA  ARG A   9      -8.792  13.013  43.825  1.00 71.66           H  
ATOM    132  C   ARG A   9     -10.372  11.927  42.867  1.00 71.66           C  
ATOM    133  CB  ARG A   9      -8.438  13.135  41.701  1.00 71.66           C  
ATOM    134  HB2 ARG A   9      -7.351  13.209  41.730  1.00 71.66           H  
ATOM    135  HB3 ARG A   9      -8.715  12.575  40.808  1.00 71.66           H  
ATOM    136  O   ARG A   9     -10.753  11.224  41.932  1.00 71.66           O  
ATOM    137  CG  ARG A   9      -9.005  14.561  41.614  1.00 71.66           C  
ATOM    138  HG2 ARG A   9      -8.688  15.123  42.492  1.00 71.66           H  
ATOM    139  HG3 ARG A   9     -10.094  14.527  41.584  1.00 71.66           H  
ATOM    140  CD  ARG A   9      -8.479  15.248  40.346  1.00 71.66           C  
ATOM    141  HD2 ARG A   9      -7.394  15.146  40.319  1.00 71.66           H  
ATOM    142  HD3 ARG A   9      -8.882  14.727  39.478  1.00 71.66           H  
ATOM    143  NE  ARG A   9      -8.808  16.690  40.311  1.00 71.66           N  
ATOM    144  HE  ARG A   9      -8.500  17.231  41.106  1.00 71.66           H  
ATOM    145  NH1 ARG A   9      -9.817  16.789  38.239  1.00 71.66           N  
ATOM    146 HH11 ARG A   9      -9.722  15.788  38.144  1.00 71.66           H  
ATOM    147 HH12 ARG A   9     -10.188  17.336  37.475  1.00 71.66           H  
ATOM    148  NH2 ARG A   9      -9.476  18.664  39.389  1.00 71.66           N  
ATOM    149 HH21 ARG A   9      -9.048  19.168  40.153  1.00 71.66           H  
ATOM    150 HH22 ARG A   9      -9.834  19.180  38.598  1.00 71.66           H  
ATOM    151  CZ  ARG A   9      -9.367  17.366  39.319  1.00 71.66           C  
ATOM    152  N   VAL A  10     -11.182  12.341  43.840  1.00 78.04           N  
ATOM    153  H   VAL A  10     -10.770  12.816  44.631  1.00 78.04           H  
ATOM    154  CA  VAL A  10     -12.626  12.073  43.874  1.00 78.04           C  
ATOM    155  HA  VAL A  10     -12.777  10.999  43.766  1.00 78.04           H  
ATOM    156  C   VAL A  10     -13.295  12.777  42.693  1.00 78.04           C  
ATOM    157  CB  VAL A  10     -13.239  12.501  45.226  1.00 78.04           C  
ATOM    158  HB  VAL A  10     -13.079  13.570  45.367  1.00 78.04           H  
ATOM    159  O   VAL A  10     -12.979  13.932  42.385  1.00 78.04           O  
ATOM    160  CG1 VAL A  10     -14.743  12.216  45.301  1.00 78.04           C  
ATOM    161 HG11 VAL A  10     -15.286  12.825  44.578  1.00 78.04           H  
ATOM    162 HG12 VAL A  10     -14.944  11.161  45.117  1.00 78.04           H  
ATOM    163 HG13 VAL A  10     -15.118  12.476  46.291  1.00 78.04           H  
ATOM    164  CG2 VAL A  10     -12.571  11.748  46.385  1.00 78.04           C  
ATOM    165 HG21 VAL A  10     -12.699  10.672  46.262  1.00 78.04           H  
ATOM    166 HG22 VAL A  10     -11.506  11.975  46.437  1.00 78.04           H  
ATOM    167 HG23 VAL A  10     -13.023  12.048  47.330  1.00 78.04           H  
ATOM    168  N   LYS A  11     -14.202  12.076  42.003  1.00 77.99           N  
ATOM    169  H   LYS A  11     -14.455  11.160  42.345  1.00 77.99           H  
ATOM    170  CA  LYS A  11     -15.017  12.678  40.942  1.00 77.99           C  
ATOM    171  HA  LYS A  11     -14.364  13.128  40.194  1.00 77.99           H  
ATOM    172  C   LYS A  11     -15.865  13.794  41.555  1.00 77.99           C  
ATOM    173  CB  LYS A  11     -15.917  11.629  40.264  1.00 77.99           C  
ATOM    174  HB2 LYS A  11     -16.726  12.154  39.755  1.00 77.99           H  
ATOM    175  HB3 LYS A  11     -16.365  10.987  41.022  1.00 77.99           H  
ATOM    176  O   LYS A  11     -16.638  13.542  42.471  1.00 77.99           O  
ATOM    177  CG  LYS A  11     -15.175  10.779  39.221  1.00 77.99           C  
ATOM    178  HG2 LYS A  11     -14.747  11.436  38.463  1.00 77.99           H  
ATOM    179  HG3 LYS A  11     -14.372  10.223  39.705  1.00 77.99           H  
ATOM    180  CD  LYS A  11     -16.148   9.797  38.549  1.00 77.99           C  
ATOM    181  HD2 LYS A  11     -16.536   9.114  39.304  1.00 77.99           H  
ATOM    182  HD3 LYS A  11     -16.983  10.360  38.131  1.00 77.99           H  
ATOM    183  CE  LYS A  11     -15.469   8.999  37.429  1.00 77.99           C  
ATOM    184  HE2 LYS A  11     -15.076   9.701  36.693  1.00 77.99           H  
ATOM    185  HE3 LYS A  11     -14.629   8.449  37.852  1.00 77.99           H  
ATOM    186  NZ  LYS A  11     -16.423   8.061  36.780  1.00 77.99           N  
ATOM    187  HZ1 LYS A  11     -15.980   7.543  36.034  1.00 77.99           H  
ATOM    188  HZ2 LYS A  11     -17.203   8.567  36.385  1.00 77.99           H  
ATOM    189  HZ3 LYS A  11     -16.796   7.404  37.450  1.00 77.99           H  
ATOM    190  N   ARG A  12     -15.704  15.018  41.051  1.00 75.04           N  
ATOM    191  H   ARG A  12     -15.066  15.125  40.275  1.00 75.04           H  
ATOM    192  CA  ARG A  12     -16.620  16.124  41.351  1.00 75.04           C  
ATOM    193  HA  ARG A  12     -16.862  16.109  42.414  1.00 75.04           H  
ATOM    194  C   ARG A  12     -17.931  15.894  40.602  1.00 75.04           C  
ATOM    195  CB  ARG A  12     -15.986  17.479  40.997  1.00 75.04           C  
ATOM    196  HB2 ARG A  12     -15.689  17.476  39.948  1.00 75.04           H  
ATOM    197  HB3 ARG A  12     -16.734  18.260  41.136  1.00 75.04           H  
ATOM    198  O   ARG A  12     -17.919  15.308  39.519  1.00 75.04           O  
ATOM    199  CG  ARG A  12     -14.771  17.793  41.884  1.00 75.04           C  
ATOM    200  HG2 ARG A  12     -14.005  17.030  41.748  1.00 75.04           H  
ATOM    201  HG3 ARG A  12     -15.085  17.795  42.928  1.00 75.04           H  
ATOM    202  CD  ARG A  12     -14.182  19.164  41.531  1.00 75.04           C  
ATOM    203  HD2 ARG A  12     -14.965  19.915  41.630  1.00 75.04           H  
ATOM    204  HD3 ARG A  12     -13.848  19.144  40.493  1.00 75.04           H  
ATOM    205  NE  ARG A  12     -13.054  19.517  42.418  1.00 75.04           N  
ATOM    206  HE  ARG A  12     -12.944  18.953  43.249  1.00 75.04           H  
ATOM    207  NH1 ARG A  12     -12.376  21.415  41.308  1.00 75.04           N  
ATOM    208 HH11 ARG A  12     -11.854  22.279  41.305  1.00 75.04           H  
ATOM    209 HH12 ARG A  12     -13.167  21.330  40.685  1.00 75.04           H  
ATOM    210  NH2 ARG A  12     -11.347  20.814  43.194  1.00 75.04           N  
ATOM    211 HH21 ARG A  12     -10.829  21.681  43.156  1.00 75.04           H  
ATOM    212 HH22 ARG A  12     -11.310  20.270  44.044  1.00 75.04           H  
ATOM    213  CZ  ARG A  12     -12.268  20.575  42.302  1.00 75.04           C  
ATOM    214  N   ASP A  13     -19.027  16.345  41.195  1.00 82.59           N  
ATOM    215  H   ASP A  13     -18.957  16.804  42.092  1.00 82.59           H  
ATOM    216  CA  ASP A  13     -20.351  16.290  40.582  1.00 82.59           C  
ATOM    217  HA  ASP A  13     -20.546  15.259  40.286  1.00 82.59           H  
ATOM    218  C   ASP A  13     -20.420  17.171  39.316  1.00 82.59           C  
ATOM    219  CB  ASP A  13     -21.389  16.680  41.645  1.00 82.59           C  
ATOM    220  HB2 ASP A  13     -21.394  17.765  41.756  1.00 82.59           H  
ATOM    221  HB3 ASP A  13     -21.093  16.247  42.600  1.00 82.59           H  
ATOM    222  O   ASP A  13     -19.583  18.053  39.097  1.00 82.59           O  
ATOM    223  CG  ASP A  13     -22.803  16.188  41.335  1.00 82.59           C  
ATOM    224  OD1 ASP A  13     -23.054  15.676  40.217  1.00 82.59           O  
ATOM    225  OD2 ASP A  13     -23.659  16.331  42.221  1.00 82.59           O  
ATOM    226  N   SER A  14     -21.400  16.913  38.454  1.00 87.57           N  
ATOM    227  H   SER A  14     -22.100  16.258  38.772  1.00 87.57           H  
ATOM    228  CA  SER A  14     -21.660  17.714  37.258  1.00 87.57           C  
ATOM    229  HA  SER A  14     -20.748  17.727  36.662  1.00 87.57           H  
ATOM    230  C   SER A  14     -22.007  19.162  37.628  1.00 87.57           C  
ATOM    231  CB  SER A  14     -22.767  17.073  36.414  1.00 87.57           C  
ATOM    232  HB2 SER A  14     -22.492  16.046  36.175  1.00 87.57           H  
ATOM    233  HB3 SER A  14     -22.878  17.629  35.483  1.00 87.57           H  
ATOM    234  O   SER A  14     -22.691  19.420  38.619  1.00 87.57           O  
ATOM    235  OG  SER A  14     -24.001  17.079  37.100  1.00 87.57           O  
ATOM    236  HG  SER A  14     -23.901  16.613  37.933  1.00 87.57           H  
ATOM    237  N   ALA A  15     -21.567  20.124  36.808  1.00 83.26           N  
ATOM    238  H   ALA A  15     -20.990  19.866  36.021  1.00 83.26           H  
ATOM    239  CA  ALA A  15     -21.831  21.548  37.046  1.00 83.26           C  
ATOM    240  HA  ALA A  15     -21.391  21.833  38.001  1.00 83.26           H  
ATOM    241  C   ALA A  15     -23.339  21.858  37.131  1.00 83.26           C  
ATOM    242  CB  ALA A  15     -21.153  22.360  35.934  1.00 83.26           C  
ATOM    243  HB1 ALA A  15     -21.574  22.096  34.964  1.00 83.26           H  
ATOM    244  HB2 ALA A  15     -20.080  22.172  35.939  1.00 83.26           H  
ATOM    245  HB3 ALA A  15     -21.324  23.422  36.113  1.00 83.26           H  
ATOM    246  O   ALA A  15     -23.755  22.685  37.936  1.00 83.26           O  
ATOM    247  N   SER A  16     -24.162  21.139  36.362  1.00 86.32           N  
ATOM    248  H   SER A  16     -23.776  20.438  35.746  1.00 86.32           H  
ATOM    249  CA  SER A  16     -25.623  21.242  36.396  1.00 86.32           C  
ATOM    250  HA  SER A  16     -25.911  22.284  36.256  1.00 86.32           H  
ATOM    251  C   SER A  16     -26.231  20.777  37.721  1.00 86.32           C  
ATOM    252  CB  SER A  16     -26.211  20.418  35.244  1.00 86.32           C  
ATOM    253  HB2 SER A  16     -27.290  20.318  35.368  1.00 86.32           H  
ATOM    254  HB3 SER A  16     -26.021  20.946  34.310  1.00 86.32           H  
ATOM    255  O   SER A  16     -27.189  21.383  38.196  1.00 86.32           O  
ATOM    256  OG  SER A  16     -25.603  19.134  35.166  1.00 86.32           O  
ATOM    257  HG  SER A  16     -25.951  18.561  35.853  1.00 86.32           H  
ATOM    258  N   ASN A  17     -25.690  19.716  38.329  1.00 88.55           N  
ATOM    259  H   ASN A  17     -24.854  19.295  37.950  1.00 88.55           H  
ATOM    260  CA  ASN A  17     -26.210  19.200  39.595  1.00 88.55           C  
ATOM    261  HA  ASN A  17     -27.298  19.242  39.562  1.00 88.55           H  
ATOM    262  C   ASN A  17     -25.770  20.075  40.779  1.00 88.55           C  
ATOM    263  CB  ASN A  17     -25.782  17.734  39.750  1.00 88.55           C  
ATOM    264  HB2 ASN A  17     -25.896  17.215  38.799  1.00 88.55           H  
ATOM    265  HB3 ASN A  17     -24.740  17.688  40.065  1.00 88.55           H  
ATOM    266  O   ASN A  17     -26.587  20.418  41.630  1.00 88.55           O  
ATOM    267  CG  ASN A  17     -26.647  16.971  40.736  1.00 88.55           C  
ATOM    268  ND2 ASN A  17     -26.172  15.867  41.245  1.00 88.55           N  
ATOM    269 HD21 ASN A  17     -26.732  15.462  41.981  1.00 88.55           H  
ATOM    270 HD22 ASN A  17     -25.167  15.786  41.305  1.00 88.55           H  
ATOM    271  OD1 ASN A  17     -27.791  17.308  40.987  1.00 88.55           O  
ATOM    272  N   LEU A  18     -24.516  20.543  40.756  1.00 86.80           N  
ATOM    273  H   LEU A  18     -23.895  20.199  40.038  1.00 86.80           H  
ATOM    274  CA  LEU A  18     -24.008  21.542  41.700  1.00 86.80           C  
ATOM    275  HA  LEU A  18     -24.078  21.141  42.711  1.00 86.80           H  
ATOM    276  C   LEU A  18     -24.848  22.821  41.682  1.00 86.80           C  
ATOM    277  CB  LEU A  18     -22.539  21.854  41.363  1.00 86.80           C  
ATOM    278  HB2 LEU A  18     -22.309  22.883  41.641  1.00 86.80           H  
ATOM    279  HB3 LEU A  18     -22.395  21.770  40.286  1.00 86.80           H  
ATOM    280  O   LEU A  18     -25.234  23.304  42.740  1.00 86.80           O  
ATOM    281  CG  LEU A  18     -21.568  20.922  42.102  1.00 86.80           C  
ATOM    282  HG  LEU A  18     -21.999  19.924  42.169  1.00 86.80           H  
ATOM    283  CD1 LEU A  18     -20.242  20.825  41.346  1.00 86.80           C  
ATOM    284 HD11 LEU A  18     -20.424  20.402  40.358  1.00 86.80           H  
ATOM    285 HD12 LEU A  18     -19.563  20.164  41.886  1.00 86.80           H  
ATOM    286 HD13 LEU A  18     -19.797  21.814  41.245  1.00 86.80           H  
ATOM    287  CD2 LEU A  18     -21.280  21.445  43.513  1.00 86.80           C  
ATOM    288 HD21 LEU A  18     -22.213  21.526  44.071  1.00 86.80           H  
ATOM    289 HD22 LEU A  18     -20.812  22.428  43.469  1.00 86.80           H  
ATOM    290 HD23 LEU A  18     -20.626  20.749  44.038  1.00 86.80           H  
ATOM    291  N   TYR A  19     -25.181  23.343  40.498  1.00 90.37           N  
ATOM    292  H   TYR A  19     -24.802  22.937  39.654  1.00 90.37           H  
ATOM    293  CA  TYR A  19     -26.032  24.528  40.381  1.00 90.37           C  
ATOM    294  HA  TYR A  19     -25.574  25.345  40.938  1.00 90.37           H  
ATOM    295  C   TYR A  19     -27.420  24.290  40.984  1.00 90.37           C  
ATOM    296  CB  TYR A  19     -26.131  24.948  38.913  1.00 90.37           C  
ATOM    297  HB2 TYR A  19     -26.617  24.157  38.341  1.00 90.37           H  
ATOM    298  HB3 TYR A  19     -25.121  25.060  38.519  1.00 90.37           H  
ATOM    299  O   TYR A  19     -27.867  25.078  41.809  1.00 90.37           O  
ATOM    300  CG  TYR A  19     -26.874  26.253  38.696  1.00 90.37           C  
ATOM    301  CD1 TYR A  19     -28.232  26.238  38.320  1.00 90.37           C  
ATOM    302  HD1 TYR A  19     -28.758  25.302  38.205  1.00 90.37           H  
ATOM    303  CD2 TYR A  19     -26.208  27.485  38.865  1.00 90.37           C  
ATOM    304  HD2 TYR A  19     -25.169  27.507  39.158  1.00 90.37           H  
ATOM    305  CE1 TYR A  19     -28.913  27.452  38.098  1.00 90.37           C  
ATOM    306  HE1 TYR A  19     -29.955  27.455  37.814  1.00 90.37           H  
ATOM    307  CE2 TYR A  19     -26.890  28.698  38.635  1.00 90.37           C  
ATOM    308  HE2 TYR A  19     -26.391  29.649  38.746  1.00 90.37           H  
ATOM    309  OH  TYR A  19     -28.915  29.847  38.002  1.00 90.37           O  
ATOM    310  HH  TYR A  19     -28.369  30.636  37.988  1.00 90.37           H  
ATOM    311  CZ  TYR A  19     -28.245  28.687  38.244  1.00 90.37           C  
ATOM    312  N   ARG A  20     -28.073  23.163  40.659  1.00 88.64           N  
ATOM    313  H   ARG A  20     -27.638  22.535  39.998  1.00 88.64           H  
ATOM    314  CA  ARG A  20     -29.408  22.831  41.184  1.00 88.64           C  
ATOM    315  HA  ARG A  20     -30.086  23.646  40.932  1.00 88.64           H  
ATOM    316  C   ARG A  20     -29.431  22.736  42.715  1.00 88.64           C  
ATOM    317  CB  ARG A  20     -29.898  21.537  40.513  1.00 88.64           C  
ATOM    318  HB2 ARG A  20     -29.832  21.655  39.431  1.00 88.64           H  
ATOM    319  HB3 ARG A  20     -29.252  20.710  40.809  1.00 88.64           H  
ATOM    320  O   ARG A  20     -30.398  23.171  43.332  1.00 88.64           O  
ATOM    321  CG  ARG A  20     -31.351  21.205  40.886  1.00 88.64           C  
ATOM    322  HG2 ARG A  20     -31.409  21.050  41.963  1.00 88.64           H  
ATOM    323  HG3 ARG A  20     -32.005  22.037  40.626  1.00 88.64           H  
ATOM    324  CD  ARG A  20     -31.846  19.920  40.211  1.00 88.64           C  
ATOM    325  HD2 ARG A  20     -31.062  19.164  40.265  1.00 88.64           H  
ATOM    326  HD3 ARG A  20     -32.705  19.561  40.778  1.00 88.64           H  
ATOM    327  NE  ARG A  20     -32.260  20.134  38.809  1.00 88.64           N  
ATOM    328  HE  ARG A  20     -32.141  21.067  38.441  1.00 88.64           H  
ATOM    329  NH1 ARG A  20     -33.028  18.005  38.426  1.00 88.64           N  
ATOM    330 HH11 ARG A  20     -32.699  17.743  39.344  1.00 88.64           H  
ATOM    331 HH12 ARG A  20     -33.507  17.335  37.841  1.00 88.64           H  
ATOM    332  NH2 ARG A  20     -33.269  19.562  36.844  1.00 88.64           N  
ATOM    333 HH21 ARG A  20     -33.742  18.882  36.266  1.00 88.64           H  
ATOM    334 HH22 ARG A  20     -33.186  20.517  36.526  1.00 88.64           H  
ATOM    335  CZ  ARG A  20     -32.846  19.237  38.033  1.00 88.64           C  
ATOM    336  N   GLN A  21     -28.384  22.187  43.331  1.00 88.77           N  
ATOM    337  H   GLN A  21     -27.639  21.808  42.765  1.00 88.77           H  
ATOM    338  CA  GLN A  21     -28.305  22.046  44.788  1.00 88.77           C  
ATOM    339  HA  GLN A  21     -29.290  21.764  45.159  1.00 88.77           H  
ATOM    340  C   GLN A  21     -27.916  23.358  45.488  1.00 88.77           C  
ATOM    341  CB  GLN A  21     -27.330  20.906  45.110  1.00 88.77           C  
ATOM    342  HB2 GLN A  21     -27.587  20.047  44.491  1.00 88.77           H  
ATOM    343  HB3 GLN A  21     -26.311  21.210  44.870  1.00 88.77           H  
ATOM    344  O   GLN A  21     -28.486  23.701  46.523  1.00 88.77           O  
ATOM    345  CG  GLN A  21     -27.414  20.479  46.582  1.00 88.77           C  
ATOM    346  HG2 GLN A  21     -28.457  20.293  46.839  1.00 88.77           H  
ATOM    347  HG3 GLN A  21     -27.042  21.280  47.220  1.00 88.77           H  
ATOM    348  CD  GLN A  21     -26.618  19.211  46.878  1.00 88.77           C  
ATOM    349  NE2 GLN A  21     -26.802  18.614  48.034  1.00 88.77           N  
ATOM    350 HE21 GLN A  21     -27.463  18.978  48.706  1.00 88.77           H  
ATOM    351 HE22 GLN A  21     -26.264  17.771  48.178  1.00 88.77           H  
ATOM    352  OE1 GLN A  21     -25.817  18.728  46.098  1.00 88.77           O  
ATOM    353  N   CYS A  22     -26.968  24.108  44.925  1.00 89.67           N  
ATOM    354  H   CYS A  22     -26.504  23.771  44.094  1.00 89.67           H  
ATOM    355  CA  CYS A  22     -26.488  25.359  45.507  1.00 89.67           C  
ATOM    356  HA  CYS A  22     -26.420  25.240  46.589  1.00 89.67           H  
ATOM    357  C   CYS A  22     -27.440  26.545  45.265  1.00 89.67           C  
ATOM    358  CB  CYS A  22     -25.082  25.646  44.973  1.00 89.67           C  
ATOM    359  HB2 CYS A  22     -25.107  25.665  43.884  1.00 89.67           H  
ATOM    360  HB3 CYS A  22     -24.774  26.624  45.345  1.00 89.67           H  
ATOM    361  O   CYS A  22     -27.387  27.521  46.012  1.00 89.67           O  
ATOM    362  SG  CYS A  22     -23.864  24.418  45.523  1.00 89.67           S  
ATOM    363  HG  CYS A  22     -23.825  24.813  46.799  1.00 89.67           H  
ATOM    364  N   GLN A  23     -28.322  26.477  44.260  1.00 87.77           N  
ATOM    365  H   GLN A  23     -28.240  25.724  43.592  1.00 87.77           H  
ATOM    366  CA  GLN A  23     -29.326  27.513  43.994  1.00 87.77           C  
ATOM    367  HA  GLN A  23     -28.822  28.474  43.890  1.00 87.77           H  
ATOM    368  C   GLN A  23     -30.323  27.633  45.153  1.00 87.77           C  
ATOM    369  CB  GLN A  23     -30.043  27.193  42.672  1.00 87.77           C  
ATOM    370  HB2 GLN A  23     -29.299  27.134  41.878  1.00 87.77           H  
ATOM    371  HB3 GLN A  23     -30.545  26.229  42.758  1.00 87.77           H  
ATOM    372  O   GLN A  23     -30.715  28.736  45.515  1.00 87.77           O  
ATOM    373  CG  GLN A  23     -31.060  28.268  42.264  1.00 87.77           C  
ATOM    374  HG2 GLN A  23     -30.545  29.226  42.183  1.00 87.77           H  
ATOM    375  HG3 GLN A  23     -31.838  28.361  43.021  1.00 87.77           H  
ATOM    376  CD  GLN A  23     -31.739  27.948  40.935  1.00 87.77           C  
ATOM    377  NE2 GLN A  23     -32.025  28.944  40.125  1.00 87.77           N  
ATOM    378 HE21 GLN A  23     -32.432  28.701  39.233  1.00 87.77           H  
ATOM    379 HE22 GLN A  23     -31.713  29.882  40.332  1.00 87.77           H  
ATOM    380  OE1 GLN A  23     -32.036  26.810  40.602  1.00 87.77           O  
ATOM    381  N   VAL A  24     -30.678  26.507  45.780  1.00 87.15           N  
ATOM    382  H   VAL A  24     -30.321  25.632  45.424  1.00 87.15           H  
ATOM    383  CA  VAL A  24     -31.586  26.476  46.939  1.00 87.15           C  
ATOM    384  HA  VAL A  24     -32.478  27.055  46.702  1.00 87.15           H  
ATOM    385  C   VAL A  24     -30.945  27.121  48.171  1.00 87.15           C  
ATOM    386  CB  VAL A  24     -32.009  25.024  47.247  1.00 87.15           C  
ATOM    387  HB  VAL A  24     -31.127  24.448  47.526  1.00 87.15           H  
ATOM    388  O   VAL A  24     -31.635  27.729  48.982  1.00 87.15           O  
ATOM    389  CG1 VAL A  24     -33.022  24.945  48.398  1.00 87.15           C  
ATOM    390 HG11 VAL A  24     -33.345  23.914  48.542  1.00 87.15           H  
ATOM    391 HG12 VAL A  24     -32.568  25.289  49.327  1.00 87.15           H  
ATOM    392 HG13 VAL A  24     -33.889  25.566  48.175  1.00 87.15           H  
ATOM    393  CG2 VAL A  24     -32.655  24.356  46.024  1.00 87.15           C  
ATOM    394 HG21 VAL A  24     -32.978  23.347  46.279  1.00 87.15           H  
ATOM    395 HG22 VAL A  24     -33.517  24.937  45.694  1.00 87.15           H  
ATOM    396 HG23 VAL A  24     -31.940  24.282  45.205  1.00 87.15           H  
ATOM    397  N   THR A  25     -29.623  27.000  48.319  1.00 85.65           N  
ATOM    398  H   THR A  25     -29.096  26.524  47.600  1.00 85.65           H  
ATOM    399  CA  THR A  25     -28.883  27.491  49.492  1.00 85.65           C  
ATOM    400  HA  THR A  25     -29.575  27.583  50.329  1.00 85.65           H  
ATOM    401  C   THR A  25     -28.274  28.880  49.304  1.00 85.65           C  
ATOM    402  CB  THR A  25     -27.792  26.495  49.910  1.00 85.65           C  
ATOM    403  HB  THR A  25     -27.274  26.879  50.789  1.00 85.65           H  
ATOM    404  O   THR A  25     -27.737  29.430  50.261  1.00 85.65           O  
ATOM    405  CG2 THR A  25     -28.360  25.116  50.252  1.00 85.65           C  
ATOM    406 HG21 THR A  25     -27.571  24.482  50.656  1.00 85.65           H  
ATOM    407 HG22 THR A  25     -29.143  25.223  51.003  1.00 85.65           H  
ATOM    408 HG23 THR A  25     -28.782  24.646  49.364  1.00 85.65           H  
ATOM    409  OG1 THR A  25     -26.855  26.297  48.876  1.00 85.65           O  
ATOM    410  HG1 THR A  25     -26.396  25.478  49.076  1.00 85.65           H  
ATOM    411  N   GLY A  26     -28.312  29.443  48.091  1.00 85.21           N  
ATOM    412  H   GLY A  26     -28.757  28.929  47.344  1.00 85.21           H  
ATOM    413  CA  GLY A  26     -27.718  30.745  47.765  1.00 85.21           C  
ATOM    414  HA2 GLY A  26     -28.072  31.056  46.782  1.00 85.21           H  
ATOM    415  HA3 GLY A  26     -28.056  31.480  48.496  1.00 85.21           H  
ATOM    416  C   GLY A  26     -26.182  30.778  47.747  1.00 85.21           C  
ATOM    417  O   GLY A  26     -25.602  31.818  47.456  1.00 85.21           O  
ATOM    418  N   ASN A  27     -25.505  29.652  48.001  1.00 89.52           N  
ATOM    419  H   ASN A  27     -26.053  28.826  48.195  1.00 89.52           H  
ATOM    420  CA  ASN A  27     -24.044  29.562  48.118  1.00 89.52           C  
ATOM    421  HA  ASN A  27     -23.626  30.568  48.121  1.00 89.52           H  
ATOM    422  C   ASN A  27     -23.416  28.863  46.901  1.00 89.52           C  
ATOM    423  CB  ASN A  27     -23.684  28.907  49.466  1.00 89.52           C  
ATOM    424  HB2 ASN A  27     -22.630  28.630  49.467  1.00 89.52           H  
ATOM    425  HB3 ASN A  27     -24.278  28.003  49.601  1.00 89.52           H  
ATOM    426  O   ASN A  27     -22.680  27.882  47.030  1.00 89.52           O  
ATOM    427  CG  ASN A  27     -23.884  29.833  50.654  1.00 89.52           C  
ATOM    428  ND2 ASN A  27     -24.035  29.289  51.837  1.00 89.52           N  
ATOM    429 HD21 ASN A  27     -24.118  28.287  51.941  1.00 89.52           H  
ATOM    430 HD22 ASN A  27     -24.217  29.944  52.583  1.00 89.52           H  
ATOM    431  OD1 ASN A  27     -23.849  31.044  50.559  1.00 89.52           O  
ATOM    432  N   CYS A  28     -23.734  29.335  45.694  1.00 89.04           N  
ATOM    433  H   CYS A  28     -24.309  30.164  45.639  1.00 89.04           H  
ATOM    434  CA  CYS A  28     -23.144  28.794  44.469  1.00 89.04           C  
ATOM    435  HA  CYS A  28     -23.108  27.707  44.551  1.00 89.04           H  
ATOM    436  C   CYS A  28     -21.719  29.332  44.244  1.00 89.04           C  
ATOM    437  CB  CYS A  28     -24.014  29.130  43.258  1.00 89.04           C  
ATOM    438  HB2 CYS A  28     -23.496  28.787  42.362  1.00 89.04           H  
ATOM    439  HB3 CYS A  28     -24.148  30.210  43.193  1.00 89.04           H  
ATOM    440  O   CYS A  28     -21.519  30.547  44.274  1.00 89.04           O  
ATOM    441  SG  CYS A  28     -25.627  28.320  43.292  1.00 89.04           S  
ATOM    442  HG  CYS A  28     -26.106  28.890  44.402  1.00 89.04           H  
ATOM    443  N   PRO A  29     -20.729  28.474  43.926  1.00 88.21           N  
ATOM    444  CA  PRO A  29     -19.431  28.936  43.447  1.00 88.21           C  
ATOM    445  HA  PRO A  29     -18.978  29.529  44.242  1.00 88.21           H  
ATOM    446  C   PRO A  29     -19.592  29.764  42.159  1.00 88.21           C  
ATOM    447  CB  PRO A  29     -18.594  27.673  43.206  1.00 88.21           C  
ATOM    448  HB2 PRO A  29     -18.656  27.370  42.161  1.00 88.21           H  
ATOM    449  HB3 PRO A  29     -17.554  27.821  43.496  1.00 88.21           H  
ATOM    450  O   PRO A  29     -20.282  29.305  41.241  1.00 88.21           O  
ATOM    451  CG  PRO A  29     -19.276  26.615  44.073  1.00 88.21           C  
ATOM    452  HG2 PRO A  29     -19.130  25.610  43.679  1.00 88.21           H  
ATOM    453  HG3 PRO A  29     -18.905  26.685  45.095  1.00 88.21           H  
ATOM    454  CD  PRO A  29     -20.746  27.026  44.039  1.00 88.21           C  
ATOM    455  HD2 PRO A  29     -21.241  26.698  44.953  1.00 88.21           H  
ATOM    456  HD3 PRO A  29     -21.235  26.597  43.165  1.00 88.21           H  
ATOM    457  N   PRO A  30     -18.928  30.929  42.030  1.00 86.67           N  
ATOM    458  CA  PRO A  30     -19.132  31.848  40.902  1.00 86.67           C  
ATOM    459  HA  PRO A  30     -20.175  32.165  40.874  1.00 86.67           H  
ATOM    460  C   PRO A  30     -18.794  31.219  39.542  1.00 86.67           C  
ATOM    461  CB  PRO A  30     -18.246  33.062  41.211  1.00 86.67           C  
ATOM    462  HB2 PRO A  30     -18.838  33.812  41.736  1.00 86.67           H  
ATOM    463  HB3 PRO A  30     -17.809  33.495  40.311  1.00 86.67           H  
ATOM    464  O   PRO A  30     -19.377  31.582  38.525  1.00 86.67           O  
ATOM    465  CG  PRO A  30     -17.174  32.515  42.155  1.00 86.67           C  
ATOM    466  HG2 PRO A  30     -16.765  33.294  42.799  1.00 86.67           H  
ATOM    467  HG3 PRO A  30     -16.383  32.037  41.577  1.00 86.67           H  
ATOM    468  CD  PRO A  30     -17.939  31.464  42.953  1.00 86.67           C  
ATOM    469  HD2 PRO A  30     -17.254  30.692  43.306  1.00 86.67           H  
ATOM    470  HD3 PRO A  30     -18.447  31.934  43.794  1.00 86.67           H  
ATOM    471  N   ASP A  31     -17.896  30.233  39.521  1.00 87.89           N  
ATOM    472  H   ASP A  31     -17.435  29.993  40.387  1.00 87.89           H  
ATOM    473  CA  ASP A  31     -17.539  29.469  38.320  1.00 87.89           C  
ATOM    474  HA  ASP A  31     -17.251  30.159  37.526  1.00 87.89           H  
ATOM    475  C   ASP A  31     -18.713  28.619  37.791  1.00 87.89           C  
ATOM    476  CB  ASP A  31     -16.320  28.603  38.681  1.00 87.89           C  
ATOM    477  HB2 ASP A  31     -16.615  27.875  39.436  1.00 87.89           H  
ATOM    478  HB3 ASP A  31     -15.552  29.243  39.116  1.00 87.89           H  
ATOM    479  O   ASP A  31     -18.991  28.589  36.593  1.00 87.89           O  
ATOM    480  CG  ASP A  31     -15.700  27.872  37.486  1.00 87.89           C  
ATOM    481  OD1 ASP A  31     -15.784  28.401  36.358  1.00 87.89           O  
ATOM    482  OD2 ASP A  31     -15.125  26.784  37.724  1.00 87.89           O  
ATOM    483  N   VAL A  32     -19.474  27.979  38.687  1.00 89.50           N  
ATOM    484  H   VAL A  32     -19.313  28.169  39.666  1.00 89.50           H  
ATOM    485  CA  VAL A  32     -20.630  27.148  38.311  1.00 89.50           C  
ATOM    486  HA  VAL A  32     -20.341  26.507  37.479  1.00 89.50           H  
ATOM    487  C   VAL A  32     -21.784  28.019  37.817  1.00 89.50           C  
ATOM    488  CB  VAL A  32     -21.072  26.248  39.483  1.00 89.50           C  
ATOM    489  HB  VAL A  32     -21.318  26.869  40.344  1.00 89.50           H  
ATOM    490  O   VAL A  32     -22.411  27.680  36.816  1.00 89.50           O  
ATOM    491  CG1 VAL A  32     -22.301  25.406  39.127  1.00 89.50           C  
ATOM    492 HG11 VAL A  32     -22.552  24.736  39.949  1.00 89.50           H  
ATOM    493 HG12 VAL A  32     -23.155  26.061  38.957  1.00 89.50           H  
ATOM    494 HG13 VAL A  32     -22.114  24.825  38.224  1.00 89.50           H  
ATOM    495  CG2 VAL A  32     -19.954  25.276  39.886  1.00 89.50           C  
ATOM    496 HG21 VAL A  32     -19.692  24.639  39.041  1.00 89.50           H  
ATOM    497 HG22 VAL A  32     -19.071  25.830  40.203  1.00 89.50           H  
ATOM    498 HG23 VAL A  32     -20.289  24.657  40.718  1.00 89.50           H  
ATOM    499  N   VAL A  33     -22.021  29.157  38.476  1.00 89.87           N  
ATOM    500  H   VAL A  33     -21.446  29.374  39.277  1.00 89.87           H  
ATOM    501  CA  VAL A  33     -23.056  30.127  38.084  1.00 89.87           C  
ATOM    502  HA  VAL A  33     -24.023  29.627  38.042  1.00 89.87           H  
ATOM    503  C   VAL A  33     -22.772  30.673  36.689  1.00 89.87           C  
ATOM    504  CB  VAL A  33     -23.150  31.280  39.100  1.00 89.87           C  
ATOM    505  HB  VAL A  33     -22.192  31.797  39.150  1.00 89.87           H  
ATOM    506  O   VAL A  33     -23.596  30.521  35.793  1.00 89.87           O  
ATOM    507  CG1 VAL A  33     -24.231  32.293  38.732  1.00 89.87           C  
ATOM    508 HG11 VAL A  33     -25.207  31.808  38.699  1.00 89.87           H  
ATOM    509 HG12 VAL A  33     -24.033  32.749  37.762  1.00 89.87           H  
ATOM    510 HG13 VAL A  33     -24.269  33.094  39.472  1.00 89.87           H  
ATOM    511  CG2 VAL A  33     -23.481  30.748  40.494  1.00 89.87           C  
ATOM    512 HG21 VAL A  33     -23.598  31.582  41.186  1.00 89.87           H  
ATOM    513 HG22 VAL A  33     -24.410  30.177  40.465  1.00 89.87           H  
ATOM    514 HG23 VAL A  33     -22.665  30.121  40.854  1.00 89.87           H  
ATOM    515  N   ASN A  34     -21.566  31.205  36.462  1.00 89.83           N  
ATOM    516  H   ASN A  34     -20.919  31.298  37.233  1.00 89.83           H  
ATOM    517  CA  ASN A  34     -21.194  31.774  35.166  1.00 89.83           C  
ATOM    518  HA  ASN A  34     -21.907  32.558  34.913  1.00 89.83           H  
ATOM    519  C   ASN A  34     -21.257  30.738  34.039  1.00 89.83           C  
ATOM    520  CB  ASN A  34     -19.788  32.382  35.269  1.00 89.83           C  
ATOM    521  HB2 ASN A  34     -19.105  31.650  35.703  1.00 89.83           H  
ATOM    522  HB3 ASN A  34     -19.432  32.633  34.270  1.00 89.83           H  
ATOM    523  O   ASN A  34     -21.612  31.086  32.916  1.00 89.83           O  
ATOM    524  CG  ASN A  34     -19.752  33.661  36.085  1.00 89.83           C  
ATOM    525  ND2 ASN A  34     -18.619  33.992  36.655  1.00 89.83           N  
ATOM    526 HD21 ASN A  34     -17.861  33.326  36.672  1.00 89.83           H  
ATOM    527 HD22 ASN A  34     -18.660  34.808  37.249  1.00 89.83           H  
ATOM    528  OD1 ASN A  34     -20.713  34.400  36.198  1.00 89.83           O  
ATOM    529  N   LYS A  35     -20.943  29.470  34.330  1.00 88.71           N  
ATOM    530  H   LYS A  35     -20.615  29.265  35.263  1.00 88.71           H  
ATOM    531  CA  LYS A  35     -21.009  28.382  33.353  1.00 88.71           C  
ATOM    532  HA  LYS A  35     -20.570  28.729  32.418  1.00 88.71           H  
ATOM    533  C   LYS A  35     -22.436  27.961  33.000  1.00 88.71           C  
ATOM    534  CB  LYS A  35     -20.178  27.211  33.882  1.00 88.71           C  
ATOM    535  HB2 LYS A  35     -19.189  27.583  34.149  1.00 88.71           H  
ATOM    536  HB3 LYS A  35     -20.649  26.794  34.772  1.00 88.71           H  
ATOM    537  O   LYS A  35     -22.688  27.641  31.844  1.00 88.71           O  
ATOM    538  CG  LYS A  35     -20.020  26.125  32.815  1.00 88.71           C  
ATOM    539  HG2 LYS A  35     -19.628  26.577  31.905  1.00 88.71           H  
ATOM    540  HG3 LYS A  35     -20.985  25.665  32.600  1.00 88.71           H  
ATOM    541  CD  LYS A  35     -19.051  25.050  33.301  1.00 88.71           C  
ATOM    542  HD2 LYS A  35     -19.482  24.533  34.158  1.00 88.71           H  
ATOM    543  HD3 LYS A  35     -18.115  25.525  33.596  1.00 88.71           H  
ATOM    544  CE  LYS A  35     -18.803  24.077  32.151  1.00 88.71           C  
ATOM    545  HE2 LYS A  35     -19.736  23.567  31.911  1.00 88.71           H  
ATOM    546  HE3 LYS A  35     -18.509  24.656  31.276  1.00 88.71           H  
ATOM    547  NZ  LYS A  35     -17.737  23.114  32.503  1.00 88.71           N  
ATOM    548  HZ1 LYS A  35     -18.000  22.588  33.324  1.00 88.71           H  
ATOM    549  HZ2 LYS A  35     -17.563  22.491  31.727  1.00 88.71           H  
ATOM    550  HZ3 LYS A  35     -16.890  23.625  32.703  1.00 88.71           H  
ATOM    551  N   VAL A  36     -23.347  27.912  33.972  1.00 89.27           N  
ATOM    552  H   VAL A  36     -23.075  28.189  34.904  1.00 89.27           H  
ATOM    553  CA  VAL A  36     -24.742  27.488  33.744  1.00 89.27           C  
ATOM    554  HA  VAL A  36     -24.751  26.705  32.985  1.00 89.27           H  
ATOM    555  C   VAL A  36     -25.589  28.624  33.170  1.00 89.27           C  
ATOM    556  CB  VAL A  36     -25.349  26.891  35.030  1.00 89.27           C  
ATOM    557  HB  VAL A  36     -25.238  27.598  35.852  1.00 89.27           H  
ATOM    558  O   VAL A  36     -26.452  28.375  32.335  1.00 89.27           O  
ATOM    559  CG1 VAL A  36     -26.835  26.544  34.873  1.00 89.27           C  
ATOM    560 HG11 VAL A  36     -26.990  25.927  33.988  1.00 89.27           H  
ATOM    561 HG12 VAL A  36     -27.192  26.014  35.756  1.00 89.27           H  
ATOM    562 HG13 VAL A  36     -27.420  27.459  34.777  1.00 89.27           H  
ATOM    563  CG2 VAL A  36     -24.619  25.584  35.384  1.00 89.27           C  
ATOM    564 HG21 VAL A  36     -23.565  25.780  35.583  1.00 89.27           H  
ATOM    565 HG22 VAL A  36     -25.063  25.145  36.277  1.00 89.27           H  
ATOM    566 HG23 VAL A  36     -24.704  24.877  34.559  1.00 89.27           H  
ATOM    567  N   GLU A  37     -25.305  29.868  33.552  1.00 89.61           N  
ATOM    568  H   GLU A  37     -24.629  30.007  34.289  1.00 89.61           H  
ATOM    569  CA  GLU A  37     -26.031  31.058  33.086  1.00 89.61           C  
ATOM    570  HA  GLU A  37     -27.061  30.778  32.864  1.00 89.61           H  
ATOM    571  C   GLU A  37     -25.469  31.656  31.784  1.00 89.61           C  
ATOM    572  CB  GLU A  37     -26.071  32.103  34.210  1.00 89.61           C  
ATOM    573  HB2 GLU A  37     -26.569  33.000  33.843  1.00 89.61           H  
ATOM    574  HB3 GLU A  37     -25.052  32.364  34.495  1.00 89.61           H  
ATOM    575  O   GLU A  37     -25.965  32.675  31.306  1.00 89.61           O  
ATOM    576  CG  GLU A  37     -26.850  31.585  35.430  1.00 89.61           C  
ATOM    577  HG2 GLU A  37     -27.863  31.339  35.113  1.00 89.61           H  
ATOM    578  HG3 GLU A  37     -26.387  30.671  35.800  1.00 89.61           H  
ATOM    579  CD  GLU A  37     -26.917  32.590  36.584  1.00 89.61           C  
ATOM    580  OE1 GLU A  37     -27.527  32.196  37.609  1.00 89.61           O  
ATOM    581  OE2 GLU A  37     -26.336  33.694  36.457  1.00 89.61           O  
ATOM    582  N   GLY A  38     -24.432  31.052  31.190  1.00 87.05           N  
ATOM    583  H   GLY A  38     -24.069  30.205  31.601  1.00 87.05           H  
ATOM    584  CA  GLY A  38     -23.839  31.542  29.939  1.00 87.05           C  
ATOM    585  HA2 GLY A  38     -23.077  30.833  29.613  1.00 87.05           H  
ATOM    586  HA3 GLY A  38     -24.608  31.601  29.169  1.00 87.05           H  
ATOM    587  C   GLY A  38     -23.187  32.923  30.086  1.00 87.05           C  
ATOM    588  O   GLY A  38     -23.314  33.794  29.218  1.00 87.05           O  
ATOM    589  N   ASN A  39     -22.544  33.157  31.228  1.00 89.27           N  
ATOM    590  H   ASN A  39     -22.473  32.379  31.867  1.00 89.27           H  
ATOM    591  CA  ASN A  39     -21.887  34.409  31.597  1.00 89.27           C  
ATOM    592  HA  ASN A  39     -21.962  35.103  30.760  1.00 89.27           H  
ATOM    593  C   ASN A  39     -20.377  34.226  31.814  1.00 89.27           C  
ATOM    594  CB  ASN A  39     -22.631  35.026  32.796  1.00 89.27           C  
ATOM    595  HB2 ASN A  39     -22.752  34.274  33.576  1.00 89.27           H  
ATOM    596  HB3 ASN A  39     -22.055  35.852  33.215  1.00 89.27           H  
ATOM    597  O   ASN A  39     -19.740  35.052  32.476  1.00 89.27           O  
ATOM    598  CG  ASN A  39     -23.994  35.580  32.415  1.00 89.27           C  
ATOM    599  ND2 ASN A  39     -24.934  35.571  33.331  1.00 89.27           N  
ATOM    600 HD21 ASN A  39     -25.862  35.845  33.041  1.00 89.27           H  
ATOM    601 HD22 ASN A  39     -24.813  35.101  34.217  1.00 89.27           H  
ATOM    602  OD1 ASN A  39     -24.203  36.078  31.312  1.00 89.27           O  
ATOM    603  N   THR A  40     -19.787  33.167  31.250  1.00 90.72           N  
ATOM    604  H   THR A  40     -20.344  32.544  30.682  1.00 90.72           H  
ATOM    605  CA  THR A  40     -18.333  32.980  31.263  1.00 90.72           C  
ATOM    606  HA  THR A  40     -17.989  33.102  32.290  1.00 90.72           H  
ATOM    607  C   THR A  40     -17.633  34.046  30.418  1.00 90.72           C  
ATOM    608  CB  THR A  40     -17.909  31.576  30.803  1.00 90.72           C  
ATOM    609  HB  THR A  40     -16.836  31.484  30.971  1.00 90.72           H  
ATOM    610  O   THR A  40     -18.246  34.731  29.598  1.00 90.72           O  
ATOM    611  CG2 THR A  40     -18.593  30.451  31.570  1.00 90.72           C  
ATOM    612 HG21 THR A  40     -18.473  30.600  32.643  1.00 90.72           H  
ATOM    613 HG22 THR A  40     -19.653  30.431  31.316  1.00 90.72           H  
ATOM    614 HG23 THR A  40     -18.148  29.498  31.286  1.00 90.72           H  
ATOM    615  OG1 THR A  40     -18.143  31.393  29.432  1.00 90.72           O  
ATOM    616  HG1 THR A  40     -19.083  31.247  29.307  1.00 90.72           H  
ATOM    617  N   LEU A  41     -16.317  34.197  30.597  1.00 88.46           N  
ATOM    618  H   LEU A  41     -15.849  33.638  31.295  1.00 88.46           H  
ATOM    619  CA  LEU A  41     -15.516  35.104  29.770  1.00 88.46           C  
ATOM    620  HA  LEU A  41     -15.916  36.112  29.885  1.00 88.46           H  
ATOM    621  C   LEU A  41     -15.635  34.742  28.277  1.00 88.46           C  
ATOM    622  CB  LEU A  41     -14.075  35.086  30.315  1.00 88.46           C  
ATOM    623  HB2 LEU A  41     -13.621  34.112  30.136  1.00 88.46           H  
ATOM    624  HB3 LEU A  41     -14.144  35.220  31.395  1.00 88.46           H  
ATOM    625  O   LEU A  41     -15.766  35.636  27.445  1.00 88.46           O  
ATOM    626  CG  LEU A  41     -13.161  36.198  29.764  1.00 88.46           C  
ATOM    627  HG  LEU A  41     -13.748  37.097  29.574  1.00 88.46           H  
ATOM    628  CD1 LEU A  41     -12.077  36.535  30.788  1.00 88.46           C  
ATOM    629 HD11 LEU A  41     -12.532  36.904  31.707  1.00 88.46           H  
ATOM    630 HD12 LEU A  41     -11.477  35.651  31.009  1.00 88.46           H  
ATOM    631 HD13 LEU A  41     -11.427  37.314  30.392  1.00 88.46           H  
ATOM    632  CD2 LEU A  41     -12.447  35.772  28.485  1.00 88.46           C  
ATOM    633 HD21 LEU A  41     -11.805  36.582  28.140  1.00 88.46           H  
ATOM    634 HD22 LEU A  41     -11.832  34.890  28.666  1.00 88.46           H  
ATOM    635 HD23 LEU A  41     -13.174  35.547  27.706  1.00 88.46           H  
ATOM    636  N   ALA A  42     -15.694  33.445  27.955  1.00 88.57           N  
ATOM    637  H   ALA A  42     -15.671  32.759  28.696  1.00 88.57           H  
ATOM    638  CA  ALA A  42     -15.922  32.960  26.596  1.00 88.57           C  
ATOM    639  HA  ALA A  42     -15.180  33.407  25.934  1.00 88.57           H  
ATOM    640  C   ALA A  42     -17.307  33.358  26.061  1.00 88.57           C  
ATOM    641  CB  ALA A  42     -15.729  31.440  26.583  1.00 88.57           C  
ATOM    642  HB1 ALA A  42     -15.866  31.068  25.568  1.00 88.57           H  
ATOM    643  HB2 ALA A  42     -14.722  31.188  26.918  1.00 88.57           H  
ATOM    644  HB3 ALA A  42     -16.462  30.960  27.232  1.00 88.57           H  
ATOM    645  O   ALA A  42     -17.400  33.860  24.945  1.00 88.57           O  
ATOM    646  N   ASP A  43     -18.367  33.222  26.865  1.00 88.14           N  
ATOM    647  H   ASP A  43     -18.253  32.753  27.752  1.00 88.14           H  
ATOM    648  CA  ASP A  43     -19.721  33.616  26.451  1.00 88.14           C  
ATOM    649  HA  ASP A  43     -19.959  33.127  25.506  1.00 88.14           H  
ATOM    650  C   ASP A  43     -19.841  35.129  26.251  1.00 88.14           C  
ATOM    651  CB  ASP A  43     -20.768  33.189  27.482  1.00 88.14           C  
ATOM    652  HB2 ASP A  43     -20.599  33.739  28.407  1.00 88.14           H  
ATOM    653  HB3 ASP A  43     -21.753  33.460  27.101  1.00 88.14           H  
ATOM    654  O   ASP A  43     -20.521  35.581  25.334  1.00 88.14           O  
ATOM    655  CG  ASP A  43     -20.758  31.693  27.770  1.00 88.14           C  
ATOM    656  OD1 ASP A  43     -20.689  30.901  26.811  1.00 88.14           O  
ATOM    657  OD2 ASP A  43     -20.737  31.362  28.980  1.00 88.14           O  
ATOM    658  N   ARG A  44     -19.162  35.932  27.082  1.00 87.16           N  
ATOM    659  H   ARG A  44     -18.644  35.496  27.832  1.00 87.16           H  
ATOM    660  CA  ARG A  44     -19.105  37.391  26.903  1.00 87.16           C  
ATOM    661  HA  ARG A  44     -20.118  37.779  26.799  1.00 87.16           H  
ATOM    662  C   ARG A  44     -18.397  37.765  25.606  1.00 87.16           C  
ATOM    663  CB  ARG A  44     -18.426  38.073  28.096  1.00 87.16           C  
ATOM    664  HB2 ARG A  44     -18.228  39.112  27.833  1.00 87.16           H  
ATOM    665  HB3 ARG A  44     -17.473  37.584  28.301  1.00 87.16           H  
ATOM    666  O   ARG A  44     -18.911  38.601  24.873  1.00 87.16           O  
ATOM    667  CG  ARG A  44     -19.304  38.053  29.351  1.00 87.16           C  
ATOM    668  HG2 ARG A  44     -19.481  37.023  29.659  1.00 87.16           H  
ATOM    669  HG3 ARG A  44     -20.261  38.530  29.141  1.00 87.16           H  
ATOM    670  CD  ARG A  44     -18.591  38.810  30.474  1.00 87.16           C  
ATOM    671  HD2 ARG A  44     -17.575  38.426  30.560  1.00 87.16           H  
ATOM    672  HD3 ARG A  44     -18.551  39.868  30.216  1.00 87.16           H  
ATOM    673  NE  ARG A  44     -19.279  38.629  31.763  1.00 87.16           N  
ATOM    674  HE  ARG A  44     -20.027  37.951  31.789  1.00 87.16           H  
ATOM    675  NH1 ARG A  44     -17.914  39.986  33.014  1.00 87.16           N  
ATOM    676 HH11 ARG A  44     -17.684  40.420  33.896  1.00 87.16           H  
ATOM    677 HH12 ARG A  44     -17.399  40.218  32.177  1.00 87.16           H  
ATOM    678  NH2 ARG A  44     -19.614  38.916  33.994  1.00 87.16           N  
ATOM    679 HH21 ARG A  44     -19.365  39.340  34.876  1.00 87.16           H  
ATOM    680 HH22 ARG A  44     -20.374  38.252  33.960  1.00 87.16           H  
ATOM    681  CZ  ARG A  44     -18.935  39.178  32.913  1.00 87.16           C  
ATOM    682  N   ILE A  45     -17.267  37.126  25.299  1.00 88.10           N  
ATOM    683  H   ILE A  45     -16.901  36.449  25.954  1.00 88.10           H  
ATOM    684  CA  ILE A  45     -16.565  37.328  24.025  1.00 88.10           C  
ATOM    685  HA  ILE A  45     -16.371  38.393  23.898  1.00 88.10           H  
ATOM    686  C   ILE A  45     -17.457  36.910  22.852  1.00 88.10           C  
ATOM    687  CB  ILE A  45     -15.207  36.592  24.024  1.00 88.10           C  
ATOM    688  HB  ILE A  45     -15.359  35.568  24.365  1.00 88.10           H  
ATOM    689  O   ILE A  45     -17.576  37.664  21.893  1.00 88.10           O  
ATOM    690  CG1 ILE A  45     -14.231  37.303  24.986  1.00 88.10           C  
ATOM    691 HG12 ILE A  45     -14.686  37.393  25.973  1.00 88.10           H  
ATOM    692 HG13 ILE A  45     -14.039  38.313  24.623  1.00 88.10           H  
ATOM    693  CG2 ILE A  45     -14.603  36.540  22.609  1.00 88.10           C  
ATOM    694 HG21 ILE A  45     -13.641  36.028  22.609  1.00 88.10           H  
ATOM    695 HG22 ILE A  45     -15.249  35.971  21.940  1.00 88.10           H  
ATOM    696 HG23 ILE A  45     -14.474  37.549  22.218  1.00 88.10           H  
ATOM    697  CD1 ILE A  45     -12.889  36.580  25.150  1.00 88.10           C  
ATOM    698 HD11 ILE A  45     -13.054  35.534  25.408  1.00 88.10           H  
ATOM    699 HD12 ILE A  45     -12.314  37.071  25.935  1.00 88.10           H  
ATOM    700 HD13 ILE A  45     -12.305  36.640  24.232  1.00 88.10           H  
ATOM    701  N   LEU A  46     -18.138  35.764  22.934  1.00 84.87           N  
ATOM    702  H   LEU A  46     -17.982  35.162  23.729  1.00 84.87           H  
ATOM    703  CA  LEU A  46     -19.060  35.315  21.888  1.00 84.87           C  
ATOM    704  HA  LEU A  46     -18.531  35.317  20.935  1.00 84.87           H  
ATOM    705  C   LEU A  46     -20.244  36.270  21.708  1.00 84.87           C  
ATOM    706  CB  LEU A  46     -19.550  33.890  22.194  1.00 84.87           C  
ATOM    707  HB2 LEU A  46     -20.429  33.685  21.583  1.00 84.87           H  
ATOM    708  HB3 LEU A  46     -19.860  33.842  23.238  1.00 84.87           H  
ATOM    709  O   LEU A  46     -20.603  36.560  20.572  1.00 84.87           O  
ATOM    710  CG  LEU A  46     -18.513  32.787  21.918  1.00 84.87           C  
ATOM    711  HG  LEU A  46     -17.585  33.008  22.445  1.00 84.87           H  
ATOM    712  CD1 LEU A  46     -19.055  31.449  22.422  1.00 84.87           C  
ATOM    713 HD11 LEU A  46     -18.319  30.664  22.249  1.00 84.87           H  
ATOM    714 HD12 LEU A  46     -19.980  31.199  21.902  1.00 84.87           H  
ATOM    715 HD13 LEU A  46     -19.251  31.512  23.492  1.00 84.87           H  
ATOM    716  CD2 LEU A  46     -18.207  32.643  20.424  1.00 84.87           C  
ATOM    717 HD21 LEU A  46     -17.540  31.795  20.265  1.00 84.87           H  
ATOM    718 HD22 LEU A  46     -17.707  33.536  20.048  1.00 84.87           H  
ATOM    719 HD23 LEU A  46     -19.127  32.482  19.863  1.00 84.87           H  
ATOM    720  N   LYS A  47     -20.819  36.815  22.787  1.00 84.93           N  
ATOM    721  H   LYS A  47     -20.514  36.489  23.694  1.00 84.93           H  
ATOM    722  CA  LYS A  47     -21.868  37.851  22.727  1.00 84.93           C  
ATOM    723  HA  LYS A  47     -22.702  37.494  22.123  1.00 84.93           H  
ATOM    724  C   LYS A  47     -21.370  39.126  22.033  1.00 84.93           C  
ATOM    725  CB  LYS A  47     -22.389  38.157  24.146  1.00 84.93           C  
ATOM    726  HB2 LYS A  47     -21.539  38.282  24.818  1.00 84.93           H  
ATOM    727  HB3 LYS A  47     -22.941  39.096  24.125  1.00 84.93           H  
ATOM    728  O   LYS A  47     -22.095  39.698  21.229  1.00 84.93           O  
ATOM    729  CG  LYS A  47     -23.330  37.066  24.693  1.00 84.93           C  
ATOM    730  HG2 LYS A  47     -24.277  37.118  24.155  1.00 84.93           H  
ATOM    731  HG3 LYS A  47     -22.897  36.082  24.515  1.00 84.93           H  
ATOM    732  CD  LYS A  47     -23.588  37.229  26.204  1.00 84.93           C  
ATOM    733  HD2 LYS A  47     -24.019  38.211  26.396  1.00 84.93           H  
ATOM    734  HD3 LYS A  47     -22.635  37.147  26.726  1.00 84.93           H  
ATOM    735  CE  LYS A  47     -24.542  36.134  26.711  1.00 84.93           C  
ATOM    736  HE2 LYS A  47     -25.528  36.315  26.283  1.00 84.93           H  
ATOM    737  HE3 LYS A  47     -24.193  35.174  26.331  1.00 84.93           H  
ATOM    738  NZ  LYS A  47     -24.632  36.058  28.198  1.00 84.93           N  
ATOM    739  HZ1 LYS A  47     -24.766  36.953  28.646  1.00 84.93           H  
ATOM    740  HZ2 LYS A  47     -25.381  35.445  28.486  1.00 84.93           H  
ATOM    741  HZ3 LYS A  47     -23.821  35.605  28.594  1.00 84.93           H  
ATOM    742  N   VAL A  48     -20.126  39.541  22.288  1.00 85.47           N  
ATOM    743  H   VAL A  48     -19.588  39.037  22.978  1.00 85.47           H  
ATOM    744  CA  VAL A  48     -19.513  40.707  21.626  1.00 85.47           C  
ATOM    745  HA  VAL A  48     -20.222  41.535  21.650  1.00 85.47           H  
ATOM    746  C   VAL A  48     -19.233  40.423  20.148  1.00 85.47           C  
ATOM    747  CB  VAL A  48     -18.239  41.159  22.369  1.00 85.47           C  
ATOM    748  HB  VAL A  48     -17.574  40.305  22.501  1.00 85.47           H  
ATOM    749  O   VAL A  48     -19.665  41.185  19.289  1.00 85.47           O  
ATOM    750  CG1 VAL A  48     -17.475  42.256  21.617  1.00 85.47           C  
ATOM    751 HG11 VAL A  48     -18.137  43.094  21.399  1.00 85.47           H  
ATOM    752 HG12 VAL A  48     -16.637  42.609  22.219  1.00 85.47           H  
ATOM    753 HG13 VAL A  48     -17.075  41.869  20.680  1.00 85.47           H  
ATOM    754  CG2 VAL A  48     -18.590  41.724  23.753  1.00 85.47           C  
ATOM    755 HG21 VAL A  48     -19.180  41.009  24.326  1.00 85.47           H  
ATOM    756 HG22 VAL A  48     -17.675  41.946  24.302  1.00 85.47           H  
ATOM    757 HG23 VAL A  48     -19.171  42.639  23.640  1.00 85.47           H  
ATOM    758  N   ILE A  49     -18.570  39.312  19.825  1.00 82.49           N  
ATOM    759  H   ILE A  49     -18.246  38.710  20.569  1.00 82.49           H  
ATOM    760  CA  ILE A  49     -18.205  38.971  18.441  1.00 82.49           C  
ATOM    761  HA  ILE A  49     -17.717  39.836  17.992  1.00 82.49           H  
ATOM    762  C   ILE A  49     -19.456  38.700  17.597  1.00 82.49           C  
ATOM    763  CB  ILE A  49     -17.198  37.797  18.418  1.00 82.49           C  
ATOM    764  HB  ILE A  49     -17.612  36.973  18.999  1.00 82.49           H  
ATOM    765  O   ILE A  49     -19.533  39.170  16.466  1.00 82.49           O  
ATOM    766  CG1 ILE A  49     -15.860  38.242  19.060  1.00 82.49           C  
ATOM    767 HG12 ILE A  49     -16.044  38.627  20.063  1.00 82.49           H  
ATOM    768 HG13 ILE A  49     -15.430  39.054  18.473  1.00 82.49           H  
ATOM    769  CG2 ILE A  49     -16.952  37.298  16.981  1.00 82.49           C  
ATOM    770 HG21 ILE A  49     -16.261  36.455  16.975  1.00 82.49           H  
ATOM    771 HG22 ILE A  49     -16.541  38.102  16.370  1.00 82.49           H  
ATOM    772 HG23 ILE A  49     -17.878  36.948  16.524  1.00 82.49           H  
ATOM    773  CD1 ILE A  49     -14.819  37.122  19.181  1.00 82.49           C  
ATOM    774 HD11 ILE A  49     -14.423  36.863  18.199  1.00 82.49           H  
ATOM    775 HD12 ILE A  49     -15.270  36.240  19.634  1.00 82.49           H  
ATOM    776 HD13 ILE A  49     -13.989  37.465  19.799  1.00 82.49           H  
ATOM    777  N   SER A  50     -20.471  38.027  18.148  1.00 73.20           N  
ATOM    778  H   SER A  50     -20.364  37.663  19.084  1.00 73.20           H  
ATOM    779  CA  SER A  50     -21.745  37.802  17.444  1.00 73.20           C  
ATOM    780  HA  SER A  50     -21.519  37.385  16.462  1.00 73.20           H  
ATOM    781  C   SER A  50     -22.539  39.084  17.186  1.00 73.20           C  
ATOM    782  CB  SER A  50     -22.637  36.789  18.170  1.00 73.20           C  
ATOM    783  HB2 SER A  50     -22.127  35.827  18.209  1.00 73.20           H  
ATOM    784  HB3 SER A  50     -23.563  36.665  17.608  1.00 73.20           H  
ATOM    785  O   SER A  50     -23.332  39.107  16.253  1.00 73.20           O  
ATOM    786  OG  SER A  50     -22.944  37.207  19.483  1.00 73.20           O  
ATOM    787  HG  SER A  50     -22.141  37.080  19.994  1.00 73.20           H  
ATOM    788  N   SER A  51     -22.308  40.158  17.952  1.00 79.86           N  
ATOM    789  H   SER A  51     -21.699  40.067  18.753  1.00 79.86           H  
ATOM    790  CA  SER A  51     -22.908  41.470  17.665  1.00 79.86           C  
ATOM    791  HA  SER A  51     -23.937  41.306  17.343  1.00 79.86           H  
ATOM    792  C   SER A  51     -22.218  42.223  16.519  1.00 79.86           C  
ATOM    793  CB  SER A  51     -22.973  42.327  18.934  1.00 79.86           C  
ATOM    794  HB2 SER A  51     -23.371  41.725  19.750  1.00 79.86           H  
ATOM    795  HB3 SER A  51     -23.660  43.154  18.756  1.00 79.86           H  
ATOM    796  O   SER A  51     -22.833  43.090  15.909  1.00 79.86           O  
ATOM    797  OG  SER A  51     -21.721  42.868  19.317  1.00 79.86           O  
ATOM    798  HG  SER A  51     -21.032  42.205  19.231  1.00 79.86           H  
ATOM    799  N   ILE A  52     -20.959  41.887  16.214  1.00 79.91           N  
ATOM    800  H   ILE A  52     -20.531  41.139  16.742  1.00 79.91           H  
ATOM    801  CA  ILE A  52     -20.136  42.561  15.194  1.00 79.91           C  
ATOM    802  HA  ILE A  52     -20.560  43.541  14.975  1.00 79.91           H  
ATOM    803  C   ILE A  52     -20.140  41.781  13.871  1.00 79.91           C  
ATOM    804  CB  ILE A  52     -18.706  42.773  15.753  1.00 79.91           C  
ATOM    805  HB  ILE A  52     -18.325  41.808  16.086  1.00 79.91           H  
ATOM    806  O   ILE A  52     -20.043  42.364  12.795  1.00 79.91           O  
ATOM    807  CG1 ILE A  52     -18.746  43.733  16.968  1.00 79.91           C  
ATOM    808 HG12 ILE A  52     -19.007  44.736  16.630  1.00 79.91           H  
ATOM    809 HG13 ILE A  52     -19.520  43.413  17.666  1.00 79.91           H  
ATOM    810  CG2 ILE A  52     -17.743  43.321  14.682  1.00 79.91           C  
ATOM    811 HG21 ILE A  52     -18.125  44.261  14.282  1.00 79.91           H  
ATOM    812 HG22 ILE A  52     -16.749  43.485  15.098  1.00 79.91           H  
ATOM    813 HG23 ILE A  52     -17.635  42.610  13.863  1.00 79.91           H  
ATOM    814  CD1 ILE A  52     -17.438  43.798  17.766  1.00 79.91           C  
ATOM    815 HD11 ILE A  52     -17.600  44.387  18.670  1.00 79.91           H  
ATOM    816 HD12 ILE A  52     -16.652  44.275  17.181  1.00 79.91           H  
ATOM    817 HD13 ILE A  52     -17.128  42.793  18.051  1.00 79.91           H  
ATOM    818  N   VAL A  53     -20.259  40.456  13.935  1.00 71.62           N  
ATOM    819  H   VAL A  53     -20.335  40.028  14.847  1.00 71.62           H  
ATOM    820  CA  VAL A  53     -20.134  39.573  12.775  1.00 71.62           C  
ATOM    821  HA  VAL A  53     -19.621  40.107  11.974  1.00 71.62           H  
ATOM    822  C   VAL A  53     -21.524  39.201  12.244  1.00 71.62           C  
ATOM    823  CB  VAL A  53     -19.240  38.369  13.139  1.00 71.62           C  
ATOM    824  HB  VAL A  53     -19.679  37.826  13.976  1.00 71.62           H  
ATOM    825  O   VAL A  53     -22.141  38.235  12.688  1.00 71.62           O  
ATOM    826  CG1 VAL A  53     -19.078  37.406  11.965  1.00 71.62           C  
ATOM    827 HG11 VAL A  53     -18.321  36.654  12.189  1.00 71.62           H  
ATOM    828 HG12 VAL A  53     -18.802  37.944  11.058  1.00 71.62           H  
ATOM    829 HG13 VAL A  53     -20.029  36.893  11.828  1.00 71.62           H  
ATOM    830  CG2 VAL A  53     -17.828  38.824  13.542  1.00 71.62           C  
ATOM    831 HG21 VAL A  53     -17.366  39.371  12.720  1.00 71.62           H  
ATOM    832 HG22 VAL A  53     -17.214  37.957  13.787  1.00 71.62           H  
ATOM    833 HG23 VAL A  53     -17.870  39.471  14.418  1.00 71.62           H  
ATOM    834  N   TYR A  54     -22.019  39.974  11.273  1.00 67.72           N  
ATOM    835  H   TYR A  54     -21.490  40.791  11.005  1.00 67.72           H  
ATOM    836  CA  TYR A  54     -23.234  39.666  10.511  1.00 67.72           C  
ATOM    837  HA  TYR A  54     -23.908  39.081  11.136  1.00 67.72           H  
ATOM    838  C   TYR A  54     -22.881  38.826   9.270  1.00 67.72           C  
ATOM    839  CB  TYR A  54     -23.960  40.975  10.154  1.00 67.72           C  
ATOM    840  HB2 TYR A  54     -24.141  41.533  11.072  1.00 67.72           H  
ATOM    841  HB3 TYR A  54     -23.309  41.588   9.529  1.00 67.72           H  
ATOM    842  O   TYR A  54     -22.472  39.360   8.244  1.00 67.72           O  
ATOM    843  CG  TYR A  54     -25.292  40.780   9.448  1.00 67.72           C  
ATOM    844  CD1 TYR A  54     -25.391  40.949   8.053  1.00 67.72           C  
ATOM    845  HD1 TYR A  54     -24.517  41.217   7.478  1.00 67.72           H  
ATOM    846  CD2 TYR A  54     -26.438  40.441  10.195  1.00 67.72           C  
ATOM    847  HD2 TYR A  54     -26.365  40.326  11.266  1.00 67.72           H  
ATOM    848  CE1 TYR A  54     -26.632  40.785   7.406  1.00 67.72           C  
ATOM    849  HE1 TYR A  54     -26.719  40.930   6.340  1.00 67.72           H  
ATOM    850  CE2 TYR A  54     -27.681  40.275   9.552  1.00 67.72           C  
ATOM    851  HE2 TYR A  54     -28.560  40.026  10.128  1.00 67.72           H  
ATOM    852  OH  TYR A  54     -28.972  40.292   7.525  1.00 67.72           O  
ATOM    853  HH  TYR A  54     -29.693  40.113   8.133  1.00 67.72           H  
ATOM    854  CZ  TYR A  54     -27.779  40.450   8.154  1.00 67.72           C  
ATOM    855  N   LEU A  55     -23.033  37.499   9.349  1.00 65.80           N  
ATOM    856  H   LEU A  55     -23.321  37.116  10.238  1.00 65.80           H  
ATOM    857  CA  LEU A  55     -22.741  36.555   8.249  1.00 65.80           C  
ATOM    858  HA  LEU A  55     -21.900  36.953   7.681  1.00 65.80           H  
ATOM    859  C   LEU A  55     -23.882  36.430   7.218  1.00 65.80           C  
ATOM    860  CB  LEU A  55     -22.322  35.176   8.811  1.00 65.80           C  
ATOM    861  HB2 LEU A  55     -23.114  34.818   9.468  1.00 65.80           H  
ATOM    862  HB3 LEU A  55     -22.230  34.461   7.992  1.00 65.80           H  
ATOM    863  O   LEU A  55     -24.184  35.328   6.768  1.00 65.80           O  
ATOM    864  CG  LEU A  55     -20.990  35.164   9.567  1.00 65.80           C  
ATOM    865  HG  LEU A  55     -21.036  35.946  10.325  1.00 65.80           H  
ATOM    866  CD1 LEU A  55     -20.793  33.822  10.274  1.00 65.80           C  
ATOM    867 HD11 LEU A  55     -20.755  33.019   9.538  1.00 65.80           H  
ATOM    868 HD12 LEU A  55     -21.624  33.643  10.956  1.00 65.80           H  
ATOM    869 HD13 LEU A  55     -19.864  33.840  10.844  1.00 65.80           H  
ATOM    870  CD2 LEU A  55     -19.784  35.408   8.655  1.00 65.80           C  
ATOM    871 HD21 LEU A  55     -19.761  34.668   7.856  1.00 65.80           H  
ATOM    872 HD22 LEU A  55     -18.863  35.344   9.234  1.00 65.80           H  
ATOM    873 HD23 LEU A  55     -19.839  36.405   8.218  1.00 65.80           H  
ATOM    874  N   GLY A  56     -24.558  37.531   6.867  1.00 60.64           N  
ATOM    875  H   GLY A  56     -24.232  38.408   7.247  1.00 60.64           H  
ATOM    876  CA  GLY A  56     -25.446  37.594   5.692  1.00 60.64           C  
ATOM    877  HA2 GLY A  56     -25.947  38.562   5.689  1.00 60.64           H  
ATOM    878  HA3 GLY A  56     -24.836  37.535   4.791  1.00 60.64           H  
ATOM    879  C   GLY A  56     -26.537  36.513   5.581  1.00 60.64           C  
ATOM    880  O   GLY A  56     -26.907  36.136   4.477  1.00 60.64           O  
ATOM    881  N   GLY A  57     -27.039  35.972   6.696  1.00 59.94           N  
ATOM    882  H   GLY A  57     -26.662  36.284   7.580  1.00 59.94           H  
ATOM    883  CA  GLY A  57     -28.065  34.918   6.683  1.00 59.94           C  
ATOM    884  HA2 GLY A  57     -28.657  34.997   7.595  1.00 59.94           H  
ATOM    885  HA3 GLY A  57     -28.735  35.081   5.839  1.00 59.94           H  
ATOM    886  C   GLY A  57     -27.548  33.474   6.587  1.00 59.94           C  
ATOM    887  O   GLY A  57     -28.350  32.547   6.692  1.00 59.94           O  
ATOM    888  N   LEU A  58     -26.233  33.239   6.497  1.00 58.96           N  
ATOM    889  H   LEU A  58     -25.604  34.024   6.400  1.00 58.96           H  
ATOM    890  CA  LEU A  58     -25.645  31.910   6.706  1.00 58.96           C  
ATOM    891  HA  LEU A  58     -26.346  31.163   6.334  1.00 58.96           H  
ATOM    892  C   LEU A  58     -25.484  31.642   8.212  1.00 58.96           C  
ATOM    893  CB  LEU A  58     -24.327  31.743   5.917  1.00 58.96           C  
ATOM    894  HB2 LEU A  58     -23.609  31.232   6.558  1.00 58.96           H  
ATOM    895  HB3 LEU A  58     -23.897  32.714   5.672  1.00 58.96           H  
ATOM    896  O   LEU A  58     -24.445  31.890   8.824  1.00 58.96           O  
ATOM    897  CG  LEU A  58     -24.482  30.890   4.644  1.00 58.96           C  
ATOM    898  HG  LEU A  58     -25.152  30.055   4.847  1.00 58.96           H  
ATOM    899  CD1 LEU A  58     -25.040  31.702   3.477  1.00 58.96           C  
ATOM    900 HD11 LEU A  58     -26.016  32.109   3.742  1.00 58.96           H  
ATOM    901 HD12 LEU A  58     -25.152  31.066   2.599  1.00 58.96           H  
ATOM    902 HD13 LEU A  58     -24.369  32.527   3.237  1.00 58.96           H  
ATOM    903  CD2 LEU A  58     -23.131  30.303   4.238  1.00 58.96           C  
ATOM    904 HD21 LEU A  58     -22.423  31.108   4.039  1.00 58.96           H  
ATOM    905 HD22 LEU A  58     -23.248  29.705   3.335  1.00 58.96           H  
ATOM    906 HD23 LEU A  58     -22.745  29.667   5.034  1.00 58.96           H  
ATOM    907  N   GLY A  59     -26.546  31.144   8.842  1.00 55.89           N  
ATOM    908  H   GLY A  59     -27.395  31.027   8.307  1.00 55.89           H  
ATOM    909  CA  GLY A  59     -26.507  30.710  10.237  1.00 55.89           C  
ATOM    910  HA2 GLY A  59     -27.526  30.562  10.595  1.00 55.89           H  
ATOM    911  HA3 GLY A  59     -26.038  31.483  10.845  1.00 55.89           H  
ATOM    912  C   GLY A  59     -25.743  29.393  10.405  1.00 55.89           C  
ATOM    913  O   GLY A  59     -26.201  28.346   9.953  1.00 55.89           O  
ATOM    914  N   ILE A  60     -24.617  29.408  11.126  1.00 59.06           N  
ATOM    915  H   ILE A  60     -24.237  30.303  11.399  1.00 59.06           H  
ATOM    916  CA  ILE A  60     -23.997  28.184  11.657  1.00 59.06           C  
ATOM    917  HA  ILE A  60     -24.052  27.405  10.896  1.00 59.06           H  
ATOM    918  C   ILE A  60     -24.840  27.734  12.856  1.00 59.06           C  
ATOM    919  CB  ILE A  60     -22.501  28.385  12.002  1.00 59.06           C  
ATOM    920  HB  ILE A  60     -22.418  29.183  12.740  1.00 59.06           H  
ATOM    921  O   ILE A  60     -24.643  28.172  13.989  1.00 59.06           O  
ATOM    922  CG1 ILE A  60     -21.707  28.796  10.739  1.00 59.06           C  
ATOM    923 HG12 ILE A  60     -21.725  27.980  10.016  1.00 59.06           H  
ATOM    924 HG13 ILE A  60     -22.183  29.660  10.276  1.00 59.06           H  
ATOM    925  CG2 ILE A  60     -21.908  27.092  12.604  1.00 59.06           C  
ATOM    926 HG21 ILE A  60     -22.449  26.801  13.505  1.00 59.06           H  
ATOM    927 HG22 ILE A  60     -20.869  27.251  12.892  1.00 59.06           H  
ATOM    928 HG23 ILE A  60     -21.959  26.281  11.877  1.00 59.06           H  
ATOM    929  CD1 ILE A  60     -20.249  29.188  11.013  1.00 59.06           C  
ATOM    930 HD11 ILE A  60     -19.807  29.578  10.096  1.00 59.06           H  
ATOM    931 HD12 ILE A  60     -20.211  29.964  11.778  1.00 59.06           H  
ATOM    932 HD13 ILE A  60     -19.669  28.324  11.334  1.00 59.06           H  
ATOM    933  N   GLY A  61     -25.837  26.889  12.602  1.00 59.85           N  
ATOM    934  H   GLY A  61     -26.025  26.655  11.638  1.00 59.85           H  
ATOM    935  CA  GLY A  61     -26.641  26.287  13.658  1.00 59.85           C  
ATOM    936  HA2 GLY A  61     -27.479  25.749  13.217  1.00 59.85           H  
ATOM    937  HA3 GLY A  61     -27.033  27.071  14.306  1.00 59.85           H  
ATOM    938  C   GLY A  61     -25.809  25.305  14.482  1.00 59.85           C  
ATOM    939  O   GLY A  61     -25.284  24.329  13.953  1.00 59.85           O  
ATOM    940  N   THR A  62     -25.762  25.488  15.802  1.00 60.48           N  
ATOM    941  H   THR A  62     -26.162  26.333  16.186  1.00 60.48           H  
ATOM    942  CA  THR A  62     -25.289  24.481  16.769  1.00 60.48           C  
ATOM    943  HA  THR A  62     -24.397  24.006  16.360  1.00 60.48           H  
ATOM    944  C   THR A  62     -26.330  23.364  16.959  1.00 60.48           C  
ATOM    945  CB  THR A  62     -24.900  25.140  18.103  1.00 60.48           C  
ATOM    946  HB  THR A  62     -24.671  24.372  18.841  1.00 60.48           H  
ATOM    947  O   THR A  62     -26.610  22.909  18.064  1.00 60.48           O  
ATOM    948  CG2 THR A  62     -23.682  26.053  17.963  1.00 60.48           C  
ATOM    949 HG21 THR A  62     -22.839  25.482  17.573  1.00 60.48           H  
ATOM    950 HG22 THR A  62     -23.899  26.873  17.279  1.00 60.48           H  
ATOM    951 HG23 THR A  62     -23.411  26.461  18.937  1.00 60.48           H  
ATOM    952  OG1 THR A  62     -25.962  25.941  18.566  1.00 60.48           O  
ATOM    953  HG1 THR A  62     -25.647  26.442  19.322  1.00 60.48           H  
ATOM    954  N   GLY A  63     -26.960  22.921  15.871  1.00 53.22           N  
ATOM    955  H   GLY A  63     -26.620  23.262  14.983  1.00 53.22           H  
ATOM    956  CA  GLY A  63     -27.831  21.752  15.854  1.00 53.22           C  
ATOM    957  HA2 GLY A  63     -28.393  21.689  16.786  1.00 53.22           H  
ATOM    958  HA3 GLY A  63     -28.536  21.834  15.026  1.00 53.22           H  
ATOM    959  C   GLY A  63     -26.998  20.490  15.664  1.00 53.22           C  
ATOM    960  O   GLY A  63     -25.955  20.519  15.014  1.00 53.22           O  
ATOM    961  N   ARG A  64     -27.447  19.354  16.208  1.00 53.33           N  
ATOM    962  H   ARG A  64     -28.326  19.397  16.704  1.00 53.33           H  
ATOM    963  CA  ARG A  64     -26.915  18.039  15.818  1.00 53.33           C  
ATOM    964  HA  ARG A  64     -25.847  17.990  16.033  1.00 53.33           H  
ATOM    965  C   ARG A  64     -27.092  17.900  14.303  1.00 53.33           C  
ATOM    966  CB  ARG A  64     -27.660  16.921  16.563  1.00 53.33           C  
ATOM    967  HB2 ARG A  64     -27.480  15.979  16.044  1.00 53.33           H  
ATOM    968  HB3 ARG A  64     -28.731  17.120  16.535  1.00 53.33           H  
ATOM    969  O   ARG A  64     -28.205  17.667  13.845  1.00 53.33           O  
ATOM    970  CG  ARG A  64     -27.196  16.760  18.015  1.00 53.33           C  
ATOM    971  HG2 ARG A  64     -26.152  16.446  18.023  1.00 53.33           H  
ATOM    972  HG3 ARG A  64     -27.290  17.709  18.542  1.00 53.33           H  
ATOM    973  CD  ARG A  64     -28.063  15.704  18.711  1.00 53.33           C  
ATOM    974  HD2 ARG A  64     -29.081  16.089  18.774  1.00 53.33           H  
ATOM    975  HD3 ARG A  64     -28.070  14.799  18.104  1.00 53.33           H  
ATOM    976  NE  ARG A  64     -27.553  15.378  20.057  1.00 53.33           N  
ATOM    977  HE  ARG A  64     -26.599  15.646  20.251  1.00 53.33           H  
ATOM    978  NH1 ARG A  64     -29.476  14.424  20.878  1.00 53.33           N  
ATOM    979 HH11 ARG A  64     -29.940  14.633  20.006  1.00 53.33           H  
ATOM    980 HH12 ARG A  64     -29.995  13.988  21.627  1.00 53.33           H  
ATOM    981  NH2 ARG A  64     -27.651  14.507  22.159  1.00 53.33           N  
ATOM    982 HH21 ARG A  64     -28.186  14.077  22.900  1.00 53.33           H  
ATOM    983 HH22 ARG A  64     -26.700  14.806  22.323  1.00 53.33           H  
ATOM    984  CZ  ARG A  64     -28.227  14.773  21.020  1.00 53.33           C  
ATOM    985  N   GLY A  65     -26.018  18.119  13.549  1.00 51.75           N  
ATOM    986  H   GLY A  65     -25.194  18.480  14.009  1.00 51.75           H  
ATOM    987  CA  GLY A  65     -26.030  18.146  12.093  1.00 51.75           C  
ATOM    988  HA2 GLY A  65     -26.713  18.921  11.744  1.00 51.75           H  
ATOM    989  HA3 GLY A  65     -25.032  18.380  11.722  1.00 51.75           H  
ATOM    990  C   GLY A  65     -26.449  16.799  11.520  1.00 51.75           C  
ATOM    991  O   GLY A  65     -25.656  15.863  11.472  1.00 51.75           O  
ATOM    992  N   SER A  66     -27.705  16.716  11.090  1.00 48.40           N  
ATOM    993  H   SER A  66     -28.306  17.508  11.267  1.00 48.40           H  
ATOM    994  CA  SER A  66     -28.143  15.768  10.074  1.00 48.40           C  
ATOM    995  HA  SER A  66     -27.816  14.759  10.325  1.00 48.40           H  
ATOM    996  C   SER A  66     -27.504  16.217   8.762  1.00 48.40           C  
ATOM    997  CB  SER A  66     -29.672  15.799   9.992  1.00 48.40           C  
ATOM    998  HB2 SER A  66     -30.087  15.473  10.946  1.00 48.40           H  
ATOM    999  HB3 SER A  66     -30.013  16.815   9.792  1.00 48.40           H  
ATOM   1000  O   SER A  66     -27.846  17.282   8.252  1.00 48.40           O  
ATOM   1001  OG  SER A  66     -30.140  14.945   8.974  1.00 48.40           O  
ATOM   1002  HG  SER A  66     -29.957  15.334   8.116  1.00 48.40           H  
ATOM   1003  N   GLY A  67     -26.515  15.470   8.271  1.00 50.24           N  
ATOM   1004  H   GLY A  67     -26.277  14.612   8.748  1.00 50.24           H  
ATOM   1005  CA  GLY A  67     -25.830  15.782   7.017  1.00 50.24           C  
ATOM   1006  HA2 GLY A  67     -25.041  15.053   6.831  1.00 50.24           H  
ATOM   1007  HA3 GLY A  67     -25.381  16.773   7.091  1.00 50.24           H  
ATOM   1008  C   GLY A  67     -26.793  15.756   5.829  1.00 50.24           C  
ATOM   1009  O   GLY A  67     -27.720  14.949   5.807  1.00 50.24           O  
ATOM   1010  N   GLY A  68     -26.566  16.651   4.863  1.00 55.80           N  
ATOM   1011  H   GLY A  68     -25.798  17.295   4.983  1.00 55.80           H  
ATOM   1012  CA  GLY A  68     -27.234  16.642   3.562  1.00 55.80           C  
ATOM   1013  HA2 GLY A  68     -26.897  17.498   2.977  1.00 55.80           H  
ATOM   1014  HA3 GLY A  68     -28.311  16.729   3.709  1.00 55.80           H  
ATOM   1015  C   GLY A  68     -26.960  15.363   2.763  1.00 55.80           C  
ATOM   1016  O   GLY A  68     -26.353  14.417   3.260  1.00 55.80           O  
ATOM   1017  N   THR A  69     -27.417  15.344   1.510  1.00 58.43           N  
ATOM   1018  H   THR A  69     -27.807  16.198   1.137  1.00 58.43           H  
ATOM   1019  CA  THR A  69     -27.537  14.154   0.639  1.00 58.43           C  
ATOM   1020  HA  THR A  69     -28.286  13.490   1.070  1.00 58.43           H  
ATOM   1021  C   THR A  69     -26.260  13.316   0.479  1.00 58.43           C  
ATOM   1022  CB  THR A  69     -28.033  14.577  -0.753  1.00 58.43           C  
ATOM   1023  HB  THR A  69     -28.232  13.686  -1.348  1.00 58.43           H  
ATOM   1024  O   THR A  69     -26.339  12.138   0.144  1.00 58.43           O  
ATOM   1025  CG2 THR A  69     -29.293  15.447  -0.693  1.00 58.43           C  
ATOM   1026 HG21 THR A  69     -29.691  15.570  -1.701  1.00 58.43           H  
ATOM   1027 HG22 THR A  69     -29.071  16.434  -0.286  1.00 58.43           H  
ATOM   1028 HG23 THR A  69     -30.049  14.957  -0.080  1.00 58.43           H  
ATOM   1029  OG1 THR A  69     -27.048  15.356  -1.386  1.00 58.43           O  
ATOM   1030  HG1 THR A  69     -27.243  15.384  -2.325  1.00 58.43           H  
ATOM   1031  N   THR A  70     -25.092  13.876   0.788  1.00 54.76           N  
ATOM   1032  H   THR A  70     -25.092  14.866   0.989  1.00 54.76           H  
ATOM   1033  CA  THR A  70     -23.813  13.174   0.916  1.00 54.76           C  
ATOM   1034  HA  THR A  70     -23.920  12.143   0.575  1.00 54.76           H  
ATOM   1035  C   THR A  70     -23.391  13.152   2.390  1.00 54.76           C  
ATOM   1036  CB  THR A  70     -22.760  13.845   0.024  1.00 54.76           C  
ATOM   1037  HB  THR A  70     -21.811  13.321   0.143  1.00 54.76           H  
ATOM   1038  O   THR A  70     -22.791  14.103   2.896  1.00 54.76           O  
ATOM   1039  CG2 THR A  70     -23.159  13.820  -1.452  1.00 54.76           C  
ATOM   1040 HG21 THR A  70     -23.359  12.796  -1.767  1.00 54.76           H  
ATOM   1041 HG22 THR A  70     -22.343  14.222  -2.052  1.00 54.76           H  
ATOM   1042 HG23 THR A  70     -24.048  14.429  -1.620  1.00 54.76           H  
ATOM   1043  OG1 THR A  70     -22.595  15.193   0.403  1.00 54.76           O  
ATOM   1044  HG1 THR A  70     -22.427  15.183   1.348  1.00 54.76           H  
ATOM   1045  N   GLY A  71     -23.758  12.094   3.114  1.00 48.56           N  
ATOM   1046  H   GLY A  71     -24.293  11.372   2.652  1.00 48.56           H  
ATOM   1047  CA  GLY A  71     -23.556  11.991   4.561  1.00 48.56           C  
ATOM   1048  HA2 GLY A  71     -24.188  12.735   5.045  1.00 48.56           H  
ATOM   1049  HA3 GLY A  71     -23.875  11.004   4.898  1.00 48.56           H  
ATOM   1050  C   GLY A  71     -22.102  12.200   5.008  1.00 48.56           C  
ATOM   1051  O   GLY A  71     -21.171  11.594   4.480  1.00 48.56           O  
ATOM   1052  N   TYR A  72     -21.907  13.027   6.038  1.00 53.14           N  
ATOM   1053  H   TYR A  72     -22.696  13.546   6.394  1.00 53.14           H  
ATOM   1054  CA  TYR A  72     -20.624  13.153   6.726  1.00 53.14           C  
ATOM   1055  HA  TYR A  72     -19.832  13.223   5.980  1.00 53.14           H  
ATOM   1056  C   TYR A  72     -20.376  11.906   7.583  1.00 53.14           C  
ATOM   1057  CB  TYR A  72     -20.591  14.435   7.573  1.00 53.14           C  
ATOM   1058  HB2 TYR A  72     -21.440  14.442   8.257  1.00 53.14           H  
ATOM   1059  HB3 TYR A  72     -19.687  14.423   8.183  1.00 53.14           H  
ATOM   1060  O   TYR A  72     -21.016  11.709   8.617  1.00 53.14           O  
ATOM   1061  CG  TYR A  72     -20.591  15.714   6.759  1.00 53.14           C  
ATOM   1062  CD1 TYR A  72     -19.390  16.174   6.183  1.00 53.14           C  
ATOM   1063  HD1 TYR A  72     -18.473  15.623   6.325  1.00 53.14           H  
ATOM   1064  CD2 TYR A  72     -21.785  16.436   6.564  1.00 53.14           C  
ATOM   1065  HD2 TYR A  72     -22.706  16.085   7.006  1.00 53.14           H  
ATOM   1066  CE1 TYR A  72     -19.385  17.351   5.410  1.00 53.14           C  
ATOM   1067  HE1 TYR A  72     -18.474  17.712   4.955  1.00 53.14           H  
ATOM   1068  CE2 TYR A  72     -21.784  17.610   5.785  1.00 53.14           C  
ATOM   1069  HE2 TYR A  72     -22.699  18.162   5.625  1.00 53.14           H  
ATOM   1070  OH  TYR A  72     -20.558  19.196   4.451  1.00 53.14           O  
ATOM   1071  HH  TYR A  72     -21.426  19.583   4.318  1.00 53.14           H  
ATOM   1072  CZ  TYR A  72     -20.580  18.067   5.204  1.00 53.14           C  
ATOM   1073  N   GLY A  73     -19.438  11.057   7.160  1.00 64.66           N  
ATOM   1074  H   GLY A  73     -19.029  11.212   6.249  1.00 64.66           H  
ATOM   1075  CA  GLY A  73     -18.918   9.977   7.994  1.00 64.66           C  
ATOM   1076  HA2 GLY A  73     -18.246   9.347   7.411  1.00 64.66           H  
ATOM   1077  HA3 GLY A  73     -19.758   9.370   8.333  1.00 64.66           H  
ATOM   1078  C   GLY A  73     -18.144  10.547   9.192  1.00 64.66           C  
ATOM   1079  O   GLY A  73     -17.413  11.529   9.034  1.00 64.66           O  
ATOM   1080  N   PRO A  74     -18.271   9.974  10.402  1.00 55.65           N  
ATOM   1081  CA  PRO A  74     -17.538  10.461  11.558  1.00 55.65           C  
ATOM   1082  HA  PRO A  74     -17.792  11.508  11.724  1.00 55.65           H  
ATOM   1083  C   PRO A  74     -16.027  10.342  11.330  1.00 55.65           C  
ATOM   1084  CB  PRO A  74     -18.032   9.634  12.749  1.00 55.65           C  
ATOM   1085  HB2 PRO A  74     -17.241   9.441  13.474  1.00 55.65           H  
ATOM   1086  HB3 PRO A  74     -18.866  10.150  13.225  1.00 55.65           H  
ATOM   1087  O   PRO A  74     -15.493   9.265  11.040  1.00 55.65           O  
ATOM   1088  CG  PRO A  74     -18.537   8.343  12.102  1.00 55.65           C  
ATOM   1089  HG2 PRO A  74     -17.702   7.658  11.957  1.00 55.65           H  
ATOM   1090  HG3 PRO A  74     -19.319   7.869  12.696  1.00 55.65           H  
ATOM   1091  CD  PRO A  74     -19.062   8.806  10.743  1.00 55.65           C  
ATOM   1092  HD2 PRO A  74     -20.111   9.091  10.824  1.00 55.65           H  
ATOM   1093  HD3 PRO A  74     -18.942   8.014  10.004  1.00 55.65           H  
ATOM   1094  N   ILE A  75     -15.338  11.468  11.526  1.00 52.16           N  
ATOM   1095  H   ILE A  75     -15.868  12.320  11.646  1.00 52.16           H  
ATOM   1096  CA  ILE A  75     -13.896  11.533  11.766  1.00 52.16           C  
ATOM   1097  HA  ILE A  75     -13.369  11.218  10.866  1.00 52.16           H  
ATOM   1098  C   ILE A  75     -13.596  10.538  12.902  1.00 52.16           C  
ATOM   1099  CB  ILE A  75     -13.505  13.002  12.089  1.00 52.16           C  
ATOM   1100  HB  ILE A  75     -14.211  13.389  12.824  1.00 52.16           H  
ATOM   1101  O   ILE A  75     -14.082  10.710  14.018  1.00 52.16           O  
ATOM   1102  CG1 ILE A  75     -13.608  13.864  10.804  1.00 52.16           C  
ATOM   1103 HG12 ILE A  75     -12.854  13.538  10.089  1.00 52.16           H  
ATOM   1104 HG13 ILE A  75     -14.585  13.709  10.346  1.00 52.16           H  
ATOM   1105  CG2 ILE A  75     -12.097  13.107  12.701  1.00 52.16           C  
ATOM   1106 HG21 ILE A  75     -11.351  12.738  11.997  1.00 52.16           H  
ATOM   1107 HG22 ILE A  75     -12.035  12.535  13.627  1.00 52.16           H  
ATOM   1108 HG23 ILE A  75     -11.870  14.144  12.947  1.00 52.16           H  
ATOM   1109  CD1 ILE A  75     -13.455  15.375  11.028  1.00 52.16           C  
ATOM   1110 HD11 ILE A  75     -14.159  15.713  11.788  1.00 52.16           H  
ATOM   1111 HD12 ILE A  75     -12.438  15.618  11.337  1.00 52.16           H  
ATOM   1112 HD13 ILE A  75     -13.664  15.899  10.095  1.00 52.16           H  
ATOM   1113  N   ASN A  76     -12.832   9.484  12.587  1.00 47.13           N  
ATOM   1114  H   ASN A  76     -12.483   9.494  11.639  1.00 47.13           H  
ATOM   1115  CA  ASN A  76     -12.560   8.258  13.367  1.00 47.13           C  
ATOM   1116  HA  ASN A  76     -11.605   7.902  12.983  1.00 47.13           H  
ATOM   1117  C   ASN A  76     -13.508   7.061  13.146  1.00 47.13           C  
ATOM   1118  CB  ASN A  76     -12.300   8.523  14.866  1.00 47.13           C  
ATOM   1119  HB2 ASN A  76     -13.201   8.904  15.347  1.00 47.13           H  
ATOM   1120  HB3 ASN A  76     -12.062   7.579  15.356  1.00 47.13           H  
ATOM   1121  O   ASN A  76     -14.086   6.529  14.090  1.00 47.13           O  
ATOM   1122  CG  ASN A  76     -11.137   9.448  15.130  1.00 47.13           C  
ATOM   1123  ND2 ASN A  76     -11.069  10.018  16.308  1.00 47.13           N  
ATOM   1124 HD21 ASN A  76     -10.317  10.682  16.427  1.00 47.13           H  
ATOM   1125 HD22 ASN A  76     -11.862   9.963  16.932  1.00 47.13           H  
ATOM   1126  OD1 ASN A  76     -10.241   9.616  14.322  1.00 47.13           O  
ATOM   1127  N   SER A  77     -13.526   6.498  11.936  1.00 50.54           N  
ATOM   1128  H   SER A  77     -13.119   7.000  11.160  1.00 50.54           H  
ATOM   1129  CA  SER A  77     -14.096   5.155  11.682  1.00 50.54           C  
ATOM   1130  HA  SER A  77     -14.926   5.010  12.373  1.00 50.54           H  
ATOM   1131  C   SER A  77     -13.122   3.990  11.984  1.00 50.54           C  
ATOM   1132  CB  SER A  77     -14.722   5.089  10.285  1.00 50.54           C  
ATOM   1133  HB2 SER A  77     -13.992   5.368   9.525  1.00 50.54           H  
ATOM   1134  HB3 SER A  77     -15.074   4.077  10.086  1.00 50.54           H  
ATOM   1135  O   SER A  77     -13.204   2.927  11.383  1.00 50.54           O  
ATOM   1136  OG  SER A  77     -15.835   5.965  10.244  1.00 50.54           O  
ATOM   1137  HG  SER A  77     -15.559   6.879  10.343  1.00 50.54           H  
ATOM   1138  N   ALA A  78     -12.175   4.167  12.918  1.00 48.49           N  
ATOM   1139  H   ALA A  78     -12.170   5.052  13.405  1.00 48.49           H  
ATOM   1140  CA  ALA A  78     -11.233   3.113  13.347  1.00 48.49           C  
ATOM   1141  HA  ALA A  78     -11.697   2.148  13.142  1.00 48.49           H  
ATOM   1142  C   ALA A  78     -10.939   3.106  14.867  1.00 48.49           C  
ATOM   1143  CB  ALA A  78      -9.961   3.194  12.490  1.00 48.49           C  
ATOM   1144  HB1 ALA A  78     -10.229   3.137  11.435  1.00 48.49           H  
ATOM   1145  HB2 ALA A  78      -9.304   2.358  12.727  1.00 48.49           H  
ATOM   1146  HB3 ALA A  78      -9.440   4.131  12.684  1.00 48.49           H  
ATOM   1147  O   ALA A  78      -9.911   2.588  15.317  1.00 48.49           O  
ATOM   1148  N   GLY A  79     -11.834   3.683  15.674  1.00 45.22           N  
ATOM   1149  H   GLY A  79     -12.670   4.078  15.266  1.00 45.22           H  
ATOM   1150  CA  GLY A  79     -11.756   3.675  17.134  1.00 45.22           C  
ATOM   1151  HA2 GLY A  79     -11.141   2.843  17.478  1.00 45.22           H  
ATOM   1152  HA3 GLY A  79     -11.313   4.608  17.483  1.00 45.22           H  
ATOM   1153  C   GLY A  79     -13.152   3.551  17.730  1.00 45.22           C  
ATOM   1154  O   GLY A  79     -14.018   4.369  17.439  1.00 45.22           O  
ATOM   1155  N   GLY A  80     -13.372   2.502  18.522  1.00 46.58           N  
ATOM   1156  H   GLY A  80     -12.604   1.870  18.701  1.00 46.58           H  
ATOM   1157  CA  GLY A  80     -14.658   2.186  19.134  1.00 46.58           C  
ATOM   1158  HA2 GLY A  80     -14.529   1.397  19.874  1.00 46.58           H  
ATOM   1159  HA3 GLY A  80     -15.327   1.817  18.357  1.00 46.58           H  
ATOM   1160  C   GLY A  80     -15.302   3.387  19.827  1.00 46.58           C  
ATOM   1161  O   GLY A  80     -14.652   4.165  20.524  1.00 46.58           O  
ATOM   1162  N   ARG A  81     -16.613   3.510  19.624  1.00 44.28           N  
ATOM   1163  H   ARG A  81     -17.038   2.832  19.008  1.00 44.28           H  
ATOM   1164  CA  ARG A  81     -17.497   4.470  20.279  1.00 44.28           C  
ATOM   1165  HA  ARG A  81     -17.218   5.476  19.967  1.00 44.28           H  
ATOM   1166  C   ARG A  81     -17.328   4.345  21.797  1.00 44.28           C  
ATOM   1167  CB  ARG A  81     -18.914   4.135  19.775  1.00 44.28           C  
ATOM   1168  HB2 ARG A  81     -18.859   4.006  18.694  1.00 44.28           H  
ATOM   1169  HB3 ARG A  81     -19.232   3.182  20.199  1.00 44.28           H  
ATOM   1170  O   ARG A  81     -17.803   3.386  22.398  1.00 44.28           O  
ATOM   1171  CG  ARG A  81     -19.992   5.188  20.043  1.00 44.28           C  
ATOM   1172  HG2 ARG A  81     -20.161   5.268  21.117  1.00 44.28           H  
ATOM   1173  HG3 ARG A  81     -19.674   6.153  19.649  1.00 44.28           H  
ATOM   1174  CD  ARG A  81     -21.283   4.741  19.338  1.00 44.28           C  
ATOM   1175  HD2 ARG A  81     -21.527   3.727  19.654  1.00 44.28           H  
ATOM   1176  HD3 ARG A  81     -21.101   4.734  18.263  1.00 44.28           H  
ATOM   1177  NE  ARG A  81     -22.425   5.622  19.648  1.00 44.28           N  
ATOM   1178  HE  ARG A  81     -22.340   6.202  20.471  1.00 44.28           H  
ATOM   1179  NH1 ARG A  81     -23.772   5.021  17.877  1.00 44.28           N  
ATOM   1180 HH11 ARG A  81     -23.051   4.407  17.527  1.00 44.28           H  
ATOM   1181 HH12 ARG A  81     -24.639   5.103  17.366  1.00 44.28           H  
ATOM   1182  NH2 ARG A  81     -24.515   6.488  19.378  1.00 44.28           N  
ATOM   1183 HH21 ARG A  81     -25.373   6.538  18.846  1.00 44.28           H  
ATOM   1184 HH22 ARG A  81     -24.408   7.039  20.217  1.00 44.28           H  
ATOM   1185  CZ  ARG A  81     -23.558   5.704  18.967  1.00 44.28           C  
ATOM   1186  N   VAL A  82     -16.652   5.311  22.417  1.00 44.90           N  
ATOM   1187  H   VAL A  82     -16.160   5.986  21.849  1.00 44.90           H  
ATOM   1188  CA  VAL A  82     -16.605   5.447  23.877  1.00 44.90           C  
ATOM   1189  HA  VAL A  82     -16.444   4.464  24.320  1.00 44.90           H  
ATOM   1190  C   VAL A  82     -17.977   5.949  24.320  1.00 44.90           C  
ATOM   1191  CB  VAL A  82     -15.453   6.366  24.344  1.00 44.90           C  
ATOM   1192  HB  VAL A  82     -15.609   7.372  23.956  1.00 44.90           H  
ATOM   1193  O   VAL A  82     -18.236   7.149  24.383  1.00 44.90           O  
ATOM   1194  CG1 VAL A  82     -15.373   6.430  25.877  1.00 44.90           C  
ATOM   1195 HG11 VAL A  82     -14.542   7.067  26.177  1.00 44.90           H  
ATOM   1196 HG12 VAL A  82     -16.293   6.851  26.284  1.00 44.90           H  
ATOM   1197 HG13 VAL A  82     -15.228   5.430  26.286  1.00 44.90           H  
ATOM   1198  CG2 VAL A  82     -14.094   5.863  23.835  1.00 44.90           C  
ATOM   1199 HG21 VAL A  82     -13.297   6.509  24.203  1.00 44.90           H  
ATOM   1200 HG22 VAL A  82     -14.068   5.877  22.746  1.00 44.90           H  
ATOM   1201 HG23 VAL A  82     -13.920   4.843  24.178  1.00 44.90           H  
ATOM   1202  N   THR A  83     -18.904   5.028  24.570  1.00 45.65           N  
ATOM   1203  H   THR A  83     -18.677   4.056  24.417  1.00 45.65           H  
ATOM   1204  CA  THR A  83     -20.079   5.324  25.390  1.00 45.65           C  
ATOM   1205  HA  THR A  83     -20.533   6.247  25.028  1.00 45.65           H  
ATOM   1206  C   THR A  83     -19.603   5.563  26.823  1.00 45.65           C  
ATOM   1207  CB  THR A  83     -21.137   4.210  25.304  1.00 45.65           C  
ATOM   1208  HB  THR A  83     -21.960   4.441  25.979  1.00 45.65           H  
ATOM   1209  O   THR A  83     -18.634   4.954  27.273  1.00 45.65           O  
ATOM   1210  CG2 THR A  83     -21.684   4.090  23.878  1.00 45.65           C  
ATOM   1211 HG21 THR A  83     -22.477   3.342  23.862  1.00 45.65           H  
ATOM   1212 HG22 THR A  83     -22.089   5.048  23.552  1.00 45.65           H  
ATOM   1213 HG23 THR A  83     -20.893   3.774  23.197  1.00 45.65           H  
ATOM   1214  OG1 THR A  83     -20.591   2.960  25.646  1.00 45.65           O  
ATOM   1215  HG1 THR A  83     -20.864   2.717  26.533  1.00 45.65           H  
ATOM   1216  N   GLY A  84     -20.256   6.475  27.551  1.00 51.28           N  
ATOM   1217  H   GLY A  84     -21.034   6.947  27.113  1.00 51.28           H  
ATOM   1218  CA  GLY A  84     -19.863   6.947  28.892  1.00 51.28           C  
ATOM   1219  HA2 GLY A  84     -18.845   7.332  28.830  1.00 51.28           H  
ATOM   1220  HA3 GLY A  84     -20.518   7.768  29.182  1.00 51.28           H  
ATOM   1221  C   GLY A  84     -19.890   5.905  30.024  1.00 51.28           C  
ATOM   1222  O   GLY A  84     -19.933   6.269  31.196  1.00 51.28           O  
ATOM   1223  N   THR A  85     -19.856   4.618  29.696  1.00 48.23           N  
ATOM   1224  H   THR A  85     -19.730   4.399  28.718  1.00 48.23           H  
ATOM   1225  CA  THR A  85     -19.807   3.477  30.607  1.00 48.23           C  
ATOM   1226  HA  THR A  85     -20.013   3.800  31.627  1.00 48.23           H  
ATOM   1227  C   THR A  85     -18.403   2.885  30.556  1.00 48.23           C  
ATOM   1228  CB  THR A  85     -20.876   2.447  30.216  1.00 48.23           C  
ATOM   1229  HB  THR A  85     -20.727   1.533  30.791  1.00 48.23           H  
ATOM   1230  O   THR A  85     -18.058   2.131  29.648  1.00 48.23           O  
ATOM   1231  CG2 THR A  85     -22.278   2.990  30.501  1.00 48.23           C  
ATOM   1232 HG21 THR A  85     -22.475   3.876  29.897  1.00 48.23           H  
ATOM   1233 HG22 THR A  85     -23.013   2.225  30.254  1.00 48.23           H  
ATOM   1234 HG23 THR A  85     -22.373   3.240  31.557  1.00 48.23           H  
ATOM   1235  OG1 THR A  85     -20.791   2.159  28.835  1.00 48.23           O  
ATOM   1236  HG1 THR A  85     -19.926   1.767  28.696  1.00 48.23           H  
ATOM   1237  N   GLY A  86     -17.564   3.290  31.511  1.00 38.75           N  
ATOM   1238  H   GLY A  86     -17.920   3.923  32.212  1.00 38.75           H  
ATOM   1239  CA  GLY A  86     -16.163   2.892  31.581  1.00 38.75           C  
ATOM   1240  HA2 GLY A  86     -15.639   3.280  30.707  1.00 38.75           H  
ATOM   1241  HA3 GLY A  86     -15.707   3.319  32.474  1.00 38.75           H  
ATOM   1242  C   GLY A  86     -15.986   1.377  31.638  1.00 38.75           C  
ATOM   1243  O   GLY A  86     -16.270   0.757  32.657  1.00 38.75           O  
ATOM   1244  N   THR A  87     -15.444   0.808  30.566  1.00 51.17           N  
ATOM   1245  H   THR A  87     -15.350   1.347  29.718  1.00 51.17           H  
ATOM   1246  CA  THR A  87     -14.762  -0.484  30.602  1.00 51.17           C  
ATOM   1247  HA  THR A  87     -14.629  -0.785  31.642  1.00 51.17           H  
ATOM   1248  C   THR A  87     -13.376  -0.286  30.002  1.00 51.17           C  
ATOM   1249  CB  THR A  87     -15.559  -1.614  29.933  1.00 51.17           C  
ATOM   1250  HB  THR A  87     -14.936  -2.508  29.900  1.00 51.17           H  
ATOM   1251  O   THR A  87     -13.203   0.147  28.866  1.00 51.17           O  
ATOM   1252  CG2 THR A  87     -16.838  -1.935  30.706  1.00 51.17           C  
ATOM   1253 HG21 THR A  87     -17.345  -2.774  30.230  1.00 51.17           H  
ATOM   1254 HG22 THR A  87     -16.591  -2.212  31.731  1.00 51.17           H  
ATOM   1255 HG23 THR A  87     -17.507  -1.074  30.719  1.00 51.17           H  
ATOM   1256  OG1 THR A  87     -15.939  -1.278  28.625  1.00 51.17           O  
ATOM   1257  HG1 THR A  87     -16.668  -0.655  28.679  1.00 51.17           H  
ATOM   1258  N   VAL A  88     -12.361  -0.499  30.836  1.00 43.76           N  
ATOM   1259  H   VAL A  88     -12.573  -0.855  31.757  1.00 43.76           H  
ATOM   1260  CA  VAL A  88     -10.954  -0.475  30.442  1.00 43.76           C  
ATOM   1261  HA  VAL A  88     -10.772   0.341  29.743  1.00 43.76           H  
ATOM   1262  C   VAL A  88     -10.690  -1.800  29.735  1.00 43.76           C  
ATOM   1263  CB  VAL A  88     -10.062  -0.279  31.689  1.00 43.76           C  
ATOM   1264  HB  VAL A  88     -10.288  -1.055  32.420  1.00 43.76           H  
ATOM   1265  O   VAL A  88     -10.530  -2.825  30.392  1.00 43.76           O  
ATOM   1266  CG1 VAL A  88      -8.567  -0.349  31.359  1.00 43.76           C  
ATOM   1267 HG11 VAL A  88      -8.313  -1.337  30.974  1.00 43.76           H  
ATOM   1268 HG12 VAL A  88      -7.979  -0.178  32.261  1.00 43.76           H  
ATOM   1269 HG13 VAL A  88      -8.310   0.402  30.613  1.00 43.76           H  
ATOM   1270  CG2 VAL A  88     -10.336   1.084  32.346  1.00 43.76           C  
ATOM   1271 HG21 VAL A  88      -9.690   1.207  33.215  1.00 43.76           H  
ATOM   1272 HG22 VAL A  88     -11.372   1.143  32.678  1.00 43.76           H  
ATOM   1273 HG23 VAL A  88     -10.138   1.885  31.634  1.00 43.76           H  
ATOM   1274  N   MET A  89     -10.699  -1.808  28.402  1.00 48.03           N  
ATOM   1275  H   MET A  89     -10.938  -0.963  27.903  1.00 48.03           H  
ATOM   1276  CA  MET A  89     -10.289  -2.987  27.640  1.00 48.03           C  
ATOM   1277  HA  MET A  89     -10.608  -3.880  28.178  1.00 48.03           H  
ATOM   1278  C   MET A  89      -8.762  -3.027  27.555  1.00 48.03           C  
ATOM   1279  CB  MET A  89     -10.970  -3.056  26.269  1.00 48.03           C  
ATOM   1280  HB2 MET A  89     -10.829  -2.117  25.734  1.00 48.03           H  
ATOM   1281  HB3 MET A  89     -10.497  -3.849  25.690  1.00 48.03           H  
ATOM   1282  O   MET A  89      -8.118  -2.167  26.956  1.00 48.03           O  
ATOM   1283  CG  MET A  89     -12.472  -3.365  26.392  1.00 48.03           C  
ATOM   1284  HG2 MET A  89     -12.738  -3.544  27.434  1.00 48.03           H  
ATOM   1285  HG3 MET A  89     -13.024  -2.484  26.066  1.00 48.03           H  
ATOM   1286  SD  MET A  89     -13.040  -4.779  25.404  1.00 48.03           S  
ATOM   1287  CE  MET A  89     -12.651  -6.166  26.508  1.00 48.03           C  
ATOM   1288  HE1 MET A  89     -13.192  -6.051  27.447  1.00 48.03           H  
ATOM   1289  HE2 MET A  89     -11.579  -6.194  26.700  1.00 48.03           H  
ATOM   1290  HE3 MET A  89     -12.952  -7.099  26.033  1.00 48.03           H  
ATOM   1291  N   ARG A  90      -8.197  -4.029  28.227  1.00 53.73           N  
ATOM   1292  H   ARG A  90      -8.831  -4.653  28.705  1.00 53.73           H  
ATOM   1293  CA  ARG A  90      -6.778  -4.391  28.241  1.00 53.73           C  
ATOM   1294  HA  ARG A  90      -6.200  -3.536  28.593  1.00 53.73           H  
ATOM   1295  C   ARG A  90      -6.330  -4.784  26.821  1.00 53.73           C  
ATOM   1296  CB  ARG A  90      -6.656  -5.569  29.225  1.00 53.73           C  
ATOM   1297  HB2 ARG A  90      -7.130  -6.449  28.789  1.00 53.73           H  
ATOM   1298  HB3 ARG A  90      -7.208  -5.311  30.129  1.00 53.73           H  
ATOM   1299  O   ARG A  90      -7.046  -5.553  26.184  1.00 53.73           O  
ATOM   1300  CG  ARG A  90      -5.229  -5.931  29.647  1.00 53.73           C  
ATOM   1301  HG2 ARG A  90      -4.768  -5.054  30.101  1.00 53.73           H  
ATOM   1302  HG3 ARG A  90      -4.641  -6.238  28.782  1.00 53.73           H  
ATOM   1303  CD  ARG A  90      -5.285  -7.076  30.673  1.00 53.73           C  
ATOM   1304  HD2 ARG A  90      -6.129  -6.916  31.344  1.00 53.73           H  
ATOM   1305  HD3 ARG A  90      -5.456  -8.011  30.140  1.00 53.73           H  
ATOM   1306  NE  ARG A  90      -4.061  -7.133  31.499  1.00 53.73           N  
ATOM   1307  HE  ARG A  90      -3.784  -6.274  31.952  1.00 53.73           H  
ATOM   1308  NH1 ARG A  90      -3.524  -9.360  31.222  1.00 53.73           N  
ATOM   1309 HH11 ARG A  90      -2.921 -10.145  31.424  1.00 53.73           H  
ATOM   1310 HH12 ARG A  90      -4.287  -9.480  30.571  1.00 53.73           H  
ATOM   1311  NH2 ARG A  90      -2.283  -8.080  32.555  1.00 53.73           N  
ATOM   1312 HH21 ARG A  90      -1.699  -8.885  32.728  1.00 53.73           H  
ATOM   1313 HH22 ARG A  90      -2.048  -7.198  32.988  1.00 53.73           H  
ATOM   1314  CZ  ARG A  90      -3.303  -8.188  31.750  1.00 53.73           C  
ATOM   1315  N   PRO A  91      -5.171  -4.325  26.315  1.00 56.83           N  
ATOM   1316  CA  PRO A  91      -4.642  -4.831  25.055  1.00 56.83           C  
ATOM   1317  HA  PRO A  91      -5.415  -4.824  24.287  1.00 56.83           H  
ATOM   1318  C   PRO A  91      -4.156  -6.270  25.268  1.00 56.83           C  
ATOM   1319  CB  PRO A  91      -3.532  -3.857  24.654  1.00 56.83           C  
ATOM   1320  HB2 PRO A  91      -2.730  -4.350  24.104  1.00 56.83           H  
ATOM   1321  HB3 PRO A  91      -3.960  -3.053  24.056  1.00 56.83           H  
ATOM   1322  O   PRO A  91      -3.162  -6.502  25.952  1.00 56.83           O  
ATOM   1323  CG  PRO A  91      -3.043  -3.290  25.987  1.00 56.83           C  
ATOM   1324  HG2 PRO A  91      -2.264  -3.936  26.392  1.00 56.83           H  
ATOM   1325  HG3 PRO A  91      -2.668  -2.273  25.878  1.00 56.83           H  
ATOM   1326  CD  PRO A  91      -4.271  -3.344  26.900  1.00 56.83           C  
ATOM   1327  HD2 PRO A  91      -4.761  -2.371  26.914  1.00 56.83           H  
ATOM   1328  HD3 PRO A  91      -3.973  -3.633  27.908  1.00 56.83           H  
ATOM   1329  N   GLY A  92      -4.892  -7.234  24.724  1.00 47.44           N  
ATOM   1330  H   GLY A  92      -5.750  -6.980  24.256  1.00 47.44           H  
ATOM   1331  CA  GLY A  92      -4.491  -8.635  24.653  1.00 47.44           C  
ATOM   1332  HA2 GLY A  92      -3.699  -8.856  25.369  1.00 47.44           H  
ATOM   1333  HA3 GLY A  92      -5.348  -9.271  24.874  1.00 47.44           H  
ATOM   1334  C   GLY A  92      -4.002  -8.960  23.252  1.00 47.44           C  
ATOM   1335  O   GLY A  92      -4.781  -9.464  22.460  1.00 47.44           O  
ATOM   1336  N   VAL A  93      -2.744  -8.638  22.945  1.00 59.59           N  
ATOM   1337  H   VAL A  93      -2.202  -8.140  23.636  1.00 59.59           H  
ATOM   1338  CA  VAL A  93      -1.990  -9.294  21.866  1.00 59.59           C  
ATOM   1339  HA  VAL A  93      -2.352 -10.317  21.759  1.00 59.59           H  
ATOM   1340  C   VAL A  93      -0.530  -9.344  22.306  1.00 59.59           C  
ATOM   1341  CB  VAL A  93      -2.120  -8.617  20.481  1.00 59.59           C  
ATOM   1342  HB  VAL A  93      -1.666  -7.626  20.517  1.00 59.59           H  
ATOM   1343  O   VAL A  93       0.171  -8.331  22.306  1.00 59.59           O  
ATOM   1344  CG1 VAL A  93      -1.395  -9.455  19.418  1.00 59.59           C  
ATOM   1345 HG11 VAL A  93      -0.332  -9.533  19.645  1.00 59.59           H  
ATOM   1346 HG12 VAL A  93      -1.817 -10.459  19.374  1.00 59.59           H  
ATOM   1347 HG13 VAL A  93      -1.494  -8.991  18.437  1.00 59.59           H  
ATOM   1348  CG2 VAL A  93      -3.563  -8.451  19.989  1.00 59.59           C  
ATOM   1349 HG21 VAL A  93      -4.109  -7.771  20.644  1.00 59.59           H  
ATOM   1350 HG22 VAL A  93      -3.568  -8.031  18.983  1.00 59.59           H  
ATOM   1351 HG23 VAL A  93      -4.063  -9.419  19.966  1.00 59.59           H  
ATOM   1352  N   THR A  94      -0.094 -10.523  22.733  1.00 52.16           N  
ATOM   1353  H   THR A  94      -0.727 -11.311  22.726  1.00 52.16           H  
ATOM   1354  CA  THR A  94       1.318 -10.891  22.811  1.00 52.16           C  
ATOM   1355  HA  THR A  94       1.883 -10.118  23.330  1.00 52.16           H  
ATOM   1356  C   THR A  94       1.833 -11.014  21.382  1.00 52.16           C  
ATOM   1357  CB  THR A  94       1.480 -12.223  23.564  1.00 52.16           C  
ATOM   1358  HB  THR A  94       2.463 -12.649  23.368  1.00 52.16           H  
ATOM   1359  O   THR A  94       1.305 -11.792  20.596  1.00 52.16           O  
ATOM   1360  CG2 THR A  94       1.315 -12.009  25.070  1.00 52.16           C  
ATOM   1361 HG21 THR A  94       2.082 -11.323  25.431  1.00 52.16           H  
ATOM   1362 HG22 THR A  94       0.326 -11.608  25.289  1.00 52.16           H  
ATOM   1363 HG23 THR A  94       1.434 -12.966  25.579  1.00 52.16           H  
ATOM   1364  OG1 THR A  94       0.469 -13.129  23.180  1.00 52.16           O  
ATOM   1365  HG1 THR A  94       0.733 -13.531  22.349  1.00 52.16           H  
ATOM   1366  N   VAL A  95       2.815 -10.188  21.026  1.00 55.12           N  
ATOM   1367  H   VAL A  95       3.209  -9.580  21.730  1.00 55.12           H  
ATOM   1368  CA  VAL A  95       3.564 -10.337  19.777  1.00 55.12           C  
ATOM   1369  HA  VAL A  95       2.890 -10.622  18.970  1.00 55.12           H  
ATOM   1370  C   VAL A  95       4.558 -11.466  20.009  1.00 55.12           C  
ATOM   1371  CB  VAL A  95       4.270  -9.022  19.392  1.00 55.12           C  
ATOM   1372  HB  VAL A  95       4.935  -8.718  20.200  1.00 55.12           H  
ATOM   1373  O   VAL A  95       5.443 -11.337  20.851  1.00 55.12           O  
ATOM   1374  CG1 VAL A  95       5.096  -9.159  18.108  1.00 55.12           C  
ATOM   1375 HG11 VAL A  95       5.884  -9.899  18.250  1.00 55.12           H  
ATOM   1376 HG12 VAL A  95       5.568  -8.210  17.855  1.00 55.12           H  
ATOM   1377 HG13 VAL A  95       4.464  -9.487  17.284  1.00 55.12           H  
ATOM   1378  CG2 VAL A  95       3.246  -7.896  19.172  1.00 55.12           C  
ATOM   1379 HG21 VAL A  95       2.689  -7.711  20.091  1.00 55.12           H  
ATOM   1380 HG22 VAL A  95       2.550  -8.186  18.385  1.00 55.12           H  
ATOM   1381 HG23 VAL A  95       3.766  -6.982  18.884  1.00 55.12           H  
ATOM   1382  N   GLU A  96       4.366 -12.572  19.305  1.00 55.72           N  
ATOM   1383  H   GLU A  96       3.575 -12.635  18.680  1.00 55.72           H  
ATOM   1384  CA  GLU A  96       5.314 -13.679  19.248  1.00 55.72           C  
ATOM   1385  HA  GLU A  96       5.587 -13.952  20.267  1.00 55.72           H  
ATOM   1386  C   GLU A  96       6.553 -13.215  18.458  1.00 55.72           C  
ATOM   1387  CB  GLU A  96       4.580 -14.870  18.619  1.00 55.72           C  
ATOM   1388  HB2 GLU A  96       3.581 -14.872  19.055  1.00 55.72           H  
ATOM   1389  HB3 GLU A  96       4.477 -14.722  17.544  1.00 55.72           H  
ATOM   1390  O   GLU A  96       6.405 -12.666  17.359  1.00 55.72           O  
ATOM   1391  CG  GLU A  96       5.211 -16.239  18.903  1.00 55.72           C  
ATOM   1392  HG2 GLU A  96       5.621 -16.228  19.913  1.00 55.72           H  
ATOM   1393  HG3 GLU A  96       6.031 -16.407  18.205  1.00 55.72           H  
ATOM   1394  CD  GLU A  96       4.167 -17.369  18.799  1.00 55.72           C  
ATOM   1395  OE1 GLU A  96       4.400 -18.416  19.438  1.00 55.72           O  
ATOM   1396  OE2 GLU A  96       3.113 -17.145  18.159  1.00 55.72           O  
ATOM   1397  N   PRO A  97       7.769 -13.306  19.023  1.00 57.89           N  
ATOM   1398  CA  PRO A  97       8.972 -12.883  18.327  1.00 57.89           C  
ATOM   1399  HA  PRO A  97       8.813 -11.920  17.843  1.00 57.89           H  
ATOM   1400  C   PRO A  97       9.335 -13.925  17.267  1.00 57.89           C  
ATOM   1401  CB  PRO A  97      10.037 -12.721  19.416  1.00 57.89           C  
ATOM   1402  HB2 PRO A  97      11.041 -12.926  19.045  1.00 57.89           H  
ATOM   1403  HB3 PRO A  97       9.982 -11.713  19.828  1.00 57.89           H  
ATOM   1404  O   PRO A  97       9.776 -15.023  17.586  1.00 57.89           O  
ATOM   1405  CG  PRO A  97       9.612 -13.728  20.486  1.00 57.89           C  
ATOM   1406  HG2 PRO A  97      10.026 -14.709  20.251  1.00 57.89           H  
ATOM   1407  HG3 PRO A  97       9.926 -13.416  21.482  1.00 57.89           H  
ATOM   1408  CD  PRO A  97       8.088 -13.777  20.363  1.00 57.89           C  
ATOM   1409  HD2 PRO A  97       7.736 -14.798  20.513  1.00 57.89           H  
ATOM   1410  HD3 PRO A  97       7.640 -13.111  21.099  1.00 57.89           H  
ATOM   1411  N   ILE A  98       9.182 -13.558  15.996  1.00 46.33           N  
ATOM   1412  H   ILE A  98       8.702 -12.690  15.805  1.00 46.33           H  
ATOM   1413  CA  ILE A  98       9.787 -14.277  14.873  1.00 46.33           C  
ATOM   1414  HA  ILE A  98       9.591 -15.343  14.992  1.00 46.33           H  
ATOM   1415  C   ILE A  98      11.304 -14.051  14.961  1.00 46.33           C  
ATOM   1416  CB  ILE A  98       9.170 -13.830  13.527  1.00 46.33           C  
ATOM   1417  HB  ILE A  98       9.333 -12.758  13.413  1.00 46.33           H  
ATOM   1418  O   ILE A  98      11.828 -13.013  14.561  1.00 46.33           O  
ATOM   1419  CG1 ILE A  98       7.644 -14.101  13.511  1.00 46.33           C  
ATOM   1420 HG12 ILE A  98       7.466 -15.176  13.537  1.00 46.33           H  
ATOM   1421 HG13 ILE A  98       7.185 -13.667  14.399  1.00 46.33           H  
ATOM   1422  CG2 ILE A  98       9.855 -14.553  12.351  1.00 46.33           C  
ATOM   1423 HG21 ILE A  98       9.693 -15.629  12.427  1.00 46.33           H  
ATOM   1424 HG22 ILE A  98      10.927 -14.355  12.348  1.00 46.33           H  
ATOM   1425 HG23 ILE A  98       9.458 -14.201  11.399  1.00 46.33           H  
ATOM   1426  CD1 ILE A  98       6.914 -13.502  12.302  1.00 46.33           C  
ATOM   1427 HD11 ILE A  98       5.839 -13.632  12.433  1.00 46.33           H  
ATOM   1428 HD12 ILE A  98       7.211 -14.009  11.384  1.00 46.33           H  
ATOM   1429 HD13 ILE A  98       7.135 -12.438  12.222  1.00 46.33           H  
ATOM   1430  N   GLY A  99      11.981 -15.018  15.564  1.00 60.91           N  
ATOM   1431  H   GLY A  99      11.436 -15.757  15.984  1.00 60.91           H  
ATOM   1432  CA  GLY A  99      13.426 -15.216  15.639  1.00 60.91           C  
ATOM   1433  HA2 GLY A  99      13.856 -14.621  16.444  1.00 60.91           H  
ATOM   1434  HA3 GLY A  99      13.888 -14.945  14.689  1.00 60.91           H  
ATOM   1435  C   GLY A  99      13.655 -16.705  15.926  1.00 60.91           C  
ATOM   1436  O   GLY A  99      12.744 -17.333  16.467  1.00 60.91           O  
ATOM   1437  N   PRO A 100      14.788 -17.308  15.526  1.00 45.47           N  
ATOM   1438  CA  PRO A 100      14.957 -18.754  15.613  1.00 45.47           C  
ATOM   1439  HA  PRO A 100      14.128 -19.266  15.127  1.00 45.47           H  
ATOM   1440  C   PRO A 100      14.994 -19.148  17.093  1.00 45.47           C  
ATOM   1441  CB  PRO A 100      16.250 -19.059  14.852  1.00 45.47           C  
ATOM   1442  HB2 PRO A 100      16.021 -19.210  13.797  1.00 45.47           H  
ATOM   1443  HB3 PRO A 100      16.769 -19.930  15.254  1.00 45.47           H  
ATOM   1444  O   PRO A 100      15.961 -18.865  17.796  1.00 45.47           O  
ATOM   1445  CG  PRO A 100      17.071 -17.779  15.016  1.00 45.47           C  
ATOM   1446  HG2 PRO A 100      17.756 -17.631  14.181  1.00 45.47           H  
ATOM   1447  HG3 PRO A 100      17.625 -17.818  15.955  1.00 45.47           H  
ATOM   1448  CD  PRO A 100      16.018 -16.670  15.089  1.00 45.47           C  
ATOM   1449  HD2 PRO A 100      16.333 -15.898  15.791  1.00 45.47           H  
ATOM   1450  HD3 PRO A 100      15.871 -16.244  14.097  1.00 45.47           H  
ATOM   1451  N   GLY A 101      13.885 -19.697  17.580  1.00 58.88           N  
ATOM   1452  H   GLY A 101      13.104 -19.835  16.954  1.00 58.88           H  
ATOM   1453  CA  GLY A 101      13.749 -20.175  18.945  1.00 58.88           C  
ATOM   1454  HA2 GLY A 101      12.694 -20.286  19.199  1.00 58.88           H  
ATOM   1455  HA3 GLY A 101      14.205 -19.463  19.633  1.00 58.88           H  
ATOM   1456  C   GLY A 101      14.423 -21.530  19.089  1.00 58.88           C  
ATOM   1457  O   GLY A 101      14.268 -22.395  18.229  1.00 58.88           O  
ATOM   1458  N   ASP A 102      15.178 -21.668  20.173  1.00 52.04           N  
ATOM   1459  H   ASP A 102      15.280 -20.866  20.779  1.00 52.04           H  
ATOM   1460  CA  ASP A 102      15.924 -22.854  20.566  1.00 52.04           C  
ATOM   1461  HA  ASP A 102      16.822 -22.907  19.949  1.00 52.04           H  
ATOM   1462  C   ASP A 102      15.139 -24.161  20.391  1.00 52.04           C  
ATOM   1463  CB  ASP A 102      16.353 -22.703  22.034  1.00 52.04           C  
ATOM   1464  HB2 ASP A 102      15.484 -22.458  22.644  1.00 52.04           H  
ATOM   1465  HB3 ASP A 102      16.744 -23.659  22.383  1.00 52.04           H  
ATOM   1466  O   ASP A 102      13.966 -24.281  20.749  1.00 52.04           O  
ATOM   1467  CG  ASP A 102      17.450 -21.654  22.233  1.00 52.04           C  
ATOM   1468  OD1 ASP A 102      18.426 -21.687  21.453  1.00 52.04           O  
ATOM   1469  OD2 ASP A 102      17.309 -20.836  23.171  1.00 52.04           O  
ATOM   1470  N   ILE A 103      15.859 -25.152  19.870  1.00 48.90           N  
ATOM   1471  H   ILE A 103      16.803 -24.910  19.602  1.00 48.90           H  
ATOM   1472  CA  ILE A 103      15.511 -26.569  19.798  1.00 48.90           C  
ATOM   1473  HA  ILE A 103      14.781 -26.725  19.003  1.00 48.90           H  
ATOM   1474  C   ILE A 103      14.902 -27.015  21.134  1.00 48.90           C  
ATOM   1475  CB  ILE A 103      16.813 -27.343  19.460  1.00 48.90           C  
ATOM   1476  HB  ILE A 103      17.575 -27.041  20.178  1.00 48.90           H  
ATOM   1477  O   ILE A 103      15.605 -27.210  22.125  1.00 48.90           O  
ATOM   1478  CG1 ILE A 103      17.312 -26.979  18.038  1.00 48.90           C  
ATOM   1479 HG12 ILE A 103      16.743 -27.539  17.296  1.00 48.90           H  
ATOM   1480 HG13 ILE A 103      17.152 -25.920  17.835  1.00 48.90           H  
ATOM   1481  CG2 ILE A 103      16.646 -28.871  19.578  1.00 48.90           C  
ATOM   1482 HG21 ILE A 103      17.563 -29.379  19.283  1.00 48.90           H  
ATOM   1483 HG22 ILE A 103      16.429 -29.153  20.608  1.00 48.90           H  
ATOM   1484 HG23 ILE A 103      15.829 -29.207  18.939  1.00 48.90           H  
ATOM   1485  CD1 ILE A 103      18.810 -27.240  17.831  1.00 48.90           C  
ATOM   1486 HD11 ILE A 103      19.095 -26.917  16.830  1.00 48.90           H  
ATOM   1487 HD12 ILE A 103      19.033 -28.302  17.932  1.00 48.90           H  
ATOM   1488 HD13 ILE A 103      19.389 -26.676  18.562  1.00 48.90           H  
ATOM   1489  N   VAL A 104      13.583 -27.208  21.157  1.00 53.57           N  
ATOM   1490  H   VAL A 104      13.044 -26.921  20.352  1.00 53.57           H  
ATOM   1491  CA  VAL A 104      12.932 -28.002  22.198  1.00 53.57           C  
ATOM   1492  HA  VAL A 104      13.385 -27.763  23.160  1.00 53.57           H  
ATOM   1493  C   VAL A 104      13.227 -29.458  21.864  1.00 53.57           C  
ATOM   1494  CB  VAL A 104      11.424 -27.712  22.304  1.00 53.57           C  
ATOM   1495  HB  VAL A 104      10.944 -27.917  21.347  1.00 53.57           H  
ATOM   1496  O   VAL A 104      12.808 -29.971  20.828  1.00 53.57           O  
ATOM   1497  CG1 VAL A 104      10.763 -28.579  23.385  1.00 53.57           C  
ATOM   1498 HG11 VAL A 104      10.840 -29.634  23.121  1.00 53.57           H  
ATOM   1499 HG12 VAL A 104      11.247 -28.415  24.348  1.00 53.57           H  
ATOM   1500 HG13 VAL A 104       9.705 -28.328  23.464  1.00 53.57           H  
ATOM   1501  CG2 VAL A 104      11.179 -26.242  22.673  1.00 53.57           C  
ATOM   1502 HG21 VAL A 104      11.584 -25.590  21.899  1.00 53.57           H  
ATOM   1503 HG22 VAL A 104      11.665 -26.006  23.619  1.00 53.57           H  
ATOM   1504 HG23 VAL A 104      10.109 -26.053  22.755  1.00 53.57           H  
ATOM   1505  N   THR A 105      13.996 -30.115  22.727  1.00 51.94           N  
ATOM   1506  H   THR A 105      14.341 -29.624  23.540  1.00 51.94           H  
ATOM   1507  CA  THR A 105      14.271 -31.548  22.651  1.00 51.94           C  
ATOM   1508  HA  THR A 105      14.799 -31.767  21.723  1.00 51.94           H  
ATOM   1509  C   THR A 105      12.954 -32.315  22.667  1.00 51.94           C  
ATOM   1510  CB  THR A 105      15.141 -31.991  23.837  1.00 51.94           C  
ATOM   1511  HB  THR A 105      15.167 -33.080  23.879  1.00 51.94           H  
ATOM   1512  O   THR A 105      12.196 -32.225  23.634  1.00 51.94           O  
ATOM   1513  CG2 THR A 105      16.571 -31.465  23.712  1.00 51.94           C  
ATOM   1514 HG21 THR A 105      16.574 -30.375  23.699  1.00 51.94           H  
ATOM   1515 HG22 THR A 105      17.157 -31.811  24.564  1.00 51.94           H  
ATOM   1516 HG23 THR A 105      17.023 -31.839  22.794  1.00 51.94           H  
ATOM   1517  OG1 THR A 105      14.607 -31.484  25.041  1.00 51.94           O  
ATOM   1518  HG1 THR A 105      13.693 -31.775  25.069  1.00 51.94           H  
ATOM   1519  N   VAL A 106      12.690 -33.057  21.593  1.00 52.88           N  
ATOM   1520  H   VAL A 106      13.326 -33.001  20.810  1.00 52.88           H  
ATOM   1521  CA  VAL A 106      11.618 -34.050  21.520  1.00 52.88           C  
ATOM   1522  HA  VAL A 106      10.655 -33.553  21.644  1.00 52.88           H  
ATOM   1523  C   VAL A 106      11.826 -35.036  22.665  1.00 52.88           C  
ATOM   1524  CB  VAL A 106      11.645 -34.761  20.151  1.00 52.88           C  
ATOM   1525  HB  VAL A 106      12.624 -35.217  20.003  1.00 52.88           H  
ATOM   1526  O   VAL A 106      12.869 -35.687  22.738  1.00 52.88           O  
ATOM   1527  CG1 VAL A 106      10.581 -35.858  20.032  1.00 52.88           C  
ATOM   1528 HG11 VAL A 106      10.616 -36.305  19.038  1.00 52.88           H  
ATOM   1529 HG12 VAL A 106       9.589 -35.442  20.206  1.00 52.88           H  
ATOM   1530 HG13 VAL A 106      10.769 -36.644  20.763  1.00 52.88           H  
ATOM   1531  CG2 VAL A 106      11.411 -33.756  19.013  1.00 52.88           C  
ATOM   1532 HG21 VAL A 106      10.448 -33.263  19.142  1.00 52.88           H  
ATOM   1533 HG22 VAL A 106      12.197 -33.001  18.996  1.00 52.88           H  
ATOM   1534 HG23 VAL A 106      11.420 -34.275  18.054  1.00 52.88           H  
ATOM   1535  N   ASP A 107      10.854 -35.101  23.572  1.00 51.49           N  
ATOM   1536  H   ASP A 107      10.050 -34.497  23.477  1.00 51.49           H  
ATOM   1537  CA  ASP A 107      10.814 -36.109  24.622  1.00 51.49           C  
ATOM   1538  HA  ASP A 107      11.743 -36.039  25.188  1.00 51.49           H  
ATOM   1539  C   ASP A 107      10.740 -37.479  23.937  1.00 51.49           C  
ATOM   1540  CB  ASP A 107       9.636 -35.827  25.575  1.00 51.49           C  
ATOM   1541  HB2 ASP A 107       8.713 -36.209  25.140  1.00 51.49           H  
ATOM   1542  HB3 ASP A 107       9.529 -34.747  25.678  1.00 51.49           H  
ATOM   1543  O   ASP A 107       9.852 -37.755  23.125  1.00 51.49           O  
ATOM   1544  CG  ASP A 107       9.820 -36.398  26.988  1.00 51.49           C  
ATOM   1545  OD1 ASP A 107      10.894 -36.981  27.262  1.00 51.49           O  
ATOM   1546  OD2 ASP A 107       8.895 -36.187  27.806  1.00 51.49           O  
ATOM   1547  N   SER A 108      11.770 -38.284  24.167  1.00 48.03           N  
ATOM   1548  H   SER A 108      12.461 -37.974  24.835  1.00 48.03           H  
ATOM   1549  CA  SER A 108      11.977 -39.586  23.549  1.00 48.03           C  
ATOM   1550  HA  SER A 108      12.011 -39.461  22.466  1.00 48.03           H  
ATOM   1551  C   SER A 108      10.826 -40.528  23.895  1.00 48.03           C  
ATOM   1552  CB  SER A 108      13.327 -40.157  24.006  1.00 48.03           C  
ATOM   1553  HB2 SER A 108      13.322 -41.242  23.901  1.00 48.03           H  
ATOM   1554  HB3 SER A 108      14.115 -39.750  23.372  1.00 48.03           H  
ATOM   1555  O   SER A 108      10.744 -41.030  25.014  1.00 48.03           O  
ATOM   1556  OG  SER A 108      13.610 -39.802  25.347  1.00 48.03           O  
ATOM   1557  HG  SER A 108      12.795 -39.913  25.843  1.00 48.03           H  
ATOM   1558  N   VAL A 109       9.964 -40.781  22.908  1.00 53.22           N  
ATOM   1559  H   VAL A 109      10.029 -40.202  22.083  1.00 53.22           H  
ATOM   1560  CA  VAL A 109       8.929 -41.821  22.931  1.00 53.22           C  
ATOM   1561  HA  VAL A 109       8.195 -41.568  23.697  1.00 53.22           H  
ATOM   1562  C   VAL A 109       9.588 -43.154  23.293  1.00 53.22           C  
ATOM   1563  CB  VAL A 109       8.211 -41.905  21.567  1.00 53.22           C  
ATOM   1564  HB  VAL A 109       8.926 -42.212  20.803  1.00 53.22           H  
ATOM   1565  O   VAL A 109      10.499 -43.620  22.602  1.00 53.22           O  
ATOM   1566  CG1 VAL A 109       7.059 -42.915  21.591  1.00 53.22           C  
ATOM   1567 HG11 VAL A 109       6.560 -42.939  20.622  1.00 53.22           H  
ATOM   1568 HG12 VAL A 109       6.336 -42.642  22.360  1.00 53.22           H  
ATOM   1569 HG13 VAL A 109       7.437 -43.915  21.802  1.00 53.22           H  
ATOM   1570  CG2 VAL A 109       7.629 -40.544  21.152  1.00 53.22           C  
ATOM   1571 HG21 VAL A 109       6.943 -40.186  21.920  1.00 53.22           H  
ATOM   1572 HG22 VAL A 109       7.090 -40.644  20.210  1.00 53.22           H  
ATOM   1573 HG23 VAL A 109       8.421 -39.808  21.014  1.00 53.22           H  
ATOM   1574  N   GLY A 110       9.165 -43.743  24.413  1.00 69.75           N  
ATOM   1575  H   GLY A 110       8.395 -43.323  24.912  1.00 69.75           H  
ATOM   1576  CA  GLY A 110       9.688 -45.016  24.890  1.00 69.75           C  
ATOM   1577  HA2 GLY A 110       9.311 -45.211  25.894  1.00 69.75           H  
ATOM   1578  HA3 GLY A 110      10.775 -44.941  24.928  1.00 69.75           H  
ATOM   1579  C   GLY A 110       9.266 -46.170  23.971  1.00 69.75           C  
ATOM   1580  O   GLY A 110       8.188 -46.122  23.378  1.00 69.75           O  
ATOM   1581  N   PRO A 111      10.058 -47.253  23.873  1.00 54.96           N  
ATOM   1582  CA  PRO A 111       9.804 -48.395  22.983  1.00 54.96           C  
ATOM   1583  HA  PRO A 111       9.596 -48.014  21.983  1.00 54.96           H  
ATOM   1584  C   PRO A 111       8.590 -49.272  23.382  1.00 54.96           C  
ATOM   1585  CB  PRO A 111      11.139 -49.157  22.945  1.00 54.96           C  
ATOM   1586  HB2 PRO A 111      11.023 -50.227  22.777  1.00 54.96           H  
ATOM   1587  HB3 PRO A 111      11.772 -48.728  22.168  1.00 54.96           H  
ATOM   1588  O   PRO A 111       8.533 -50.445  23.025  1.00 54.96           O  
ATOM   1589  CG  PRO A 111      11.755 -48.861  24.312  1.00 54.96           C  
ATOM   1590  HG2 PRO A 111      12.840 -48.956  24.297  1.00 54.96           H  
ATOM   1591  HG3 PRO A 111      11.319 -49.525  25.059  1.00 54.96           H  
ATOM   1592  CD  PRO A 111      11.315 -47.427  24.582  1.00 54.96           C  
ATOM   1593  HD2 PRO A 111      11.195 -47.265  25.654  1.00 54.96           H  
ATOM   1594  HD3 PRO A 111      12.055 -46.736  24.177  1.00 54.96           H  
ATOM   1595  N   GLY A 112       7.625 -48.727  24.132  1.00 68.72           N  
ATOM   1596  H   GLY A 112       7.690 -47.733  24.299  1.00 68.72           H  
ATOM   1597  CA  GLY A 112       6.386 -49.388  24.553  1.00 68.72           C  
ATOM   1598  HA2 GLY A 112       6.408 -49.511  25.635  1.00 68.72           H  
ATOM   1599  HA3 GLY A 112       6.315 -50.377  24.098  1.00 68.72           H  
ATOM   1600  C   GLY A 112       5.100 -48.629  24.203  1.00 68.72           C  
ATOM   1601  O   GLY A 112       4.017 -49.179  24.401  1.00 68.72           O  
ATOM   1602  N   ASP A 113       5.188 -47.411  23.660  1.00 59.72           N  
ATOM   1603  H   ASP A 113       6.090 -46.996  23.475  1.00 59.72           H  
ATOM   1604  CA  ASP A 113       4.004 -46.601  23.373  1.00 59.72           C  
ATOM   1605  HA  ASP A 113       3.213 -46.888  24.065  1.00 59.72           H  
ATOM   1606  C   ASP A 113       3.483 -46.885  21.958  1.00 59.72           C  
ATOM   1607  CB  ASP A 113       4.284 -45.118  23.653  1.00 59.72           C  
ATOM   1608  HB2 ASP A 113       3.426 -44.532  23.325  1.00 59.72           H  
ATOM   1609  HB3 ASP A 113       5.154 -44.803  23.077  1.00 59.72           H  
ATOM   1610  O   ASP A 113       4.122 -46.597  20.947  1.00 59.72           O  
ATOM   1611  CG  ASP A 113       4.519 -44.840  25.146  1.00 59.72           C  
ATOM   1612  OD1 ASP A 113       3.958 -45.583  25.986  1.00 59.72           O  
ATOM   1613  OD2 ASP A 113       5.262 -43.879  25.441  1.00 59.72           O  
ATOM   1614  N   SER A 114       2.307 -47.515  21.893  1.00 54.46           N  
ATOM   1615  H   SER A 114       1.829 -47.690  22.765  1.00 54.46           H  
ATOM   1616  CA  SER A 114       1.657 -47.915  20.643  1.00 54.46           C  
ATOM   1617  HA  SER A 114       2.408 -48.338  19.977  1.00 54.46           H  
ATOM   1618  C   SER A 114       1.015 -46.714  19.947  1.00 54.46           C  
ATOM   1619  CB  SER A 114       0.610 -48.998  20.918  1.00 54.46           C  
ATOM   1620  HB2 SER A 114       0.106 -49.265  19.989  1.00 54.46           H  
ATOM   1621  HB3 SER A 114      -0.128 -48.620  21.624  1.00 54.46           H  
ATOM   1622  O   SER A 114       0.053 -46.129  20.444  1.00 54.46           O  
ATOM   1623  OG  SER A 114       1.236 -50.148  21.457  1.00 54.46           O  
ATOM   1624  HG  SER A 114       1.927 -49.861  22.059  1.00 54.46           H  
ATOM   1625  N   SER A 115       1.521 -46.380  18.762  1.00 53.31           N  
ATOM   1626  H   SER A 115       2.348 -46.862  18.440  1.00 53.31           H  
ATOM   1627  CA  SER A 115       0.956 -45.399  17.838  1.00 53.31           C  
ATOM   1628  HA  SER A 115       0.582 -44.551  18.410  1.00 53.31           H  
ATOM   1629  C   SER A 115      -0.219 -45.999  17.053  1.00 53.31           C  
ATOM   1630  CB  SER A 115       2.062 -44.878  16.909  1.00 53.31           C  
ATOM   1631  HB2 SER A 115       1.622 -44.221  16.159  1.00 53.31           H  
ATOM   1632  HB3 SER A 115       2.778 -44.305  17.498  1.00 53.31           H  
ATOM   1633  O   SER A 115      -0.072 -46.522  15.953  1.00 53.31           O  
ATOM   1634  OG  SER A 115       2.745 -45.942  16.269  1.00 53.31           O  
ATOM   1635  HG  SER A 115       3.288 -45.584  15.563  1.00 53.31           H  
ATOM   1636  N   LEU A 116      -1.425 -45.920  17.614  1.00 54.58           N  
ATOM   1637  H   LEU A 116      -1.490 -45.581  18.563  1.00 54.58           H  
ATOM   1638  CA  LEU A 116      -2.667 -46.148  16.871  1.00 54.58           C  
ATOM   1639  HA  LEU A 116      -2.458 -46.133  15.801  1.00 54.58           H  
ATOM   1640  C   LEU A 116      -3.625 -44.988  17.135  1.00 54.58           C  
ATOM   1641  CB  LEU A 116      -3.276 -47.523  17.222  1.00 54.58           C  
ATOM   1642  HB2 LEU A 116      -2.951 -47.816  18.221  1.00 54.58           H  
ATOM   1643  HB3 LEU A 116      -4.360 -47.421  17.271  1.00 54.58           H  
ATOM   1644  O   LEU A 116      -4.181 -44.860  18.223  1.00 54.58           O  
ATOM   1645  CG  LEU A 116      -2.926 -48.626  16.195  1.00 54.58           C  
ATOM   1646  HG  LEU A 116      -2.231 -48.245  15.446  1.00 54.58           H  
ATOM   1647  CD1 LEU A 116      -2.271 -49.829  16.871  1.00 54.58           C  
ATOM   1648 HD11 LEU A 116      -1.347 -49.508  17.351  1.00 54.58           H  
ATOM   1649 HD12 LEU A 116      -2.941 -50.255  17.617  1.00 54.58           H  
ATOM   1650 HD13 LEU A 116      -2.028 -50.583  16.122  1.00 54.58           H  
ATOM   1651  CD2 LEU A 116      -4.186 -49.110  15.469  1.00 54.58           C  
ATOM   1652 HD21 LEU A 116      -4.890 -49.540  16.182  1.00 54.58           H  
ATOM   1653 HD22 LEU A 116      -4.655 -48.272  14.955  1.00 54.58           H  
ATOM   1654 HD23 LEU A 116      -3.915 -49.863  14.729  1.00 54.58           H  
ATOM   1655  N   ILE A 117      -3.817 -44.149  16.119  1.00 56.12           N  
ATOM   1656  H   ILE A 117      -3.314 -44.323  15.261  1.00 56.12           H  
ATOM   1657  CA  ILE A 117      -4.923 -43.193  16.054  1.00 56.12           C  
ATOM   1658  HA  ILE A 117      -5.197 -42.874  17.060  1.00 56.12           H  
ATOM   1659  C   ILE A 117      -6.087 -43.946  15.395  1.00 56.12           C  
ATOM   1660  CB  ILE A 117      -4.515 -41.936  15.246  1.00 56.12           C  
ATOM   1661  HB  ILE A 117      -4.224 -42.255  14.246  1.00 56.12           H  
ATOM   1662  O   ILE A 117      -5.989 -44.256  14.206  1.00 56.12           O  
ATOM   1663  CG1 ILE A 117      -3.313 -41.207  15.894  1.00 56.12           C  
ATOM   1664 HG12 ILE A 117      -3.651 -40.636  16.759  1.00 56.12           H  
ATOM   1665 HG13 ILE A 117      -2.578 -41.931  16.245  1.00 56.12           H  
ATOM   1666  CG2 ILE A 117      -5.713 -40.974  15.120  1.00 56.12           C  
ATOM   1667 HG21 ILE A 117      -5.430 -40.089  14.550  1.00 56.12           H  
ATOM   1668 HG22 ILE A 117      -6.059 -40.667  16.107  1.00 56.12           H  
ATOM   1669 HG23 ILE A 117      -6.534 -41.454  14.588  1.00 56.12           H  
ATOM   1670  CD1 ILE A 117      -2.579 -40.275  14.921  1.00 56.12           C  
ATOM   1671 HD11 ILE A 117      -1.719 -39.833  15.425  1.00 56.12           H  
ATOM   1672 HD12 ILE A 117      -2.229 -40.841  14.057  1.00 56.12           H  
ATOM   1673 HD13 ILE A 117      -3.237 -39.473  14.587  1.00 56.12           H  
ATOM   1674  N   PRO A 118      -7.171 -44.292  16.112  1.00 61.03           N  
ATOM   1675  CA  PRO A 118      -8.350 -44.850  15.469  1.00 61.03           C  
ATOM   1676  HA  PRO A 118      -8.069 -45.652  14.786  1.00 61.03           H  
ATOM   1677  C   PRO A 118      -9.052 -43.737  14.684  1.00 61.03           C  
ATOM   1678  CB  PRO A 118      -9.198 -45.432  16.604  1.00 61.03           C  
ATOM   1679  HB2 PRO A 118     -10.265 -45.383  16.386  1.00 61.03           H  
ATOM   1680  HB3 PRO A 118      -8.895 -46.463  16.786  1.00 61.03           H  
ATOM   1681  O   PRO A 118      -9.485 -42.739  15.262  1.00 61.03           O  
ATOM   1682  CG  PRO A 118      -8.824 -44.575  17.814  1.00 61.03           C  
ATOM   1683  HG2 PRO A 118      -9.462 -43.691  17.844  1.00 61.03           H  
ATOM   1684  HG3 PRO A 118      -8.911 -45.134  18.746  1.00 61.03           H  
ATOM   1685  CD  PRO A 118      -7.380 -44.149  17.545  1.00 61.03           C  
ATOM   1686  HD2 PRO A 118      -6.702 -44.815  18.079  1.00 61.03           H  
ATOM   1687  HD3 PRO A 118      -7.230 -43.118  17.867  1.00 61.03           H  
ATOM   1688  N   LEU A 119      -9.168 -43.904  13.365  1.00 48.03           N  
ATOM   1689  H   LEU A 119      -8.734 -44.710  12.937  1.00 48.03           H  
ATOM   1690  CA  LEU A 119     -10.070 -43.102  12.543  1.00 48.03           C  
ATOM   1691  HA  LEU A 119      -9.885 -42.042  12.715  1.00 48.03           H  
ATOM   1692  C   LEU A 119     -11.506 -43.419  12.984  1.00 48.03           C  
ATOM   1693  CB  LEU A 119      -9.873 -43.410  11.041  1.00 48.03           C  
ATOM   1694  HB2 LEU A 119      -9.691 -44.476  10.899  1.00 48.03           H  
ATOM   1695  HB3 LEU A 119     -10.813 -43.182  10.539  1.00 48.03           H  
ATOM   1696  O   LEU A 119     -12.041 -44.476  12.656  1.00 48.03           O  
ATOM   1697  CG  LEU A 119      -8.781 -42.591  10.327  1.00 48.03           C  
ATOM   1698  HG  LEU A 119      -8.949 -41.532  10.524  1.00 48.03           H  
ATOM   1699  CD1 LEU A 119      -7.365 -42.955  10.778  1.00 48.03           C  
ATOM   1700 HD11 LEU A 119      -6.639 -42.374  10.209  1.00 48.03           H  
ATOM   1701 HD12 LEU A 119      -7.182 -44.017  10.615  1.00 48.03           H  
ATOM   1702 HD13 LEU A 119      -7.238 -42.724  11.835  1.00 48.03           H  
ATOM   1703  CD2 LEU A 119      -8.874 -42.819   8.817  1.00 48.03           C  
ATOM   1704 HD21 LEU A 119      -8.127 -42.216   8.302  1.00 48.03           H  
ATOM   1705 HD22 LEU A 119      -9.861 -42.528   8.458  1.00 48.03           H  
ATOM   1706 HD23 LEU A 119      -8.712 -43.871   8.584  1.00 48.03           H  
ATOM   1707  N   LEU A 120     -12.125 -42.519  13.748  1.00 58.15           N  
ATOM   1708  H   LEU A 120     -11.596 -41.718  14.062  1.00 58.15           H  
ATOM   1709  CA  LEU A 120     -13.578 -42.478  13.864  1.00 58.15           C  
ATOM   1710  HA  LEU A 120     -13.977 -43.484  13.734  1.00 58.15           H  
ATOM   1711  C   LEU A 120     -14.111 -41.631  12.706  1.00 58.15           C  
ATOM   1712  CB  LEU A 120     -14.031 -41.956  15.247  1.00 58.15           C  
ATOM   1713  HB2 LEU A 120     -14.764 -41.165  15.088  1.00 58.15           H  
ATOM   1714  HB3 LEU A 120     -13.193 -41.512  15.785  1.00 58.15           H  
ATOM   1715  O   LEU A 120     -14.041 -40.402  12.734  1.00 58.15           O  
ATOM   1716  CG  LEU A 120     -14.701 -43.041  16.110  1.00 58.15           C  
ATOM   1717  HG  LEU A 120     -15.358 -43.649  15.488  1.00 58.15           H  
ATOM   1718  CD1 LEU A 120     -13.664 -43.947  16.777  1.00 58.15           C  
ATOM   1719 HD11 LEU A 120     -14.167 -44.718  17.360  1.00 58.15           H  
ATOM   1720 HD12 LEU A 120     -13.012 -43.360  17.424  1.00 58.15           H  
ATOM   1721 HD13 LEU A 120     -13.060 -44.427  16.007  1.00 58.15           H  
ATOM   1722  CD2 LEU A 120     -15.559 -42.399  17.202  1.00 58.15           C  
ATOM   1723 HD21 LEU A 120     -16.340 -41.796  16.740  1.00 58.15           H  
ATOM   1724 HD22 LEU A 120     -14.940 -41.766  17.839  1.00 58.15           H  
ATOM   1725 HD23 LEU A 120     -16.029 -43.177  17.803  1.00 58.15           H  
ATOM   1726  N   GLU A 121     -14.648 -42.303  11.692  1.00 53.00           N  
ATOM   1727  H   GLU A 121     -14.585 -43.311  11.692  1.00 53.00           H  
ATOM   1728  CA  GLU A 121     -15.584 -41.708  10.743  1.00 53.00           C  
ATOM   1729  HA  GLU A 121     -15.149 -40.813  10.299  1.00 53.00           H  
ATOM   1730  C   GLU A 121     -16.855 -41.326  11.513  1.00 53.00           C  
ATOM   1731  CB  GLU A 121     -15.904 -42.711   9.620  1.00 53.00           C  
ATOM   1732  HB2 GLU A 121     -16.746 -42.332   9.041  1.00 53.00           H  
ATOM   1733  HB3 GLU A 121     -16.190 -43.660  10.073  1.00 53.00           H  
ATOM   1734  O   GLU A 121     -17.611 -42.184  11.966  1.00 53.00           O  
ATOM   1735  CG  GLU A 121     -14.715 -42.922   8.668  1.00 53.00           C  
ATOM   1736  HG2 GLU A 121     -14.493 -41.972   8.182  1.00 53.00           H  
ATOM   1737  HG3 GLU A 121     -13.840 -43.210   9.250  1.00 53.00           H  
ATOM   1738  CD  GLU A 121     -14.971 -44.004   7.604  1.00 53.00           C  
ATOM   1739  OE1 GLU A 121     -14.256 -43.967   6.578  1.00 53.00           O  
ATOM   1740  OE2 GLU A 121     -15.843 -44.872   7.832  1.00 53.00           O  
ATOM   1741  N   VAL A 122     -17.076 -40.028  11.719  1.00 48.24           N  
ATOM   1742  H   VAL A 122     -16.374 -39.370  11.410  1.00 48.24           H  
ATOM   1743  CA  VAL A 122     -18.345 -39.503  12.236  1.00 48.24           C  
ATOM   1744  HA  VAL A 122     -18.970 -40.330  12.572  1.00 48.24           H  
ATOM   1745  C   VAL A 122     -19.074 -38.846  11.073  1.00 48.24           C  
ATOM   1746  CB  VAL A 122     -18.154 -38.580  13.456  1.00 48.24           C  
ATOM   1747  HB  VAL A 122     -17.503 -37.747  13.189  1.00 48.24           H  
ATOM   1748  O   VAL A 122     -18.912 -37.660  10.794  1.00 48.24           O  
ATOM   1749  CG1 VAL A 122     -19.494 -38.020  13.961  1.00 48.24           C  
ATOM   1750 HG11 VAL A 122     -20.177 -38.838  14.193  1.00 48.24           H  
ATOM   1751 HG12 VAL A 122     -19.332 -37.418  14.854  1.00 48.24           H  
ATOM   1752 HG13 VAL A 122     -19.948 -37.385  13.199  1.00 48.24           H  
ATOM   1753  CG2 VAL A 122     -17.517 -39.348  14.624  1.00 48.24           C  
ATOM   1754 HG21 VAL A 122     -16.526 -39.698  14.332  1.00 48.24           H  
ATOM   1755 HG22 VAL A 122     -17.410 -38.694  15.489  1.00 48.24           H  
ATOM   1756 HG23 VAL A 122     -18.132 -40.209  14.886  1.00 48.24           H  
ATOM   1757  N   THR A 123     -19.878 -39.644  10.379  1.00 54.87           N  
ATOM   1758  H   THR A 123     -19.871 -40.634  10.581  1.00 54.87           H  
ATOM   1759  CA  THR A 123     -20.996 -39.168   9.560  1.00 54.87           C  
ATOM   1760  HA  THR A 123     -20.638 -38.387   8.890  1.00 54.87           H  
ATOM   1761  C   THR A 123     -22.096 -38.617  10.474  1.00 54.87           C  
ATOM   1762  CB  THR A 123     -21.588 -40.314   8.718  1.00 54.87           C  
ATOM   1763  HB  THR A 123     -22.638 -40.108   8.508  1.00 54.87           H  
ATOM   1764  O   THR A 123     -22.500 -39.310  11.410  1.00 54.87           O  
ATOM   1765  CG2 THR A 123     -20.861 -40.455   7.384  1.00 54.87           C  
ATOM   1766 HG21 THR A 123     -21.294 -41.284   6.824  1.00 54.87           H  
ATOM   1767 HG22 THR A 123     -19.805 -40.660   7.559  1.00 54.87           H  
ATOM   1768 HG23 THR A 123     -20.966 -39.540   6.803  1.00 54.87           H  
ATOM   1769  OG1 THR A 123     -21.479 -41.549   9.392  1.00 54.87           O  
ATOM   1770  HG1 THR A 123     -22.175 -41.588  10.051  1.00 54.87           H  
ATOM   1771  N   PRO A 124     -22.619 -37.400  10.241  1.00 59.23           N  
ATOM   1772  CA  PRO A 124     -23.822 -36.942  10.919  1.00 59.23           C  
ATOM   1773  HA  PRO A 124     -23.803 -37.236  11.968  1.00 59.23           H  
ATOM   1774  C   PRO A 124     -25.062 -37.555  10.253  1.00 59.23           C  
ATOM   1775  CB  PRO A 124     -23.769 -35.415  10.840  1.00 59.23           C  
ATOM   1776  HB2 PRO A 124     -23.202 -35.032  11.688  1.00 59.23           H  
ATOM   1777  HB3 PRO A 124     -24.764 -34.970  10.818  1.00 59.23           H  
ATOM   1778  O   PRO A 124     -25.423 -37.192   9.134  1.00 59.23           O  
ATOM   1779  CG  PRO A 124     -22.994 -35.142   9.550  1.00 59.23           C  
ATOM   1780  HG2 PRO A 124     -23.688 -35.099   8.711  1.00 59.23           H  
ATOM   1781  HG3 PRO A 124     -22.423 -34.216   9.613  1.00 59.23           H  
ATOM   1782  CD  PRO A 124     -22.077 -36.357   9.384  1.00 59.23           C  
ATOM   1783  HD2 PRO A 124     -21.069 -36.106   9.714  1.00 59.23           H  
ATOM   1784  HD3 PRO A 124     -22.064 -36.676   8.342  1.00 59.23           H  
ATOM   1785  N   ASP A 125     -25.727 -38.464  10.966  1.00 49.49           N  
ATOM   1786  H   ASP A 125     -25.301 -38.819  11.810  1.00 49.49           H  
ATOM   1787  CA  ASP A 125     -27.083 -38.920  10.661  1.00 49.49           C  
ATOM   1788  HA  ASP A 125     -27.098 -39.380   9.673  1.00 49.49           H  
ATOM   1789  C   ASP A 125     -28.058 -37.728  10.674  1.00 49.49           C  
ATOM   1790  CB  ASP A 125     -27.538 -39.964  11.701  1.00 49.49           C  
ATOM   1791  HB2 ASP A 125     -28.620 -40.072  11.627  1.00 49.49           H  
ATOM   1792  HB3 ASP A 125     -27.313 -39.597  12.702  1.00 49.49           H  
ATOM   1793  O   ASP A 125     -28.304 -37.111  11.715  1.00 49.49           O  
ATOM   1794  CG  ASP A 125     -26.928 -41.353  11.505  1.00 49.49           C  
ATOM   1795  OD1 ASP A 125     -26.893 -41.803  10.340  1.00 49.49           O  
ATOM   1796  OD2 ASP A 125     -26.565 -41.967  12.533  1.00 49.49           O  
ATOM   1797  N   VAL A 126     -28.651 -37.415   9.520  1.00 55.01           N  
ATOM   1798  H   VAL A 126     -28.360 -37.923   8.696  1.00 55.01           H  
ATOM   1799  CA  VAL A 126     -29.842 -36.561   9.412  1.00 55.01           C  
ATOM   1800  HA  VAL A 126     -30.037 -36.103  10.382  1.00 55.01           H  
ATOM   1801  C   VAL A 126     -31.019 -37.456   9.013  1.00 55.01           C  
ATOM   1802  CB  VAL A 126     -29.657 -35.407   8.406  1.00 55.01           C  
ATOM   1803  HB  VAL A 126     -29.464 -35.814   7.414  1.00 55.01           H  
ATOM   1804  O   VAL A 126     -30.979 -38.058   7.940  1.00 55.01           O  
ATOM   1805  CG1 VAL A 126     -30.915 -34.526   8.344  1.00 55.01           C  
ATOM   1806 HG11 VAL A 126     -31.129 -34.106   9.327  1.00 55.01           H  
ATOM   1807 HG12 VAL A 126     -30.759 -33.716   7.631  1.00 55.01           H  
ATOM   1808 HG13 VAL A 126     -31.770 -35.112   8.008  1.00 55.01           H  
ATOM   1809  CG2 VAL A 126     -28.484 -34.500   8.800  1.00 55.01           C  
ATOM   1810 HG21 VAL A 126     -28.391 -33.680   8.089  1.00 55.01           H  
ATOM   1811 HG22 VAL A 126     -27.557 -35.073   8.784  1.00 55.01           H  
ATOM   1812 HG23 VAL A 126     -28.635 -34.104   9.804  1.00 55.01           H  
ATOM   1813  N   PRO A 127     -32.089 -37.559   9.822  1.00 43.39           N  
ATOM   1814  CA  PRO A 127     -33.251 -38.358   9.470  1.00 43.39           C  
ATOM   1815  HA  PRO A 127     -32.953 -39.263   8.941  1.00 43.39           H  
ATOM   1816  C   PRO A 127     -34.190 -37.532   8.583  1.00 43.39           C  
ATOM   1817  CB  PRO A 127     -33.872 -38.743  10.815  1.00 43.39           C  
ATOM   1818  HB2 PRO A 127     -34.945 -38.918  10.738  1.00 43.39           H  
ATOM   1819  HB3 PRO A 127     -33.371 -39.631  11.200  1.00 43.39           H  
ATOM   1820  O   PRO A 127     -34.796 -36.566   9.047  1.00 43.39           O  
ATOM   1821  CG  PRO A 127     -33.551 -37.549  11.719  1.00 43.39           C  
ATOM   1822  HG2 PRO A 127     -33.429 -37.858  12.757  1.00 43.39           H  
ATOM   1823  HG3 PRO A 127     -34.341 -36.802  11.641  1.00 43.39           H  
ATOM   1824  CD  PRO A 127     -32.250 -36.980  11.148  1.00 43.39           C  
ATOM   1825  HD2 PRO A 127     -32.305 -35.893  11.092  1.00 43.39           H  
ATOM   1826  HD3 PRO A 127     -31.414 -37.283  11.780  1.00 43.39           H  
ATOM   1827  N   ILE A 128     -34.358 -37.922   7.318  1.00 48.49           N  
ATOM   1828  H   ILE A 128     -33.773 -38.661   6.956  1.00 48.49           H  
ATOM   1829  CA  ILE A 128     -35.461 -37.438   6.477  1.00 48.49           C  
ATOM   1830  HA  ILE A 128     -36.119 -36.822   7.091  1.00 48.49           H  
ATOM   1831  C   ILE A 128     -36.285 -38.643   6.028  1.00 48.49           C  
ATOM   1832  CB  ILE A 128     -34.998 -36.517   5.326  1.00 48.49           C  
ATOM   1833  HB  ILE A 128     -34.323 -37.073   4.675  1.00 48.49           H  
ATOM   1834  O   ILE A 128     -35.869 -39.462   5.215  1.00 48.49           O  
ATOM   1835  CG1 ILE A 128     -34.249 -35.294   5.909  1.00 48.49           C  
ATOM   1836 HG12 ILE A 128     -33.389 -35.651   6.475  1.00 48.49           H  
ATOM   1837 HG13 ILE A 128     -34.905 -34.757   6.594  1.00 48.49           H  
ATOM   1838  CG2 ILE A 128     -36.221 -36.058   4.503  1.00 48.49           C  
ATOM   1839 HG21 ILE A 128     -36.752 -36.916   4.091  1.00 48.49           H  
ATOM   1840 HG22 ILE A 128     -36.904 -35.476   5.123  1.00 48.49           H  
ATOM   1841 HG23 ILE A 128     -35.899 -35.453   3.655  1.00 48.49           H  
ATOM   1842  CD1 ILE A 128     -33.709 -34.305   4.869  1.00 48.49           C  
ATOM   1843 HD11 ILE A 128     -33.080 -33.569   5.369  1.00 48.49           H  
ATOM   1844 HD12 ILE A 128     -33.112 -34.836   4.128  1.00 48.49           H  
ATOM   1845 HD13 ILE A 128     -34.528 -33.782   4.376  1.00 48.49           H  
ATOM   1846  N   ASN A 129     -37.474 -38.733   6.618  1.00 44.69           N  
ATOM   1847  H   ASN A 129     -37.697 -38.005   7.282  1.00 44.69           H  
ATOM   1848  CA  ASN A 129     -38.565 -39.601   6.206  1.00 44.69           C  
ATOM   1849  HA  ASN A 129     -38.212 -40.630   6.146  1.00 44.69           H  
ATOM   1850  C   ASN A 129     -39.097 -39.174   4.829  1.00 44.69           C  
ATOM   1851  CB  ASN A 129     -39.705 -39.465   7.248  1.00 44.69           C  
ATOM   1852  HB2 ASN A 129     -39.617 -38.521   7.785  1.00 44.69           H  
ATOM   1853  HB3 ASN A 129     -40.661 -39.438   6.726  1.00 44.69           H  
ATOM   1854  O   ASN A 129     -39.507 -38.027   4.667  1.00 44.69           O  
ATOM   1855  CG  ASN A 129     -39.818 -40.599   8.246  1.00 44.69           C  
ATOM   1856  ND2 ASN A 129     -40.549 -40.392   9.317  1.00 44.69           N  
ATOM   1857 HD21 ASN A 129     -40.979 -39.493   9.480  1.00 44.69           H  
ATOM   1858 HD22 ASN A 129     -40.610 -41.170   9.957  1.00 44.69           H  
ATOM   1859  OD1 ASN A 129     -39.318 -41.693   8.068  1.00 44.69           O  
ATOM   1860  N   GLY A 130     -39.247 -40.144   3.924  1.00 43.44           N  
ATOM   1861  H   GLY A 130     -38.743 -41.005   4.083  1.00 43.44           H  
ATOM   1862  CA  GLY A 130     -40.339 -40.169   2.946  1.00 43.44           C  
ATOM   1863  HA2 GLY A 130     -41.072 -39.406   3.210  1.00 43.44           H  
ATOM   1864  HA3 GLY A 130     -40.844 -41.132   3.019  1.00 43.44           H  
ATOM   1865  C   GLY A 130     -39.962 -39.923   1.484  1.00 43.44           C  
ATOM   1866  O   GLY A 130     -39.724 -38.790   1.086  1.00 43.44           O  
ATOM   1867  N   GLY A 131     -40.069 -40.981   0.671  1.00 41.00           N  
ATOM   1868  H   GLY A 131     -40.178 -41.893   1.092  1.00 41.00           H  
ATOM   1869  CA  GLY A 131     -40.278 -40.880  -0.780  1.00 41.00           C  
ATOM   1870  HA2 GLY A 131     -41.288 -41.209  -1.025  1.00 41.00           H  
ATOM   1871  HA3 GLY A 131     -40.214 -39.835  -1.085  1.00 41.00           H  
ATOM   1872  C   GLY A 131     -39.243 -41.634  -1.621  1.00 41.00           C  
ATOM   1873  O   GLY A 131     -38.103 -41.186  -1.681  1.00 41.00           O  
ATOM   1874  N   PRO A 132     -39.605 -42.761  -2.264  1.00 47.63           N  
ATOM   1875  CA  PRO A 132     -38.684 -43.577  -3.047  1.00 47.63           C  
ATOM   1876  HA  PRO A 132     -37.669 -43.510  -2.655  1.00 47.63           H  
ATOM   1877  C   PRO A 132     -38.693 -43.165  -4.523  1.00 47.63           C  
ATOM   1878  CB  PRO A 132     -39.218 -45.003  -2.869  1.00 47.63           C  
ATOM   1879  HB2 PRO A 132     -38.859 -45.405  -1.922  1.00 47.63           H  
ATOM   1880  HB3 PRO A 132     -38.927 -45.655  -3.692  1.00 47.63           H  
ATOM   1881  O   PRO A 132     -39.763 -43.051  -5.104  1.00 47.63           O  
ATOM   1882  CG  PRO A 132     -40.737 -44.811  -2.802  1.00 47.63           C  
ATOM   1883  HG2 PRO A 132     -41.200 -45.556  -2.155  1.00 47.63           H  
ATOM   1884  HG3 PRO A 132     -41.165 -44.868  -3.803  1.00 47.63           H  
ATOM   1885  CD  PRO A 132     -40.918 -43.395  -2.245  1.00 47.63           C  
ATOM   1886  HD2 PRO A 132     -41.619 -42.837  -2.866  1.00 47.63           H  
ATOM   1887  HD3 PRO A 132     -41.288 -43.458  -1.221  1.00 47.63           H  
ATOM   1888  N   GLU A 133     -37.519 -43.033  -5.138  1.00 47.29           N  
ATOM   1889  H   GLU A 133     -36.691 -42.904  -4.574  1.00 47.29           H  
ATOM   1890  CA  GLU A 133     -37.278 -43.367  -6.548  1.00 47.29           C  
ATOM   1891  HA  GLU A 133     -37.702 -44.357  -6.718  1.00 47.29           H  
ATOM   1892  C   GLU A 133     -35.757 -43.497  -6.776  1.00 47.29           C  
ATOM   1893  CB  GLU A 133     -37.984 -42.400  -7.527  1.00 47.29           C  
ATOM   1894  HB2 GLU A 133     -38.323 -41.513  -6.991  1.00 47.29           H  
ATOM   1895  HB3 GLU A 133     -37.283 -42.085  -8.299  1.00 47.29           H  
ATOM   1896  O   GLU A 133     -34.951 -42.689  -6.324  1.00 47.29           O  
ATOM   1897  CG  GLU A 133     -39.187 -43.099  -8.205  1.00 47.29           C  
ATOM   1898  HG2 GLU A 133     -39.755 -43.672  -7.472  1.00 47.29           H  
ATOM   1899  HG3 GLU A 133     -38.792 -43.824  -8.918  1.00 47.29           H  
ATOM   1900  CD  GLU A 133     -40.148 -42.152  -8.944  1.00 47.29           C  
ATOM   1901  OE1 GLU A 133     -41.323 -42.551  -9.128  1.00 47.29           O  
ATOM   1902  OE2 GLU A 133     -39.700 -41.062  -9.365  1.00 47.29           O  
ATOM   1903  N   VAL A 134     -35.380 -44.618  -7.385  1.00 56.48           N  
ATOM   1904  H   VAL A 134     -36.116 -45.109  -7.872  1.00 56.48           H  
ATOM   1905  CA  VAL A 134     -34.059 -45.268  -7.513  1.00 56.48           C  
ATOM   1906  HA  VAL A 134     -33.256 -44.599  -7.202  1.00 56.48           H  
ATOM   1907  C   VAL A 134     -33.944 -45.610  -9.016  1.00 56.48           C  
ATOM   1908  CB  VAL A 134     -34.102 -46.560  -6.625  1.00 56.48           C  
ATOM   1909  HB  VAL A 134     -34.914 -47.190  -6.991  1.00 56.48           H  
ATOM   1910  O   VAL A 134     -34.992 -45.837  -9.623  1.00 56.48           O  
ATOM   1911  CG1 VAL A 134     -32.853 -47.449  -6.530  1.00 56.48           C  
ATOM   1912 HG11 VAL A 134     -31.952 -46.840  -6.463  1.00 56.48           H  
ATOM   1913 HG12 VAL A 134     -32.834 -48.175  -7.343  1.00 56.48           H  
ATOM   1914 HG13 VAL A 134     -32.881 -48.070  -5.634  1.00 56.48           H  
ATOM   1915  CG2 VAL A 134     -34.419 -46.244  -5.153  1.00 56.48           C  
ATOM   1916 HG21 VAL A 134     -34.518 -47.157  -4.567  1.00 56.48           H  
ATOM   1917 HG22 VAL A 134     -33.632 -45.619  -4.730  1.00 56.48           H  
ATOM   1918 HG23 VAL A 134     -35.368 -45.714  -5.069  1.00 56.48           H  
ATOM   1919  N   PRO A 135     -32.773 -45.885  -9.624  1.00 50.61           N  
ATOM   1920  CA  PRO A 135     -31.496 -45.161  -9.747  1.00 50.61           C  
ATOM   1921  HA  PRO A 135     -31.566 -44.130  -9.398  1.00 50.61           H  
ATOM   1922  C   PRO A 135     -30.969 -45.219 -11.220  1.00 50.61           C  
ATOM   1923  CB  PRO A 135     -30.575 -45.999  -8.861  1.00 50.61           C  
ATOM   1924  HB2 PRO A 135     -29.517 -45.840  -9.071  1.00 50.61           H  
ATOM   1925  HB3 PRO A 135     -30.769 -45.768  -7.814  1.00 50.61           H  
ATOM   1926  O   PRO A 135     -31.664 -45.702 -12.108  1.00 50.61           O  
ATOM   1927  CG  PRO A 135     -31.015 -47.430  -9.223  1.00 50.61           C  
ATOM   1928  HG2 PRO A 135     -30.371 -47.817 -10.012  1.00 50.61           H  
ATOM   1929  HG3 PRO A 135     -30.946 -48.098  -8.365  1.00 50.61           H  
ATOM   1930  CD  PRO A 135     -32.443 -47.291  -9.784  1.00 50.61           C  
ATOM   1931  HD2 PRO A 135     -33.160 -47.945  -9.288  1.00 50.61           H  
ATOM   1932  HD3 PRO A 135     -32.454 -47.564 -10.839  1.00 50.61           H  
ATOM   1933  N   SER A 136     -29.714 -44.821 -11.489  1.00 47.16           N  
ATOM   1934  H   SER A 136     -29.233 -44.298 -10.771  1.00 47.16           H  
ATOM   1935  CA  SER A 136     -28.868 -45.342 -12.601  1.00 47.16           C  
ATOM   1936  HA  SER A 136     -28.733 -46.418 -12.491  1.00 47.16           H  
ATOM   1937  C   SER A 136     -27.481 -44.670 -12.553  1.00 47.16           C  
ATOM   1938  CB  SER A 136     -29.538 -45.088 -13.967  1.00 47.16           C  
ATOM   1939  HB2 SER A 136     -30.003 -44.102 -13.959  1.00 47.16           H  
ATOM   1940  HB3 SER A 136     -30.311 -45.836 -14.138  1.00 47.16           H  
ATOM   1941  O   SER A 136     -27.349 -43.511 -12.923  1.00 47.16           O  
ATOM   1942  OG  SER A 136     -28.627 -45.137 -15.044  1.00 47.16           O  
ATOM   1943  HG  SER A 136     -28.028 -44.392 -14.952  1.00 47.16           H  
ATOM   1944  N   SER A 137     -26.489 -45.268 -11.884  1.00 47.63           N  
ATOM   1945  H   SER A 137     -26.142 -44.642 -11.172  1.00 47.63           H  
ATOM   1946  CA  SER A 137     -25.356 -46.023 -12.469  1.00 47.63           C  
ATOM   1947  HA  SER A 137     -24.783 -46.373 -11.610  1.00 47.63           H  
ATOM   1948  C   SER A 137     -24.362 -45.214 -13.324  1.00 47.63           C  
ATOM   1949  CB  SER A 137     -25.782 -47.312 -13.187  1.00 47.63           C  
ATOM   1950  HB2 SER A 137     -26.442 -47.890 -12.539  1.00 47.63           H  
ATOM   1951  HB3 SER A 137     -24.894 -47.909 -13.392  1.00 47.63           H  
ATOM   1952  O   SER A 137     -24.633 -44.905 -14.481  1.00 47.63           O  
ATOM   1953  OG  SER A 137     -26.438 -47.048 -14.404  1.00 47.63           O  
ATOM   1954  HG  SER A 137     -25.993 -46.318 -14.841  1.00 47.63           H  
ATOM   1955  N   GLY A 138     -23.166 -44.986 -12.773  1.00 49.49           N  
ATOM   1956  H   GLY A 138     -23.041 -45.190 -11.792  1.00 49.49           H  
ATOM   1957  CA  GLY A 138     -21.936 -44.588 -13.467  1.00 49.49           C  
ATOM   1958  HA2 GLY A 138     -21.953 -43.519 -13.677  1.00 49.49           H  
ATOM   1959  HA3 GLY A 138     -21.863 -45.131 -14.410  1.00 49.49           H  
ATOM   1960  C   GLY A 138     -20.737 -44.891 -12.547  1.00 49.49           C  
ATOM   1961  O   GLY A 138     -20.856 -44.602 -11.359  1.00 49.49           O  
ATOM   1962  N   PRO A 139     -19.667 -45.558 -13.021  1.00 57.15           N  
ATOM   1963  CA  PRO A 139     -18.805 -46.390 -12.179  1.00 57.15           C  
ATOM   1964  HA  PRO A 139     -19.400 -46.843 -11.386  1.00 57.15           H  
ATOM   1965  C   PRO A 139     -17.626 -45.655 -11.527  1.00 57.15           C  
ATOM   1966  CB  PRO A 139     -18.310 -47.498 -13.114  1.00 57.15           C  
ATOM   1967  HB2 PRO A 139     -19.070 -48.275 -13.197  1.00 57.15           H  
ATOM   1968  HB3 PRO A 139     -17.361 -47.926 -12.789  1.00 57.15           H  
ATOM   1969  O   PRO A 139     -17.066 -44.712 -12.085  1.00 57.15           O  
ATOM   1970  CG  PRO A 139     -18.175 -46.765 -14.447  1.00 57.15           C  
ATOM   1971  HG2 PRO A 139     -17.228 -46.225 -14.473  1.00 57.15           H  
ATOM   1972  HG3 PRO A 139     -18.247 -47.448 -15.294  1.00 57.15           H  
ATOM   1973  CD  PRO A 139     -19.333 -45.768 -14.422  1.00 57.15           C  
ATOM   1974  HD2 PRO A 139     -20.178 -46.211 -14.949  1.00 57.15           H  
ATOM   1975  HD3 PRO A 139     -19.038 -44.832 -14.896  1.00 57.15           H  
ATOM   1976  N   ASP A 140     -17.225 -46.193 -10.376  1.00 42.20           N  
ATOM   1977  H   ASP A 140     -17.816 -46.902  -9.966  1.00 42.20           H  
ATOM   1978  CA  ASP A 140     -15.917 -46.054  -9.735  1.00 42.20           C  
ATOM   1979  HA  ASP A 140     -15.799 -45.044  -9.342  1.00 42.20           H  
ATOM   1980  C   ASP A 140     -14.771 -46.405 -10.691  1.00 42.20           C  
ATOM   1981  CB  ASP A 140     -15.833 -47.080  -8.588  1.00 42.20           C  
ATOM   1982  HB2 ASP A 140     -15.897 -48.087  -9.001  1.00 42.20           H  
ATOM   1983  HB3 ASP A 140     -14.861 -46.984  -8.104  1.00 42.20           H  
ATOM   1984  O   ASP A 140     -14.892 -47.397 -11.407  1.00 42.20           O  
ATOM   1985  CG  ASP A 140     -16.915 -46.911  -7.527  1.00 42.20           C  
ATOM   1986  OD1 ASP A 140     -17.036 -45.777  -7.020  1.00 42.20           O  
ATOM   1987  OD2 ASP A 140     -17.609 -47.915  -7.246  1.00 42.20           O  
ATOM   1988  N   ILE A 141     -13.666 -45.644 -10.645  1.00 51.78           N  
ATOM   1989  H   ILE A 141     -13.816 -44.731 -10.240  1.00 51.78           H  
ATOM   1990  CA  ILE A 141     -12.252 -46.097 -10.635  1.00 51.78           C  
ATOM   1991  HA  ILE A 141     -12.007 -46.341  -9.601  1.00 51.78           H  
ATOM   1992  C   ILE A 141     -11.305 -44.962 -11.057  1.00 51.78           C  
ATOM   1993  CB  ILE A 141     -11.906 -47.351 -11.492  1.00 51.78           C  
ATOM   1994  HB  ILE A 141     -10.822 -47.337 -11.606  1.00 51.78           H  
ATOM   1995  O   ILE A 141     -11.141 -44.690 -12.238  1.00 51.78           O  
ATOM   1996  CG1 ILE A 141     -12.445 -47.314 -12.950  1.00 51.78           C  
ATOM   1997 HG12 ILE A 141     -11.671 -46.863 -13.572  1.00 51.78           H  
ATOM   1998 HG13 ILE A 141     -13.303 -46.648 -13.047  1.00 51.78           H  
ATOM   1999  CG2 ILE A 141     -12.125 -48.648 -10.680  1.00 51.78           C  
ATOM   2000 HG21 ILE A 141     -11.627 -48.573  -9.714  1.00 51.78           H  
ATOM   2001 HG22 ILE A 141     -13.185 -48.837 -10.510  1.00 51.78           H  
ATOM   2002 HG23 ILE A 141     -11.700 -49.497 -11.215  1.00 51.78           H  
ATOM   2003  CD1 ILE A 141     -12.797 -48.656 -13.596  1.00 51.78           C  
ATOM   2004 HD11 ILE A 141     -13.125 -48.486 -14.621  1.00 51.78           H  
ATOM   2005 HD12 ILE A 141     -11.919 -49.303 -13.609  1.00 51.78           H  
ATOM   2006 HD13 ILE A 141     -13.604 -49.140 -13.045  1.00 51.78           H  
ATOM   2007  N   SER A 142     -10.624 -44.351 -10.088  1.00 44.15           N  
ATOM   2008  H   SER A 142     -11.028 -44.419  -9.165  1.00 44.15           H  
ATOM   2009  CA  SER A 142      -9.163 -44.163 -10.101  1.00 44.15           C  
ATOM   2010  HA  SER A 142      -8.697 -45.141  -9.981  1.00 44.15           H  
ATOM   2011  C   SER A 142      -8.773 -43.296  -8.908  1.00 44.15           C  
ATOM   2012  CB  SER A 142      -8.571 -43.556 -11.388  1.00 44.15           C  
ATOM   2013  HB2 SER A 142      -7.494 -43.449 -11.257  1.00 44.15           H  
ATOM   2014  HB3 SER A 142      -8.734 -44.228 -12.231  1.00 44.15           H  
ATOM   2015  O   SER A 142      -8.977 -42.084  -8.890  1.00 44.15           O  
ATOM   2016  OG  SER A 142      -9.113 -42.290 -11.684  1.00 44.15           O  
ATOM   2017  HG  SER A 142      -9.189 -41.808 -10.857  1.00 44.15           H  
ATOM   2018  N   THR A 143      -8.209 -43.949  -7.903  1.00 47.73           N  
ATOM   2019  H   THR A 143      -8.089 -44.948  -7.992  1.00 47.73           H  
ATOM   2020  CA  THR A 143      -7.350 -43.343  -6.891  1.00 47.73           C  
ATOM   2021  HA  THR A 143      -7.919 -42.663  -6.258  1.00 47.73           H  
ATOM   2022  C   THR A 143      -6.226 -42.578  -7.591  1.00 47.73           C  
ATOM   2023  CB  THR A 143      -6.752 -44.478  -6.039  1.00 47.73           C  
ATOM   2024  HB  THR A 143      -5.926 -44.096  -5.438  1.00 47.73           H  
ATOM   2025  O   THR A 143      -5.411 -43.184  -8.287  1.00 47.73           O  
ATOM   2026  CG2 THR A 143      -7.805 -45.094  -5.116  1.00 47.73           C  
ATOM   2027 HG21 THR A 143      -8.619 -45.528  -5.697  1.00 47.73           H  
ATOM   2028 HG22 THR A 143      -7.340 -45.876  -4.516  1.00 47.73           H  
ATOM   2029 HG23 THR A 143      -8.202 -44.329  -4.449  1.00 47.73           H  
ATOM   2030  OG1 THR A 143      -6.299 -45.519  -6.883  1.00 47.73           O  
ATOM   2031  HG1 THR A 143      -5.538 -45.170  -7.353  1.00 47.73           H  
ATOM   2032  N   VAL A 144      -6.199 -41.255  -7.439  1.00 49.50           N  
ATOM   2033  H   VAL A 144      -6.930 -40.810  -6.903  1.00 49.50           H  
ATOM   2034  CA  VAL A 144      -5.046 -40.434  -7.817  1.00 49.50           C  
ATOM   2035  HA  VAL A 144      -4.508 -40.912  -8.636  1.00 49.50           H  
ATOM   2036  C   VAL A 144      -4.126 -40.386  -6.605  1.00 49.50           C  
ATOM   2037  CB  VAL A 144      -5.470 -39.033  -8.304  1.00 49.50           C  
ATOM   2038  HB  VAL A 144      -6.061 -38.543  -7.531  1.00 49.50           H  
ATOM   2039  O   VAL A 144      -4.457 -39.767  -5.594  1.00 49.50           O  
ATOM   2040  CG1 VAL A 144      -4.259 -38.150  -8.633  1.00 49.50           C  
ATOM   2041 HG11 VAL A 144      -3.634 -38.630  -9.386  1.00 49.50           H  
ATOM   2042 HG12 VAL A 144      -4.595 -37.183  -9.008  1.00 49.50           H  
ATOM   2043 HG13 VAL A 144      -3.664 -37.979  -7.736  1.00 49.50           H  
ATOM   2044  CG2 VAL A 144      -6.325 -39.145  -9.575  1.00 49.50           C  
ATOM   2045 HG21 VAL A 144      -5.764 -39.649 -10.362  1.00 49.50           H  
ATOM   2046 HG22 VAL A 144      -7.234 -39.710  -9.370  1.00 49.50           H  
ATOM   2047 HG23 VAL A 144      -6.609 -38.150  -9.918  1.00 49.50           H  
ATOM   2048  N   ASP A 145      -2.997 -41.084  -6.709  1.00 43.82           N  
ATOM   2049  H   ASP A 145      -2.842 -41.634  -7.541  1.00 43.82           H  
ATOM   2050  CA  ASP A 145      -1.874 -40.964  -5.786  1.00 43.82           C  
ATOM   2051  HA  ASP A 145      -2.200 -41.231  -4.781  1.00 43.82           H  
ATOM   2052  C   ASP A 145      -1.392 -39.508  -5.767  1.00 43.82           C  
ATOM   2053  CB  ASP A 145      -0.724 -41.902  -6.210  1.00 43.82           C  
ATOM   2054  HB2 ASP A 145      -0.647 -41.920  -7.297  1.00 43.82           H  
ATOM   2055  HB3 ASP A 145       0.211 -41.497  -5.823  1.00 43.82           H  
ATOM   2056  O   ASP A 145      -0.881 -38.981  -6.756  1.00 43.82           O  
ATOM   2057  CG  ASP A 145      -0.845 -43.330  -5.665  1.00 43.82           C  
ATOM   2058  OD1 ASP A 145      -1.337 -43.477  -4.524  1.00 43.82           O  
ATOM   2059  OD2 ASP A 145      -0.408 -44.259  -6.379  1.00 43.82           O  
ATOM   2060  N   VAL A 146      -1.547 -38.849  -4.620  1.00 43.04           N  
ATOM   2061  H   VAL A 146      -2.033 -39.322  -3.871  1.00 43.04           H  
ATOM   2062  CA  VAL A 146      -0.892 -37.572  -4.330  1.00 43.04           C  
ATOM   2063  HA  VAL A 146      -0.867 -36.971  -5.238  1.00 43.04           H  
ATOM   2064  C   VAL A 146       0.546 -37.890  -3.934  1.00 43.04           C  
ATOM   2065  CB  VAL A 146      -1.651 -36.766  -3.254  1.00 43.04           C  
ATOM   2066  HB  VAL A 146      -1.704 -37.345  -2.333  1.00 43.04           H  
ATOM   2067  O   VAL A 146       0.875 -38.039  -2.760  1.00 43.04           O  
ATOM   2068  CG1 VAL A 146      -0.970 -35.420  -2.957  1.00 43.04           C  
ATOM   2069 HG11 VAL A 146      -1.556 -34.864  -2.225  1.00 43.04           H  
ATOM   2070 HG12 VAL A 146      -0.885 -34.834  -3.872  1.00 43.04           H  
ATOM   2071 HG13 VAL A 146       0.024 -35.583  -2.541  1.00 43.04           H  
ATOM   2072  CG2 VAL A 146      -3.084 -36.459  -3.712  1.00 43.04           C  
ATOM   2073 HG21 VAL A 146      -3.067 -35.896  -4.646  1.00 43.04           H  
ATOM   2074 HG22 VAL A 146      -3.635 -37.386  -3.871  1.00 43.04           H  
ATOM   2075 HG23 VAL A 146      -3.604 -35.879  -2.949  1.00 43.04           H  
ATOM   2076  N   THR A 147       1.424 -38.021  -4.925  1.00 44.91           N  
ATOM   2077  H   THR A 147       1.089 -38.047  -5.877  1.00 44.91           H  
ATOM   2078  CA  THR A 147       2.866 -37.952  -4.690  1.00 44.91           C  
ATOM   2079  HA  THR A 147       3.115 -38.525  -3.797  1.00 44.91           H  
ATOM   2080  C   THR A 147       3.239 -36.496  -4.441  1.00 44.91           C  
ATOM   2081  CB  THR A 147       3.678 -38.534  -5.854  1.00 44.91           C  
ATOM   2082  HB  THR A 147       4.723 -38.248  -5.734  1.00 44.91           H  
ATOM   2083  O   THR A 147       3.354 -35.702  -5.373  1.00 44.91           O  
ATOM   2084  CG2 THR A 147       3.599 -40.059  -5.882  1.00 44.91           C  
ATOM   2085 HG21 THR A 147       2.565 -40.375  -6.022  1.00 44.91           H  
ATOM   2086 HG22 THR A 147       4.199 -40.437  -6.710  1.00 44.91           H  
ATOM   2087 HG23 THR A 147       3.980 -40.470  -4.948  1.00 44.91           H  
ATOM   2088  OG1 THR A 147       3.205 -38.043  -7.085  1.00 44.91           O  
ATOM   2089  HG1 THR A 147       3.218 -37.085  -7.025  1.00 44.91           H  
ATOM   2090  N   SER A 148       3.425 -36.136  -3.173  1.00 43.48           N  
ATOM   2091  H   SER A 148       3.211 -36.799  -2.443  1.00 43.48           H  
ATOM   2092  CA  SER A 148       4.133 -34.919  -2.791  1.00 43.48           C  
ATOM   2093  HA  SER A 148       3.683 -34.060  -3.289  1.00 43.48           H  
ATOM   2094  C   SER A 148       5.594 -35.045  -3.232  1.00 43.48           C  
ATOM   2095  CB  SER A 148       4.033 -34.715  -1.273  1.00 43.48           C  
ATOM   2096  HB2 SER A 148       4.650 -33.865  -0.980  1.00 43.48           H  
ATOM   2097  HB3 SER A 148       2.998 -34.507  -1.004  1.00 43.48           H  
ATOM   2098  O   SER A 148       6.350 -35.827  -2.651  1.00 43.48           O  
ATOM   2099  OG  SER A 148       4.466 -35.876  -0.588  1.00 43.48           O  
ATOM   2100  HG  SER A 148       5.312 -36.124  -0.969  1.00 43.48           H  
ATOM   2101  N   SER A 149       6.000 -34.289  -4.251  1.00 49.38           N  
ATOM   2102  H   SER A 149       5.331 -33.722  -4.752  1.00 49.38           H  
ATOM   2103  CA  SER A 149       7.413 -34.016  -4.499  1.00 49.38           C  
ATOM   2104  HA  SER A 149       7.963 -34.956  -4.538  1.00 49.38           H  
ATOM   2105  C   SER A 149       7.934 -33.178  -3.334  1.00 49.38           C  
ATOM   2106  CB  SER A 149       7.613 -33.297  -5.839  1.00 49.38           C  
ATOM   2107  HB2 SER A 149       8.665 -33.042  -5.963  1.00 49.38           H  
ATOM   2108  HB3 SER A 149       7.315 -33.961  -6.650  1.00 49.38           H  
ATOM   2109  O   SER A 149       7.590 -32.007  -3.185  1.00 49.38           O  
ATOM   2110  OG  SER A 149       6.832 -32.122  -5.895  1.00 49.38           O  
ATOM   2111  HG  SER A 149       7.134 -31.538  -5.195  1.00 49.38           H  
ATOM   2112  N   ILE A 150       8.717 -33.812  -2.469  1.00 49.40           N  
ATOM   2113  H   ILE A 150       8.891 -34.796  -2.621  1.00 49.40           H  
ATOM   2114  CA  ILE A 150       9.548 -33.125  -1.489  1.00 49.40           C  
ATOM   2115  HA  ILE A 150       8.963 -32.374  -0.956  1.00 49.40           H  
ATOM   2116  C   ILE A 150      10.641 -32.428  -2.296  1.00 49.40           C  
ATOM   2117  CB  ILE A 150      10.114 -34.151  -0.476  1.00 49.40           C  
ATOM   2118  HB  ILE A 150      10.603 -34.947  -1.037  1.00 49.40           H  
ATOM   2119  O   ILE A 150      11.511 -33.106  -2.839  1.00 49.40           O  
ATOM   2120  CG1 ILE A 150       8.967 -34.774   0.357  1.00 49.40           C  
ATOM   2121 HG12 ILE A 150       8.132 -35.031  -0.295  1.00 49.40           H  
ATOM   2122 HG13 ILE A 150       8.606 -34.045   1.082  1.00 49.40           H  
ATOM   2123  CG2 ILE A 150      11.166 -33.510   0.450  1.00 49.40           C  
ATOM   2124 HG21 ILE A 150      10.729 -32.672   0.994  1.00 49.40           H  
ATOM   2125 HG22 ILE A 150      12.010 -33.143  -0.133  1.00 49.40           H  
ATOM   2126 HG23 ILE A 150      11.551 -34.241   1.160  1.00 49.40           H  
ATOM   2127  CD1 ILE A 150       9.365 -36.062   1.088  1.00 49.40           C  
ATOM   2128 HD11 ILE A 150       9.745 -36.792   0.374  1.00 49.40           H  
ATOM   2129 HD12 ILE A 150      10.125 -35.857   1.842  1.00 49.40           H  
ATOM   2130 HD13 ILE A 150       8.488 -36.478   1.585  1.00 49.40           H  
ATOM   2131  N   ASP A 151      10.585 -31.101  -2.394  1.00 47.36           N  
ATOM   2132  H   ASP A 151       9.783 -30.607  -2.029  1.00 47.36           H  
ATOM   2133  CA  ASP A 151      11.765 -30.313  -2.739  1.00 47.36           C  
ATOM   2134  HA  ASP A 151      12.201 -30.708  -3.658  1.00 47.36           H  
ATOM   2135  C   ASP A 151      12.765 -30.473  -1.586  1.00 47.36           C  
ATOM   2136  CB  ASP A 151      11.415 -28.821  -2.938  1.00 47.36           C  
ATOM   2137  HB2 ASP A 151      12.218 -28.216  -2.518  1.00 47.36           H  
ATOM   2138  HB3 ASP A 151      10.507 -28.580  -2.384  1.00 47.36           H  
ATOM   2139  O   ASP A 151      12.458 -30.077  -0.453  1.00 47.36           O  
ATOM   2140  CG  ASP A 151      11.264 -28.390  -4.402  1.00 47.36           C  
ATOM   2141  OD1 ASP A 151      11.854 -29.058  -5.281  1.00 47.36           O  
ATOM   2142  OD2 ASP A 151      10.581 -27.365  -4.618  1.00 47.36           O  
ATOM   2143  N   PRO A 152      13.952 -31.065  -1.808  1.00 55.23           N  
ATOM   2144  CA  PRO A 152      15.013 -30.965  -0.833  1.00 55.23           C  
ATOM   2145  HA  PRO A 152      14.648 -31.206   0.165  1.00 55.23           H  
ATOM   2146  C   PRO A 152      15.504 -29.522  -0.871  1.00 55.23           C  
ATOM   2147  CB  PRO A 152      16.061 -31.996  -1.245  1.00 55.23           C  
ATOM   2148  HB2 PRO A 152      15.807 -32.961  -0.808  1.00 55.23           H  
ATOM   2149  HB3 PRO A 152      17.068 -31.698  -0.954  1.00 55.23           H  
ATOM   2150  O   PRO A 152      16.195 -29.094  -1.795  1.00 55.23           O  
ATOM   2151  CG  PRO A 152      15.902 -32.069  -2.764  1.00 55.23           C  
ATOM   2152  HG2 PRO A 152      16.530 -31.314  -3.236  1.00 55.23           H  
ATOM   2153  HG3 PRO A 152      16.156 -33.059  -3.145  1.00 55.23           H  
ATOM   2154  CD  PRO A 152      14.429 -31.734  -3.011  1.00 55.23           C  
ATOM   2155  HD2 PRO A 152      14.338 -31.087  -3.884  1.00 55.23           H  
ATOM   2156  HD3 PRO A 152      13.874 -32.658  -3.168  1.00 55.23           H  
ATOM   2157  N   ILE A 153      15.120 -28.775   0.158  1.00 45.48           N  
ATOM   2158  H   ILE A 153      14.430 -29.173   0.779  1.00 45.48           H  
ATOM   2159  CA  ILE A 153      15.753 -27.518   0.532  1.00 45.48           C  
ATOM   2160  HA  ILE A 153      15.475 -26.770  -0.211  1.00 45.48           H  
ATOM   2161  C   ILE A 153      17.262 -27.764   0.481  1.00 45.48           C  
ATOM   2162  CB  ILE A 153      15.317 -27.039   1.940  1.00 45.48           C  
ATOM   2163  HB  ILE A 153      15.990 -27.475   2.678  1.00 45.48           H  
ATOM   2164  O   ILE A 153      17.792 -28.639   1.169  1.00 45.48           O  
ATOM   2165  CG1 ILE A 153      13.880 -27.477   2.322  1.00 45.48           C  
ATOM   2166 HG12 ILE A 153      13.790 -28.561   2.245  1.00 45.48           H  
ATOM   2167 HG13 ILE A 153      13.162 -27.023   1.640  1.00 45.48           H  
ATOM   2168  CG2 ILE A 153      15.466 -25.507   1.997  1.00 45.48           C  
ATOM   2169 HG21 ILE A 153      16.475 -25.223   1.697  1.00 45.48           H  
ATOM   2170 HG22 ILE A 153      14.744 -25.033   1.332  1.00 45.48           H  
ATOM   2171 HG23 ILE A 153      15.314 -25.152   3.016  1.00 45.48           H  
ATOM   2172  CD1 ILE A 153      13.493 -27.147   3.765  1.00 45.48           C  
ATOM   2173 HD11 ILE A 153      12.528 -27.601   3.991  1.00 45.48           H  
ATOM   2174 HD12 ILE A 153      13.408 -26.068   3.899  1.00 45.48           H  
ATOM   2175 HD13 ILE A 153      14.241 -27.543   4.452  1.00 45.48           H  
ATOM   2176  N   SER A 154      17.928 -27.044  -0.411  1.00 42.74           N  
ATOM   2177  H   SER A 154      17.404 -26.429  -1.016  1.00 42.74           H  
ATOM   2178  CA  SER A 154      19.367 -27.065  -0.601  1.00 42.74           C  
ATOM   2179  HA  SER A 154      19.700 -28.096  -0.718  1.00 42.74           H  
ATOM   2180  C   SER A 154      20.049 -26.476   0.634  1.00 42.74           C  
ATOM   2181  CB  SER A 154      19.697 -26.297  -1.887  1.00 42.74           C  
ATOM   2182  HB2 SER A 154      20.773 -26.138  -1.957  1.00 42.74           H  
ATOM   2183  HB3 SER A 154      19.370 -26.884  -2.745  1.00 42.74           H  
ATOM   2184  O   SER A 154      20.393 -25.295   0.663  1.00 42.74           O  
ATOM   2185  OG  SER A 154      19.018 -25.055  -1.898  1.00 42.74           O  
ATOM   2186  HG  SER A 154      19.301 -24.593  -1.106  1.00 42.74           H  
ATOM   2187  N   ASP A 155      20.236 -27.309   1.654  1.00 41.32           N  
ATOM   2188  H   ASP A 155      19.747 -28.193   1.639  1.00 41.32           H  
ATOM   2189  CA  ASP A 155      21.217 -27.087   2.706  1.00 41.32           C  
ATOM   2190  HA  ASP A 155      21.149 -26.055   3.049  1.00 41.32           H  
ATOM   2191  C   ASP A 155      22.606 -27.287   2.094  1.00 41.32           C  
ATOM   2192  CB  ASP A 155      20.974 -28.022   3.908  1.00 41.32           C  
ATOM   2193  HB2 ASP A 155      21.925 -28.174   4.419  1.00 41.32           H  
ATOM   2194  HB3 ASP A 155      20.631 -28.994   3.553  1.00 41.32           H  
ATOM   2195  O   ASP A 155      23.065 -28.403   1.839  1.00 41.32           O  
ATOM   2196  CG  ASP A 155      19.992 -27.469   4.951  1.00 41.32           C  
ATOM   2197  OD1 ASP A 155      19.768 -26.236   4.968  1.00 41.32           O  
ATOM   2198  OD2 ASP A 155      19.531 -28.280   5.785  1.00 41.32           O  
ATOM   2199  N   LEU A 156      23.285 -26.174   1.823  1.00 41.95           N  
ATOM   2200  H   LEU A 156      22.810 -25.295   1.972  1.00 41.95           H  
ATOM   2201  CA  LEU A 156      24.689 -26.156   1.441  1.00 41.95           C  
ATOM   2202  HA  LEU A 156      24.840 -26.914   0.673  1.00 41.95           H  
ATOM   2203  C   LEU A 156      25.537 -26.537   2.665  1.00 41.95           C  
ATOM   2204  CB  LEU A 156      25.022 -24.773   0.846  1.00 41.95           C  
ATOM   2205  HB2 LEU A 156      24.864 -24.019   1.617  1.00 41.95           H  
ATOM   2206  HB3 LEU A 156      24.323 -24.567   0.035  1.00 41.95           H  
ATOM   2207  O   LEU A 156      26.055 -25.682   3.383  1.00 41.95           O  
ATOM   2208  CG  LEU A 156      26.457 -24.626   0.303  1.00 41.95           C  
ATOM   2209  HG  LEU A 156      27.172 -24.852   1.093  1.00 41.95           H  
ATOM   2210  CD1 LEU A 156      26.734 -25.554  -0.883  1.00 41.95           C  
ATOM   2211 HD11 LEU A 156      27.733 -25.362  -1.276  1.00 41.95           H  
ATOM   2212 HD12 LEU A 156      25.999 -25.385  -1.669  1.00 41.95           H  
ATOM   2213 HD13 LEU A 156      26.687 -26.595  -0.562  1.00 41.95           H  
ATOM   2214  CD2 LEU A 156      26.690 -23.186  -0.156  1.00 41.95           C  
ATOM   2215 HD21 LEU A 156      26.005 -22.937  -0.967  1.00 41.95           H  
ATOM   2216 HD22 LEU A 156      27.717 -23.069  -0.500  1.00 41.95           H  
ATOM   2217 HD23 LEU A 156      26.520 -22.506   0.679  1.00 41.95           H  
ATOM   2218  N   SER A 157      25.697 -27.839   2.907  1.00 42.43           N  
ATOM   2219  H   SER A 157      25.120 -28.492   2.396  1.00 42.43           H  
ATOM   2220  CA  SER A 157      26.752 -28.351   3.775  1.00 42.43           C  
ATOM   2221  HA  SER A 157      26.820 -27.707   4.652  1.00 42.43           H  
ATOM   2222  C   SER A 157      28.080 -28.281   3.018  1.00 42.43           C  
ATOM   2223  CB  SER A 157      26.437 -29.762   4.289  1.00 42.43           C  
ATOM   2224  HB2 SER A 157      27.183 -30.037   5.035  1.00 42.43           H  
ATOM   2225  HB3 SER A 157      25.456 -29.766   4.763  1.00 42.43           H  
ATOM   2226  O   SER A 157      28.392 -29.132   2.182  1.00 42.43           O  
ATOM   2227  OG  SER A 157      26.462 -30.721   3.254  1.00 42.43           O  
ATOM   2228  HG  SER A 157      27.186 -30.499   2.664  1.00 42.43           H  
ATOM   2229  N   VAL A 158      28.873 -27.248   3.303  1.00 42.46           N  
ATOM   2230  H   VAL A 158      28.503 -26.527   3.905  1.00 42.46           H  
ATOM   2231  CA  VAL A 158      30.268 -27.145   2.862  1.00 42.46           C  
ATOM   2232  HA  VAL A 158      30.320 -27.404   1.804  1.00 42.46           H  
ATOM   2233  C   VAL A 158      31.095 -28.173   3.640  1.00 42.46           C  
ATOM   2234  CB  VAL A 158      30.807 -25.705   3.018  1.00 42.46           C  
ATOM   2235  HB  VAL A 158      30.774 -25.416   4.068  1.00 42.46           H  
ATOM   2236  O   VAL A 158      31.690 -27.879   4.673  1.00 42.46           O  
ATOM   2237  CG1 VAL A 158      32.253 -25.574   2.516  1.00 42.46           C  
ATOM   2238 HG11 VAL A 158      32.921 -26.198   3.109  1.00 42.46           H  
ATOM   2239 HG12 VAL A 158      32.315 -25.871   1.469  1.00 42.46           H  
ATOM   2240 HG13 VAL A 158      32.584 -24.540   2.614  1.00 42.46           H  
ATOM   2241  CG2 VAL A 158      29.955 -24.710   2.219  1.00 42.46           C  
ATOM   2242 HG21 VAL A 158      29.909 -25.006   1.171  1.00 42.46           H  
ATOM   2243 HG22 VAL A 158      30.383 -23.710   2.290  1.00 42.46           H  
ATOM   2244 HG23 VAL A 158      28.945 -24.671   2.627  1.00 42.46           H  
ATOM   2245  N   THR A 159      31.109 -29.412   3.158  1.00 45.76           N  
ATOM   2246  H   THR A 159      30.455 -29.639   2.423  1.00 45.76           H  
ATOM   2247  CA  THR A 159      32.101 -30.421   3.546  1.00 45.76           C  
ATOM   2248  HA  THR A 159      32.431 -30.203   4.561  1.00 45.76           H  
ATOM   2249  C   THR A 159      33.308 -30.281   2.632  1.00 45.76           C  
ATOM   2250  CB  THR A 159      31.561 -31.863   3.541  1.00 45.76           C  
ATOM   2251  HB  THR A 159      32.274 -32.523   3.046  1.00 45.76           H  
ATOM   2252  O   THR A 159      33.219 -30.489   1.424  1.00 45.76           O  
ATOM   2253  CG2 THR A 159      31.366 -32.362   4.972  1.00 45.76           C  
ATOM   2254 HG21 THR A 159      30.958 -33.373   4.949  1.00 45.76           H  
ATOM   2255 HG22 THR A 159      32.322 -32.378   5.495  1.00 45.76           H  
ATOM   2256 HG23 THR A 159      30.669 -31.710   5.498  1.00 45.76           H  
ATOM   2257  OG1 THR A 159      30.314 -31.976   2.896  1.00 45.76           O  
ATOM   2258  HG1 THR A 159      30.445 -31.839   1.955  1.00 45.76           H  
ATOM   2259  N   GLY A 160      34.431 -29.882   3.227  1.00 40.05           N  
ATOM   2260  H   GLY A 160      34.397 -29.694   4.219  1.00 40.05           H  
ATOM   2261  CA  GLY A 160      35.689 -29.639   2.539  1.00 40.05           C  
ATOM   2262  HA2 GLY A 160      36.436 -29.300   3.257  1.00 40.05           H  
ATOM   2263  HA3 GLY A 160      35.542 -28.849   1.803  1.00 40.05           H  
ATOM   2264  C   GLY A 160      36.230 -30.885   1.845  1.00 40.05           C  
ATOM   2265  O   GLY A 160      36.553 -31.882   2.486  1.00 40.05           O  
ATOM   2266  N   THR A 161      36.398 -30.788   0.531  1.00 44.46           N  
ATOM   2267  H   THR A 161      35.965 -30.020   0.039  1.00 44.46           H  
ATOM   2268  CA  THR A 161      37.268 -31.673  -0.239  1.00 44.46           C  
ATOM   2269  HA  THR A 161      37.525 -32.542   0.366  1.00 44.46           H  
ATOM   2270  C   THR A 161      38.556 -30.932  -0.563  1.00 44.46           C  
ATOM   2271  CB  THR A 161      36.590 -32.207  -1.503  1.00 44.46           C  
ATOM   2272  HB  THR A 161      37.340 -32.669  -2.144  1.00 44.46           H  
ATOM   2273  O   THR A 161      38.578 -29.971  -1.329  1.00 44.46           O  
ATOM   2274  CG2 THR A 161      35.539 -33.258  -1.147  1.00 44.46           C  
ATOM   2275 HG21 THR A 161      34.766 -32.815  -0.519  1.00 44.46           H  
ATOM   2276 HG22 THR A 161      35.080 -33.630  -2.063  1.00 44.46           H  
ATOM   2277 HG23 THR A 161      36.005 -34.089  -0.618  1.00 44.46           H  
ATOM   2278  OG1 THR A 161      35.959 -31.163  -2.205  1.00 44.46           O  
ATOM   2279  HG1 THR A 161      36.628 -30.507  -2.417  1.00 44.46           H  
ATOM   2280  N   THR A 162      39.634 -31.398   0.056  1.00 40.85           N  
ATOM   2281  H   THR A 162      39.512 -32.169   0.695  1.00 40.85           H  
ATOM   2282  CA  THR A 162      41.021 -31.020  -0.202  1.00 40.85           C  
ATOM   2283  HA  THR A 162      41.150 -29.946  -0.071  1.00 40.85           H  
ATOM   2284  C   THR A 162      41.419 -31.409  -1.626  1.00 40.85           C  
ATOM   2285  CB  THR A 162      41.923 -31.773   0.794  1.00 40.85           C  
ATOM   2286  HB  THR A 162      42.962 -31.690   0.476  1.00 40.85           H  
ATOM   2287  O   THR A 162      41.579 -32.594  -1.914  1.00 40.85           O  
ATOM   2288  CG2 THR A 162      41.800 -31.225   2.215  1.00 40.85           C  
ATOM   2289 HG21 THR A 162      42.075 -30.170   2.229  1.00 40.85           H  
ATOM   2290 HG22 THR A 162      40.779 -31.337   2.579  1.00 40.85           H  
ATOM   2291 HG23 THR A 162      42.474 -31.774   2.873  1.00 40.85           H  
ATOM   2292  OG1 THR A 162      41.548 -33.134   0.844  1.00 40.85           O  
ATOM   2293  HG1 THR A 162      41.607 -33.459  -0.057  1.00 40.85           H  
ATOM   2294  N   ILE A 163      41.613 -30.425  -2.505  1.00 51.21           N  
ATOM   2295  H   ILE A 163      41.387 -29.478  -2.236  1.00 51.21           H  
ATOM   2296  CA  ILE A 163      42.312 -30.618  -3.779  1.00 51.21           C  
ATOM   2297  HA  ILE A 163      42.384 -31.685  -3.990  1.00 51.21           H  
ATOM   2298  C   ILE A 163      43.733 -30.090  -3.596  1.00 51.21           C  
ATOM   2299  CB  ILE A 163      41.550 -29.999  -4.971  1.00 51.21           C  
ATOM   2300  HB  ILE A 163      41.383 -28.940  -4.774  1.00 51.21           H  
ATOM   2301  O   ILE A 163      43.968 -28.901  -3.397  1.00 51.21           O  
ATOM   2302  CG1 ILE A 163      40.182 -30.709  -5.119  1.00 51.21           C  
ATOM   2303 HG12 ILE A 163      40.341 -31.764  -5.342  1.00 51.21           H  
ATOM   2304 HG13 ILE A 163      39.639 -30.646  -4.176  1.00 51.21           H  
ATOM   2305  CG2 ILE A 163      42.380 -30.140  -6.264  1.00 51.21           C  
ATOM   2306 HG21 ILE A 163      43.336 -29.627  -6.164  1.00 51.21           H  
ATOM   2307 HG22 ILE A 163      41.856 -29.678  -7.101  1.00 51.21           H  
ATOM   2308 HG23 ILE A 163      42.557 -31.191  -6.490  1.00 51.21           H  
ATOM   2309  CD1 ILE A 163      39.268 -30.112  -6.196  1.00 51.21           C  
ATOM   2310 HD11 ILE A 163      39.151 -29.041  -6.032  1.00 51.21           H  
ATOM   2311 HD12 ILE A 163      39.679 -30.289  -7.190  1.00 51.21           H  
ATOM   2312 HD13 ILE A 163      38.289 -30.588  -6.139  1.00 51.21           H  
ATOM   2313  N   SER A 164      44.677 -31.024  -3.607  1.00 44.31           N  
ATOM   2314  H   SER A 164      44.394 -31.980  -3.768  1.00 44.31           H  
ATOM   2315  CA  SER A 164      46.112 -30.795  -3.538  1.00 44.31           C  
ATOM   2316  HA  SER A 164      46.339 -30.094  -2.734  1.00 44.31           H  
ATOM   2317  C   SER A 164      46.623 -30.228  -4.863  1.00 44.31           C  
ATOM   2318  CB  SER A 164      46.792 -32.141  -3.240  1.00 44.31           C  
ATOM   2319  HB2 SER A 164      46.497 -32.488  -2.250  1.00 44.31           H  
ATOM   2320  HB3 SER A 164      47.874 -32.010  -3.257  1.00 44.31           H  
ATOM   2321  O   SER A 164      46.832 -30.990  -5.799  1.00 44.31           O  
ATOM   2322  OG  SER A 164      46.413 -33.109  -4.204  1.00 44.31           O  
ATOM   2323  HG  SER A 164      46.588 -32.717  -5.063  1.00 44.31           H  
ATOM   2324  N   ASN A 165      46.857 -28.919  -4.933  1.00 51.76           N  
ATOM   2325  H   ASN A 165      46.540 -28.329  -4.177  1.00 51.76           H  
ATOM   2326  CA  ASN A 165      47.711 -28.304  -5.951  1.00 51.76           C  
ATOM   2327  HA  ASN A 165      48.386 -29.061  -6.350  1.00 51.76           H  
ATOM   2328  C   ASN A 165      48.582 -27.235  -5.282  1.00 51.76           C  
ATOM   2329  CB  ASN A 165      46.866 -27.747  -7.112  1.00 51.76           C  
ATOM   2330  HB2 ASN A 165      47.410 -26.940  -7.604  1.00 51.76           H  
ATOM   2331  HB3 ASN A 165      45.935 -27.333  -6.723  1.00 51.76           H  
ATOM   2332  O   ASN A 165      48.079 -26.328  -4.620  1.00 51.76           O  
ATOM   2333  CG  ASN A 165      46.555 -28.777  -8.189  1.00 51.76           C  
ATOM   2334  ND2 ASN A 165      45.565 -28.523  -9.010  1.00 51.76           N  
ATOM   2335 HD21 ASN A 165      45.410 -29.210  -9.734  1.00 51.76           H  
ATOM   2336 HD22 ASN A 165      45.024 -27.675  -8.921  1.00 51.76           H  
ATOM   2337  OD1 ASN A 165      47.218 -29.783  -8.361  1.00 51.76           O  
ATOM   2338  N   THR A 166      49.897 -27.370  -5.435  1.00 58.59           N  
ATOM   2339  H   THR A 166      50.232 -28.083  -6.068  1.00 58.59           H  
ATOM   2340  CA  THR A 166      50.953 -26.695  -4.660  1.00 58.59           C  
ATOM   2341  HA  THR A 166      50.648 -26.689  -3.614  1.00 58.59           H  
ATOM   2342  C   THR A 166      51.195 -25.219  -5.015  1.00 58.59           C  
ATOM   2343  CB  THR A 166      52.260 -27.512  -4.762  1.00 58.59           C  
ATOM   2344  HB  THR A 166      53.101 -26.953  -4.350  1.00 58.59           H  
ATOM   2345  O   THR A 166      52.261 -24.714  -4.695  1.00 58.59           O  
ATOM   2346  CG2 THR A 166      52.163 -28.836  -3.999  1.00 58.59           C  
ATOM   2347 HG21 THR A 166      51.372 -29.459  -4.416  1.00 58.59           H  
ATOM   2348 HG22 THR A 166      53.113 -29.365  -4.081  1.00 58.59           H  
ATOM   2349 HG23 THR A 166      51.957 -28.638  -2.947  1.00 58.59           H  
ATOM   2350  OG1 THR A 166      52.523 -27.842  -6.109  1.00 58.59           O  
ATOM   2351  HG1 THR A 166      52.853 -27.046  -6.532  1.00 58.59           H  
ATOM   2352  N   ASP A 167      50.238 -24.526  -5.645  1.00 58.80           N  
ATOM   2353  H   ASP A 167      49.367 -24.995  -5.849  1.00 58.80           H  
ATOM   2354  CA  ASP A 167      50.433 -23.154  -6.161  1.00 58.80           C  
ATOM   2355  HA  ASP A 167      51.154 -22.665  -5.506  1.00 58.80           H  
ATOM   2356  C   ASP A 167      49.182 -22.245  -6.069  1.00 58.80           C  
ATOM   2357  CB  ASP A 167      51.030 -23.232  -7.591  1.00 58.80           C  
ATOM   2358  HB2 ASP A 167      51.010 -24.266  -7.934  1.00 58.80           H  
ATOM   2359  HB3 ASP A 167      50.414 -22.676  -8.298  1.00 58.80           H  
ATOM   2360  O   ASP A 167      49.009 -21.306  -6.843  1.00 58.80           O  
ATOM   2361  CG  ASP A 167      52.474 -22.720  -7.712  1.00 58.80           C  
ATOM   2362  OD1 ASP A 167      53.009 -22.135  -6.743  1.00 58.80           O  
ATOM   2363  OD2 ASP A 167      53.050 -22.942  -8.800  1.00 58.80           O  
ATOM   2364  N   SER A 168      48.279 -22.500  -5.114  1.00 50.98           N  
ATOM   2365  H   SER A 168      48.492 -23.211  -4.429  1.00 50.98           H  
ATOM   2366  CA  SER A 168      47.005 -21.760  -5.002  1.00 50.98           C  
ATOM   2367  HA  SER A 168      46.895 -21.097  -5.860  1.00 50.98           H  
ATOM   2368  C   SER A 168      46.957 -20.896  -3.736  1.00 50.98           C  
ATOM   2369  CB  SER A 168      45.804 -22.714  -5.052  1.00 50.98           C  
ATOM   2370  HB2 SER A 168      45.638 -23.133  -4.060  1.00 50.98           H  
ATOM   2371  HB3 SER A 168      44.913 -22.156  -5.342  1.00 50.98           H  
ATOM   2372  O   SER A 168      47.083 -21.413  -2.627  1.00 50.98           O  
ATOM   2373  OG  SER A 168      46.009 -23.788  -5.954  1.00 50.98           O  
ATOM   2374  HG  SER A 168      46.743 -24.309  -5.620  1.00 50.98           H  
ATOM   2375  N   ALA A 169      46.763 -19.581  -3.890  1.00 51.11           N  
ATOM   2376  H   ALA A 169      46.674 -19.221  -4.829  1.00 51.11           H  
ATOM   2377  CA  ALA A 169      46.649 -18.627  -2.785  1.00 51.11           C  
ATOM   2378  HA  ALA A 169      47.504 -18.768  -2.125  1.00 51.11           H  
ATOM   2379  C   ALA A 169      45.361 -18.856  -1.968  1.00 51.11           C  
ATOM   2380  CB  ALA A 169      46.717 -17.203  -3.355  1.00 51.11           C  
ATOM   2381  HB1 ALA A 169      45.878 -17.031  -4.030  1.00 51.11           H  
ATOM   2382  HB2 ALA A 169      46.666 -16.481  -2.540  1.00 51.11           H  
ATOM   2383  HB3 ALA A 169      47.652 -17.062  -3.896  1.00 51.11           H  
ATOM   2384  O   ALA A 169      44.256 -18.831  -2.505  1.00 51.11           O  
ATOM   2385  N   VAL A 170      45.510 -19.066  -0.658  1.00 59.10           N  
ATOM   2386  H   VAL A 170      46.449 -19.078  -0.285  1.00 59.10           H  
ATOM   2387  CA  VAL A 170      44.402 -19.245   0.291  1.00 59.10           C  
ATOM   2388  HA  VAL A 170      43.580 -19.754  -0.212  1.00 59.10           H  
ATOM   2389  C   VAL A 170      43.914 -17.866   0.750  1.00 59.10           C  
ATOM   2390  CB  VAL A 170      44.851 -20.122   1.482  1.00 59.10           C  
ATOM   2391  HB  VAL A 170      45.682 -19.635   1.993  1.00 59.10           H  
ATOM   2392  O   VAL A 170      44.672 -17.127   1.376  1.00 59.10           O  
ATOM   2393  CG1 VAL A 170      43.722 -20.344   2.495  1.00 59.10           C  
ATOM   2394 HG11 VAL A 170      43.411 -19.392   2.927  1.00 59.10           H  
ATOM   2395 HG12 VAL A 170      44.069 -20.983   3.306  1.00 59.10           H  
ATOM   2396 HG13 VAL A 170      42.865 -20.812   2.010  1.00 59.10           H  
ATOM   2397  CG2 VAL A 170      45.329 -21.505   1.008  1.00 59.10           C  
ATOM   2398 HG21 VAL A 170      46.193 -21.407   0.350  1.00 59.10           H  
ATOM   2399 HG22 VAL A 170      45.621 -22.110   1.866  1.00 59.10           H  
ATOM   2400 HG23 VAL A 170      44.529 -22.011   0.467  1.00 59.10           H  
ATOM   2401  N   ILE A 171      42.663 -17.511   0.437  1.00 59.02           N  
ATOM   2402  H   ILE A 171      42.102 -18.159  -0.097  1.00 59.02           H  
ATOM   2403  CA  ILE A 171      42.002 -16.293   0.934  1.00 59.02           C  
ATOM   2404  HA  ILE A 171      42.763 -15.560   1.202  1.00 59.02           H  
ATOM   2405  C   ILE A 171      41.227 -16.652   2.203  1.00 59.02           C  
ATOM   2406  CB  ILE A 171      41.104 -15.643  -0.149  1.00 59.02           C  
ATOM   2407  HB  ILE A 171      40.391 -16.390  -0.499  1.00 59.02           H  
ATOM   2408  O   ILE A 171      40.268 -17.421   2.160  1.00 59.02           O  
ATOM   2409  CG1 ILE A 171      41.969 -15.178  -1.345  1.00 59.02           C  
ATOM   2410 HG12 ILE A 171      42.646 -14.388  -1.020  1.00 59.02           H  
ATOM   2411 HG13 ILE A 171      42.577 -16.013  -1.695  1.00 59.02           H  
ATOM   2412  CG2 ILE A 171      40.314 -14.450   0.428  1.00 59.02           C  
ATOM   2413 HG21 ILE A 171      39.628 -14.051  -0.319  1.00 59.02           H  
ATOM   2414 HG22 ILE A 171      40.997 -13.664   0.749  1.00 59.02           H  
ATOM   2415 HG23 ILE A 171      39.712 -14.762   1.282  1.00 59.02           H  
ATOM   2416  CD1 ILE A 171      41.164 -14.678  -2.552  1.00 59.02           C  
ATOM   2417 HD11 ILE A 171      40.437 -15.433  -2.852  1.00 59.02           H  
ATOM   2418 HD12 ILE A 171      40.651 -13.747  -2.313  1.00 59.02           H  
ATOM   2419 HD13 ILE A 171      41.844 -14.492  -3.384  1.00 59.02           H  
ATOM   2420  N   ASP A 172      41.653 -16.086   3.329  1.00 55.51           N  
ATOM   2421  H   ASP A 172      42.462 -15.482   3.289  1.00 55.51           H  
ATOM   2422  CA  ASP A 172      41.007 -16.242   4.631  1.00 55.51           C  
ATOM   2423  HA  ASP A 172      40.623 -17.259   4.710  1.00 55.51           H  
ATOM   2424  C   ASP A 172      39.825 -15.259   4.737  1.00 55.51           C  
ATOM   2425  CB  ASP A 172      42.080 -16.051   5.724  1.00 55.51           C  
ATOM   2426  HB2 ASP A 172      42.988 -16.565   5.409  1.00 55.51           H  
ATOM   2427  HB3 ASP A 172      42.322 -14.992   5.821  1.00 55.51           H  
ATOM   2428  O   ASP A 172      40.013 -14.053   4.909  1.00 55.51           O  
ATOM   2429  CG  ASP A 172      41.696 -16.620   7.095  1.00 55.51           C  
ATOM   2430  OD1 ASP A 172      40.690 -17.360   7.173  1.00 55.51           O  
ATOM   2431  OD2 ASP A 172      42.437 -16.331   8.062  1.00 55.51           O  
ATOM   2432  N   VAL A 173      38.594 -15.750   4.561  1.00 62.70           N  
ATOM   2433  H   VAL A 173      38.501 -16.742   4.393  1.00 62.70           H  
ATOM   2434  CA  VAL A 173      37.373 -14.932   4.672  1.00 62.70           C  
ATOM   2435  HA  VAL A 173      37.644 -13.885   4.533  1.00 62.70           H  
ATOM   2436  C   VAL A 173      36.808 -15.069   6.084  1.00 62.70           C  
ATOM   2437  CB  VAL A 173      36.331 -15.253   3.578  1.00 62.70           C  
ATOM   2438  HB  VAL A 173      35.963 -16.270   3.708  1.00 62.70           H  
ATOM   2439  O   VAL A 173      35.983 -15.935   6.369  1.00 62.70           O  
ATOM   2440  CG1 VAL A 173      35.145 -14.276   3.647  1.00 62.70           C  
ATOM   2441 HG11 VAL A 173      34.634 -14.372   4.605  1.00 62.70           H  
ATOM   2442 HG12 VAL A 173      35.494 -13.251   3.525  1.00 62.70           H  
ATOM   2443 HG13 VAL A 173      34.431 -14.509   2.857  1.00 62.70           H  
ATOM   2444  CG2 VAL A 173      36.931 -15.134   2.170  1.00 62.70           C  
ATOM   2445 HG21 VAL A 173      36.161 -15.313   1.420  1.00 62.70           H  
ATOM   2446 HG22 VAL A 173      37.356 -14.141   2.025  1.00 62.70           H  
ATOM   2447 HG23 VAL A 173      37.712 -15.883   2.037  1.00 62.70           H  
ATOM   2448  N   GLN A 174      37.244 -14.190   6.986  1.00 67.16           N  
ATOM   2449  H   GLN A 174      37.981 -13.558   6.707  1.00 67.16           H  
ATOM   2450  CA  GLN A 174      36.595 -13.990   8.284  1.00 67.16           C  
ATOM   2451  HA  GLN A 174      36.365 -14.966   8.712  1.00 67.16           H  
ATOM   2452  C   GLN A 174      35.295 -13.181   8.099  1.00 67.16           C  
ATOM   2453  CB  GLN A 174      37.552 -13.257   9.238  1.00 67.16           C  
ATOM   2454  HB2 GLN A 174      36.974 -12.781  10.030  1.00 67.16           H  
ATOM   2455  HB3 GLN A 174      38.050 -12.459   8.686  1.00 67.16           H  
ATOM   2456  O   GLN A 174      35.341 -12.092   7.518  1.00 67.16           O  
ATOM   2457  CG  GLN A 174      38.622 -14.169   9.866  1.00 67.16           C  
ATOM   2458  HG2 GLN A 174      39.555 -13.611   9.940  1.00 67.16           H  
ATOM   2459  HG3 GLN A 174      38.811 -15.027   9.220  1.00 67.16           H  
ATOM   2460  CD  GLN A 174      38.260 -14.633  11.276  1.00 67.16           C  
ATOM   2461  NE2 GLN A 174      38.311 -15.916  11.551  1.00 67.16           N  
ATOM   2462 HE21 GLN A 174      38.096 -16.190  12.499  1.00 67.16           H  
ATOM   2463 HE22 GLN A 174      38.640 -16.559  10.845  1.00 67.16           H  
ATOM   2464  OE1 GLN A 174      37.939 -13.854  12.162  1.00 67.16           O  
ATOM   2465  N   PRO A 175      34.132 -13.643   8.601  1.00 53.81           N  
ATOM   2466  CA  PRO A 175      32.903 -12.861   8.540  1.00 53.81           C  
ATOM   2467  HA  PRO A 175      32.728 -12.536   7.514  1.00 53.81           H  
ATOM   2468  C   PRO A 175      33.016 -11.627   9.446  1.00 53.81           C  
ATOM   2469  CB  PRO A 175      31.780 -13.819   8.950  1.00 53.81           C  
ATOM   2470  HB2 PRO A 175      31.396 -14.323   8.063  1.00 53.81           H  
ATOM   2471  HB3 PRO A 175      30.974 -13.309   9.476  1.00 53.81           H  
ATOM   2472  O   PRO A 175      33.216 -11.733  10.657  1.00 53.81           O  
ATOM   2473  CG  PRO A 175      32.486 -14.840   9.843  1.00 53.81           C  
ATOM   2474  HG2 PRO A 175      31.989 -15.810   9.819  1.00 53.81           H  
ATOM   2475  HG3 PRO A 175      32.532 -14.461  10.863  1.00 53.81           H  
ATOM   2476  CD  PRO A 175      33.900 -14.916   9.266  1.00 53.81           C  
ATOM   2477  HD2 PRO A 175      34.620 -15.083  10.068  1.00 53.81           H  
ATOM   2478  HD3 PRO A 175      33.959 -15.721   8.533  1.00 53.81           H  
ATOM   2479  N   SER A 176      32.877 -10.442   8.849  1.00 63.16           N  
ATOM   2480  H   SER A 176      32.780 -10.434   7.844  1.00 63.16           H  
ATOM   2481  CA  SER A 176      32.845  -9.164   9.568  1.00 63.16           C  
ATOM   2482  HA  SER A 176      33.786  -9.064  10.110  1.00 63.16           H  
ATOM   2483  C   SER A 176      31.662  -9.125  10.552  1.00 63.16           C  
ATOM   2484  CB  SER A 176      32.742  -8.015   8.562  1.00 63.16           C  
ATOM   2485  HB2 SER A 176      31.815  -8.111   7.996  1.00 63.16           H  
ATOM   2486  HB3 SER A 176      33.584  -8.069   7.872  1.00 63.16           H  
ATOM   2487  O   SER A 176      30.553  -9.527  10.182  1.00 63.16           O  
ATOM   2488  OG  SER A 176      32.762  -6.764   9.218  1.00 63.16           O  
ATOM   2489  HG  SER A 176      32.767  -6.072   8.552  1.00 63.16           H  
ATOM   2490  N   PRO A 177      31.844  -8.651  11.802  1.00 56.28           N  
ATOM   2491  CA  PRO A 177      30.744  -8.541  12.749  1.00 56.28           C  
ATOM   2492  HA  PRO A 177      30.282  -9.518  12.884  1.00 56.28           H  
ATOM   2493  C   PRO A 177      29.699  -7.555  12.210  1.00 56.28           C  
ATOM   2494  CB  PRO A 177      31.378  -8.094  14.071  1.00 56.28           C  
ATOM   2495  HB2 PRO A 177      30.717  -7.447  14.647  1.00 56.28           H  
ATOM   2496  HB3 PRO A 177      31.652  -8.975  14.652  1.00 56.28           H  
ATOM   2497  O   PRO A 177      30.006  -6.398  11.926  1.00 56.28           O  
ATOM   2498  CG  PRO A 177      32.649  -7.364  13.633  1.00 56.28           C  
ATOM   2499  HG2 PRO A 177      33.424  -7.403  14.398  1.00 56.28           H  
ATOM   2500  HG3 PRO A 177      32.409  -6.331  13.383  1.00 56.28           H  
ATOM   2501  CD  PRO A 177      33.069  -8.107  12.366  1.00 56.28           C  
ATOM   2502  HD2 PRO A 177      33.741  -8.926  12.620  1.00 56.28           H  
ATOM   2503  HD3 PRO A 177      33.558  -7.419  11.677  1.00 56.28           H  
ATOM   2504  N   GLY A 178      28.456  -8.028  12.071  1.00 63.55           N  
ATOM   2505  H   GLY A 178      28.320  -9.017  12.227  1.00 63.55           H  
ATOM   2506  CA  GLY A 178      27.338  -7.259  11.523  1.00 63.55           C  
ATOM   2507  HA2 GLY A 178      26.418  -7.837  11.613  1.00 63.55           H  
ATOM   2508  HA3 GLY A 178      27.537  -7.099  10.463  1.00 63.55           H  
ATOM   2509  C   GLY A 178      27.125  -5.890  12.195  1.00 63.55           C  
ATOM   2510  O   GLY A 178      27.554  -5.660  13.332  1.00 63.55           O  
ATOM   2511  N   PRO A 179      26.445  -4.954  11.509  1.00 52.27           N  
ATOM   2512  CA  PRO A 179      26.398  -3.552  11.903  1.00 52.27           C  
ATOM   2513  HA  PRO A 179      27.414  -3.158  11.945  1.00 52.27           H  
ATOM   2514  C   PRO A 179      25.737  -3.378  13.277  1.00 52.27           C  
ATOM   2515  CB  PRO A 179      25.638  -2.839  10.777  1.00 52.27           C  
ATOM   2516  HB2 PRO A 179      25.041  -2.004  11.143  1.00 52.27           H  
ATOM   2517  HB3 PRO A 179      26.349  -2.493  10.026  1.00 52.27           H  
ATOM   2518  O   PRO A 179      24.554  -3.665  13.470  1.00 52.27           O  
ATOM   2519  CG  PRO A 179      24.765  -3.940  10.174  1.00 52.27           C  
ATOM   2520  HG2 PRO A 179      24.522  -3.741   9.130  1.00 52.27           H  
ATOM   2521  HG3 PRO A 179      23.856  -4.056  10.765  1.00 52.27           H  
ATOM   2522  CD  PRO A 179      25.636  -5.185  10.323  1.00 52.27           C  
ATOM   2523  HD2 PRO A 179      26.286  -5.285   9.454  1.00 52.27           H  
ATOM   2524  HD3 PRO A 179      25.011  -6.072  10.430  1.00 52.27           H  
ATOM   2525  N   ARG A 180      26.492  -2.851  14.249  1.00 51.35           N  
ATOM   2526  H   ARG A 180      27.467  -2.688  14.043  1.00 51.35           H  
ATOM   2527  CA  ARG A 180      25.940  -2.410  15.538  1.00 51.35           C  
ATOM   2528  HA  ARG A 180      25.306  -3.204  15.933  1.00 51.35           H  
ATOM   2529  C   ARG A 180      25.062  -1.175  15.315  1.00 51.35           C  
ATOM   2530  CB  ARG A 180      27.065  -2.117  16.549  1.00 51.35           C  
ATOM   2531  HB2 ARG A 180      27.838  -1.516  16.069  1.00 51.35           H  
ATOM   2532  HB3 ARG A 180      26.644  -1.532  17.367  1.00 51.35           H  
ATOM   2533  O   ARG A 180      25.562  -0.107  14.973  1.00 51.35           O  
ATOM   2534  CG  ARG A 180      27.686  -3.390  17.144  1.00 51.35           C  
ATOM   2535  HG2 ARG A 180      28.144  -3.981  16.351  1.00 51.35           H  
ATOM   2536  HG3 ARG A 180      26.903  -3.980  17.619  1.00 51.35           H  
ATOM   2537  CD  ARG A 180      28.749  -3.022  18.190  1.00 51.35           C  
ATOM   2538  HD2 ARG A 180      28.306  -2.342  18.918  1.00 51.35           H  
ATOM   2539  HD3 ARG A 180      29.568  -2.510  17.684  1.00 51.35           H  
ATOM   2540  NE  ARG A 180      29.266  -4.212  18.893  1.00 51.35           N  
ATOM   2541  HE  ARG A 180      28.879  -5.103  18.617  1.00 51.35           H  
ATOM   2542  NH1 ARG A 180      30.839  -3.145  20.187  1.00 51.35           N  
ATOM   2543 HH11 ARG A 180      30.615  -2.277  19.723  1.00 51.35           H  
ATOM   2544 HH12 ARG A 180      31.601  -3.191  20.848  1.00 51.35           H  
ATOM   2545  NH2 ARG A 180      30.581  -5.354  20.365  1.00 51.35           N  
ATOM   2546 HH21 ARG A 180      30.162  -6.224  20.068  1.00 51.35           H  
ATOM   2547 HH22 ARG A 180      31.337  -5.375  21.035  1.00 51.35           H  
ATOM   2548  CZ  ARG A 180      30.221  -4.231  19.809  1.00 51.35           C  
ATOM   2549  N   ARG A 181      23.752  -1.293  15.562  1.00 49.26           N  
ATOM   2550  H   ARG A 181      23.400  -2.219  15.759  1.00 49.26           H  
ATOM   2551  CA  ARG A 181      22.838  -0.138  15.648  1.00 49.26           C  
ATOM   2552  HA  ARG A 181      22.965   0.479  14.758  1.00 49.26           H  
ATOM   2553  C   ARG A 181      23.209   0.726  16.857  1.00 49.26           C  
ATOM   2554  CB  ARG A 181      21.369  -0.602  15.746  1.00 49.26           C  
ATOM   2555  HB2 ARG A 181      21.320  -1.592  16.198  1.00 49.26           H  
ATOM   2556  HB3 ARG A 181      20.829   0.085  16.398  1.00 49.26           H  
ATOM   2557  O   ARG A 181      22.972   0.327  17.994  1.00 49.26           O  
ATOM   2558  CG  ARG A 181      20.645  -0.605  14.393  1.00 49.26           C  
ATOM   2559  HG2 ARG A 181      21.141  -1.296  13.711  1.00 49.26           H  
ATOM   2560  HG3 ARG A 181      20.677   0.399  13.971  1.00 49.26           H  
ATOM   2561  CD  ARG A 181      19.182  -1.029  14.586  1.00 49.26           C  
ATOM   2562  HD2 ARG A 181      19.163  -2.078  14.883  1.00 49.26           H  
ATOM   2563  HD3 ARG A 181      18.745  -0.430  15.385  1.00 49.26           H  
ATOM   2564  NE  ARG A 181      18.385  -0.842  13.358  1.00 49.26           N  
ATOM   2565  HE  ARG A 181      18.864  -0.445  12.563  1.00 49.26           H  
ATOM   2566  NH1 ARG A 181      16.419  -1.747  14.133  1.00 49.26           N  
ATOM   2567 HH11 ARG A 181      16.887  -1.992  14.994  1.00 49.26           H  
ATOM   2568 HH12 ARG A 181      15.476  -2.060  13.955  1.00 49.26           H  
ATOM   2569  NH2 ARG A 181      16.520  -0.945  12.053  1.00 49.26           N  
ATOM   2570 HH21 ARG A 181      15.570  -1.251  11.900  1.00 49.26           H  
ATOM   2571 HH22 ARG A 181      17.038  -0.553  11.279  1.00 49.26           H  
ATOM   2572  CZ  ARG A 181      17.116  -1.175  13.189  1.00 49.26           C  
ATOM   2573  N   VAL A 182      23.736   1.923  16.614  1.00 48.77           N  
ATOM   2574  H   VAL A 182      23.977   2.155  15.661  1.00 48.77           H  
ATOM   2575  CA  VAL A 182      23.872   2.975  17.632  1.00 48.77           C  
ATOM   2576  HA  VAL A 182      23.895   2.514  18.620  1.00 48.77           H  
ATOM   2577  C   VAL A 182      22.641   3.878  17.547  1.00 48.77           C  
ATOM   2578  CB  VAL A 182      25.184   3.770  17.469  1.00 48.77           C  
ATOM   2579  HB  VAL A 182      25.147   4.345  16.543  1.00 48.77           H  
ATOM   2580  O   VAL A 182      22.346   4.431  16.491  1.00 48.77           O  
ATOM   2581  CG1 VAL A 182      25.383   4.736  18.645  1.00 48.77           C  
ATOM   2582 HG11 VAL A 182      25.424   4.186  19.586  1.00 48.77           H  
ATOM   2583 HG12 VAL A 182      26.316   5.284  18.514  1.00 48.77           H  
ATOM   2584 HG13 VAL A 182      24.570   5.460  18.683  1.00 48.77           H  
ATOM   2585  CG2 VAL A 182      26.405   2.840  17.414  1.00 48.77           C  
ATOM   2586 HG21 VAL A 182      27.318   3.432  17.355  1.00 48.77           H  
ATOM   2587 HG22 VAL A 182      26.361   2.207  16.527  1.00 48.77           H  
ATOM   2588 HG23 VAL A 182      26.441   2.211  18.304  1.00 48.77           H  
ATOM   2589  N   ILE A 183      21.893   4.008  18.645  1.00 47.22           N  
ATOM   2590  H   ILE A 183      22.192   3.541  19.489  1.00 47.22           H  
ATOM   2591  CA  ILE A 183      20.745   4.920  18.734  1.00 47.22           C  
ATOM   2592  HA  ILE A 183      20.287   5.017  17.749  1.00 47.22           H  
ATOM   2593  C   ILE A 183      21.270   6.293  19.156  1.00 47.22           C  
ATOM   2594  CB  ILE A 183      19.664   4.376  19.701  1.00 47.22           C  
ATOM   2595  HB  ILE A 183      20.117   4.242  20.683  1.00 47.22           H  
ATOM   2596  O   ILE A 183      21.753   6.452  20.274  1.00 47.22           O  
ATOM   2597  CG1 ILE A 183      19.136   3.005  19.213  1.00 47.22           C  
ATOM   2598 HG12 ILE A 183      18.631   3.130  18.255  1.00 47.22           H  
ATOM   2599 HG13 ILE A 183      19.976   2.328  19.061  1.00 47.22           H  
ATOM   2600  CG2 ILE A 183      18.504   5.385  19.838  1.00 47.22           C  
ATOM   2601 HG21 ILE A 183      18.022   5.541  18.872  1.00 47.22           H  
ATOM   2602 HG22 ILE A 183      18.870   6.341  20.213  1.00 47.22           H  
ATOM   2603 HG23 ILE A 183      17.767   5.024  20.555  1.00 47.22           H  
ATOM   2604  CD1 ILE A 183      18.181   2.310  20.193  1.00 47.22           C  
ATOM   2605 HD11 ILE A 183      17.971   1.302  19.835  1.00 47.22           H  
ATOM   2606 HD12 ILE A 183      17.239   2.854  20.263  1.00 47.22           H  
ATOM   2607 HD13 ILE A 183      18.642   2.246  21.179  1.00 47.22           H  
ATOM   2608  N   ILE A 184      21.163   7.286  18.271  1.00 51.43           N  
ATOM   2609  H   ILE A 184      20.794   7.074  17.355  1.00 51.43           H  
ATOM   2610  CA  ILE A 184      21.460   8.690  18.577  1.00 51.43           C  
ATOM   2611  HA  ILE A 184      22.005   8.749  19.519  1.00 51.43           H  
ATOM   2612  C   ILE A 184      20.127   9.419  18.747  1.00 51.43           C  
ATOM   2613  CB  ILE A 184      22.352   9.333  17.487  1.00 51.43           C  
ATOM   2614  HB  ILE A 184      21.809   9.316  16.542  1.00 51.43           H  
ATOM   2615  O   ILE A 184      19.356   9.550  17.799  1.00 51.43           O  
ATOM   2616  CG1 ILE A 184      23.668   8.538  17.305  1.00 51.43           C  
ATOM   2617 HG12 ILE A 184      24.246   8.574  18.229  1.00 51.43           H  
ATOM   2618 HG13 ILE A 184      23.436   7.494  17.097  1.00 51.43           H  
ATOM   2619  CG2 ILE A 184      22.651  10.802  17.852  1.00 51.43           C  
ATOM   2620 HG21 ILE A 184      21.725  11.363  17.979  1.00 51.43           H  
ATOM   2621 HG22 ILE A 184      23.228  10.850  18.775  1.00 51.43           H  
ATOM   2622 HG23 ILE A 184      23.214  11.282  17.052  1.00 51.43           H  
ATOM   2623  CD1 ILE A 184      24.548   9.030  16.149  1.00 51.43           C  
ATOM   2624 HD11 ILE A 184      25.378   8.338  16.011  1.00 51.43           H  
ATOM   2625 HD12 ILE A 184      23.965   9.070  15.228  1.00 51.43           H  
ATOM   2626 HD13 ILE A 184      24.957  10.016  16.369  1.00 51.43           H  
ATOM   2627  N   THR A 185      19.843   9.905  19.954  1.00 38.70           N  
ATOM   2628  H   THR A 185      20.477   9.730  20.720  1.00 38.70           H  
ATOM   2629  CA  THR A 185      18.702  10.792  20.214  1.00 38.70           C  
ATOM   2630  HA  THR A 185      17.864  10.508  19.577  1.00 38.70           H  
ATOM   2631  C   THR A 185      19.090  12.234  19.885  1.00 38.70           C  
ATOM   2632  CB  THR A 185      18.241  10.688  21.677  1.00 38.70           C  
ATOM   2633  HB  THR A 185      17.540  11.496  21.889  1.00 38.70           H  
ATOM   2634  O   THR A 185      19.932  12.808  20.573  1.00 38.70           O  
ATOM   2635  CG2 THR A 185      17.548   9.356  21.963  1.00 38.70           C  
ATOM   2636 HG21 THR A 185      18.238   8.530  21.793  1.00 38.70           H  
ATOM   2637 HG22 THR A 185      17.221   9.336  23.003  1.00 38.70           H  
ATOM   2638 HG23 THR A 185      16.679   9.244  21.315  1.00 38.70           H  
ATOM   2639  OG1 THR A 185      19.345  10.787  22.548  1.00 38.70           O  
ATOM   2640  HG1 THR A 185      19.790  11.612  22.341  1.00 38.70           H  
ATOM   2641  N   ARG A 186      18.473  12.833  18.859  1.00 55.34           N  
ATOM   2642  H   ARG A 186      17.814  12.293  18.317  1.00 55.34           H  
ATOM   2643  CA  ARG A 186      18.511  14.285  18.606  1.00 55.34           C  
ATOM   2644  HA  ARG A 186      19.227  14.754  19.281  1.00 55.34           H  
ATOM   2645  C   ARG A 186      17.151  14.901  18.922  1.00 55.34           C  
ATOM   2646  CB  ARG A 186      18.939  14.601  17.160  1.00 55.34           C  
ATOM   2647  HB2 ARG A 186      18.606  15.609  16.912  1.00 55.34           H  
ATOM   2648  HB3 ARG A 186      18.456  13.909  16.471  1.00 55.34           H  
ATOM   2649  O   ARG A 186      16.120  14.324  18.586  1.00 55.34           O  
ATOM   2650  CG  ARG A 186      20.464  14.553  16.978  1.00 55.34           C  
ATOM   2651  HG2 ARG A 186      20.930  15.240  17.684  1.00 55.34           H  
ATOM   2652  HG3 ARG A 186      20.822  13.542  17.175  1.00 55.34           H  
ATOM   2653  CD  ARG A 186      20.847  14.964  15.550  1.00 55.34           C  
ATOM   2654  HD2 ARG A 186      20.426  15.949  15.348  1.00 55.34           H  
ATOM   2655  HD3 ARG A 186      20.409  14.251  14.852  1.00 55.34           H  
ATOM   2656  NE  ARG A 186      22.312  15.010  15.365  1.00 55.34           N  
ATOM   2657  HE  ARG A 186      22.881  14.828  16.179  1.00 55.34           H  
ATOM   2658  NH1 ARG A 186      22.300  15.584  13.140  1.00 55.34           N  
ATOM   2659 HH11 ARG A 186      22.792  15.825  12.291  1.00 55.34           H  
ATOM   2660 HH12 ARG A 186      21.292  15.633  13.165  1.00 55.34           H  
ATOM   2661  NH2 ARG A 186      24.247  15.328  14.197  1.00 55.34           N  
ATOM   2662 HH21 ARG A 186      24.715  15.556  13.332  1.00 55.34           H  
ATOM   2663 HH22 ARG A 186      24.792  15.136  15.025  1.00 55.34           H  
ATOM   2664  CZ  ARG A 186      22.943  15.305  14.240  1.00 55.34           C  
ATOM   2665  N   SER A 187      17.163  16.056  19.581  1.00 47.86           N  
ATOM   2666  H   SER A 187      18.055  16.467  19.818  1.00 47.86           H  
ATOM   2667  CA  SER A 187      15.981  16.874  19.851  1.00 47.86           C  
ATOM   2668  HA  SER A 187      15.079  16.343  19.546  1.00 47.86           H  
ATOM   2669  C   SER A 187      16.075  18.168  19.051  1.00 47.86           C  
ATOM   2670  CB  SER A 187      15.865  17.180  21.352  1.00 47.86           C  
ATOM   2671  HB2 SER A 187      14.985  17.801  21.522  1.00 47.86           H  
ATOM   2672  HB3 SER A 187      15.748  16.248  21.905  1.00 47.86           H  
ATOM   2673  O   SER A 187      16.951  18.985  19.337  1.00 47.86           O  
ATOM   2674  OG  SER A 187      17.013  17.863  21.820  1.00 47.86           O  
ATOM   2675  HG  SER A 187      17.215  18.542  21.172  1.00 47.86           H  
ATOM   2676  N   ASP A 188      15.162  18.367  18.105  1.00 59.42           N  
ATOM   2677  H   ASP A 188      14.493  17.641  17.890  1.00 59.42           H  
ATOM   2678  CA  ASP A 188      15.051  19.616  17.351  1.00 59.42           C  
ATOM   2679  HA  ASP A 188      15.975  20.184  17.458  1.00 59.42           H  
ATOM   2680  C   ASP A 188      13.909  20.472  17.917  1.00 59.42           C  
ATOM   2681  CB  ASP A 188      14.882  19.330  15.850  1.00 59.42           C  
ATOM   2682  HB2 ASP A 188      14.009  18.694  15.705  1.00 59.42           H  
ATOM   2683  HB3 ASP A 188      14.702  20.273  15.335  1.00 59.42           H  
ATOM   2684  O   ASP A 188      12.791  19.993  18.123  1.00 59.42           O  
ATOM   2685  CG  ASP A 188      16.118  18.668  15.221  1.00 59.42           C  
ATOM   2686  OD1 ASP A 188      17.247  18.966  15.672  1.00 59.42           O  
ATOM   2687  OD2 ASP A 188      15.922  17.840  14.306  1.00 59.42           O  
ATOM   2688  N   PHE A 189      14.192  21.752  18.169  1.00 51.08           N  
ATOM   2689  H   PHE A 189      15.121  22.080  17.950  1.00 51.08           H  
ATOM   2690  CA  PHE A 189      13.196  22.762  18.531  1.00 51.08           C  
ATOM   2691  HA  PHE A 189      12.293  22.275  18.900  1.00 51.08           H  
ATOM   2692  C   PHE A 189      12.826  23.568  17.281  1.00 51.08           C  
ATOM   2693  CB  PHE A 189      13.734  23.668  19.654  1.00 51.08           C  
ATOM   2694  HB2 PHE A 189      14.784  23.896  19.468  1.00 51.08           H  
ATOM   2695  HB3 PHE A 189      13.196  24.615  19.616  1.00 51.08           H  
ATOM   2696  O   PHE A 189      13.657  24.294  16.743  1.00 51.08           O  
ATOM   2697  CG  PHE A 189      13.574  23.105  21.055  1.00 51.08           C  
ATOM   2698  CD1 PHE A 189      12.415  23.402  21.799  1.00 51.08           C  
ATOM   2699  HD1 PHE A 189      11.644  24.024  21.368  1.00 51.08           H  
ATOM   2700  CD2 PHE A 189      14.577  22.300  21.625  1.00 51.08           C  
ATOM   2701  HD2 PHE A 189      15.467  22.065  21.059  1.00 51.08           H  
ATOM   2702  CE1 PHE A 189      12.260  22.901  23.104  1.00 51.08           C  
ATOM   2703  HE1 PHE A 189      11.372  23.137  23.671  1.00 51.08           H  
ATOM   2704  CE2 PHE A 189      14.424  21.798  22.931  1.00 51.08           C  
ATOM   2705  HE2 PHE A 189      15.199  21.182  23.363  1.00 51.08           H  
ATOM   2706  CZ  PHE A 189      13.266  22.099  23.671  1.00 51.08           C  
ATOM   2707  HZ  PHE A 189      13.153  21.716  24.674  1.00 51.08           H  
ATOM   2708  N   ASN A 190      11.575  23.458  16.826  1.00 54.75           N  
ATOM   2709  H   ASN A 190      10.938  22.844  17.314  1.00 54.75           H  
ATOM   2710  CA  ASN A 190      11.050  24.259  15.718  1.00 54.75           C  
ATOM   2711  HA  ASN A 190      11.860  24.484  15.025  1.00 54.75           H  
ATOM   2712  C   ASN A 190      10.514  25.602  16.238  1.00 54.75           C  
ATOM   2713  CB  ASN A 190       9.976  23.460  14.952  1.00 54.75           C  
ATOM   2714  HB2 ASN A 190       9.222  24.148  14.571  1.00 54.75           H  
ATOM   2715  HB3 ASN A 190       9.475  22.748  15.609  1.00 54.75           H  
ATOM   2716  O   ASN A 190       9.546  25.633  16.998  1.00 54.75           O  
ATOM   2717  CG  ASN A 190      10.557  22.758  13.739  1.00 54.75           C  
ATOM   2718  ND2 ASN A 190      10.505  21.449  13.667  1.00 54.75           N  
ATOM   2719 HD21 ASN A 190      10.161  20.893  14.436  1.00 54.75           H  
ATOM   2720 HD22 ASN A 190      10.966  21.054  12.860  1.00 54.75           H  
ATOM   2721  OD1 ASN A 190      11.072  23.386  12.838  1.00 54.75           O  
ATOM   2722  N   ASN A 191      11.130  26.706  15.809  1.00 53.21           N  
ATOM   2723  H   ASN A 191      11.899  26.597  15.164  1.00 53.21           H  
ATOM   2724  CA  ASN A 191      10.593  28.056  15.977  1.00 53.21           C  
ATOM   2725  HA  ASN A 191       9.968  28.078  16.870  1.00 53.21           H  
ATOM   2726  C   ASN A 191       9.747  28.411  14.734  1.00 53.21           C  
ATOM   2727  CB  ASN A 191      11.761  29.038  16.198  1.00 53.21           C  
ATOM   2728  HB2 ASN A 191      12.410  29.025  15.322  1.00 53.21           H  
ATOM   2729  HB3 ASN A 191      12.342  28.717  17.063  1.00 53.21           H  
ATOM   2730  O   ASN A 191      10.279  28.338  13.627  1.00 53.21           O  
ATOM   2731  CG  ASN A 191      11.313  30.473  16.434  1.00 53.21           C  
ATOM   2732  ND2 ASN A 191      12.235  31.392  16.576  1.00 53.21           N  
ATOM   2733 HD21 ASN A 191      11.889  32.341  16.580  1.00 53.21           H  
ATOM   2734 HD22 ASN A 191      13.215  31.165  16.488  1.00 53.21           H  
ATOM   2735  OD1 ASN A 191      10.142  30.794  16.500  1.00 53.21           O  
ATOM   2736  N   PRO A 192       8.462  28.797  14.868  1.00 57.12           N  
ATOM   2737  CA  PRO A 192       7.560  29.026  13.731  1.00 57.12           C  
ATOM   2738  HA  PRO A 192       7.565  28.139  13.099  1.00 57.12           H  
ATOM   2739  C   PRO A 192       7.902  30.217  12.816  1.00 57.12           C  
ATOM   2740  CB  PRO A 192       6.164  29.176  14.353  1.00 57.12           C  
ATOM   2741  HB2 PRO A 192       5.681  28.200  14.396  1.00 57.12           H  
ATOM   2742  HB3 PRO A 192       5.532  29.879  13.810  1.00 57.12           H  
ATOM   2743  O   PRO A 192       7.183  30.438  11.847  1.00 57.12           O  
ATOM   2744  CG  PRO A 192       6.449  29.662  15.771  1.00 57.12           C  
ATOM   2745  HG2 PRO A 192       5.633  29.429  16.455  1.00 57.12           H  
ATOM   2746  HG3 PRO A 192       6.658  30.732  15.762  1.00 57.12           H  
ATOM   2747  CD  PRO A 192       7.716  28.892  16.116  1.00 57.12           C  
ATOM   2748  HD2 PRO A 192       7.456  27.889  16.454  1.00 57.12           H  
ATOM   2749  HD3 PRO A 192       8.260  29.415  16.903  1.00 57.12           H  
ATOM   2750  N   SER A 193       8.953  30.995  13.082  1.00 56.79           N  
ATOM   2751  H   SER A 193       9.511  30.816  13.904  1.00 56.79           H  
ATOM   2752  CA  SER A 193       9.288  32.174  12.271  1.00 56.79           C  
ATOM   2753  HA  SER A 193       8.366  32.574  11.850  1.00 56.79           H  
ATOM   2754  C   SER A 193      10.197  31.903  11.065  1.00 56.79           C  
ATOM   2755  CB  SER A 193       9.854  33.276  13.169  1.00 56.79           C  
ATOM   2756  HB2 SER A 193       9.069  33.611  13.847  1.00 56.79           H  
ATOM   2757  HB3 SER A 193      10.174  34.124  12.563  1.00 56.79           H  
ATOM   2758  O   SER A 193      10.325  32.790  10.226  1.00 56.79           O  
ATOM   2759  OG  SER A 193      10.936  32.793  13.936  1.00 56.79           O  
ATOM   2760  HG  SER A 193      11.719  32.807  13.380  1.00 56.79           H  
ATOM   2761  N   TYR A 194      10.814  30.719  10.939  1.00 48.12           N  
ATOM   2762  H   TYR A 194      10.644  29.998  11.626  1.00 48.12           H  
ATOM   2763  CA  TYR A 194      11.714  30.402   9.818  1.00 48.12           C  
ATOM   2764  HA  TYR A 194      11.409  30.992   8.954  1.00 48.12           H  
ATOM   2765  C   TYR A 194      11.628  28.918   9.435  1.00 48.12           C  
ATOM   2766  CB  TYR A 194      13.171  30.782  10.158  1.00 48.12           C  
ATOM   2767  HB2 TYR A 194      13.724  30.910   9.228  1.00 48.12           H  
ATOM   2768  HB3 TYR A 194      13.632  29.948  10.688  1.00 48.12           H  
ATOM   2769  O   TYR A 194      11.652  28.047  10.302  1.00 48.12           O  
ATOM   2770  CG  TYR A 194      13.343  32.030  11.011  1.00 48.12           C  
ATOM   2771  CD1 TYR A 194      13.189  33.313  10.449  1.00 48.12           C  
ATOM   2772  HD1 TYR A 194      12.970  33.413   9.396  1.00 48.12           H  
ATOM   2773  CD2 TYR A 194      13.591  31.898  12.391  1.00 48.12           C  
ATOM   2774  HD2 TYR A 194      13.710  30.915  12.822  1.00 48.12           H  
ATOM   2775  CE1 TYR A 194      13.236  34.458  11.267  1.00 48.12           C  
ATOM   2776  HE1 TYR A 194      13.072  35.433  10.832  1.00 48.12           H  
ATOM   2777  CE2 TYR A 194      13.681  33.043  13.205  1.00 48.12           C  
ATOM   2778  HE2 TYR A 194      13.878  32.956  14.263  1.00 48.12           H  
ATOM   2779  OH  TYR A 194      13.485  35.411  13.460  1.00 48.12           O  
ATOM   2780  HH  TYR A 194      13.343  36.222  12.966  1.00 48.12           H  
ATOM   2781  CZ  TYR A 194      13.479  34.323  12.649  1.00 48.12           C  
ATOM   2782  N   VAL A 195      11.569  28.621   8.134  1.00 52.54           N  
ATOM   2783  H   VAL A 195      11.581  29.380   7.468  1.00 52.54           H  
ATOM   2784  CA  VAL A 195      11.650  27.252   7.600  1.00 52.54           C  
ATOM   2785  HA  VAL A 195      11.207  26.555   8.311  1.00 52.54           H  
ATOM   2786  C   VAL A 195      13.127  26.897   7.427  1.00 52.54           C  
ATOM   2787  CB  VAL A 195      10.878  27.133   6.265  1.00 52.54           C  
ATOM   2788  HB  VAL A 195      11.296  27.835   5.543  1.00 52.54           H  
ATOM   2789  O   VAL A 195      13.792  27.461   6.562  1.00 52.54           O  
ATOM   2790  CG1 VAL A 195      10.963  25.718   5.676  1.00 52.54           C  
ATOM   2791 HG11 VAL A 195      10.385  25.668   4.753  1.00 52.54           H  
ATOM   2792 HG12 VAL A 195      10.574  24.989   6.386  1.00 52.54           H  
ATOM   2793 HG13 VAL A 195      11.998  25.472   5.437  1.00 52.54           H  
ATOM   2794  CG2 VAL A 195       9.391  27.470   6.453  1.00 52.54           C  
ATOM   2795 HG21 VAL A 195       8.866  27.362   5.503  1.00 52.54           H  
ATOM   2796 HG22 VAL A 195       8.945  26.803   7.190  1.00 52.54           H  
ATOM   2797 HG23 VAL A 195       9.276  28.502   6.786  1.00 52.54           H  
ATOM   2798  N   SER A 196      13.662  25.981   8.239  1.00 48.66           N  
ATOM   2799  H   SER A 196      13.098  25.558   8.962  1.00 48.66           H  
ATOM   2800  CA  SER A 196      15.000  25.424   8.013  1.00 48.66           C  
ATOM   2801  HA  SER A 196      15.582  26.143   7.436  1.00 48.66           H  
ATOM   2802  C   SER A 196      14.903  24.144   7.180  1.00 48.66           C  
ATOM   2803  CB  SER A 196      15.776  25.228   9.322  1.00 48.66           C  
ATOM   2804  HB2 SER A 196      16.789  24.903   9.086  1.00 48.66           H  
ATOM   2805  HB3 SER A 196      15.831  26.182   9.847  1.00 48.66           H  
ATOM   2806  O   SER A 196      14.244  23.175   7.554  1.00 48.66           O  
ATOM   2807  OG  SER A 196      15.172  24.269  10.164  1.00 48.66           O  
ATOM   2808  HG  SER A 196      15.675  24.188  10.977  1.00 48.66           H  
ATOM   2809  N   VAL A 197      15.561  24.137   6.021  1.00 46.42           N  
ATOM   2810  H   VAL A 197      16.041  24.976   5.731  1.00 46.42           H  
ATOM   2811  CA  VAL A 197      15.730  22.935   5.196  1.00 46.42           C  
ATOM   2812  HA  VAL A 197      14.967  22.201   5.454  1.00 46.42           H  
ATOM   2813  C   VAL A 197      17.096  22.346   5.528  1.00 46.42           C  
ATOM   2814  CB  VAL A 197      15.573  23.245   3.693  1.00 46.42           C  
ATOM   2815  HB  VAL A 197      16.354  23.938   3.378  1.00 46.42           H  
ATOM   2816  O   VAL A 197      18.124  22.867   5.101  1.00 46.42           O  
ATOM   2817  CG1 VAL A 197      15.681  21.962   2.860  1.00 46.42           C  
ATOM   2818 HG11 VAL A 197      15.575  22.199   1.802  1.00 46.42           H  
ATOM   2819 HG12 VAL A 197      14.898  21.258   3.144  1.00 46.42           H  
ATOM   2820 HG13 VAL A 197      16.654  21.493   3.010  1.00 46.42           H  
ATOM   2821  CG2 VAL A 197      14.210  23.885   3.393  1.00 46.42           C  
ATOM   2822 HG21 VAL A 197      13.405  23.236   3.739  1.00 46.42           H  
ATOM   2823 HG22 VAL A 197      14.105  24.045   2.320  1.00 46.42           H  
ATOM   2824 HG23 VAL A 197      14.129  24.852   3.889  1.00 46.42           H  
ATOM   2825  N   VAL A 198      17.122  21.276   6.323  1.00 45.81           N  
ATOM   2826  H   VAL A 198      16.247  20.916   6.675  1.00 45.81           H  
ATOM   2827  CA  VAL A 198      18.352  20.531   6.625  1.00 45.81           C  
ATOM   2828  HA  VAL A 198      19.216  21.121   6.319  1.00 45.81           H  
ATOM   2829  C   VAL A 198      18.350  19.246   5.804  1.00 45.81           C  
ATOM   2830  CB  VAL A 198      18.518  20.261   8.134  1.00 45.81           C  
ATOM   2831  HB  VAL A 198      17.697  19.636   8.486  1.00 45.81           H  
ATOM   2832  O   VAL A 198      17.545  18.348   6.043  1.00 45.81           O  
ATOM   2833  CG1 VAL A 198      19.846  19.545   8.422  1.00 45.81           C  
ATOM   2834 HG11 VAL A 198      19.861  18.570   7.935  1.00 45.81           H  
ATOM   2835 HG12 VAL A 198      19.953  19.391   9.496  1.00 45.81           H  
ATOM   2836 HG13 VAL A 198      20.682  20.141   8.058  1.00 45.81           H  
ATOM   2837  CG2 VAL A 198      18.511  21.571   8.936  1.00 45.81           C  
ATOM   2838 HG21 VAL A 198      18.669  21.358   9.994  1.00 45.81           H  
ATOM   2839 HG22 VAL A 198      17.547  22.068   8.832  1.00 45.81           H  
ATOM   2840 HG23 VAL A 198      19.297  22.235   8.578  1.00 45.81           H  
ATOM   2841  N   HIS A 199      19.262  19.155   4.838  1.00 41.21           N  
ATOM   2842  H   HIS A 199      19.892  19.931   4.693  1.00 41.21           H  
ATOM   2843  CA  HIS A 199      19.541  17.914   4.120  1.00 41.21           C  
ATOM   2844  HA  HIS A 199      18.603  17.387   3.946  1.00 41.21           H  
ATOM   2845  C   HIS A 199      20.481  17.048   4.976  1.00 41.21           C  
ATOM   2846  CB  HIS A 199      20.168  18.228   2.754  1.00 41.21           C  
ATOM   2847  HB2 HIS A 199      20.470  17.291   2.286  1.00 41.21           H  
ATOM   2848  HB3 HIS A 199      21.066  18.830   2.894  1.00 41.21           H  
ATOM   2849  O   HIS A 199      21.536  17.541   5.384  1.00 41.21           O  
ATOM   2850  CG  HIS A 199      19.233  18.946   1.814  1.00 41.21           C  
ATOM   2851  CD2 HIS A 199      18.408  18.364   0.889  1.00 41.21           C  
ATOM   2852  HD2 HIS A 199      18.309  17.305   0.700  1.00 41.21           H  
ATOM   2853  ND1 HIS A 199      19.050  20.309   1.716  1.00 41.21           N  
ATOM   2854  HD1 HIS A 199      19.537  21.024   2.237  1.00 41.21           H  
ATOM   2855  CE1 HIS A 199      18.139  20.538   0.756  1.00 41.21           C  
ATOM   2856  HE1 HIS A 199      17.798  21.512   0.439  1.00 41.21           H  
ATOM   2857  NE2 HIS A 199      17.712  19.381   0.232  1.00 41.21           N  
ATOM   2858  N   PRO A 200      20.154  15.776   5.272  1.00 41.52           N  
ATOM   2859  CA  PRO A 200      21.105  14.885   5.916  1.00 41.52           C  
ATOM   2860  HA  PRO A 200      21.578  15.380   6.764  1.00 41.52           H  
ATOM   2861  C   PRO A 200      22.177  14.487   4.899  1.00 41.52           C  
ATOM   2862  CB  PRO A 200      20.279  13.701   6.422  1.00 41.52           C  
ATOM   2863  HB2 PRO A 200      19.896  13.928   7.417  1.00 41.52           H  
ATOM   2864  HB3 PRO A 200      20.854  12.775   6.438  1.00 41.52           H  
ATOM   2865  O   PRO A 200      21.876  13.886   3.867  1.00 41.52           O  
ATOM   2866  CG  PRO A 200      19.113  13.631   5.434  1.00 41.52           C  
ATOM   2867  HG2 PRO A 200      19.399  13.029   4.572  1.00 41.52           H  
ATOM   2868  HG3 PRO A 200      18.216  13.220   5.899  1.00 41.52           H  
ATOM   2869  CD  PRO A 200      18.904  15.083   4.994  1.00 41.52           C  
ATOM   2870  HD2 PRO A 200      18.661  15.119   3.932  1.00 41.52           H  
ATOM   2871  HD3 PRO A 200      18.103  15.535   5.579  1.00 41.52           H  
ATOM   2872  N   THR A 201      23.436  14.802   5.196  1.00 41.14           N  
ATOM   2873  H   THR A 201      23.642  15.321   6.038  1.00 41.14           H  
ATOM   2874  CA  THR A 201      24.571  14.226   4.479  1.00 41.14           C  
ATOM   2875  HA  THR A 201      24.421  14.363   3.408  1.00 41.14           H  
ATOM   2876  C   THR A 201      24.599  12.728   4.771  1.00 41.14           C  
ATOM   2877  CB  THR A 201      25.895  14.911   4.858  1.00 41.14           C  
ATOM   2878  HB  THR A 201      26.724  14.341   4.440  1.00 41.14           H  
ATOM   2879  O   THR A 201      24.737  12.295   5.917  1.00 41.14           O  
ATOM   2880  CG2 THR A 201      25.948  16.341   4.319  1.00 41.14           C  
ATOM   2881 HG21 THR A 201      26.909  16.792   4.567  1.00 41.14           H  
ATOM   2882 HG22 THR A 201      25.147  16.941   4.751  1.00 41.14           H  
ATOM   2883 HG23 THR A 201      25.841  16.327   3.235  1.00 41.14           H  
ATOM   2884  OG1 THR A 201      26.053  15.016   6.257  1.00 41.14           O  
ATOM   2885  HG1 THR A 201      26.993  15.119   6.422  1.00 41.14           H  
ATOM   2886  N   GLN A 202      24.388  11.919   3.734  1.00 44.93           N  
ATOM   2887  H   GLN A 202      24.236  12.320   2.820  1.00 44.93           H  
ATOM   2888  CA  GLN A 202      24.573  10.479   3.825  1.00 44.93           C  
ATOM   2889  HA  GLN A 202      24.032  10.105   4.695  1.00 44.93           H  
ATOM   2890  C   GLN A 202      26.062  10.209   4.035  1.00 44.93           C  
ATOM   2891  CB  GLN A 202      24.021   9.777   2.578  1.00 44.93           C  
ATOM   2892  HB2 GLN A 202      24.328   8.732   2.606  1.00 44.93           H  
ATOM   2893  HB3 GLN A 202      24.435  10.235   1.680  1.00 44.93           H  
ATOM   2894  O   GLN A 202      26.899  10.603   3.227  1.00 44.93           O  
ATOM   2895  CG  GLN A 202      22.485   9.836   2.539  1.00 44.93           C  
ATOM   2896  HG2 GLN A 202      22.157  10.869   2.425  1.00 44.93           H  
ATOM   2897  HG3 GLN A 202      22.091   9.453   3.481  1.00 44.93           H  
ATOM   2898  CD  GLN A 202      21.889   9.012   1.401  1.00 44.93           C  
ATOM   2899  NE2 GLN A 202      20.616   8.688   1.457  1.00 44.93           N  
ATOM   2900 HE21 GLN A 202      20.031   8.984   2.225  1.00 44.93           H  
ATOM   2901 HE22 GLN A 202      20.290   8.133   0.679  1.00 44.93           H  
ATOM   2902  OE1 GLN A 202      22.536   8.643   0.441  1.00 44.93           O  
ATOM   2903  N   GLY A 203      26.380   9.591   5.169  1.00 34.44           N  
ATOM   2904  H   GLY A 203      25.634   9.329   5.799  1.00 34.44           H  
ATOM   2905  CA  GLY A 203      27.722   9.141   5.482  1.00 34.44           C  
ATOM   2906  HA2 GLY A 203      27.791   8.877   6.538  1.00 34.44           H  
ATOM   2907  HA3 GLY A 203      28.435   9.939   5.274  1.00 34.44           H  
ATOM   2908  C   GLY A 203      28.072   7.912   4.654  1.00 34.44           C  
ATOM   2909  O   GLY A 203      27.415   6.882   4.777  1.00 34.44           O  
ATOM   2910  N   LEU A 204      29.140   8.022   3.874  1.00 39.91           N  
ATOM   2911  H   LEU A 204      29.545   8.937   3.737  1.00 39.91           H  
ATOM   2912  CA  LEU A 204      30.006   6.904   3.535  1.00 39.91           C  
ATOM   2913  HA  LEU A 204      29.736   6.054   4.162  1.00 39.91           H  
ATOM   2914  C   LEU A 204      31.430   7.302   3.913  1.00 39.91           C  
ATOM   2915  CB  LEU A 204      29.887   6.490   2.057  1.00 39.91           C  
ATOM   2916  HB2 LEU A 204      29.435   7.286   1.466  1.00 39.91           H  
ATOM   2917  HB3 LEU A 204      30.898   6.352   1.673  1.00 39.91           H  
ATOM   2918  O   LEU A 204      31.859   8.433   3.680  1.00 39.91           O  
ATOM   2919  CG  LEU A 204      29.116   5.166   1.867  1.00 39.91           C  
ATOM   2920  HG  LEU A 204      29.203   4.550   2.762  1.00 39.91           H  
ATOM   2921  CD1 LEU A 204      27.635   5.404   1.573  1.00 39.91           C  
ATOM   2922 HD11 LEU A 204      27.183   5.970   2.387  1.00 39.91           H  
ATOM   2923 HD12 LEU A 204      27.524   5.963   0.644  1.00 39.91           H  
ATOM   2924 HD13 LEU A 204      27.121   4.447   1.479  1.00 39.91           H  
ATOM   2925  CD2 LEU A 204      29.714   4.366   0.712  1.00 39.91           C  
ATOM   2926 HD21 LEU A 204      30.759   4.136   0.921  1.00 39.91           H  
ATOM   2927 HD22 LEU A 204      29.655   4.941  -0.213  1.00 39.91           H  
ATOM   2928 HD23 LEU A 204      29.172   3.429   0.587  1.00 39.91           H  
ATOM   2929  N   GLY A 205      32.103   6.384   4.596  1.00 36.47           N  
ATOM   2930  H   GLY A 205      31.711   5.454   4.653  1.00 36.47           H  
ATOM   2931  CA  GLY A 205      33.452   6.562   5.089  1.00 36.47           C  
ATOM   2932  HA2 GLY A 205      33.643   5.834   5.878  1.00 36.47           H  
ATOM   2933  HA3 GLY A 205      33.547   7.561   5.514  1.00 36.47           H  
ATOM   2934  C   GLY A 205      34.520   6.389   4.013  1.00 36.47           C  
ATOM   2935  O   GLY A 205      34.268   5.895   2.920  1.00 36.47           O  
ATOM   2936  N   GLU A 206      35.729   6.744   4.445  1.00 38.32           N  
ATOM   2937  H   GLU A 206      35.746   7.187   5.352  1.00 38.32           H  
ATOM   2938  CA  GLU A 206      37.000   6.146   4.022  1.00 38.32           C  
ATOM   2939  HA  GLU A 206      37.739   6.484   4.749  1.00 38.32           H  
ATOM   2940  C   GLU A 206      37.578   6.612   2.676  1.00 38.32           C  
ATOM   2941  CB  GLU A 206      36.971   4.618   4.226  1.00 38.32           C  
ATOM   2942  HB2 GLU A 206      37.960   4.223   3.992  1.00 38.32           H  
ATOM   2943  HB3 GLU A 206      36.245   4.164   3.552  1.00 38.32           H  
ATOM   2944  O   GLU A 206      37.484   5.948   1.652  1.00 38.32           O  
ATOM   2945  CG  GLU A 206      36.618   4.264   5.686  1.00 38.32           C  
ATOM   2946  HG2 GLU A 206      37.374   4.702   6.337  1.00 38.32           H  
ATOM   2947  HG3 GLU A 206      35.661   4.710   5.958  1.00 38.32           H  
ATOM   2948  CD  GLU A 206      36.531   2.762   5.967  1.00 38.32           C  
ATOM   2949  OE1 GLU A 206      35.862   2.428   6.973  1.00 38.32           O  
ATOM   2950  OE2 GLU A 206      37.162   1.979   5.228  1.00 38.32           O  
ATOM   2951  N   SER A 207      38.249   7.768   2.729  1.00 39.56           N  
ATOM   2952  H   SER A 207      37.980   8.370   3.494  1.00 39.56           H  
ATOM   2953  CA  SER A 207      39.535   8.136   2.085  1.00 39.56           C  
ATOM   2954  HA  SER A 207      40.324   7.951   2.814  1.00 39.56           H  
ATOM   2955  C   SER A 207      39.515   9.650   1.816  1.00 39.56           C  
ATOM   2956  CB  SER A 207      39.905   7.318   0.832  1.00 39.56           C  
ATOM   2957  HB2 SER A 207      40.837   7.704   0.419  1.00 39.56           H  
ATOM   2958  HB3 SER A 207      40.063   6.280   1.123  1.00 39.56           H  
ATOM   2959  O   SER A 207      38.611  10.190   1.200  1.00 39.56           O  
ATOM   2960  OG  SER A 207      38.918   7.354  -0.164  1.00 39.56           O  
ATOM   2961  HG  SER A 207      38.177   6.853   0.183  1.00 39.56           H  
ATOM   2962  N   GLY A 208      40.347  10.449   2.483  1.00 31.37           N  
ATOM   2963  H   GLY A 208      39.880  11.322   2.686  1.00 31.37           H  
ATOM   2964  CA  GLY A 208      41.722  10.663   2.044  1.00 31.37           C  
ATOM   2965  HA2 GLY A 208      42.333  11.002   2.880  1.00 31.37           H  
ATOM   2966  HA3 GLY A 208      42.140   9.735   1.654  1.00 31.37           H  
ATOM   2967  C   GLY A 208      41.757  11.715   0.929  1.00 31.37           C  
ATOM   2968  O   GLY A 208      41.863  11.361  -0.235  1.00 31.37           O  
ATOM   2969  N   GLY A 209      41.649  13.005   1.267  1.00 32.91           N  
ATOM   2970  H   GLY A 209      41.499  13.254   2.235  1.00 32.91           H  
ATOM   2971  CA  GLY A 209      41.632  14.067   0.255  1.00 32.91           C  
ATOM   2972  HA2 GLY A 209      42.516  13.982  -0.378  1.00 32.91           H  
ATOM   2973  HA3 GLY A 209      40.757  13.934  -0.382  1.00 32.91           H  
ATOM   2974  C   GLY A 209      41.581  15.472   0.839  1.00 32.91           C  
ATOM   2975  O   GLY A 209      40.543  16.121   0.847  1.00 32.91           O  
ATOM   2976  N   VAL A 210      42.720  15.915   1.362  1.00 29.54           N  
ATOM   2977  H   VAL A 210      43.512  15.294   1.277  1.00 29.54           H  
ATOM   2978  CA  VAL A 210      43.029  17.300   1.742  1.00 29.54           C  
ATOM   2979  HA  VAL A 210      42.361  17.646   2.531  1.00 29.54           H  
ATOM   2980  C   VAL A 210      42.906  18.215   0.526  1.00 29.54           C  
ATOM   2981  CB  VAL A 210      44.504  17.321   2.224  1.00 29.54           C  
ATOM   2982  HB  VAL A 210      45.110  16.751   1.520  1.00 29.54           H  
ATOM   2983  O   VAL A 210      43.647  17.977  -0.417  1.00 29.54           O  
ATOM   2984  CG1 VAL A 210      45.137  18.716   2.330  1.00 29.54           C  
ATOM   2985 HG11 VAL A 210      45.241  19.164   1.342  1.00 29.54           H  
ATOM   2986 HG12 VAL A 210      44.524  19.360   2.961  1.00 29.54           H  
ATOM   2987 HG13 VAL A 210      46.136  18.638   2.760  1.00 29.54           H  
ATOM   2988  CG2 VAL A 210      44.634  16.637   3.591  1.00 29.54           C  
ATOM   2989 HG21 VAL A 210      44.060  17.187   4.338  1.00 29.54           H  
ATOM   2990 HG22 VAL A 210      45.681  16.610   3.893  1.00 29.54           H  
ATOM   2991 HG23 VAL A 210      44.266  15.613   3.539  1.00 29.54           H  
ATOM   2992  N   ILE A 211      42.104  19.288   0.595  1.00 38.59           N  
ATOM   2993  H   ILE A 211      41.348  19.259   1.264  1.00 38.59           H  
ATOM   2994  CA  ILE A 211      42.502  20.641   0.155  1.00 38.59           C  
ATOM   2995  HA  ILE A 211      43.580  20.719   0.302  1.00 38.59           H  
ATOM   2996  C   ILE A 211      41.828  21.685   1.066  1.00 38.59           C  
ATOM   2997  CB  ILE A 211      42.247  20.963  -1.348  1.00 38.59           C  
ATOM   2998  HB  ILE A 211      41.172  20.990  -1.523  1.00 38.59           H  
ATOM   2999  O   ILE A 211      40.607  21.728   1.201  1.00 38.59           O  
ATOM   3000  CG1 ILE A 211      42.873  19.920  -2.300  1.00 38.59           C  
ATOM   3001 HG12 ILE A 211      43.926  19.790  -2.047  1.00 38.59           H  
ATOM   3002 HG13 ILE A 211      42.336  18.982  -2.160  1.00 38.59           H  
ATOM   3003  CG2 ILE A 211      42.838  22.349  -1.687  1.00 38.59           C  
ATOM   3004 HG21 ILE A 211      42.577  22.634  -2.706  1.00 38.59           H  
ATOM   3005 HG22 ILE A 211      43.923  22.341  -1.580  1.00 38.59           H  
ATOM   3006 HG23 ILE A 211      42.415  23.120  -1.043  1.00 38.59           H  
ATOM   3007  CD1 ILE A 211      42.808  20.201  -3.802  1.00 38.59           C  
ATOM   3008 HD11 ILE A 211      43.144  19.319  -4.346  1.00 38.59           H  
ATOM   3009 HD12 ILE A 211      43.459  21.035  -4.064  1.00 38.59           H  
ATOM   3010 HD13 ILE A 211      41.782  20.429  -4.092  1.00 38.59           H  
ATOM   3011  N   SER A 212      42.686  22.485   1.704  1.00 39.55           N  
ATOM   3012  H   SER A 212      43.662  22.253   1.585  1.00 39.55           H  
ATOM   3013  CA  SER A 212      42.514  23.841   2.243  1.00 39.55           C  
ATOM   3014  HA  SER A 212      42.428  23.800   3.329  1.00 39.55           H  
ATOM   3015  C   SER A 212      41.314  24.608   1.663  1.00 39.55           C  
ATOM   3016  CB  SER A 212      43.795  24.590   1.862  1.00 39.55           C  
ATOM   3017  HB2 SER A 212      43.787  25.579   2.321  1.00 39.55           H  
ATOM   3018  HB3 SER A 212      43.833  24.707   0.779  1.00 39.55           H  
ATOM   3019  O   SER A 212      41.110  24.633   0.460  1.00 39.55           O  
ATOM   3020  OG  SER A 212      44.945  23.869   2.290  1.00 39.55           O  
ATOM   3021  HG  SER A 212      45.717  24.366   2.009  1.00 39.55           H  
ATOM   3022  N   GLY A 213      40.455  25.242   2.455  1.00 32.11           N  
ATOM   3023  H   GLY A 213      39.582  25.388   1.969  1.00 32.11           H  
ATOM   3024  CA  GLY A 213      40.822  26.354   3.321  1.00 32.11           C  
ATOM   3025  HA2 GLY A 213      41.856  26.262   3.654  1.00 32.11           H  
ATOM   3026  HA3 GLY A 213      40.169  26.380   4.194  1.00 32.11           H  
ATOM   3027  C   GLY A 213      40.676  27.651   2.533  1.00 32.11           C  
ATOM   3028  O   GLY A 213      41.613  28.024   1.854  1.00 32.11           O  
ATOM   3029  N   GLU A 214      39.522  28.313   2.639  1.00 41.18           N  
ATOM   3030  H   GLU A 214      38.718  27.832   3.017  1.00 41.18           H  
ATOM   3031  CA  GLU A 214      39.418  29.772   2.573  1.00 41.18           C  
ATOM   3032  HA  GLU A 214      40.185  30.163   3.242  1.00 41.18           H  
ATOM   3033  C   GLU A 214      38.066  30.233   3.136  1.00 41.18           C  
ATOM   3034  CB  GLU A 214      39.723  30.350   1.178  1.00 41.18           C  
ATOM   3035  HB2 GLU A 214      39.723  29.552   0.435  1.00 41.18           H  
ATOM   3036  HB3 GLU A 214      38.960  31.078   0.904  1.00 41.18           H  
ATOM   3037  O   GLU A 214      36.976  29.873   2.699  1.00 41.18           O  
ATOM   3038  CG  GLU A 214      41.097  31.053   1.202  1.00 41.18           C  
ATOM   3039  HG2 GLU A 214      40.988  31.977   1.770  1.00 41.18           H  
ATOM   3040  HG3 GLU A 214      41.829  30.449   1.738  1.00 41.18           H  
ATOM   3041  CD  GLU A 214      41.647  31.388  -0.189  1.00 41.18           C  
ATOM   3042  OE1 GLU A 214      42.892  31.374  -0.335  1.00 41.18           O  
ATOM   3043  OE2 GLU A 214      40.829  31.725  -1.073  1.00 41.18           O  
ATOM   3044  N   SER A 215      38.202  30.982   4.217  1.00 32.58           N  
ATOM   3045  H   SER A 215      39.155  31.195   4.474  1.00 32.58           H  
ATOM   3046  CA  SER A 215      37.223  31.738   4.977  1.00 32.58           C  
ATOM   3047  HA  SER A 215      36.413  31.088   5.310  1.00 32.58           H  
ATOM   3048  C   SER A 215      36.657  32.936   4.208  1.00 32.58           C  
ATOM   3049  CB  SER A 215      38.007  32.292   6.175  1.00 32.58           C  
ATOM   3050  HB2 SER A 215      38.204  31.484   6.879  1.00 32.58           H  
ATOM   3051  HB3 SER A 215      37.424  33.062   6.679  1.00 32.58           H  
ATOM   3052  O   SER A 215      37.410  33.633   3.536  1.00 32.58           O  
ATOM   3053  OG  SER A 215      39.250  32.829   5.734  1.00 32.58           O  
ATOM   3054  HG  SER A 215      39.080  33.380   4.967  1.00 32.58           H  
ATOM   3055  N   GLY A 216      35.394  33.283   4.469  1.00 36.10           N  
ATOM   3056  H   GLY A 216      34.797  32.598   4.909  1.00 36.10           H  
ATOM   3057  CA  GLY A 216      34.837  34.623   4.224  1.00 36.10           C  
ATOM   3058  HA2 GLY A 216      35.538  35.227   3.649  1.00 36.10           H  
ATOM   3059  HA3 GLY A 216      34.672  35.120   5.180  1.00 36.10           H  
ATOM   3060  C   GLY A 216      33.528  34.572   3.438  1.00 36.10           C  
ATOM   3061  O   GLY A 216      33.437  33.905   2.424  1.00 36.10           O  
ATOM   3062  N   GLY A 217      32.441  35.224   3.821  1.00 30.96           N  
ATOM   3063  H   GLY A 217      31.688  35.135   3.154  1.00 30.96           H  
ATOM   3064  CA  GLY A 217      32.166  36.109   4.938  1.00 30.96           C  
ATOM   3065  HA2 GLY A 217      32.754  37.024   4.857  1.00 30.96           H  
ATOM   3066  HA3 GLY A 217      32.371  35.609   5.884  1.00 30.96           H  
ATOM   3067  C   GLY A 217      30.683  36.455   4.828  1.00 30.96           C  
ATOM   3068  O   GLY A 217      30.229  36.916   3.785  1.00 30.96           O  
ATOM   3069  N   ILE A 218      29.915  36.175   5.878  1.00 29.98           N  
ATOM   3070  H   ILE A 218      30.344  35.797   6.710  1.00 29.98           H  
ATOM   3071  CA  ILE A 218      28.502  36.547   5.961  1.00 29.98           C  
ATOM   3072  HA  ILE A 218      28.138  36.767   4.957  1.00 29.98           H  
ATOM   3073  C   ILE A 218      28.474  37.834   6.778  1.00 29.98           C  
ATOM   3074  CB  ILE A 218      27.606  35.425   6.552  1.00 29.98           C  
ATOM   3075  HB  ILE A 218      27.479  35.603   7.620  1.00 29.98           H  
ATOM   3076  O   ILE A 218      28.706  37.808   7.986  1.00 29.98           O  
ATOM   3077  CG1 ILE A 218      28.202  34.004   6.397  1.00 29.98           C  
ATOM   3078 HG12 ILE A 218      28.315  33.768   5.339  1.00 29.98           H  
ATOM   3079 HG13 ILE A 218      29.186  33.972   6.865  1.00 29.98           H  
ATOM   3080  CG2 ILE A 218      26.223  35.521   5.881  1.00 29.98           C  
ATOM   3081 HG21 ILE A 218      25.511  34.861   6.377  1.00 29.98           H  
ATOM   3082 HG22 ILE A 218      25.842  36.540   5.959  1.00 29.98           H  
ATOM   3083 HG23 ILE A 218      26.294  35.247   4.829  1.00 29.98           H  
ATOM   3084  CD1 ILE A 218      27.378  32.902   7.072  1.00 29.98           C  
ATOM   3085 HD11 ILE A 218      26.426  32.770   6.560  1.00 29.98           H  
ATOM   3086 HD12 ILE A 218      27.201  33.157   8.117  1.00 29.98           H  
ATOM   3087 HD13 ILE A 218      27.928  31.962   7.025  1.00 29.98           H  
ATOM   3088  N   ILE A 219      28.303  38.965   6.095  1.00 33.97           N  
ATOM   3089  H   ILE A 219      28.151  38.910   5.098  1.00 33.97           H  
ATOM   3090  CA  ILE A 219      28.234  40.282   6.725  1.00 33.97           C  
ATOM   3091  HA  ILE A 219      28.827  40.253   7.639  1.00 33.97           H  
ATOM   3092  C   ILE A 219      26.788  40.564   7.121  1.00 33.97           C  
ATOM   3093  CB  ILE A 219      28.856  41.389   5.844  1.00 33.97           C  
ATOM   3094  HB  ILE A 219      28.385  41.362   4.862  1.00 33.97           H  
ATOM   3095  O   ILE A 219      25.879  40.629   6.299  1.00 33.97           O  
ATOM   3096  CG1 ILE A 219      30.372  41.119   5.683  1.00 33.97           C  
ATOM   3097 HG12 ILE A 219      30.853  41.155   6.661  1.00 33.97           H  
ATOM   3098 HG13 ILE A 219      30.514  40.118   5.276  1.00 33.97           H  
ATOM   3099  CG2 ILE A 219      28.618  42.784   6.459  1.00 33.97           C  
ATOM   3100 HG21 ILE A 219      29.049  43.561   5.828  1.00 33.97           H  
ATOM   3101 HG22 ILE A 219      29.056  42.846   7.455  1.00 33.97           H  
ATOM   3102 HG23 ILE A 219      27.551  42.998   6.525  1.00 33.97           H  
ATOM   3103  CD1 ILE A 219      31.095  42.090   4.743  1.00 33.97           C  
ATOM   3104 HD11 ILE A 219      30.573  42.140   3.787  1.00 33.97           H  
ATOM   3105 HD12 ILE A 219      32.111  41.735   4.573  1.00 33.97           H  
ATOM   3106 HD13 ILE A 219      31.149  43.085   5.185  1.00 33.97           H  
ATOM   3107  N   SER A 220      26.632  40.742   8.423  1.00 32.02           N  
ATOM   3108  H   SER A 220      27.442  40.549   8.994  1.00 32.02           H  
ATOM   3109  CA  SER A 220      25.564  41.429   9.133  1.00 32.02           C  
ATOM   3110  HA  SER A 220      24.590  41.090   8.780  1.00 32.02           H  
ATOM   3111  C   SER A 220      25.675  42.956   9.011  1.00 32.02           C  
ATOM   3112  CB  SER A 220      25.756  41.073  10.615  1.00 32.02           C  
ATOM   3113  HB2 SER A 220      25.107  41.694  11.232  1.00 32.02           H  
ATOM   3114  HB3 SER A 220      25.495  40.026  10.771  1.00 32.02           H  
ATOM   3115  O   SER A 220      26.755  43.496   9.237  1.00 32.02           O  
ATOM   3116  OG  SER A 220      27.116  41.274  10.985  1.00 32.02           O  
ATOM   3117  HG  SER A 220      27.363  42.155  10.693  1.00 32.02           H  
ATOM   3118  N   SER A 221      24.553  43.647   8.800  1.00 40.42           N  
ATOM   3119  H   SER A 221      23.764  43.147   8.418  1.00 40.42           H  
ATOM   3120  CA  SER A 221      24.291  45.047   9.216  1.00 40.42           C  
ATOM   3121  HA  SER A 221      24.555  45.181  10.265  1.00 40.42           H  
ATOM   3122  C   SER A 221      22.785  45.297   9.004  1.00 40.42           C  
ATOM   3123  CB  SER A 221      25.121  46.038   8.378  1.00 40.42           C  
ATOM   3124  HB2 SER A 221      24.810  47.054   8.618  1.00 40.42           H  
ATOM   3125  HB3 SER A 221      26.177  45.936   8.628  1.00 40.42           H  
ATOM   3126  O   SER A 221      22.337  45.147   7.874  1.00 40.42           O  
ATOM   3127  OG  SER A 221      24.953  45.803   6.992  1.00 40.42           O  
ATOM   3128  HG  SER A 221      24.017  45.661   6.837  1.00 40.42           H  
ATOM   3129  N   ILE A 222      21.868  45.445   9.972  1.00 36.26           N  
ATOM   3130  H   ILE A 222      20.981  45.122   9.613  1.00 36.26           H  
ATOM   3131  CA  ILE A 222      21.660  46.462  11.030  1.00 36.26           C  
ATOM   3132  HA  ILE A 222      20.577  46.582  11.052  1.00 36.26           H  
ATOM   3133  C   ILE A 222      22.146  47.888  10.732  1.00 36.26           C  
ATOM   3134  CB  ILE A 222      22.012  46.023  12.477  1.00 36.26           C  
ATOM   3135  HB  ILE A 222      21.981  46.920  13.095  1.00 36.26           H  
ATOM   3136  O   ILE A 222      23.327  48.160  10.895  1.00 36.26           O  
ATOM   3137  CG1 ILE A 222      23.417  45.407  12.633  1.00 36.26           C  
ATOM   3138 HG12 ILE A 222      24.142  46.072  12.165  1.00 36.26           H  
ATOM   3139 HG13 ILE A 222      23.452  44.439  12.133  1.00 36.26           H  
ATOM   3140  CG2 ILE A 222      20.914  45.089  13.017  1.00 36.26           C  
ATOM   3141 HG21 ILE A 222      20.914  44.151  12.462  1.00 36.26           H  
ATOM   3142 HG22 ILE A 222      21.079  44.882  14.075  1.00 36.26           H  
ATOM   3143 HG23 ILE A 222      19.937  45.564  12.922  1.00 36.26           H  
ATOM   3144  CD1 ILE A 222      23.862  45.229  14.090  1.00 36.26           C  
ATOM   3145 HD11 ILE A 222      23.785  46.178  14.620  1.00 36.26           H  
ATOM   3146 HD12 ILE A 222      24.901  44.898  14.108  1.00 36.26           H  
ATOM   3147 HD13 ILE A 222      23.250  44.477  14.589  1.00 36.26           H  
ATOM   3148  N   HIS A 223      21.208  48.773  10.362  1.00 34.19           N  
ATOM   3149  H   HIS A 223      20.385  48.381   9.927  1.00 34.19           H  
ATOM   3150  CA  HIS A 223      20.999  50.175  10.808  1.00 34.19           C  
ATOM   3151  HA  HIS A 223      20.638  50.168  11.836  1.00 34.19           H  
ATOM   3152  C   HIS A 223      19.895  50.776   9.907  1.00 34.19           C  
ATOM   3153  CB  HIS A 223      22.268  51.045  10.713  1.00 34.19           C  
ATOM   3154  HB2 HIS A 223      23.108  50.500  10.280  1.00 34.19           H  
ATOM   3155  HB3 HIS A 223      22.083  51.884  10.042  1.00 34.19           H  
ATOM   3156  O   HIS A 223      19.983  50.623   8.696  1.00 34.19           O  
ATOM   3157  CG  HIS A 223      22.674  51.614  12.047  1.00 34.19           C  
ATOM   3158  CD2 HIS A 223      23.028  50.912  13.167  1.00 34.19           C  
ATOM   3159  HD2 HIS A 223      23.102  49.837  13.236  1.00 34.19           H  
ATOM   3160  ND1 HIS A 223      22.704  52.945  12.387  1.00 34.19           N  
ATOM   3161  HD1 HIS A 223      22.281  53.724  11.902  1.00 34.19           H  
ATOM   3162  CE1 HIS A 223      23.054  53.037  13.678  1.00 34.19           C  
ATOM   3163  HE1 HIS A 223      23.073  53.955  14.246  1.00 34.19           H  
ATOM   3164  NE2 HIS A 223      23.265  51.821  14.200  1.00 34.19           N  
ATOM   3165  N   GLU A 224      18.732  51.238  10.367  1.00 36.71           N  
ATOM   3166  H   GLU A 224      18.104  51.245   9.575  1.00 36.71           H  
ATOM   3167  CA  GLU A 224      18.381  52.391  11.222  1.00 36.71           C  
ATOM   3168  HA  GLU A 224      17.643  52.013  11.929  1.00 36.71           H  
ATOM   3169  C   GLU A 224      17.649  53.451  10.365  1.00 36.71           C  
ATOM   3170  CB  GLU A 224      19.517  52.970  12.086  1.00 36.71           C  
ATOM   3171  HB2 GLU A 224      20.051  52.142  12.552  1.00 36.71           H  
ATOM   3172  HB3 GLU A 224      20.194  53.535  11.445  1.00 36.71           H  
ATOM   3173  O   GLU A 224      17.887  53.580   9.167  1.00 36.71           O  
ATOM   3174  CG  GLU A 224      18.998  53.856  13.236  1.00 36.71           C  
ATOM   3175  HG2 GLU A 224      18.331  53.258  13.857  1.00 36.71           H  
ATOM   3176  HG3 GLU A 224      18.415  54.680  12.823  1.00 36.71           H  
ATOM   3177  CD  GLU A 224      20.117  54.463  14.095  1.00 36.71           C  
ATOM   3178  OE1 GLU A 224      19.986  54.430  15.340  1.00 36.71           O  
ATOM   3179  OE2 GLU A 224      21.088  54.973  13.498  1.00 36.71           O  
ATOM   3180  N   LEU A 225      16.670  54.096  11.000  1.00 37.61           N  
ATOM   3181  H   LEU A 225      16.640  53.942  11.998  1.00 37.61           H  
ATOM   3182  CA  LEU A 225      15.783  55.165  10.540  1.00 37.61           C  
ATOM   3183  HA  LEU A 225      14.942  54.751   9.985  1.00 37.61           H  
ATOM   3184  C   LEU A 225      16.473  56.245   9.686  1.00 37.61           C  
ATOM   3185  CB  LEU A 225      15.296  55.886  11.820  1.00 37.61           C  
ATOM   3186  HB2 LEU A 225      14.940  56.871  11.519  1.00 37.61           H  
ATOM   3187  HB3 LEU A 225      16.154  56.066  12.467  1.00 37.61           H  
ATOM   3188  O   LEU A 225      17.557  56.684  10.041  1.00 37.61           O  
ATOM   3189  CG  LEU A 225      14.164  55.260  12.649  1.00 37.61           C  
ATOM   3190  HG  LEU A 225      13.276  55.172  12.023  1.00 37.61           H  
ATOM   3191  CD1 LEU A 225      14.473  53.885  13.247  1.00 37.61           C  
ATOM   3192 HD11 LEU A 225      15.385  53.936  13.842  1.00 37.61           H  
ATOM   3193 HD12 LEU A 225      13.647  53.565  13.882  1.00 37.61           H  
ATOM   3194 HD13 LEU A 225      14.593  53.155  12.447  1.00 37.61           H  
ATOM   3195  CD2 LEU A 225      13.850  56.209  13.809  1.00 37.61           C  
ATOM   3196 HD21 LEU A 225      14.723  56.309  14.453  1.00 37.61           H  
ATOM   3197 HD22 LEU A 225      13.011  55.825  14.389  1.00 37.61           H  
ATOM   3198 HD23 LEU A 225      13.587  57.192  13.418  1.00 37.61           H  
ATOM   3199  N   ASP A 226      15.762  56.790   8.689  1.00 35.19           N  
ATOM   3200  H   ASP A 226      15.082  56.195   8.239  1.00 35.19           H  
ATOM   3201  CA  ASP A 226      15.437  58.228   8.671  1.00 35.19           C  
ATOM   3202  HA  ASP A 226      14.880  58.409   9.591  1.00 35.19           H  
ATOM   3203  C   ASP A 226      14.483  58.630   7.524  1.00 35.19           C  
ATOM   3204  CB  ASP A 226      16.680  59.153   8.678  1.00 35.19           C  
ATOM   3205  HB2 ASP A 226      16.511  59.976   7.984  1.00 35.19           H  
ATOM   3206  HB3 ASP A 226      17.559  58.616   8.320  1.00 35.19           H  
ATOM   3207  O   ASP A 226      14.797  58.573   6.340  1.00 35.19           O  
ATOM   3208  CG  ASP A 226      16.954  59.788  10.056  1.00 35.19           C  
ATOM   3209  OD1 ASP A 226      15.967  59.983  10.819  1.00 35.19           O  
ATOM   3210  OD2 ASP A 226      18.107  60.212  10.290  1.00 35.19           O  
ATOM   3211  N   ASN A 227      13.274  59.032   7.919  1.00 31.03           N  
ATOM   3212  H   ASN A 227      13.039  58.725   8.852  1.00 31.03           H  
ATOM   3213  CA  ASN A 227      12.621  60.303   7.593  1.00 31.03           C  
ATOM   3214  HA  ASN A 227      11.550  60.113   7.530  1.00 31.03           H  
ATOM   3215  C   ASN A 227      13.036  61.044   6.301  1.00 31.03           C  
ATOM   3216  CB  ASN A 227      12.863  61.220   8.813  1.00 31.03           C  
ATOM   3217  HB2 ASN A 227      13.927  61.450   8.877  1.00 31.03           H  
ATOM   3218  HB3 ASN A 227      12.324  62.158   8.681  1.00 31.03           H  
ATOM   3219  O   ASN A 227      14.010  61.792   6.298  1.00 31.03           O  
ATOM   3220  CG  ASN A 227      12.427  60.603  10.128  1.00 31.03           C  
ATOM   3221  ND2 ASN A 227      13.176  60.788  11.185  1.00 31.03           N  
ATOM   3222 HD21 ASN A 227      14.160  60.966  11.040  1.00 31.03           H  
ATOM   3223 HD22 ASN A 227      12.916  60.271  12.012  1.00 31.03           H  
ATOM   3224  OD1 ASN A 227      11.434  59.901  10.210  1.00 31.03           O  
ATOM   3225  N   THR A 228      12.156  61.050   5.291  1.00 36.46           N  
ATOM   3226  H   THR A 228      11.447  60.331   5.264  1.00 36.46           H  
ATOM   3227  CA  THR A 228      12.009  62.206   4.383  1.00 36.46           C  
ATOM   3228  HA  THR A 228      12.429  63.077   4.887  1.00 36.46           H  
ATOM   3229  C   THR A 228      10.538  62.526   4.115  1.00 36.46           C  
ATOM   3230  CB  THR A 228      12.790  62.102   3.065  1.00 36.46           C  
ATOM   3231  HB  THR A 228      12.582  63.000   2.483  1.00 36.46           H  
ATOM   3232  O   THR A 228       9.880  61.965   3.242  1.00 36.46           O  
ATOM   3233  CG2 THR A 228      14.302  62.021   3.263  1.00 36.46           C  
ATOM   3234 HG21 THR A 228      14.564  61.090   3.766  1.00 36.46           H  
ATOM   3235 HG22 THR A 228      14.648  62.865   3.860  1.00 36.46           H  
ATOM   3236 HG23 THR A 228      14.795  62.043   2.291  1.00 36.46           H  
ATOM   3237  OG1 THR A 228      12.373  60.991   2.315  1.00 36.46           O  
ATOM   3238  HG1 THR A 228      11.414  61.025   2.275  1.00 36.46           H  
ATOM   3239  N   THR A 229      10.049  63.469   4.909  1.00 31.74           N  
ATOM   3240  H   THR A 229      10.622  63.719   5.702  1.00 31.74           H  
ATOM   3241  CA  THR A 229       8.923  64.383   4.692  1.00 31.74           C  
ATOM   3242  HA  THR A 229       8.003  63.827   4.512  1.00 31.74           H  
ATOM   3243  C   THR A 229       9.239  65.343   3.538  1.00 31.74           C  
ATOM   3244  CB  THR A 229       8.816  65.267   5.965  1.00 31.74           C  
ATOM   3245  HB  THR A 229       9.474  66.130   5.868  1.00 31.74           H  
ATOM   3246  O   THR A 229      10.324  65.897   3.588  1.00 31.74           O  
ATOM   3247  CG2 THR A 229       7.406  65.779   6.229  1.00 31.74           C  
ATOM   3248 HG21 THR A 229       6.733  64.936   6.388  1.00 31.74           H  
ATOM   3249 HG22 THR A 229       7.404  66.415   7.114  1.00 31.74           H  
ATOM   3250 HG23 THR A 229       7.062  66.362   5.375  1.00 31.74           H  
ATOM   3251  OG1 THR A 229       9.231  64.579   7.128  1.00 31.74           O  
ATOM   3252  HG1 THR A 229       9.302  65.211   7.847  1.00 31.74           H  
ATOM   3253  N   VAL A 230       8.321  65.607   2.589  1.00 33.67           N  
ATOM   3254  H   VAL A 230       7.600  64.910   2.473  1.00 33.67           H  
ATOM   3255  CA  VAL A 230       8.056  66.911   1.898  1.00 33.67           C  
ATOM   3256  HA  VAL A 230       7.911  67.680   2.656  1.00 33.67           H  
ATOM   3257  C   VAL A 230       6.740  66.740   1.093  1.00 33.67           C  
ATOM   3258  CB  VAL A 230       9.196  67.411   0.954  1.00 33.67           C  
ATOM   3259  HB  VAL A 230       9.431  66.636   0.225  1.00 33.67           H  
ATOM   3260  O   VAL A 230       6.711  66.002   0.119  1.00 33.67           O  
ATOM   3261  CG1 VAL A 230       8.774  68.678   0.189  1.00 33.67           C  
ATOM   3262 HG11 VAL A 230       9.541  68.934  -0.541  1.00 33.67           H  
ATOM   3263 HG12 VAL A 230       7.859  68.510  -0.378  1.00 33.67           H  
ATOM   3264 HG13 VAL A 230       8.648  69.516   0.874  1.00 33.67           H  
ATOM   3265  CG2 VAL A 230      10.498  67.857   1.648  1.00 33.67           C  
ATOM   3266 HG21 VAL A 230      10.288  68.273   2.633  1.00 33.67           H  
ATOM   3267 HG22 VAL A 230      11.036  68.604   1.064  1.00 33.67           H  
ATOM   3268 HG23 VAL A 230      11.180  67.010   1.719  1.00 33.67           H  
ATOM   3269  N   ILE A 231       5.574  67.135   1.628  1.00 31.82           N  
ATOM   3270  H   ILE A 231       4.946  66.344   1.607  1.00 31.82           H  
ATOM   3271  CA  ILE A 231       4.803  68.380   1.361  1.00 31.82           C  
ATOM   3272  HA  ILE A 231       3.948  68.335   2.035  1.00 31.82           H  
ATOM   3273  C   ILE A 231       4.210  68.475  -0.063  1.00 31.82           C  
ATOM   3274  CB  ILE A 231       5.557  69.676   1.757  1.00 31.82           C  
ATOM   3275  HB  ILE A 231       6.442  69.759   1.127  1.00 31.82           H  
ATOM   3276  O   ILE A 231       4.931  68.685  -1.030  1.00 31.82           O  
ATOM   3277  CG1 ILE A 231       5.988  69.674   3.243  1.00 31.82           C  
ATOM   3278 HG12 ILE A 231       5.135  69.938   3.868  1.00 31.82           H  
ATOM   3279 HG13 ILE A 231       6.303  68.678   3.556  1.00 31.82           H  
ATOM   3280  CG2 ILE A 231       4.683  70.926   1.507  1.00 31.82           C  
ATOM   3281 HG21 ILE A 231       4.465  71.031   0.444  1.00 31.82           H  
ATOM   3282 HG22 ILE A 231       3.750  70.859   2.067  1.00 31.82           H  
ATOM   3283 HG23 ILE A 231       5.215  71.828   1.810  1.00 31.82           H  
ATOM   3284  CD1 ILE A 231       7.144  70.639   3.543  1.00 31.82           C  
ATOM   3285 HD11 ILE A 231       8.019  70.371   2.951  1.00 31.82           H  
ATOM   3286 HD12 ILE A 231       7.402  70.567   4.599  1.00 31.82           H  
ATOM   3287 HD13 ILE A 231       6.858  71.668   3.325  1.00 31.82           H  
ATOM   3288  N   GLY A 232       2.871  68.440  -0.168  1.00 33.46           N  
ATOM   3289  H   GLY A 232       2.329  68.198   0.649  1.00 33.46           H  
ATOM   3290  CA  GLY A 232       2.150  68.706  -1.424  1.00 33.46           C  
ATOM   3291  HA2 GLY A 232       2.405  69.707  -1.772  1.00 33.46           H  
ATOM   3292  HA3 GLY A 232       2.490  67.998  -2.179  1.00 33.46           H  
ATOM   3293  C   GLY A 232       0.620  68.601  -1.337  1.00 33.46           C  
ATOM   3294  O   GLY A 232       0.017  67.763  -1.991  1.00 33.46           O  
ATOM   3295  N   ALA A 233       0.015  69.430  -0.486  1.00 30.31           N  
ATOM   3296  H   ALA A 233       0.632  70.048   0.022  1.00 30.31           H  
ATOM   3297  CA  ALA A 233      -1.420  69.671  -0.282  1.00 30.31           C  
ATOM   3298  HA  ALA A 233      -1.798  68.978   0.468  1.00 30.31           H  
ATOM   3299  C   ALA A 233      -2.342  69.610  -1.527  1.00 30.31           C  
ATOM   3300  CB  ALA A 233      -1.482  71.104   0.277  1.00 30.31           C  
ATOM   3301  HB1 ALA A 233      -1.019  71.795  -0.428  1.00 30.31           H  
ATOM   3302  HB2 ALA A 233      -0.960  71.167   1.231  1.00 30.31           H  
ATOM   3303  HB3 ALA A 233      -2.520  71.403   0.422  1.00 30.31           H  
ATOM   3304  O   ALA A 233      -2.075  70.314  -2.498  1.00 30.31           O  
ATOM   3305  N   ARG A 234      -3.504  68.928  -1.408  1.00 40.02           N  
ATOM   3306  H   ARG A 234      -3.499  68.162  -0.750  1.00 40.02           H  
ATOM   3307  CA  ARG A 234      -4.849  69.453  -1.777  1.00 40.02           C  
ATOM   3308  HA  ARG A 234      -4.986  70.413  -1.278  1.00 40.02           H  
ATOM   3309  C   ARG A 234      -6.011  68.520  -1.346  1.00 40.02           C  
ATOM   3310  CB  ARG A 234      -4.960  69.695  -3.302  1.00 40.02           C  
ATOM   3311  HB2 ARG A 234      -4.087  70.236  -3.668  1.00 40.02           H  
ATOM   3312  HB3 ARG A 234      -5.001  68.745  -3.835  1.00 40.02           H  
ATOM   3313  O   ARG A 234      -6.152  67.447  -1.922  1.00 40.02           O  
ATOM   3314  CG  ARG A 234      -6.182  70.551  -3.662  1.00 40.02           C  
ATOM   3315  HG2 ARG A 234      -6.192  71.446  -3.040  1.00 40.02           H  
ATOM   3316  HG3 ARG A 234      -7.097  69.984  -3.490  1.00 40.02           H  
ATOM   3317  CD  ARG A 234      -6.106  70.966  -5.134  1.00 40.02           C  
ATOM   3318  HD2 ARG A 234      -6.131  70.062  -5.743  1.00 40.02           H  
ATOM   3319  HD3 ARG A 234      -5.161  71.481  -5.310  1.00 40.02           H  
ATOM   3320  NE  ARG A 234      -7.221  71.860  -5.497  1.00 40.02           N  
ATOM   3321  HE  ARG A 234      -7.713  72.294  -4.729  1.00 40.02           H  
ATOM   3322  NH1 ARG A 234      -7.116  71.554  -7.771  1.00 40.02           N  
ATOM   3323 HH11 ARG A 234      -6.349  70.911  -7.635  1.00 40.02           H  
ATOM   3324 HH12 ARG A 234      -7.477  71.725  -8.698  1.00 40.02           H  
ATOM   3325  NH2 ARG A 234      -8.663  72.914  -6.908  1.00 40.02           N  
ATOM   3326 HH21 ARG A 234      -9.118  73.344  -6.115  1.00 40.02           H  
ATOM   3327 HH22 ARG A 234      -9.015  73.076  -7.841  1.00 40.02           H  
ATOM   3328  CZ  ARG A 234      -7.658  72.105  -6.720  1.00 40.02           C  
ATOM   3329  N   PRO A 235      -6.894  68.938  -0.418  1.00 37.29           N  
ATOM   3330  CA  PRO A 235      -8.284  68.477  -0.324  1.00 37.29           C  
ATOM   3331  HA  PRO A 235      -8.413  67.549  -0.881  1.00 37.29           H  
ATOM   3332  C   PRO A 235      -9.263  69.523  -0.944  1.00 37.29           C  
ATOM   3333  CB  PRO A 235      -8.447  68.160   1.167  1.00 37.29           C  
ATOM   3334  HB2 PRO A 235      -9.470  68.232   1.536  1.00 37.29           H  
ATOM   3335  HB3 PRO A 235      -8.058  67.160   1.357  1.00 37.29           H  
ATOM   3336  O   PRO A 235      -8.808  70.580  -1.392  1.00 37.29           O  
ATOM   3337  CG  PRO A 235      -7.556  69.182   1.867  1.00 37.29           C  
ATOM   3338  HG2 PRO A 235      -8.156  70.028   2.200  1.00 37.29           H  
ATOM   3339  HG3 PRO A 235      -7.043  68.729   2.715  1.00 37.29           H  
ATOM   3340  CD  PRO A 235      -6.557  69.654   0.803  1.00 37.29           C  
ATOM   3341  HD2 PRO A 235      -6.659  70.728   0.646  1.00 37.29           H  
ATOM   3342  HD3 PRO A 235      -5.541  69.416   1.117  1.00 37.29           H  
ATOM   3343  N   PRO A 236     -10.569  69.208  -1.092  1.00 48.59           N  
ATOM   3344  CA  PRO A 236     -11.412  69.583  -2.242  1.00 48.59           C  
ATOM   3345  HA  PRO A 236     -10.807  69.694  -3.142  1.00 48.59           H  
ATOM   3346  C   PRO A 236     -12.225  70.877  -2.033  1.00 48.59           C  
ATOM   3347  CB  PRO A 236     -12.336  68.366  -2.396  1.00 48.59           C  
ATOM   3348  HB2 PRO A 236     -13.248  68.585  -2.950  1.00 48.59           H  
ATOM   3349  HB3 PRO A 236     -11.793  67.554  -2.881  1.00 48.59           H  
ATOM   3350  O   PRO A 236     -12.126  71.504  -0.980  1.00 48.59           O  
ATOM   3351  CG  PRO A 236     -12.631  67.988  -0.947  1.00 48.59           C  
ATOM   3352  HG2 PRO A 236     -13.403  68.642  -0.542  1.00 48.59           H  
ATOM   3353  HG3 PRO A 236     -12.924  66.942  -0.853  1.00 48.59           H  
ATOM   3354  CD  PRO A 236     -11.303  68.266  -0.255  1.00 48.59           C  
ATOM   3355  HD2 PRO A 236     -11.489  68.690   0.732  1.00 48.59           H  
ATOM   3356  HD3 PRO A 236     -10.753  67.329  -0.172  1.00 48.59           H  
ATOM   3357  N   PRO A 237     -13.088  71.248  -3.001  1.00 45.01           N  
ATOM   3358  CA  PRO A 237     -14.393  71.762  -2.598  1.00 45.01           C  
ATOM   3359  HA  PRO A 237     -14.551  71.591  -1.534  1.00 45.01           H  
ATOM   3360  C   PRO A 237     -15.567  71.125  -3.359  1.00 45.01           C  
ATOM   3361  CB  PRO A 237     -14.315  73.271  -2.818  1.00 45.01           C  
ATOM   3362  HB2 PRO A 237     -15.296  73.722  -2.963  1.00 45.01           H  
ATOM   3363  HB3 PRO A 237     -13.806  73.735  -1.973  1.00 45.01           H  
ATOM   3364  O   PRO A 237     -15.544  70.963  -4.576  1.00 45.01           O  
ATOM   3365  CG  PRO A 237     -13.442  73.385  -4.066  1.00 45.01           C  
ATOM   3366  HG2 PRO A 237     -14.073  73.470  -4.951  1.00 45.01           H  
ATOM   3367  HG3 PRO A 237     -12.775  74.245  -3.993  1.00 45.01           H  
ATOM   3368  CD  PRO A 237     -12.650  72.069  -4.127  1.00 45.01           C  
ATOM   3369  HD2 PRO A 237     -11.582  72.276  -4.053  1.00 45.01           H  
ATOM   3370  HD3 PRO A 237     -12.862  71.552  -5.063  1.00 45.01           H  
ATOM   3371  N   GLU A 238     -16.585  70.786  -2.568  1.00 44.86           N  
ATOM   3372  H   GLU A 238     -16.344  70.786  -1.587  1.00 44.86           H  
ATOM   3373  CA  GLU A 238     -18.003  71.104  -2.770  1.00 44.86           C  
ATOM   3374  HA  GLU A 238     -18.575  70.417  -2.147  1.00 44.86           H  
ATOM   3375  C   GLU A 238     -18.587  71.000  -4.187  1.00 44.86           C  
ATOM   3376  CB  GLU A 238     -18.270  72.517  -2.215  1.00 44.86           C  
ATOM   3377  HB2 GLU A 238     -17.640  73.226  -2.752  1.00 44.86           H  
ATOM   3378  HB3 GLU A 238     -19.313  72.775  -2.401  1.00 44.86           H  
ATOM   3379  O   GLU A 238     -18.377  71.865  -5.036  1.00 44.86           O  
ATOM   3380  CG  GLU A 238     -18.012  72.632  -0.703  1.00 44.86           C  
ATOM   3381  HG2 GLU A 238     -18.696  71.958  -0.187  1.00 44.86           H  
ATOM   3382  HG3 GLU A 238     -16.995  72.306  -0.484  1.00 44.86           H  
ATOM   3383  CD  GLU A 238     -18.182  74.063  -0.167  1.00 44.86           C  
ATOM   3384  OE1 GLU A 238     -18.419  74.184   1.054  1.00 44.86           O  
ATOM   3385  OE2 GLU A 238     -18.040  75.018  -0.964  1.00 44.86           O  
ATOM   3386  N   ARG A 239     -19.524  70.059  -4.356  1.00 44.82           N  
ATOM   3387  H   ARG A 239     -19.509  69.261  -3.737  1.00 44.82           H  
ATOM   3388  CA  ARG A 239     -20.825  70.385  -4.953  1.00 44.82           C  
ATOM   3389  HA  ARG A 239     -21.048  71.409  -4.655  1.00 44.82           H  
ATOM   3390  C   ARG A 239     -21.939  69.517  -4.370  1.00 44.82           C  
ATOM   3391  CB  ARG A 239     -20.782  70.364  -6.491  1.00 44.82           C  
ATOM   3392  HB2 ARG A 239     -21.610  69.775  -6.886  1.00 44.82           H  
ATOM   3393  HB3 ARG A 239     -19.849  69.915  -6.831  1.00 44.82           H  
ATOM   3394  O   ARG A 239     -21.994  68.308  -4.548  1.00 44.82           O  
ATOM   3395  CG  ARG A 239     -20.895  71.804  -7.022  1.00 44.82           C  
ATOM   3396  HG2 ARG A 239     -21.899  72.179  -6.823  1.00 44.82           H  
ATOM   3397  HG3 ARG A 239     -20.185  72.454  -6.510  1.00 44.82           H  
ATOM   3398  CD  ARG A 239     -20.617  71.885  -8.519  1.00 44.82           C  
ATOM   3399  HD2 ARG A 239     -21.400  71.350  -9.056  1.00 44.82           H  
ATOM   3400  HD3 ARG A 239     -19.669  71.385  -8.722  1.00 44.82           H  
ATOM   3401  NE  ARG A 239     -20.507  73.294  -8.947  1.00 44.82           N  
ATOM   3402  HE  ARG A 239     -19.754  73.813  -8.519  1.00 44.82           H  
ATOM   3403  NH1 ARG A 239     -22.307  73.375 -10.376  1.00 44.82           N  
ATOM   3404 HH11 ARG A 239     -22.529  72.421 -10.128  1.00 44.82           H  
ATOM   3405 HH12 ARG A 239     -22.908  73.882 -11.010  1.00 44.82           H  
ATOM   3406  NH2 ARG A 239     -21.039  75.188 -10.088  1.00 44.82           N  
ATOM   3407 HH21 ARG A 239     -20.268  75.662  -9.638  1.00 44.82           H  
ATOM   3408 HH22 ARG A 239     -21.643  75.682 -10.729  1.00 44.82           H  
ATOM   3409  CZ  ARG A 239     -21.283  73.940  -9.799  1.00 44.82           C  
ATOM   3410  N   ILE A 240     -22.782  70.225  -3.634  1.00 39.50           N  
ATOM   3411  H   ILE A 240     -22.539  71.202  -3.544  1.00 39.50           H  
ATOM   3412  CA  ILE A 240     -24.128  69.911  -3.170  1.00 39.50           C  
ATOM   3413  HA  ILE A 240     -24.127  69.041  -2.514  1.00 39.50           H  
ATOM   3414  C   ILE A 240     -25.029  69.656  -4.394  1.00 39.50           C  
ATOM   3415  CB  ILE A 240     -24.576  71.186  -2.398  1.00 39.50           C  
ATOM   3416  HB  ILE A 240     -24.424  72.036  -3.063  1.00 39.50           H  
ATOM   3417  O   ILE A 240     -24.965  70.453  -5.332  1.00 39.50           O  
ATOM   3418  CG1 ILE A 240     -23.726  71.432  -1.124  1.00 39.50           C  
ATOM   3419 HG12 ILE A 240     -24.112  70.822  -0.308  1.00 39.50           H  
ATOM   3420 HG13 ILE A 240     -22.690  71.134  -1.285  1.00 39.50           H  
ATOM   3421  CG2 ILE A 240     -26.062  71.181  -2.027  1.00 39.50           C  
ATOM   3422 HG21 ILE A 240     -26.313  70.280  -1.469  1.00 39.50           H  
ATOM   3423 HG22 ILE A 240     -26.323  72.056  -1.431  1.00 39.50           H  
ATOM   3424 HG23 ILE A 240     -26.659  71.218  -2.938  1.00 39.50           H  
ATOM   3425  CD1 ILE A 240     -23.702  72.905  -0.688  1.00 39.50           C  
ATOM   3426 HD11 ILE A 240     -23.292  73.522  -1.487  1.00 39.50           H  
ATOM   3427 HD12 ILE A 240     -23.070  73.008   0.194  1.00 39.50           H  
ATOM   3428 HD13 ILE A 240     -24.705  73.252  -0.440  1.00 39.50           H  
ATOM   3429  N   LEU A 241     -25.844  68.590  -4.385  1.00 41.45           N  
ATOM   3430  H   LEU A 241     -25.489  67.784  -3.891  1.00 41.45           H  
ATOM   3431  CA  LEU A 241     -27.323  68.633  -4.391  1.00 41.45           C  
ATOM   3432  HA  LEU A 241     -27.620  68.729  -3.346  1.00 41.45           H  
ATOM   3433  C   LEU A 241     -27.940  67.305  -4.911  1.00 41.45           C  
ATOM   3434  CB  LEU A 241     -27.901  69.851  -5.164  1.00 41.45           C  
ATOM   3435  HB2 LEU A 241     -27.292  70.743  -5.016  1.00 41.45           H  
ATOM   3436  HB3 LEU A 241     -27.894  69.620  -6.229  1.00 41.45           H  
ATOM   3437  O   LEU A 241     -27.650  66.890  -6.027  1.00 41.45           O  
ATOM   3438  CG  LEU A 241     -29.318  70.270  -4.742  1.00 41.45           C  
ATOM   3439  HG  LEU A 241     -29.979  69.418  -4.900  1.00 41.45           H  
ATOM   3440  CD1 LEU A 241     -29.409  70.779  -3.294  1.00 41.45           C  
ATOM   3441 HD11 LEU A 241     -29.106  70.003  -2.590  1.00 41.45           H  
ATOM   3442 HD12 LEU A 241     -28.822  71.687  -3.157  1.00 41.45           H  
ATOM   3443 HD13 LEU A 241     -30.455  70.992  -3.075  1.00 41.45           H  
ATOM   3444  CD2 LEU A 241     -29.801  71.417  -5.632  1.00 41.45           C  
ATOM   3445 HD21 LEU A 241     -30.828  71.663  -5.362  1.00 41.45           H  
ATOM   3446 HD22 LEU A 241     -29.790  71.089  -6.671  1.00 41.45           H  
ATOM   3447 HD23 LEU A 241     -29.162  72.292  -5.510  1.00 41.45           H  
ATOM   3448  N   ASP A 242     -28.777  66.709  -4.053  1.00 43.30           N  
ATOM   3449  H   ASP A 242     -28.870  67.190  -3.170  1.00 43.30           H  
ATOM   3450  CA  ASP A 242     -29.983  65.882  -4.267  1.00 43.30           C  
ATOM   3451  HA  ASP A 242     -30.194  65.440  -3.293  1.00 43.30           H  
ATOM   3452  C   ASP A 242     -29.988  64.678  -5.239  1.00 43.30           C  
ATOM   3453  CB  ASP A 242     -31.175  66.828  -4.527  1.00 43.30           C  
ATOM   3454  HB2 ASP A 242     -32.081  66.228  -4.610  1.00 43.30           H  
ATOM   3455  HB3 ASP A 242     -31.022  67.342  -5.476  1.00 43.30           H  
ATOM   3456  O   ASP A 242     -29.957  64.837  -6.453  1.00 43.30           O  
ATOM   3457  CG  ASP A 242     -31.390  67.867  -3.410  1.00 43.30           C  
ATOM   3458  OD1 ASP A 242     -30.791  67.701  -2.317  1.00 43.30           O  
ATOM   3459  OD2 ASP A 242     -32.093  68.873  -3.661  1.00 43.30           O  
ATOM   3460  N   GLU A 243     -30.121  63.455  -4.695  1.00 43.81           N  
ATOM   3461  H   GLU A 243     -29.612  63.332  -3.831  1.00 43.81           H  
ATOM   3462  CA  GLU A 243     -31.335  62.595  -4.752  1.00 43.81           C  
ATOM   3463  HA  GLU A 243     -32.055  63.018  -4.051  1.00 43.81           H  
ATOM   3464  C   GLU A 243     -30.990  61.151  -4.276  1.00 43.81           C  
ATOM   3465  CB  GLU A 243     -32.039  62.570  -6.130  1.00 43.81           C  
ATOM   3466  HB2 GLU A 243     -31.450  61.934  -6.791  1.00 43.81           H  
ATOM   3467  HB3 GLU A 243     -32.051  63.566  -6.574  1.00 43.81           H  
ATOM   3468  O   GLU A 243     -29.883  60.648  -4.447  1.00 43.81           O  
ATOM   3469  CG  GLU A 243     -33.500  62.052  -6.135  1.00 43.81           C  
ATOM   3470  HG2 GLU A 243     -33.586  61.183  -5.483  1.00 43.81           H  
ATOM   3471  HG3 GLU A 243     -33.708  61.696  -7.144  1.00 43.81           H  
ATOM   3472  CD  GLU A 243     -34.599  63.079  -5.782  1.00 43.81           C  
ATOM   3473  OE1 GLU A 243     -35.649  62.633  -5.261  1.00 43.81           O  
ATOM   3474  OE2 GLU A 243     -34.417  64.286  -6.046  1.00 43.81           O  
ATOM   3475  N   VAL A 244     -31.952  60.514  -3.607  1.00 54.08           N  
ATOM   3476  H   VAL A 244     -32.862  60.943  -3.694  1.00 54.08           H  
ATOM   3477  CA  VAL A 244     -31.924  59.296  -2.760  1.00 54.08           C  
ATOM   3478  HA  VAL A 244     -30.944  59.232  -2.286  1.00 54.08           H  
ATOM   3479  C   VAL A 244     -32.091  57.987  -3.592  1.00 54.08           C  
ATOM   3480  CB  VAL A 244     -32.993  59.598  -1.668  1.00 54.08           C  
ATOM   3481  HB  VAL A 244     -33.790  60.167  -2.147  1.00 54.08           H  
ATOM   3482  O   VAL A 244     -32.519  58.056  -4.740  1.00 54.08           O  
ATOM   3483  CG1 VAL A 244     -33.742  58.505  -0.902  1.00 54.08           C  
ATOM   3484 HG11 VAL A 244     -33.112  58.028  -0.151  1.00 54.08           H  
ATOM   3485 HG12 VAL A 244     -34.573  58.967  -0.368  1.00 54.08           H  
ATOM   3486 HG13 VAL A 244     -34.173  57.791  -1.604  1.00 54.08           H  
ATOM   3487  CG2 VAL A 244     -32.364  60.511  -0.603  1.00 54.08           C  
ATOM   3488 HG21 VAL A 244     -31.941  61.400  -1.071  1.00 54.08           H  
ATOM   3489 HG22 VAL A 244     -31.574  59.979  -0.073  1.00 54.08           H  
ATOM   3490 HG23 VAL A 244     -33.124  60.834   0.109  1.00 54.08           H  
ATOM   3491  N   PRO A 245     -31.719  56.789  -3.072  1.00 44.53           N  
ATOM   3492  CA  PRO A 245     -30.831  55.829  -3.738  1.00 44.53           C  
ATOM   3493  HA  PRO A 245     -30.255  56.332  -4.515  1.00 44.53           H  
ATOM   3494  C   PRO A 245     -31.514  54.591  -4.346  1.00 44.53           C  
ATOM   3495  CB  PRO A 245     -29.892  55.373  -2.613  1.00 44.53           C  
ATOM   3496  HB2 PRO A 245     -29.149  56.146  -2.417  1.00 44.53           H  
ATOM   3497  HB3 PRO A 245     -29.400  54.425  -2.835  1.00 44.53           H  
ATOM   3498  O   PRO A 245     -32.564  54.143  -3.888  1.00 44.53           O  
ATOM   3499  CG  PRO A 245     -30.842  55.254  -1.430  1.00 44.53           C  
ATOM   3500  HG2 PRO A 245     -31.403  54.321  -1.485  1.00 44.53           H  
ATOM   3501  HG3 PRO A 245     -30.315  55.330  -0.479  1.00 44.53           H  
ATOM   3502  CD  PRO A 245     -31.762  56.436  -1.663  1.00 44.53           C  
ATOM   3503  HD2 PRO A 245     -32.769  56.148  -1.362  1.00 44.53           H  
ATOM   3504  HD3 PRO A 245     -31.376  57.265  -1.070  1.00 44.53           H  
ATOM   3505  N   GLY A 246     -30.819  53.947  -5.288  1.00 49.76           N  
ATOM   3506  H   GLY A 246     -29.969  54.373  -5.630  1.00 49.76           H  
ATOM   3507  CA  GLY A 246     -31.011  52.539  -5.643  1.00 49.76           C  
ATOM   3508  HA2 GLY A 246     -31.438  52.467  -6.643  1.00 49.76           H  
ATOM   3509  HA3 GLY A 246     -31.693  52.060  -4.939  1.00 49.76           H  
ATOM   3510  C   GLY A 246     -29.654  51.825  -5.644  1.00 49.76           C  
ATOM   3511  O   GLY A 246     -28.700  52.397  -6.173  1.00 49.76           O  
ATOM   3512  N   PRO A 247     -29.511  50.626  -5.047  1.00 54.14           N  
ATOM   3513  CA  PRO A 247     -28.289  49.858  -5.197  1.00 54.14           C  
ATOM   3514  HA  PRO A 247     -27.405  50.488  -5.100  1.00 54.14           H  
ATOM   3515  C   PRO A 247     -28.317  49.234  -6.592  1.00 54.14           C  
ATOM   3516  CB  PRO A 247     -28.310  48.835  -4.059  1.00 54.14           C  
ATOM   3517  HB2 PRO A 247     -27.761  47.928  -4.313  1.00 54.14           H  
ATOM   3518  HB3 PRO A 247     -27.896  49.290  -3.158  1.00 54.14           H  
ATOM   3519  O   PRO A 247     -29.012  48.248  -6.830  1.00 54.14           O  
ATOM   3520  CG  PRO A 247     -29.802  48.563  -3.854  1.00 54.14           C  
ATOM   3521  HG2 PRO A 247     -30.022  48.332  -2.811  1.00 54.14           H  
ATOM   3522  HG3 PRO A 247     -30.118  47.739  -4.493  1.00 54.14           H  
ATOM   3523  CD  PRO A 247     -30.498  49.855  -4.302  1.00 54.14           C  
ATOM   3524  HD2 PRO A 247     -30.817  50.422  -3.428  1.00 54.14           H  
ATOM   3525  HD3 PRO A 247     -31.355  49.618  -4.932  1.00 54.14           H  
ATOM   3526  N   PHE A 248     -27.602  49.840  -7.532  1.00 47.47           N  
ATOM   3527  H   PHE A 248     -27.099  50.683  -7.294  1.00 47.47           H  
ATOM   3528  CA  PHE A 248     -27.136  49.099  -8.692  1.00 47.47           C  
ATOM   3529  HA  PHE A 248     -27.922  48.431  -9.043  1.00 47.47           H  
ATOM   3530  C   PHE A 248     -25.962  48.248  -8.203  1.00 47.47           C  
ATOM   3531  CB  PHE A 248     -26.792  50.060  -9.838  1.00 47.47           C  
ATOM   3532  HB2 PHE A 248     -25.989  50.726  -9.520  1.00 47.47           H  
ATOM   3533  HB3 PHE A 248     -26.418  49.480 -10.681  1.00 47.47           H  
ATOM   3534  O   PHE A 248     -25.018  48.766  -7.607  1.00 47.47           O  
ATOM   3535  CG  PHE A 248     -27.987  50.884 -10.297  1.00 47.47           C  
ATOM   3536  CD1 PHE A 248     -28.967  50.309 -11.128  1.00 47.47           C  
ATOM   3537  HD1 PHE A 248     -28.850  49.289 -11.464  1.00 47.47           H  
ATOM   3538  CD2 PHE A 248     -28.145  52.212  -9.857  1.00 47.47           C  
ATOM   3539  HD2 PHE A 248     -27.400  52.655  -9.212  1.00 47.47           H  
ATOM   3540  CE1 PHE A 248     -30.095  51.056 -11.518  1.00 47.47           C  
ATOM   3541  HE1 PHE A 248     -30.841  50.607 -12.158  1.00 47.47           H  
ATOM   3542  CE2 PHE A 248     -29.271  52.960 -10.247  1.00 47.47           C  
ATOM   3543  HE2 PHE A 248     -29.382  53.978  -9.904  1.00 47.47           H  
ATOM   3544  CZ  PHE A 248     -30.247  52.383 -11.078  1.00 47.47           C  
ATOM   3545  HZ  PHE A 248     -31.110  52.958 -11.377  1.00 47.47           H  
ATOM   3546  N   GLU A 249     -26.074  46.931  -8.359  1.00 50.09           N  
ATOM   3547  H   GLU A 249     -26.903  46.556  -8.797  1.00 50.09           H  
ATOM   3548  CA  GLU A 249     -24.931  46.031  -8.242  1.00 50.09           C  
ATOM   3549  HA  GLU A 249     -24.376  46.242  -7.328  1.00 50.09           H  
ATOM   3550  C   GLU A 249     -24.017  46.320  -9.436  1.00 50.09           C  
ATOM   3551  CB  GLU A 249     -25.389  44.559  -8.214  1.00 50.09           C  
ATOM   3552  HB2 GLU A 249     -24.512  43.923  -8.329  1.00 50.09           H  
ATOM   3553  HB3 GLU A 249     -26.062  44.378  -9.052  1.00 50.09           H  
ATOM   3554  O   GLU A 249     -24.251  45.839 -10.546  1.00 50.09           O  
ATOM   3555  CG  GLU A 249     -26.091  44.177  -6.899  1.00 50.09           C  
ATOM   3556  HG2 GLU A 249     -26.969  44.810  -6.772  1.00 50.09           H  
ATOM   3557  HG3 GLU A 249     -25.410  44.383  -6.073  1.00 50.09           H  
ATOM   3558  CD  GLU A 249     -26.534  42.701  -6.834  1.00 50.09           C  
ATOM   3559  OE1 GLU A 249     -26.864  42.252  -5.710  1.00 50.09           O  
ATOM   3560  OE2 GLU A 249     -26.589  42.032  -7.891  1.00 50.09           O  
ATOM   3561  N   ASP A 250     -23.005  47.155  -9.217  1.00 52.63           N  
ATOM   3562  H   ASP A 250     -22.957  47.660  -8.344  1.00 52.63           H  
ATOM   3563  CA  ASP A 250     -21.906  47.318 -10.159  1.00 52.63           C  
ATOM   3564  HA  ASP A 250     -22.309  47.441 -11.164  1.00 52.63           H  
ATOM   3565  C   ASP A 250     -21.081  46.025 -10.128  1.00 52.63           C  
ATOM   3566  CB  ASP A 250     -21.079  48.574  -9.830  1.00 52.63           C  
ATOM   3567  HB2 ASP A 250     -20.173  48.558 -10.436  1.00 52.63           H  
ATOM   3568  HB3 ASP A 250     -20.784  48.545  -8.781  1.00 52.63           H  
ATOM   3569  O   ASP A 250     -20.254  45.795  -9.246  1.00 52.63           O  
ATOM   3570  CG  ASP A 250     -21.818  49.890 -10.122  1.00 52.63           C  
ATOM   3571  OD1 ASP A 250     -22.607  49.931 -11.096  1.00 52.63           O  
ATOM   3572  OD2 ASP A 250     -21.564  50.872  -9.387  1.00 52.63           O  
ATOM   3573  N   ILE A 251     -21.365  45.130 -11.075  1.00 64.00           N  
ATOM   3574  H   ILE A 251     -22.147  45.328 -11.682  1.00 64.00           H  
ATOM   3575  CA  ILE A 251     -20.514  43.977 -11.362  1.00 64.00           C  
ATOM   3576  HA  ILE A 251     -20.264  43.473 -10.429  1.00 64.00           H  
ATOM   3577  C   ILE A 251     -19.229  44.537 -11.975  1.00 64.00           C  
ATOM   3578  CB  ILE A 251     -21.235  42.970 -12.292  1.00 64.00           C  
ATOM   3579  HB  ILE A 251     -21.559  43.502 -13.187  1.00 64.00           H  
ATOM   3580  O   ILE A 251     -19.238  45.006 -13.115  1.00 64.00           O  
ATOM   3581  CG1 ILE A 251     -22.484  42.386 -11.588  1.00 64.00           C  
ATOM   3582 HG12 ILE A 251     -22.172  41.760 -10.752  1.00 64.00           H  
ATOM   3583 HG13 ILE A 251     -23.085  43.201 -11.183  1.00 64.00           H  
ATOM   3584  CG2 ILE A 251     -20.281  41.838 -12.726  1.00 64.00           C  
ATOM   3585 HG21 ILE A 251     -20.786  41.147 -13.401  1.00 64.00           H  
ATOM   3586 HG22 ILE A 251     -19.922  41.295 -11.851  1.00 64.00           H  
ATOM   3587 HG23 ILE A 251     -19.422  42.246 -13.259  1.00 64.00           H  
ATOM   3588  CD1 ILE A 251     -23.405  41.575 -12.509  1.00 64.00           C  
ATOM   3589 HD11 ILE A 251     -24.315  41.318 -11.967  1.00 64.00           H  
ATOM   3590 HD12 ILE A 251     -23.670  42.169 -13.384  1.00 64.00           H  
ATOM   3591 HD13 ILE A 251     -22.916  40.653 -12.824  1.00 64.00           H  
ATOM   3592  N   GLU A 252     -18.129  44.501 -11.221  1.00 59.01           N  
ATOM   3593  H   GLU A 252     -18.208  44.235 -10.250  1.00 59.01           H  
ATOM   3594  CA  GLU A 252     -16.801  44.799 -11.755  1.00 59.01           C  
ATOM   3595  HA  GLU A 252     -16.823  45.793 -12.202  1.00 59.01           H  
ATOM   3596  C   GLU A 252     -16.479  43.786 -12.865  1.00 59.01           C  
ATOM   3597  CB  GLU A 252     -15.724  44.816 -10.651  1.00 59.01           C  
ATOM   3598  HB2 GLU A 252     -15.736  43.871 -10.109  1.00 59.01           H  
ATOM   3599  HB3 GLU A 252     -14.756  44.926 -11.140  1.00 59.01           H  
ATOM   3600  O   GLU A 252     -16.250  42.601 -12.622  1.00 59.01           O  
ATOM   3601  CG  GLU A 252     -15.907  45.984  -9.660  1.00 59.01           C  
ATOM   3602  HG2 GLU A 252     -16.802  45.800  -9.066  1.00 59.01           H  
ATOM   3603  HG3 GLU A 252     -16.070  46.896 -10.235  1.00 59.01           H  
ATOM   3604  CD  GLU A 252     -14.709  46.212  -8.715  1.00 59.01           C  
ATOM   3605  OE1 GLU A 252     -14.727  47.239  -7.995  1.00 59.01           O  
ATOM   3606  OE2 GLU A 252     -13.776  45.377  -8.699  1.00 59.01           O  
ATOM   3607  N   LEU A 253     -16.531  44.251 -14.115  1.00 56.66           N  
ATOM   3608  H   LEU A 253     -16.832  45.207 -14.244  1.00 56.66           H  
ATOM   3609  CA  LEU A 253     -16.069  43.512 -15.282  1.00 56.66           C  
ATOM   3610  HA  LEU A 253     -16.439  42.487 -15.244  1.00 56.66           H  
ATOM   3611  C   LEU A 253     -14.541  43.480 -15.233  1.00 56.66           C  
ATOM   3612  CB  LEU A 253     -16.581  44.206 -16.561  1.00 56.66           C  
ATOM   3613  HB2 LEU A 253     -16.371  45.272 -16.472  1.00 56.66           H  
ATOM   3614  HB3 LEU A 253     -16.016  43.837 -17.417  1.00 56.66           H  
ATOM   3615  O   LEU A 253     -13.893  44.444 -15.642  1.00 56.66           O  
ATOM   3616  CG  LEU A 253     -18.083  44.004 -16.830  1.00 56.66           C  
ATOM   3617  HG  LEU A 253     -18.640  44.042 -15.894  1.00 56.66           H  
ATOM   3618  CD1 LEU A 253     -18.607  45.114 -17.743  1.00 56.66           C  
ATOM   3619 HD11 LEU A 253     -18.491  46.075 -17.242  1.00 56.66           H  
ATOM   3620 HD12 LEU A 253     -18.050  45.122 -18.680  1.00 56.66           H  
ATOM   3621 HD13 LEU A 253     -19.667  44.953 -17.943  1.00 56.66           H  
ATOM   3622  CD2 LEU A 253     -18.347  42.661 -17.518  1.00 56.66           C  
ATOM   3623 HD21 LEU A 253     -19.419  42.534 -17.671  1.00 56.66           H  
ATOM   3624 HD22 LEU A 253     -17.988  41.853 -16.881  1.00 56.66           H  
ATOM   3625 HD23 LEU A 253     -17.830  42.620 -18.476  1.00 56.66           H  
ATOM   3626  N   ASP A 254     -13.973  42.386 -14.730  1.00 58.92           N  
ATOM   3627  H   ASP A 254     -14.545  41.690 -14.273  1.00 58.92           H  
ATOM   3628  CA  ASP A 254     -12.542  42.149 -14.881  1.00 58.92           C  
ATOM   3629  HA  ASP A 254     -12.040  43.068 -14.576  1.00 58.92           H  
ATOM   3630  C   ASP A 254     -12.230  41.899 -16.363  1.00 58.92           C  
ATOM   3631  CB  ASP A 254     -12.034  41.033 -13.955  1.00 58.92           C  
ATOM   3632  HB2 ASP A 254     -12.506  41.145 -12.979  1.00 58.92           H  
ATOM   3633  HB3 ASP A 254     -12.320  40.064 -14.364  1.00 58.92           H  
ATOM   3634  O   ASP A 254     -12.898  41.130 -17.065  1.00 58.92           O  
ATOM   3635  CG  ASP A 254     -10.511  41.083 -13.752  1.00 58.92           C  
ATOM   3636  OD1 ASP A 254      -9.868  42.017 -14.292  1.00 58.92           O  
ATOM   3637  OD2 ASP A 254     -10.006  40.187 -13.042  1.00 58.92           O  
ATOM   3638  N   THR A 255     -11.257  42.640 -16.872  1.00 51.11           N  
ATOM   3639  H   THR A 255     -10.681  43.142 -16.211  1.00 51.11           H  
ATOM   3640  CA  THR A 255     -10.914  42.672 -18.288  1.00 51.11           C  
ATOM   3641  HA  THR A 255     -11.830  42.573 -18.869  1.00 51.11           H  
ATOM   3642  C   THR A 255     -10.014  41.492 -18.615  1.00 51.11           C  
ATOM   3643  CB  THR A 255     -10.252  44.004 -18.668  1.00 51.11           C  
ATOM   3644  HB  THR A 255      -9.813  43.913 -19.662  1.00 51.11           H  
ATOM   3645  O   THR A 255      -8.886  41.419 -18.135  1.00 51.11           O  
ATOM   3646  CG2 THR A 255     -11.281  45.136 -18.687  1.00 51.11           C  
ATOM   3647 HG21 THR A 255     -12.076  44.895 -19.394  1.00 51.11           H  
ATOM   3648 HG22 THR A 255     -10.798  46.066 -18.988  1.00 51.11           H  
ATOM   3649 HG23 THR A 255     -11.718  45.259 -17.696  1.00 51.11           H  
ATOM   3650  OG1 THR A 255      -9.240  44.356 -17.753  1.00 51.11           O  
ATOM   3651  HG1 THR A 255      -8.925  43.543 -17.350  1.00 51.11           H  
ATOM   3652  N   PHE A 256     -10.491  40.593 -19.478  1.00 48.10           N  
ATOM   3653  H   PHE A 256     -11.469  40.650 -19.726  1.00 48.10           H  
ATOM   3654  CA  PHE A 256      -9.693  39.525 -20.082  1.00 48.10           C  
ATOM   3655  HA  PHE A 256      -9.186  38.970 -19.293  1.00 48.10           H  
ATOM   3656  C   PHE A 256      -8.627  40.134 -21.005  1.00 48.10           C  
ATOM   3657  CB  PHE A 256     -10.611  38.559 -20.854  1.00 48.10           C  
ATOM   3658  HB2 PHE A 256     -11.095  39.099 -21.667  1.00 48.10           H  
ATOM   3659  HB3 PHE A 256      -9.991  37.785 -21.308  1.00 48.10           H  
ATOM   3660  O   PHE A 256      -8.822  40.230 -22.215  1.00 48.10           O  
ATOM   3661  CG  PHE A 256     -11.682  37.884 -20.023  1.00 48.10           C  
ATOM   3662  CD1 PHE A 256     -11.378  36.728 -19.282  1.00 48.10           C  
ATOM   3663  HD1 PHE A 256     -10.375  36.328 -19.292  1.00 48.10           H  
ATOM   3664  CD2 PHE A 256     -12.987  38.413 -19.991  1.00 48.10           C  
ATOM   3665  HD2 PHE A 256     -13.225  39.308 -20.547  1.00 48.10           H  
ATOM   3666  CE1 PHE A 256     -12.373  36.105 -18.509  1.00 48.10           C  
ATOM   3667  HE1 PHE A 256     -12.130  35.231 -17.922  1.00 48.10           H  
ATOM   3668  CE2 PHE A 256     -13.980  37.793 -19.213  1.00 48.10           C  
ATOM   3669  HE2 PHE A 256     -14.971  38.219 -19.164  1.00 48.10           H  
ATOM   3670  CZ  PHE A 256     -13.673  36.638 -18.473  1.00 48.10           C  
ATOM   3671  HZ  PHE A 256     -14.430  36.175 -17.857  1.00 48.10           H  
ATOM   3672  N   VAL A 257      -7.514  40.597 -20.440  1.00 49.94           N  
ATOM   3673  H   VAL A 257      -7.455  40.605 -19.432  1.00 49.94           H  
ATOM   3674  CA  VAL A 257      -6.344  40.999 -21.222  1.00 49.94           C  
ATOM   3675  HA  VAL A 257      -6.675  41.285 -22.220  1.00 49.94           H  
ATOM   3676  C   VAL A 257      -5.435  39.786 -21.368  1.00 49.94           C  
ATOM   3677  CB  VAL A 257      -5.630  42.237 -20.654  1.00 49.94           C  
ATOM   3678  HB  VAL A 257      -5.211  42.009 -19.674  1.00 49.94           H  
ATOM   3679  O   VAL A 257      -4.829  39.314 -20.411  1.00 49.94           O  
ATOM   3680  CG1 VAL A 257      -4.501  42.680 -21.597  1.00 49.94           C  
ATOM   3681 HG11 VAL A 257      -4.898  42.895 -22.589  1.00 49.94           H  
ATOM   3682 HG12 VAL A 257      -4.016  43.571 -21.198  1.00 49.94           H  
ATOM   3683 HG13 VAL A 257      -3.752  41.892 -21.676  1.00 49.94           H  
ATOM   3684  CG2 VAL A 257      -6.606  43.416 -20.517  1.00 49.94           C  
ATOM   3685 HG21 VAL A 257      -7.094  43.615 -21.471  1.00 49.94           H  
ATOM   3686 HG22 VAL A 257      -7.362  43.183 -19.767  1.00 49.94           H  
ATOM   3687 HG23 VAL A 257      -6.070  44.305 -20.186  1.00 49.94           H  
ATOM   3688  N   GLU A 258      -5.404  39.286 -22.601  1.00 42.59           N  
ATOM   3689  H   GLU A 258      -6.020  39.731 -23.267  1.00 42.59           H  
ATOM   3690  CA  GLU A 258      -4.486  38.306 -23.176  1.00 42.59           C  
ATOM   3691  HA  GLU A 258      -4.901  37.304 -23.068  1.00 42.59           H  
ATOM   3692  C   GLU A 258      -3.081  38.337 -22.547  1.00 42.59           C  
ATOM   3693  CB  GLU A 258      -4.359  38.639 -24.678  1.00 42.59           C  
ATOM   3694  HB2 GLU A 258      -3.569  38.025 -25.110  1.00 42.59           H  
ATOM   3695  HB3 GLU A 258      -4.061  39.683 -24.771  1.00 42.59           H  
ATOM   3696  O   GLU A 258      -2.276  39.227 -22.820  1.00 42.59           O  
ATOM   3697  CG  GLU A 258      -5.642  38.400 -25.492  1.00 42.59           C  
ATOM   3698  HG2 GLU A 258      -5.816  37.326 -25.555  1.00 42.59           H  
ATOM   3699  HG3 GLU A 258      -6.490  38.841 -24.970  1.00 42.59           H  
ATOM   3700  CD  GLU A 258      -5.573  39.019 -26.900  1.00 42.59           C  
ATOM   3701  OE1 GLU A 258      -5.942  38.314 -27.866  1.00 42.59           O  
ATOM   3702  OE2 GLU A 258      -5.191  40.208 -27.002  1.00 42.59           O  
ATOM   3703  N   SER A 259      -2.741  37.313 -21.762  1.00 46.56           N  
ATOM   3704  H   SER A 259      -3.464  36.701 -21.411  1.00 46.56           H  
ATOM   3705  CA  SER A 259      -1.357  36.991 -21.401  1.00 46.56           C  
ATOM   3706  HA  SER A 259      -0.702  37.769 -21.792  1.00 46.56           H  
ATOM   3707  C   SER A 259      -0.926  35.698 -22.094  1.00 46.56           C  
ATOM   3708  CB  SER A 259      -1.140  37.006 -19.887  1.00 46.56           C  
ATOM   3709  HB2 SER A 259      -1.353  38.007 -19.509  1.00 46.56           H  
ATOM   3710  HB3 SER A 259      -0.101  36.759 -19.669  1.00 46.56           H  
ATOM   3711  O   SER A 259      -0.683  34.649 -21.502  1.00 46.56           O  
ATOM   3712  OG  SER A 259      -1.990  36.081 -19.245  1.00 46.56           O  
ATOM   3713  HG  SER A 259      -1.826  36.099 -18.300  1.00 46.56           H  
ATOM   3714  N   SER A 260      -0.792  35.782 -23.415  1.00 37.72           N  
ATOM   3715  H   SER A 260      -1.063  36.644 -23.866  1.00 37.72           H  
ATOM   3716  CA  SER A 260       0.082  34.888 -24.166  1.00 37.72           C  
ATOM   3717  HA  SER A 260      -0.215  33.854 -23.992  1.00 37.72           H  
ATOM   3718  C   SER A 260       1.528  35.087 -23.684  1.00 37.72           C  
ATOM   3719  CB  SER A 260      -0.057  35.198 -25.663  1.00 37.72           C  
ATOM   3720  HB2 SER A 260      -1.049  34.898 -26.001  1.00 37.72           H  
ATOM   3721  HB3 SER A 260       0.690  34.638 -26.225  1.00 37.72           H  
ATOM   3722  O   SER A 260       2.198  36.025 -24.115  1.00 37.72           O  
ATOM   3723  OG  SER A 260       0.106  36.584 -25.897  1.00 37.72           O  
ATOM   3724  HG  SER A 260       0.916  36.852 -25.458  1.00 37.72           H  
ATOM   3725  N   GLY A 261       2.015  34.236 -22.776  1.00 37.63           N  
ATOM   3726  H   GLY A 261       1.359  33.646 -22.284  1.00 37.63           H  
ATOM   3727  CA  GLY A 261       3.421  34.249 -22.364  1.00 37.63           C  
ATOM   3728  HA2 GLY A 261       4.031  33.813 -23.155  1.00 37.63           H  
ATOM   3729  HA3 GLY A 261       3.742  35.283 -22.234  1.00 37.63           H  
ATOM   3730  C   GLY A 261       3.716  33.524 -21.051  1.00 37.63           C  
ATOM   3731  O   GLY A 261       3.662  34.134 -19.996  1.00 37.63           O  
ATOM   3732  N   LEU A 262       4.067  32.237 -21.147  1.00 34.96           N  
ATOM   3733  H   LEU A 262       3.904  31.816 -22.051  1.00 34.96           H  
ATOM   3734  CA  LEU A 262       5.023  31.514 -20.285  1.00 34.96           C  
ATOM   3735  HA  LEU A 262       4.688  30.480 -20.199  1.00 34.96           H  
ATOM   3736  C   LEU A 262       5.192  32.040 -18.833  1.00 34.96           C  
ATOM   3737  CB  LEU A 262       6.379  31.518 -21.032  1.00 34.96           C  
ATOM   3738  HB2 LEU A 262       6.631  32.555 -21.253  1.00 34.96           H  
ATOM   3739  HB3 LEU A 262       7.156  31.141 -20.368  1.00 34.96           H  
ATOM   3740  O   LEU A 262       6.107  32.811 -18.558  1.00 34.96           O  
ATOM   3741  CG  LEU A 262       6.406  30.697 -22.338  1.00 34.96           C  
ATOM   3742  HG  LEU A 262       5.432  30.738 -22.827  1.00 34.96           H  
ATOM   3743  CD1 LEU A 262       7.437  31.264 -23.314  1.00 34.96           C  
ATOM   3744 HD11 LEU A 262       7.446  30.669 -24.227  1.00 34.96           H  
ATOM   3745 HD12 LEU A 262       8.427  31.245 -22.859  1.00 34.96           H  
ATOM   3746 HD13 LEU A 262       7.176  32.291 -23.567  1.00 34.96           H  
ATOM   3747  CD2 LEU A 262       6.755  29.234 -22.062  1.00 34.96           C  
ATOM   3748 HD21 LEU A 262       6.024  28.803 -21.377  1.00 34.96           H  
ATOM   3749 HD22 LEU A 262       7.748  29.161 -21.617  1.00 34.96           H  
ATOM   3750 HD23 LEU A 262       6.737  28.668 -22.993  1.00 34.96           H  
ATOM   3751  N   SER A 263       4.364  31.568 -17.896  1.00 42.44           N  
ATOM   3752  H   SER A 263       3.544  31.057 -18.192  1.00 42.44           H  
ATOM   3753  CA  SER A 263       4.567  31.681 -16.436  1.00 42.44           C  
ATOM   3754  HA  SER A 263       5.615  31.507 -16.194  1.00 42.44           H  
ATOM   3755  C   SER A 263       3.705  30.602 -15.759  1.00 42.44           C  
ATOM   3756  CB  SER A 263       4.175  33.093 -15.980  1.00 42.44           C  
ATOM   3757  HB2 SER A 263       3.145  33.296 -16.274  1.00 42.44           H  
ATOM   3758  HB3 SER A 263       4.823  33.822 -16.465  1.00 42.44           H  
ATOM   3759  O   SER A 263       2.489  30.606 -15.883  1.00 42.44           O  
ATOM   3760  OG  SER A 263       4.286  33.240 -14.580  1.00 42.44           O  
ATOM   3761  HG  SER A 263       5.119  32.874 -14.276  1.00 42.44           H  
ATOM   3762  N   GLU A 264       4.272  29.434 -15.460  1.00 44.91           N  
ATOM   3763  H   GLU A 264       3.717  28.703 -15.881  1.00 44.91           H  
ATOM   3764  CA  GLU A 264       4.720  29.013 -14.121  1.00 44.91           C  
ATOM   3765  HA  GLU A 264       5.011  27.971 -14.255  1.00 44.91           H  
ATOM   3766  C   GLU A 264       3.599  28.978 -13.053  1.00 44.91           C  
ATOM   3767  CB  GLU A 264       6.023  29.717 -13.682  1.00 44.91           C  
ATOM   3768  HB2 GLU A 264       5.809  30.714 -13.299  1.00 44.91           H  
ATOM   3769  HB3 GLU A 264       6.666  29.808 -14.557  1.00 44.91           H  
ATOM   3770  O   GLU A 264       3.312  29.969 -12.400  1.00 44.91           O  
ATOM   3771  CG  GLU A 264       6.757  28.872 -12.621  1.00 44.91           C  
ATOM   3772  HG2 GLU A 264       6.178  28.879 -11.698  1.00 44.91           H  
ATOM   3773  HG3 GLU A 264       6.795  27.848 -12.994  1.00 44.91           H  
ATOM   3774  CD  GLU A 264       8.210  29.283 -12.330  1.00 44.91           C  
ATOM   3775  OE1 GLU A 264       8.830  28.596 -11.484  1.00 44.91           O  
ATOM   3776  OE2 GLU A 264       8.716  30.225 -12.979  1.00 44.91           O  
ATOM   3777  N   PHE A 265       3.003  27.788 -12.882  1.00 38.77           N  
ATOM   3778  H   PHE A 265       3.270  27.069 -13.538  1.00 38.77           H  
ATOM   3779  CA  PHE A 265       2.260  27.297 -11.705  1.00 38.77           C  
ATOM   3780  HA  PHE A 265       1.615  26.495 -12.062  1.00 38.77           H  
ATOM   3781  C   PHE A 265       1.301  28.268 -10.982  1.00 38.77           C  
ATOM   3782  CB  PHE A 265       3.253  26.649 -10.721  1.00 38.77           C  
ATOM   3783  HB2 PHE A 265       3.988  27.394 -10.417  1.00 38.77           H  
ATOM   3784  HB3 PHE A 265       2.711  26.347  -9.825  1.00 38.77           H  
ATOM   3785  O   PHE A 265       1.559  28.677  -9.850  1.00 38.77           O  
ATOM   3786  CG  PHE A 265       3.962  25.421 -11.257  1.00 38.77           C  
ATOM   3787  CD1 PHE A 265       3.315  24.172 -11.252  1.00 38.77           C  
ATOM   3788  HD1 PHE A 265       2.308  24.091 -10.870  1.00 38.77           H  
ATOM   3789  CD2 PHE A 265       5.274  25.520 -11.750  1.00 38.77           C  
ATOM   3790  HD2 PHE A 265       5.791  26.468 -11.706  1.00 38.77           H  
ATOM   3791  CE1 PHE A 265       3.973  23.033 -11.751  1.00 38.77           C  
ATOM   3792  HE1 PHE A 265       3.471  22.077 -11.754  1.00 38.77           H  
ATOM   3793  CE2 PHE A 265       5.927  24.389 -12.268  1.00 38.77           C  
ATOM   3794  HE2 PHE A 265       6.934  24.481 -12.647  1.00 38.77           H  
ATOM   3795  CZ  PHE A 265       5.277  23.144 -12.267  1.00 38.77           C  
ATOM   3796  HZ  PHE A 265       5.780  22.273 -12.661  1.00 38.77           H  
ATOM   3797  N   ASP A 266       0.113  28.488 -11.552  1.00 44.51           N  
ATOM   3798  H   ASP A 266      -0.042  28.223 -12.514  1.00 44.51           H  
ATOM   3799  CA  ASP A 266      -1.026  29.022 -10.797  1.00 44.51           C  
ATOM   3800  HA  ASP A 266      -0.638  29.791 -10.129  1.00 44.51           H  
ATOM   3801  C   ASP A 266      -1.643  27.931  -9.904  1.00 44.51           C  
ATOM   3802  CB  ASP A 266      -2.066  29.674 -11.732  1.00 44.51           C  
ATOM   3803  HB2 ASP A 266      -1.876  29.370 -12.762  1.00 44.51           H  
ATOM   3804  HB3 ASP A 266      -3.060  29.312 -11.469  1.00 44.51           H  
ATOM   3805  O   ASP A 266      -2.295  26.985 -10.352  1.00 44.51           O  
ATOM   3806  CG  ASP A 266      -2.106  31.207 -11.648  1.00 44.51           C  
ATOM   3807  OD1 ASP A 266      -1.683  31.762 -10.608  1.00 44.51           O  
ATOM   3808  OD2 ASP A 266      -2.635  31.805 -12.609  1.00 44.51           O  
ATOM   3809  N   ILE A 267      -1.391  28.046  -8.601  1.00 54.67           N  
ATOM   3810  H   ILE A 267      -0.837  28.844  -8.326  1.00 54.67           H  
ATOM   3811  CA  ILE A 267      -1.979  27.207  -7.557  1.00 54.67           C  
ATOM   3812  HA  ILE A 267      -1.987  26.171  -7.895  1.00 54.67           H  
ATOM   3813  C   ILE A 267      -3.427  27.669  -7.345  1.00 54.67           C  
ATOM   3814  CB  ILE A 267      -1.128  27.309  -6.265  1.00 54.67           C  
ATOM   3815  HB  ILE A 267      -1.069  28.361  -5.985  1.00 54.67           H  
ATOM   3816  O   ILE A 267      -3.658  28.779  -6.868  1.00 54.67           O  
ATOM   3817  CG1 ILE A 267       0.313  26.790  -6.506  1.00 54.67           C  
ATOM   3818 HG12 ILE A 267       0.708  27.212  -7.429  1.00 54.67           H  
ATOM   3819 HG13 ILE A 267       0.295  25.706  -6.622  1.00 54.67           H  
ATOM   3820  CG2 ILE A 267      -1.782  26.539  -5.099  1.00 54.67           C  
ATOM   3821 HG21 ILE A 267      -2.775  26.942  -4.898  1.00 54.67           H  
ATOM   3822 HG22 ILE A 267      -1.873  25.484  -5.358  1.00 54.67           H  
ATOM   3823 HG23 ILE A 267      -1.189  26.651  -4.191  1.00 54.67           H  
ATOM   3824  CD1 ILE A 267       1.304  27.166  -5.396  1.00 54.67           C  
ATOM   3825 HD11 ILE A 267       1.308  28.247  -5.256  1.00 54.67           H  
ATOM   3826 HD12 ILE A 267       2.305  26.846  -5.689  1.00 54.67           H  
ATOM   3827 HD13 ILE A 267       1.042  26.674  -4.460  1.00 54.67           H  
ATOM   3828  N   GLU A 268      -4.401  26.803  -7.646  1.00 56.73           N  
ATOM   3829  H   GLU A 268      -4.151  25.978  -8.173  1.00 56.73           H  
ATOM   3830  CA  GLU A 268      -5.825  27.032  -7.365  1.00 56.73           C  
ATOM   3831  HA  GLU A 268      -6.193  27.800  -8.045  1.00 56.73           H  
ATOM   3832  C   GLU A 268      -6.047  27.508  -5.915  1.00 56.73           C  
ATOM   3833  CB  GLU A 268      -6.642  25.748  -7.596  1.00 56.73           C  
ATOM   3834  HB2 GLU A 268      -7.649  25.915  -7.214  1.00 56.73           H  
ATOM   3835  HB3 GLU A 268      -6.188  24.943  -7.017  1.00 56.73           H  
ATOM   3836  O   GLU A 268      -5.677  26.837  -4.941  1.00 56.73           O  
ATOM   3837  CG  GLU A 268      -6.760  25.317  -9.067  1.00 56.73           C  
ATOM   3838  HG2 GLU A 268      -7.194  26.140  -9.634  1.00 56.73           H  
ATOM   3839  HG3 GLU A 268      -5.763  25.117  -9.458  1.00 56.73           H  
ATOM   3840  CD  GLU A 268      -7.631  24.054  -9.237  1.00 56.73           C  
ATOM   3841  OE1 GLU A 268      -8.146  23.843 -10.356  1.00 56.73           O  
ATOM   3842  OE2 GLU A 268      -7.776  23.289  -8.250  1.00 56.73           O  
ATOM   3843  N   GLN A 269      -6.672  28.678  -5.765  1.00 52.60           N  
ATOM   3844  H   GLN A 269      -6.924  29.192  -6.597  1.00 52.60           H  
ATOM   3845  CA  GLN A 269      -6.997  29.261  -4.465  1.00 52.60           C  
ATOM   3846  HA  GLN A 269      -6.062  29.346  -3.911  1.00 52.60           H  
ATOM   3847  C   GLN A 269      -7.977  28.347  -3.694  1.00 52.60           C  
ATOM   3848  CB  GLN A 269      -7.578  30.673  -4.640  1.00 52.60           C  
ATOM   3849  HB2 GLN A 269      -7.867  31.047  -3.657  1.00 52.60           H  
ATOM   3850  HB3 GLN A 269      -8.472  30.620  -5.260  1.00 52.60           H  
ATOM   3851  O   GLN A 269      -8.959  27.863  -4.260  1.00 52.60           O  
ATOM   3852  CG  GLN A 269      -6.582  31.662  -5.271  1.00 52.60           C  
ATOM   3853  HG2 GLN A 269      -5.682  31.722  -4.659  1.00 52.60           H  
ATOM   3854  HG3 GLN A 269      -6.295  31.306  -6.261  1.00 52.60           H  
ATOM   3855  CD  GLN A 269      -7.171  33.064  -5.404  1.00 52.60           C  
ATOM   3856  NE2 GLN A 269      -6.932  33.750  -6.500  1.00 52.60           N  
ATOM   3857 HE21 GLN A 269      -7.352  34.666  -6.566  1.00 52.60           H  
ATOM   3858 HE22 GLN A 269      -6.368  33.371  -7.246  1.00 52.60           H  
ATOM   3859  OE1 GLN A 269      -7.849  33.562  -4.519  1.00 52.60           O  
ATOM   3860  N   PRO A 270      -7.753  28.074  -2.395  1.00 46.63           N  
ATOM   3861  CA  PRO A 270      -8.547  27.094  -1.661  1.00 46.63           C  
ATOM   3862  HA  PRO A 270      -8.610  26.178  -2.247  1.00 46.63           H  
ATOM   3863  C   PRO A 270      -9.975  27.594  -1.376  1.00 46.63           C  
ATOM   3864  CB  PRO A 270      -7.745  26.808  -0.384  1.00 46.63           C  
ATOM   3865  HB2 PRO A 270      -8.387  26.576   0.465  1.00 46.63           H  
ATOM   3866  HB3 PRO A 270      -7.052  25.988  -0.573  1.00 46.63           H  
ATOM   3867  O   PRO A 270     -10.176  28.506  -0.580  1.00 46.63           O  
ATOM   3868  CG  PRO A 270      -6.950  28.097  -0.160  1.00 46.63           C  
ATOM   3869  HG2 PRO A 270      -6.028  27.915   0.393  1.00 46.63           H  
ATOM   3870  HG3 PRO A 270      -7.571  28.824   0.363  1.00 46.63           H  
ATOM   3871  CD  PRO A 270      -6.670  28.592  -1.577  1.00 46.63           C  
ATOM   3872  HD2 PRO A 270      -6.645  29.681  -1.599  1.00 46.63           H  
ATOM   3873  HD3 PRO A 270      -5.723  28.184  -1.931  1.00 46.63           H  
ATOM   3874  N   LEU A 271     -10.977  26.900  -1.927  1.00 54.50           N  
ATOM   3875  H   LEU A 271     -10.718  26.271  -2.674  1.00 54.50           H  
ATOM   3876  CA  LEU A 271     -12.423  27.111  -1.717  1.00 54.50           C  
ATOM   3877  HA  LEU A 271     -12.632  28.168  -1.877  1.00 54.50           H  
ATOM   3878  C   LEU A 271     -12.944  26.789  -0.286  1.00 54.50           C  
ATOM   3879  CB  LEU A 271     -13.199  26.300  -2.788  1.00 54.50           C  
ATOM   3880  HB2 LEU A 271     -14.253  26.278  -2.511  1.00 54.50           H  
ATOM   3881  HB3 LEU A 271     -12.858  25.265  -2.768  1.00 54.50           H  
ATOM   3882  O   LEU A 271     -14.128  26.505  -0.107  1.00 54.50           O  
ATOM   3883  CG  LEU A 271     -13.114  26.864  -4.224  1.00 54.50           C  
ATOM   3884  HG  LEU A 271     -12.576  27.812  -4.219  1.00 54.50           H  
ATOM   3885  CD1 LEU A 271     -12.395  25.892  -5.160  1.00 54.50           C  
ATOM   3886 HD11 LEU A 271     -11.371  25.739  -4.821  1.00 54.50           H  
ATOM   3887 HD12 LEU A 271     -12.921  24.938  -5.204  1.00 54.50           H  
ATOM   3888 HD13 LEU A 271     -12.351  26.318  -6.162  1.00 54.50           H  
ATOM   3889  CD2 LEU A 271     -14.519  27.107  -4.785  1.00 54.50           C  
ATOM   3890 HD21 LEU A 271     -15.046  27.827  -4.158  1.00 54.50           H  
ATOM   3891 HD22 LEU A 271     -14.440  27.524  -5.789  1.00 54.50           H  
ATOM   3892 HD23 LEU A 271     -15.080  26.174  -4.829  1.00 54.50           H  
ATOM   3893  N   THR A 272     -12.107  26.768   0.762  1.00 57.32           N  
ATOM   3894  H   THR A 272     -11.185  27.161   0.636  1.00 57.32           H  
ATOM   3895  CA  THR A 272     -12.564  26.404   2.120  1.00 57.32           C  
ATOM   3896  HA  THR A 272     -13.618  26.677   2.178  1.00 57.32           H  
ATOM   3897  C   THR A 272     -11.887  27.202   3.235  1.00 57.32           C  
ATOM   3898  CB  THR A 272     -12.496  24.877   2.332  1.00 57.32           C  
ATOM   3899  HB  THR A 272     -12.513  24.390   1.358  1.00 57.32           H  
ATOM   3900  O   THR A 272     -10.672  27.384   3.255  1.00 57.32           O  
ATOM   3901  CG2 THR A 272     -11.281  24.355   3.101  1.00 57.32           C  
ATOM   3902 HG21 THR A 272     -11.290  23.265   3.087  1.00 57.32           H  
ATOM   3903 HG22 THR A 272     -11.311  24.693   4.137  1.00 57.32           H  
ATOM   3904 HG23 THR A 272     -10.366  24.710   2.625  1.00 57.32           H  
ATOM   3905  OG1 THR A 272     -13.643  24.452   3.029  1.00 57.32           O  
ATOM   3906  HG1 THR A 272     -14.387  24.566   2.433  1.00 57.32           H  
ATOM   3907  N   SER A 273     -12.690  27.650   4.200  1.00 56.42           N  
ATOM   3908  H   SER A 273     -13.667  27.396   4.155  1.00 56.42           H  
ATOM   3909  CA  SER A 273     -12.356  28.607   5.267  1.00 56.42           C  
ATOM   3910  HA  SER A 273     -11.758  29.401   4.820  1.00 56.42           H  
ATOM   3911  C   SER A 273     -11.508  28.053   6.422  1.00 56.42           C  
ATOM   3912  CB  SER A 273     -13.656  29.249   5.772  1.00 56.42           C  
ATOM   3913  HB2 SER A 273     -13.962  30.010   5.054  1.00 56.42           H  
ATOM   3914  HB3 SER A 273     -13.496  29.733   6.736  1.00 56.42           H  
ATOM   3915  O   SER A 273     -11.256  28.749   7.403  1.00 56.42           O  
ATOM   3916  OG  SER A 273     -14.697  28.288   5.870  1.00 56.42           O  
ATOM   3917  HG  SER A 273     -15.515  28.750   6.066  1.00 56.42           H  
ATOM   3918  N   THR A 274     -10.996  26.830   6.305  1.00 60.17           N  
ATOM   3919  H   THR A 274     -11.241  26.304   5.479  1.00 60.17           H  
ATOM   3920  CA  THR A 274      -9.905  26.330   7.149  1.00 60.17           C  
ATOM   3921  HA  THR A 274      -9.485  27.150   7.732  1.00 60.17           H  
ATOM   3922  C   THR A 274      -8.819  25.770   6.239  1.00 60.17           C  
ATOM   3923  CB  THR A 274     -10.370  25.273   8.164  1.00 60.17           C  
ATOM   3924  HB  THR A 274      -9.490  24.857   8.654  1.00 60.17           H  
ATOM   3925  O   THR A 274      -8.959  24.633   5.771  1.00 60.17           O  
ATOM   3926  CG2 THR A 274     -11.276  25.866   9.240  1.00 60.17           C  
ATOM   3927 HG21 THR A 274     -12.193  26.242   8.788  1.00 60.17           H  
ATOM   3928 HG22 THR A 274     -10.764  26.685   9.745  1.00 60.17           H  
ATOM   3929 HG23 THR A 274     -11.526  25.094   9.967  1.00 60.17           H  
ATOM   3930  OG1 THR A 274     -11.071  24.225   7.535  1.00 60.17           O  
ATOM   3931  HG1 THR A 274     -10.547  23.973   6.771  1.00 60.17           H  
ATOM   3932  N   PRO A 275      -7.743  26.526   5.955  1.00 45.04           N  
ATOM   3933  CA  PRO A 275      -6.645  26.005   5.169  1.00 45.04           C  
ATOM   3934  HA  PRO A 275      -7.014  25.500   4.277  1.00 45.04           H  
ATOM   3935  C   PRO A 275      -5.895  25.005   6.047  1.00 45.04           C  
ATOM   3936  CB  PRO A 275      -5.820  27.228   4.752  1.00 45.04           C  
ATOM   3937  HB2 PRO A 275      -6.239  27.649   3.838  1.00 45.04           H  
ATOM   3938  HB3 PRO A 275      -4.766  26.992   4.610  1.00 45.04           H  
ATOM   3939  O   PRO A 275      -4.964  25.350   6.769  1.00 45.04           O  
ATOM   3940  CG  PRO A 275      -6.038  28.209   5.904  1.00 45.04           C  
ATOM   3941  HG2 PRO A 275      -5.325  28.007   6.703  1.00 45.04           H  
ATOM   3942  HG3 PRO A 275      -5.951  29.244   5.572  1.00 45.04           H  
ATOM   3943  CD  PRO A 275      -7.456  27.890   6.386  1.00 45.04           C  
ATOM   3944  HD2 PRO A 275      -7.504  27.985   7.471  1.00 45.04           H  
ATOM   3945  HD3 PRO A 275      -8.165  28.572   5.918  1.00 45.04           H  
ATOM   3946  N   GLU A 276      -6.287  23.731   5.999  1.00 56.41           N  
ATOM   3947  H   GLU A 276      -7.151  23.506   5.526  1.00 56.41           H  
ATOM   3948  CA  GLU A 276      -5.319  22.686   6.296  1.00 56.41           C  
ATOM   3949  HA  GLU A 276      -4.906  22.840   7.293  1.00 56.41           H  
ATOM   3950  C   GLU A 276      -4.208  22.871   5.265  1.00 56.41           C  
ATOM   3951  CB  GLU A 276      -5.916  21.276   6.236  1.00 56.41           C  
ATOM   3952  HB2 GLU A 276      -5.075  20.586   6.182  1.00 56.41           H  
ATOM   3953  HB3 GLU A 276      -6.495  21.163   5.319  1.00 56.41           H  
ATOM   3954  O   GLU A 276      -4.406  22.626   4.062  1.00 56.41           O  
ATOM   3955  CG  GLU A 276      -6.804  20.929   7.450  1.00 56.41           C  
ATOM   3956  HG2 GLU A 276      -7.826  20.781   7.102  1.00 56.41           H  
ATOM   3957  HG3 GLU A 276      -6.816  21.770   8.143  1.00 56.41           H  
ATOM   3958  CD  GLU A 276      -6.337  19.663   8.196  1.00 56.41           C  
ATOM   3959  OE1 GLU A 276      -6.373  19.656   9.450  1.00 56.41           O  
ATOM   3960  OE2 GLU A 276      -5.884  18.704   7.529  1.00 56.41           O  
ATOM   3961  N   GLY A 277      -3.075  23.397   5.741  1.00 59.02           N  
ATOM   3962  H   GLY A 277      -3.073  23.732   6.694  1.00 59.02           H  
ATOM   3963  CA  GLY A 277      -1.910  23.649   4.913  1.00 59.02           C  
ATOM   3964  HA2 GLY A 277      -1.050  23.904   5.533  1.00 59.02           H  
ATOM   3965  HA3 GLY A 277      -2.134  24.488   4.254  1.00 59.02           H  
ATOM   3966  C   GLY A 277      -1.589  22.402   4.087  1.00 59.02           C  
ATOM   3967  O   GLY A 277      -1.861  21.282   4.538  1.00 59.02           O  
ATOM   3968  N   PRO A 278      -1.026  22.554   2.878  1.00 61.55           N  
ATOM   3969  CA  PRO A 278      -0.708  21.417   2.012  1.00 61.55           C  
ATOM   3970  HA  PRO A 278      -1.630  20.968   1.642  1.00 61.55           H  
ATOM   3971  C   PRO A 278       0.086  20.332   2.762  1.00 61.55           C  
ATOM   3972  CB  PRO A 278       0.066  22.021   0.832  1.00 61.55           C  
ATOM   3973  HB2 PRO A 278       0.889  21.385   0.508  1.00 61.55           H  
ATOM   3974  HB3 PRO A 278      -0.620  22.190   0.002  1.00 61.55           H  
ATOM   3975  O   PRO A 278      -0.180  19.141   2.598  1.00 61.55           O  
ATOM   3976  CG  PRO A 278       0.569  23.373   1.347  1.00 61.55           C  
ATOM   3977  HG2 PRO A 278       0.695  24.093   0.539  1.00 61.55           H  
ATOM   3978  HG3 PRO A 278       1.506  23.235   1.886  1.00 61.55           H  
ATOM   3979  CD  PRO A 278      -0.525  23.799   2.318  1.00 61.55           C  
ATOM   3980  HD2 PRO A 278      -0.106  24.457   3.079  1.00 61.55           H  
ATOM   3981  HD3 PRO A 278      -1.323  24.306   1.777  1.00 61.55           H  
ATOM   3982  N   LEU A 279       0.950  20.744   3.697  1.00 58.40           N  
ATOM   3983  H   LEU A 279       1.125  21.737   3.757  1.00 58.40           H  
ATOM   3984  CA  LEU A 279       1.693  19.866   4.601  1.00 58.40           C  
ATOM   3985  HA  LEU A 279       2.258  19.148   4.006  1.00 58.40           H  
ATOM   3986  C   LEU A 279       0.807  19.041   5.547  1.00 58.40           C  
ATOM   3987  CB  LEU A 279       2.671  20.726   5.423  1.00 58.40           C  
ATOM   3988  HB2 LEU A 279       3.133  20.097   6.184  1.00 58.40           H  
ATOM   3989  HB3 LEU A 279       2.107  21.504   5.937  1.00 58.40           H  
ATOM   3990  O   LEU A 279       1.078  17.863   5.759  1.00 58.40           O  
ATOM   3991  CG  LEU A 279       3.792  21.384   4.598  1.00 58.40           C  
ATOM   3992  HG  LEU A 279       3.356  21.984   3.800  1.00 58.40           H  
ATOM   3993  CD1 LEU A 279       4.608  22.306   5.501  1.00 58.40           C  
ATOM   3994 HD11 LEU A 279       3.967  23.079   5.926  1.00 58.40           H  
ATOM   3995 HD12 LEU A 279       5.074  21.737   6.305  1.00 58.40           H  
ATOM   3996 HD13 LEU A 279       5.388  22.794   4.916  1.00 58.40           H  
ATOM   3997  CD2 LEU A 279       4.732  20.343   3.987  1.00 58.40           C  
ATOM   3998 HD21 LEU A 279       4.211  19.748   3.237  1.00 58.40           H  
ATOM   3999 HD22 LEU A 279       5.559  20.849   3.489  1.00 58.40           H  
ATOM   4000 HD23 LEU A 279       5.135  19.691   4.761  1.00 58.40           H  
ATOM   4001  N   GLN A 280      -0.261  19.613   6.105  1.00 61.44           N  
ATOM   4002  H   GLN A 280      -0.518  20.546   5.814  1.00 61.44           H  
ATOM   4003  CA  GLN A 280      -1.145  18.911   7.040  1.00 61.44           C  
ATOM   4004  HA  GLN A 280      -0.516  18.344   7.727  1.00 61.44           H  
ATOM   4005  C   GLN A 280      -2.048  17.904   6.317  1.00 61.44           C  
ATOM   4006  CB  GLN A 280      -1.924  19.942   7.865  1.00 61.44           C  
ATOM   4007  HB2 GLN A 280      -1.207  20.679   8.225  1.00 61.44           H  
ATOM   4008  HB3 GLN A 280      -2.657  20.454   7.241  1.00 61.44           H  
ATOM   4009  O   GLN A 280      -2.211  16.770   6.780  1.00 61.44           O  
ATOM   4010  CG  GLN A 280      -2.630  19.292   9.066  1.00 61.44           C  
ATOM   4011  HG2 GLN A 280      -3.555  18.824   8.729  1.00 61.44           H  
ATOM   4012  HG3 GLN A 280      -1.997  18.513   9.490  1.00 61.44           H  
ATOM   4013  CD  GLN A 280      -2.929  20.281  10.189  1.00 61.44           C  
ATOM   4014  NE2 GLN A 280      -3.988  20.089  10.937  1.00 61.44           N  
ATOM   4015 HE21 GLN A 280      -4.174  20.840  11.586  1.00 61.44           H  
ATOM   4016 HE22 GLN A 280      -4.777  19.622  10.515  1.00 61.44           H  
ATOM   4017  OE1 GLN A 280      -2.197  21.220  10.447  1.00 61.44           O  
ATOM   4018  N   ARG A 281      -2.526  18.254   5.115  1.00 60.90           N  
ATOM   4019  H   ARG A 281      -2.352  19.198   4.802  1.00 60.90           H  
ATOM   4020  CA  ARG A 281      -3.212  17.311   4.215  1.00 60.90           C  
ATOM   4021  HA  ARG A 281      -4.021  16.830   4.764  1.00 60.90           H  
ATOM   4022  C   ARG A 281      -2.291  16.179   3.763  1.00 60.90           C  
ATOM   4023  CB  ARG A 281      -3.805  18.058   3.009  1.00 60.90           C  
ATOM   4024  HB2 ARG A 281      -3.902  17.364   2.174  1.00 60.90           H  
ATOM   4025  HB3 ARG A 281      -3.146  18.870   2.705  1.00 60.90           H  
ATOM   4026  O   ARG A 281      -2.719  15.028   3.735  1.00 60.90           O  
ATOM   4027  CG  ARG A 281      -5.203  18.600   3.342  1.00 60.90           C  
ATOM   4028  HG2 ARG A 281      -5.143  19.297   4.178  1.00 60.90           H  
ATOM   4029  HG3 ARG A 281      -5.834  17.764   3.644  1.00 60.90           H  
ATOM   4030  CD  ARG A 281      -5.864  19.284   2.138  1.00 60.90           C  
ATOM   4031  HD2 ARG A 281      -5.648  18.717   1.233  1.00 60.90           H  
ATOM   4032  HD3 ARG A 281      -6.943  19.282   2.299  1.00 60.90           H  
ATOM   4033  NE  ARG A 281      -5.432  20.685   1.992  1.00 60.90           N  
ATOM   4034  HE  ARG A 281      -5.116  21.159   2.826  1.00 60.90           H  
ATOM   4035  NH1 ARG A 281      -5.875  21.008  -0.257  1.00 60.90           N  
ATOM   4036 HH11 ARG A 281      -5.913  21.646  -1.040  1.00 60.90           H  
ATOM   4037 HH12 ARG A 281      -6.196  20.057  -0.366  1.00 60.90           H  
ATOM   4038  NH2 ARG A 281      -5.185  22.702   1.023  1.00 60.90           N  
ATOM   4039 HH21 ARG A 281      -5.232  23.324   0.228  1.00 60.90           H  
ATOM   4040 HH22 ARG A 281      -4.912  23.057   1.929  1.00 60.90           H  
ATOM   4041  CZ  ARG A 281      -5.502  21.447   0.915  1.00 60.90           C  
ATOM   4042  N   ALA A 282      -1.032  16.467   3.442  1.00 60.21           N  
ATOM   4043  H   ALA A 282      -0.738  17.432   3.401  1.00 60.21           H  
ATOM   4044  CA  ALA A 282      -0.059  15.427   3.117  1.00 60.21           C  
ATOM   4045  HA  ALA A 282      -0.468  14.794   2.329  1.00 60.21           H  
ATOM   4046  C   ALA A 282       0.212  14.524   4.334  1.00 60.21           C  
ATOM   4047  CB  ALA A 282       1.211  16.087   2.573  1.00 60.21           C  
ATOM   4048  HB1 ALA A 282       0.973  16.681   1.690  1.00 60.21           H  
ATOM   4049  HB2 ALA A 282       1.657  16.737   3.326  1.00 60.21           H  
ATOM   4050  HB3 ALA A 282       1.934  15.321   2.294  1.00 60.21           H  
ATOM   4051  O   ALA A 282       0.107  13.302   4.235  1.00 60.21           O  
ATOM   4052  N   ALA A 283       0.460  15.105   5.511  1.00 60.36           N  
ATOM   4053  H   ALA A 283       0.560  16.110   5.537  1.00 60.36           H  
ATOM   4054  CA  ALA A 283       0.758  14.360   6.733  1.00 60.36           C  
ATOM   4055  HA  ALA A 283       1.626  13.728   6.544  1.00 60.36           H  
ATOM   4056  C   ALA A 283      -0.394  13.441   7.173  1.00 60.36           C  
ATOM   4057  CB  ALA A 283       1.121  15.359   7.837  1.00 60.36           C  
ATOM   4058  HB1 ALA A 283       1.978  15.956   7.526  1.00 60.36           H  
ATOM   4059  HB2 ALA A 283       1.380  14.822   8.750  1.00 60.36           H  
ATOM   4060  HB3 ALA A 283       0.279  16.022   8.035  1.00 60.36           H  
ATOM   4061  O   ALA A 283      -0.154  12.311   7.603  1.00 60.36           O  
ATOM   4062  N   THR A 284      -1.649  13.885   7.055  1.00 65.48           N  
ATOM   4063  H   THR A 284      -1.805  14.825   6.721  1.00 65.48           H  
ATOM   4064  CA  THR A 284      -2.820  13.043   7.357  1.00 65.48           C  
ATOM   4065  HA  THR A 284      -2.669  12.571   8.328  1.00 65.48           H  
ATOM   4066  C   THR A 284      -2.985  11.908   6.346  1.00 65.48           C  
ATOM   4067  CB  THR A 284      -4.116  13.862   7.445  1.00 65.48           C  
ATOM   4068  HB  THR A 284      -4.963  13.177   7.505  1.00 65.48           H  
ATOM   4069  O   THR A 284      -3.268  10.781   6.755  1.00 65.48           O  
ATOM   4070  CG2 THR A 284      -4.144  14.774   8.670  1.00 65.48           C  
ATOM   4071 HG21 THR A 284      -5.042  15.392   8.644  1.00 65.48           H  
ATOM   4072 HG22 THR A 284      -4.164  14.168   9.576  1.00 65.48           H  
ATOM   4073 HG23 THR A 284      -3.270  15.424   8.694  1.00 65.48           H  
ATOM   4074  OG1 THR A 284      -4.270  14.671   6.311  1.00 65.48           O  
ATOM   4075  HG1 THR A 284      -3.978  15.551   6.558  1.00 65.48           H  
ATOM   4076  N   ARG A 285      -2.724  12.153   5.053  1.00 61.72           N  
ATOM   4077  H   ARG A 285      -2.523  13.108   4.789  1.00 61.72           H  
ATOM   4078  CA  ARG A 285      -2.739  11.116   4.002  1.00 61.72           C  
ATOM   4079  HA  ARG A 285      -3.703  10.608   4.017  1.00 61.72           H  
ATOM   4080  C   ARG A 285      -1.692  10.031   4.248  1.00 61.72           C  
ATOM   4081  CB  ARG A 285      -2.519  11.746   2.618  1.00 61.72           C  
ATOM   4082  HB2 ARG A 285      -1.648  12.401   2.657  1.00 61.72           H  
ATOM   4083  HB3 ARG A 285      -2.304  10.955   1.900  1.00 61.72           H  
ATOM   4084  O   ARG A 285      -2.039   8.851   4.227  1.00 61.72           O  
ATOM   4085  CG  ARG A 285      -3.731  12.535   2.103  1.00 61.72           C  
ATOM   4086  HG2 ARG A 285      -4.533  11.841   1.852  1.00 61.72           H  
ATOM   4087  HG3 ARG A 285      -4.098  13.216   2.871  1.00 61.72           H  
ATOM   4088  CD  ARG A 285      -3.316  13.319   0.851  1.00 61.72           C  
ATOM   4089  HD2 ARG A 285      -2.426  13.903   1.084  1.00 61.72           H  
ATOM   4090  HD3 ARG A 285      -3.066  12.608   0.064  1.00 61.72           H  
ATOM   4091  NE  ARG A 285      -4.371  14.242   0.390  1.00 61.72           N  
ATOM   4092  HE  ARG A 285      -5.068  14.504   1.073  1.00 61.72           H  
ATOM   4093  NH1 ARG A 285      -3.509  14.640  -1.711  1.00 61.72           N  
ATOM   4094 HH11 ARG A 285      -2.734  14.018  -1.532  1.00 61.72           H  
ATOM   4095 HH12 ARG A 285      -3.539  15.124  -2.597  1.00 61.72           H  
ATOM   4096  NH2 ARG A 285      -5.365  15.688  -1.071  1.00 61.72           N  
ATOM   4097 HH21 ARG A 285      -5.373  16.129  -1.979  1.00 61.72           H  
ATOM   4098 HH22 ARG A 285      -6.103  15.878  -0.409  1.00 61.72           H  
ATOM   4099  CZ  ARG A 285      -4.408  14.848  -0.788  1.00 61.72           C  
ATOM   4100  N   PHE A 286      -0.446  10.411   4.538  1.00 64.47           N  
ATOM   4101  H   PHE A 286      -0.216  11.393   4.485  1.00 64.47           H  
ATOM   4102  CA  PHE A 286       0.622   9.448   4.835  1.00 64.47           C  
ATOM   4103  HA  PHE A 286       0.697   8.741   4.008  1.00 64.47           H  
ATOM   4104  C   PHE A 286       0.312   8.618   6.087  1.00 64.47           C  
ATOM   4105  CB  PHE A 286       1.969  10.173   4.971  1.00 64.47           C  
ATOM   4106  HB2 PHE A 286       1.850  11.053   5.602  1.00 64.47           H  
ATOM   4107  HB3 PHE A 286       2.673   9.507   5.471  1.00 64.47           H  
ATOM   4108  O   PHE A 286       0.561   7.413   6.109  1.00 64.47           O  
ATOM   4109  CG  PHE A 286       2.586  10.561   3.640  1.00 64.47           C  
ATOM   4110  CD1 PHE A 286       3.067   9.558   2.776  1.00 64.47           C  
ATOM   4111  HD1 PHE A 286       3.016   8.518   3.061  1.00 64.47           H  
ATOM   4112  CD2 PHE A 286       2.705  11.912   3.264  1.00 64.47           C  
ATOM   4113  HD2 PHE A 286       2.411  12.695   3.947  1.00 64.47           H  
ATOM   4114  CE1 PHE A 286       3.631   9.904   1.536  1.00 64.47           C  
ATOM   4115  HE1 PHE A 286       4.010   9.138   0.875  1.00 64.47           H  
ATOM   4116  CE2 PHE A 286       3.248  12.257   2.015  1.00 64.47           C  
ATOM   4117  HE2 PHE A 286       3.350  13.294   1.728  1.00 64.47           H  
ATOM   4118  CZ  PHE A 286       3.712  11.252   1.149  1.00 64.47           C  
ATOM   4119  HZ  PHE A 286       4.156  11.512   0.200  1.00 64.47           H  
ATOM   4120  N   ARG A 287      -0.302   9.232   7.108  1.00 73.20           N  
ATOM   4121  H   ARG A 287      -0.469  10.226   7.032  1.00 73.20           H  
ATOM   4122  CA  ARG A 287      -0.706   8.529   8.334  1.00 73.20           C  
ATOM   4123  HA  ARG A 287       0.137   7.936   8.689  1.00 73.20           H  
ATOM   4124  C   ARG A 287      -1.831   7.519   8.125  1.00 73.20           C  
ATOM   4125  CB  ARG A 287      -1.105   9.542   9.412  1.00 73.20           C  
ATOM   4126  HB2 ARG A 287      -1.666   9.029  10.193  1.00 73.20           H  
ATOM   4127  HB3 ARG A 287      -1.749  10.305   8.975  1.00 73.20           H  
ATOM   4128  O   ARG A 287      -1.868   6.541   8.862  1.00 73.20           O  
ATOM   4129  CG  ARG A 287       0.123  10.191  10.057  1.00 73.20           C  
ATOM   4130  HG2 ARG A 287       0.703   9.426  10.573  1.00 73.20           H  
ATOM   4131  HG3 ARG A 287       0.753  10.654   9.298  1.00 73.20           H  
ATOM   4132  CD  ARG A 287      -0.335  11.249  11.063  1.00 73.20           C  
ATOM   4133  HD2 ARG A 287      -0.900  12.009  10.524  1.00 73.20           H  
ATOM   4134  HD3 ARG A 287      -0.984  10.778  11.802  1.00 73.20           H  
ATOM   4135  NE  ARG A 287       0.811  11.878  11.743  1.00 73.20           N  
ATOM   4136  HE  ARG A 287       1.727  11.525  11.504  1.00 73.20           H  
ATOM   4137  NH1 ARG A 287      -0.375  13.477  12.887  1.00 73.20           N  
ATOM   4138 HH11 ARG A 287      -1.224  13.142  12.455  1.00 73.20           H  
ATOM   4139 HH12 ARG A 287      -0.389  14.312  13.456  1.00 73.20           H  
ATOM   4140  NH2 ARG A 287       1.850  13.415  13.063  1.00 73.20           N  
ATOM   4141 HH21 ARG A 287       1.812  14.239  13.646  1.00 73.20           H  
ATOM   4142 HH22 ARG A 287       2.749  13.044  12.792  1.00 73.20           H  
ATOM   4143  CZ  ARG A 287       0.756  12.914  12.561  1.00 73.20           C  
ATOM   4144  N   ASP A 288      -2.741   7.741   7.179  1.00 84.10           N  
ATOM   4145  H   ASP A 288      -2.686   8.596   6.644  1.00 84.10           H  
ATOM   4146  CA  ASP A 288      -3.830   6.797   6.886  1.00 84.10           C  
ATOM   4147  HA  ASP A 288      -4.257   6.443   7.824  1.00 84.10           H  
ATOM   4148  C   ASP A 288      -3.315   5.559   6.133  1.00 84.10           C  
ATOM   4149  CB  ASP A 288      -4.942   7.535   6.121  1.00 84.10           C  
ATOM   4150  HB2 ASP A 288      -5.232   8.413   6.697  1.00 84.10           H  
ATOM   4151  HB3 ASP A 288      -4.537   7.885   5.172  1.00 84.10           H  
ATOM   4152  O   ASP A 288      -3.671   4.443   6.493  1.00 84.10           O  
ATOM   4153  CG  ASP A 288      -6.215   6.713   5.848  1.00 84.10           C  
ATOM   4154  OD1 ASP A 288      -6.625   5.897   6.714  1.00 84.10           O  
ATOM   4155  OD2 ASP A 288      -6.816   6.977   4.771  1.00 84.10           O  
ATOM   4156  N   LEU A 289      -2.425   5.739   5.147  1.00 88.43           N  
ATOM   4157  H   LEU A 289      -2.151   6.684   4.919  1.00 88.43           H  
ATOM   4158  CA  LEU A 289      -1.922   4.642   4.305  1.00 88.43           C  
ATOM   4159  HA  LEU A 289      -2.746   3.964   4.080  1.00 88.43           H  
ATOM   4160  C   LEU A 289      -0.848   3.782   4.988  1.00 88.43           C  
ATOM   4161  CB  LEU A 289      -1.385   5.214   2.981  1.00 88.43           C  
ATOM   4162  HB2 LEU A 289      -0.988   4.388   2.391  1.00 88.43           H  
ATOM   4163  HB3 LEU A 289      -0.557   5.887   3.202  1.00 88.43           H  
ATOM   4164  O   LEU A 289      -0.849   2.566   4.823  1.00 88.43           O  
ATOM   4165  CG  LEU A 289      -2.414   5.977   2.127  1.00 88.43           C  
ATOM   4166  HG  LEU A 289      -2.759   6.856   2.672  1.00 88.43           H  
ATOM   4167  CD1 LEU A 289      -1.754   6.466   0.839  1.00 88.43           C  
ATOM   4168 HD11 LEU A 289      -2.466   7.017   0.224  1.00 88.43           H  
ATOM   4169 HD12 LEU A 289      -1.379   5.618   0.267  1.00 88.43           H  
ATOM   4170 HD13 LEU A 289      -0.914   7.118   1.078  1.00 88.43           H  
ATOM   4171  CD2 LEU A 289      -3.645   5.139   1.780  1.00 88.43           C  
ATOM   4172 HD21 LEU A 289      -4.262   5.651   1.041  1.00 88.43           H  
ATOM   4173 HD22 LEU A 289      -4.236   4.953   2.676  1.00 88.43           H  
ATOM   4174 HD23 LEU A 289      -3.325   4.188   1.356  1.00 88.43           H  
ATOM   4175  N   TYR A 290       0.042   4.397   5.774  1.00 87.97           N  
ATOM   4176  H   TYR A 290      -0.004   5.403   5.840  1.00 87.97           H  
ATOM   4177  CA  TYR A 290       1.207   3.736   6.385  1.00 87.97           C  
ATOM   4178  HA  TYR A 290       1.273   2.720   5.994  1.00 87.97           H  
ATOM   4179  C   TYR A 290       1.078   3.573   7.908  1.00 87.97           C  
ATOM   4180  CB  TYR A 290       2.495   4.449   5.952  1.00 87.97           C  
ATOM   4181  HB2 TYR A 290       2.446   5.499   6.242  1.00 87.97           H  
ATOM   4182  HB3 TYR A 290       3.342   4.007   6.476  1.00 87.97           H  
ATOM   4183  O   TYR A 290       2.067   3.522   8.641  1.00 87.97           O  
ATOM   4184  CG  TYR A 290       2.766   4.342   4.465  1.00 87.97           C  
ATOM   4185  CD1 TYR A 290       3.461   3.224   3.965  1.00 87.97           C  
ATOM   4186  HD1 TYR A 290       3.796   2.449   4.639  1.00 87.97           H  
ATOM   4187  CD2 TYR A 290       2.311   5.342   3.583  1.00 87.97           C  
ATOM   4188  HD2 TYR A 290       1.779   6.199   3.968  1.00 87.97           H  
ATOM   4189  CE1 TYR A 290       3.720   3.110   2.587  1.00 87.97           C  
ATOM   4190  HE1 TYR A 290       4.249   2.249   2.208  1.00 87.97           H  
ATOM   4191  CE2 TYR A 290       2.548   5.220   2.200  1.00 87.97           C  
ATOM   4192  HE2 TYR A 290       2.209   5.975   1.506  1.00 87.97           H  
ATOM   4193  OH  TYR A 290       3.518   4.005   0.375  1.00 87.97           O  
ATOM   4194  HH  TYR A 290       4.192   3.347   0.190  1.00 87.97           H  
ATOM   4195  CZ  TYR A 290       3.262   4.109   1.703  1.00 87.97           C  
ATOM   4196  N   ASN A 291      -0.153   3.495   8.419  1.00 88.69           N  
ATOM   4197  H   ASN A 291      -0.935   3.531   7.781  1.00 88.69           H  
ATOM   4198  CA  ASN A 291      -0.383   3.184   9.827  1.00 88.69           C  
ATOM   4199  HA  ASN A 291       0.225   3.863  10.426  1.00 88.69           H  
ATOM   4200  C   ASN A 291       0.043   1.738  10.135  1.00 88.69           C  
ATOM   4201  CB  ASN A 291      -1.865   3.413  10.158  1.00 88.69           C  
ATOM   4202  HB2 ASN A 291      -2.457   2.600   9.738  1.00 88.69           H  
ATOM   4203  HB3 ASN A 291      -2.204   4.331   9.676  1.00 88.69           H  
ATOM   4204  O   ASN A 291      -0.208   0.835   9.346  1.00 88.69           O  
ATOM   4205  CG  ASN A 291      -2.167   3.518  11.641  1.00 88.69           C  
ATOM   4206  ND2 ASN A 291      -3.262   4.150  11.983  1.00 88.69           N  
ATOM   4207 HD21 ASN A 291      -3.775   4.630  11.258  1.00 88.69           H  
ATOM   4208 HD22 ASN A 291      -3.400   4.327  12.968  1.00 88.69           H  
ATOM   4209  OD1 ASN A 291      -1.468   3.022  12.512  1.00 88.69           O  
ATOM   4210  N   ARG A 292       0.554   1.475  11.343  1.00 91.29           N  
ATOM   4211  H   ARG A 292       0.682   2.260  11.966  1.00 91.29           H  
ATOM   4212  CA  ARG A 292       0.879   0.119  11.829  1.00 91.29           C  
ATOM   4213  HA  ARG A 292       1.656  -0.298  11.188  1.00 91.29           H  
ATOM   4214  C   ARG A 292      -0.300  -0.865  11.746  1.00 91.29           C  
ATOM   4215  CB  ARG A 292       1.412   0.238  13.268  1.00 91.29           C  
ATOM   4216  HB2 ARG A 292       2.286   0.890  13.262  1.00 91.29           H  
ATOM   4217  HB3 ARG A 292       0.647   0.692  13.898  1.00 91.29           H  
ATOM   4218  O   ARG A 292      -0.087  -2.068  11.691  1.00 91.29           O  
ATOM   4219  CG  ARG A 292       1.813  -1.119  13.868  1.00 91.29           C  
ATOM   4220  HG2 ARG A 292       2.536  -1.607  13.214  1.00 91.29           H  
ATOM   4221  HG3 ARG A 292       0.931  -1.752  13.957  1.00 91.29           H  
ATOM   4222  CD  ARG A 292       2.413  -0.972  15.267  1.00 91.29           C  
ATOM   4223  HD2 ARG A 292       1.728  -0.391  15.885  1.00 91.29           H  
ATOM   4224  HD3 ARG A 292       3.363  -0.444  15.189  1.00 91.29           H  
ATOM   4225  NE  ARG A 292       2.622  -2.299  15.874  1.00 91.29           N  
ATOM   4226  HE  ARG A 292       2.476  -3.096  15.271  1.00 91.29           H  
ATOM   4227  NH1 ARG A 292       3.304  -1.602  17.952  1.00 91.29           N  
ATOM   4228 HH11 ARG A 292       3.674  -1.832  18.863  1.00 91.29           H  
ATOM   4229 HH12 ARG A 292       3.291  -0.648  17.623  1.00 91.29           H  
ATOM   4230  NH2 ARG A 292       3.159  -3.788  17.510  1.00 91.29           N  
ATOM   4231 HH21 ARG A 292       2.995  -4.553  16.872  1.00 91.29           H  
ATOM   4232 HH22 ARG A 292       3.503  -4.000  18.436  1.00 91.29           H  
ATOM   4233  CZ  ARG A 292       3.024  -2.556  17.106  1.00 91.29           C  
ATOM   4234  N   ARG A 293      -1.542  -0.368  11.782  1.00 91.26           N  
ATOM   4235  H   ARG A 293      -1.619   0.639  11.805  1.00 91.26           H  
ATOM   4236  CA  ARG A 293      -2.766  -1.187  11.665  1.00 91.26           C  
ATOM   4237  HA  ARG A 293      -2.590  -2.160  12.123  1.00 91.26           H  
ATOM   4238  C   ARG A 293      -3.165  -1.512  10.220  1.00 91.26           C  
ATOM   4239  CB  ARG A 293      -3.935  -0.501  12.385  1.00 91.26           C  
ATOM   4240  HB2 ARG A 293      -4.115   0.470  11.922  1.00 91.26           H  
ATOM   4241  HB3 ARG A 293      -4.830  -1.109  12.256  1.00 91.26           H  
ATOM   4242  O   ARG A 293      -4.168  -2.192  10.029  1.00 91.26           O  
ATOM   4243  CG  ARG A 293      -3.698  -0.316  13.886  1.00 91.26           C  
ATOM   4244  HG2 ARG A 293      -2.853   0.355  14.048  1.00 91.26           H  
ATOM   4245  HG3 ARG A 293      -3.489  -1.282  14.347  1.00 91.26           H  
ATOM   4246  CD  ARG A 293      -4.957   0.291  14.509  1.00 91.26           C  
ATOM   4247  HD2 ARG A 293      -5.195   1.214  13.979  1.00 91.26           H  
ATOM   4248  HD3 ARG A 293      -5.782  -0.410  14.381  1.00 91.26           H  
ATOM   4249  NE  ARG A 293      -4.774   0.583  15.940  1.00 91.26           N  
ATOM   4250  HE  ARG A 293      -3.899   0.292  16.354  1.00 91.26           H  
ATOM   4251  NH1 ARG A 293      -6.828   1.553  16.284  1.00 91.26           N  
ATOM   4252 HH11 ARG A 293      -7.515   1.999  16.876  1.00 91.26           H  
ATOM   4253 HH12 ARG A 293      -7.087   1.347  15.330  1.00 91.26           H  
ATOM   4254  NH2 ARG A 293      -5.373   1.405  17.975  1.00 91.26           N  
ATOM   4255 HH21 ARG A 293      -6.060   1.847  18.569  1.00 91.26           H  
ATOM   4256 HH22 ARG A 293      -4.485   1.109  18.355  1.00 91.26           H  
ATOM   4257  CZ  ARG A 293      -5.657   1.177  16.724  1.00 91.26           C  
ATOM   4258  N   VAL A 294      -2.451  -0.973   9.232  1.00 94.54           N  
ATOM   4259  H   VAL A 294      -1.597  -0.481   9.449  1.00 94.54           H  
ATOM   4260  CA  VAL A 294      -2.751  -1.134   7.809  1.00 94.54           C  
ATOM   4261  HA  VAL A 294      -3.738  -1.583   7.694  1.00 94.54           H  
ATOM   4262  C   VAL A 294      -1.720  -2.076   7.203  1.00 94.54           C  
ATOM   4263  CB  VAL A 294      -2.778   0.223   7.086  1.00 94.54           C  
ATOM   4264  HB  VAL A 294      -1.814   0.718   7.198  1.00 94.54           H  
ATOM   4265  O   VAL A 294      -0.530  -1.762   7.163  1.00 94.54           O  
ATOM   4266  CG1 VAL A 294      -3.079   0.051   5.596  1.00 94.54           C  
ATOM   4267 HG11 VAL A 294      -3.167   1.034   5.133  1.00 94.54           H  
ATOM   4268 HG12 VAL A 294      -4.006  -0.502   5.449  1.00 94.54           H  
ATOM   4269 HG13 VAL A 294      -2.262  -0.481   5.110  1.00 94.54           H  
ATOM   4270  CG2 VAL A 294      -3.868   1.137   7.662  1.00 94.54           C  
ATOM   4271 HG21 VAL A 294      -3.717   2.143   7.273  1.00 94.54           H  
ATOM   4272 HG22 VAL A 294      -4.852   0.791   7.346  1.00 94.54           H  
ATOM   4273 HG23 VAL A 294      -3.827   1.167   8.751  1.00 94.54           H  
ATOM   4274  N   GLN A 295      -2.177  -3.237   6.740  1.00 95.22           N  
ATOM   4275  H   GLN A 295      -3.172  -3.410   6.757  1.00 95.22           H  
ATOM   4276  CA  GLN A 295      -1.318  -4.208   6.070  1.00 95.22           C  
ATOM   4277  HA  GLN A 295      -0.425  -4.365   6.676  1.00 95.22           H  
ATOM   4278  C   GLN A 295      -0.896  -3.663   4.704  1.00 95.22           C  
ATOM   4279  CB  GLN A 295      -2.067  -5.540   5.948  1.00 95.22           C  
ATOM   4280  HB2 GLN A 295      -2.948  -5.398   5.322  1.00 95.22           H  
ATOM   4281  HB3 GLN A 295      -2.392  -5.852   6.941  1.00 95.22           H  
ATOM   4282  O   GLN A 295      -1.743  -3.212   3.945  1.00 95.22           O  
ATOM   4283  CG  GLN A 295      -1.193  -6.648   5.342  1.00 95.22           C  
ATOM   4284  HG2 GLN A 295      -0.891  -6.374   4.331  1.00 95.22           H  
ATOM   4285  HG3 GLN A 295      -0.291  -6.762   5.945  1.00 95.22           H  
ATOM   4286  CD  GLN A 295      -1.897  -8.001   5.278  1.00 95.22           C  
ATOM   4287  NE2 GLN A 295      -1.207  -9.032   4.840  1.00 95.22           N  
ATOM   4288 HE21 GLN A 295      -0.261  -8.917   4.505  1.00 95.22           H  
ATOM   4289 HE22 GLN A 295      -1.632  -9.947   4.890  1.00 95.22           H  
ATOM   4290  OE1 GLN A 295      -3.056  -8.164   5.627  1.00 95.22           O  
ATOM   4291  N   GLN A 296       0.394  -3.705   4.383  1.00 94.99           N  
ATOM   4292  H   GLN A 296       1.045  -4.140   5.020  1.00 94.99           H  
ATOM   4293  CA  GLN A 296       0.912  -3.280   3.081  1.00 94.99           C  
ATOM   4294  HA  GLN A 296       0.264  -2.520   2.645  1.00 94.99           H  
ATOM   4295  C   GLN A 296       0.937  -4.488   2.142  1.00 94.99           C  
ATOM   4296  CB  GLN A 296       2.320  -2.684   3.258  1.00 94.99           C  
ATOM   4297  HB2 GLN A 296       2.696  -2.361   2.288  1.00 94.99           H  
ATOM   4298  HB3 GLN A 296       2.989  -3.461   3.630  1.00 94.99           H  
ATOM   4299  O   GLN A 296       1.600  -5.474   2.457  1.00 94.99           O  
ATOM   4300  CG  GLN A 296       2.378  -1.498   4.234  1.00 94.99           C  
ATOM   4301  HG2 GLN A 296       3.416  -1.178   4.331  1.00 94.99           H  
ATOM   4302  HG3 GLN A 296       2.040  -1.813   5.221  1.00 94.99           H  
ATOM   4303  CD  GLN A 296       1.564  -0.305   3.763  1.00 94.99           C  
ATOM   4304  NE2 GLN A 296       0.740   0.257   4.618  1.00 94.99           N  
ATOM   4305 HE21 GLN A 296       0.579  -0.164   5.522  1.00 94.99           H  
ATOM   4306 HE22 GLN A 296       0.203   1.060   4.322  1.00 94.99           H  
ATOM   4307  OE1 GLN A 296       1.676   0.132   2.631  1.00 94.99           O  
ATOM   4308  N   VAL A 297       0.230  -4.420   1.016  1.00 95.60           N  
ATOM   4309  H   VAL A 297      -0.308  -3.589   0.813  1.00 95.60           H  
ATOM   4310  CA  VAL A 297       0.184  -5.489   0.009  1.00 95.60           C  
ATOM   4311  HA  VAL A 297       0.928  -6.251   0.242  1.00 95.60           H  
ATOM   4312  C   VAL A 297       0.545  -4.886  -1.343  1.00 95.60           C  
ATOM   4313  CB  VAL A 297      -1.191  -6.187  -0.016  1.00 95.60           C  
ATOM   4314  HB  VAL A 297      -1.968  -5.451  -0.221  1.00 95.60           H  
ATOM   4315  O   VAL A 297      -0.131  -3.974  -1.821  1.00 95.60           O  
ATOM   4316  CG1 VAL A 297      -1.254  -7.288  -1.079  1.00 95.60           C  
ATOM   4317 HG11 VAL A 297      -1.154  -6.865  -2.079  1.00 95.60           H  
ATOM   4318 HG12 VAL A 297      -0.460  -8.020  -0.932  1.00 95.60           H  
ATOM   4319 HG13 VAL A 297      -2.217  -7.796  -1.038  1.00 95.60           H  
ATOM   4320  CG2 VAL A 297      -1.488  -6.847   1.340  1.00 95.60           C  
ATOM   4321 HG21 VAL A 297      -2.457  -7.346   1.298  1.00 95.60           H  
ATOM   4322 HG22 VAL A 297      -1.517  -6.088   2.121  1.00 95.60           H  
ATOM   4323 HG23 VAL A 297      -0.715  -7.580   1.572  1.00 95.60           H  
ATOM   4324  N   ARG A 298       1.647  -5.361  -1.931  1.00 94.81           N  
ATOM   4325  H   ARG A 298       2.077  -6.185  -1.536  1.00 94.81           H  
ATOM   4326  CA  ARG A 298       2.009  -5.027  -3.310  1.00 94.81           C  
ATOM   4327  HA  ARG A 298       1.797  -3.976  -3.502  1.00 94.81           H  
ATOM   4328  C   ARG A 298       1.139  -5.874  -4.226  1.00 94.81           C  
ATOM   4329  CB  ARG A 298       3.497  -5.300  -3.559  1.00 94.81           C  
ATOM   4330  HB2 ARG A 298       3.701  -6.361  -3.413  1.00 94.81           H  
ATOM   4331  HB3 ARG A 298       4.090  -4.732  -2.842  1.00 94.81           H  
ATOM   4332  O   ARG A 298       1.085  -7.076  -4.014  1.00 94.81           O  
ATOM   4333  CG  ARG A 298       3.909  -4.896  -4.982  1.00 94.81           C  
ATOM   4334  HG2 ARG A 298       3.349  -5.480  -5.712  1.00 94.81           H  
ATOM   4335  HG3 ARG A 298       3.696  -3.838  -5.134  1.00 94.81           H  
ATOM   4336  CD  ARG A 298       5.403  -5.151  -5.194  1.00 94.81           C  
ATOM   4337  HD2 ARG A 298       5.597  -6.213  -5.048  1.00 94.81           H  
ATOM   4338  HD3 ARG A 298       5.967  -4.578  -4.458  1.00 94.81           H  
ATOM   4339  NE  ARG A 298       5.823  -4.759  -6.551  1.00 94.81           N  
ATOM   4340  HE  ARG A 298       5.096  -4.452  -7.181  1.00 94.81           H  
ATOM   4341  NH1 ARG A 298       8.034  -5.362  -6.377  1.00 94.81           N  
ATOM   4342 HH11 ARG A 298       8.937  -5.480  -6.814  1.00 94.81           H  
ATOM   4343 HH12 ARG A 298       7.850  -5.756  -5.466  1.00 94.81           H  
ATOM   4344  NH2 ARG A 298       7.281  -4.471  -8.277  1.00 94.81           N  
ATOM   4345 HH21 ARG A 298       6.531  -4.127  -8.859  1.00 94.81           H  
ATOM   4346 HH22 ARG A 298       8.197  -4.595  -8.684  1.00 94.81           H  
ATOM   4347  CZ  ARG A 298       7.039  -4.863  -7.058  1.00 94.81           C  
ATOM   4348  N   VAL A 299       0.489  -5.241  -5.193  1.00 93.76           N  
ATOM   4349  H   VAL A 299       0.627  -4.248  -5.314  1.00 93.76           H  
ATOM   4350  CA  VAL A 299      -0.429  -5.935  -6.094  1.00 93.76           C  
ATOM   4351  HA  VAL A 299      -0.985  -6.651  -5.489  1.00 93.76           H  
ATOM   4352  C   VAL A 299       0.344  -6.704  -7.158  1.00 93.76           C  
ATOM   4353  CB  VAL A 299      -1.466  -4.990  -6.714  1.00 93.76           C  
ATOM   4354  HB  VAL A 299      -0.967  -4.251  -7.341  1.00 93.76           H  
ATOM   4355  O   VAL A 299       1.193  -6.110  -7.827  1.00 93.76           O  
ATOM   4356  CG1 VAL A 299      -2.456  -5.788  -7.564  1.00 93.76           C  
ATOM   4357 HG11 VAL A 299      -1.988  -6.086  -8.501  1.00 93.76           H  
ATOM   4358 HG12 VAL A 299      -2.788  -6.675  -7.024  1.00 93.76           H  
ATOM   4359 HG13 VAL A 299      -3.334  -5.184  -7.792  1.00 93.76           H  
ATOM   4360  CG2 VAL A 299      -2.249  -4.250  -5.622  1.00 93.76           C  
ATOM   4361 HG21 VAL A 299      -2.770  -4.977  -4.999  1.00 93.76           H  
ATOM   4362 HG22 VAL A 299      -1.574  -3.656  -5.006  1.00 93.76           H  
ATOM   4363 HG23 VAL A 299      -2.971  -3.581  -6.091  1.00 93.76           H  
ATOM   4364  N   SER A 300       0.038  -7.992  -7.325  1.00 91.34           N  
ATOM   4365  H   SER A 300      -0.565  -8.425  -6.641  1.00 91.34           H  
ATOM   4366  CA  SER A 300       0.662  -8.835  -8.358  1.00 91.34           C  
ATOM   4367  HA  SER A 300       1.738  -8.660  -8.347  1.00 91.34           H  
ATOM   4368  C   SER A 300       0.176  -8.509  -9.776  1.00 91.34           C  
ATOM   4369  CB  SER A 300       0.437 -10.318  -8.049  1.00 91.34           C  
ATOM   4370  HB2 SER A 300      -0.627 -10.520  -7.919  1.00 91.34           H  
ATOM   4371  HB3 SER A 300       0.806 -10.915  -8.884  1.00 91.34           H  
ATOM   4372  O   SER A 300       0.992  -8.438 -10.691  1.00 91.34           O  
ATOM   4373  OG  SER A 300       1.147 -10.683  -6.882  1.00 91.34           O  
ATOM   4374  HG  SER A 300       0.646 -10.414  -6.108  1.00 91.34           H  
ATOM   4375  N   ASN A 301      -1.124  -8.242  -9.951  1.00 91.42           N  
ATOM   4376  H   ASN A 301      -1.732  -8.328  -9.149  1.00 91.42           H  
ATOM   4377  CA  ASN A 301      -1.758  -7.948 -11.243  1.00 91.42           C  
ATOM   4378  HA  ASN A 301      -1.085  -8.238 -12.050  1.00 91.42           H  
ATOM   4379  C   ASN A 301      -2.052  -6.437 -11.389  1.00 91.42           C  
ATOM   4380  CB  ASN A 301      -3.016  -8.832 -11.380  1.00 91.42           C  
ATOM   4381  HB2 ASN A 301      -3.657  -8.715 -10.506  1.00 91.42           H  
ATOM   4382  HB3 ASN A 301      -3.588  -8.523 -12.255  1.00 91.42           H  
ATOM   4383  O   ASN A 301      -3.143  -5.977 -11.032  1.00 91.42           O  
ATOM   4384  CG  ASN A 301      -2.682 -10.304 -11.561  1.00 91.42           C  
ATOM   4385  ND2 ASN A 301      -3.576 -11.204 -11.233  1.00 91.42           N  
ATOM   4386 HD21 ASN A 301      -3.337 -12.174 -11.385  1.00 91.42           H  
ATOM   4387 HD22 ASN A 301      -4.453 -10.987 -10.783  1.00 91.42           H  
ATOM   4388  OD1 ASN A 301      -1.603 -10.668 -11.999  1.00 91.42           O  
ATOM   4389  N   PRO A 302      -1.099  -5.615 -11.883  1.00 91.79           N  
ATOM   4390  CA  PRO A 302      -1.275  -4.164 -11.954  1.00 91.79           C  
ATOM   4391  HA  PRO A 302      -1.533  -3.776 -10.969  1.00 91.79           H  
ATOM   4392  C   PRO A 302      -2.374  -3.744 -12.934  1.00 91.79           C  
ATOM   4393  CB  PRO A 302       0.088  -3.609 -12.380  1.00 91.79           C  
ATOM   4394  HB2 PRO A 302       0.001  -2.708 -12.987  1.00 91.79           H  
ATOM   4395  HB3 PRO A 302       0.690  -3.412 -11.493  1.00 91.79           H  
ATOM   4396  O   PRO A 302      -3.042  -2.745 -12.688  1.00 91.79           O  
ATOM   4397  CG  PRO A 302       0.716  -4.762 -13.161  1.00 91.79           C  
ATOM   4398  HG2 PRO A 302       0.329  -4.779 -14.179  1.00 91.79           H  
ATOM   4399  HG3 PRO A 302       1.805  -4.706 -13.164  1.00 91.79           H  
ATOM   4400  CD  PRO A 302       0.215  -5.982 -12.394  1.00 91.79           C  
ATOM   4401  HD2 PRO A 302       0.175  -6.848 -13.055  1.00 91.79           H  
ATOM   4402  HD3 PRO A 302       0.887  -6.170 -11.556  1.00 91.79           H  
ATOM   4403  N   GLU A 303      -2.588  -4.495 -14.015  1.00 90.03           N  
ATOM   4404  H   GLU A 303      -2.013  -5.311 -14.169  1.00 90.03           H  
ATOM   4405  CA  GLU A 303      -3.590  -4.170 -15.032  1.00 90.03           C  
ATOM   4406  HA  GLU A 303      -3.389  -3.171 -15.420  1.00 90.03           H  
ATOM   4407  C   GLU A 303      -5.003  -4.150 -14.436  1.00 90.03           C  
ATOM   4408  CB  GLU A 303      -3.454  -5.162 -16.191  1.00 90.03           C  
ATOM   4409  HB2 GLU A 303      -3.710  -6.162 -15.843  1.00 90.03           H  
ATOM   4410  HB3 GLU A 303      -2.415  -5.160 -16.520  1.00 90.03           H  
ATOM   4411  O   GLU A 303      -5.654  -3.105 -14.450  1.00 90.03           O  
ATOM   4412  CG  GLU A 303      -4.350  -4.777 -17.376  1.00 90.03           C  
ATOM   4413  HG2 GLU A 303      -4.097  -3.764 -17.687  1.00 90.03           H  
ATOM   4414  HG3 GLU A 303      -5.390  -4.779 -17.049  1.00 90.03           H  
ATOM   4415  CD  GLU A 303      -4.198  -5.729 -18.571  1.00 90.03           C  
ATOM   4416  OE1 GLU A 303      -4.940  -5.506 -19.551  1.00 90.03           O  
ATOM   4417  OE2 GLU A 303      -3.352  -6.647 -18.492  1.00 90.03           O  
ATOM   4418  N   ALA A 304      -5.420  -5.249 -13.794  1.00 88.44           N  
ATOM   4419  H   ALA A 304      -4.838  -6.074 -13.825  1.00 88.44           H  
ATOM   4420  CA  ALA A 304      -6.716  -5.353 -13.121  1.00 88.44           C  
ATOM   4421  HA  ALA A 304      -7.507  -5.207 -13.857  1.00 88.44           H  
ATOM   4422  C   ALA A 304      -6.888  -4.285 -12.027  1.00 88.44           C  
ATOM   4423  CB  ALA A 304      -6.842  -6.766 -12.537  1.00 88.44           C  
ATOM   4424  HB1 ALA A 304      -6.061  -6.948 -11.799  1.00 88.44           H  
ATOM   4425  HB2 ALA A 304      -7.815  -6.880 -12.057  1.00 88.44           H  
ATOM   4426  HB3 ALA A 304      -6.762  -7.506 -13.333  1.00 88.44           H  
ATOM   4427  O   ALA A 304      -7.962  -3.710 -11.858  1.00 88.44           O  
ATOM   4428  N   PHE A 305      -5.820  -3.948 -11.304  1.00 92.43           N  
ATOM   4429  H   PHE A 305      -4.960  -4.453 -11.465  1.00 92.43           H  
ATOM   4430  CA  PHE A 305      -5.862  -2.920 -10.265  1.00 92.43           C  
ATOM   4431  HA  PHE A 305      -6.676  -3.160  -9.580  1.00 92.43           H  
ATOM   4432  C   PHE A 305      -6.106  -1.498 -10.794  1.00 92.43           C  
ATOM   4433  CB  PHE A 305      -4.542  -2.982  -9.506  1.00 92.43           C  
ATOM   4434  HB2 PHE A 305      -4.444  -3.991  -9.106  1.00 92.43           H  
ATOM   4435  HB3 PHE A 305      -3.716  -2.821 -10.199  1.00 92.43           H  
ATOM   4436  O   PHE A 305      -6.744  -0.679 -10.112  1.00 92.43           O  
ATOM   4437  CG  PHE A 305      -4.435  -1.993  -8.368  1.00 92.43           C  
ATOM   4438  CD1 PHE A 305      -3.502  -0.946  -8.420  1.00 92.43           C  
ATOM   4439  HD1 PHE A 305      -2.889  -0.824  -9.300  1.00 92.43           H  
ATOM   4440  CD2 PHE A 305      -5.271  -2.131  -7.250  1.00 92.43           C  
ATOM   4441  HD2 PHE A 305      -6.024  -2.905  -7.255  1.00 92.43           H  
ATOM   4442  CE1 PHE A 305      -3.353  -0.085  -7.319  1.00 92.43           C  
ATOM   4443  HE1 PHE A 305      -2.591   0.681  -7.340  1.00 92.43           H  
ATOM   4444  CE2 PHE A 305      -5.114  -1.285  -6.141  1.00 92.43           C  
ATOM   4445  HE2 PHE A 305      -5.719  -1.438  -5.260  1.00 92.43           H  
ATOM   4446  CZ  PHE A 305      -4.148  -0.265  -6.175  1.00 92.43           C  
ATOM   4447  HZ  PHE A 305      -4.000   0.366  -5.312  1.00 92.43           H  
ATOM   4448  N   LEU A 306      -5.579  -1.193 -11.984  1.00 91.63           N  
ATOM   4449  H   LEU A 306      -5.091  -1.923 -12.484  1.00 91.63           H  
ATOM   4450  CA  LEU A 306      -5.662   0.124 -12.611  1.00 91.63           C  
ATOM   4451  HA  LEU A 306      -5.663   0.890 -11.836  1.00 91.63           H  
ATOM   4452  C   LEU A 306      -6.969   0.310 -13.383  1.00 91.63           C  
ATOM   4453  CB  LEU A 306      -4.441   0.336 -13.527  1.00 91.63           C  
ATOM   4454  HB2 LEU A 306      -4.387  -0.500 -14.225  1.00 91.63           H  
ATOM   4455  HB3 LEU A 306      -4.596   1.242 -14.113  1.00 91.63           H  
ATOM   4456  O   LEU A 306      -7.617   1.342 -13.212  1.00 91.63           O  
ATOM   4457  CG  LEU A 306      -3.093   0.454 -12.792  1.00 91.63           C  
ATOM   4458  HG  LEU A 306      -2.942  -0.401 -12.133  1.00 91.63           H  
ATOM   4459  CD1 LEU A 306      -1.951   0.504 -13.806  1.00 91.63           C  
ATOM   4460 HD11 LEU A 306      -1.977  -0.396 -14.420  1.00 91.63           H  
ATOM   4461 HD12 LEU A 306      -2.049   1.377 -14.451  1.00 91.63           H  
ATOM   4462 HD13 LEU A 306      -0.992   0.533 -13.288  1.00 91.63           H  
ATOM   4463  CD2 LEU A 306      -3.012   1.702 -11.914  1.00 91.63           C  
ATOM   4464 HD21 LEU A 306      -2.035   1.731 -11.433  1.00 91.63           H  
ATOM   4465 HD22 LEU A 306      -3.152   2.593 -12.527  1.00 91.63           H  
ATOM   4466 HD23 LEU A 306      -3.784   1.648 -11.146  1.00 91.63           H  
ATOM   4467  N   THR A 307      -7.364  -0.672 -14.194  1.00 89.87           N  
ATOM   4468  H   THR A 307      -6.799  -1.506 -14.273  1.00 89.87           H  
ATOM   4469  CA  THR A 307      -8.530  -0.571 -15.083  1.00 89.87           C  
ATOM   4470  HA  THR A 307      -8.636   0.461 -15.420  1.00 89.87           H  
ATOM   4471  C   THR A 307      -9.834  -0.944 -14.377  1.00 89.87           C  
ATOM   4472  CB  THR A 307      -8.340  -1.448 -16.333  1.00 89.87           C  
ATOM   4473  HB  THR A 307      -9.222  -1.364 -16.967  1.00 89.87           H  
ATOM   4474  O   THR A 307     -10.832  -0.238 -14.515  1.00 89.87           O  
ATOM   4475  CG2 THR A 307      -7.108  -1.045 -17.145  1.00 89.87           C  
ATOM   4476 HG21 THR A 307      -7.170   0.011 -17.411  1.00 89.87           H  
ATOM   4477 HG22 THR A 307      -7.069  -1.636 -18.060  1.00 89.87           H  
ATOM   4478 HG23 THR A 307      -6.197  -1.223 -16.574  1.00 89.87           H  
ATOM   4479  OG1 THR A 307      -8.174  -2.788 -15.945  1.00 89.87           O  
ATOM   4480  HG1 THR A 307      -7.823  -3.283 -16.689  1.00 89.87           H  
ATOM   4481  N   GLY A 308      -9.826  -2.009 -13.571  1.00 87.86           N  
ATOM   4482  H   GLY A 308      -8.971  -2.545 -13.528  1.00 87.86           H  
ATOM   4483  CA  GLY A 308     -11.038  -2.651 -13.062  1.00 87.86           C  
ATOM   4484  HA2 GLY A 308     -11.358  -3.394 -13.792  1.00 87.86           H  
ATOM   4485  HA3 GLY A 308     -11.840  -1.920 -12.959  1.00 87.86           H  
ATOM   4486  C   GLY A 308     -10.824  -3.366 -11.726  1.00 87.86           C  
ATOM   4487  O   GLY A 308     -10.941  -4.586 -11.664  1.00 87.86           O  
ATOM   4488  N   PRO A 309     -10.598  -2.645 -10.608  1.00 91.28           N  
ATOM   4489  CA  PRO A 309     -10.241  -3.240  -9.308  1.00 91.28           C  
ATOM   4490  HA  PRO A 309      -9.298  -3.780  -9.389  1.00 91.28           H  
ATOM   4491  C   PRO A 309     -11.307  -4.193  -8.747  1.00 91.28           C  
ATOM   4492  CB  PRO A 309     -10.088  -2.037  -8.372  1.00 91.28           C  
ATOM   4493  HB2 PRO A 309      -9.081  -1.628  -8.453  1.00 91.28           H  
ATOM   4494  HB3 PRO A 309     -10.327  -2.279  -7.336  1.00 91.28           H  
ATOM   4495  O   PRO A 309     -11.035  -4.968  -7.836  1.00 91.28           O  
ATOM   4496  CG  PRO A 309     -11.102  -1.067  -8.976  1.00 91.28           C  
ATOM   4497  HG2 PRO A 309     -12.116  -1.403  -8.758  1.00 91.28           H  
ATOM   4498  HG3 PRO A 309     -10.973  -0.038  -8.642  1.00 91.28           H  
ATOM   4499  CD  PRO A 309     -10.824  -1.221 -10.463  1.00 91.28           C  
ATOM   4500  HD2 PRO A 309      -9.924  -0.677 -10.747  1.00 91.28           H  
ATOM   4501  HD3 PRO A 309     -11.680  -0.878 -11.045  1.00 91.28           H  
ATOM   4502  N   ARG A 310     -12.539  -4.108  -9.257  1.00 90.79           N  
ATOM   4503  H   ARG A 310     -12.661  -3.489 -10.046  1.00 90.79           H  
ATOM   4504  CA  ARG A 310     -13.642  -5.002  -8.909  1.00 90.79           C  
ATOM   4505  HA  ARG A 310     -13.715  -5.082  -7.825  1.00 90.79           H  
ATOM   4506  C   ARG A 310     -13.396  -6.427  -9.405  1.00 90.79           C  
ATOM   4507  CB  ARG A 310     -14.936  -4.390  -9.460  1.00 90.79           C  
ATOM   4508  HB2 ARG A 310     -14.793  -4.104 -10.502  1.00 90.79           H  
ATOM   4509  HB3 ARG A 310     -15.146  -3.487  -8.886  1.00 90.79           H  
ATOM   4510  O   ARG A 310     -13.703  -7.352  -8.661  1.00 90.79           O  
ATOM   4511  CG  ARG A 310     -16.144  -5.333  -9.388  1.00 90.79           C  
ATOM   4512  HG2 ARG A 310     -16.150  -5.891  -8.451  1.00 90.79           H  
ATOM   4513  HG3 ARG A 310     -16.088  -6.050 -10.207  1.00 90.79           H  
ATOM   4514  CD  ARG A 310     -17.430  -4.517  -9.514  1.00 90.79           C  
ATOM   4515  HD2 ARG A 310     -17.459  -3.793  -8.699  1.00 90.79           H  
ATOM   4516  HD3 ARG A 310     -17.418  -3.979 -10.462  1.00 90.79           H  
ATOM   4517  NE  ARG A 310     -18.619  -5.381  -9.466  1.00 90.79           N  
ATOM   4518  HE  ARG A 310     -18.509  -6.321  -9.816  1.00 90.79           H  
ATOM   4519  NH1 ARG A 310     -20.088  -3.799  -8.674  1.00 90.79           N  
ATOM   4520 HH11 ARG A 310     -21.021  -3.521  -8.406  1.00 90.79           H  
ATOM   4521 HH12 ARG A 310     -19.318  -3.179  -8.470  1.00 90.79           H  
ATOM   4522  NH2 ARG A 310     -20.834  -5.831  -9.230  1.00 90.79           N  
ATOM   4523 HH21 ARG A 310     -21.771  -5.512  -9.030  1.00 90.79           H  
ATOM   4524 HH22 ARG A 310     -20.685  -6.748  -9.627  1.00 90.79           H  
ATOM   4525  CZ  ARG A 310     -19.838  -4.998  -9.128  1.00 90.79           C  
ATOM   4526  N   GLN A 311     -12.804  -6.585 -10.591  1.00 88.80           N  
ATOM   4527  H   GLN A 311     -12.478  -5.772 -11.093  1.00 88.80           H  
ATOM   4528  CA  GLN A 311     -12.495  -7.890 -11.189  1.00 88.80           C  
ATOM   4529  HA  GLN A 311     -13.406  -8.486 -11.252  1.00 88.80           H  
ATOM   4530  C   GLN A 311     -11.488  -8.685 -10.348  1.00 88.80           C  
ATOM   4531  CB  GLN A 311     -11.937  -7.689 -12.607  1.00 88.80           C  
ATOM   4532  HB2 GLN A 311     -11.633  -8.659 -13.002  1.00 88.80           H  
ATOM   4533  HB3 GLN A 311     -11.049  -7.059 -12.554  1.00 88.80           H  
ATOM   4534  O   GLN A 311     -11.530  -9.908 -10.346  1.00 88.80           O  
ATOM   4535  CG  GLN A 311     -12.949  -7.070 -13.588  1.00 88.80           C  
ATOM   4536  HG2 GLN A 311     -13.337  -6.134 -13.187  1.00 88.80           H  
ATOM   4537  HG3 GLN A 311     -13.785  -7.758 -13.722  1.00 88.80           H  
ATOM   4538  CD  GLN A 311     -12.342  -6.775 -14.958  1.00 88.80           C  
ATOM   4539  NE2 GLN A 311     -13.106  -6.246 -15.881  1.00 88.80           N  
ATOM   4540 HE21 GLN A 311     -12.692  -6.134 -16.795  1.00 88.80           H  
ATOM   4541 HE22 GLN A 311     -14.108  -6.279 -15.761  1.00 88.80           H  
ATOM   4542  OE1 GLN A 311     -11.172  -6.990 -15.221  1.00 88.80           O  
ATOM   4543  N   ALA A 312     -10.636  -8.001  -9.578  1.00 89.66           N  
ATOM   4544  H   ALA A 312     -10.596  -6.996  -9.672  1.00 89.66           H  
ATOM   4545  CA  ALA A 312      -9.701  -8.643  -8.656  1.00 89.66           C  
ATOM   4546  HA  ALA A 312      -9.190  -9.454  -9.176  1.00 89.66           H  
ATOM   4547  C   ALA A 312     -10.394  -9.249  -7.415  1.00 89.66           C  
ATOM   4548  CB  ALA A 312      -8.651  -7.597  -8.265  1.00 89.66           C  
ATOM   4549  HB1 ALA A 312      -9.105  -6.791  -7.690  1.00 89.66           H  
ATOM   4550  HB2 ALA A 312      -7.882  -8.080  -7.661  1.00 89.66           H  
ATOM   4551  HB3 ALA A 312      -8.173  -7.199  -9.160  1.00 89.66           H  
ATOM   4552  O   ALA A 312      -9.897 -10.213  -6.836  1.00 89.66           O  
ATOM   4553  N   VAL A 313     -11.546  -8.703  -6.993  1.00 90.29           N  
ATOM   4554  H   VAL A 313     -11.945  -7.966  -7.558  1.00 90.29           H  
ATOM   4555  CA  VAL A 313     -12.262  -9.126  -5.771  1.00 90.29           C  
ATOM   4556  HA  VAL A 313     -11.557  -9.620  -5.103  1.00 90.29           H  
ATOM   4557  C   VAL A 313     -13.371 -10.132  -6.074  1.00 90.29           C  
ATOM   4558  CB  VAL A 313     -12.873  -7.927  -5.012  1.00 90.29           C  
ATOM   4559  HB  VAL A 313     -13.688  -7.508  -5.603  1.00 90.29           H  
ATOM   4560  O   VAL A 313     -13.508 -11.132  -5.373  1.00 90.29           O  
ATOM   4561  CG1 VAL A 313     -13.424  -8.359  -3.645  1.00 90.29           C  
ATOM   4562 HG11 VAL A 313     -14.227  -9.087  -3.759  1.00 90.29           H  
ATOM   4563 HG12 VAL A 313     -12.632  -8.817  -3.053  1.00 90.29           H  
ATOM   4564 HG13 VAL A 313     -13.822  -7.499  -3.106  1.00 90.29           H  
ATOM   4565  CG2 VAL A 313     -11.870  -6.800  -4.743  1.00 90.29           C  
ATOM   4566 HG21 VAL A 313     -11.437  -6.445  -5.679  1.00 90.29           H  
ATOM   4567 HG22 VAL A 313     -12.382  -5.969  -4.259  1.00 90.29           H  
ATOM   4568 HG23 VAL A 313     -11.075  -7.153  -4.085  1.00 90.29           H  
ATOM   4569  N   VAL A 314     -14.190  -9.860  -7.092  1.00 88.04           N  
ATOM   4570  H   VAL A 314     -13.972  -9.075  -7.690  1.00 88.04           H  
ATOM   4571  CA  VAL A 314     -15.385 -10.645  -7.426  1.00 88.04           C  
ATOM   4572  HA  VAL A 314     -15.311 -11.623  -6.950  1.00 88.04           H  
ATOM   4573  C   VAL A 314     -15.441 -10.853  -8.932  1.00 88.04           C  
ATOM   4574  CB  VAL A 314     -16.684  -9.961  -6.935  1.00 88.04           C  
ATOM   4575  HB  VAL A 314     -16.843  -9.044  -7.502  1.00 88.04           H  
ATOM   4576  O   VAL A 314     -15.135  -9.944  -9.702  1.00 88.04           O  
ATOM   4577  CG1 VAL A 314     -17.916 -10.861  -7.114  1.00 88.04           C  
ATOM   4578 HG11 VAL A 314     -18.099 -11.056  -8.171  1.00 88.04           H  
ATOM   4579 HG12 VAL A 314     -17.769 -11.806  -6.591  1.00 88.04           H  
ATOM   4580 HG13 VAL A 314     -18.802 -10.367  -6.714  1.00 88.04           H  
ATOM   4581  CG2 VAL A 314     -16.633  -9.592  -5.447  1.00 88.04           C  
ATOM   4582 HG21 VAL A 314     -15.905  -8.795  -5.295  1.00 88.04           H  
ATOM   4583 HG22 VAL A 314     -17.602  -9.228  -5.107  1.00 88.04           H  
ATOM   4584 HG23 VAL A 314     -16.346 -10.462  -4.855  1.00 88.04           H  
ATOM   4585  N   PHE A 315     -15.903 -12.029  -9.354  1.00 84.76           N  
ATOM   4586  H   PHE A 315     -16.105 -12.751  -8.677  1.00 84.76           H  
ATOM   4587  CA  PHE A 315     -16.221 -12.285 -10.753  1.00 84.76           C  
ATOM   4588  HA  PHE A 315     -15.308 -12.166 -11.337  1.00 84.76           H  
ATOM   4589  C   PHE A 315     -17.249 -11.273 -11.267  1.00 84.76           C  
ATOM   4590  CB  PHE A 315     -16.713 -13.725 -10.921  1.00 84.76           C  
ATOM   4591  HB2 PHE A 315     -17.573 -13.896 -10.273  1.00 84.76           H  
ATOM   4592  HB3 PHE A 315     -17.043 -13.865 -11.950  1.00 84.76           H  
ATOM   4593  O   PHE A 315     -18.311 -11.068 -10.672  1.00 84.76           O  
ATOM   4594  CG  PHE A 315     -15.633 -14.744 -10.622  1.00 84.76           C  
ATOM   4595  CD1 PHE A 315     -14.657 -15.027 -11.595  1.00 84.76           C  
ATOM   4596  HD1 PHE A 315     -14.693 -14.541 -12.559  1.00 84.76           H  
ATOM   4597  CD2 PHE A 315     -15.565 -15.366  -9.360  1.00 84.76           C  
ATOM   4598  HD2 PHE A 315     -16.303 -15.147  -8.602  1.00 84.76           H  
ATOM   4599  CE1 PHE A 315     -13.619 -15.930 -11.311  1.00 84.76           C  
ATOM   4600  HE1 PHE A 315     -12.862 -16.136 -12.053  1.00 84.76           H  
ATOM   4601  CE2 PHE A 315     -14.520 -16.263  -9.073  1.00 84.76           C  
ATOM   4602  HE2 PHE A 315     -14.446 -16.718  -8.097  1.00 84.76           H  
ATOM   4603  CZ  PHE A 315     -13.549 -16.546 -10.049  1.00 84.76           C  
ATOM   4604  HZ  PHE A 315     -12.738 -17.221  -9.822  1.00 84.76           H  
ATOM   4605  N   GLU A 316     -16.918 -10.614 -12.371  1.00 79.33           N  
ATOM   4606  H   GLU A 316     -16.034 -10.803 -12.822  1.00 79.33           H  
ATOM   4607  CA  GLU A 316     -17.779  -9.600 -12.956  1.00 79.33           C  
ATOM   4608  HA  GLU A 316     -18.104  -8.935 -12.155  1.00 79.33           H  
ATOM   4609  C   GLU A 316     -19.017 -10.255 -13.569  1.00 79.33           C  
ATOM   4610  CB  GLU A 316     -16.981  -8.754 -13.950  1.00 79.33           C  
ATOM   4611  HB2 GLU A 316     -16.665  -9.368 -14.793  1.00 79.33           H  
ATOM   4612  HB3 GLU A 316     -16.096  -8.389 -13.428  1.00 79.33           H  
ATOM   4613  O   GLU A 316     -18.930 -11.086 -14.472  1.00 79.33           O  
ATOM   4614  CG  GLU A 316     -17.787  -7.548 -14.452  1.00 79.33           C  
ATOM   4615  HG2 GLU A 316     -18.579  -7.897 -15.115  1.00 79.33           H  
ATOM   4616  HG3 GLU A 316     -18.254  -7.065 -13.594  1.00 79.33           H  
ATOM   4617  CD  GLU A 316     -16.912  -6.520 -15.184  1.00 79.33           C  
ATOM   4618  OE1 GLU A 316     -17.398  -5.387 -15.376  1.00 79.33           O  
ATOM   4619  OE2 GLU A 316     -15.737  -6.832 -15.477  1.00 79.33           O  
ATOM   4620  N   ASN A 317     -20.188  -9.881 -13.058  1.00 80.11           N  
ATOM   4621  H   ASN A 317     -20.193  -9.197 -12.314  1.00 80.11           H  
ATOM   4622  CA  ASN A 317     -21.443 -10.210 -13.703  1.00 80.11           C  
ATOM   4623  HA  ASN A 317     -21.310 -11.132 -14.269  1.00 80.11           H  
ATOM   4624  C   ASN A 317     -21.793  -9.051 -14.654  1.00 80.11           C  
ATOM   4625  CB  ASN A 317     -22.503 -10.506 -12.635  1.00 80.11           C  
ATOM   4626  HB2 ASN A 317     -22.165 -11.360 -12.047  1.00 80.11           H  
ATOM   4627  HB3 ASN A 317     -22.591  -9.651 -11.965  1.00 80.11           H  
ATOM   4628  O   ASN A 317     -22.064  -7.954 -14.157  1.00 80.11           O  
ATOM   4629  CG  ASN A 317     -23.863 -10.846 -13.226  1.00 80.11           C  
ATOM   4630  ND2 ASN A 317     -24.786 -11.296 -12.413  1.00 80.11           N  
ATOM   4631 HD21 ASN A 317     -24.570 -11.466 -11.441  1.00 80.11           H  
ATOM   4632 HD22 ASN A 317     -25.669 -11.535 -12.841  1.00 80.11           H  
ATOM   4633  OD1 ASN A 317     -24.128 -10.729 -14.410  1.00 80.11           O  
ATOM   4634  N   PRO A 318     -21.828  -9.280 -15.981  1.00 82.65           N  
ATOM   4635  CA  PRO A 318     -22.078  -8.233 -16.975  1.00 82.65           C  
ATOM   4636  HA  PRO A 318     -21.326  -7.450 -16.877  1.00 82.65           H  
ATOM   4637  C   PRO A 318     -23.460  -7.572 -16.842  1.00 82.65           C  
ATOM   4638  CB  PRO A 318     -21.912  -8.927 -18.333  1.00 82.65           C  
ATOM   4639  HB2 PRO A 318     -20.873  -8.845 -18.653  1.00 82.65           H  
ATOM   4640  HB3 PRO A 318     -22.571  -8.513 -19.096  1.00 82.65           H  
ATOM   4641  O   PRO A 318     -23.712  -6.551 -17.470  1.00 82.65           O  
ATOM   4642  CG  PRO A 318     -22.236 -10.390 -18.039  1.00 82.65           C  
ATOM   4643  HG2 PRO A 318     -21.768 -11.063 -18.757  1.00 82.65           H  
ATOM   4644  HG3 PRO A 318     -23.317 -10.533 -18.018  1.00 82.65           H  
ATOM   4645  CD  PRO A 318     -21.665 -10.571 -16.639  1.00 82.65           C  
ATOM   4646  HD2 PRO A 318     -22.211 -11.365 -16.130  1.00 82.65           H  
ATOM   4647  HD3 PRO A 318     -20.604 -10.816 -16.697  1.00 82.65           H  
ATOM   4648  N   ALA A 319     -24.366  -8.133 -16.034  1.00 79.69           N  
ATOM   4649  H   ALA A 319     -24.126  -8.993 -15.561  1.00 79.69           H  
ATOM   4650  CA  ALA A 319     -25.676  -7.547 -15.767  1.00 79.69           C  
ATOM   4651  HA  ALA A 319     -26.092  -7.189 -16.708  1.00 79.69           H  
ATOM   4652  C   ALA A 319     -25.649  -6.343 -14.802  1.00 79.69           C  
ATOM   4653  CB  ALA A 319     -26.586  -8.659 -15.230  1.00 79.69           C  
ATOM   4654  HB1 ALA A 319     -26.598  -9.498 -15.926  1.00 79.69           H  
ATOM   4655  HB2 ALA A 319     -27.600  -8.274 -15.119  1.00 79.69           H  
ATOM   4656  HB3 ALA A 319     -26.226  -8.995 -14.258  1.00 79.69           H  
ATOM   4657  O   ALA A 319     -26.637  -5.614 -14.738  1.00 79.69           O  
ATOM   4658  N   PHE A 320     -24.574  -6.140 -14.029  1.00 71.57           N  
ATOM   4659  H   PHE A 320     -23.745  -6.691 -14.198  1.00 71.57           H  
ATOM   4660  CA  PHE A 320     -24.486  -5.058 -13.041  1.00 71.57           C  
ATOM   4661  HA  PHE A 320     -25.478  -4.633 -12.886  1.00 71.57           H  
ATOM   4662  C   PHE A 320     -23.585  -3.922 -13.522  1.00 71.57           C  
ATOM   4663  CB  PHE A 320     -24.004  -5.595 -11.688  1.00 71.57           C  
ATOM   4664  HB2 PHE A 320     -23.072  -6.141 -11.834  1.00 71.57           H  
ATOM   4665  HB3 PHE A 320     -23.784  -4.748 -11.038  1.00 71.57           H  
ATOM   4666  O   PHE A 320     -22.504  -4.156 -14.052  1.00 71.57           O  
ATOM   4667  CG  PHE A 320     -25.010  -6.480 -10.979  1.00 71.57           C  
ATOM   4668  CD1 PHE A 320     -26.034  -5.911 -10.200  1.00 71.57           C  
ATOM   4669  HD1 PHE A 320     -26.115  -4.837 -10.115  1.00 71.57           H  
ATOM   4670  CD2 PHE A 320     -24.932  -7.875 -11.108  1.00 71.57           C  
ATOM   4671  HD2 PHE A 320     -24.179  -8.300 -11.755  1.00 71.57           H  
ATOM   4672  CE1 PHE A 320     -26.961  -6.738  -9.540  1.00 71.57           C  
ATOM   4673  HE1 PHE A 320     -27.748  -6.297  -8.946  1.00 71.57           H  
ATOM   4674  CE2 PHE A 320     -25.845  -8.704 -10.433  1.00 71.57           C  
ATOM   4675  HE2 PHE A 320     -25.784  -9.779 -10.526  1.00 71.57           H  
ATOM   4676  CZ  PHE A 320     -26.861  -8.135  -9.648  1.00 71.57           C  
ATOM   4677  HZ  PHE A 320     -27.570  -8.769  -9.136  1.00 71.57           H  
ATOM   4678  N   GLU A 321     -23.999  -2.681 -13.265  1.00 74.66           N  
ATOM   4679  H   GLU A 321     -24.914  -2.529 -12.865  1.00 74.66           H  
ATOM   4680  CA  GLU A 321     -23.187  -1.510 -13.589  1.00 74.66           C  
ATOM   4681  HA  GLU A 321     -22.935  -1.583 -14.647  1.00 74.66           H  
ATOM   4682  C   GLU A 321     -21.890  -1.479 -12.746  1.00 74.66           C  
ATOM   4683  CB  GLU A 321     -23.992  -0.217 -13.400  1.00 74.66           C  
ATOM   4684  HB2 GLU A 321     -24.402  -0.200 -12.390  1.00 74.66           H  
ATOM   4685  HB3 GLU A 321     -23.315   0.629 -13.516  1.00 74.66           H  
ATOM   4686  O   GLU A 321     -21.937  -1.644 -11.516  1.00 74.66           O  
ATOM   4687  CG  GLU A 321     -25.129  -0.082 -14.428  1.00 74.66           C  
ATOM   4688  HG2 GLU A 321     -24.695  -0.092 -15.427  1.00 74.66           H  
ATOM   4689  HG3 GLU A 321     -25.791  -0.944 -14.337  1.00 74.66           H  
ATOM   4690  CD  GLU A 321     -25.962   1.199 -14.248  1.00 74.66           C  
ATOM   4691  OE1 GLU A 321     -26.907   1.383 -15.046  1.00 74.66           O  
ATOM   4692  OE2 GLU A 321     -25.672   1.975 -13.307  1.00 74.66           O  
ATOM   4693  N   PRO A 322     -20.720  -1.243 -13.370  1.00 68.57           N  
ATOM   4694  CA  PRO A 322     -19.421  -1.229 -12.702  1.00 68.57           C  
ATOM   4695  HA  PRO A 322     -19.360  -2.055 -11.993  1.00 68.57           H  
ATOM   4696  C   PRO A 322     -19.214   0.090 -11.939  1.00 68.57           C  
ATOM   4697  CB  PRO A 322     -18.404  -1.468 -13.826  1.00 68.57           C  
ATOM   4698  HB2 PRO A 322     -18.322  -2.538 -14.020  1.00 68.57           H  
ATOM   4699  HB3 PRO A 322     -17.419  -1.055 -13.607  1.00 68.57           H  
ATOM   4700  O   PRO A 322     -18.427   0.943 -12.334  1.00 68.57           O  
ATOM   4701  CG  PRO A 322     -19.058  -0.790 -15.028  1.00 68.57           C  
ATOM   4702  HG2 PRO A 322     -18.885   0.286 -14.989  1.00 68.57           H  
ATOM   4703  HG3 PRO A 322     -18.698  -1.203 -15.970  1.00 68.57           H  
ATOM   4704  CD  PRO A 322     -20.539  -1.086 -14.810  1.00 68.57           C  
ATOM   4705  HD2 PRO A 322     -20.795  -2.021 -15.308  1.00 68.57           H  
ATOM   4706  HD3 PRO A 322     -21.145  -0.270 -15.201  1.00 68.57           H  
ATOM   4707  N   GLY A 323     -19.953   0.294 -10.846  1.00 72.62           N  
ATOM   4708  H   GLY A 323     -20.697  -0.368 -10.678  1.00 72.62           H  
ATOM   4709  CA  GLY A 323     -19.886   1.537 -10.064  1.00 72.62           C  
ATOM   4710  HA2 GLY A 323     -19.220   2.261 -10.535  1.00 72.62           H  
ATOM   4711  HA3 GLY A 323     -20.883   1.977 -10.048  1.00 72.62           H  
ATOM   4712  C   GLY A 323     -19.435   1.359  -8.617  1.00 72.62           C  
ATOM   4713  O   GLY A 323     -18.674   2.173  -8.092  1.00 72.62           O  
ATOM   4714  N   SER A 324     -19.894   0.300  -7.947  1.00 81.68           N  
ATOM   4715  H   SER A 324     -20.502  -0.359  -8.411  1.00 81.68           H  
ATOM   4716  CA  SER A 324     -19.621   0.114  -6.521  1.00 81.68           C  
ATOM   4717  HA  SER A 324     -19.526   1.102  -6.071  1.00 81.68           H  
ATOM   4718  C   SER A 324     -18.301  -0.624  -6.283  1.00 81.68           C  
ATOM   4719  CB  SER A 324     -20.804  -0.547  -5.803  1.00 81.68           C  
ATOM   4720  HB2 SER A 324     -21.705   0.037  -5.991  1.00 81.68           H  
ATOM   4721  HB3 SER A 324     -20.617  -0.553  -4.729  1.00 81.68           H  
ATOM   4722  O   SER A 324     -18.043  -1.682  -6.859  1.00 81.68           O  
ATOM   4723  OG  SER A 324     -21.011  -1.874  -6.245  1.00 81.68           O  
ATOM   4724  HG  SER A 324     -20.743  -2.471  -5.543  1.00 81.68           H  
ATOM   4725  N   LEU A 325     -17.486  -0.064  -5.385  1.00 88.41           N  
ATOM   4726  H   LEU A 325     -17.764   0.827  -4.999  1.00 88.41           H  
ATOM   4727  CA  LEU A 325     -16.305  -0.706  -4.789  1.00 88.41           C  
ATOM   4728  HA  LEU A 325     -15.999  -1.546  -5.411  1.00 88.41           H  
ATOM   4729  C   LEU A 325     -16.617  -1.297  -3.402  1.00 88.41           C  
ATOM   4730  CB  LEU A 325     -15.156   0.309  -4.712  1.00 88.41           C  
ATOM   4731  HB2 LEU A 325     -15.485   1.148  -4.099  1.00 88.41           H  
ATOM   4732  HB3 LEU A 325     -14.323  -0.176  -4.203  1.00 88.41           H  
ATOM   4733  O   LEU A 325     -15.711  -1.593  -2.624  1.00 88.41           O  
ATOM   4734  CG  LEU A 325     -14.630   0.831  -6.054  1.00 88.41           C  
ATOM   4735  HG  LEU A 325     -15.460   1.169  -6.674  1.00 88.41           H  
ATOM   4736  CD1 LEU A 325     -13.694   2.020  -5.819  1.00 88.41           C  
ATOM   4737 HD11 LEU A 325     -14.235   2.795  -5.277  1.00 88.41           H  
ATOM   4738 HD12 LEU A 325     -12.837   1.704  -5.225  1.00 88.41           H  
ATOM   4739 HD13 LEU A 325     -13.375   2.424  -6.780  1.00 88.41           H  
ATOM   4740  CD2 LEU A 325     -13.841  -0.242  -6.806  1.00 88.41           C  
ATOM   4741 HD21 LEU A 325     -14.490  -1.091  -7.018  1.00 88.41           H  
ATOM   4742 HD22 LEU A 325     -12.989  -0.580  -6.215  1.00 88.41           H  
ATOM   4743 HD23 LEU A 325     -13.505   0.167  -7.759  1.00 88.41           H  
ATOM   4744  N   ASP A 326     -17.906  -1.410  -3.097  1.00 90.42           N  
ATOM   4745  H   ASP A 326     -18.572  -1.163  -3.814  1.00 90.42           H  
ATOM   4746  CA  ASP A 326     -18.450  -2.151  -1.970  1.00 90.42           C  
ATOM   4747  HA  ASP A 326     -17.692  -2.260  -1.194  1.00 90.42           H  
ATOM   4748  C   ASP A 326     -18.857  -3.538  -2.470  1.00 90.42           C  
ATOM   4749  CB  ASP A 326     -19.647  -1.395  -1.377  1.00 90.42           C  
ATOM   4750  HB2 ASP A 326     -20.393  -1.230  -2.154  1.00 90.42           H  
ATOM   4751  HB3 ASP A 326     -20.099  -2.007  -0.597  1.00 90.42           H  
ATOM   4752  O   ASP A 326     -19.581  -3.661  -3.463  1.00 90.42           O  
ATOM   4753  CG  ASP A 326     -19.232  -0.059  -0.766  1.00 90.42           C  
ATOM   4754  OD1 ASP A 326     -18.323  -0.082   0.088  1.00 90.42           O  
ATOM   4755  OD2 ASP A 326     -19.795   0.990  -1.145  1.00 90.42           O  
ATOM   4756  N   PHE A 327     -18.370  -4.566  -1.787  1.00 88.22           N  
ATOM   4757  H   PHE A 327     -17.807  -4.363  -0.973  1.00 88.22           H  
ATOM   4758  CA  PHE A 327     -18.530  -5.971  -2.120  1.00 88.22           C  
ATOM   4759  HA  PHE A 327     -19.120  -6.054  -3.033  1.00 88.22           H  
ATOM   4760  C   PHE A 327     -19.271  -6.681  -0.994  1.00 88.22           C  
ATOM   4761  CB  PHE A 327     -17.165  -6.628  -2.376  1.00 88.22           C  
ATOM   4762  HB2 PHE A 327     -16.650  -6.743  -1.422  1.00 88.22           H  
ATOM   4763  HB3 PHE A 327     -17.323  -7.627  -2.782  1.00 88.22           H  
ATOM   4764  O   PHE A 327     -18.964  -6.530   0.192  1.00 88.22           O  
ATOM   4765  CG  PHE A 327     -16.277  -5.849  -3.321  1.00 88.22           C  
ATOM   4766  CD1 PHE A 327     -16.575  -5.790  -4.694  1.00 88.22           C  
ATOM   4767  HD1 PHE A 327     -17.420  -6.338  -5.085  1.00 88.22           H  
ATOM   4768  CD2 PHE A 327     -15.196  -5.110  -2.812  1.00 88.22           C  
ATOM   4769  HD2 PHE A 327     -14.979  -5.137  -1.755  1.00 88.22           H  
ATOM   4770  CE1 PHE A 327     -15.795  -4.994  -5.548  1.00 88.22           C  
ATOM   4771  HE1 PHE A 327     -16.053  -4.915  -6.594  1.00 88.22           H  
ATOM   4772  CE2 PHE A 327     -14.424  -4.313  -3.670  1.00 88.22           C  
ATOM   4773  HE2 PHE A 327     -13.630  -3.706  -3.260  1.00 88.22           H  
ATOM   4774  CZ  PHE A 327     -14.711  -4.261  -5.042  1.00 88.22           C  
ATOM   4775  HZ  PHE A 327     -14.124  -3.639  -5.701  1.00 88.22           H  
ATOM   4776  N   GLU A 328     -20.248  -7.489  -1.379  1.00 83.78           N  
ATOM   4777  H   GLU A 328     -20.439  -7.599  -2.364  1.00 83.78           H  
ATOM   4778  CA  GLU A 328     -20.955  -8.367  -0.460  1.00 83.78           C  
ATOM   4779  HA  GLU A 328     -20.979  -7.909   0.529  1.00 83.78           H  
ATOM   4780  C   GLU A 328     -20.202  -9.694  -0.357  1.00 83.78           C  
ATOM   4781  CB  GLU A 328     -22.405  -8.559  -0.919  1.00 83.78           C  
ATOM   4782  HB2 GLU A 328     -22.415  -8.990  -1.920  1.00 83.78           H  
ATOM   4783  HB3 GLU A 328     -22.889  -9.252  -0.231  1.00 83.78           H  
ATOM   4784  O   GLU A 328     -19.829 -10.284  -1.371  1.00 83.78           O  
ATOM   4785  CG  GLU A 328     -23.180  -7.228  -0.921  1.00 83.78           C  
ATOM   4786  HG2 GLU A 328     -23.093  -6.780   0.069  1.00 83.78           H  
ATOM   4787  HG3 GLU A 328     -22.724  -6.547  -1.640  1.00 83.78           H  
ATOM   4788  CD  GLU A 328     -24.668  -7.384  -1.267  1.00 83.78           C  
ATOM   4789  OE1 GLU A 328     -25.377  -6.356  -1.185  1.00 83.78           O  
ATOM   4790  OE2 GLU A 328     -25.102  -8.521  -1.558  1.00 83.78           O  
ATOM   4791  N   LEU A 329     -19.973 -10.183   0.866  1.00 79.25           N  
ATOM   4792  H   LEU A 329     -20.299  -9.672   1.673  1.00 79.25           H  
ATOM   4793  CA  LEU A 329     -19.402 -11.518   1.039  1.00 79.25           C  
ATOM   4794  HA  LEU A 329     -18.566 -11.606   0.345  1.00 79.25           H  
ATOM   4795  C   LEU A 329     -20.463 -12.565   0.672  1.00 79.25           C  
ATOM   4796  CB  LEU A 329     -18.873 -11.756   2.463  1.00 79.25           C  
ATOM   4797  HB2 LEU A 329     -19.512 -11.265   3.197  1.00 79.25           H  
ATOM   4798  HB3 LEU A 329     -18.920 -12.829   2.648  1.00 79.25           H  
ATOM   4799  O   LEU A 329     -21.561 -12.512   1.242  1.00 79.25           O  
ATOM   4800  CG  LEU A 329     -17.409 -11.325   2.637  1.00 79.25           C  
ATOM   4801  HG  LEU A 329     -16.826 -11.662   1.779  1.00 79.25           H  
ATOM   4802  CD1 LEU A 329     -17.278  -9.812   2.773  1.00 79.25           C  
ATOM   4803 HD11 LEU A 329     -16.222  -9.563   2.882  1.00 79.25           H  
ATOM   4804 HD12 LEU A 329     -17.845  -9.456   3.633  1.00 79.25           H  
ATOM   4805 HD13 LEU A 329     -17.633  -9.326   1.864  1.00 79.25           H  
ATOM   4806  CD2 LEU A 329     -16.826 -11.980   3.889  1.00 79.25           C  
ATOM   4807 HD21 LEU A 329     -16.941 -13.062   3.824  1.00 79.25           H  
ATOM   4808 HD22 LEU A 329     -15.755 -11.783   3.934  1.00 79.25           H  
ATOM   4809 HD23 LEU A 329     -17.318 -11.609   4.788  1.00 79.25           H  
ATOM   4810  N   PRO A 330     -20.152 -13.527  -0.216  1.00 71.11           N  
ATOM   4811  CA  PRO A 330     -21.110 -14.541  -0.626  1.00 71.11           C  
ATOM   4812  HA  PRO A 330     -21.973 -14.058  -1.083  1.00 71.11           H  
ATOM   4813  C   PRO A 330     -21.571 -15.353   0.587  1.00 71.11           C  
ATOM   4814  CB  PRO A 330     -20.399 -15.393  -1.686  1.00 71.11           C  
ATOM   4815  HB2 PRO A 330     -20.611 -14.989  -2.675  1.00 71.11           H  
ATOM   4816  HB3 PRO A 330     -20.688 -16.443  -1.636  1.00 71.11           H  
ATOM   4817  O   PRO A 330     -20.770 -15.840   1.391  1.00 71.11           O  
ATOM   4818  CG  PRO A 330     -18.916 -15.200  -1.370  1.00 71.11           C  
ATOM   4819  HG2 PRO A 330     -18.292 -15.323  -2.254  1.00 71.11           H  
ATOM   4820  HG3 PRO A 330     -18.615 -15.895  -0.586  1.00 71.11           H  
ATOM   4821  CD  PRO A 330     -18.857 -13.770  -0.840  1.00 71.11           C  
ATOM   4822  HD2 PRO A 330     -18.718 -13.073  -1.667  1.00 71.11           H  
ATOM   4823  HD3 PRO A 330     -18.039 -13.676  -0.126  1.00 71.11           H  
ATOM   4824  N   ALA A 331     -22.886 -15.504   0.732  1.00 70.57           N  
ATOM   4825  H   ALA A 331     -23.500 -15.092   0.044  1.00 70.57           H  
ATOM   4826  CA  ALA A 331     -23.453 -16.434   1.694  1.00 70.57           C  
ATOM   4827  HA  ALA A 331     -22.898 -16.370   2.630  1.00 70.57           H  
ATOM   4828  C   ALA A 331     -23.303 -17.852   1.127  1.00 70.57           C  
ATOM   4829  CB  ALA A 331     -24.912 -16.043   1.971  1.00 70.57           C  
ATOM   4830  HB1 ALA A 331     -24.953 -15.034   2.380  1.00 70.57           H  
ATOM   4831  HB2 ALA A 331     -25.349 -16.743   2.683  1.00 70.57           H  
ATOM   4832  HB3 ALA A 331     -25.488 -16.078   1.046  1.00 70.57           H  
ATOM   4833  O   ALA A 331     -24.040 -18.191   0.216  1.00 70.57           O  
ATOM   4834  N   SER A 332     -22.338 -18.619   1.655  1.00 72.41           N  
ATOM   4835  H   SER A 332     -21.677 -18.125   2.238  1.00 72.41           H  
ATOM   4836  CA  SER A 332     -22.093 -20.068   1.484  1.00 72.41           C  
ATOM   4837  HA  SER A 332     -21.020 -20.202   1.624  1.00 72.41           H  
ATOM   4838  C   SER A 332     -22.506 -20.721   0.140  1.00 72.41           C  
ATOM   4839  CB  SER A 332     -22.767 -20.834   2.623  1.00 72.41           C  
ATOM   4840  HB2 SER A 332     -23.847 -20.696   2.571  1.00 72.41           H  
ATOM   4841  HB3 SER A 332     -22.407 -20.447   3.577  1.00 72.41           H  
ATOM   4842  O   SER A 332     -23.699 -20.820  -0.142  1.00 72.41           O  
ATOM   4843  OG  SER A 332     -22.462 -22.212   2.542  1.00 72.41           O  
ATOM   4844  HG  SER A 332     -23.006 -22.596   1.850  1.00 72.41           H  
ATOM   4845  N   PRO A 333     -21.586 -21.367  -0.603  1.00 79.83           N  
ATOM   4846  CA  PRO A 333     -20.204 -21.674  -0.231  1.00 79.83           C  
ATOM   4847  HA  PRO A 333     -20.178 -22.042   0.794  1.00 79.83           H  
ATOM   4848  C   PRO A 333     -19.281 -20.451  -0.359  1.00 79.83           C  
ATOM   4849  CB  PRO A 333     -19.785 -22.817  -1.162  1.00 79.83           C  
ATOM   4850  HB2 PRO A 333     -18.715 -22.814  -1.370  1.00 79.83           H  
ATOM   4851  HB3 PRO A 333     -20.084 -23.771  -0.726  1.00 79.83           H  
ATOM   4852  O   PRO A 333     -19.591 -19.525  -1.108  1.00 79.83           O  
ATOM   4853  CG  PRO A 333     -20.604 -22.556  -2.423  1.00 79.83           C  
ATOM   4854  HG2 PRO A 333     -20.107 -21.800  -3.031  1.00 79.83           H  
ATOM   4855  HG3 PRO A 333     -20.765 -23.467  -3.000  1.00 79.83           H  
ATOM   4856  CD  PRO A 333     -21.913 -21.993  -1.876  1.00 79.83           C  
ATOM   4857  HD2 PRO A 333     -22.334 -21.266  -2.572  1.00 79.83           H  
ATOM   4858  HD3 PRO A 333     -22.622 -22.803  -1.711  1.00 79.83           H  
ATOM   4859  N   PRO A 334     -18.159 -20.408   0.383  1.00 76.07           N  
ATOM   4860  CA  PRO A 334     -17.154 -19.371   0.187  1.00 76.07           C  
ATOM   4861  HA  PRO A 334     -17.592 -18.385   0.339  1.00 76.07           H  
ATOM   4862  C   PRO A 334     -16.602 -19.469  -1.241  1.00 76.07           C  
ATOM   4863  CB  PRO A 334     -16.087 -19.628   1.257  1.00 76.07           C  
ATOM   4864  HB2 PRO A 334     -15.089 -19.349   0.919  1.00 76.07           H  
ATOM   4865  HB3 PRO A 334     -16.346 -19.078   2.162  1.00 76.07           H  
ATOM   4866  O   PRO A 334     -16.045 -20.494  -1.629  1.00 76.07           O  
ATOM   4867  CG  PRO A 334     -16.198 -21.130   1.525  1.00 76.07           C  
ATOM   4868  HG2 PRO A 334     -15.873 -21.386   2.534  1.00 76.07           H  
ATOM   4869  HG3 PRO A 334     -15.614 -21.679   0.787  1.00 76.07           H  
ATOM   4870  CD  PRO A 334     -17.685 -21.418   1.320  1.00 76.07           C  
ATOM   4871  HD2 PRO A 334     -18.216 -21.311   2.266  1.00 76.07           H  
ATOM   4872  HD3 PRO A 334     -17.812 -22.426   0.927  1.00 76.07           H  
ATOM   4873  N   VAL A 335     -16.781 -18.408  -2.026  1.00 83.61           N  
ATOM   4874  H   VAL A 335     -17.262 -17.604  -1.650  1.00 83.61           H  
ATOM   4875  CA  VAL A 335     -16.182 -18.279  -3.359  1.00 83.61           C  
ATOM   4876  HA  VAL A 335     -16.026 -19.271  -3.783  1.00 83.61           H  
ATOM   4877  C   VAL A 335     -14.827 -17.607  -3.186  1.00 83.61           C  
ATOM   4878  CB  VAL A 335     -17.094 -17.495  -4.324  1.00 83.61           C  
ATOM   4879  HB  VAL A 335     -17.251 -16.488  -3.937  1.00 83.61           H  
ATOM   4880  O   VAL A 335     -14.741 -16.550  -2.561  1.00 83.61           O  
ATOM   4881  CG1 VAL A 335     -16.483 -17.383  -5.725  1.00 83.61           C  
ATOM   4882 HG11 VAL A 335     -17.181 -16.884  -6.398  1.00 83.61           H  
ATOM   4883 HG12 VAL A 335     -16.250 -18.372  -6.121  1.00 83.61           H  
ATOM   4884 HG13 VAL A 335     -15.573 -16.785  -5.688  1.00 83.61           H  
ATOM   4885  CG2 VAL A 335     -18.462 -18.179  -4.465  1.00 83.61           C  
ATOM   4886 HG21 VAL A 335     -18.975 -18.204  -3.504  1.00 83.61           H  
ATOM   4887 HG22 VAL A 335     -19.082 -17.624  -5.169  1.00 83.61           H  
ATOM   4888 HG23 VAL A 335     -18.333 -19.199  -4.827  1.00 83.61           H  
ATOM   4889  N   ALA A 336     -13.771 -18.228  -3.709  1.00 86.77           N  
ATOM   4890  H   ALA A 336     -13.902 -19.088  -4.221  1.00 86.77           H  
ATOM   4891  CA  ALA A 336     -12.448 -17.617  -3.720  1.00 86.77           C  
ATOM   4892  HA  ALA A 336     -12.197 -17.313  -2.704  1.00 86.77           H  
ATOM   4893  C   ALA A 336     -12.453 -16.363  -4.609  1.00 86.77           C  
ATOM   4894  CB  ALA A 336     -11.417 -18.653  -4.180  1.00 86.77           C  
ATOM   4895  HB1 ALA A 336     -11.643 -18.977  -5.196  1.00 86.77           H  
ATOM   4896  HB2 ALA A 336     -10.423 -18.205  -4.172  1.00 86.77           H  
ATOM   4897  HB3 ALA A 336     -11.425 -19.514  -3.511  1.00 86.77           H  
ATOM   4898  O   ALA A 336     -13.057 -16.365  -5.685  1.00 86.77           O  
ATOM   4899  N   ALA A 337     -11.782 -15.303  -4.156  1.00 89.70           N  
ATOM   4900  H   ALA A 337     -11.266 -15.377  -3.291  1.00 89.70           H  
ATOM   4901  CA  ALA A 337     -11.556 -14.122  -4.982  1.00 89.70           C  
ATOM   4902  HA  ALA A 337     -12.526 -13.754  -5.315  1.00 89.70           H  
ATOM   4903  C   ALA A 337     -10.690 -14.497  -6.204  1.00 89.70           C  
ATOM   4904  CB  ALA A 337     -10.897 -13.028  -4.133  1.00 89.70           C  
ATOM   4905  HB1 ALA A 337     -10.723 -12.146  -4.750  1.00 89.70           H  
ATOM   4906  HB2 ALA A 337     -11.552 -12.753  -3.306  1.00 89.70           H  
ATOM   4907  HB3 ALA A 337      -9.940 -13.379  -3.748  1.00 89.70           H  
ATOM   4908  O   ALA A 337      -9.807 -15.349  -6.055  1.00 89.70           O  
ATOM   4909  N   PRO A 338     -10.907 -13.879  -7.383  1.00 90.40           N  
ATOM   4910  CA  PRO A 338     -10.080 -14.115  -8.568  1.00 90.40           C  
ATOM   4911  HA  PRO A 338     -10.228 -15.142  -8.900  1.00 90.40           H  
ATOM   4912  C   PRO A 338      -8.587 -13.897  -8.298  1.00 90.40           C  
ATOM   4913  CB  PRO A 338     -10.616 -13.155  -9.636  1.00 90.40           C  
ATOM   4914  HB2 PRO A 338     -10.509 -13.567 -10.640  1.00 90.40           H  
ATOM   4915  HB3 PRO A 338     -10.119 -12.187  -9.567  1.00 90.40           H  
ATOM   4916  O   PRO A 338      -7.775 -14.751  -8.648  1.00 90.40           O  
ATOM   4917  CG  PRO A 338     -12.083 -13.000  -9.241  1.00 90.40           C  
ATOM   4918  HG2 PRO A 338     -12.533 -12.087  -9.631  1.00 90.40           H  
ATOM   4919  HG3 PRO A 338     -12.647 -13.871  -9.576  1.00 90.40           H  
ATOM   4920  CD  PRO A 338     -12.014 -12.994  -7.719  1.00 90.40           C  
ATOM   4921  HD2 PRO A 338     -12.962 -13.348  -7.312  1.00 90.40           H  
ATOM   4922  HD3 PRO A 338     -11.793 -11.988  -7.364  1.00 90.40           H  
ATOM   4923  N   ASP A 339      -8.245 -12.809  -7.599  1.00 92.32           N  
ATOM   4924  H   ASP A 339      -8.960 -12.141  -7.348  1.00 92.32           H  
ATOM   4925  CA  ASP A 339      -6.891 -12.560  -7.115  1.00 92.32           C  
ATOM   4926  HA  ASP A 339      -6.203 -13.186  -7.684  1.00 92.32           H  
ATOM   4927  C   ASP A 339      -6.783 -12.901  -5.612  1.00 92.32           C  
ATOM   4928  CB  ASP A 339      -6.486 -11.103  -7.371  1.00 92.32           C  
ATOM   4929  HB2 ASP A 339      -7.292 -10.453  -7.029  1.00 92.32           H  
ATOM   4930  HB3 ASP A 339      -5.598 -10.891  -6.776  1.00 92.32           H  
ATOM   4931  O   ASP A 339      -7.512 -12.336  -4.786  1.00 92.32           O  
ATOM   4932  CG  ASP A 339      -6.151 -10.754  -8.824  1.00 92.32           C  
ATOM   4933  OD1 ASP A 339      -5.823 -11.664  -9.612  1.00 92.32           O  
ATOM   4934  OD2 ASP A 339      -6.117  -9.541  -9.122  1.00 92.32           O  
ATOM   4935  N   PRO A 340      -5.826 -13.754  -5.192  1.00 91.98           N  
ATOM   4936  CA  PRO A 340      -5.728 -14.220  -3.803  1.00 91.98           C  
ATOM   4937  HA  PRO A 340      -6.669 -14.684  -3.509  1.00 91.98           H  
ATOM   4938  C   PRO A 340      -5.418 -13.092  -2.805  1.00 91.98           C
[truncated: 249,570 more chars]
